# Supplementary material for: Transcriptomics analysis of the flowering regulatory genes involved in the herbicide resistance of Asia minor bluegrass (Polypogon fugax)
Source: BMC Genomics. 2017 Dec 6;18:953. doi: 10.1186/s12864-017-4324-z (PMC5719899; doi:10.1186/s12864-017-4324-z)
Supplement: Supplementary file 3 — Summary of sequencing reads after filtering. Table S3. Quality metrics of unigenes. Table S4. Summary of functional annotation result. Table S5. All-unigenes with a COG classification. Table S6. All-unigenes categorized by GO terns. Table S7. Unigenes mapped onto KEGG pathways. Table S8. TF prediction results. Table S9. MYB family. Table S10. MYB-related family. Table S11. MADS-box family. Table S12. NAC family. Table S13. mTERF family. Table S14. ABI3VP1 family. Table S15. AP2-EREBP family. Table S16. bHLH family. Table S17. GRAS family. (ZIP 3364 kb) [file 12864_2017_4324_MOESM3_ESM.zip]

Archive with 16 entries (16 files):
- Supplemental Table S2.xls
- Supplemental Table S3.xls
- Supplemental Table S4.xls
- Supplemental Table S5.xls
- Supplemental Table S6.xls
- Supplemental Table S7.xls
- Supplemental Table S8.xls
- Supplemental Table S9.xlsx
- Supplemental Table S10.xls
- Supplemental Table S11.xls
- Supplemental Table S12.xls
- Supplemental Table S13.xls
- Supplemental Table S14.xls
- Supplemental Table S15.xls
- Supplemental Table S16.xls
- Supplemental Table S17.xlsx
