# Supplementary material for: Transcriptomics analysis of the flowering regulatory genes involved in the herbicide resistance of Asia minor bluegrass (Polypogon fugax)
Source: BMC Genomics. 2017 Dec 6;18:953. doi: 10.1186/s12864-017-4324-z (PMC5719899; doi:10.1186/s12864-017-4324-z)
Supplement: Supplementary file 3 — Summary of sequencing reads after filtering. Table S3. Quality metrics of unigenes. Table S4. Summary of functional annotation result. Table S5. All-unigenes with a COG classification. Table S6. All-unigenes categorized by GO terns. Table S7. Unigenes mapped onto KEGG pathways. Table S8. TF prediction results. Table S9. MYB family. Table S10. MYB-related family. Table S11. MADS-box family. Table S12. NAC family. Table S13. mTERF family. Table S14. ABI3VP1 family. Table S15. AP2-EREBP family. Table S16. bHLH family. Table S17. GRAS family. (ZIP 3364 kb) [file 12864_2017_4324_MOESM3_ESM.zip › Supplemental Table S2.xls]

Sample	Total Raw Reads(Mb)	Total Clean Reads(Mb)	Total Clean Bases(Gb)	Clean Reads Q20(%)	Clean Reads Q30(%)	Clean Reads Ratio(%)
TFR-1	36.34	28.03	4.2	97.35	91.93	77.14
TFR-2	37.56	30.35	4.55	97.8	93.16	80.8
TFR-3	39.2	29.81	4.47	97.44	92.14	76.05
TFS-1	37.56	29.7	4.45	97.51	92.34	79.06
TFS-2	37.56	29.68	4.45	97.46	92.2	79.02
TFS-3	42.46	30.26	4.54	97.28	91.75	71.26
TSR-1	39.2	30.08	4.51	97.74	93	76.75
TSR-2	40.83	30.53	4.58	97.83	93.23	74.79
TSR-3	37.56	30.16	4.52	97.81	93.16	80.3
TSS-1	39.2	29.55	4.43	97.8	93.14	75.39
TSS-2	40.83	29.93	4.49	97.77	93.08	73.31
TSS-3	38.92	29.28	4.39	97.77	93.05	75.25
TTR-1	37.56	29.43	4.42	97.72	92.89	78.36
TTR-2	37.56	29.89	4.48	97.94	93.49	79.58
TTR-3	37.56	29.75	4.46	97.83	93.21	79.21
TTS-1	38.83	30.1	4.52	97.42	92.2	77.53
TTS-2	37.19	29.46	4.42	97.06	91.32	79.2
TTS-3	38.82	29.64	4.45	97.69	92.88	76.33
UFR-1	37.2	29.53	4.43	97.78	93.09	79.39
UFR-2	40.83	29.93	4.49	97.48	92.21	73.3
UFR-3	38.57	28.78	4.32	97.38	92.03	74.62
UFS-1	38.82	30.09	4.51	97.77	93.03	77.52
UFS-2	39.2	30	4.5	97.81	93.16	76.54
UFS-3	39.2	29.47	4.42	97.7	92.88	75.19
USR-1	39.19	30.04	4.51	97.75	93.03	76.63
USR-2	39.2	30.22	4.53	97.87	93.36	77.09
USR-3	34.32	27.12	4.07	97.77	93.06	79.02
USS-1	39.2	29.97	4.49	97.95	93.53	76.45
USS-2	39.19	29.83	4.47	97.8	93.12	76.1
USS-3	39.2	29.92	4.49	97.83	93.22	76.34
UTR-1	39.19	29.65	4.45	97.81	93.13	75.65
UTR-2	40.83	30.08	4.51	97.59	92.65	73.68
UTR-3	37.56	29.61	4.44	97.81	93.21	78.84
UTS-1	38.83	30.43	4.56	97.78	93.06	78.38
UTS-2	37.56	29.43	4.41	97.85	93.23	78.35
UTS-3	37.56	30.59	4.59	97.87	93.31	81.44
