# Supplementary material for: Transcriptomics analysis of the flowering regulatory genes involved in the herbicide resistance of Asia minor bluegrass (Polypogon fugax)
Source: BMC Genomics. 2017 Dec 6;18:953. doi: 10.1186/s12864-017-4324-z (PMC5719899; doi:10.1186/s12864-017-4324-z)
Supplement: Supplementary file 3 — Summary of sequencing reads after filtering. Table S3. Quality metrics of unigenes. Table S4. Summary of functional annotation result. Table S5. All-unigenes with a COG classification. Table S6. All-unigenes categorized by GO terns. Table S7. Unigenes mapped onto KEGG pathways. Table S8. TF prediction results. Table S9. MYB family. Table S10. MYB-related family. Table S11. MADS-box family. Table S12. NAC family. Table S13. mTERF family. Table S14. ABI3VP1 family. Table S15. AP2-EREBP family. Table S16. bHLH family. Table S17. GRAS family. (ZIP 3364 kb) [file 12864_2017_4324_MOESM3_ESM.zip › Supplemental Table S3.xls]

Sample	Total Number	Total Length	Mean Length	N50	N70	N90	GC(%)
TFR-1	52667	50273957	954	1448	931	406	51.98
TFR-2	48009	43740996	911	1378	870	385	52.48
TFR-3	50293	48453157	963	1451	940	412	52.14
TFS-1	62294	50914213	817	1205	757	349	52.40
TFS-2	60732	51075513	840	1254	775	356	52.67
TFS-3	60176	53466201	888	1335	846	374	52.06
TSR-1	42801	40647951	949	1447	919	398	51.54
TSR-2	44608	42116184	944	1439	912	394	51.44
TSR-3	43158	38674546	896	1353	858	376	51.73
TSS-1	50304	43746055	869	1311	821	364	52.18
TSS-2	50358	43462912	863	1309	818	359	51.70
TSS-3	45378	38183585	841	1266	793	353	51.91
TTR-1	49009	47673380	972	1486	961	410	51.27
TTR-2	49755	47107953	946	1433	923	402	52.08
TTR-3	48102	43885616	912	1367	883	389	52.43
TTS-1	50910	42996259	844	1266	794	356	52.54
TTS-2	50182	41553718	828	1236	770	350	51.91
TTS-3	53255	47490994	891	1343	851	374	52.53
UFR-1	54068	51335215	949	1441	925	403	52.37
UFR-2	54024	51754495	957	1451	932	406	51.71
UFR-3	53287	48902817	917	1368	878	393	52.14
UFS-1	60617	55054282	908	1364	869	384	52.30
UFS-2	60065	53891607	897	1341	859	381	52.60
UFS-3	64733	58615290	905	1365	867	381	52.15
USR-1	42867	39061332	911	1378	875	383	51.57
USR-2	41537	37455468	901	1366	866	378	51.60
USR-3	40066	33474214	835	1232	788	357	52.24
USS-1	53418	46935749	878	1342	833	363	51.41
USS-2	56679	49882495	880	1328	830	366	51.54
USS-3	58789	52173356	887	1349	841	367	51.31
UTR-1	47422	47181325	994	1521	986	419	51.31
UTR-2	44487	42286407	950	1426	923	406	52.24
UTR-3	45754	41021803	896	1365	860	374	52.18
UTS-1	53019	45371768	855	1281	806	361	52.04
UTS-2	55964	47392234	846	1276	791	354	51.93
UTS-3	56644	47729611	842	1255	787	355	52.40
All-Unigene	206041	275659060	1337	1851	1329	705	51.51
