# Supplementary material for: Transcriptomics analysis of the flowering regulatory genes involved in the herbicide resistance of Asia minor bluegrass (Polypogon fugax)
Source: BMC Genomics. 2017 Dec 6;18:953. doi: 10.1186/s12864-017-4324-z (PMC5719899; doi:10.1186/s12864-017-4324-z)
Supplement: Supplementary file 3 — Summary of sequencing reads after filtering. Table S3. Quality metrics of unigenes. Table S4. Summary of functional annotation result. Table S5. All-unigenes with a COG classification. Table S6. All-unigenes categorized by GO terns. Table S7. Unigenes mapped onto KEGG pathways. Table S8. TF prediction results. Table S9. MYB family. Table S10. MYB-related family. Table S11. MADS-box family. Table S12. NAC family. Table S13. mTERF family. Table S14. ABI3VP1 family. Table S15. AP2-EREBP family. Table S16. bHLH family. Table S17. GRAS family. (ZIP 3364 kb) [file 12864_2017_4324_MOESM3_ESM.zip › Supplemental Table S5.xls]

Code	Functional-Categories	Gene-Number	Genes
A	RNA processing and modification 	919	CL6660.Contig1_All,COG5147	CL6660.Contig2_All,COG5147	CL6660.Contig3_All,COG5147	CL7097.Contig1_All,COG5183	CL7097.Contig2_All,COG5183	CL7097.Contig3_All,COG5183	CL7317.Contig1_All,COG5183	CL7317.Contig2_All,COG5183	CL7317.Contig3_All,COG5183	CL7759.Contig4_All,COG5147	CL7759.Contig5_All,COG5147	CL7933.Contig1_All,COG5147	CL7933.Contig2_All,COG5147	CL8032.Contig1_All,COG5104	CL8032.Contig2_All,COG5104	CL8032.Contig3_All,COG5104	CL8032.Contig4_All,COG5104	CL8068.Contig1_All,COG5183	CL8068.Contig2_All,COG5183	CL8068.Contig3_All,COG5183	CL8068.Contig5_All,COG5183	CL8068.Contig6_All,COG5183	CL8068.Contig7_All,COG5183	CL8068.Contig8_All,COG5183	CL8068.Contig9_All,COG5183	CL8068.Contig10_All,COG5183	CL8140.Contig1_All,COG5239	CL8140.Contig2_All,COG5239	CL8531.Contig1_All,COG5186	CL8531.Contig2_All,COG5186	CL8821.Contig1_All,COG5147	CL8821.Contig2_All,COG5147	CL8821.Contig3_All,COG5147	CL8859.Contig1_All,COG5183	CL8859.Contig2_All,COG5183	CL8859.Contig3_All,COG5183	CL8859.Contig4_All,COG5183	CL8859.Contig5_All,COG5183	CL8859.Contig7_All,COG5183	CL9301.Contig1_All,COG5147	CL9301.Contig2_All,COG5147	CL9429.Contig1_All,COG5147	CL9429.Contig2_All,COG5147	CL9429.Contig3_All,COG5147	CL9429.Contig4_All,COG5147	CL9429.Contig5_All,COG5147	CL9429.Contig6_All,COG5147	CL9429.Contig7_All,COG5147	CL9562.Contig2_All,COG5107	CL9562.Contig3_All,COG5107	CL9562.Contig4_All,COG5107	CL9899.Contig3_All,COG5183	CL10188.Contig1_All,COG5147	CL10188.Contig2_All,COG5147	CL11511.Contig1_All,COG5147	CL11511.Contig2_All,COG5147	CL11511.Contig3_All,COG5147	CL11511.Contig4_All,COG5147	CL11511.Contig5_All,COG5147	CL11511.Contig6_All,COG5147	CL11511.Contig7_All,COG5147	CL11570.Contig1_All,COG5176	CL11570.Contig2_All,COG5176	CL11570.Contig3_All,COG5176	CL11570.Contig4_All,COG5176	CL11603.Contig2_All,COG5147	CL11603.Contig3_All,COG5147	CL11603.Contig4_All,COG5147	CL11603.Contig5_All,COG5147	CL11603.Contig6_All,COG5147	CL11603.Contig7_All,COG5147	CL11603.Contig8_All,COG5147	CL11603.Contig10_All,COG5147	CL11603.Contig11_All,COG5147	CL11613.Contig2_All,COG5161	CL11613.Contig3_All,COG5161	CL11613.Contig10_All,COG5161	CL11613.Contig11_All,COG5161	CL11613.Contig12_All,COG5161	CL12025.Contig1_All,COG5147	CL12025.Contig2_All,COG5147	CL12025.Contig3_All,COG5147	CL12089.Contig2_All,COG5213	CL12089.Contig3_All,COG5213	CL12089.Contig4_All,COG5213	CL12350.Contig2_All,COG5147	CL12439.Contig1_All,COG5147	CL12439.Contig2_All,COG5147	CL12806.Contig1_All,COG5183	CL12806.Contig2_All,COG5183	CL12806.Contig3_All,COG5183	CL12806.Contig4_All,COG5183	CL12806.Contig5_All,COG5183	CL13027.Contig1_All,COG5049	CL13027.Contig2_All,COG5049	CL13027.Contig3_All,COG5049	CL13027.Contig4_All,COG5049	CL13027.Contig5_All,COG5049	CL13027.Contig6_All,COG5049	CL13378.Contig1_All,COG5238	CL13378.Contig2_All,COG5238	CL13378.Contig3_All,COG5238	CL13378.Contig4_All,COG5238	CL13378.Contig5_All,COG5238	CL13486.Contig1_All,COG5180	CL13486.Contig2_All,COG5180	CL13486.Contig3_All,COG5180	CL13486.Contig4_All,COG5180	CL13486.Contig5_All,COG5180	CL13508.Contig1_All,COG5147	CL13508.Contig2_All,COG5147	CL13831.Contig2_All,COG5623	CL13831.Contig3_All,COG5623	CL13831.Contig4_All,COG5623	CL13831.Contig5_All,COG5623	CL13831.Contig6_All,COG5623	CL13831.Contig7_All,COG5623	CL13831.Contig8_All,COG5623	CL13926.Contig1_All,COG5147	CL13926.Contig2_All,COG5147	CL14311.Contig1_All,COG5147	CL14311.Contig2_All,COG5147	CL14311.Contig3_All,COG5147	CL14311.Contig4_All,COG5147	CL14311.Contig5_All,COG5147	CL14311.Contig6_All,COG5147	CL14393.Contig2_All,COG5107	CL14393.Contig3_All,COG5107	CL14450.Contig1_All,COG5176	CL14450.Contig2_All,COG5176	CL14507.Contig1_All,COG5147	CL14507.Contig2_All,COG5147	CL14507.Contig3_All,COG5147	CL14507.Contig4_All,COG5147	CL14507.Contig5_All,COG5147	CL14507.Contig6_All,COG5147	CL14507.Contig7_All,COG5147	CL14507.Contig8_All,COG5147	CL14674.Contig1_All,COG5147	CL14674.Contig2_All,COG5147	CL15060.Contig2_All,COG5147	CL15181.Contig1_All,COG5200	CL15181.Contig2_All,COG5200	CL15181.Contig3_All,COG5200	CL15181.Contig4_All,COG5200	CL15796.Contig1_All,COG5147	CL15796.Contig2_All,COG5147	CL15933.Contig1_All,COG5147	CL16461.Contig2_All,COG1949	CL16461.Contig3_All,COG1949	CL16461.Contig4_All,COG1949	CL16461.Contig5_All,COG1949	CL16812.Contig26_All,COG5178	CL17007.Contig1_All,COG5186	CL17007.Contig2_All,COG5186	CL17007.Contig3_All,COG5186	CL17007.Contig4_All,COG5186	CL17404.Contig1_All,COG5147	CL17404.Contig2_All,COG5147	CL17404.Contig3_All,COG5147	CL17405.Contig1_All,COG5147	CL17499.Contig1_All,COG5183	CL17499.Contig2_All,COG5183	CL17890.Contig1_All,COG5147	CL17890.Contig2_All,COG5147	CL18447.Contig1_All,COG5183	CL18447.Contig2_All,COG5183	CL18487.Contig3_All,COG5147	CL18533.Contig1_All,COG5147	CL18533.Contig2_All,COG5147	CL18533.Contig3_All,COG5147	CL19039.Contig1_All,COG5147	CL19039.Contig2_All,COG5147	CL19376.Contig13_All,COG5200	CL19982.Contig1_All,COG5147	CL19982.Contig2_All,COG5147	CL20045.Contig1_All,COG5147	CL20045.Contig2_All,COG5147	CL20516.Contig1_All,COG5107	CL20516.Contig2_All,COG5107	CL20516.Contig3_All,COG5107	CL20516.Contig4_All,COG5107	CL26.Contig2_All,COG5200	CL26.Contig3_All,COG5200	CL26.Contig4_All,COG5200	CL26.Contig5_All,COG5200	CL26.Contig6_All,COG5200	CL26.Contig7_All,COG5200	CL26.Contig9_All,COG5200	CL129.Contig1_All,COG5104	CL129.Contig3_All,COG5104	CL129.Contig5_All,COG5104	CL129.Contig6_All,COG5104	CL129.Contig8_All,COG5104	CL129.Contig9_All,COG5104	CL129.Contig10_All,COG5104	CL129.Contig11_All,COG5104	CL129.Contig12_All,COG5104	CL129.Contig13_All,COG5104	CL129.Contig14_All,COG5104	CL129.Contig15_All,COG5104	CL129.Contig17_All,COG5104	CL129.Contig19_All,COG5104	CL129.Contig20_All,COG5104	CL129.Contig21_All,COG5104	CL129.Contig22_All,COG5104	CL129.Contig23_All,COG5104	CL129.Contig24_All,COG5104	CL129.Contig25_All,COG5104	CL129.Contig27_All,COG5104	CL129.Contig28_All,COG5104	CL129.Contig29_All,COG5104	CL129.Contig30_All,COG5104	CL129.Contig33_All,COG5104	CL279.Contig2_All,COG5147	CL20909.Contig1_All,COG5228	CL20909.Contig2_All,COG5228	CL20909.Contig3_All,COG5228	CL20909.Contig4_All,COG5228	CL20909.Contig5_All,COG5228	CL20909.Contig6_All,COG5228	CL20939.Contig2_All,COG5183	CL20939.Contig3_All,COG5183	CL20939.Contig4_All,COG5183	CL20939.Contig5_All,COG5183	CL20939.Contig6_All,COG5183	CL20939.Contig7_All,COG5183	CL20939.Contig8_All,COG5183	CL20946.Contig1_All,COG5147	CL20946.Contig2_All,COG5147	CL20946.Contig3_All,COG5147	CL21383.Contig1_All,COG5147	CL21383.Contig2_All,COG5147	CL21383.Contig3_All,COG5147	Unigene3729_All,COG5147	Unigene3960_All,COG2136	Unigene4168_All,COG5178	Unigene4256_All,COG2136	Unigene4416_All,COG5147	Unigene4422_All,COG5147	Unigene4533_All,COG5147	Unigene4642_All,COG5147	Unigene4668_All,COG5147	Unigene4867_All,COG0430	Unigene4870_All,COG5147	Unigene4970_All,COG5147	Unigene5044_All,COG5147	Unigene5419_All,COG5147	Unigene5440_All,COG5147	Unigene5947_All,COG5147	Unigene6125_All,COG5147	Unigene6146_All,COG5147	Unigene6175_All,COG5200	Unigene6191_All,COG5147	Unigene6747_All,COG5147	Unigene6983_All,COG5147	Unigene7062_All,COG5178	Unigene7100_All,COG5147	Unigene7297_All,COG5147	Unigene7298_All,COG5147	Unigene7405_All,COG5178	Unigene7487_All,COG5147	Unigene7488_All,COG5147	Unigene7754_All,COG5182	Unigene7967_All,COG5178	Unigene8164_All,COG5147	Unigene8383_All,COG5147	Unigene8462_All,COG5147	Unigene8514_All,COG5182	Unigene8522_All,COG5182	Unigene8671_All,COG5147	Unigene9374_All,COG5147	Unigene9900_All,COG5147	Unigene10061_All,COG5147	Unigene10820_All,COG5147	Unigene11119_All,COG5147	Unigene11326_All,COG5147	Unigene11702_All,COG5147	Unigene11781_All,COG5147	Unigene11789_All,COG5182	Unigene12447_All,COG5147	Unigene12600_All,COG5147	Unigene13176_All,COG5228	Unigene13228_All,COG5182	Unigene13392_All,COG5147	Unigene13406_All,COG5182	Unigene13980_All,COG5182	Unigene13982_All,COG5147	Unigene15052_All,COG5178	Unigene15199_All,COG5147	Unigene15261_All,COG5147	Unigene15451_All,COG5147	Unigene15497_All,COG5147	Unigene15654_All,COG5147	Unigene16633_All,COG5147	Unigene16843_All,COG5200	Unigene17823_All,COG5182	Unigene18066_All,COG0430	Unigene18143_All,COG5147	Unigene18203_All,COG5147	Unigene18973_All,COG5147	Unigene19139_All,COG2136	Unigene19235_All,COG5147	Unigene19346_All,COG5200	Unigene19990_All,COG5147	Unigene20096_All,COG5147	Unigene20169_All,COG5200	Unigene20248_All,COG5147	Unigene20361_All,COG5147	Unigene20631_All,COG5147	Unigene20898_All,COG5147	Unigene21079_All,COG5147	Unigene21108_All,COG5147	Unigene21255_All,COG5147	Unigene21330_All,COG5147	Unigene21429_All,COG5147	Unigene21446_All,COG5147	Unigene21693_All,COG2136	Unigene22659_All,COG5147	Unigene22716_All,COG5147	Unigene23763_All,COG2136	Unigene23997_All,COG2136	Unigene24140_All,COG5147	Unigene24546_All,COG5147	Unigene24552_All,COG5200	Unigene24669_All,COG5147	Unigene25219_All,COG5147	Unigene25300_All,COG5178	Unigene25598_All,COG5147	Unigene25935_All,COG5147	Unigene26012_All,COG5147	Unigene26146_All,COG5147	Unigene26458_All,COG5147	Unigene26609_All,COG5147	Unigene26621_All,COG5147	Unigene26640_All,COG5147	Unigene26760_All,COG5147	Unigene26782_All,COG5147	Unigene27315_All,COG5147	Unigene27997_All,COG5147	Unigene28113_All,COG5147	Unigene28335_All,COG5178	Unigene28609_All,COG5147	Unigene28942_All,COG5147	Unigene29837_All,COG5182	Unigene29940_All,COG5147	Unigene30269_All,COG5178	Unigene30376_All,COG5178	Unigene30507_All,COG5147	Unigene30526_All,COG5147	Unigene30881_All,COG5147	Unigene30953_All,COG5147	Unigene31056_All,COG5200	Unigene31182_All,COG5147	Unigene31246_All,COG5147	Unigene31577_All,COG5147	Unigene32048_All,COG5147	Unigene32106_All,COG5147	Unigene32131_All,COG5147	Unigene32487_All,COG5147	Unigene32551_All,COG5147	Unigene32844_All,COG5147	Unigene32901_All,COG5147	Unigene32947_All,COG5147	Unigene32950_All,COG5147	Unigene32989_All,COG5147	Unigene33004_All,COG5147	Unigene33165_All,COG5147	Unigene33257_All,COG5147	Unigene33641_All,COG5147	Unigene33780_All,COG5147	Unigene34440_All,COG5147	Unigene34688_All,COG5147	Unigene35039_All,COG5147	Unigene35597_All,COG5147	Unigene35720_All,COG5182	Unigene35827_All,COG5147	Unigene35854_All,COG5147	Unigene36022_All,COG5147	Unigene36101_All,COG5147	Unigene36431_All,COG5147	Unigene37612_All,COG5147	Unigene37613_All,COG5147	Unigene37749_All,COG5183	Unigene37750_All,COG5183	Unigene37752_All,COG5183	Unigene37753_All,COG5183	Unigene38286_All,COG5147	Unigene38291_All,COG5238	Unigene38883_All,COG5147	Unigene39492_All,COG5147	Unigene40845_All,COG5147	Unigene41102_All,COG5147	Unigene41103_All,COG5147	Unigene41104_All,COG5147	Unigene41105_All,COG5147	Unigene41491_All,COG5147	Unigene42782_All,COG5186	Unigene45530_All,COG5147	Unigene46009_All,COG5147	Unigene47418_All,COG5239	Unigene47419_All,COG5239	Unigene47420_All,COG5239	Unigene47421_All,COG5239	Unigene47422_All,COG5239	Unigene47423_All,COG5239	Unigene47424_All,COG5239	Unigene47426_All,COG5239	Unigene47427_All,COG5239	Unigene47429_All,COG5239	Unigene50302_All,COG5213	Unigene50690_All,COG5147	Unigene50926_All,COG5147	Unigene51006_All,COG5186	Unigene51007_All,COG5186	Unigene51008_All,COG5186	Unigene51009_All,COG5186	Unigene51011_All,COG5186	Unigene51012_All,COG5186	Unigene51013_All,COG5186	Unigene51014_All,COG5186	Unigene51015_All,COG5186	Unigene51017_All,COG5186	Unigene51018_All,COG5186	Unigene51019_All,COG5186	Unigene51021_All,COG5186	Unigene51022_All,COG5186	Unigene51804_All,COG5147	Unigene51805_All,COG5147	Unigene52127_All,COG5246	Unigene52133_All,COG5176	Unigene56684_All,COG5186	Unigene60216_All,COG5147	CL658.Contig2_All,COG2136	CL734.Contig2_All,COG5147	CL734.Contig4_All,COG5147	CL734.Contig5_All,COG5147	CL734.Contig6_All,COG5147	CL734.Contig7_All,COG5147	CL734.Contig8_All,COG5147	CL734.Contig9_All,COG5147	CL824.Contig1_All,COG5186	CL824.Contig2_All,COG5186	CL824.Contig3_All,COG5186	CL824.Contig4_All,COG5186	CL824.Contig5_All,COG5186	CL824.Contig6_All,COG5186	CL824.Contig7_All,COG5186	CL824.Contig8_All,COG5186	CL824.Contig9_All,COG5186	CL824.Contig10_All,COG5186	CL824.Contig11_All,COG5186	CL824.Contig12_All,COG5186	CL824.Contig13_All,COG5186	CL824.Contig14_All,COG5186	CL824.Contig15_All,COG5186	CL824.Contig16_All,COG5186	CL824.Contig17_All,COG5186	CL824.Contig18_All,COG5186	CL824.Contig19_All,COG5186	CL824.Contig20_All,COG5186	CL824.Contig21_All,COG5186	CL824.Contig22_All,COG5186	CL824.Contig23_All,COG5186	CL824.Contig24_All,COG5186	CL824.Contig25_All,COG5186	CL824.Contig26_All,COG5186	Unigene63103_All,COG5147	Unigene63389_All,COG5176	Unigene63684_All,COG5147	Unigene69797_All,COG5147	Unigene71469_All,COG5147	Unigene73045_All,COG5147	Unigene74301_All,COG5147	Unigene75834_All,COG5178	Unigene79536_All,COG5147	Unigene81176_All,COG5178	Unigene81379_All,COG5147	Unigene82098_All,COG5147	Unigene85661_All,COG5147	CL960.Contig1_All,COG5239	CL960.Contig2_All,COG5239	CL960.Contig3_All,COG5239	CL960.Contig4_All,COG5239	CL960.Contig5_All,COG5239	CL960.Contig6_All,COG5239	CL960.Contig7_All,COG5239	CL1275.Contig1_All,COG5181	CL1275.Contig2_All,COG5181	CL1275.Contig3_All,COG5181	CL1275.Contig4_All,COG5181	CL1275.Contig5_All,COG5181	CL1275.Contig6_All,COG5181	CL1275.Contig7_All,COG5181	CL1275.Contig8_All,COG5181	CL1275.Contig9_All,COG5181	CL1275.Contig10_All,COG5181	CL1275.Contig11_All,COG5181	CL1275.Contig12_All,COG5181	CL1275.Contig13_All,COG5181	CL1387.Contig1_All,COG5176	CL1387.Contig2_All,COG5176	CL1387.Contig3_All,COG5176	CL1387.Contig4_All,COG5176	CL1387.Contig5_All,COG5176	CL1387.Contig6_All,COG5176	CL1554.Contig1_All,COG0430	CL1554.Contig2_All,COG0430	CL1554.Contig3_All,COG0430	CL1554.Contig4_All,COG0430	CL1554.Contig5_All,COG0430	CL1554.Contig6_All,COG0430	CL1554.Contig7_All,COG0430	CL1554.Contig8_All,COG0430	CL1612.Contig1_All,COG5182	CL1612.Contig2_All,COG5182	CL1612.Contig3_All,COG5182	CL1612.Contig4_All,COG5182	CL1612.Contig5_All,COG5182	CL1612.Contig6_All,COG5182	CL1612.Contig7_All,COG5182	CL1612.Contig8_All,COG5182	CL1612.Contig9_All,COG5182	CL1612.Contig10_All,COG5182	CL1612.Contig11_All,COG5182	CL1612.Contig12_All,COG5182	CL1612.Contig13_All,COG5182	CL1612.Contig14_All,COG5182	CL1612.Contig15_All,COG5182	CL1612.Contig16_All,COG5182	CL1612.Contig17_All,COG5182	CL1612.Contig18_All,COG5182	CL1612.Contig19_All,COG5182	CL1612.Contig20_All,COG5182	CL1612.Contig21_All,COG5182	CL1612.Contig22_All,COG5182	CL1612.Contig23_All,COG5182	CL1612.Contig24_All,COG5182	CL1612.Contig25_All,COG5182	CL1612.Contig26_All,COG5182	CL1612.Contig27_All,COG5182	CL1612.Contig28_All,COG5182	CL1612.Contig29_All,COG5182	CL1612.Contig30_All,COG5182	CL1612.Contig31_All,COG5182	CL1612.Contig32_All,COG5182	CL1612.Contig33_All,COG5182	CL1612.Contig34_All,COG5182	CL1612.Contig35_All,COG5182	CL1668.Contig1_All,COG5147	CL1668.Contig2_All,COG5147	CL1668.Contig3_All,COG5147	CL1668.Contig4_All,COG5147	CL1668.Contig6_All,COG5147	CL1668.Contig8_All,COG5147	CL1668.Contig9_All,COG5147	CL2200.Contig1_All,COG5147	CL2200.Contig2_All,COG5147	CL2200.Contig3_All,COG5147	CL2200.Contig4_All,COG5147	CL2200.Contig5_All,COG5147	CL2200.Contig6_All,COG5147	CL2240.Contig14_All,COG5228	CL2288.Contig10_All,COG5178	CL2288.Contig12_All,COG5178	CL2451.Contig2_All,COG5239	CL2451.Contig3_All,COG5239	CL2451.Contig4_All,COG5239	CL2451.Contig6_All,COG5239	CL2451.Contig7_All,COG5239	CL2451.Contig8_All,COG5239	CL2451.Contig9_All,COG5239	CL2451.Contig10_All,COG5239	CL2451.Contig13_All,COG5239	CL2451.Contig14_All,COG5239	CL2505.Contig1_All,COG5049	CL2505.Contig3_All,COG5049	CL2505.Contig4_All,COG5049	CL2505.Contig5_All,COG5049	CL2505.Contig6_All,COG5049	CL2505.Contig7_All,COG5049	CL2569.Contig1_All,COG5228	CL2569.Contig2_All,COG5228	CL2569.Contig3_All,COG5228	CL2569.Contig4_All,COG5228	CL2569.Contig5_All,COG5228	CL2569.Contig6_All,COG5228	CL2569.Contig7_All,COG5228	CL2569.Contig8_All,COG5228	CL2569.Contig9_All,COG5228	CL2569.Contig10_All,COG5228	CL2569.Contig11_All,COG5228	CL2569.Contig12_All,COG5228	CL2569.Contig13_All,COG5228	CL2569.Contig14_All,COG5228	CL2569.Contig15_All,COG5228	CL2569.Contig16_All,COG5228	CL2569.Contig17_All,COG5228	CL2696.Contig4_All,COG5186	CL2696.Contig5_All,COG5186	CL2696.Contig6_All,COG5186	CL2696.Contig7_All,COG5186	CL2753.Contig1_All,COG5228	CL2753.Contig2_All,COG5228	CL2753.Contig3_All,COG5228	CL2753.Contig4_All,COG5228	CL2753.Contig5_All,COG5228	CL2753.Contig6_All,COG5228	CL2753.Contig7_All,COG5228	CL2780.Contig1_All,COG5147	CL2780.Contig2_All,COG5147	CL2780.Contig3_All,COG5147	CL2780.Contig4_All,COG5147	CL2780.Contig5_All,COG5147	CL2780.Contig6_All,COG5147	CL2780.Contig7_All,COG5147	CL2780.Contig8_All,COG5147	CL2794.Contig1_All,COG2136	CL2794.Contig2_All,COG2136	CL2794.Contig3_All,COG2136	CL2794.Contig4_All,COG2136	CL2794.Contig5_All,COG2136	CL2868.Contig1_All,COG5226	CL2868.Contig2_All,COG5226	CL2868.Contig3_All,COG5226	CL2868.Contig4_All,COG5226	CL2868.Contig5_All,COG5226	CL2868.Contig6_All,COG5226	CL2868.Contig7_All,COG5226	CL2868.Contig8_All,COG5226	CL2868.Contig9_All,COG5226	CL2868.Contig10_All,COG5226	CL2868.Contig11_All,COG5226	CL2868.Contig12_All,COG5226	CL2868.Contig13_All,COG5226	CL2868.Contig14_All,COG5226	CL2868.Contig15_All,COG5226	CL2868.Contig16_All,COG5226	CL2868.Contig17_All,COG5226	CL2868.Contig18_All,COG5226	CL2868.Contig19_All,COG5226	CL2868.Contig20_All,COG5226	CL2868.Contig21_All,COG5226	CL2868.Contig22_All,COG5226	CL2868.Contig23_All,COG5226	CL2935.Contig1_All,COG5136	CL2935.Contig2_All,COG5136	CL2992.Contig1_All,COG5147	CL2992.Contig2_All,COG5147	CL2992.Contig3_All,COG5147	CL2992.Contig4_All,COG5147	CL3225.Contig1_All,COG5188	CL3225.Contig2_All,COG5188	CL3225.Contig3_All,COG5188	CL3225.Contig4_All,COG5188	CL3225.Contig5_All,COG5188	CL3225.Contig6_All,COG5188	CL3369.Contig1_All,COG5147	CL3369.Contig2_All,COG5147	CL3369.Contig3_All,COG5147	CL3369.Contig4_All,COG5147	CL3369.Contig5_All,COG5147	CL3369.Contig6_All,COG5147	CL3653.Contig2_All,COG5147	CL3653.Contig3_All,COG5147	CL3653.Contig4_All,COG5147	CL3653.Contig5_All,COG5147	CL3653.Contig6_All,COG5147	CL3653.Contig7_All,COG5147	CL3653.Contig8_All,COG5147	CL3653.Contig9_All,COG5147	CL3653.Contig10_All,COG5147	CL3653.Contig11_All,COG5147	CL3653.Contig13_All,COG5147	CL3653.Contig14_All,COG5147	CL3653.Contig15_All,COG5147	CL3653.Contig16_All,COG5147	CL3653.Contig17_All,COG5147	CL3653.Contig18_All,COG5147	CL3653.Contig20_All,COG5147	CL3653.Contig21_All,COG5147	CL3653.Contig22_All,COG5147	CL3653.Contig23_All,COG5147	CL3653.Contig24_All,COG5147	CL3653.Contig25_All,COG5147	CL3653.Contig27_All,COG5147	CL3653.Contig28_All,COG5147	CL3687.Contig1_All,COG5147	CL3687.Contig2_All,COG5147	CL3687.Contig3_All,COG5147	CL3687.Contig4_All,COG5147	CL3687.Contig5_All,COG5147	CL3687.Contig6_All,COG5147	CL3687.Contig7_All,COG5147	CL3687.Contig8_All,COG5147	CL3687.Contig9_All,COG5147	CL3687.Contig10_All,COG5147	CL3687.Contig11_All,COG5147	CL3687.Contig12_All,COG5147	CL3687.Contig13_All,COG5147	CL3687.Contig14_All,COG5147	CL3687.Contig15_All,COG5147	CL3687.Contig16_All,COG5147	CL3701.Contig1_All,COG5161	CL3701.Contig2_All,COG5161	CL4020.Contig3_All,COG5176	CL4020.Contig4_All,COG5176	CL4020.Contig5_All,COG5176	CL4020.Contig6_All,COG5176	CL4020.Contig7_All,COG5176	CL4133.Contig1_All,COG5107	CL4133.Contig2_All,COG5107	CL4133.Contig3_All,COG5107	CL4133.Contig4_All,COG5107	CL4133.Contig5_All,COG5107	CL4133.Contig6_All,COG5107	CL4133.Contig7_All,COG5107	CL4133.Contig8_All,COG5107	CL4133.Contig9_All,COG5107	CL4133.Contig10_All,COG5107	CL4133.Contig11_All,COG5107	CL4133.Contig12_All,COG5107	CL4133.Contig13_All,COG5107	CL4133.Contig14_All,COG5107	CL4133.Contig15_All,COG5107	CL4133.Contig16_All,COG5107	CL4133.Contig17_All,COG5107	CL4133.Contig18_All,COG5107	CL4133.Contig19_All,COG5107	CL4133.Contig20_All,COG5107	CL4133.Contig21_All,COG5107	CL4133.Contig22_All,COG5107	CL4133.Contig23_All,COG5107	CL4133.Contig24_All,COG5107	CL4133.Contig25_All,COG5107	CL4133.Contig26_All,COG5107	CL4133.Contig27_All,COG5107	CL4133.Contig28_All,COG5107	CL4133.Contig29_All,COG5107	CL4133.Contig30_All,COG5107	CL4133.Contig31_All,COG5107	CL4133.Contig32_All,COG5107	CL4133.Contig33_All,COG5107	CL4133.Contig34_All,COG5107	CL4133.Contig35_All,COG5107	CL4133.Contig36_All,COG5107	CL4133.Contig37_All,COG5107	CL4133.Contig38_All,COG5107	CL4133.Contig39_All,COG5107	CL4133.Contig40_All,COG5107	CL4133.Contig41_All,COG5107	CL4133.Contig42_All,COG5107	CL4133.Contig43_All,COG5107	CL4133.Contig44_All,COG5107	CL4133.Contig45_All,COG5107	CL4133.Contig46_All,COG5107	CL4133.Contig47_All,COG5107	CL4225.Contig1_All,COG5200	CL4225.Contig2_All,COG5200	CL4225.Contig3_All,COG5200	CL4225.Contig4_All,COG5200	CL4225.Contig5_All,COG5200	CL4225.Contig6_All,COG5200	CL4225.Contig7_All,COG5200	CL4225.Contig8_All,COG5200	CL4225.Contig9_All,COG5200	CL4225.Contig10_All,COG5200	CL4225.Contig11_All,COG5200	CL4225.Contig12_All,COG5200	CL4225.Contig13_All,COG5200	CL4225.Contig14_All,COG5200	CL4225.Contig15_All,COG5200	CL4225.Contig16_All,COG5200	CL4225.Contig17_All,COG5200	CL4225.Contig18_All,COG5200	CL4225.Contig19_All,COG5200	CL4225.Contig20_All,COG5200	CL4225.Contig21_All,COG5200	CL4225.Contig22_All,COG5200	CL4225.Contig23_All,COG5200	CL4225.Contig24_All,COG5200	CL4225.Contig25_All,COG5200	CL4225.Contig26_All,COG5200	CL4225.Contig27_All,COG5200	CL4497.Contig1_All,COG5147	CL4497.Contig2_All,COG5147	CL4497.Contig3_All,COG5147	CL4497.Contig4_All,COG5147	CL4497.Contig5_All,COG5147	CL4497.Contig7_All,COG5147	CL4497.Contig8_All,COG5147	CL4497.Contig9_All,COG5147	CL4497.Contig11_All,COG5147	CL4497.Contig12_All,COG5147	CL4497.Contig13_All,COG5147	CL4497.Contig14_All,COG5147	CL4497.Contig15_All,COG5147	CL4497.Contig17_All,COG5147	CL4497.Contig18_All,COG5147	CL4497.Contig19_All,COG5147	CL4497.Contig24_All,COG5147	CL4497.Contig25_All,COG5147	CL4702.Contig1_All,COG5238	CL4702.Contig2_All,COG5238	CL4702.Contig3_All,COG5238	CL4702.Contig4_All,COG5238	CL4702.Contig5_All,COG5238	CL4959.Contig1_All,COG5049	CL4959.Contig2_All,COG5049	CL4959.Contig3_All,COG5049	CL4959.Contig4_All,COG5049	CL4959.Contig5_All,COG5049	CL4959.Contig6_All,COG5049	CL4959.Contig7_All,COG5049	CL4959.Contig8_All,COG5049	CL4959.Contig9_All,COG5049	CL4959.Contig10_All,COG5049	CL4959.Contig11_All,COG5049	CL4959.Contig12_All,COG5049	CL4959.Contig13_All,COG5049	CL4959.Contig14_All,COG5049	CL4959.Contig15_All,COG5049	CL4959.Contig16_All,COG5049	CL4959.Contig17_All,COG5049	CL4959.Contig18_All,COG5049	CL4959.Contig19_All,COG5049	CL4959.Contig20_All,COG5049	CL4959.Contig21_All,COG5049	CL4959.Contig22_All,COG5049	CL4959.Contig23_All,COG5049	CL5572.Contig5_All,COG5181	CL5572.Contig6_All,COG5181	CL5675.Contig1_All,COG5176	CL5675.Contig2_All,COG5176	CL5675.Contig5_All,COG5176	CL5675.Contig6_All,COG5176	CL5675.Contig7_All,COG5176	CL5675.Contig8_All,COG5176	CL5808.Contig2_All,COG5147	CL5808.Contig3_All,COG5147	CL5808.Contig4_All,COG5147	CL5904.Contig1_All,COG5147	CL5904.Contig2_All,COG5147	CL5904.Contig3_All,COG5147	CL5904.Contig4_All,COG5147	CL5904.Contig5_All,COG5147	CL5904.Contig6_All,COG5147	CL5904.Contig7_All,COG5147	CL5904.Contig8_All,COG5147	CL5904.Contig9_All,COG5147	CL5904.Contig10_All,COG5147	CL5904.Contig11_All,COG5147	CL5904.Contig12_All,COG5147	CL5904.Contig13_All,COG5147	CL5904.Contig14_All,COG5147	CL5904.Contig15_All,COG5147	CL5904.Contig16_All,COG5147	CL5904.Contig17_All,COG5147	CL5904.Contig18_All,COG5147	CL5904.Contig19_All,COG5147	CL5904.Contig20_All,COG5147	CL5904.Contig21_All,COG5147	CL5904.Contig22_All,COG5147	CL5904.Contig23_All,COG5147	CL5904.Contig24_All,COG5147	CL5904.Contig25_All,COG5147	CL5904.Contig26_All,COG5147	CL5904.Contig27_All,COG5147	CL5904.Contig28_All,COG5147	CL5904.Contig29_All,COG5147	CL5904.Contig30_All,COG5147	CL5904.Contig31_All,COG5147	CL5904.Contig32_All,COG5147	CL5904.Contig33_All,COG5147	CL5904.Contig34_All,COG5147	CL5904.Contig35_All,COG5147	CL5904.Contig36_All,COG5147	CL5904.Contig37_All,COG5147	CL5904.Contig38_All,COG5147	CL5904.Contig39_All,COG5147	CL6028.Contig2_All,COG5147	CL6034.Contig1_All,COG5147	CL6034.Contig2_All,COG5147	CL6034.Contig3_All,COG5147	CL6034.Contig4_All,COG5147	CL6034.Contig5_All,COG5147	CL6072.Contig5_All,COG5239	CL6072.Contig7_All,COG5239	CL6072.Contig8_All,COG5239	CL6072.Contig9_All,COG5239	CL6075.Contig1_All,COG5176	CL6075.Contig2_All,COG5176	CL6171.Contig2_All,COG5228	CL6171.Contig3_All,COG5228	CL6171.Contig6_All,COG5228	CL6355.Contig1_All,COG5147	CL6355.Contig3_All,COG5147	CL6355.Contig5_All,COG5147	CL6355.Contig6_All,COG5147	CL6355.Contig7_All,COG5147	CL6397.Contig2_All,COG5147	CL6397.Contig3_All,COG5147	CL6397.Contig4_All,COG5147	CL6423.Contig1_All,COG5147	CL6423.Contig2_All,COG5147	CL6423.Contig3_All,COG5147	CL6423.Contig4_All,COG5147	CL6423.Contig5_All,COG5147	CL6423.Contig6_All,COG5147	CL6423.Contig7_All,COG5147	CL6423.Contig8_All,COG5147	CL6423.Contig9_All,COG5147	CL6423.Contig10_All,COG5147	CL6423.Contig11_All,COG5147	CL6423.Contig12_All,COG5147	CL6423.Contig13_All,COG5147	CL6423.Contig14_All,COG5147	CL6423.Contig15_All,COG5147	CL6423.Contig16_All,COG5147
B	Chromatin structure and dynamics 	891	CL6600.Contig1_All,COG5262	CL6600.Contig2_All,COG5262	CL6649.Contig2_All,COG5137	CL6649.Contig3_All,COG5076	CL6649.Contig6_All,COG5137	CL6688.Contig1_All,COG5648	CL6688.Contig2_All,COG5648	CL6688.Contig3_All,COG5648	CL6688.Contig5_All,COG5648	CL6688.Contig6_All,COG5648	CL6688.Contig7_All,COG5648	CL6714.Contig1_All,COG5262	CL6714.Contig2_All,COG5262	CL6756.Contig1_All,COG5262	CL6756.Contig2_All,COG5262	CL7435.Contig5_All,COG5137	CL7435.Contig6_All,COG5137	CL7435.Contig7_All,COG5137	CL7956.Contig1_All,COG5648	CL7956.Contig2_All,COG5648	CL7956.Contig3_All,COG5648	CL7956.Contig4_All,COG5648	CL7956.Contig5_All,COG5648	CL7956.Contig6_All,COG5648	CL7956.Contig7_All,COG5648	CL7956.Contig8_All,COG5648	CL7956.Contig9_All,COG5648	CL7956.Contig10_All,COG5648	CL7956.Contig11_All,COG5648	CL7956.Contig12_All,COG5648	CL7956.Contig13_All,COG5648	CL7956.Contig14_All,COG5648	CL8013.Contig1_All,COG5076	CL8013.Contig2_All,COG5076	CL8013.Contig3_All,COG5076	CL8013.Contig4_All,COG5076	CL8013.Contig5_All,COG5076	CL8013.Contig6_All,COG5076	CL8186.Contig1_All,COG2036	CL8186.Contig2_All,COG2036	CL8186.Contig3_All,COG2036	CL8186.Contig4_All,COG2036	CL8186.Contig5_All,COG2036	CL8186.Contig6_All,COG2036	CL8186.Contig7_All,COG2036	CL8186.Contig8_All,COG2036	CL8186.Contig9_All,COG2036	CL8239.Contig1_All,COG5076	CL8239.Contig2_All,COG5076	CL8270.Contig1_All,COG5076	CL8270.Contig2_All,COG5076	CL8270.Contig3_All,COG5076	CL8482.Contig4_All,COG5648	CL9328.Contig1_All,COG5076	CL9328.Contig3_All,COG5076	CL9328.Contig5_All,COG5076	CL9328.Contig6_All,COG5076	CL9328.Contig7_All,COG5076	CL9328.Contig8_All,COG5076	CL9373.Contig2_All,COG5137	CL9884.Contig1_All,COG5137	CL9884.Contig2_All,COG5137	CL9884.Contig3_All,COG5137	CL9884.Contig5_All,COG5137	CL9884.Contig6_All,COG5137	CL9884.Contig7_All,COG5137	CL9953.Contig1_All,COG5262	CL9953.Contig2_All,COG5262	CL9953.Contig3_All,COG5262	CL9953.Contig4_All,COG5262	CL9953.Contig5_All,COG5262	CL10003.Contig1_All,COG5262	CL10003.Contig2_All,COG5262	CL10003.Contig3_All,COG5262	CL10241.Contig2_All,COG5137	CL10241.Contig4_All,COG5137	CL10597.Contig1_All,COG5137	CL10737.Contig3_All,COG5259	CL10737.Contig4_All,COG5259	CL10737.Contig5_All,COG5259	CL10876.Contig1_All,COG0123	CL10876.Contig2_All,COG0123	CL10949.Contig1_All,COG5229	CL10949.Contig2_All,COG5229	CL11133.Contig1_All,COG5648	CL11146.Contig2_All,COG5648	CL11146.Contig3_All,COG5648	CL11146.Contig4_All,COG5648	CL11146.Contig5_All,COG5648	CL11214.Contig1_All,COG5027	CL11214.Contig2_All,COG5027	CL11343.Contig1_All,COG1243	CL11343.Contig2_All,COG1243	CL11536.Contig2_All,COG5531	CL11708.Contig1_All,COG5076	CL11708.Contig2_All,COG5076	CL11708.Contig3_All,COG5076	CL11708.Contig4_All,COG5076	CL11708.Contig5_All,COG5076	CL11972.Contig1_All,COG5648	CL11972.Contig2_All,COG5648	CL11972.Contig3_All,COG5648	CL12187.Contig1_All,COG5076	CL12187.Contig2_All,COG5076	CL12187.Contig3_All,COG5076	CL12187.Contig4_All,COG5076	CL12187.Contig5_All,COG5076	CL12187.Contig6_All,COG5076	CL12187.Contig7_All,COG5076	CL12212.Contig1_All,COG5531	CL12212.Contig2_All,COG5531	CL12212.Contig3_All,COG5531	CL12212.Contig4_All,COG5531	CL12212.Contig5_All,COG5531	CL12311.Contig3_All,COG0123	CL12311.Contig4_All,COG0123	CL12311.Contig5_All,COG0123	CL12311.Contig6_All,COG0123	CL12311.Contig7_All,COG0123	CL12311.Contig8_All,COG0123	CL12311.Contig9_All,COG0123	CL12311.Contig10_All,COG0123	CL12328.Contig3_All,COG5137	CL12384.Contig1_All,COG2036	CL12384.Contig2_All,COG2036	CL12384.Contig3_All,COG2036	CL12491.Contig1_All,COG5076	CL12491.Contig2_All,COG5076	CL12491.Contig3_All,COG5076	CL12491.Contig4_All,COG5076	CL12502.Contig1_All,COG5076	CL12502.Contig2_All,COG5076	CL12502.Contig3_All,COG5076	CL12915.Contig3_All,COG0123	CL12915.Contig4_All,COG0123	CL12915.Contig5_All,COG0123	CL12915.Contig6_All,COG0123	CL12915.Contig7_All,COG0123	CL13181.Contig1_All,COG5076	CL13181.Contig2_All,COG5076	CL13181.Contig3_All,COG5076	CL13181.Contig4_All,COG5076	CL13181.Contig5_All,COG5076	CL13559.Contig6_All,COG5648	CL13571.Contig3_All,COG5259	CL13571.Contig4_All,COG5259	CL13592.Contig2_All,COG5076	CL13592.Contig3_All,COG5076	CL13592.Contig4_All,COG5076	CL13592.Contig5_All,COG5076	CL13592.Contig6_All,COG5076	CL13592.Contig7_All,COG5076	CL13867.Contig5_All,COG5137	CL14149.Contig3_All,COG5137	CL14182.Contig1_All,COG5098	CL14182.Contig4_All,COG5098	CL14182.Contig5_All,COG5098	CL14182.Contig6_All,COG5098	CL14326.Contig2_All,COG2036	CL14526.Contig1_All,COG5262	CL14526.Contig2_All,COG5262	CL14646.Contig1_All,COG5648	CL14646.Contig2_All,COG5648	CL14646.Contig3_All,COG5648	CL14771.Contig1_All,COG2036	CL14771.Contig2_All,COG2036	CL14771.Contig3_All,COG2036	CL14771.Contig4_All,COG2036	CL14825.Contig1_All,COG5076	CL14825.Contig2_All,COG5076	CL14825.Contig3_All,COG5076	CL15064.Contig1_All,COG5648	CL15064.Contig2_All,COG5648	CL15082.Contig1_All,COG5076	CL15082.Contig3_All,COG5076	CL15107.Contig2_All,COG5648	CL15107.Contig3_All,COG5648	CL15111.Contig1_All,COG5262	CL15111.Contig2_All,COG5262	CL15111.Contig3_All,COG5262	CL15112.Contig2_All,COG5137	CL15165.Contig1_All,COG5259	CL15165.Contig2_All,COG5259	CL15310.Contig1_All,COG5259	CL15310.Contig2_All,COG5259	CL15310.Contig3_All,COG5259	CL15310.Contig4_All,COG5259	CL15310.Contig5_All,COG5259	CL15446.Contig2_All,COG5648	CL15446.Contig3_All,COG5648	CL15494.Contig1_All,COG5648	CL15494.Contig2_All,COG5648	CL15494.Contig4_All,COG5648	CL15540.Contig1_All,COG0123	CL15540.Contig2_All,COG0123	CL15632.Contig1_All,COG2036	CL15632.Contig2_All,COG2036	CL15632.Contig3_All,COG2036	CL15632.Contig4_All,COG2036	CL15910.Contig1_All,COG0123	CL15910.Contig2_All,COG0123	CL15910.Contig3_All,COG0123	CL15910.Contig4_All,COG0123	CL15910.Contig5_All,COG0123	CL16338.Contig1_All,COG5531	CL16338.Contig2_All,COG5531	CL16338.Contig3_All,COG5531	CL16340.Contig1_All,COG2036	CL16340.Contig2_All,COG2036	CL16369.Contig21_All,COG5602	CL16658.Contig1_All,COG0123	CL16658.Contig2_All,COG0123	CL16658.Contig3_All,COG0123	CL16658.Contig4_All,COG0123	CL16658.Contig5_All,COG0123	CL16658.Contig6_All,COG0123	CL16976.Contig1_All,COG0123	CL16976.Contig2_All,COG0123	CL16976.Contig3_All,COG0123	CL17037.Contig1_All,COG5648	CL17037.Contig2_All,COG5648	CL17349.Contig1_All,COG5137	CL17772.Contig2_All,COG5032	CL17931.Contig1_All,COG0123	CL17931.Contig2_All,COG0123	CL18014.Contig1_All,COG5262	CL18014.Contig2_All,COG5262	CL18014.Contig3_All,COG5262	CL18014.Contig4_All,COG5262	CL18079.Contig1_All,COG2036	CL18079.Contig2_All,COG2036	CL18079.Contig3_All,COG2036	CL18079.Contig4_All,COG2036	CL18079.Contig5_All,COG2036	CL18079.Contig6_All,COG2036	CL18079.Contig7_All,COG2036	CL18217.Contig1_All,COG5648	CL18375.Contig8_All,COG5137	CL18570.Contig3_All,COG5137	CL18660.Contig1_All,COG5032	CL18660.Contig2_All,COG5032	CL19259.Contig3_All,COG5137	CL19306.Contig1_All,COG2036	CL19306.Contig2_All,COG2036	CL19306.Contig3_All,COG2036	CL19306.Contig4_All,COG2036	CL19306.Contig5_All,COG2036	CL19306.Contig6_All,COG2036	CL19306.Contig7_All,COG2036	CL19306.Contig8_All,COG2036	CL19306.Contig9_All,COG2036	CL19361.Contig1_All,COG2036	CL19361.Contig2_All,COG2036	CL19361.Contig3_All,COG2036	CL19413.Contig1_All,COG2036	CL19702.Contig2_All,COG5137	CL19737.Contig1_All,COG5262	CL19737.Contig2_All,COG5262	CL19747.Contig1_All,COG5648	CL19747.Contig2_All,COG5648	CL19747.Contig4_All,COG5648	CL19747.Contig5_All,COG5648	CL19862.Contig1_All,COG2036	CL19862.Contig2_All,COG2036	CL19862.Contig3_All,COG2036	CL19975.Contig7_All,COG5114	CL20029.Contig1_All,COG5262	CL20029.Contig2_All,COG5262	CL20138.Contig1_All,COG5032	CL20138.Contig2_All,COG5032	CL20237.Contig1_All,COG5648	CL20237.Contig2_All,COG5648	CL20237.Contig4_All,COG5648	CL20237.Contig7_All,COG5648	CL20237.Contig8_All,COG5648	CL20237.Contig9_All,COG5648	CL20237.Contig11_All,COG5648	CL20237.Contig12_All,COG5648	CL20237.Contig13_All,COG5648	CL20237.Contig14_All,COG5648	CL20237.Contig15_All,COG5648	CL20237.Contig16_All,COG5648	CL20237.Contig17_All,COG5648	CL20237.Contig20_All,COG5648	CL20313.Contig3_All,COG5137	CL20397.Contig1_All,COG2036	CL20397.Contig2_All,COG2036	CL20398.Contig1_All,COG5648	CL20398.Contig2_All,COG5648	CL20398.Contig3_All,COG5648	CL20398.Contig4_All,COG5648	CL20398.Contig5_All,COG5648	CL20398.Contig6_All,COG5648	CL20399.Contig1_All,COG5137	CL20434.Contig1_All,COG5137	CL20434.Contig2_All,COG5137	CL20460.Contig1_All,COG2036	CL20460.Contig2_All,COG2036	CL20460.Contig3_All,COG2036	CL20460.Contig4_All,COG2036	CL20460.Contig5_All,COG2036	CL20460.Contig6_All,COG2036	CL20460.Contig7_All,COG2036	CL20460.Contig8_All,COG2036	CL20485.Contig1_All,COG5648	CL20712.Contig1_All,COG2036	CL20712.Contig2_All,COG2036	CL20712.Contig3_All,COG2036	CL20804.Contig1_All,COG5648	CL67.Contig4_All,COG5602	CL67.Contig19_All,COG5602	CL67.Contig31_All,COG5602	CL67.Contig35_All,COG5602	CL67.Contig40_All,COG5602	CL67.Contig47_All,COG5602	CL67.Contig52_All,COG5602	CL67.Contig56_All,COG5602	CL67.Contig68_All,COG5602	CL67.Contig98_All,COG5602	CL85.Contig1_All,COG2036	CL85.Contig2_All,COG2036	CL355.Contig2_All,COG5137	CL367.Contig1_All,COG5262	CL367.Contig2_All,COG5262	CL367.Contig3_All,COG5262	CL367.Contig4_All,COG5262	CL367.Contig5_All,COG5262	CL367.Contig6_All,COG5262	CL367.Contig7_All,COG5262	CL367.Contig8_All,COG5262	CL367.Contig9_All,COG5262	CL367.Contig10_All,COG5262	CL367.Contig11_All,COG5262	CL367.Contig12_All,COG5262	CL367.Contig13_All,COG5262	CL367.Contig15_All,COG5262	CL367.Contig16_All,COG5262	CL367.Contig17_All,COG5262	CL367.Contig18_All,COG5262	CL367.Contig19_All,COG5262	CL367.Contig20_All,COG5262	CL367.Contig21_All,COG5262	CL367.Contig22_All,COG5262	CL367.Contig23_All,COG5262	CL367.Contig24_All,COG5262	CL367.Contig25_All,COG5262	CL367.Contig26_All,COG5262	CL367.Contig27_All,COG5262	CL367.Contig28_All,COG5262	CL367.Contig29_All,COG5262	CL367.Contig30_All,COG5262	CL367.Contig31_All,COG5262	CL367.Contig32_All,COG5262	CL367.Contig33_All,COG5262	CL367.Contig34_All,COG5262	CL367.Contig35_All,COG5262	CL367.Contig36_All,COG5262	CL367.Contig37_All,COG5262	CL367.Contig38_All,COG5262	CL367.Contig39_All,COG5262	CL367.Contig40_All,COG5262	CL367.Contig41_All,COG5262	CL367.Contig42_All,COG5262	CL367.Contig43_All,COG5262	CL370.Contig1_All,COG5406	CL370.Contig2_All,COG5406	CL370.Contig3_All,COG5406	CL370.Contig5_All,COG5406	CL370.Contig6_All,COG5406	CL370.Contig7_All,COG5406	CL370.Contig8_All,COG5406	CL20930.Contig6_All,COG5137	CL21082.Contig2_All,COG2036	CL21082.Contig5_All,COG2036	CL21082.Contig6_All,COG2036	CL21082.Contig7_All,COG2036	CL21082.Contig8_All,COG2036	CL21082.Contig9_All,COG2036	CL21082.Contig10_All,COG2036	CL21082.Contig11_All,COG2036	CL21082.Contig12_All,COG2036	CL21082.Contig13_All,COG2036	CL21082.Contig15_All,COG2036	CL21122.Contig1_All,COG2036	CL21122.Contig2_All,COG2036	CL21122.Contig3_All,COG2036	CL21122.Contig4_All,COG2036	CL21122.Contig5_All,COG2036	CL21122.Contig6_All,COG2036	CL21122.Contig7_All,COG2036	CL21122.Contig8_All,COG2036	CL21178.Contig4_All,COG5648	CL21178.Contig5_All,COG5648	CL21274.Contig4_All,COG2036	CL21312.Contig1_All,COG5137	CL21312.Contig2_All,COG5137	CL21405.Contig1_All,COG5648	CL21405.Contig3_All,COG5648	CL21405.Contig4_All,COG5648	CL21405.Contig5_All,COG5648	Unigene104_All,COG0123	Unigene178_All,COG5648	Unigene227_All,COG5137	Unigene1088_All,COG5531	Unigene1135_All,COG5648	Unigene1193_All,COG2036	Unigene1246_All,COG5032	Unigene1488_All,COG5137	Unigene1891_All,COG2036	Unigene1981_All,COG5262	Unigene2153_All,COG5137	Unigene2392_All,COG5032	Unigene2425_All,COG0123	Unigene3719_All,COG5648	Unigene5354_All,COG2036	Unigene5361_All,COG2036	Unigene6281_All,COG5602	Unigene6297_All,COG5137	Unigene6320_All,COG5602	Unigene7199_All,COG5648	Unigene7717_All,COG5602	Unigene8409_All,COG5648	Unigene8738_All,COG5114	Unigene9058_All,COG5648	Unigene9299_All,COG2036	Unigene9866_All,COG5602	Unigene10920_All,COG5648	Unigene11103_All,COG5076	Unigene11125_All,COG5137	Unigene11393_All,COG5137	Unigene11395_All,COG5648	Unigene11768_All,COG5137	Unigene11771_All,COG5602	Unigene12047_All,COG5165	Unigene12047_All,COG5648	Unigene12117_All,COG2036	Unigene12310_All,COG2036	Unigene12336_All,COG5648	Unigene13663_All,COG5531	Unigene13956_All,COG5648	Unigene14550_All,COG5137	Unigene14752_All,COG5602	Unigene14985_All,COG5648	Unigene15145_All,COG5648	Unigene16204_All,COG5165	Unigene16233_All,COG5648	Unigene16245_All,COG5648	Unigene16863_All,COG5648	Unigene17055_All,COG2036	Unigene17196_All,COG5602	Unigene17507_All,COG5602	Unigene17660_All,COG5114	Unigene19421_All,COG5648	Unigene19540_All,COG5165	Unigene19578_All,COG5602	Unigene20297_All,COG5602	Unigene20345_All,COG2036	Unigene20438_All,COG5648	Unigene20592_All,COG5648	Unigene20593_All,COG5648	Unigene20601_All,COG5602	Unigene21540_All,COG5648	Unigene21707_All,COG5602	Unigene22313_All,COG5259	Unigene23214_All,COG5648	Unigene23673_All,COG5165	Unigene23673_All,COG5648	Unigene23742_All,COG5602	Unigene23754_All,COG5137	Unigene24445_All,COG5602	Unigene24790_All,COG5602	Unigene24873_All,COG5137	Unigene25378_All,COG5648	Unigene26222_All,COG2036	Unigene26511_All,COG5137	Unigene26588_All,COG5602	Unigene27489_All,COG5648	Unigene27604_All,COG5602	Unigene28296_All,COG5137	Unigene28599_All,COG5602	Unigene28660_All,COG5648	Unigene29284_All,COG5137	Unigene29428_All,COG5602	Unigene29504_All,COG5602	Unigene29753_All,COG5137	Unigene30188_All,COG2036	Unigene30792_All,COG2036	Unigene31307_All,COG5648	Unigene31436_All,COG5648	Unigene31709_All,COG5602	Unigene32009_All,COG5602	Unigene32823_All,COG5602	Unigene32927_All,COG5602	Unigene33880_All,COG5648	Unigene34005_All,COG5602	Unigene34357_All,COG5602	Unigene34551_All,COG2036	Unigene34573_All,COG2036	Unigene36825_All,COG2036	Unigene36826_All,COG2036	Unigene36828_All,COG2036	Unigene36829_All,COG2036	Unigene36830_All,COG2036	Unigene36831_All,COG2036	Unigene36832_All,COG2036	Unigene36833_All,COG2036	Unigene36835_All,COG2036	Unigene36836_All,COG2036	Unigene36837_All,COG2036	Unigene36838_All,COG2036	Unigene36839_All,COG2036	Unigene36840_All,COG2036	Unigene36841_All,COG2036	Unigene36842_All,COG2036	Unigene36843_All,COG2036	Unigene37309_All,COG5137	Unigene37957_All,COG5648	Unigene37959_All,COG5648	Unigene37960_All,COG5648	Unigene38343_All,COG5137	Unigene38958_All,COG5262	Unigene38991_All,COG2036	Unigene38992_All,COG2036	Unigene39002_All,COG0123	Unigene39678_All,COG2036	Unigene39922_All,COG2036	Unigene40424_All,COG5137	Unigene40945_All,COG5137	Unigene40946_All,COG5137	Unigene41377_All,COG5076	Unigene41460_All,COG5137	Unigene41998_All,COG5262	Unigene42613_All,COG2036	Unigene42622_All,COG2036	Unigene44037_All,COG5076	Unigene44762_All,COG5165	Unigene44762_All,COG5648	Unigene44763_All,COG5165	Unigene44763_All,COG5648	Unigene44764_All,COG5165	Unigene44764_All,COG5648	Unigene44862_All,COG5531	Unigene45194_All,COG5137	Unigene45612_All,COG5648	Unigene45759_All,COG5076	Unigene45854_All,COG2036	Unigene45927_All,COG5032	Unigene46456_All,COG5137	Unigene46752_All,COG2036	Unigene47017_All,COG2036	Unigene48207_All,COG5648	Unigene48265_All,COG5032	Unigene48405_All,COG2036	Unigene48406_All,COG2036	Unigene48407_All,COG2036	Unigene49311_All,COG2036	Unigene49328_All,COG2036	Unigene50839_All,COG2036	Unigene50840_All,COG2036	Unigene50842_All,COG2036	Unigene50843_All,COG2036	Unigene50844_All,COG2036	Unigene50846_All,COG2036	Unigene50847_All,COG2036	Unigene50848_All,COG2036	Unigene50849_All,COG2036	Unigene50850_All,COG2036	Unigene50851_All,COG2036	Unigene50852_All,COG2036	Unigene50853_All,COG2036	Unigene50854_All,COG2036	Unigene50855_All,COG2036	Unigene50856_All,COG2036	Unigene50857_All,COG2036	Unigene50858_All,COG2036	Unigene50859_All,COG2036	Unigene50860_All,COG2036	Unigene50861_All,COG2036	Unigene50862_All,COG2036	Unigene50863_All,COG2036	Unigene50864_All,COG2036	Unigene50865_All,COG2036	Unigene50866_All,COG2036	Unigene50867_All,COG2036	Unigene50868_All,COG2036	Unigene50869_All,COG2036	Unigene50870_All,COG2036	Unigene50971_All,COG5034	Unigene52155_All,COG5218	Unigene52732_All,COG5648	Unigene52908_All,COG2036	Unigene53077_All,COG5032	Unigene54190_All,COG5648	Unigene55116_All,COG0123	Unigene55117_All,COG0123	Unigene55118_All,COG0123	Unigene55119_All,COG0123	Unigene55120_All,COG0123	Unigene55121_All,COG0123	Unigene55122_All,COG0123	Unigene55124_All,COG0123	Unigene55125_All,COG0123	Unigene55126_All,COG0123	Unigene55127_All,COG0123	Unigene55652_All,COG5114	Unigene55653_All,COG5114	Unigene55654_All,COG5114	Unigene55721_All,COG2036	Unigene55722_All,COG2036	Unigene56063_All,COG2036	Unigene56064_All,COG2036	Unigene56247_All,COG0123	Unigene56347_All,COG5262	Unigene56471_All,COG2036	Unigene56518_All,COG5262	Unigene57985_All,COG5262	Unigene57986_All,COG5262	Unigene57987_All,COG5262	Unigene57988_All,COG5262	Unigene57989_All,COG5262	Unigene57992_All,COG5262	Unigene57994_All,COG5262	Unigene57995_All,COG5262	Unigene57996_All,COG5262	Unigene57998_All,COG5262	Unigene57999_All,COG5262	Unigene58000_All,COG5262	Unigene58001_All,COG5262	Unigene58003_All,COG5262	Unigene58004_All,COG5262	Unigene58006_All,COG5262	Unigene58007_All,COG5262	Unigene58009_All,COG5262	Unigene58010_All,COG5262	Unigene58011_All,COG5262	Unigene58012_All,COG5262	Unigene58013_All,COG5262	Unigene58014_All,COG5262	Unigene58015_All,COG5262	Unigene58016_All,COG5262	Unigene58017_All,COG5262	Unigene58018_All,COG5262	Unigene58019_All,COG5262	Unigene58021_All,COG5262	Unigene58022_All,COG5262	Unigene58024_All,COG5262	Unigene58027_All,COG5262	Unigene59111_All,COG5137	Unigene59163_All,COG5098	Unigene59316_All,COG5648	Unigene59592_All,COG5137	Unigene60033_All,COG2036	Unigene60034_All,COG2036	Unigene60086_All,COG2036	CL531.Contig1_All,COG5602	CL619.Contig1_All,COG5531	CL619.Contig2_All,COG5531	CL619.Contig3_All,COG5531	CL899.Contig4_All,COG5032	CL899.Contig5_All,COG5032	CL899.Contig6_All,COG5032	CL899.Contig7_All,COG5032	Unigene62372_All,COG5034	Unigene62373_All,COG5034	Unigene63770_All,COG2036	Unigene64055_All,COG2036	Unigene64233_All,COG5262	Unigene65518_All,COG2036	Unigene65519_All,COG2036	Unigene65532_All,COG5648	Unigene65570_All,COG2036	Unigene65645_All,COG5406	Unigene66964_All,COG5648	Unigene66965_All,COG5648	Unigene70033_All,COG2036	Unigene71123_All,COG5648	Unigene71124_All,COG5648	Unigene71125_All,COG5648	Unigene71126_All,COG5648	Unigene71127_All,COG5648	Unigene71128_All,COG5648	Unigene71130_All,COG5648	Unigene74148_All,COG2036	Unigene76295_All,COG2036	Unigene76685_All,COG2036	Unigene77613_All,COG5648	Unigene77614_All,COG5648	Unigene77615_All,COG5648	Unigene77616_All,COG5648	Unigene79126_All,COG5406	Unigene79280_All,COG5262	Unigene79608_All,COG5137	Unigene79773_All,COG5137	Unigene80544_All,COG5531	Unigene80596_All,COG5137	Unigene80758_All,COG5137	Unigene81704_All,COG5648	Unigene83147_All,COG2036	Unigene84627_All,COG5648	Unigene85780_All,COG2036	Unigene86117_All,COG5262	CL1074.Contig2_All,COG5137	CL1148.Contig21_All,COG5648	CL1213.Contig1_All,COG5137	CL1213.Contig2_All,COG5137	CL1213.Contig3_All,COG5137	CL1213.Contig4_All,COG5137	CL1213.Contig5_All,COG5137	CL1213.Contig6_All,COG5137	CL1213.Contig7_All,COG5137	CL1213.Contig8_All,COG5137	CL1546.Contig1_All,COG2036	CL1546.Contig2_All,COG2036	CL1546.Contig3_All,COG2036	CL1546.Contig4_All,COG2036	CL1546.Contig5_All,COG2036	CL1546.Contig6_All,COG2036	CL1546.Contig7_All,COG2036	CL1546.Contig8_All,COG2036	CL1546.Contig9_All,COG2036	CL1612.Contig19_All,COG5531	CL1715.Contig1_All,COG5076	CL1715.Contig2_All,COG5076	CL1715.Contig3_All,COG5076	CL1715.Contig4_All,COG5076	CL1811.Contig1_All,COG5076	CL1811.Contig2_All,COG5076	CL1811.Contig3_All,COG5076	CL1811.Contig4_All,COG5076	CL1845.Contig9_All,COG5165	CL1845.Contig10_All,COG5165	CL1845.Contig12_All,COG5165	CL1845.Contig12_All,COG5648	CL1845.Contig17_All,COG5165	CL1959.Contig1_All,COG2036	CL1959.Contig2_All,COG2036	CL1959.Contig3_All,COG2036	CL1959.Contig4_All,COG2036	CL1959.Contig5_All,COG2036	CL2089.Contig8_All,COG5648	CL2089.Contig12_All,COG5648	CL2089.Contig13_All,COG5648	CL2089.Contig14_All,COG5648	CL2089.Contig16_All,COG5648	CL2089.Contig17_All,COG5648	CL2240.Contig1_All,COG5648	CL2240.Contig2_All,COG5648	CL2240.Contig3_All,COG5648	CL2240.Contig4_All,COG5648	CL2240.Contig5_All,COG5648	CL2240.Contig7_All,COG5648	CL2240.Contig8_All,COG5648	CL2240.Contig9_All,COG5648	CL2240.Contig11_All,COG5648	CL2240.Contig12_All,COG5648	CL2240.Contig13_All,COG5648	CL2240.Contig14_All,COG5648	CL2240.Contig16_All,COG5648	CL2695.Contig1_All,COG2036	CL2695.Contig2_All,COG2036	CL2695.Contig3_All,COG2036	CL2695.Contig4_All,COG2036	CL2695.Contig5_All,COG2036	CL2842.Contig1_All,COG5137	CL2842.Contig2_All,COG5137	CL2842.Contig3_All,COG5137	CL3005.Contig2_All,COG5137	CL3005.Contig3_All,COG5137	CL3005.Contig4_All,COG5137	CL3005.Contig5_All,COG5137	CL3005.Contig6_All,COG5137	CL3127.Contig1_All,COG5034	CL3127.Contig2_All,COG5034	CL3127.Contig3_All,COG5034	CL3127.Contig4_All,COG5034	CL3127.Contig5_All,COG5034	CL3279.Contig1_All,COG5531	CL3279.Contig2_All,COG5531	CL3279.Contig3_All,COG5531	CL3390.Contig1_All,COG5531	CL3390.Contig2_All,COG5531	CL3496.Contig9_All,COG5648	CL3511.Contig1_All,COG5406	CL3511.Contig3_All,COG5406	CL3817.Contig2_All,COG5259	CL3817.Contig8_All,COG5259	CL3817.Contig12_All,COG5259	CL3817.Contig13_All,COG5259	CL3817.Contig15_All,COG5259	CL4024.Contig1_All,COG5137	CL4093.Contig2_All,COG5137	CL4121.Contig1_All,COG2036	CL4121.Contig2_All,COG2036	CL4121.Contig3_All,COG2036	CL4121.Contig4_All,COG2036	CL4121.Contig5_All,COG2036	CL4121.Contig6_All,COG2036	CL4429.Contig3_All,COG5648	CL4482.Contig1_All,COG5648	CL4482.Contig3_All,COG5648	CL4482.Contig4_All,COG5648	CL4482.Contig5_All,COG5648	CL4482.Contig6_All,COG5648	CL4497.Contig5_All,COG5076	CL4548.Contig1_All,COG5137	CL4548.Contig2_All,COG5137	CL4548.Contig3_All,COG5137	CL4548.Contig4_All,COG5137	CL4548.Contig5_All,COG5137	CL4548.Contig6_All,COG5137	CL4695.Contig1_All,COG5137	CL4695.Contig2_All,COG5137	CL4695.Contig3_All,COG5137	CL4695.Contig4_All,COG5137	CL4695.Contig7_All,COG5137	CL4695.Contig9_All,COG5137	CL4695.Contig10_All,COG5137	CL4695.Contig11_All,COG5137	CL4697.Contig1_All,COG5032	CL4697.Contig2_All,COG5032	CL4697.Contig3_All,COG5032	CL4697.Contig4_All,COG5032	CL4697.Contig5_All,COG5032	CL4697.Contig6_All,COG5032	CL4697.Contig7_All,COG5032	CL4799.Contig2_All,COG0123	CL4799.Contig3_All,COG0123	CL4799.Contig4_All,COG0123	CL4864.Contig3_All,COG5648	CL4864.Contig4_All,COG5648	CL4864.Contig6_All,COG5648	CL4864.Contig9_All,COG5648	CL4976.Contig1_All,COG0123	CL4976.Contig2_All,COG0123	CL4976.Contig3_All,COG0123	CL4976.Contig4_All,COG0123	CL4976.Contig5_All,COG0123	CL4976.Contig6_All,COG0123	CL5183.Contig2_All,COG5034	CL5227.Contig1_All,COG5648	CL5227.Contig2_All,COG5648	CL5227.Contig3_All,COG5648	CL5227.Contig4_All,COG5648	CL5227.Contig5_All,COG5648	CL5227.Contig6_All,COG5648	CL5227.Contig7_All,COG5648	CL5295.Contig1_All,COG5032	CL5295.Contig2_All,COG5032	CL5295.Contig3_All,COG5032	CL5295.Contig4_All,COG5032	CL5295.Contig5_All,COG5032	CL5295.Contig6_All,COG5032	CL5295.Contig7_All,COG5032	CL5295.Contig8_All,COG5032	CL5295.Contig9_All,COG5032	CL5295.Contig10_All,COG5032	CL5295.Contig11_All,COG5032	CL5295.Contig12_All,COG5032	CL5295.Contig13_All,COG5032	CL5295.Contig14_All,COG5032	CL5295.Contig15_All,COG5032	CL5295.Contig16_All,COG5032	CL5295.Contig17_All,COG5032	CL5295.Contig18_All,COG5032	CL5295.Contig19_All,COG5032	CL5295.Contig20_All,COG5032	CL5295.Contig21_All,COG5032	CL5295.Contig22_All,COG5032	CL5634.Contig9_All,COG5648	CL5741.Contig2_All,COG5034	CL5741.Contig3_All,COG5034	CL5741.Contig4_All,COG5034	CL6011.Contig5_All,COG5137	CL6011.Contig7_All,COG5137	CL6049.Contig3_All,COG5137	CL6413.Contig3_All,COG5648	CL6511.Contig2_All,COG5648	CL6511.Contig3_All,COG5648	CL6515.Contig2_All,COG5076	CL6515.Contig5_All,COG5076	CL6515.Contig6_All,COG5076	CL6515.Contig8_All,COG5076	CL6515.Contig9_All,COG5076	CL6515.Contig10_All,COG5076	CL6515.Contig12_All,COG5076	CL6515.Contig14_All,COG5076	CL6515.Contig16_All,COG5076	CL6525.Contig1_All,COG5032	CL6525.Contig2_All,COG5032	CL6525.Contig3_All,COG5032	CL6525.Contig4_All,COG5032
C	Energy production and conversion 	2594	CL6562.Contig1_All,COG0636	CL6562.Contig2_All,COG0636	CL6562.Contig3_All,COG0636	CL6599.Contig1_All,COG1062	CL6599.Contig2_All,COG1062	CL6599.Contig3_All,COG1062	CL6599.Contig4_All,COG1062	CL6599.Contig5_All,COG1062	CL6599.Contig6_All,COG1062	CL6599.Contig7_All,COG1062	CL6599.Contig8_All,COG1062	CL6599.Contig9_All,COG1062	CL6843.Contig1_All,COG0526	CL6843.Contig2_All,COG0526	CL6843.Contig3_All,COG0526	CL6881.Contig3_All,COG0633	CL6881.Contig8_All,COG0633	CL6881.Contig10_All,COG0633	CL6881.Contig12_All,COG0633	CL6881.Contig16_All,COG0633	CL6881.Contig19_All,COG0633	CL6881.Contig22_All,COG0633	CL6881.Contig23_All,COG0584	CL6881.Contig32_All,COG0633	CL6881.Contig33_All,COG0633	CL6881.Contig36_All,COG0633	CL6926.Contig1_All,COG2225	CL6926.Contig2_All,COG2225	CL6963.Contig1_All,COG0377	CL6963.Contig2_All,COG0377	CL6963.Contig3_All,COG0377	CL6963.Contig4_All,COG0377	CL6963.Contig5_All,COG0377	CL7034.Contig1_All,COG0526	CL7034.Contig3_All,COG0526	CL7034.Contig5_All,COG0526	CL7034.Contig6_All,COG0526	CL7034.Contig7_All,COG0526	CL7275.Contig1_All,COG1304	CL7275.Contig2_All,COG1304	CL7275.Contig3_All,COG1304	CL7275.Contig4_All,COG1304	CL7275.Contig5_All,COG1304	CL7275.Contig6_All,COG1304	CL7275.Contig7_All,COG1304	CL7275.Contig8_All,COG1304	CL7275.Contig9_All,COG1304	CL7275.Contig10_All,COG1304	CL7275.Contig11_All,COG1304	CL7283.Contig1_All,COG0526	CL7283.Contig2_All,COG0526	CL7439.Contig1_All,COG0667	CL7439.Contig2_All,COG0667	CL7439.Contig3_All,COG0667	CL7439.Contig4_All,COG0667	CL7513.Contig1_All,COG5231	CL7513.Contig2_All,COG5231	CL7514.Contig3_All,COG5274	CL7514.Contig4_All,COG5274	CL7514.Contig5_All,COG5274	CL7514.Contig6_All,COG5274	CL7514.Contig7_All,COG5274	CL7514.Contig8_All,COG5274	CL7514.Contig9_All,COG5274	CL7514.Contig10_All,COG5274	CL7539.Contig1_All,COG0604	CL7539.Contig2_All,COG0604	CL7539.Contig3_All,COG0604	CL7539.Contig4_All,COG0604	CL7557.Contig7_All,COG0247	CL7578.Contig3_All,COG0526	CL7578.Contig4_All,COG0526	CL7578.Contig5_All,COG0526	CL7578.Contig6_All,COG0526	CL7591.Contig1_All,COG0633	CL7591.Contig2_All,COG0633	CL7591.Contig3_All,COG0633	CL7591.Contig4_All,COG0633	CL7607.Contig4_All,COG1052	CL7617.Contig2_All,COG4656	CL7689.Contig1_All,COG1254	CL7689.Contig2_All,COG1254	CL7689.Contig3_All,COG1254	CL7689.Contig4_All,COG1254	CL7689.Contig5_All,COG1254	CL7753.Contig1_All,COG1141	CL7753.Contig2_All,COG1141	CL7753.Contig3_All,COG1141	CL7753.Contig4_All,COG1141	CL7753.Contig5_All,COG1141	CL7753.Contig6_All,COG1141	CL7763.Contig1_All,COG0526	CL7763.Contig2_All,COG0526	CL7763.Contig3_All,COG0526	CL7763.Contig4_All,COG0526	CL7763.Contig5_All,COG0526	CL8011.Contig15_All,COG0247	CL8032.Contig6_All,COG0247	CL8166.Contig10_All,COG0247	CL8219.Contig4_All,COG1150	CL8219.Contig6_All,COG0508	CL8302.Contig2_All,COG0526	CL8302.Contig3_All,COG0526	CL8318.Contig1_All,COG5274	CL8318.Contig2_All,COG5274	CL8318.Contig3_All,COG5274	CL8318.Contig4_All,COG5274	CL8318.Contig5_All,COG5274	CL8318.Contig6_All,COG5274	CL8318.Contig7_All,COG5274	CL8318.Contig8_All,COG5274	CL8318.Contig9_All,COG5274	CL8318.Contig10_All,COG5274	CL8318.Contig11_All,COG5274	CL8318.Contig12_All,COG5274	CL8318.Contig13_All,COG5274	CL8318.Contig14_All,COG5274	CL8344.Contig2_All,COG1819	CL8344.Contig3_All,COG1819	CL8344.Contig4_All,COG1819	CL8344.Contig5_All,COG1819	CL8349.Contig1_All,COG0604	CL8349.Contig2_All,COG0604	CL8357.Contig1_All,COG0247	CL8368.Contig1_All,COG0277	CL8368.Contig2_All,COG0277	CL8368.Contig3_All,COG0277	CL8368.Contig4_All,COG0277	CL8440.Contig2_All,COG0247	CL8498.Contig1_All,COG0667	CL8498.Contig2_All,COG0667	CL8498.Contig3_All,COG0667	CL8498.Contig4_All,COG0667	CL8498.Contig5_All,COG0667	CL8498.Contig6_All,COG0667	CL8498.Contig7_All,COG0667	CL8498.Contig8_All,COG0667	CL8498.Contig9_All,COG0667	CL8498.Contig10_All,COG0667	CL8498.Contig11_All,COG0667	CL8515.Contig3_All,COG1622	CL8557.Contig1_All,COG1012	CL8557.Contig2_All,COG1012	CL8557.Contig3_All,COG1012	CL8557.Contig4_All,COG1012	CL8557.Contig5_All,COG1012	CL8557.Contig6_All,COG1012	CL8616.Contig2_All,COG0039	CL8616.Contig3_All,COG0039	CL8616.Contig4_All,COG0039	CL8616.Contig5_All,COG0039	CL8616.Contig6_All,COG0039	CL8689.Contig1_All,COG0277	CL8689.Contig3_All,COG0277	CL8689.Contig4_All,COG0277	CL8748.Contig3_All,COG0526	CL8767.Contig2_All,COG0543	CL8767.Contig3_All,COG0543	CL8767.Contig4_All,COG0543	CL8791.Contig3_All,COG0247	CL8826.Contig1_All,COG1052	CL8826.Contig2_All,COG1052	CL8826.Contig3_All,COG1052	CL8891.Contig2_All,COG0526	CL8891.Contig3_All,COG0526	CL8891.Contig4_All,COG0526	CL8891.Contig5_All,COG0526	CL8891.Contig6_All,COG0526	CL8891.Contig7_All,COG0526	CL8891.Contig8_All,COG0526	CL8952.Contig1_All,COG4656	CL8970.Contig5_All,COG0247	CL9121.Contig1_All,COG3202	CL9121.Contig2_All,COG3202	CL9121.Contig3_All,COG3202	CL9121.Contig4_All,COG3202	CL9121.Contig5_All,COG3202	CL9121.Contig6_All,COG3202	CL9121.Contig7_All,COG3202	CL9121.Contig8_All,COG3202	CL9121.Contig9_All,COG3202	CL9155.Contig1_All,COG0247	CL9155.Contig2_All,COG0247	CL9155.Contig5_All,COG0247	CL9155.Contig10_All,COG0247	CL9215.Contig1_All,COG0712	CL9215.Contig2_All,COG0712	CL9283.Contig1_All,COG1062	CL9283.Contig2_All,COG1062	CL9283.Contig3_All,COG1062	CL9350.Contig1_All,COG1048	CL9350.Contig2_All,COG1048	CL9350.Contig3_All,COG1048	CL9350.Contig4_All,COG1048	CL9350.Contig5_All,COG1048	CL9350.Contig6_All,COG1048	CL9350.Contig7_All,COG1048	CL9363.Contig5_All,COG0247	CL9438.Contig2_All,COG0654	CL9438.Contig3_All,COG0654	CL9438.Contig4_All,COG0654	CL9438.Contig5_All,COG0654	CL9438.Contig6_All,COG0654	CL9438.Contig7_All,COG0654	CL9438.Contig8_All,COG0654	CL9506.Contig2_All,COG0526	CL9709.Contig1_All,COG1269	CL9709.Contig2_All,COG1269	CL9709.Contig3_All,COG1269	CL9736.Contig1_All,COG0526	CL9736.Contig2_All,COG0526	CL9736.Contig3_All,COG0526	CL9736.Contig4_All,COG0526	CL9736.Contig5_All,COG0526	CL9736.Contig6_All,COG0526	CL9888.Contig1_All,COG0247	CL9888.Contig4_All,COG0247	CL9888.Contig5_All,COG0247	CL9911.Contig1_All,COG0526	CL9911.Contig2_All,COG0526	CL9911.Contig2_All,COG0247	CL9911.Contig3_All,COG0526	CL9911.Contig3_All,COG0247	CL9911.Contig4_All,COG0526	CL9911.Contig4_All,COG0247	CL9952.Contig1_All,COG0667	CL9952.Contig2_All,COG0667	CL9952.Contig3_All,COG0667	CL9952.Contig4_All,COG0667	CL10097.Contig1_All,COG0247	CL10155.Contig1_All,COG0644	CL10155.Contig2_All,COG0644	CL10155.Contig3_All,COG0644	CL10155.Contig4_All,COG0644	CL10155.Contig5_All,COG0644	CL10155.Contig6_All,COG0644	CL10155.Contig7_All,COG0644	CL10183.Contig3_All,COG0247	CL10183.Contig6_All,COG0508	CL10223.Contig1_All,COG4451	CL10278.Contig1_All,COG0526	CL10278.Contig2_All,COG0526	CL10278.Contig3_All,COG0526	CL10278.Contig4_All,COG0526	CL10291.Contig1_All,COG0473	CL10291.Contig2_All,COG0473	CL10291.Contig3_All,COG0473	CL10291.Contig4_All,COG0473	CL10305.Contig2_All,COG1069	CL10305.Contig3_All,COG1069	CL10305.Contig5_All,COG1069	CL10305.Contig6_All,COG1069	CL10305.Contig7_All,COG1069	CL10305.Contig8_All,COG1069	CL10305.Contig9_All,COG1069	CL10305.Contig10_All,COG1069	CL10336.Contig1_All,COG1071	CL10336.Contig2_All,COG1071	CL10336.Contig3_All,COG1071	CL10336.Contig4_All,COG1071	CL10336.Contig5_All,COG1071	CL10336.Contig6_All,COG1071	CL10336.Contig7_All,COG1071	CL10336.Contig8_All,COG1071	CL10336.Contig9_All,COG1071	CL10336.Contig10_All,COG1071	CL10399.Contig1_All,COG5274	CL10399.Contig2_All,COG5274	CL10399.Contig3_All,COG5274	CL10399.Contig4_All,COG5274	CL10399.Contig5_All,COG5274	CL10404.Contig11_All,COG0039	CL10413.Contig1_All,COG1012	CL10413.Contig2_All,COG1012	CL10413.Contig3_All,COG1012	CL10413.Contig4_All,COG1012	CL10413.Contig5_All,COG1012	CL10413.Contig6_All,COG1012	CL10421.Contig1_All,COG0247	CL10453.Contig2_All,COG0277	CL10453.Contig4_All,COG0277	CL10453.Contig5_All,COG0277	CL10453.Contig6_All,COG0277	CL10453.Contig7_All,COG0277	CL10453.Contig8_All,COG0277	CL10453.Contig9_All,COG0277	CL10453.Contig10_All,COG0277	CL10453.Contig11_All,COG0277	CL10584.Contig1_All,COG4451	CL10584.Contig2_All,COG4451	CL10584.Contig3_All,COG4451	CL10585.Contig5_All,COG4656	CL10660.Contig1_All,COG0567	CL10660.Contig2_All,COG0567	CL10660.Contig3_All,COG0567	CL10670.Contig1_All,COG0526	CL10670.Contig2_All,COG0526	CL10670.Contig3_All,COG0526	CL10732.Contig1_All,COG0526	CL10732.Contig2_All,COG0526	CL10732.Contig3_All,COG0526	CL10819.Contig1_All,COG0526	CL10819.Contig2_All,COG0526	CL10819.Contig3_All,COG0526	CL10819.Contig4_All,COG0526	CL10871.Contig1_All,COG0554	CL10871.Contig2_All,COG0554	CL10871.Contig3_All,COG0554	CL10877.Contig1_All,COG0022	CL10877.Contig2_All,COG0022	CL10877.Contig3_All,COG0022	CL10877.Contig4_All,COG0022	CL10877.Contig5_All,COG0022	CL10877.Contig6_All,COG0022	CL10877.Contig7_All,COG0022	CL10877.Contig8_All,COG0022	CL10877.Contig9_All,COG0022	CL10877.Contig10_All,COG0022	CL11111.Contig2_All,COG0526	CL11111.Contig3_All,COG0526	CL11111.Contig4_All,COG0526	CL11111.Contig5_All,COG0526	CL11111.Contig6_All,COG0526	CL11111.Contig7_All,COG0526	CL11128.Contig4_All,COG0247	CL11132.Contig1_All,COG0731	CL11132.Contig3_All,COG0731	CL11132.Contig4_All,COG0731	CL11132.Contig5_All,COG0731	CL11132.Contig6_All,COG0731	CL11395.Contig1_All,COG1252	CL11395.Contig2_All,COG1252	CL11431.Contig1_All,COG4802	CL11431.Contig2_All,COG4802	CL11431.Contig3_All,COG4802	CL11431.Contig4_All,COG4802	CL11431.Contig5_All,COG4802	CL11431.Contig6_All,COG4802	CL11433.Contig1_All,COG0508	CL11433.Contig2_All,COG0508	CL11433.Contig3_All,COG0508	CL11433.Contig4_All,COG0508	CL11433.Contig5_All,COG0508	CL11433.Contig6_All,COG0508	CL11433.Contig7_All,COG0508	CL11433.Contig8_All,COG0508	CL11433.Contig9_All,COG0508	CL11433.Contig10_All,COG0508	CL11433.Contig11_All,COG0508	CL11433.Contig12_All,COG0508	CL11433.Contig13_All,COG0508	CL11433.Contig14_All,COG0508	CL11433.Contig15_All,COG0508	CL11433.Contig16_All,COG0508	CL11433.Contig17_All,COG0508	CL11433.Contig18_All,COG0508	CL11433.Contig19_All,COG0508	CL11433.Contig20_All,COG0508	CL11433.Contig21_All,COG0508	CL11433.Contig22_All,COG0508	CL11433.Contig23_All,COG0508	CL11433.Contig24_All,COG0508	CL11433.Contig25_All,COG0508	CL11433.Contig26_All,COG0508	CL11433.Contig27_All,COG0508	CL11433.Contig28_All,COG0508	CL11467.Contig1_All,COG1012	CL11467.Contig2_All,COG1012	CL11467.Contig3_All,COG1012	CL11467.Contig4_All,COG1012	CL11467.Contig5_All,COG1012	CL11467.Contig6_All,COG1012	CL11503.Contig1_All,COG0604	CL11503.Contig2_All,COG0604	CL11503.Contig3_All,COG0604	CL11503.Contig4_All,COG0604	CL11503.Contig5_All,COG0604	CL11676.Contig4_All,COG0247	CL11686.Contig2_All,COG0247	CL11698.Contig1_All,COG0247	CL11757.Contig1_All,COG1249	CL11757.Contig2_All,COG1249	CL11757.Contig3_All,COG1249	CL11774.Contig1_All,COG0822	CL11774.Contig2_All,COG0822	CL11774.Contig3_All,COG0822	CL11774.Contig4_All,COG0822	CL11819.Contig1_All,COG1249	CL11819.Contig2_All,COG1249	CL11819.Contig3_All,COG1249	CL11819.Contig4_All,COG1249	CL11819.Contig5_All,COG1249	CL11864.Contig3_All,COG0247	CL11873.Contig1_All,COG0654	CL11873.Contig2_All,COG0654	CL11873.Contig3_All,COG0654	CL11873.Contig4_All,COG0654	CL11873.Contig5_All,COG0654	CL11873.Contig6_All,COG0654	CL11941.Contig3_All,COG1012	CL11941.Contig3_All,COG4230	CL11941.Contig4_All,COG1012	CL11941.Contig4_All,COG4230	CL11941.Contig5_All,COG4230	CL11941.Contig5_All,COG1012	CL11941.Contig6_All,COG1012	CL11941.Contig6_All,COG4230	CL11941.Contig7_All,COG4230	CL11941.Contig7_All,COG1012	CL11941.Contig8_All,COG1012	CL11941.Contig8_All,COG4230	CL12017.Contig2_All,COG1141	CL12017.Contig3_All,COG1141	CL12017.Contig4_All,COG1141	CL12017.Contig5_All,COG1141	CL12018.Contig1_All,COG1252	CL12018.Contig2_All,COG1252	CL12018.Contig3_All,COG1252	CL12018.Contig4_All,COG1252	CL12020.Contig3_All,COG0247	CL12038.Contig1_All,COG5274	CL12038.Contig2_All,COG5274	CL12038.Contig3_All,COG5274	CL12199.Contig2_All,COG0247	CL12199.Contig4_All,COG0247	CL12202.Contig2_All,COG0247	CL12407.Contig1_All,COG0247	CL12432.Contig1_All,COG1012	CL12432.Contig2_All,COG1012	CL12432.Contig3_All,COG1012	CL12584.Contig1_All,COG0578	CL12584.Contig2_All,COG0578	CL12585.Contig6_All,COG0247	CL12585.Contig7_All,COG0247	CL12602.Contig2_All,COG0247	CL12772.Contig1_All,COG1012	CL12772.Contig2_All,COG1012	CL12772.Contig3_All,COG1012	CL12772.Contig4_All,COG1012	CL12781.Contig1_All,COG0247	CL12781.Contig2_All,COG0247	CL12793.Contig1_All,COG2352	CL12793.Contig2_All,COG2352	CL12848.Contig1_All,COG5274	CL12848.Contig2_All,COG5274	CL12848.Contig3_All,COG5274	CL12848.Contig4_All,COG5274	CL12874.Contig2_All,COG0247	CL12893.Contig1_All,COG1252	CL12893.Contig2_All,COG1252	CL12893.Contig3_All,COG1252	CL12904.Contig3_All,COG0247	CL12904.Contig5_All,COG0247	CL12904.Contig6_All,COG0247	CL12994.Contig1_All,COG0723	CL12994.Contig2_All,COG0723	CL13154.Contig1_All,COG1142	CL13154.Contig2_All,COG1142	CL13154.Contig3_All,COG1142	CL13154.Contig4_All,COG1142	CL13249.Contig1_All,COG4451	CL13297.Contig1_All,COG1053	CL13297.Contig2_All,COG1053	CL13297.Contig3_All,COG1053	CL13297.Contig4_All,COG1053	CL13432.Contig1_All,COG0526	CL13432.Contig2_All,COG0526	CL13432.Contig3_All,COG0526	CL13432.Contig4_All,COG0526	CL13483.Contig1_All,COG0247	CL13485.Contig1_All,COG0633	CL13485.Contig2_All,COG0633	CL13485.Contig3_All,COG0633	CL13485.Contig4_All,COG0633	CL13513.Contig1_All,COG0479	CL13513.Contig2_All,COG0479	CL13518.Contig1_All,COG1905	CL13518.Contig2_All,COG1905	CL13518.Contig3_All,COG1905	CL13625.Contig1_All,COG0247	CL13683.Contig1_All,COG0526	CL13683.Contig2_All,COG0526	CL13728.Contig1_All,COG1249	CL13728.Contig2_All,COG1249	CL13728.Contig3_All,COG1249	CL13728.Contig4_All,COG1249	CL13728.Contig5_All,COG1249	CL13728.Contig6_All,COG1249	CL13728.Contig7_All,COG1249	CL13728.Contig8_All,COG1249	CL13728.Contig9_All,COG1249	CL13728.Contig10_All,COG1249	CL13728.Contig11_All,COG1249	CL13728.Contig12_All,COG1249	CL13786.Contig2_All,COG0247	CL13786.Contig3_All,COG0247	CL13872.Contig1_All,COG0633	CL13872.Contig2_All,COG0633	CL13922.Contig2_All,COG1005	CL13931.Contig1_All,COG1012	CL13931.Contig2_All,COG1012	CL13986.Contig1_All,COG1143	CL13986.Contig1_All,COG1005	CL13986.Contig2_All,COG1005	CL13986.Contig2_All,COG1143	CL14007.Contig1_All,COG0526	CL14007.Contig2_All,COG0526	CL14007.Contig3_All,COG0526	CL14020.Contig1_All,COG1035	CL14020.Contig2_All,COG1035	CL14020.Contig3_All,COG1035	CL14020.Contig4_All,COG1035	CL14040.Contig2_All,COG1252	CL14040.Contig2_All,COG1249	CL14040.Contig5_All,COG1252	CL14074.Contig1_All,COG0526	CL14074.Contig1_All,COG4232	CL14074.Contig2_All,COG0526	CL14074.Contig2_All,COG4232	CL14074.Contig3_All,COG0526	CL14074.Contig3_All,COG4232	CL14089.Contig1_All,COG1012	CL14089.Contig2_All,COG1012	CL14089.Contig3_All,COG1012	CL14182.Contig4_All,COG4656	CL14191.Contig1_All,COG1845	CL14191.Contig2_All,COG1845	CL14292.Contig1_All,COG0045	CL14292.Contig2_All,COG0045	CL14292.Contig3_All,COG0045	CL14292.Contig4_All,COG0045	CL14302.Contig1_All,COG0526	CL14302.Contig2_All,COG0526	CL14308.Contig1_All,COG0633	CL14308.Contig2_All,COG0633	CL14308.Contig3_All,COG0633	CL14308.Contig4_All,COG0633	CL14308.Contig5_All,COG0633	CL14353.Contig1_All,COG0240	CL14353.Contig2_All,COG0240	CL14353.Contig3_All,COG0240	CL14353.Contig4_All,COG0240	CL14361.Contig1_All,COG0526	CL14361.Contig2_All,COG0526	CL14381.Contig1_All,COG0247	CL14382.Contig2_All,COG1062	CL14455.Contig1_All,COG5127	CL14455.Contig2_All,COG5127	CL14455.Contig3_All,COG5127	CL14455.Contig4_All,COG5127	CL14575.Contig1_All,COG0633	CL14575.Contig2_All,COG0633	CL14575.Contig3_All,COG0633	CL14708.Contig2_All,COG1413	CL14708.Contig3_All,COG1413	CL14708.Contig4_All,COG1413	CL14708.Contig5_All,COG1413	CL14719.Contig1_All,COG0526	CL14719.Contig3_All,COG0526	CL14719.Contig4_All,COG0526	CL14773.Contig1_All,COG0712	CL14773.Contig2_All,COG0712	CL14773.Contig3_All,COG0712	CL14773.Contig4_All,COG0712	CL14786.Contig1_All,COG2352	CL14786.Contig2_All,COG2352	CL14786.Contig3_All,COG2352	CL14786.Contig4_All,COG2352	CL14807.Contig1_All,COG0633	CL14807.Contig2_All,COG0633	CL14807.Contig3_All,COG0633	CL14807.Contig4_All,COG0633	CL14815.Contig1_All,COG0633	CL14815.Contig2_All,COG0633	CL14828.Contig2_All,COG0508	CL14828.Contig3_All,COG0508	CL14828.Contig5_All,COG0508	CL14857.Contig1_All,COG0604	CL14857.Contig2_All,COG0604	CL14857.Contig3_All,COG0604	CL14857.Contig4_All,COG0604	CL14857.Contig5_All,COG0604	CL14861.Contig1_All,COG2421	CL14861.Contig2_All,COG2421	CL14861.Contig3_All,COG2421	CL14861.Contig4_All,COG2421	CL14946.Contig1_All,COG0074	CL14946.Contig2_All,COG0074	CL14946.Contig3_All,COG0074	CL14969.Contig1_All,COG1034	CL14969.Contig2_All,COG1034	CL14969.Contig3_All,COG1034	CL14981.Contig1_All,COG0022	CL14981.Contig2_All,COG0022	CL15033.Contig2_All,COG0247	CL15033.Contig3_All,COG0247	CL15061.Contig1_All,COG0654	CL15061.Contig2_All,COG0654	CL15061.Contig3_All,COG0654	CL15158.Contig1_All,COG0281	CL15158.Contig2_All,COG0281	CL15158.Contig3_All,COG0281	CL15167.Contig81_All,COG1269	CL15167.Contig85_All,COG1269	CL15167.Contig131_All,COG1269	CL15167.Contig135_All,COG1269	CL15174.Contig1_All,COG0723	CL15197.Contig1_All,COG0584	CL15197.Contig2_All,COG0584	CL15197.Contig3_All,COG0584	CL15372.Contig1_All,COG0247	CL15372.Contig2_All,COG0247	CL15372.Contig3_All,COG0247	CL15379.Contig1_All,COG0247	CL15379.Contig2_All,COG0247	CL15403.Contig1_All,COG0526	CL15403.Contig2_All,COG0526	CL15403.Contig3_All,COG0526	CL15403.Contig4_All,COG0526	CL15409.Contig1_All,COG0604	CL15409.Contig2_All,COG0604	CL15409.Contig3_All,COG0604	CL15409.Contig4_All,COG0604	CL15450.Contig1_All,COG1252	CL15450.Contig2_All,COG1252	CL15450.Contig3_All,COG1252	CL15450.Contig4_All,COG1252	CL15467.Contig1_All,COG0526	CL15467.Contig2_All,COG0526	CL15467.Contig3_All,COG0526	CL15467.Contig4_All,COG0526	CL15467.Contig5_All,COG0526	CL15514.Contig5_All,COG0247	CL15545.Contig1_All,COG1005	CL15545.Contig2_All,COG1005	CL15545.Contig2_All,COG0839	CL15596.Contig1_All,COG0543	CL15596.Contig2_All,COG0543	CL15670.Contig1_All,COG0526	CL15670.Contig2_All,COG0526	CL15670.Contig3_All,COG0526	CL15677.Contig1_All,COG0667	CL15677.Contig2_All,COG0667	CL15677.Contig3_All,COG0667	CL15679.Contig1_All,COG3794	CL15698.Contig3_All,COG1413	CL15698.Contig4_All,COG1413	CL15831.Contig1_All,COG1012	CL15831.Contig2_All,COG1012	CL15874.Contig1_All,COG0277	CL15874.Contig2_All,COG0277	CL16007.Contig1_All,COG0277	CL16007.Contig2_All,COG0277	CL16122.Contig1_All,COG0372	CL16122.Contig1_All,COG0074	CL16122.Contig2_All,COG0372	CL16122.Contig2_All,COG0074	CL16122.Contig3_All,COG0074	CL16122.Contig3_All,COG0372	CL16122.Contig4_All,COG0074	CL16122.Contig4_All,COG0372	CL16212.Contig1_All,COG0526	CL16212.Contig2_All,COG0526	CL16212.Contig3_All,COG0526	CL16212.Contig4_All,COG0526	CL16244.Contig1_All,COG0114	CL16244.Contig2_All,COG0114	CL16244.Contig3_All,COG0114	CL16384.Contig3_All,COG4802	CL16397.Contig3_All,COG0247	CL16397.Contig4_All,COG0247	CL16397.Contig5_All,COG0247	CL16397.Contig9_All,COG0247	CL16403.Contig2_All,COG0247	CL16483.Contig1_All,COG3474	CL16483.Contig2_All,COG3474	CL16483.Contig3_All,COG3474	CL16483.Contig4_All,COG3474	CL16483.Contig5_All,COG3474	CL16483.Contig6_All,COG3474	CL16483.Contig7_All,COG3474	CL16483.Contig8_All,COG3474	CL16483.Contig9_All,COG3474	CL16847.Contig3_All,COG4656	CL16847.Contig4_All,COG4656	CL16861.Contig2_All,COG2025	CL16861.Contig3_All,COG2025	CL16932.Contig1_All,COG1143	CL16932.Contig2_All,COG1143	CL16951.Contig2_All,COG0247	CL17022.Contig4_All,COG2086	CL17022.Contig62_All,COG2086	CL17022.Contig119_All,COG2086	CL17109.Contig1_All,COG2224	CL17109.Contig2_All,COG2224	CL17118.Contig1_All,COG0221	CL17118.Contig2_All,COG0221	CL17118.Contig3_All,COG0221	CL17118.Contig4_All,COG0221	CL17118.Contig5_All,COG0221	CL17118.Contig6_All,COG0221	CL17118.Contig7_All,COG0221	CL17131.Contig1_All,COG0247	CL17262.Contig3_All,COG0247	CL17315.Contig1_All,COG1390	CL17315.Contig2_All,COG1390	CL17315.Contig3_All,COG1390	CL17415.Contig1_All,COG1012	CL17415.Contig2_All,COG1012	CL17590.Contig1_All,COG1156	CL17590.Contig2_All,COG1156	CL17590.Contig3_All,COG1156	CL17590.Contig4_All,COG1156	CL17590.Contig5_All,COG1156	CL17590.Contig6_All,COG1156	CL17590.Contig7_All,COG1156	CL17609.Contig1_All,COG4229	CL17609.Contig2_All,COG4229	CL17609.Contig3_All,COG4229	CL17609.Contig4_All,COG4229	CL17609.Contig5_All,COG4229	CL17609.Contig6_All,COG4229	CL17609.Contig7_All,COG4229	CL17622.Contig2_All,COG1894	CL17622.Contig3_All,COG1894	CL17622.Contig4_All,COG1894	CL17622.Contig5_All,COG1894	CL17622.Contig6_All,COG1894	CL17622.Contig7_All,COG1894	CL17622.Contig8_All,COG1894	CL17622.Contig9_All,COG1894	CL17622.Contig10_All,COG1894	CL17622.Contig11_All,COG1894	CL17686.Contig1_All,COG0247	CL17686.Contig3_All,COG0247	CL17930.Contig1_All,COG0604	CL17930.Contig2_All,COG0604	CL17930.Contig3_All,COG0604	CL17950.Contig2_All,COG0247	CL18001.Contig1_All,COG0526	CL18001.Contig2_All,COG0526	CL18022.Contig3_All,COG0247	CL18150.Contig1_All,COG0526	CL18150.Contig3_All,COG0526	CL18150.Contig4_All,COG0526	CL18207.Contig1_All,COG0039	CL18207.Contig2_All,COG0039	CL18207.Contig3_All,COG0039	CL18458.Contig1_All,COG1819	CL18502.Contig1_All,COG0247	CL18502.Contig2_All,COG0247	CL18502.Contig3_All,COG0247	CL18523.Contig1_All,COG1252	CL18523.Contig2_All,COG1252	CL18523.Contig3_All,COG1252	CL18523.Contig4_All,COG1252	CL18523.Contig5_All,COG1252	CL18523.Contig6_All,COG1252	CL18523.Contig7_All,COG1252	CL18523.Contig8_All,COG1252	CL18524.Contig1_All,COG2857	CL18524.Contig2_All,COG2857	CL18578.Contig2_All,COG0277	CL18673.Contig1_All,COG0822	CL18673.Contig2_All,COG0822	CL18680.Contig1_All,COG0543	CL18680.Contig2_All,COG0543	CL18680.Contig3_All,COG0543	CL18680.Contig4_All,COG0543	CL18680.Contig5_All,COG0543	CL18680.Contig7_All,COG0543	CL18680.Contig8_All,COG0543	CL18687.Contig4_All,COG0247	CL18713.Contig1_All,COG1062	CL18713.Contig2_All,COG1062	CL18713.Contig3_All,COG1062	CL18713.Contig4_All,COG1062	CL18713.Contig5_All,COG1062	CL18713.Contig6_All,COG1062	CL18713.Contig7_All,COG1062	CL18713.Contig8_All,COG1062	CL18713.Contig9_All,COG1062	CL18713.Contig10_All,COG1062	CL18713.Contig11_All,COG1062	CL18713.Contig12_All,COG1062	CL18713.Contig13_All,COG1062	CL18713.Contig14_All,COG1062	CL18713.Contig15_All,COG1062	CL18713.Contig16_All,COG1062	CL18713.Contig17_All,COG1062	CL18713.Contig18_All,COG1062	CL18713.Contig19_All,COG1062	CL18713.Contig20_All,COG1062	CL18713.Contig21_All,COG1062	CL18713.Contig22_All,COG1062	CL18713.Contig23_All,COG1062	CL18713.Contig24_All,COG1062	CL18713.Contig25_All,COG1062	CL18714.Contig38_All,COG1902	CL18714.Contig39_All,COG3794	CL18766.Contig1_All,COG1141	CL18766.Contig3_All,COG1141	CL18810.Contig1_All,COG0526	CL18810.Contig2_All,COG0526	CL18810.Contig3_All,COG0526	CL18976.Contig1_All,COG1053	CL18976.Contig2_All,COG1053	CL18976.Contig3_All,COG1053	CL18976.Contig4_All,COG1053	CL18976.Contig5_All,COG1053	CL18976.Contig6_All,COG1053	CL19143.Contig5_All,COG0526	CL19143.Contig11_All,COG0526	CL19143.Contig24_All,COG0526	CL19167.Contig1_All,COG0633	CL19167.Contig2_All,COG0633	CL19201.Contig1_All,COG0649	CL19201.Contig1_All,COG1005	CL19201.Contig2_All,COG0649	CL19201.Contig3_All,COG1008	CL19201.Contig3_All,COG0649	CL19201.Contig4_All,COG0649	CL19214.Contig1_All,COG0247	CL19327.Contig1_All,COG0649	CL19415.Contig1_All,COG0526	CL19415.Contig2_All,COG0526	CL19549.Contig2_All,COG1819	CL19549.Contig3_All,COG1819	CL19549.Contig9_All,COG1819	CL19549.Contig16_All,COG1819	CL19549.Contig23_All,COG1819	CL19549.Contig26_All,COG1819	CL19549.Contig29_All,COG1819	CL19601.Contig1_All,COG0538	CL19771.Contig1_All,COG0508	CL19798.Contig1_All,COG4451	CL19798.Contig4_All,COG4451	CL19802.Contig4_All,COG1052	CL19832.Contig4_All,COG0247	CL19838.Contig2_All,COG1052	CL19973.Contig19_All,COG0247	CL20032.Contig5_All,COG0247	CL20205.Contig1_All,COG1085	CL20205.Contig2_All,COG1085	CL20267.Contig2_All,COG0839	CL20303.Contig3_All,COG0247	CL20330.Contig1_All,COG0526	CL20330.Contig2_All,COG0526	CL20330.Contig3_All,COG0526	CL20343.Contig2_All,COG2225	CL20359.Contig2_All,COG0247	CL20375.Contig16_All,COG0377	CL20375.Contig16_All,COG0852	CL20417.Contig1_All,COG0636	CL20417.Contig2_All,COG0636	CL20417.Contig3_All,COG0636	CL20417.Contig4_All,COG0636	CL20417.Contig5_All,COG0636	CL20441.Contig1_All,COG1390	CL20544.Contig1_All,COG0636	CL20544.Contig2_All,COG0636	CL20544.Contig3_All,COG0636	CL20544.Contig4_All,COG0636	CL20544.Contig5_All,COG0636	CL20545.Contig6_All,COG0056	CL20631.Contig2_All,COG1290	CL20680.Contig1_All,COG0247	CL20680.Contig3_All,COG0247	CL20680.Contig4_All,COG0247	CL20680.Contig5_All,COG0247	CL20681.Contig1_All,COG2086	CL20681.Contig2_All,COG2086	CL20681.Contig3_All,COG2086	CL20681.Contig4_All,COG2086	CL20681.Contig5_All,COG2086	CL20719.Contig1_All,COG1819	CL20719.Contig2_All,COG1819	CL20719.Contig4_All,COG1819	CL20750.Contig5_All,COG0247	CL20750.Contig7_All,COG0247	CL20789.Contig1_All,COG0247	CL99.Contig9_All,COG0247	CL141.Contig1_All,COG0247	CL141.Contig2_All,COG0247	CL141.Contig4_All,COG0247	CL141.Contig7_All,COG0247	CL171.Contig1_All,COG0247	CL224.Contig1_All,COG1155	CL224.Contig2_All,COG1155	CL224.Contig3_All,COG1155	CL224.Contig4_All,COG1155	CL224.Contig5_All,COG1155	CL249.Contig1_All,COG0247	CL249.Contig2_All,COG0247	CL249.Contig4_All,COG0247	CL249.Contig5_All,COG0247	CL249.Contig7_All,COG0247	CL249.Contig8_All,COG0247	CL249.Contig9_All,COG0247	CL249.Contig10_All,COG0247	CL249.Contig11_All,COG0247	CL249.Contig12_All,COG0247	CL249.Contig13_All,COG0247	CL282.Contig1_All,COG0039	CL282.Contig2_All,COG0039	CL282.Contig3_All,COG0039	CL282.Contig4_All,COG0039	CL282.Contig5_All,COG0039	CL282.Contig10_All,COG0039	CL338.Contig2_All,COG0247	CL338.Contig5_All,COG0247	CL338.Contig6_All,COG0247	CL353.Contig1_All,COG0654	CL353.Contig2_All,COG0654	CL353.Contig3_All,COG0654	CL353.Contig4_All,COG0654	CL353.Contig5_All,COG0654	CL353.Contig6_All,COG0654	CL353.Contig7_All,COG0654	CL353.Contig8_All,COG0654	CL353.Contig9_All,COG0654	CL353.Contig10_All,COG0654	CL353.Contig12_All,COG0654	CL353.Contig13_All,COG0654	CL353.Contig14_All,COG0654	CL353.Contig16_All,COG0654	CL353.Contig17_All,COG0654	CL353.Contig18_All,COG0654	CL353.Contig19_All,COG0654	CL353.Contig21_All,COG0654	CL353.Contig22_All,COG0654	CL353.Contig23_All,COG0654	CL353.Contig24_All,COG0654	CL353.Contig27_All,COG0654	CL353.Contig28_All,COG0654	CL353.Contig29_All,COG0654	CL353.Contig30_All,COG0654	CL353.Contig31_All,COG0654	CL353.Contig32_All,COG0654	CL353.Contig33_All,COG0654	CL353.Contig34_All,COG0654	CL353.Contig35_All,COG0654	CL353.Contig36_All,COG0654	CL353.Contig37_All,COG0654	CL353.Contig38_All,COG0654	CL353.Contig39_All,COG0654	CL353.Contig40_All,COG0654	CL353.Contig41_All,COG0654	CL353.Contig42_All,COG0654	CL353.Contig43_All,COG0654	CL353.Contig44_All,COG0654	CL353.Contig45_All,COG0654	CL353.Contig46_All,COG0654	CL353.Contig47_All,COG0654	CL353.Contig48_All,COG0654	CL353.Contig49_All,COG0654	CL353.Contig50_All,COG0654	CL353.Contig51_All,COG0654	CL353.Contig52_All,COG0654	CL353.Contig53_All,COG0654	CL353.Contig54_All,COG0654	CL353.Contig56_All,COG0654	CL353.Contig57_All,COG0654	CL353.Contig58_All,COG0654	CL353.Contig59_All,COG0654	CL353.Contig60_All,COG0654	CL353.Contig61_All,COG0654	CL353.Contig62_All,COG0654	CL353.Contig63_All,COG0654	CL353.Contig64_All,COG0654	CL353.Contig65_All,COG0654	CL353.Contig66_All,COG0654	CL353.Contig68_All,COG0654	CL353.Contig69_All,COG0654	CL353.Contig70_All,COG0654	CL353.Contig71_All,COG0654	CL353.Contig72_All,COG0654	CL353.Contig73_All,COG0654	CL353.Contig74_All,COG0654	CL353.Contig75_All,COG0654	CL353.Contig76_All,COG0654	CL353.Contig77_All,COG0654	CL353.Contig78_All,COG0654	CL353.Contig79_All,COG0654	CL353.Contig80_All,COG0654	CL353.Contig81_All,COG0654	CL353.Contig82_All,COG0654	CL353.Contig83_All,COG0654	CL353.Contig84_All,COG0654	CL353.Contig85_All,COG0654	CL353.Contig86_All,COG0654	CL353.Contig87_All,COG0654	CL353.Contig88_All,COG0654	CL353.Contig89_All,COG0654	CL363.Contig11_All,COG1007	CL363.Contig12_All,COG1007	CL363.Contig13_All,COG1007	CL363.Contig13_All,COG1290	CL363.Contig18_All,COG1007	CL363.Contig21_All,COG1007	CL363.Contig28_All,COG1007	CL363.Contig28_All,COG1290	CL363.Contig29_All,COG1007	CL363.Contig30_All,COG1007	CL363.Contig31_All,COG1007	CL363.Contig31_All,COG1290	CL20897.Contig1_All,COG1052	CL20897.Contig2_All,COG1052	CL20897.Contig3_All,COG1052	CL20897.Contig4_All,COG1052	CL20897.Contig5_All,COG1052	CL20897.Contig6_All,COG1052	CL20921.Contig1_All,COG0281	CL20921.Contig2_All,COG0281	CL20921.Contig3_All,COG0281	CL20921.Contig4_All,COG0281	CL20921.Contig5_All,COG0281	CL20921.Contig6_All,COG0281	CL20924.Contig2_All,COG1819	CL20965.Contig1_All,COG0221	CL20965.Contig2_All,COG0221	CL21058.Contig1_All,COG0247	CL21058.Contig4_All,COG0247	CL21058.Contig9_All,COG0247	CL21084.Contig1_All,COG0277	CL21084.Contig2_All,COG0277	CL21084.Contig3_All,COG0277	CL21084.Contig4_All,COG0277	CL21084.Contig5_All,COG0277	CL21084.Contig6_All,COG0277	CL21084.Contig7_All,COG0277	CL21084.Contig8_All,COG0277	CL21084.Contig9_All,COG0277	CL21084.Contig10_All,COG0277	CL21084.Contig11_All,COG0277	CL21084.Contig12_All,COG0277	CL21103.Contig1_All,COG0604	CL21103.Contig2_All,COG0604	CL21103.Contig3_All,COG0604	CL21103.Contig4_All,COG0604	CL21103.Contig5_All,COG0604	CL21103.Contig6_All,COG0604	CL21133.Contig3_All,COG1819	CL21168.Contig10_All,COG1150	CL21168.Contig18_All,COG1150	CL21180.Contig1_All,COG0654	CL21180.Contig2_All,COG0654	CL21180.Contig3_All,COG0654	CL21180.Contig4_All,COG0654	CL21226.Contig2_All,COG1819	CL21244.Contig12_All,COG0247	CL21256.Contig4_All,COG0247	CL21305.Contig1_All,COG3808	CL21305.Contig2_All,COG3808	CL21305.Contig3_All,COG3808	CL21305.Contig5_All,COG3808	CL21305.Contig6_All,COG0508	CL21305.Contig7_All,COG3808	CL21305.Contig8_All,COG0508	CL21305.Contig9_All,COG3808	CL21305.Contig10_All,COG3808	CL21305.Contig11_All,COG3808	CL21305.Contig12_All,COG3808	CL21305.Contig13_All,COG3808	CL21305.Contig14_All,COG3808	CL21305.Contig16_All,COG3808	CL21305.Contig17_All,COG3808	CL21318.Contig15_All,COG0667	CL21318.Contig28_All,COG0667	CL21318.Contig33_All,COG0667	CL21319.Contig28_All,COG0584	CL21327.Contig12_All,COG0247	CL21327.Contig20_All,COG0247	CL21327.Contig21_All,COG0247	CL21327.Contig23_All,COG0247	CL21328.Contig11_All,COG0247	CL21328.Contig12_All,COG0247	CL21328.Contig15_All,COG0247	CL21328.Contig17_All,COG0247	CL21328.Contig18_All,COG0247	CL21340.Contig1_All,COG1819	CL21340.Contig2_All,COG1819	CL21340.Contig3_All,COG1819	CL21340.Contig4_All,COG1819	CL21340.Contig5_All,COG1819	CL21393.Contig4_All,COG0247	CL21393.Contig10_All,COG0247	CL21393.Contig16_All,COG0247	CL21393.Contig17_All,COG0247	CL21424.Contig8_All,COG0247	Unigene36_All,COG0247	Unigene37_All,COG0247	Unigene325_All,COG1141	Unigene327_All,COG1141	Unigene329_All,COG1141	Unigene382_All,COG0277	Unigene384_All,COG0277	Unigene385_All,COG0277	Unigene386_All,COG0277	Unigene643_All,COG0221	Unigene646_All,COG0221	Unigene647_All,COG0221	Unigene648_All,COG0221	Unigene649_All,COG0221	Unigene650_All,COG0221	Unigene651_All,COG0221	Unigene652_All,COG0221	Unigene681_All,COG0843	Unigene867_All,COG0526	Unigene903_All,COG0247	Unigene904_All,COG0247	Unigene1007_All,COG0654	Unigene1055_All,COG3474	Unigene1072_All,COG0247	Unigene1124_All,COG0022	Unigene1125_All,COG0022	Unigene1126_All,COG0022	Unigene1222_All,COG1301	Unigene1226_All,COG0277	Unigene1281_All,COG0711	Unigene1298_All,COG0538	Unigene1299_All,COG0538	Unigene1384_All,COG2352	Unigene1385_All,COG2352	Unigene1386_All,COG2352	Unigene1387_All,COG2352	Unigene1388_All,COG2352	Unigene1404_All,COG1062	Unigene1404_All,COG1012	Unigene1499_All,COG1053	Unigene1499_All,COG0479	Unigene1612_All,COG1007	Unigene1737_All,COG1622	Unigene1805_All,COG1053	Unigene2105_All,COG1012	Unigene2418_All,COG1012	Unigene2774_All,COG0281	Unigene2918_All,COG0852	Unigene3105_All,COG1249	Unigene3264_All,COG1005	Unigene3278_All,COG2838	Unigene3530_All,COG0039	Unigene3649_All,COG0247	Unigene3655_All,COG0839	Unigene3655_All,COG0713	Unigene3655_All,COG1143	Unigene4048_All,COG4451	Unigene4109_All,COG3794	Unigene4141_All,COG0508	Unigene4397_All,COG0526	Unigene4424_All,COG4451	Unigene4561_All,COG0247	Unigene5182_All,COG1052	Unigene5330_All,COG1143	Unigene5339_All,COG0247	Unigene5467_All,COG1269	Unigene5508_All,COG0247	Unigene5734_All,COG1052	Unigene5803_All,COG3808	Unigene5841_All,COG0508	Unigene5910_All,COG0247	Unigene5913_All,COG0667	Unigene5998_All,COG1052	Unigene6559_All,COG0247	Unigene6816_All,COG0281	Unigene7350_All,COG0247	Unigene7543_All,COG1819	Unigene7838_All,COG1155	Unigene7869_All,COG0372	Unigene7915_All,COG0633	Unigene8056_All,COG1819	Unigene8113_All,COG0526	Unigene8121_All,COG3808	Unigene8188_All,COG3808	Unigene8616_All,COG1251	Unigene8622_All,COG0281	Unigene8693_All,COG1009	Unigene8767_All,COG0247	Unigene8989_All,COG3808	Unigene9003_All,COG0281	Unigene9024_All,COG0247	Unigene9229_All,COG0838	Unigene9713_All,COG1052	Unigene9735_All,COG0247	Unigene10454_All,COG1052	Unigene10592_All,COG0526	Unigene10678_All,COG0281	Unigene10733_All,COG1902	Unigene10947_All,COG2086	Unigene11072_All,COG0247	Unigene11073_All,COG0654	Unigene11212_All,COG1052	Unigene11552_All,COG1819	Unigene11626_All,COG0247	Unigene11645_All,COG0247	Unigene11656_All,COG1819	Unigene11862_All,COG0247	Unigene11940_All,COG1143	Unigene11982_All,COG0247	Unigene12115_All,COG0526	Unigene12274_All,COG1009	Unigene12316_All,COG0538	Unigene12374_All,COG1052	Unigene12389_All,COG1052	Unigene12468_All,COG1052	Unigene12488_All,COG0277	Unigene12496_All,COG0247	Unigene12503_All,COG0247	Unigene12539_All,COG1052	Unigene12817_All,COG0247	Unigene12822_All,COG0526	Unigene13004_All,COG0526	Unigene13103_All,COG0055	Unigene13175_All,COG1007	Unigene13223_All,COG1009	Unigene13403_All,COG0247	Unigene13860_All,COG0584	Unigene14552_All,COG0667	Unigene14743_All,COG1052	Unigene14917_All,COG0247	Unigene14939_All,COG0526	Unigene15161_All,COG1052	Unigene15216_All,COG2086	Unigene15487_All,COG0667	Unigene15746_All,COG1053	Unigene15750_All,COG5274	Unigene15842_All,COG1052	Unigene16002_All,COG0056	Unigene16049_All,COG2225	Unigene16052_All,COG0055	Unigene16201_All,COG1866	Unigene16422_All,COG1269	Unigene16469_All,COG0584	Unigene16642_All,COG1052	Unigene16667_All,COG0247	Unigene16668_All,COG1866	Unigene16812_All,COG0526	Unigene16992_All,COG3808	Unigene17009_All,COG1052	Unigene17124_All,COG0277	Unigene17208_All,COG0584	Unigene17336_All,COG0584	Unigene17352_All,COG1052	Unigene17444_All,COG0526	Unigene17763_All,COG1052	Unigene17935_All,COG0538	Unigene18089_All,COG1902	Unigene18238_All,COG1052	Unigene18299_All,COG0667	Unigene18310_All,COG0281	Unigene18328_All,COG1052	Unigene18435_All,COG2225	Unigene18452_All,COG1007	Unigene19061_All,COG0526	Unigene19232_All,COG1269	Unigene19241_All,COG1052	Unigene19330_All,COG1155	Unigene20466_All,COG0247	Unigene20805_All,COG3808	Unigene20816_All,COG0508	Unigene20960_All,COG0526	Unigene21229_All,COG1052	Unigene21264_All,COG1052	Unigene21625_All,COG1052	Unigene22001_All,COG1845	Unigene22213_All,COG3808	Unigene22293_All,COG1052	Unigene22386_All,COG1819	Unigene22443_All,COG0247	Unigene22574_All,COG1053	Unigene22724_All,COG2086	Unigene22820_All,COG0247	Unigene22892_All,COG1052	Unigene23060_All,COG0584	Unigene23488_All,COG1052	Unigene23691_All,COG1007	Unigene24055_All,COG1052	Unigene24135_All,COG1052	Unigene24181_All,COG4656	Unigene24212_All,COG0538	Unigene24535_All,COG2086	Unigene24886_All,COG0247	Unigene25001_All,COG1866	Unigene25151_All,COG0247	Unigene25249_All,COG0667	Unigene25302_All,COG2225	Unigene25413_All,COG0056	Unigene25629_All,COG1052	Unigene26157_All,COG1155	Unigene26177_All,COG0247	Unigene26397_All,COG0508	Unigene26420_All,COG0247	Unigene26573_All,COG1009	Unigene26819_All,COG1052	Unigene27233_All,COG0526	Unigene27385_All,COG0526	Unigene27403_All,COG0247	Unigene27406_All,COG1052	Unigene27643_All,COG0526	Unigene27718_All,COG1052	Unigene27960_All,COG1866	Unigene28269_All,COG0633	Unigene28446_All,COG0240	Unigene28915_All,COG0240	Unigene29239_All,COG1052	Unigene29519_All,COG3794	Unigene29574_All,COG0277	Unigene30052_All,COG0526	Unigene30300_All,COG1052	Unigene30374_All,COG0526	Unigene30657_All,COG3808	Unigene30689_All,COG0247	Unigene30937_All,COG0723	Unigene31028_All,COG0584	Unigene31497_All,COG1052	Unigene31758_All,COG0247	Unigene31798_All,COG0584	Unigene32041_All,COG1819	Unigene32312_All,COG0247	Unigene32461_All,COG0247	Unigene32471_All,COG1005	Unigene32522_All,COG0247	Unigene32624_All,COG0526	Unigene32680_All,COG1052	Unigene32845_All,COG0538	Unigene32923_All,COG3808	Unigene33553_All,COG0667	Unigene33903_All,COG0247	Unigene33951_All,COG0526	Unigene34141_All,COG1269	Unigene34939_All,COG1052	Unigene35145_All,COG1012	Unigene35156_All,COG1005	Unigene35175_All,COG2086	Unigene35324_All,COG0240	Unigene35543_All,COG1052	Unigene35562_All,COG1052	Unigene36200_All,COG0526	Unigene36313_All,COG0667	Unigene36414_All,COG1052	Unigene36490_All,COG0247	Unigene36699_All,COG0247	Unigene36885_All,COG1052	Unigene36891_All,COG1052	Unigene36892_All,COG1052	Unigene37117_All,COG0039	Unigene37123_All,COG0039	Unigene37304_All,COG1902	Unigene37305_All,COG1902	Unigene37307_All,COG1902	Unigene37308_All,COG1902	Unigene37633_All,COG0247	Unigene37716_All,COG0584	Unigene37817_All,COG0247	Unigene38064_All,COG0281	Unigene38221_All,COG1252	Unigene38280_All,COG1454	Unigene38316_All,COG0843	Unigene38349_All,COG0526	Unigene38455_All,COG0822	Unigene38471_All,COG1012	Unigene38643_All,COG0247	Unigene38712_All,COG0056	Unigene38834_All,COG1819	Unigene38960_All,COG0644	Unigene39181_All,COG0247	Unigene39491_All,COG0039	Unigene39885_All,COG0055	Unigene40155_All,COG0526	Unigene40619_All,COG0636	Unigene40620_All,COG0636	Unigene40621_All,COG0636	Unigene40894_All,COG1249	Unigene40895_All,COG1249	Unigene40897_All,COG1249	Unigene41008_All,COG1048	Unigene41054_All,COG0039	Unigene41138_All,COG0356	Unigene41279_All,COG0822	Unigene41280_All,COG0822	Unigene41306_All,COG1071	Unigene41307_All,COG1071	Unigene41308_All,COG1071	Unigene41326_All,COG0604	Unigene41364_All,COG0667	Unigene41422_All,COG0526	Unigene41472_All,COG1012	Unigene41692_All,COG1018	Unigene41775_All,COG1819	Unigene41783_All,COG0567	Unigene41932_All,COG0526	Unigene41955_All,COG1052	Unigene42237_All,COG0526	Unigene42256_All,COG0636	Unigene42531_All,COG0654	Unigene42838_All,COG1012	Unigene43122_All,COG0281	Unigene43215_All,COG1007	Unigene43589_All,COG0247	Unigene43861_All,COG0247	Unigene44072_All,COG0247	Unigene44101_All,COG0277	Unigene44102_All,COG0277	Unigene44104_All,COG0277	Unigene44106_All,COG0277	Unigene44107_All,COG0277	Unigene44109_All,COG0277	Unigene44110_All,COG0277	Unigene44111_All,COG0277	Unigene44334_All,COG1249	Unigene44335_All,COG1249	Unigene44336_All,COG1249	Unigene44337_All,COG1249	Unigene44473_All,COG1012	Unigene44624_All,COG1254	Unigene44625_All,COG1254	Unigene44663_All,COG0526	Unigene44675_All,COG1902	Unigene44676_All,COG1902	Unigene44677_All,COG1902	Unigene44678_All,COG1902	Unigene44679_All,COG1902	Unigene44680_All,COG1902	Unigene44722_All,COG1249	Unigene44722_All,COG0508	Unigene44779_All,COG0654	Unigene44780_All,COG0654	Unigene44813_All,COG0045	Unigene44844_All,COG1527	Unigene44859_All,COG1012	Unigene44935_All,COG1008	Unigene44958_All,COG0039	Unigene44959_All,COG0039	Unigene45026_All,COG1012	Unigene45027_All,COG1012	Unigene45028_All,COG1012	Unigene45033_All,COG2352	Unigene45122_All,COG0654	Unigene45177_All,COG1005	Unigene45245_All,COG0356	Unigene45283_All,COG0039	Unigene45463_All,COG0055	Unigene46190_All,COG0056	Unigene46339_All,COG2086	Unigene46740_All,COG0636	Unigene47594_All,COG0508	Unigene47733_All,COG2352	Unigene47996_All,COG0277	Unigene47997_All,COG0277	Unigene48069_All,COG1071	Unigene48202_All,COG0281	Unigene48203_All,COG0281	Unigene48204_All,COG0281	Unigene48242_All,COG1062	Unigene48430_All,COG0355	Unigene48452_All,COG0372	Unigene48906_All,COG1845	Unigene48954_All,COG0247	Unigene49156_All,COG0584	Unigene49169_All,COG1301	Unigene49235_All,COG0247	Unigene49332_All,COG2025	Unigene49400_All,COG0074	Unigene49482_All,COG0247	Unigene49507_All,COG2609	Unigene49542_All,COG0355	Unigene49927_All,COG0604	Unigene50067_All,COG5274	Unigene50318_All,COG2224	Unigene50421_All,COG0056	Unigene50701_All,COG0039	Unigene51024_All,COG0667	Unigene51025_All,COG0667	Unigene51178_All,COG1902	Unigene51179_All,COG1902	Unigene51180_All,COG1902	Unigene51182_All,COG1902	Unigene51183_All,COG1902	Unigene51184_All,COG1902	Unigene51186_All,COG1902	Unigene51187_All,COG1902	Unigene51188_All,COG1902	Unigene51189_All,COG1902	Unigene51288_All,COG0526	Unigene51291_All,COG0526	Unigene51383_All,COG5127	Unigene51384_All,COG5127	Unigene51426_All,COG1304	Unigene51427_All,COG1304	Unigene51428_All,COG1304	Unigene51429_All,COG1304	Unigene51434_All,COG1819	Unigene51484_All,COG1069	Unigene51540_All,COG3202	Unigene51541_All,COG3202	Unigene51642_All,COG0778	Unigene52073_All,COG0526	Unigene52098_All,COG1390	Unigene52237_All,COG0427	Unigene52380_All,COG1049	Unigene52655_All,COG0221	Unigene52664_All,COG3245	Unigene52778_All,COG0654	Unigene53201_All,COG0056	Unigene53348_All,COG1845	Unigene53448_All,COG0604	Unigene53668_All,COG0055	Unigene53675_All,COG0543	Unigene54133_All,COG0039	Unigene54731_All,COG1819	Unigene54995_All,COG0247	Unigene55217_All,COG0277	Unigene55459_All,COG0654	Unigene55460_All,COG0654	Unigene55461_All,COG0654	Unigene55462_All,COG0654	Unigene55463_All,COG0654	Unigene55464_All,COG0654	Unigene55465_All,COG0654	Unigene55466_All,COG0654	Unigene55467_All,COG0654	Unigene55469_All,COG0654	Unigene55521_All,COG1249	Unigene55522_All,COG1249	Unigene55523_All,COG1249	Unigene55524_All,COG1249	Unigene55632_All,COG1141	Unigene55633_All,COG1141	Unigene55634_All,COG1141	Unigene55635_All,COG1141	Unigene55700_All,COG0479	Unigene55705_All,COG0543	Unigene55706_All,COG0543	Unigene55707_All,COG0543	Unigene55719_All,COG0636	Unigene55738_All,COG0584	Unigene55746_All,COG1048	Unigene55747_All,COG1048	Unigene56019_All,COG0039	Unigene56020_All,COG0039	Unigene56055_All,COG0372	Unigene56255_All,COG0039	Unigene56386_All,COG1819	Unigene56540_All,COG0479	Unigene56672_All,COG0604	Unigene56740_All,COG1049	Unigene57025_All,COG5127	Unigene57123_All,COG1034	Unigene57280_All,COG0056	Unigene57543_All,COG0055	Unigene57705_All,COG0039	Unigene57848_All,COG0526	Unigene58492_All,COG0247	Unigene58591_All,COG1622	Unigene58907_All,COG0567	Unigene59076_All,COG0247	Unigene59078_All,COG0247	Unigene59118_All,COG0277	Unigene59119_All,COG0277	Unigene59156_All,COG0277	Unigene59174_All,COG1902	Unigene59256_All,COG0526	Unigene59435_All,COG0636	Unigene59454_All,COG1249	Unigene59549_All,COG1252	Unigene59579_All,COG0039	Unigene59612_All,COG0508	Unigene59709_All,COG1290	Unigene59719_All,COG0039	Unigene59720_All,COG0039	Unigene59738_All,COG0843	Unigene60006_All,COG0526	Unigene60481_All,COG0281	Unigene60535_All,COG5274	Unigene60575_All,COG2609	Unigene60827_All,COG1819	Unigene60897_All,COG0508	Unigene61314_All,COG0056	Unigene61529_All,COG1052	Unigene61532_All,COG0723	Unigene61927_All,COG0224	Unigene62047_All,COG1052	Unigene62048_All,COG1052	Unigene62049_All,COG1052	Unigene62050_All,COG1052	Unigene62051_All,COG1052	Unigene62052_All,COG1052	Unigene62053_All,COG1052	Unigene62054_All,COG1052	Unigene62055_All,COG1052	Unigene62056_All,COG1052	CL399.Contig3_All,COG0247	CL399.Contig6_All,COG0247	CL399.Contig7_All,COG0247	CL399.Contig9_All,COG0247	CL399.Contig10_All,COG0247	CL399.Contig11_All,COG0247	CL399.Contig15_All,COG0247	CL399.Contig20_All,COG0247	CL425.Contig1_All,COG0247	CL425.Contig4_All,COG0247	CL451.Contig1_All,COG1012	CL451.Contig2_All,COG1012	CL451.Contig3_All,COG1012	CL451.Contig4_All,COG1012	CL451.Contig5_All,COG1012	CL451.Contig6_All,COG1012	CL451.Contig7_All,COG1012	CL451.Contig8_All,COG1012	CL451.Contig9_All,COG1012	CL451.Contig10_All,COG1012	CL451.Contig11_All,COG1012	CL451.Contig12_All,COG1012	CL451.Contig13_All,COG1012	CL451.Contig14_All,COG1012	CL504.Contig2_All,COG0667	CL504.Contig3_All,COG0667	CL504.Contig6_All,COG0667	CL504.Contig7_All,COG0667	CL504.Contig8_All,COG0667	CL504.Contig9_All,COG0667	CL535.Contig1_All,COG0277	CL535.Contig2_All,COG0277	CL537.Contig8_All,COG0247	CL632.Contig1_All,COG1012	CL632.Contig2_All,COG1012	CL632.Contig3_All,COG1012	CL632.Contig4_All,COG1012	CL632.Contig5_All,COG1012	CL685.Contig1_All,COG0584	CL685.Contig2_All,COG0584	CL685.Contig3_All,COG0584	CL685.Contig4_All,COG0584	CL685.Contig5_All,COG0584	CL789.Contig5_All,COG4451	CL789.Contig7_All,COG4451	CL789.Contig8_All,COG4451	CL789.Contig9_All,COG4451	CL789.Contig10_All,COG4451	CL850.Contig1_All,COG0473	CL850.Contig2_All,COG0473	CL850.Contig3_All,COG0473	CL850.Contig4_All,COG0473	CL850.Contig5_All,COG0473	CL850.Contig6_All,COG0473	CL850.Contig7_All,COG0473	CL861.Contig2_All,COG0584	CL861.Contig9_All,COG0584	CL861.Contig10_All,COG0584	CL861.Contig14_All,COG0584	CL861.Contig21_All,COG0584	CL861.Contig22_All,COG0584	CL861.Contig23_All,COG0584	CL872.Contig1_All,COG1394	CL872.Contig2_All,COG1394	CL872.Contig3_All,COG1394	Unigene62545_All,COG0039	Unigene62546_All,COG0039	Unigene62547_All,COG0039	Unigene62548_All,COG0039	Unigene62549_All,COG0039	Unigene62550_All,COG0039	Unigene62551_All,COG0039	Unigene62593_All,COG4656	Unigene62725_All,COG0247	Unigene62774_All,COG0526	Unigene62822_All,COG0654	Unigene62857_All,COG1271	Unigene62998_All,COG1012	Unigene63144_All,COG1012	Unigene63411_All,COG0843	Unigene63619_All,COG0039	Unigene63653_All,COG0282	Unigene63693_All,COG3794	Unigene63717_All,COG0526	Unigene63827_All,COG0280	Unigene64059_All,COG2838	Unigene64205_All,COG0277	Unigene64292_All,COG1062	Unigene64348_All,COG4451	Unigene64767_All,COG1009	Unigene65006_All,COG0838	Unigene65016_All,COG1009	Unigene65339_All,COG2225	Unigene65473_All,COG0056	Unigene65698_All,COG1905	Unigene65890_All,COG0055	Unigene66307_All,COG1012	Unigene66790_All,COG1301	Unigene66872_All,COG1882	Unigene66887_All,COG0045	Unigene67069_All,COG2224	Unigene67126_All,COG0281	Unigene67212_All,COG1882	Unigene68004_All,COG1269	Unigene68554_All,COG1290	Unigene69106_All,COG1012	Unigene69113_All,COG1048	Unigene69118_All,COG2838	Unigene69145_All,COG1034	Unigene69152_All,COG1008	Unigene69263_All,COG0567	Unigene69302_All,COG1008	Unigene69352_All,COG1902	Unigene70066_All,COG1866	Unigene70143_All,COG1249	Unigene70243_All,COG1301	Unigene70246_All,COG0039	Unigene70452_All,COG2224	Unigene70525_All,COG1866	Unigene70548_All,COG0045	Unigene70569_All,COG0667	Unigene70646_All,COG1454	Unigene70731_All,COG1282	Unigene70813_All,COG0056	Unigene70822_All,COG0526	Unigene70864_All,COG0114	Unigene70893_All,COG1048	Unigene70918_All,COG1048	Unigene70953_All,COG1062	Unigene70997_All,COG0045	Unigene71024_All,COG2421	Unigene71065_All,COG0277	Unigene71091_All,COG0224	Unigene72157_All,COG2609	Unigene72430_All,COG1007	Unigene73393_All,COG0526	Unigene73431_All,COG2609	Unigene73505_All,COG1012	Unigene73543_All,COG1012	Unigene73601_All,COG0221	Unigene73750_All,COG0538	Unigene73757_All,COG1048	Unigene73761_All,COG0372	Unigene73774_All,COG3474	Unigene73793_All,COG0224	Unigene73827_All,COG0604	Unigene73890_All,COG0636	Unigene73936_All,COG0221	Unigene73947_All,COG0221	Unigene73966_All,COG1249	Unigene73993_All,COG0045	Unigene73996_All,COG1062	Unigene74086_All,COG1012	Unigene74552_All,COG0526	Unigene75042_All,COG0039	Unigene75052_All,COG0604	Unigene75342_All,COG1304	Unigene75680_All,COG3808	Unigene75882_All,COG0055	Unigene76540_All,COG0636	Unigene77282_All,COG3808	Unigene77332_All,COG0055	Unigene77595_All,COG1269	Unigene78432_All,COG0055	Unigene79358_All,COG3808	Unigene79722_All,COG0649	Unigene80471_All,COG1902	Unigene80537_All,COG0667	Unigene81925_All,COG0667	Unigene81926_All,COG0667	Unigene82002_All,COG2609	Unigene82043_All,COG1012	Unigene82276_All,COG0039	Unigene82279_All,COG1048	Unigene83264_All,COG1007	Unigene84367_All,COG0247	Unigene84509_All,COG0604	Unigene84895_All,COG1454	Unigene85055_All,COG0538	Unigene85138_All,COG1062	Unigene85209_All,COG1062	Unigene85281_All,COG1071	Unigene85309_All,COG0055	Unigene85494_All,COG0055	Unigene85729_All,COG1008	Unigene86078_All,COG0277	Unigene86404_All,COG0839	Unigene86467_All,COG2838	Unigene86515_All,COG1012	CL950.Contig1_All,COG0247	CL950.Contig3_All,COG0247	CL950.Contig4_All,COG0247	CL1021.Contig3_All,COG0247	CL1021.Contig14_All,COG0247	CL1029.Contig2_All,COG0584	CL1029.Contig3_All,COG0584	CL1029.Contig4_All,COG0584	CL1047.Contig1_All,COG1819	CL1047.Contig2_All,COG1819	CL1047.Contig3_All,COG1819	CL1047.Contig4_All,COG1819	CL1047.Contig5_All,COG1819	CL1047.Contig6_All,COG1819	CL1047.Contig7_All,COG1819	CL1047.Contig8_All,COG1819	CL1047.Contig9_All,COG1819	CL1047.Contig10_All,COG1819	CL1047.Contig11_All,COG1819	CL1047.Contig12_All,COG1819	CL1047.Contig13_All,COG1819	CL1047.Contig14_All,COG1819	CL1047.Contig15_All,COG1819	CL1047.Contig16_All,COG1819	CL1047.Contig17_All,COG1819	CL1047.Contig19_All,COG1819	CL1047.Contig20_All,COG1819	CL1065.Contig1_All,COG0508	CL1065.Contig2_All,COG0508	CL1065.Contig3_All,COG0508	CL1065.Contig4_All,COG0508	CL1065.Contig5_All,COG0508	CL1065.Contig6_All,COG0508	CL1065.Contig7_All,COG0508	CL1065.Contig8_All,COG0508	CL1065.Contig9_All,COG0508	CL1065.Contig10_All,COG0508	CL1065.Contig11_All,COG0508	CL1065.Contig12_All,COG0508	CL1092.Contig4_All,COG0508	CL1094.Contig7_All,COG0247	CL1094.Contig10_All,COG0247	CL1114.Contig8_All,COG0247	CL1155.Contig1_All,COG1902	CL1155.Contig2_All,COG1902	CL1155.Contig3_All,COG1902	CL1155.Contig4_All,COG1902	CL1155.Contig5_All,COG1902	CL1155.Contig6_All,COG1902	CL1155.Contig7_All,COG1902	CL1155.Contig8_All,COG1902	CL1155.Contig9_All,COG1902	CL1155.Contig10_All,COG1902	CL1155.Contig11_All,COG1902	CL1155.Contig12_All,COG1902	CL1155.Contig13_All,COG1902	CL1155.Contig14_All,COG1902	CL1155.Contig15_All,COG1902	CL1155.Contig16_All,COG1902	CL1155.Contig17_All,COG1902	CL1155.Contig18_All,COG1902	CL1155.Contig19_All,COG1902	CL1155.Contig20_All,COG1902	CL1155.Contig21_All,COG1902	CL1155.Contig22_All,COG1902	CL1155.Contig23_All,COG1902	CL1155.Contig24_All,COG1902	CL1155.Contig25_All,COG1902	CL1155.Contig26_All,COG1902	CL1155.Contig27_All,COG1902	CL1155.Contig28_All,COG1902	CL1155.Contig29_All,COG1902	CL1155.Contig30_All,COG1902	CL1210.Contig1_All,COG0055	CL1210.Contig2_All,COG0055	CL1210.Contig3_All,COG0055	CL1210.Contig4_All,COG0055	CL1210.Contig5_All,COG0055	CL1210.Contig6_All,COG0055	CL1210.Contig7_All,COG0055	CL1210.Contig8_All,COG0055	CL1210.Contig9_All,COG0055	CL1262.Contig1_All,COG1819	CL1262.Contig2_All,COG1819	CL1262.Contig3_All,COG1819	CL1262.Contig4_All,COG1819	CL1262.Contig5_All,COG1819	CL1262.Contig6_All,COG1819	CL1270.Contig1_All,COG1819	CL1270.Contig3_All,COG1819	CL1270.Contig7_All,COG1819	CL1270.Contig8_All,COG1819	CL1270.Contig12_All,COG1819	CL1279.Contig13_All,COG1819	CL1282.Contig1_All,COG0526	CL1282.Contig2_All,COG0526	CL1282.Contig3_All,COG0526	CL1283.Contig2_All,COG0240	CL1283.Contig3_All,COG0240	CL1283.Contig4_All,COG0240	CL1283.Contig5_All,COG0240	CL1283.Contig6_All,COG0240	CL1283.Contig8_All,COG0240	CL1283.Contig9_All,COG0240	CL1283.Contig10_All,COG0240	CL1283.Contig11_All,COG0240	CL1283.Contig12_All,COG0240	CL1283.Contig13_All,COG0240	CL1283.Contig14_All,COG0240	CL1283.Contig15_All,COG0240	CL1283.Contig16_All,COG0240	CL1283.Contig17_All,COG0240	CL1299.Contig7_All,COG0247	CL1308.Contig1_All,COG3808	CL1308.Contig2_All,COG3808	CL1308.Contig3_All,COG3808	CL1308.Contig4_All,COG3808	CL1308.Contig5_All,COG3808	CL1308.Contig6_All,COG3808	CL1308.Contig7_All,COG3808	CL1311.Contig1_All,COG1062	CL1311.Contig2_All,COG1062	CL1311.Contig3_All,COG1062	CL1311.Contig4_All,COG1062	CL1315.Contig1_All,COG0526	CL1315.Contig2_All,COG0526	CL1315.Contig3_All,COG0526	CL1315.Contig5_All,COG0526	CL1413.Contig1_All,COG0277	CL1413.Contig2_All,COG0277	CL1413.Contig3_All,COG0277	CL1413.Contig4_All,COG0277	CL1413.Contig5_All,COG0277	CL1413.Contig6_All,COG0277	CL1413.Contig7_All,COG0277	CL1413.Contig8_All,COG0277	CL1413.Contig9_All,COG0277	CL1413.Contig10_All,COG0277	CL1413.Contig11_All,COG0277	CL1509.Contig2_All,COG1819	CL1509.Contig5_All,COG1819	CL1509.Contig6_All,COG1819	CL1509.Contig7_All,COG1819	CL1509.Contig9_All,COG1819	CL1509.Contig10_All,COG1819	CL1509.Contig11_All,COG1819	CL1509.Contig12_All,COG1819	CL1531.Contig2_All,COG0633	CL1531.Contig3_All,COG0633	CL1531.Contig4_All,COG0633	CL1531.Contig5_All,COG0633	CL1619.Contig1_All,COG0778	CL1619.Contig2_All,COG0778	CL1619.Contig3_All,COG0778	CL1619.Contig4_All,COG0778	CL1619.Contig5_All,COG0778	CL1619.Contig6_All,COG0778	CL1619.Contig7_All,COG0778	CL1645.Contig6_All,COG0247	CL1657.Contig1_All,COG0247	CL1747.Contig1_All,COG0022	CL1747.Contig2_All,COG0022	CL1747.Contig3_All,COG0022	CL1804.Contig4_All,COG0636	CL1804.Contig5_All,COG0636	CL1804.Contig6_All,COG0636	CL1804.Contig8_All,COG0636	CL1804.Contig11_All,COG0636	CL1804.Contig12_All,COG0636	CL1804.Contig19_All,COG0636	CL1821.Contig1_All,COG0277	CL1821.Contig2_All,COG0277	CL1821.Contig3_All,COG0277	CL1821.Contig4_All,COG0277	CL1821.Contig5_All,COG0277	CL1821.Contig6_All,COG0277	CL1821.Contig7_All,COG0277	CL1821.Contig8_All,COG0277	CL1821.Contig9_All,COG0277	CL1821.Contig10_All,COG0277	CL1821.Contig11_All,COG0277	CL1822.Contig3_All,COG4656	CL1897.Contig2_All,COG0247	CL1975.Contig7_All,COG1052	CL1987.Contig4_All,COG0247	CL1987.Contig5_All,COG0247	CL1990.Contig2_All,COG4656	CL2064.Contig2_All,COG0247	CL2157.Contig1_All,COG0277	CL2157.Contig2_All,COG0277	CL2157.Contig3_All,COG0277	CL2157.Contig4_All,COG0277	CL2157.Contig5_All,COG0277	CL2157.Contig6_All,COG0277	CL2187.Contig1_All,COG1819	CL2187.Contig3_All,COG1819	CL2187.Contig4_All,COG1819	CL2187.Contig5_All,COG1819	CL2209.Contig1_All,COG1052	CL2209.Contig2_All,COG1052	CL2209.Contig3_All,COG1052	CL2209.Contig4_All,COG1052	CL2209.Contig5_All,COG1052	CL2209.Contig6_All,COG1052	CL2209.Contig7_All,COG1052	CL2209.Contig8_All,COG1052	CL2209.Contig9_All,COG1052	CL2209.Contig10_All,COG1052	CL2209.Contig11_All,COG1052	CL2209.Contig12_All,COG1052	CL2209.Contig13_All,COG1052	CL2209.Contig14_All,COG1052	CL2209.Contig15_All,COG1052	CL2209.Contig16_All,COG1052	CL2209.Contig17_All,COG1052	CL2209.Contig18_All,COG1052	CL2209.Contig19_All,COG1052	CL2256.Contig2_All,COG1819	CL2256.Contig3_All,COG1819	CL2256.Contig4_All,COG1819	CL2256.Contig5_All,COG1819	CL2256.Contig6_All,COG1819	CL2256.Contig7_All,COG1819	CL2256.Contig8_All,COG1819	CL2256.Contig9_All,COG1819	CL2256.Contig10_All,COG1819	CL2256.Contig11_All,COG1819	CL2256.Contig15_All,COG1819	CL2256.Contig16_All,COG1819	CL2256.Contig17_All,COG1819	CL2256.Contig19_All,COG1819	CL2256.Contig20_All,COG1819	CL2256.Contig22_All,COG1819	CL2256.Contig24_All,COG1819	CL2256.Contig26_All,COG1819	CL2256.Contig30_All,COG1819	CL2274.Contig1_All,COG1012	CL2274.Contig2_All,COG1012	CL2274.Contig3_All,COG1012	CL2274.Contig4_All,COG1012	CL2312.Contig1_All,COG0247	CL2312.Contig3_All,COG0247	CL2312.Contig4_All,COG0247	CL2312.Contig5_All,COG0247	CL2312.Contig6_All,COG0247	CL2312.Contig7_All,COG0247	CL2312.Contig8_All,COG0247	CL2326.Contig10_All,COG0247	CL2335.Contig1_All,COG0508	CL2335.Contig2_All,COG0508	CL2335.Contig3_All,COG0508	CL2335.Contig4_All,COG0508	CL2335.Contig5_All,COG0508	CL2335.Contig6_All,COG0508	CL2335.Contig7_All,COG0508	CL2335.Contig8_All,COG0508	CL2335.Contig9_All,COG0508	CL2335.Contig10_All,COG0508	CL2335.Contig11_All,COG0508	CL2335.Contig12_All,COG0508	CL2380.Contig1_All,COG0221	CL2380.Contig3_All,COG0221	CL2380.Contig4_All,COG0221	CL2380.Contig5_All,COG0221	CL2380.Contig6_All,COG0221	CL2380.Contig7_All,COG0221	CL2380.Contig8_All,COG0221	CL2380.Contig9_All,COG0221	CL2380.Contig10_All,COG0221	CL2380.Contig11_All,COG0221	CL2380.Contig12_All,COG0221	CL2380.Contig13_All,COG0221	CL2380.Contig14_All,COG0221	CL2460.Contig1_All,COG0633	CL2460.Contig2_All,COG0633	CL2460.Contig3_All,COG0633	CL2460.Contig4_All,COG0633	CL2460.Contig6_All,COG0633	CL2460.Contig7_All,COG0633	CL2460.Contig8_All,COG0633	CL2491.Contig15_All,COG1819	CL2516.Contig1_All,COG0281	CL2516.Contig2_All,COG0281	CL2516.Contig3_All,COG0281	CL2516.Contig4_All,COG0281	CL2516.Contig5_All,COG0281	CL2516.Contig6_All,COG0281	CL2516.Contig7_All,COG0281	CL2577.Contig1_All,COG0654	CL2577.Contig2_All,COG0654	CL2577.Contig3_All,COG0654	CL2582.Contig7_All,COG0247	CL2619.Contig1_All,COG0508	CL2638.Contig1_All,COG0526	CL2638.Contig2_All,COG0526	CL2654.Contig7_All,COG2080	CL2655.Contig21_All,COG0247	CL2717.Contig5_All,COG2225	CL2803.Contig3_All,COG0247	CL2803.Contig4_All,COG0247	CL2875.Contig1_All,COG0604	CL2875.Contig5_All,COG0604	CL2875.Contig6_All,COG0604	CL2875.Contig7_All,COG0604	CL2915.Contig1_All,COG1304	CL2915.Contig2_All,COG1304	CL2915.Contig3_All,COG1304	CL2915.Contig4_All,COG1304	CL2915.Contig5_All,COG1304	CL2915.Contig6_All,COG1304	CL2915.Contig7_All,COG1304	CL2915.Contig8_All,COG1304	CL2915.Contig9_All,COG1304	CL2915.Contig10_All,COG1304	CL2915.Contig11_All,COG1304	CL2915.Contig12_All,COG1304	CL3004.Contig10_All,COG0526	CL3004.Contig11_All,COG0526	CL3004.Contig12_All,COG0526	CL3004.Contig13_All,COG0526	CL3004.Contig14_All,COG0526	CL3004.Contig15_All,COG0526	CL3045.Contig1_All,COG0039	CL3045.Contig2_All,COG0039	CL3045.Contig3_All,COG0039	CL3045.Contig4_All,COG0039	CL3045.Contig5_All,COG0039	CL3045.Contig6_All,COG0039	CL3045.Contig7_All,COG0039	CL3045.Contig8_All,COG0039	CL3045.Contig9_All,COG0039	CL3045.Contig10_All,COG0039	CL3078.Contig1_All,COG1005	CL3078.Contig2_All,COG1005	CL3078.Contig3_All,COG1005	CL3101.Contig1_All,COG4656	CL3108.Contig1_All,COG0538	CL3108.Contig2_All,COG0538	CL3108.Contig3_All,COG0538	CL3108.Contig6_All,COG0538	CL3108.Contig8_All,COG0538	CL3108.Contig11_All,COG0538	CL3131.Contig15_All,COG0247	CL3131.Contig17_All,COG0247	CL3131.Contig19_All,COG0247	CL3131.Contig24_All,COG0247	CL3177.Contig1_All,COG0667	CL3177.Contig2_All,COG0667	CL3177.Contig3_All,COG0667	CL3177.Contig4_All,COG0667	CL3282.Contig2_All,COG4656	CL3282.Contig7_All,COG4656	CL3282.Contig10_All,COG4656	CL3282.Contig12_All,COG4656	CL3282.Contig23_All,COG4656	CL3282.Contig24_All,COG4656	CL3282.Contig34_All,COG4656	CL3282.Contig39_All,COG4656	CL3282.Contig46_All,COG0247	CL3313.Contig1_All,COG0584	CL3313.Contig2_All,COG0584	CL3313.Contig3_All,COG0584	CL3313.Contig4_All,COG0584	CL3313.Contig6_All,COG0584	CL3313.Contig7_All,COG0584	CL3313.Contig8_All,COG0584	CL3313.Contig9_All,COG0584	CL3436.Contig1_All,COG1252	CL3436.Contig2_All,COG1252	CL3550.Contig1_All,COG2871	CL3550.Contig2_All,COG2871	CL3550.Contig3_All,COG2871	CL3550.Contig4_All,COG2871	CL3581.Contig2_All,COG1150	CL3638.Contig1_All,COG0221	CL3638.Contig2_All,COG0221	CL3638.Contig3_All,COG0221	CL3638.Contig4_All,COG0221	CL3646.Contig1_All,COG0526	CL3646.Contig2_All,COG0526	CL3646.Contig3_All,COG0526	CL3646.Contig4_All,COG0526	CL3646.Contig5_All,COG0526	CL3667.Contig1_All,COG0277	CL3667.Contig2_All,COG0277	CL3667.Contig3_All,COG0277	CL3667.Contig4_All,COG0277	CL3667.Contig5_All,COG0277	CL3667.Contig6_All,COG0277	CL3667.Contig7_All,COG0277	CL3676.Contig1_All,COG0633	CL3676.Contig6_All,COG0633	CL3676.Contig8_All,COG0633	CL3676.Contig9_All,COG0633	CL3676.Contig10_All,COG0633	CL3676.Contig11_All,COG0633	CL3774.Contig1_All,COG1012	CL3774.Contig2_All,COG1012	CL3774.Contig3_All,COG1012	CL3774.Contig4_All,COG1012	CL3774.Contig5_All,COG1012	CL3774.Contig6_All,COG1012	CL3774.Contig7_All,COG1012	CL3823.Contig1_All,COG0240	CL3823.Contig2_All,COG0240	CL3823.Contig3_All,COG0240	CL3823.Contig4_All,COG0240	CL3823.Contig5_All,COG0240	CL3832.Contig33_All,COG0247	CL3842.Contig2_All,COG0221	CL3858.Contig6_All,COG4656	CL3858.Contig7_All,COG0247	CL3858.Contig8_All,COG0247	CL3858.Contig9_All,COG0247	CL3858.Contig14_All,COG4656	CL3858.Contig15_All,COG0247	CL3858.Contig16_All,COG0247	CL3858.Contig17_All,COG0247	CL3908.Contig1_All,COG0247	CL3944.Contig1_All,COG1048	CL3944.Contig2_All,COG1048	CL3944.Contig3_All,COG1048	CL3944.Contig4_All,COG1048	CL3944.Contig5_All,COG1048	CL3996.Contig1_All,COG1902	CL3996.Contig2_All,COG1902	CL3996.Contig3_All,COG1902	CL3996.Contig4_All,COG1902	CL3996.Contig5_All,COG1902	CL3996.Contig6_All,COG1902	CL3996.Contig7_All,COG1902	CL3996.Contig8_All,COG1902	CL3996.Contig9_All,COG1902	CL4007.Contig2_All,COG2010	CL4007.Contig3_All,COG2010	CL4007.Contig4_All,COG2010	CL4007.Contig5_All,COG2010	CL4007.Contig6_All,COG2010	CL4007.Contig7_All,COG2010	CL4007.Contig8_All,COG2010	CL4044.Contig1_All,COG0543	CL4044.Contig2_All,COG0543	CL4044.Contig3_All,COG0543	CL4044.Contig4_All,COG0543	CL4051.Contig1_All,COG0277	CL4051.Contig2_All,COG0277	CL4051.Contig3_All,COG0277	CL4214.Contig1_All,COG4229	CL4214.Contig2_All,COG4229	CL4214.Contig3_All,COG4229	CL4214.Contig4_All,COG4229	CL4214.Contig5_All,COG4229	CL4214.Contig6_All,COG4229	CL4214.Contig7_All,COG4229	CL4214.Contig8_All,COG4229	CL4214.Contig9_All,COG4229	CL4214.Contig10_All,COG4229	CL4214.Contig11_All,COG4229	CL4214.Contig12_All,COG4229	CL4214.Contig13_All,COG4229	CL4214.Contig14_All,COG4229	CL4214.Contig15_All,COG4229	CL4214.Contig16_All,COG4229	CL4214.Contig17_All,COG4229	CL4214.Contig18_All,COG4229	CL4251.Contig1_All,COG0508	CL4251.Contig2_All,COG0508	CL4251.Contig3_All,COG0508	CL4251.Contig4_All,COG0508	CL4251.Contig5_All,COG0508	CL4251.Contig6_All,COG0508	CL4251.Contig7_All,COG0508	CL4301.Contig1_All,COG0843	CL4301.Contig3_All,COG0843	CL4301.Contig4_All,COG0843	CL4301.Contig6_All,COG0843	CL4301.Contig7_All,COG0843	CL4301.Contig8_All,COG0843	CL4422.Contig1_All,COG0221	CL4422.Contig2_All,COG0221	CL4422.Contig3_All,COG0221	CL4422.Contig4_All,COG0221	CL4422.Contig5_All,COG0221	CL4464.Contig1_All,COG1071	CL4464.Contig2_All,COG1071	CL4464.Contig3_All,COG1071	CL4464.Contig4_All,COG1071	CL4464.Contig5_All,COG1071	CL4510.Contig1_All,COG0039	CL4510.Contig2_All,COG0039	CL4510.Contig3_All,COG0039	CL4510.Contig4_All,COG0039	CL4510.Contig5_All,COG0039	CL4547.Contig1_All,COG0247	CL4547.Contig5_All,COG0247	CL4547.Contig6_All,COG0247	CL4550.Contig1_All,COG0277	CL4550.Contig2_All,COG0277	CL4550.Contig3_All,COG0277	CL4550.Contig4_All,COG0277	CL4550.Contig5_All,COG0277	CL4550.Contig6_All,COG0277	CL4550.Contig7_All,COG0277	CL4550.Contig13_All,COG0277	CL4550.Contig15_All,COG0277	CL4567.Contig1_All,COG0277	CL4567.Contig2_All,COG0277	CL4567.Contig3_All,COG0277	CL4586.Contig1_All,COG0667	CL4586.Contig2_All,COG0667	CL4586.Contig3_All,COG0667	CL4586.Contig4_All,COG0667	CL4586.Contig5_All,COG0667	CL4586.Contig6_All,COG0667	CL4586.Contig7_All,COG0667	CL4586.Contig8_All,COG0667	CL4586.Contig9_All,COG0667	CL4586.Contig10_All,COG0667	CL4586.Contig11_All,COG0667	CL4586.Contig12_All,COG0667	CL4586.Contig13_All,COG0667	CL4586.Contig14_All,COG0667	CL4586.Contig15_All,COG0667	CL4586.Contig16_All,COG0667	CL4586.Contig17_All,COG0667	CL4586.Contig18_All,COG0667	CL4586.Contig19_All,COG0667	CL4586.Contig20_All,COG0667	CL4586.Contig21_All,COG0667	CL4586.Contig22_All,COG0667	CL4586.Contig23_All,COG0667	CL4586.Contig24_All,COG0667	CL4586.Contig25_All,COG0667	CL4586.Contig26_All,COG0667	CL4586.Contig27_All,COG0667	CL4586.Contig28_All,COG0667	CL4586.Contig29_All,COG0667	CL4586.Contig30_All,COG0667	CL4586.Contig31_All,COG0667	CL4586.Contig32_All,COG0667	CL4586.Contig33_All,COG0667	CL4586.Contig34_All,COG0667	CL4586.Contig35_All,COG0667	CL4586.Contig36_All,COG0667	CL4586.Contig37_All,COG0667	CL4586.Contig38_All,COG0667	CL4586.Contig39_All,COG0667	CL4639.Contig1_All,COG0644	CL4639.Contig2_All,COG0644	CL4639.Contig3_All,COG0644	CL4639.Contig4_All,COG0644	CL4639.Contig5_All,COG0644	CL4639.Contig6_All,COG0644	CL4639.Contig7_All,COG0644	CL4649.Contig3_All,COG0247	CL4652.Contig1_All,COG1071	CL4652.Contig2_All,COG1071	CL4652.Contig3_All,COG1071	CL4652.Contig4_All,COG1071	CL4652.Contig5_All,COG1071	CL4660.Contig1_All,COG0667	CL4660.Contig2_All,COG0667	CL4660.Contig3_All,COG0667	CL4660.Contig4_All,COG0667	CL4660.Contig5_All,COG0667	CL4660.Contig6_All,COG0667	CL4660.Contig7_All,COG0667	CL4660.Contig8_All,COG0667	CL4660.Contig9_All,COG0667	CL4660.Contig10_All,COG0667	CL4660.Contig11_All,COG0667	CL4660.Contig12_All,COG0667	CL4660.Contig13_All,COG0667	CL4685.Contig1_All,COG0526	CL4685.Contig2_All,COG0526	CL4685.Contig3_All,COG0526	CL4734.Contig1_All,COG0667	CL4734.Contig2_All,COG0667	CL4734.Contig3_All,COG0667	CL4734.Contig4_All,COG0667	CL4734.Contig5_All,COG0667	CL4734.Contig6_All,COG0667	CL4734.Contig7_All,COG0667	CL4734.Contig8_All,COG0667	CL4734.Contig9_All,COG0667	CL4734.Contig10_All,COG0667	CL4734.Contig11_All,COG0667	CL4734.Contig12_All,COG0667	CL4744.Contig1_All,COG0224	CL4744.Contig2_All,COG0224	CL4773.Contig1_All,COG0247	CL4789.Contig1_All,COG5274	CL4789.Contig2_All,COG5274	CL4789.Contig3_All,COG5274	CL4789.Contig4_All,COG5274	CL4793.Contig1_All,COG3202	CL4793.Contig2_All,COG3202	CL4793.Contig3_All,COG3202	CL4793.Contig4_All,COG3202	CL4908.Contig6_All,COG0247	CL4926.Contig8_All,COG0526	CL4933.Contig2_All,COG0633	CL4933.Contig3_All,COG0633	CL4933.Contig4_All,COG0633	CL4933.Contig5_All,COG0633	CL4933.Contig6_All,COG0633	CL4933.Contig7_All,COG0633	CL4933.Contig8_All,COG0633	CL4933.Contig9_All,COG0633	CL4933.Contig10_All,COG0633	CL4933.Contig11_All,COG0633	CL4933.Contig12_All,COG0633	CL4933.Contig13_All,COG0633	CL4933.Contig14_All,COG0633	CL4933.Contig15_All,COG0633	CL4933.Contig16_All,COG0633	CL4936.Contig1_All,COG0247	CL4952.Contig5_All,COG0247	CL5015.Contig1_All,COG0723	CL5015.Contig2_All,COG0723	CL5030.Contig2_All,COG1773	CL5030.Contig3_All,COG1773	CL5030.Contig4_All,COG1773	CL5030.Contig5_All,COG1773	CL5030.Contig6_All,COG1773	CL5030.Contig7_All,COG1773	CL5030.Contig8_All,COG1773	CL5030.Contig9_All,COG1773	CL5030.Contig10_All,COG1773	CL5030.Contig12_All,COG1773	CL5030.Contig13_All,COG1773	CL5030.Contig14_All,COG1773	CL5030.Contig15_All,COG1773	CL5030.Contig16_All,COG1773	CL5110.Contig1_All,COG1141	CL5110.Contig2_All,COG1141	CL5110.Contig3_All,COG1141	CL5110.Contig4_All,COG1141	CL5110.Contig5_All,COG1141	CL5110.Contig6_All,COG1141	CL5110.Contig7_All,COG1141	CL5110.Contig8_All,COG1141	CL5110.Contig9_All,COG1141	CL5110.Contig10_All,COG1141	CL5110.Contig12_All,COG1141	CL5110.Contig13_All,COG1141	CL5110.Contig14_All,COG1141	CL5110.Contig15_All,COG1141	CL5110.Contig16_All,COG1141	CL5110.Contig17_All,COG1141	CL5110.Contig18_All,COG1141	CL5185.Contig1_All,COG0281	CL5185.Contig2_All,COG0281	CL5185.Contig3_All,COG0281	CL5185.Contig4_All,COG0281	CL5185.Contig5_All,COG0281	CL5185.Contig6_All,COG0281	CL5185.Contig7_All,COG0281	CL5211.Contig1_All,COG1012	CL5211.Contig2_All,COG1012	CL5211.Contig3_All,COG1012	CL5211.Contig4_All,COG1012	CL5211.Contig7_All,COG1012	CL5211.Contig8_All,COG1012	CL5211.Contig9_All,COG1012	CL5211.Contig10_All,COG1012	CL5308.Contig10_All,COG0247	CL5332.Contig1_All,COG0372	CL5332.Contig2_All,COG0372	CL5332.Contig3_All,COG0372	CL5332.Contig4_All,COG0372	CL5332.Contig5_All,COG0372	CL5332.Contig6_All,COG0372	CL5332.Contig7_All,COG0372	CL5332.Contig8_All,COG0372	CL5418.Contig11_All,COG0508	CL5418.Contig12_All,COG0508	CL5481.Contig5_All,COG0247	CL5486.Contig1_All,COG0221	CL5486.Contig2_All,COG0221	CL5486.Contig3_All,COG0221	CL5486.Contig4_All,COG0221	CL5486.Contig5_All,COG0221	CL5507.Contig6_All,COG0543	CL5566.Contig1_All,COG0473	CL5566.Contig2_All,COG0473	CL5566.Contig3_All,COG0473	CL5566.Contig4_All,COG0473	CL5566.Contig5_All,COG0473	CL5566.Contig6_All,COG0473	CL5566.Contig7_All,COG0473	CL5566.Contig8_All,COG0473	CL5615.Contig3_All,COG3474	CL5647.Contig1_All,COG3761	CL5647.Contig2_All,COG3761	CL5665.Contig1_All,COG1062	CL5665.Contig2_All,COG1062	CL5665.Contig3_All,COG1062	CL5665.Contig4_All,COG1062	CL5665.Contig5_All,COG1062	CL5665.Contig6_All,COG1062	CL5665.Contig7_All,COG1062	CL5665.Contig8_All,COG1062	CL5665.Contig9_All,COG1062	CL5668.Contig1_All,COG5274	CL5668.Contig2_All,COG5274	CL5668.Contig3_All,COG5274	CL5668.Contig4_All,COG5274	CL5668.Contig6_All,COG5274	CL5668.Contig7_All,COG5274	CL5668.Contig8_All,COG5274	CL5668.Contig9_All,COG5274	CL5668.Contig10_All,COG5274	CL5712.Contig1_All,COG0473	CL5712.Contig2_All,COG0473	CL5712.Contig6_All,COG0473	CL5713.Contig3_All,COG0247	CL5751.Contig3_All,COG0247	CL5827.Contig3_All,COG0277	CL5836.Contig1_All,COG1249	CL5836.Contig2_All,COG1249	CL5836.Contig3_All,COG1249	CL5836.Contig4_All,COG1249	CL5836.Contig5_All,COG1249	CL5836.Contig6_All,COG1249	CL5836.Contig7_All,COG1249	CL5839.Contig1_All,COG0526	CL5839.Contig2_All,COG0526	CL5839.Contig3_All,COG0526	CL5839.Contig4_All,COG0526	CL5839.Contig5_All,COG0526	CL5839.Contig6_All,COG0526	CL5839.Contig7_All,COG0526	CL5850.Contig1_All,COG5274	CL5850.Contig2_All,COG5274	CL5850.Contig5_All,COG5274	CL5850.Contig7_All,COG5274	CL5850.Contig11_All,COG5274	CL5850.Contig12_All,COG5274	CL5850.Contig13_All,COG5274	CL5850.Contig15_All,COG5274	CL5853.Contig1_All,COG1436	CL5853.Contig2_All,COG1436	CL5872.Contig4_All,COG0022	CL5872.Contig5_All,COG0022	CL5872.Contig6_All,COG0022	CL5884.Contig3_All,COG4656	CL5901.Contig1_All,COG0526	CL5901.Contig2_All,COG0526	CL6011.Contig8_All,COG1866	CL6011.Contig9_All,COG1866	CL6011.Contig11_All,COG1866	CL6011.Contig15_All,COG1866	CL6051.Contig1_All,COG0526	CL6051.Contig2_All,COG0526	CL6162.Contig5_All,COG0247	CL6166.Contig1_All,COG1819	CL6227.Contig2_All,COG4988	CL6240.Contig1_All,COG1052	CL6240.Contig3_All,COG1052	CL6240.Contig5_All,COG1052	CL6240.Contig6_All,COG1052	CL6240.Contig7_All,COG1052	CL6240.Contig9_All,COG1052	CL6360.Contig1_All,COG2352	CL6360.Contig2_All,COG2352	CL6360.Contig3_All,COG2352	CL6360.Contig4_All,COG2352	CL6360.Contig5_All,COG2352	CL6360.Contig6_All,COG2352	CL6360.Contig7_All,COG2352	CL6360.Contig8_All,COG2352	CL6360.Contig9_All,COG2352	CL6360.Contig10_All,COG2352	CL6360.Contig11_All,COG2352	CL6360.Contig12_All,COG2352	CL6360.Contig13_All,COG2352	CL6360.Contig14_All,COG2352	CL6360.Contig15_All,COG2352	CL6360.Contig16_All,COG2352	CL6360.Contig17_All,COG2352	CL6360.Contig18_All,COG2352	CL6360.Contig19_All,COG2352	CL6360.Contig20_All,COG2352	CL6383.Contig1_All,COG0526	CL6383.Contig2_All,COG0526	CL6383.Contig3_All,COG0526	CL6417.Contig1_All,COG0526	CL6417.Contig2_All,COG0526	CL6417.Contig3_All,COG0526	CL6417.Contig4_All,COG0526	CL6417.Contig5_All,COG0526	CL6438.Contig1_All,COG5127	CL6438.Contig2_All,COG5127	CL6438.Contig3_All,COG5127	CL6438.Contig4_All,COG5127	CL6438.Contig5_All,COG5127	CL6438.Contig6_All,COG5127	CL6438.Contig7_All,COG5127	CL6438.Contig8_All,COG5127	CL6438.Contig10_All,COG5127	CL6438.Contig11_All,COG5127	CL6469.Contig2_All,COG0654	CL6469.Contig3_All,COG0654	CL6469.Contig5_All,COG0654	CL6469.Contig6_All,COG0654	CL6469.Contig7_All,COG0654	CL6469.Contig8_All,COG0654	CL6510.Contig1_All,COG0584	CL6510.Contig3_All,COG0584	CL6510.Contig4_All,COG0584	CL6510.Contig5_All,COG0584	CL6510.Contig6_All,COG0584	CL6510.Contig7_All,COG0584
D	Cell cycle control, cell division, chromosome partitioning 	13025	CL6579.Contig1_All,COG0455	CL6579.Contig2_All,COG0455	CL6587.Contig1_All,COG5041	CL6587.Contig2_All,COG5041	CL6587.Contig3_All,COG5041	CL6587.Contig4_All,COG5041	CL6596.Contig2_All,COG0455	CL6596.Contig3_All,COG0455	CL6597.Contig2_All,COG0455	CL6606.Contig11_All,COG0455	CL6614.Contig2_All,COG0455	CL6618.Contig2_All,COG0455	CL6634.Contig3_All,COG0455	CL6634.Contig4_All,COG0455	CL6634.Contig7_All,COG0455	CL6634.Contig8_All,COG0455	CL6634.Contig10_All,COG0455	CL6634.Contig13_All,COG0455	CL6634.Contig16_All,COG0455	CL6634.Contig17_All,COG0455	CL6634.Contig18_All,COG1674	CL6642.Contig3_All,COG0455	CL6642.Contig4_All,COG0455	CL6644.Contig1_All,COG5156	CL6644.Contig2_All,COG5156	CL6644.Contig3_All,COG5156	CL6644.Contig4_All,COG5156	CL6644.Contig5_All,COG5156	CL6644.Contig6_All,COG5156	CL6644.Contig7_All,COG5156	CL6644.Contig8_All,COG5156	CL6644.Contig9_All,COG5156	CL6644.Contig10_All,COG5156	CL6660.Contig1_All,COG5147	CL6660.Contig2_All,COG5147	CL6660.Contig3_All,COG5147	CL6665.Contig1_All,COG0455	CL6665.Contig2_All,COG0455	CL6665.Contig3_All,COG0455	CL6665.Contig4_All,COG0455	CL6665.Contig5_All,COG0455	CL6665.Contig6_All,COG0455	CL6665.Contig7_All,COG0455	CL6666.Contig1_All,COG2894	CL6666.Contig2_All,COG2894	CL6666.Contig3_All,COG2894	CL6666.Contig4_All,COG2894	CL6666.Contig5_All,COG2894	CL6678.Contig2_All,COG1674	CL6678.Contig3_All,COG1674	CL6678.Contig4_All,COG1674	CL6678.Contig5_All,COG1674	CL6678.Contig6_All,COG1674	CL6678.Contig7_All,COG1674	CL6678.Contig8_All,COG1674	CL6678.Contig9_All,COG1674	CL6678.Contig10_All,COG1674	CL6678.Contig11_All,COG1674	CL6682.Contig1_All,COG0455	CL6682.Contig2_All,COG0455	CL6682.Contig3_All,COG0455	CL6682.Contig4_All,COG0455	CL6687.Contig1_All,COG0455	CL6690.Contig3_All,COG0455	CL6690.Contig6_All,COG0455	CL6701.Contig2_All,COG0455	CL6717.Contig1_All,COG0455	CL6717.Contig3_All,COG0455	CL6717.Contig3_All,COG1674	CL6717.Contig4_All,COG0455	CL6717.Contig4_All,COG1674	CL6725.Contig1_All,COG1196	CL6725.Contig2_All,COG1196	CL6725.Contig3_All,COG1196	CL6725.Contig4_All,COG1196	CL6725.Contig5_All,COG1196	CL6725.Contig7_All,COG1196	CL6725.Contig8_All,COG1196	CL6725.Contig10_All,COG1196	CL6725.Contig11_All,COG1196	CL6725.Contig12_All,COG1196	CL6725.Contig13_All,COG1196	CL6725.Contig15_All,COG1196	CL6725.Contig16_All,COG1196	CL6728.Contig3_All,COG0455	CL6737.Contig3_All,COG0455	CL6742.Contig4_All,COG0455	CL6755.Contig2_All,COG0455	CL6767.Contig1_All,COG0455	CL6767.Contig2_All,COG0455	CL6768.Contig2_All,COG0455	CL6768.Contig3_All,COG0455	CL6769.Contig1_All,COG1196	CL6769.Contig2_All,COG1196	CL6769.Contig3_All,COG1196	CL6769.Contig4_All,COG1196	CL6769.Contig5_All,COG1196	CL6769.Contig6_All,COG1196	CL6790.Contig2_All,COG0455	CL6790.Contig3_All,COG0455	CL6799.Contig2_All,COG0455	CL6803.Contig1_All,COG0455	CL6803.Contig2_All,COG0455	CL6803.Contig3_All,COG0455	CL6816.Contig5_All,COG0455	CL6818.Contig1_All,COG0455	CL6818.Contig2_All,COG0455	CL6818.Contig3_All,COG0455	CL6835.Contig3_All,COG0455	CL6844.Contig1_All,COG0455	CL6844.Contig2_All,COG0455	CL6845.Contig10_All,COG0455	CL6868.Contig1_All,COG0455	CL6868.Contig2_All,COG0455	CL6868.Contig4_All,COG0455	CL6868.Contig5_All,COG0455	CL6873.Contig1_All,COG0455	CL6873.Contig2_All,COG0455	CL6873.Contig3_All,COG0455	CL6873.Contig5_All,COG0455	CL6873.Contig6_All,COG0455	CL6873.Contig9_All,COG0455	CL6873.Contig12_All,COG0455	CL6899.Contig4_All,COG0455	CL6899.Contig5_All,COG0455	CL6899.Contig6_All,COG0455	CL6899.Contig7_All,COG0455	CL6899.Contig8_All,COG0455	CL6899.Contig9_All,COG0455	CL6899.Contig10_All,COG0455	CL6899.Contig11_All,COG0455	CL6901.Contig2_All,COG0455	CL6906.Contig1_All,COG0455	CL6906.Contig3_All,COG0455	CL6906.Contig4_All,COG0455	CL6906.Contig5_All,COG0455	CL6906.Contig6_All,COG0455	CL6906.Contig6_All,COG1674	CL6930.Contig3_All,COG0455	CL6930.Contig4_All,COG0455	CL6934.Contig1_All,COG0455	CL6934.Contig2_All,COG0455	CL6934.Contig4_All,COG0455	CL6934.Contig5_All,COG0455	CL6947.Contig7_All,COG0455	CL6948.Contig12_All,COG0455	CL6953.Contig3_All,COG0455	CL6968.Contig4_All,COG0455	CL6969.Contig1_All,COG0455	CL6969.Contig2_All,COG0455	CL6972.Contig2_All,COG0455	CL6972.Contig3_All,COG0455	CL6972.Contig3_All,COG1674	CL6972.Contig4_All,COG0455	CL6972.Contig4_All,COG1674	CL6972.Contig5_All,COG0455	CL6972.Contig5_All,COG1674	CL6978.Contig1_All,COG0455	CL6978.Contig3_All,COG0455	CL6988.Contig2_All,COG0455	CL6988.Contig3_All,COG0455	CL6988.Contig4_All,COG0455	CL6988.Contig5_All,COG0455	CL6994.Contig1_All,COG0455	CL6994.Contig2_All,COG0455	CL6994.Contig3_All,COG0455	CL6994.Contig4_All,COG0455	CL6994.Contig5_All,COG0455	CL6994.Contig6_All,COG0455	CL6994.Contig7_All,COG0455	CL6994.Contig8_All,COG0455	CL6995.Contig2_All,COG0455	CL6996.Contig5_All,COG0455	CL6999.Contig3_All,COG0455	CL6999.Contig4_All,COG0455	CL6999.Contig5_All,COG0455	CL6999.Contig6_All,COG0455	CL7007.Contig2_All,COG0455	CL7007.Contig3_All,COG0455	CL7007.Contig4_All,COG0455	CL7007.Contig5_All,COG0455	CL7007.Contig6_All,COG0455	CL7007.Contig7_All,COG0455	CL7007.Contig8_All,COG0455	CL7007.Contig9_All,COG0455	CL7013.Contig1_All,COG0455	CL7013.Contig2_All,COG0455	CL7013.Contig3_All,COG0455	CL7013.Contig4_All,COG0455	CL7013.Contig5_All,COG0455	CL7017.Contig1_All,COG0455	CL7017.Contig4_All,COG0455	CL7017.Contig5_All,COG0455	CL7017.Contig6_All,COG0455	CL7029.Contig1_All,COG0455	CL7029.Contig2_All,COG0455	CL7029.Contig3_All,COG0455	CL7029.Contig4_All,COG0455	CL7029.Contig5_All,COG0455	CL7029.Contig6_All,COG0455	CL7029.Contig7_All,COG0455	CL7029.Contig8_All,COG0455	CL7038.Contig1_All,COG0455	CL7038.Contig3_All,COG0455	CL7038.Contig7_All,COG0455	CL7044.Contig1_All,COG0455	CL7047.Contig4_All,COG1196	CL7055.Contig1_All,COG1674	CL7055.Contig1_All,COG0455	CL7077.Contig1_All,COG0455	CL7077.Contig2_All,COG0455	CL7086.Contig3_All,COG1674	CL7086.Contig5_All,COG0455	CL7086.Contig8_All,COG1674	CL7086.Contig8_All,COG0455	CL7086.Contig9_All,COG1674	CL7086.Contig10_All,COG1674	CL7088.Contig3_All,COG0455	CL7088.Contig8_All,COG0455	CL7088.Contig9_All,COG0455	CL7103.Contig6_All,COG0455	CL7108.Contig2_All,COG0455	CL7108.Contig4_All,COG0455	CL7108.Contig5_All,COG0455	CL7121.Contig2_All,COG0455	CL7125.Contig1_All,COG0455	CL7125.Contig2_All,COG0455	CL7125.Contig3_All,COG0455	CL7129.Contig4_All,COG0455	CL7129.Contig5_All,COG0455	CL7129.Contig7_All,COG0455	CL7142.Contig1_All,COG0455	CL7142.Contig2_All,COG0455	CL7142.Contig3_All,COG0455	CL7142.Contig4_All,COG0455	CL7158.Contig1_All,COG0455	CL7158.Contig2_All,COG0455	CL7158.Contig3_All,COG0455	CL7171.Contig1_All,COG0455	CL7172.Contig1_All,COG0455	CL7172.Contig3_All,COG0455	CL7174.Contig2_All,COG0455	CL7174.Contig4_All,COG0455	CL7174.Contig5_All,COG0455	CL7174.Contig6_All,COG0455	CL7174.Contig7_All,COG0455	CL7181.Contig1_All,COG0455	CL7181.Contig2_All,COG0455	CL7181.Contig3_All,COG0455	CL7186.Contig1_All,COG0455	CL7186.Contig2_All,COG0455	CL7186.Contig4_All,COG0455	CL7186.Contig5_All,COG0455	CL7191.Contig2_All,COG1674	CL7191.Contig3_All,COG1674	CL7202.Contig3_All,COG0455	CL7212.Contig1_All,COG0455	CL7212.Contig2_All,COG0455	CL7221.Contig1_All,COG0455	CL7223.Contig3_All,COG0455	CL7225.Contig3_All,COG0455	CL7225.Contig5_All,COG0455	CL7225.Contig6_All,COG0455	CL7230.Contig1_All,COG0455	CL7232.Contig3_All,COG0455	CL7232.Contig3_All,COG1674	CL7233.Contig4_All,COG1196	CL7233.Contig5_All,COG1196	CL7233.Contig6_All,COG1196	CL7236.Contig4_All,COG0455	CL7241.Contig1_All,COG0424	CL7241.Contig2_All,COG0424	CL7241.Contig3_All,COG0424	CL7241.Contig4_All,COG0424	CL7244.Contig1_All,COG1196	CL7244.Contig2_All,COG1196	CL7244.Contig4_All,COG1196	CL7245.Contig2_All,COG0455	CL7248.Contig4_All,COG0455	CL7252.Contig1_All,COG0455	CL7252.Contig3_All,COG0455	CL7252.Contig4_All,COG0455	CL7253.Contig12_All,COG0455	CL7260.Contig1_All,COG0455	CL7270.Contig4_All,COG5126	CL7270.Contig12_All,COG5126	CL7274.Contig1_All,COG0455	CL7274.Contig3_All,COG0455	CL7274.Contig4_All,COG0455	CL7288.Contig2_All,COG0455	CL7288.Contig3_All,COG0455	CL7290.Contig2_All,COG0455	CL7290.Contig3_All,COG0455	CL7290.Contig4_All,COG0455	CL7290.Contig5_All,COG0455	CL7290.Contig6_All,COG0455	CL7290.Contig7_All,COG0455	CL7292.Contig2_All,COG0455	CL7293.Contig1_All,COG0455	CL7293.Contig2_All,COG0455	CL7293.Contig4_All,COG0455	CL7294.Contig1_All,COG0037	CL7294.Contig2_All,COG0037	CL7294.Contig3_All,COG0037	CL7294.Contig4_All,COG0037	CL7294.Contig5_All,COG0037	CL7294.Contig6_All,COG0037	CL7316.Contig5_All,COG0455	CL7324.Contig1_All,COG0455	CL7324.Contig2_All,COG0455	CL7324.Contig3_All,COG0455	CL7324.Contig4_All,COG0455	CL7324.Contig5_All,COG0455	CL7324.Contig6_All,COG0455	CL7324.Contig7_All,COG0455	CL7324.Contig9_All,COG0455	CL7324.Contig10_All,COG0455	CL7324.Contig11_All,COG0455	CL7324.Contig12_All,COG0455	CL7324.Contig13_All,COG0455	CL7324.Contig14_All,COG0455	CL7324.Contig15_All,COG0455	CL7324.Contig16_All,COG0455	CL7324.Contig17_All,COG0455	CL7324.Contig18_All,COG0455	CL7324.Contig19_All,COG0455	CL7324.Contig20_All,COG0455	CL7324.Contig21_All,COG0455	CL7324.Contig22_All,COG0455	CL7324.Contig23_All,COG0455	CL7324.Contig24_All,COG0455	CL7324.Contig25_All,COG0455	CL7324.Contig26_All,COG0455	CL7324.Contig27_All,COG0455	CL7324.Contig28_All,COG0455	CL7324.Contig29_All,COG0455	CL7324.Contig31_All,COG0455	CL7324.Contig32_All,COG0455	CL7324.Contig33_All,COG0455	CL7324.Contig34_All,COG0455	CL7324.Contig35_All,COG0455	CL7337.Contig3_All,COG0455	CL7338.Contig1_All,COG0455	CL7338.Contig2_All,COG0455	CL7338.Contig3_All,COG0455	CL7338.Contig4_All,COG0455	CL7338.Contig5_All,COG0455	CL7360.Contig1_All,COG0455	CL7360.Contig2_All,COG0455	CL7360.Contig3_All,COG0455	CL7366.Contig1_All,COG0455	CL7366.Contig4_All,COG0455	CL7376.Contig2_All,COG1674	CL7376.Contig3_All,COG1674	CL7385.Contig11_All,COG0455	CL7385.Contig16_All,COG0455	CL7392.Contig3_All,COG0455	CL7392.Contig4_All,COG0455	CL7392.Contig5_All,COG0455	CL7399.Contig3_All,COG0455	CL7405.Contig2_All,COG5024	CL7405.Contig3_All,COG5024	CL7406.Contig2_All,COG0455	CL7406.Contig5_All,COG0455	CL7429.Contig8_All,COG0455	CL7443.Contig1_All,COG0455	CL7443.Contig3_All,COG0455	CL7443.Contig4_All,COG0455	CL7443.Contig8_All,COG0455	CL7443.Contig13_All,COG0455	CL7450.Contig1_All,COG0455	CL7450.Contig2_All,COG0455	CL7452.Contig4_All,COG0455	CL7452.Contig5_All,COG0455	CL7452.Contig6_All,COG0455	CL7452.Contig7_All,COG0455	CL7464.Contig1_All,COG0455	CL7464.Contig2_All,COG0455	CL7488.Contig1_All,COG0455	CL7488.Contig2_All,COG0455	CL7489.Contig1_All,COG0455	CL7489.Contig2_All,COG0455	CL7493.Contig1_All,COG0455	CL7493.Contig2_All,COG0455	CL7493.Contig3_All,COG0455	CL7493.Contig4_All,COG0455	CL7496.Contig3_All,COG0455	CL7504.Contig1_All,COG0455	CL7504.Contig2_All,COG0455	CL7504.Contig3_All,COG0455	CL7517.Contig4_All,COG0455	CL7519.Contig4_All,COG0455	CL7523.Contig1_All,COG0455	CL7523.Contig2_All,COG0455	CL7523.Contig3_All,COG0455	CL7523.Contig4_All,COG0455	CL7523.Contig5_All,COG0455	CL7523.Contig6_All,COG0455	CL7523.Contig7_All,COG0455	CL7523.Contig8_All,COG0455	CL7523.Contig9_All,COG0455	CL7524.Contig1_All,COG5126	CL7524.Contig2_All,COG5126	CL7524.Contig3_All,COG5126	CL7524.Contig4_All,COG5126	CL7524.Contig5_All,COG5126	CL7526.Contig1_All,COG0455	CL7526.Contig2_All,COG0455	CL7526.Contig3_All,COG0455	CL7526.Contig4_All,COG0455	CL7526.Contig5_All,COG0455	CL7526.Contig6_All,COG0455	CL7527.Contig1_All,COG1196	CL7531.Contig3_All,COG1674	CL7537.Contig1_All,COG0455	CL7537.Contig2_All,COG0455	CL7537.Contig4_All,COG0455	CL7557.Contig1_All,COG0455	CL7557.Contig5_All,COG0455	CL7557.Contig9_All,COG0455	CL7557.Contig12_All,COG0455	CL7570.Contig3_All,COG0455	CL7575.Contig3_All,COG0455	CL7575.Contig4_All,COG0455	CL7583.Contig1_All,COG0455	CL7584.Contig3_All,COG0455	CL7592.Contig1_All,COG0455	CL7592.Contig2_All,COG0455	CL7592.Contig3_All,COG0455	CL7593.Contig1_All,COG0455	CL7607.Contig5_All,COG0455	CL7616.Contig1_All,COG0455	CL7616.Contig2_All,COG0455	CL7616.Contig4_All,COG0455	CL7621.Contig1_All,COG0455	CL7621.Contig2_All,COG0455	CL7635.Contig1_All,COG0455	CL7635.Contig2_All,COG0455	CL7635.Contig3_All,COG0455	CL7635.Contig4_All,COG0455	CL7635.Contig5_All,COG0455	CL7651.Contig1_All,COG0455	CL7651.Contig2_All,COG0455	CL7651.Contig3_All,COG0455	CL7651.Contig4_All,COG0455	CL7664.Contig13_All,COG0455	CL7666.Contig2_All,COG5024	CL7666.Contig3_All,COG5024	CL7670.Contig1_All,COG0455	CL7670.Contig2_All,COG0455	CL7670.Contig3_All,COG0455	CL7670.Contig6_All,COG0455	CL7686.Contig1_All,COG1196	CL7686.Contig2_All,COG1196	CL7686.Contig2_All,COG0455	CL7686.Contig3_All,COG1196	CL7686.Contig4_All,COG1196	CL7686.Contig5_All,COG1196	CL7686.Contig6_All,COG1196	CL7686.Contig7_All,COG0455	CL7686.Contig7_All,COG1196	CL7686.Contig9_All,COG1196	CL7708.Contig5_All,COG0455	CL7725.Contig1_All,COG0206	CL7725.Contig2_All,COG0206	CL7725.Contig3_All,COG0206	CL7725.Contig4_All,COG0206	CL7725.Contig5_All,COG0206	CL7725.Contig6_All,COG0206	CL7727.Contig2_All,COG0455	CL7727.Contig3_All,COG0455	CL7731.Contig1_All,COG0455	CL7731.Contig2_All,COG0455	CL7731.Contig3_All,COG0455	CL7733.Contig2_All,COG0455	CL7733.Contig3_All,COG0455	CL7744.Contig1_All,COG0455	CL7744.Contig2_All,COG0455	CL7744.Contig3_All,COG0455	CL7744.Contig4_All,COG0455	CL7748.Contig8_All,COG0455	CL7748.Contig11_All,COG0455	CL7748.Contig13_All,COG0455	CL7753.Contig2_All,COG0455	CL7759.Contig4_All,COG5147	CL7759.Contig5_All,COG5147	CL7776.Contig2_All,COG0455	CL7776.Contig5_All,COG0455	CL7776.Contig6_All,COG0455	CL7776.Contig7_All,COG0455	CL7776.Contig10_All,COG0455	CL7776.Contig12_All,COG0455	CL7776.Contig13_All,COG0455	CL7786.Contig1_All,COG0455	CL7786.Contig2_All,COG0455	CL7786.Contig4_All,COG0455	CL7788.Contig1_All,COG0455	CL7788.Contig6_All,COG0455	CL7793.Contig2_All,COG0455	CL7796.Contig1_All,COG0455	CL7796.Contig2_All,COG0455	CL7796.Contig3_All,COG0455	CL7796.Contig4_All,COG0455	CL7797.Contig2_All,COG0455	CL7797.Contig3_All,COG0455	CL7803.Contig1_All,COG0455	CL7808.Contig1_All,COG1196	CL7808.Contig2_All,COG1196	CL7808.Contig3_All,COG1196	CL7808.Contig4_All,COG1196	CL7808.Contig6_All,COG1196	CL7829.Contig2_All,COG0455	CL7829.Contig3_All,COG0455	CL7829.Contig4_All,COG0455	CL7829.Contig6_All,COG0455	CL7829.Contig12_All,COG0455	CL7848.Contig1_All,COG0455	CL7869.Contig1_All,COG0455	CL7869.Contig2_All,COG0455	CL7869.Contig3_All,COG0455	CL7878.Contig1_All,COG0455	CL7878.Contig2_All,COG0455	CL7878.Contig3_All,COG0455	CL7878.Contig4_All,COG0455	CL7879.Contig2_All,COG0455	CL7895.Contig2_All,COG0455	CL7895.Contig3_All,COG0455	CL7899.Contig1_All,COG0455	CL7899.Contig2_All,COG0455	CL7899.Contig3_All,COG0455	CL7899.Contig5_All,COG0455	CL7903.Contig1_All,COG0455	CL7903.Contig2_All,COG0455	CL7903.Contig5_All,COG0455	CL7903.Contig7_All,COG0455	CL7904.Contig3_All,COG0455	CL7910.Contig3_All,COG0455	CL7910.Contig4_All,COG0455	CL7924.Contig8_All,COG0455	CL7928.Contig1_All,COG1674	CL7931.Contig1_All,COG0455	CL7931.Contig2_All,COG0455	CL7932.Contig1_All,COG0455	CL7932.Contig2_All,COG0455	CL7932.Contig3_All,COG0455	CL7932.Contig4_All,COG0455	CL7932.Contig5_All,COG0455	CL7932.Contig6_All,COG0455	CL7933.Contig1_All,COG5147	CL7933.Contig2_All,COG5147	CL7935.Contig3_All,COG0455	CL7941.Contig1_All,COG0455	CL7941.Contig2_All,COG0455	CL7941.Contig3_All,COG0455	CL7941.Contig4_All,COG0455	CL7941.Contig5_All,COG0455	CL7941.Contig6_All,COG0455	CL7946.Contig2_All,COG0455	CL7946.Contig3_All,COG0455	CL7972.Contig1_All,COG1196	CL7972.Contig2_All,COG1196	CL7975.Contig2_All,COG0455	CL7987.Contig2_All,COG0455	CL7987.Contig3_All,COG0455	CL7987.Contig9_All,COG0455	CL7990.Contig2_All,COG0455	CL7994.Contig8_All,COG0455	CL7994.Contig9_All,COG0455	CL7994.Contig10_All,COG0455	CL7994.Contig12_All,COG0455	CL7994.Contig19_All,COG0455	CL7995.Contig1_All,COG0455	CL7995.Contig2_All,COG0455	CL7995.Contig3_All,COG0455	CL7995.Contig4_All,COG0455	CL7997.Contig4_All,COG0455	CL7997.Contig5_All,COG0455	CL8007.Contig2_All,COG0455	CL8011.Contig3_All,COG1196	CL8011.Contig4_All,COG1196	CL8011.Contig5_All,COG1196	CL8011.Contig6_All,COG1196	CL8011.Contig7_All,COG1196	CL8011.Contig8_All,COG1196	CL8011.Contig9_All,COG1196	CL8011.Contig10_All,COG1196	CL8011.Contig11_All,COG1196	CL8011.Contig12_All,COG1196	CL8011.Contig12_All,COG4942	CL8011.Contig13_All,COG1196	CL8011.Contig13_All,COG4942	CL8011.Contig14_All,COG1196	CL8011.Contig16_All,COG1196	CL8011.Contig17_All,COG1196	CL8011.Contig18_All,COG1196	CL8011.Contig19_All,COG1196	CL8011.Contig20_All,COG1196	CL8024.Contig4_All,COG1674	CL8024.Contig4_All,COG0455	CL8029.Contig1_All,COG3115	CL8032.Contig1_All,COG0455	CL8032.Contig2_All,COG0455	CL8032.Contig2_All,COG1674	CL8032.Contig3_All,COG0455	CL8032.Contig4_All,COG1674	CL8032.Contig4_All,COG0455	CL8032.Contig5_All,COG0455	CL8032.Contig5_All,COG1674	CL8032.Contig6_All,COG1674	CL8032.Contig6_All,COG0455	CL8033.Contig3_All,COG0455	CL8036.Contig1_All,COG0455	CL8036.Contig2_All,COG0455	CL8036.Contig3_All,COG0455	CL8036.Contig4_All,COG0455	CL8036.Contig5_All,COG0455	CL8038.Contig1_All,COG1674	CL8038.Contig2_All,COG1674	CL8038.Contig3_All,COG1674	CL8038.Contig4_All,COG1674	CL8038.Contig5_All,COG1674	CL8038.Contig6_All,COG1674	CL8053.Contig1_All,COG0455	CL8053.Contig2_All,COG0455	CL8053.Contig3_All,COG0455	CL8053.Contig4_All,COG0455	CL8054.Contig3_All,COG0455	CL8054.Contig5_All,COG0455	CL8054.Contig6_All,COG0455	CL8054.Contig7_All,COG0455	CL8054.Contig8_All,COG0455	CL8054.Contig9_All,COG0455	CL8054.Contig10_All,COG0455	CL8054.Contig11_All,COG0455	CL8054.Contig12_All,COG0455	CL8054.Contig13_All,COG0455	CL8055.Contig1_All,COG0455	CL8055.Contig2_All,COG0455	CL8066.Contig1_All,COG0455	CL8066.Contig2_All,COG0455	CL8066.Contig3_All,COG0455	CL8066.Contig4_All,COG0455	CL8066.Contig5_All,COG0455	CL8066.Contig6_All,COG0455	CL8080.Contig2_All,COG0455	CL8084.Contig1_All,COG0455	CL8084.Contig2_All,COG0455	CL8084.Contig3_All,COG0455	CL8084.Contig5_All,COG0455	CL8084.Contig7_All,COG1674	CL8084.Contig8_All,COG0455	CL8084.Contig9_All,COG0455	CL8088.Contig1_All,COG5041	CL8088.Contig2_All,COG5041	CL8088.Contig3_All,COG5041	CL8088.Contig4_All,COG5041	CL8088.Contig5_All,COG5041	CL8088.Contig6_All,COG5041	CL8088.Contig7_All,COG5041	CL8088.Contig8_All,COG5041	CL8088.Contig9_All,COG5041	CL8096.Contig1_All,COG0455	CL8096.Contig2_All,COG0455	CL8096.Contig4_All,COG0455	CL8096.Contig5_All,COG0455	CL8102.Contig1_All,COG0455	CL8102.Contig3_All,COG0455	CL8102.Contig5_All,COG0455	CL8105.Contig24_All,COG0455	CL8105.Contig39_All,COG0455	CL8105.Contig50_All,COG0455	CL8105.Contig52_All,COG0455	CL8105.Contig58_All,COG0455	CL8105.Contig60_All,COG0455	CL8105.Contig82_All,COG0455	CL8105.Contig93_All,COG0455	CL8105.Contig98_All,COG0455	CL8105.Contig100_All,COG0455	CL8105.Contig109_All,COG0455	CL8112.Contig3_All,COG0455	CL8112.Contig4_All,COG0455	CL8121.Contig1_All,COG0455	CL8121.Contig3_All,COG0455	CL8121.Contig4_All,COG0455	CL8150.Contig1_All,COG0455	CL8150.Contig2_All,COG0455	CL8150.Contig3_All,COG0455	CL8150.Contig4_All,COG0455	CL8150.Contig5_All,COG0455	CL8163.Contig4_All,COG1674	CL8163.Contig5_All,COG1674	CL8163.Contig6_All,COG1674	CL8163.Contig10_All,COG1674	CL8163.Contig11_All,COG1674	CL8163.Contig13_All,COG1674	CL8166.Contig7_All,COG0455	CL8167.Contig3_All,COG0455	CL8174.Contig2_All,COG0455	CL8174.Contig3_All,COG0455	CL8174.Contig4_All,COG0455	CL8174.Contig5_All,COG0455	CL8174.Contig6_All,COG0455	CL8199.Contig7_All,COG0455	CL8201.Contig1_All,COG0455	CL8203.Contig2_All,COG0455	CL8203.Contig3_All,COG0455	CL8203.Contig4_All,COG0455	CL8219.Contig9_All,COG1674	CL8223.Contig1_All,COG0455	CL8223.Contig1_All,COG1674	CL8223.Contig2_All,COG0455	CL8223.Contig2_All,COG1674	CL8227.Contig2_All,COG1196	CL8227.Contig3_All,COG1196	CL8227.Contig6_All,COG1196	CL8227.Contig8_All,COG1196	CL8227.Contig9_All,COG1196	CL8227.Contig12_All,COG1196	CL8227.Contig14_All,COG1196	CL8227.Contig15_All,COG1196	CL8232.Contig4_All,COG0455	CL8253.Contig1_All,COG0455	CL8253.Contig2_All,COG0455	CL8253.Contig3_All,COG0455	CL8253.Contig4_All,COG0455	CL8253.Contig5_All,COG0455	CL8258.Contig1_All,COG0455	CL8258.Contig2_All,COG0455	CL8258.Contig3_All,COG0455	CL8258.Contig4_All,COG0455	CL8260.Contig1_All,COG0455	CL8260.Contig2_All,COG0455	CL8260.Contig3_All,COG0455	CL8260.Contig4_All,COG0455	CL8260.Contig5_All,COG0455	CL8260.Contig6_All,COG0455	CL8273.Contig1_All,COG0455	CL8273.Contig2_All,COG0455	CL8273.Contig3_All,COG0455	CL8273.Contig4_All,COG0455	CL8273.Contig5_All,COG0455	CL8273.Contig6_All,COG0455	CL8287.Contig7_All,COG0455	CL8287.Contig8_All,COG0455	CL8287.Contig11_All,COG0455	CL8290.Contig2_All,COG0455	CL8290.Contig3_All,COG0455	CL8290.Contig4_All,COG0455	CL8307.Contig3_All,COG0455	CL8313.Contig1_All,COG0455	CL8313.Contig2_All,COG0455	CL8325.Contig1_All,COG0455	CL8325.Contig2_All,COG0455	CL8325.Contig4_All,COG0455	CL8340.Contig2_All,COG0455	CL8340.Contig5_All,COG0455	CL8340.Contig6_All,COG0455	CL8342.Contig1_All,COG0455	CL8342.Contig2_All,COG0455	CL8342.Contig3_All,COG0455	CL8344.Contig2_All,COG0455	CL8344.Contig3_All,COG0455	CL8344.Contig5_All,COG0455	CL8346.Contig1_All,COG0455	CL8346.Contig1_All,COG1674	CL8346.Contig2_All,COG0455	CL8346.Contig2_All,COG1674	CL8346.Contig3_All,COG0455	CL8346.Contig3_All,COG1674	CL8346.Contig4_All,COG0455	CL8346.Contig4_All,COG1674	CL8346.Contig5_All,COG0455	CL8346.Contig6_All,COG0455	CL8346.Contig6_All,COG1674	CL8346.Contig7_All,COG0455	CL8346.Contig7_All,COG1674	CL8352.Contig2_All,COG0455	CL8357.Contig1_All,COG1674	CL8357.Contig3_All,COG1674	CL8357.Contig4_All,COG1674	CL8357.Contig5_All,COG1674	CL8357.Contig9_All,COG1674	CL8371.Contig1_All,COG0455	CL8371.Contig2_All,COG0455	CL8371.Contig3_All,COG0455	CL8371.Contig4_All,COG0455	CL8389.Contig1_All,COG0455	CL8389.Contig2_All,COG0455	CL8389.Contig3_All,COG0455	CL8389.Contig4_All,COG0455	CL8389.Contig5_All,COG0455	CL8395.Contig3_All,COG0455	CL8395.Contig4_All,COG0455	CL8398.Contig5_All,COG0455	CL8398.Contig6_All,COG0455	CL8398.Contig7_All,COG0455	CL8398.Contig9_All,COG0455	CL8398.Contig10_All,COG0455	CL8416.Contig3_All,COG0455	CL8440.Contig2_All,COG1196	CL8443.Contig1_All,COG0455	CL8448.Contig2_All,COG0455	CL8456.Contig1_All,COG0455	CL8456.Contig4_All,COG0455	CL8456.Contig5_All,COG0455	CL8458.Contig1_All,COG5126	CL8458.Contig2_All,COG5126	CL8458.Contig2_All,COG0455	CL8458.Contig3_All,COG5126	CL8458.Contig4_All,COG5126	CL8458.Contig5_All,COG5126	CL8458.Contig6_All,COG5126	CL8458.Contig7_All,COG5126	CL8458.Contig8_All,COG5126	CL8458.Contig9_All,COG5126	CL8458.Contig9_All,COG0455	CL8458.Contig10_All,COG5126	CL8458.Contig11_All,COG5126	CL8458.Contig12_All,COG5126	CL8460.Contig1_All,COG0455	CL8460.Contig3_All,COG0455	CL8462.Contig2_All,COG0455	CL8462.Contig3_All,COG0455	CL8462.Contig4_All,COG0455	CL8462.Contig5_All,COG0455	CL8462.Contig6_All,COG0455	CL8471.Contig3_All,COG0455	CL8471.Contig4_All,COG0455	CL8471.Contig7_All,COG0455	CL8480.Contig3_All,COG0455	CL8489.Contig2_All,COG0455	CL8489.Contig3_All,COG0455	CL8489.Contig4_All,COG0455	CL8497.Contig8_All,COG1674	CL8497.Contig8_All,COG0455	CL8503.Contig1_All,COG0455	CL8511.Contig2_All,COG0455	CL8511.Contig3_All,COG0455	CL8519.Contig2_All,COG0455	CL8519.Contig2_All,COG1674	CL8519.Contig3_All,COG0455	CL8519.Contig4_All,COG0455	CL8519.Contig5_All,COG0455	CL8519.Contig6_All,COG0455	CL8519.Contig7_All,COG0455	CL8519.Contig9_All,COG0455	CL8519.Contig10_All,COG1674	CL8519.Contig10_All,COG0455	CL8519.Contig11_All,COG0455	CL8519.Contig12_All,COG0455	CL8519.Contig13_All,COG0455	CL8519.Contig14_All,COG0455	CL8519.Contig15_All,COG0455	CL8526.Contig2_All,COG0455	CL8533.Contig1_All,COG0455	CL8533.Contig2_All,COG0455	CL8533.Contig3_All,COG0455	CL8544.Contig2_All,COG5185	CL8544.Contig2_All,COG0455	CL8544.Contig3_All,COG5185	CL8544.Contig3_All,COG0455	CL8551.Contig1_All,COG0455	CL8551.Contig2_All,COG0455	CL8551.Contig3_All,COG0455	CL8567.Contig1_All,COG0455	CL8567.Contig2_All,COG0455	CL8567.Contig3_All,COG0455	CL8596.Contig1_All,COG0455	CL8596.Contig2_All,COG0455	CL8596.Contig3_All,COG0455	CL8596.Contig4_All,COG0455	CL8599.Contig3_All,COG3115	CL8599.Contig5_All,COG3115	CL8599.Contig6_All,COG3115	CL8599.Contig8_All,COG3115	CL8599.Contig9_All,COG3115	CL8603.Contig1_All,COG0455	CL8603.Contig2_All,COG0455	CL8603.Contig3_All,COG0455	CL8603.Contig4_All,COG0455	CL8606.Contig3_All,COG0455	CL8607.Contig1_All,COG0455	CL8607.Contig2_All,COG0455	CL8607.Contig3_All,COG0455	CL8607.Contig4_All,COG0455	CL8607.Contig5_All,COG0455	CL8607.Contig6_All,COG0455	CL8607.Contig7_All,COG0455	CL8607.Contig8_All,COG0455	CL8607.Contig9_All,COG0455	CL8607.Contig10_All,COG0455	CL8607.Contig11_All,COG0455	CL8607.Contig12_All,COG0455	CL8607.Contig13_All,COG0455	CL8607.Contig14_All,COG0455	CL8614.Contig2_All,COG0455	CL8625.Contig7_All,COG0455	CL8631.Contig1_All,COG0455	CL8631.Contig3_All,COG0455	CL8635.Contig2_All,COG0455	CL8637.Contig1_All,COG0455	CL8637.Contig1_All,COG1674	CL8637.Contig2_All,COG0455	CL8651.Contig1_All,COG0455	CL8651.Contig3_All,COG0455	CL8660.Contig1_All,COG0455	CL8660.Contig2_All,COG0455	CL8660.Contig2_All,COG1674	CL8660.Contig3_All,COG0455	CL8660.Contig4_All,COG0455	CL8660.Contig5_All,COG0455	CL8666.Contig1_All,COG0455	CL8668.Contig1_All,COG0455	CL8668.Contig3_All,COG0455	CL8679.Contig1_All,COG0455	CL8679.Contig2_All,COG0455	CL8679.Contig3_All,COG0455	CL8684.Contig1_All,COG0455	CL8694.Contig1_All,COG0455	CL8694.Contig7_All,COG0455	CL8694.Contig8_All,COG0455	CL8702.Contig3_All,COG0455	CL8702.Contig4_All,COG0455	CL8702.Contig5_All,COG0455	CL8702.Contig7_All,COG0455	CL8702.Contig8_All,COG0455	CL8702.Contig9_All,COG0455	CL8704.Contig1_All,COG0455	CL8704.Contig2_All,COG0455	CL8704.Contig3_All,COG0455	CL8704.Contig4_All,COG0455	CL8710.Contig2_All,COG0455	CL8714.Contig1_All,COG0455	CL8714.Contig1_All,COG1674	CL8714.Contig2_All,COG0455	CL8714.Contig2_All,COG1674	CL8714.Contig3_All,COG0455	CL8714.Contig3_All,COG1674	CL8714.Contig4_All,COG0455	CL8715.Contig1_All,COG0455	CL8715.Contig2_All,COG0455	CL8715.Contig3_All,COG0455	CL8715.Contig3_All,COG1674	CL8725.Contig2_All,COG0455	CL8725.Contig3_All,COG0455	CL8725.Contig4_All,COG0455	CL8725.Contig5_All,COG0455	CL8728.Contig1_All,COG0455	CL8736.Contig1_All,COG0455	CL8736.Contig8_All,COG0455	CL8736.Contig9_All,COG0455	CL8747.Contig3_All,COG0455	CL8749.Contig2_All,COG0455	CL8754.Contig2_All,COG0455	CL8754.Contig3_All,COG0455	CL8754.Contig4_All,COG0455	CL8765.Contig1_All,COG0455	CL8767.Contig2_All,COG0455	CL8767.Contig3_All,COG0455	CL8767.Contig4_All,COG0455	CL8768.Contig2_All,COG0455	CL8768.Contig3_All,COG0455	CL8770.Contig1_All,COG5126	CL8770.Contig2_All,COG5126	CL8772.Contig4_All,COG0455	CL8773.Contig1_All,COG0455	CL8773.Contig2_All,COG0455	CL8773.Contig3_All,COG0455	CL8773.Contig4_All,COG0455	CL8773.Contig5_All,COG0455	CL8777.Contig3_All,COG0455	CL8777.Contig5_All,COG0455	CL8806.Contig1_All,COG0455	CL8806.Contig5_All,COG0455	CL8806.Contig6_All,COG0455	CL8821.Contig1_All,COG5147	CL8821.Contig2_All,COG5147	CL8821.Contig3_All,COG5147	CL8835.Contig1_All,COG0455	CL8835.Contig2_All,COG0455	CL8835.Contig3_All,COG0455	CL8845.Contig1_All,COG5035	CL8845.Contig2_All,COG5035	CL8845.Contig3_All,COG5035	CL8845.Contig4_All,COG5035	CL8845.Contig5_All,COG5035	CL8845.Contig6_All,COG5035	CL8845.Contig7_All,COG5035	CL8849.Contig1_All,COG0455	CL8849.Contig2_All,COG0455	CL8849.Contig3_All,COG0455	CL8854.Contig3_All,COG1196	CL8867.Contig1_All,COG0455	CL8867.Contig3_All,COG0455	CL8867.Contig4_All,COG0455	CL8869.Contig2_All,COG0455	CL8869.Contig3_All,COG0455	CL8884.Contig1_All,COG0455	CL8884.Contig4_All,COG0455	CL8884.Contig5_All,COG0455	CL8884.Contig6_All,COG0455	CL8884.Contig8_All,COG0455	CL8884.Contig9_All,COG0455	CL8884.Contig10_All,COG0455	CL8887.Contig2_All,COG0455	CL8887.Contig3_All,COG0455	CL8892.Contig3_All,COG0455	CL8892.Contig4_All,COG0455	CL8901.Contig2_All,COG1196	CL8901.Contig4_All,COG1196	CL8901.Contig5_All,COG1196	CL8905.Contig1_All,COG0455	CL8907.Contig1_All,COG0455	CL8907.Contig2_All,COG0455	CL8911.Contig3_All,COG0455	CL8937.Contig1_All,COG0455	CL8937.Contig2_All,COG0455	CL8937.Contig4_All,COG0455	CL8937.Contig5_All,COG0455	CL8945.Contig1_All,COG1196	CL8945.Contig2_All,COG1196	CL8945.Contig3_All,COG1196	CL8951.Contig1_All,COG0455	CL8951.Contig2_All,COG0455	CL8951.Contig3_All,COG0455	CL8951.Contig4_All,COG0455	CL8951.Contig5_All,COG0455	CL8951.Contig6_All,COG0455	CL8963.Contig1_All,COG0455	CL8963.Contig2_All,COG0455	CL8963.Contig3_All,COG0455	CL8963.Contig5_All,COG0455	CL8963.Contig9_All,COG0455	CL8963.Contig10_All,COG0455	CL8968.Contig3_All,COG0455	CL8968.Contig7_All,COG0455	CL8970.Contig3_All,COG0455	CL8970.Contig4_All,COG0455	CL8985.Contig1_All,COG0455	CL8985.Contig3_All,COG0455	CL8985.Contig6_All,COG0455	CL9000.Contig1_All,COG0455	CL9000.Contig2_All,COG0455	CL9000.Contig3_All,COG0455	CL9000.Contig4_All,COG0455	CL9007.Contig2_All,COG0455	CL9007.Contig3_All,COG0455	CL9007.Contig4_All,COG0455	CL9007.Contig5_All,COG0455	CL9007.Contig6_All,COG0455	CL9007.Contig7_All,COG0455	CL9007.Contig8_All,COG0455	CL9018.Contig3_All,COG0455	CL9018.Contig5_All,COG0455	CL9018.Contig8_All,COG0455	CL9025.Contig1_All,COG0455	CL9063.Contig4_All,COG0455	CL9083.Contig1_All,COG0455	CL9083.Contig2_All,COG0455	CL9083.Contig4_All,COG0455	CL9091.Contig1_All,COG0455	CL9091.Contig2_All,COG0455	CL9091.Contig3_All,COG0455	CL9091.Contig4_All,COG0455	CL9091.Contig5_All,COG0455	CL9091.Contig6_All,COG0455	CL9095.Contig2_All,COG0455	CL9095.Contig5_All,COG0455	CL9095.Contig6_All,COG0455	CL9095.Contig9_All,COG0455	CL9095.Contig9_All,COG1674	CL9095.Contig10_All,COG0455	CL9095.Contig12_All,COG0455	CL9095.Contig13_All,COG0455	CL9095.Contig14_All,COG0455	CL9095.Contig16_All,COG0455	CL9103.Contig1_All,COG0455	CL9103.Contig2_All,COG0455	CL9105.Contig2_All,COG0455	CL9105.Contig3_All,COG0455	CL9105.Contig4_All,COG0455	CL9105.Contig5_All,COG0455	CL9105.Contig6_All,COG0455	CL9105.Contig6_All,COG1674	CL9110.Contig1_All,COG0455	CL9110.Contig2_All,COG0455	CL9110.Contig3_All,COG0455	CL9117.Contig2_All,COG0455	CL9120.Contig2_All,COG0455	CL9120.Contig3_All,COG0455	CL9120.Contig4_All,COG0455	CL9138.Contig1_All,COG0455	CL9138.Contig2_All,COG0455	CL9138.Contig4_All,COG0455	CL9139.Contig2_All,COG0455	CL9139.Contig3_All,COG0455	CL9139.Contig4_All,COG0455	CL9139.Contig5_All,COG0455	CL9139.Contig6_All,COG0455	CL9139.Contig8_All,COG0455	CL9141.Contig1_All,COG0455	CL9141.Contig2_All,COG0455	CL9141.Contig3_All,COG0455	CL9141.Contig5_All,COG0455	CL9141.Contig6_All,COG0455	CL9141.Contig8_All,COG0455	CL9141.Contig9_All,COG0455	CL9144.Contig2_All,COG0455	CL9148.Contig1_All,COG0455	CL9148.Contig2_All,COG0455	CL9148.Contig3_All,COG0455	CL9148.Contig4_All,COG0455	CL9148.Contig5_All,COG0455	CL9155.Contig4_All,COG0455	CL9155.Contig6_All,COG0455	CL9155.Contig7_All,COG0455	CL9155.Contig8_All,COG0455	CL9155.Contig9_All,COG0455	CL9162.Contig1_All,COG0455	CL9162.Contig2_All,COG0455	CL9162.Contig3_All,COG0455	CL9162.Contig4_All,COG0455	CL9172.Contig1_All,COG0455	CL9181.Contig1_All,COG0455	CL9181.Contig2_All,COG0455	CL9212.Contig1_All,COG0455	CL9212.Contig2_All,COG0455	CL9212.Contig3_All,COG0455	CL9214.Contig1_All,COG0455	CL9214.Contig2_All,COG0455	CL9214.Contig3_All,COG0455	CL9214.Contig4_All,COG0455	CL9214.Contig5_All,COG0455	CL9238.Contig3_All,COG0455	CL9238.Contig4_All,COG0455	CL9239.Contig5_All,COG0455	CL9239.Contig6_All,COG0455	CL9239.Contig10_All,COG0455	CL9251.Contig2_All,COG0455	CL9251.Contig3_All,COG0455	CL9251.Contig5_All,COG0455	CL9251.Contig6_All,COG0455	CL9251.Contig8_All,COG0455	CL9251.Contig9_All,COG0455	CL9251.Contig10_All,COG0455	CL9251.Contig11_All,COG0455	CL9251.Contig12_All,COG0455	CL9251.Contig13_All,COG0455	CL9251.Contig14_All,COG0455	CL9251.Contig15_All,COG0455	CL9251.Contig16_All,COG0455	CL9251.Contig17_All,COG0455	CL9253.Contig4_All,COG0455	CL9254.Contig2_All,COG0455	CL9259.Contig4_All,COG0455	CL9259.Contig7_All,COG0455	CL9271.Contig1_All,COG0455	CL9271.Contig2_All,COG0455	CL9271.Contig3_All,COG0455	CL9271.Contig4_All,COG0455	CL9271.Contig5_All,COG0455	CL9271.Contig6_All,COG0455	CL9271.Contig7_All,COG0455	CL9271.Contig8_All,COG0455	CL9284.Contig3_All,COG0455	CL9287.Contig1_All,COG0455	CL9288.Contig1_All,COG0455	CL9288.Contig4_All,COG0455	CL9290.Contig1_All,COG0455	CL9290.Contig2_All,COG0455	CL9290.Contig3_All,COG0455	CL9290.Contig4_All,COG0455	CL9301.Contig1_All,COG5147	CL9301.Contig2_All,COG5147	CL9308.Contig2_All,COG1196	CL9308.Contig6_All,COG1196	CL9308.Contig7_All,COG1196	CL9308.Contig8_All,COG1196	CL9318.Contig2_All,COG0455	CL9318.Contig2_All,COG1674	CL9325.Contig1_All,COG0455	CL9325.Contig2_All,COG0455	CL9325.Contig3_All,COG0455	CL9334.Contig2_All,COG0455	CL9334.Contig6_All,COG0455	CL9334.Contig10_All,COG0455	CL9337.Contig2_All,COG0455	CL9348.Contig3_All,COG0455	CL9348.Contig4_All,COG0455	CL9348.Contig5_All,COG0455	CL9348.Contig6_All,COG0455	CL9349.Contig1_All,COG5184	CL9349.Contig2_All,COG5184	CL9349.Contig3_All,COG5184	CL9349.Contig4_All,COG5184	CL9363.Contig1_All,COG0455	CL9363.Contig2_All,COG0455	CL9363.Contig2_All,COG1674	CL9363.Contig3_All,COG0455	CL9363.Contig4_All,COG0455	CL9363.Contig5_All,COG0455	CL9363.Contig6_All,COG0455	CL9363.Contig7_All,COG0455	CL9363.Contig8_All,COG0455	CL9363.Contig9_All,COG0455	CL9363.Contig10_All,COG0455	CL9363.Contig11_All,COG0455	CL9363.Contig11_All,COG1674	CL9363.Contig12_All,COG0455	CL9363.Contig12_All,COG1674	CL9363.Contig13_All,COG0455	CL9367.Contig4_All,COG0455	CL9374.Contig1_All,COG0455	CL9389.Contig2_All,COG0455	CL9389.Contig3_All,COG0455	CL9389.Contig4_All,COG0455	CL9389.Contig5_All,COG0455	CL9414.Contig1_All,COG0455	CL9414.Contig2_All,COG0455	CL9425.Contig2_All,COG0455	CL9425.Contig3_All,COG0455	CL9429.Contig1_All,COG5147	CL9429.Contig2_All,COG5147	CL9429.Contig3_All,COG5147	CL9429.Contig4_All,COG5147	CL9429.Contig4_All,COG0455	CL9429.Contig5_All,COG5147	CL9429.Contig6_All,COG5147	CL9429.Contig7_All,COG5147	CL9443.Contig1_All,COG0455	CL9443.Contig2_All,COG0455	CL9443.Contig3_All,COG0455	CL9443.Contig4_All,COG0455	CL9443.Contig5_All,COG0455	CL9443.Contig6_All,COG0455	CL9443.Contig7_All,COG0455	CL9444.Contig2_All,COG0455	CL9444.Contig3_All,COG0455	CL9444.Contig4_All,COG0455	CL9450.Contig5_All,COG0455	CL9468.Contig1_All,COG0455	CL9468.Contig2_All,COG0455	CL9468.Contig3_All,COG0455	CL9468.Contig4_All,COG0455	CL9468.Contig5_All,COG0455	CL9472.Contig1_All,COG0455	CL9472.Contig2_All,COG0455	CL9487.Contig1_All,COG0455	CL9487.Contig2_All,COG0455	CL9487.Contig3_All,COG0455	CL9487.Contig4_All,COG0455	CL9489.Contig1_All,COG0455	CL9489.Contig1_All,COG1674	CL9489.Contig2_All,COG0455	CL9489.Contig3_All,COG0455	CL9489.Contig4_All,COG0455	CL9489.Contig6_All,COG0455	CL9489.Contig7_All,COG0455	CL9489.Contig9_All,COG0455	CL9489.Contig10_All,COG0455	CL9489.Contig11_All,COG0455	CL9489.Contig12_All,COG0455	CL9501.Contig1_All,COG0455	CL9501.Contig2_All,COG0455	CL9502.Contig1_All,COG1196	CL9502.Contig2_All,COG1196	CL9502.Contig3_All,COG1196	CL9502.Contig4_All,COG1196	CL9505.Contig1_All,COG0455	CL9505.Contig2_All,COG0455	CL9505.Contig3_All,COG0455	CL9505.Contig4_All,COG0455	CL9523.Contig1_All,COG0455	CL9523.Contig2_All,COG0455	CL9523.Contig3_All,COG0455	CL9525.Contig2_All,COG0455	CL9525.Contig3_All,COG0455	CL9525.Contig4_All,COG0455	CL9525.Contig5_All,COG0455	CL9525.Contig6_All,COG0455	CL9525.Contig7_All,COG0455	CL9532.Contig2_All,COG0455	CL9532.Contig3_All,COG0455	CL9534.Contig1_All,COG0455	CL9536.Contig1_All,COG0455	CL9536.Contig2_All,COG0455	CL9549.Contig2_All,COG0455	CL9549.Contig4_All,COG0455	CL9549.Contig6_All,COG0455	CL9549.Contig10_All,COG0455	CL9549.Contig11_All,COG0455	CL9549.Contig13_All,COG0455	CL9553.Contig2_All,COG0455	CL9553.Contig3_All,COG0455	CL9559.Contig2_All,COG0455	CL9563.Contig3_All,COG0455	CL9602.Contig5_All,COG0455	CL9603.Contig1_All,COG1196	CL9603.Contig2_All,COG1196	CL9613.Contig1_All,COG0455	CL9613.Contig2_All,COG0455	CL9613.Contig3_All,COG0455	CL9613.Contig4_All,COG0455	CL9613.Contig5_All,COG0455	CL9633.Contig3_All,COG0455	CL9637.Contig1_All,COG0455	CL9650.Contig5_All,COG0455	CL9650.Contig9_All,COG0455	CL9655.Contig1_All,COG0424	CL9655.Contig2_All,COG0424	CL9655.Contig3_All,COG0424	CL9655.Contig4_All,COG0424	CL9655.Contig5_All,COG0424	CL9655.Contig7_All,COG0424	CL9666.Contig2_All,COG0455	CL9666.Contig4_All,COG0455	CL9666.Contig7_All,COG0455	CL9666.Contig8_All,COG0455	CL9677.Contig1_All,COG0455	CL9677.Contig4_All,COG0455	CL9677.Contig5_All,COG0455	CL9677.Contig6_All,COG0455	CL9691.Contig1_All,COG0455	CL9697.Contig4_All,COG1196	CL9697.Contig5_All,COG1196	CL9697.Contig6_All,COG1196	CL9697.Contig7_All,COG1196	CL9714.Contig3_All,COG0455	CL9714.Contig4_All,COG0455	CL9714.Contig5_All,COG0455	CL9718.Contig2_All,COG0455	CL9718.Contig3_All,COG0455	CL9718.Contig4_All,COG0455	CL9729.Contig1_All,COG0455	CL9730.Contig1_All,COG0455	CL9730.Contig2_All,COG0455	CL9730.Contig3_All,COG0455	CL9730.Contig4_All,COG0455	CL9730.Contig5_All,COG0455	CL9730.Contig6_All,COG0455	CL9733.Contig7_All,COG0455	CL9745.Contig2_All,COG0455	CL9745.Contig3_All,COG0455	CL9752.Contig3_All,COG0455	CL9752.Contig4_All,COG0455	CL9752.Contig5_All,COG0455	CL9752.Contig7_All,COG0455	CL9752.Contig8_All,COG0455	CL9752.Contig10_All,COG0455	CL9755.Contig1_All,COG5024	CL9755.Contig2_All,COG5024	CL9760.Contig3_All,COG0455	CL9760.Contig4_All,COG0455	CL9760.Contig5_All,COG0455	CL9760.Contig6_All,COG0455	CL9781.Contig1_All,COG0455	CL9781.Contig2_All,COG0455	CL9781.Contig4_All,COG0455	CL9797.Contig2_All,COG0455	CL9797.Contig2_All,COG1674	CL9797.Contig3_All,COG0455	CL9797.Contig4_All,COG0455	CL9799.Contig2_All,COG0455	CL9799.Contig3_All,COG0455	CL9799.Contig6_All,COG0455	CL9832.Contig1_All,COG0455	CL9832.Contig2_All,COG0455	CL9832.Contig3_All,COG0455	CL9832.Contig4_All,COG0455	CL9848.Contig1_All,COG0455	CL9860.Contig1_All,COG1674	CL9860.Contig2_All,COG1674	CL9860.Contig3_All,COG1674	CL9866.Contig3_All,COG1674	CL9866.Contig6_All,COG1674	CL9881.Contig1_All,COG0455	CL9881.Contig2_All,COG0455	CL9881.Contig3_All,COG0455	CL9884.Contig4_All,COG0455	CL9889.Contig1_All,COG0455	CL9889.Contig2_All,COG0455	CL9889.Contig3_All,COG0455	CL9889.Contig4_All,COG0455	CL9889.Contig4_All,COG1674	CL9889.Contig5_All,COG0455	CL9889.Contig5_All,COG1674	CL9894.Contig2_All,COG0455	CL9899.Contig1_All,COG0455	CL9907.Contig1_All,COG0455	CL9907.Contig2_All,COG0455	CL9907.Contig3_All,COG0455	CL9907.Contig3_All,COG3115	CL9907.Contig4_All,COG0455	CL9907.Contig5_All,COG0455	CL9907.Contig6_All,COG0455	CL9907.Contig7_All,COG0455	CL9926.Contig3_All,COG0455	CL9954.Contig1_All,COG0455	CL9954.Contig3_All,COG0455	CL9958.Contig3_All,COG0455	CL9958.Contig8_All,COG0455	CL9983.Contig3_All,COG0455	CL9996.Contig7_All,COG0455	CL9999.Contig1_All,COG0455	CL9999.Contig2_All,COG1674	CL9999.Contig2_All,COG0455	CL9999.Contig3_All,COG1674	CL9999.Contig3_All,COG0455	CL9999.Contig4_All,COG0455	CL9999.Contig5_All,COG0455	CL9999.Contig6_All,COG0455	CL9999.Contig7_All,COG1674	CL9999.Contig7_All,COG0455	CL9999.Contig8_All,COG1674	CL9999.Contig8_All,COG0455	CL9999.Contig9_All,COG0455	CL9999.Contig10_All,COG0455	CL9999.Contig11_All,COG1674	CL9999.Contig11_All,COG0455	CL9999.Contig12_All,COG1674	CL9999.Contig12_All,COG0455	CL9999.Contig13_All,COG0455	CL10011.Contig1_All,COG5024	CL10011.Contig2_All,COG5024	CL10011.Contig3_All,COG5024	CL10011.Contig4_All,COG5024	CL10016.Contig2_All,COG0455	CL10016.Contig3_All,COG0455	CL10016.Contig4_All,COG0455	CL10016.Contig5_All,COG0455	CL10025.Contig7_All,COG0455	CL10027.Contig14_All,COG0455	CL10043.Contig5_All,COG0455	CL10043.Contig6_All,COG0455	CL10043.Contig7_All,COG0455	CL10043.Contig8_All,COG0455	CL10049.Contig2_All,COG0455	CL10051.Contig2_All,COG0455	CL10051.Contig3_All,COG0455	CL10054.Contig2_All,COG0455	CL10054.Contig3_All,COG0455	CL10054.Contig4_All,COG0455	CL10054.Contig5_All,COG0455	CL10060.Contig2_All,COG0455	CL10060.Contig3_All,COG0455	CL10068.Contig8_All,COG0455	CL10068.Contig9_All,COG0455	CL10070.Contig3_All,COG0455	CL10070.Contig5_All,COG0455	CL10070.Contig6_All,COG0455	CL10074.Contig1_All,COG0455	CL10074.Contig2_All,COG0455	CL10074.Contig3_All,COG0455	CL10074.Contig4_All,COG0455	CL10077.Contig2_All,COG0455	CL10077.Contig3_All,COG0455	CL10079.Contig2_All,COG0455	CL10079.Contig3_All,COG0455	CL10081.Contig3_All,COG0455	CL10081.Contig4_All,COG0455	CL10081.Contig5_All,COG0455	CL10092.Contig1_All,COG5024	CL10092.Contig2_All,COG5024	CL10092.Contig3_All,COG5024	CL10092.Contig4_All,COG5024	CL10092.Contig5_All,COG5024	CL10098.Contig1_All,COG0455	CL10098.Contig6_All,COG0455	CL10098.Contig7_All,COG0455	CL10102.Contig1_All,COG1674	CL10102.Contig2_All,COG3115	CL10102.Contig3_All,COG3115	CL10111.Contig3_All,COG0455	CL10111.Contig4_All,COG0455	CL10111.Contig5_All,COG0455	CL10111.Contig6_All,COG0455	CL10111.Contig7_All,COG0455	CL10111.Contig8_All,COG0455	CL10111.Contig9_All,COG0455	CL10117.Contig1_All,COG0455	CL10117.Contig2_All,COG0455	CL10117.Contig3_All,COG0455	CL10117.Contig4_All,COG0455	CL10117.Contig5_All,COG0455	CL10117.Contig6_All,COG0455	CL10117.Contig7_All,COG0455	CL10117.Contig8_All,COG0455	CL10117.Contig9_All,COG0455	CL10136.Contig2_All,COG0455	CL10136.Contig3_All,COG0455	CL10136.Contig4_All,COG0455	CL10137.Contig2_All,COG0455	CL10137.Contig3_All,COG0455	CL10137.Contig4_All,COG0455	CL10137.Contig5_All,COG0455	CL10137.Contig6_All,COG0455	CL10137.Contig8_All,COG0455	CL10137.Contig9_All,COG0455	CL10137.Contig10_All,COG0455	CL10137.Contig11_All,COG0455	CL10141.Contig2_All,COG0455	CL10141.Contig3_All,COG0455	CL10141.Contig4_All,COG0455	CL10141.Contig5_All,COG0455	CL10142.Contig1_All,COG0455	CL10142.Contig2_All,COG0455	CL10142.Contig3_All,COG0455	CL10142.Contig4_All,COG0455	CL10149.Contig2_All,COG0455	CL10154.Contig1_All,COG1674	CL10154.Contig3_All,COG1674	CL10154.Contig4_All,COG1674	CL10154.Contig5_All,COG1674	CL10174.Contig1_All,COG0455	CL10174.Contig2_All,COG0455	CL10186.Contig1_All,COG0455	CL10186.Contig2_All,COG0455	CL10188.Contig1_All,COG5147	CL10188.Contig2_All,COG5147	CL10195.Contig1_All,COG0455	CL10195.Contig2_All,COG0455	CL10195.Contig3_All,COG0455	CL10195.Contig4_All,COG0455	CL10197.Contig3_All,COG0455	CL10200.Contig1_All,COG0455	CL10200.Contig4_All,COG0455	CL10206.Contig3_All,COG0455	CL10206.Contig4_All,COG0455	CL10206.Contig5_All,COG0455	CL10206.Contig6_All,COG0455	CL10206.Contig7_All,COG0455	CL10210.Contig1_All,COG0455	CL10211.Contig1_All,COG0455	CL10211.Contig2_All,COG0455	CL10211.Contig3_All,COG0455	CL10211.Contig11_All,COG0455	CL10211.Contig12_All,COG0455	CL10223.Contig2_All,COG0455	CL10225.Contig1_All,COG5126	CL10225.Contig2_All,COG5126	CL10225.Contig3_All,COG5126	CL10225.Contig4_All,COG5126	CL10229.Contig1_All,COG0455	CL10229.Contig3_All,COG0455	CL10232.Contig3_All,COG0455	CL10232.Contig5_All,COG0455	CL10254.Contig1_All,COG0455	CL10254.Contig2_All,COG0455	CL10254.Contig3_All,COG0455	CL10254.Contig4_All,COG0455	CL10254.Contig5_All,COG1674	CL10256.Contig1_All,COG0455	CL10256.Contig2_All,COG0455	CL10256.Contig3_All,COG0455	CL10256.Contig4_All,COG0455	CL10265.Contig2_All,COG0455	CL10265.Contig3_All,COG0455	CL10265.Contig4_All,COG0455	CL10265.Contig5_All,COG0455	CL10265.Contig6_All,COG0455	CL10265.Contig8_All,COG0455	CL10265.Contig9_All,COG0455	CL10265.Contig10_All,COG0455	CL10265.Contig14_All,COG0455	CL10270.Contig1_All,COG0455	CL10270.Contig2_All,COG0455	CL10277.Contig1_All,COG3115	CL10277.Contig4_All,COG3115	CL10277.Contig8_All,COG3115	CL10277.Contig9_All,COG3115	CL10277.Contig10_All,COG3115	CL10277.Contig13_All,COG3115	CL10277.Contig15_All,COG3115	CL10285.Contig1_All,COG0455	CL10285.Contig2_All,COG0455	CL10285.Contig3_All,COG0455	CL10289.Contig1_All,COG0455	CL10289.Contig2_All,COG0455	CL10289.Contig3_All,COG0455	CL10289.Contig4_All,COG0455	CL10312.Contig1_All,COG5184	CL10312.Contig2_All,COG5184	CL10312.Contig3_All,COG5184	CL10312.Contig4_All,COG5184	CL10312.Contig5_All,COG5184	CL10312.Contig6_All,COG5184	CL10312.Contig7_All,COG5184	CL10322.Contig1_All,COG5184	CL10322.Contig2_All,COG5184	CL10322.Contig3_All,COG5184	CL10322.Contig4_All,COG5184	CL10335.Contig1_All,COG0455	CL10335.Contig2_All,COG0455	CL10339.Contig1_All,COG0455	CL10339.Contig7_All,COG0455	CL10341.Contig3_All,COG0455	CL10341.Contig4_All,COG1196	CL10341.Contig4_All,COG0455	CL10341.Contig5_All,COG0455	CL10341.Contig6_All,COG0455	CL10341.Contig8_All,COG0455	CL10341.Contig9_All,COG0455	CL10341.Contig10_All,COG1196	CL10341.Contig10_All,COG0455	CL10348.Contig2_All,COG0455	CL10354.Contig1_All,COG1196	CL10354.Contig2_All,COG1196	CL10354.Contig3_All,COG1196	CL10354.Contig4_All,COG1196	CL10354.Contig5_All,COG1196	CL10369.Contig2_All,COG0455	CL10382.Contig1_All,COG0455	CL10382.Contig2_All,COG0455	CL10382.Contig3_All,COG0455	CL10386.Contig1_All,COG0455	CL10386.Contig2_All,COG0455	CL10386.Contig3_All,COG0455	CL10391.Contig2_All,COG0455	CL10391.Contig6_All,COG0455	CL10391.Contig7_All,COG0455	CL10393.Contig1_All,COG0455	CL10393.Contig1_All,COG1674	CL10393.Contig2_All,COG0455	CL10393.Contig2_All,COG1674	CL10393.Contig3_All,COG0455	CL10393.Contig5_All,COG0455	CL10393.Contig5_All,COG1674	CL10393.Contig6_All,COG0455	CL10404.Contig1_All,COG0455	CL10404.Contig3_All,COG0455	CL10404.Contig4_All,COG0455	CL10404.Contig5_All,COG0455	CL10404.Contig8_All,COG0455	CL10404.Contig9_All,COG0455	CL10404.Contig10_All,COG0455	CL10405.Contig1_All,COG0455	CL10405.Contig2_All,COG0455	CL10410.Contig1_All,COG0455	CL10410.Contig2_All,COG0455	CL10410.Contig3_All,COG0455	CL10410.Contig4_All,COG0455	CL10415.Contig4_All,COG0455	CL10416.Contig1_All,COG0455	CL10416.Contig2_All,COG0455	CL10416.Contig3_All,COG0455	CL10416.Contig4_All,COG0455	CL10416.Contig4_All,COG1674	CL10421.Contig3_All,COG0455	CL10425.Contig7_All,COG0455	CL10425.Contig9_All,COG0455	CL10425.Contig10_All,COG0455	CL10425.Contig11_All,COG0455	CL10436.Contig3_All,COG0455	CL10436.Contig5_All,COG0455	CL10444.Contig3_All,COG0455	CL10464.Contig5_All,COG0455	CL10464.Contig6_All,COG0455	CL10475.Contig2_All,COG0455	CL10502.Contig1_All,COG0455	CL10503.Contig1_All,COG0455	CL10503.Contig9_All,COG0455	CL10549.Contig2_All,COG0455	CL10556.Contig2_All,COG0455	CL10556.Contig3_All,COG1674	CL10556.Contig3_All,COG0455	CL10564.Contig1_All,COG0455	CL10564.Contig2_All,COG0455	CL10564.Contig3_All,COG0455	CL10564.Contig4_All,COG0455	CL10564.Contig5_All,COG0455	CL10564.Contig6_All,COG0455	CL10564.Contig7_All,COG0455	CL10564.Contig8_All,COG0455	CL10564.Contig9_All,COG0455	CL10567.Contig1_All,COG0455	CL10567.Contig2_All,COG0455	CL10580.Contig4_All,COG0455	CL10585.Contig2_All,COG0455	CL10585.Contig4_All,COG0455	CL10585.Contig5_All,COG0455	CL10585.Contig6_All,COG0455	CL10585.Contig10_All,COG0455	CL10585.Contig11_All,COG0455	CL10591.Contig3_All,COG0455	CL10591.Contig5_All,COG0455	CL10591.Contig7_All,COG0455	CL10604.Contig2_All,COG4942	CL10604.Contig4_All,COG4942	CL10604.Contig5_All,COG4942	CL10604.Contig7_All,COG4942	CL10604.Contig9_All,COG4942	CL10604.Contig10_All,COG4942	CL10604.Contig11_All,COG4942	CL10604.Contig12_All,COG4942	CL10615.Contig1_All,COG0455	CL10615.Contig2_All,COG0455	CL10615.Contig3_All,COG0455	CL10619.Contig1_All,COG0455	CL10628.Contig1_All,COG0455	CL10628.Contig2_All,COG0455	CL10628.Contig3_All,COG0455	CL10628.Contig4_All,COG0455	CL10628.Contig5_All,COG0455	CL10640.Contig2_All,COG0455	CL10640.Contig3_All,COG0455	CL10640.Contig4_All,COG1674	CL10640.Contig4_All,COG0455	CL10640.Contig6_All,COG0455	CL10640.Contig7_All,COG1674	CL10640.Contig8_All,COG0455	CL10640.Contig9_All,COG0455	CL10640.Contig10_All,COG0455	CL10640.Contig11_All,COG0455	CL10640.Contig11_All,COG1674	CL10640.Contig12_All,COG0455	CL10653.Contig1_All,COG0455	CL10653.Contig4_All,COG0455	CL10653.Contig5_All,COG0455	CL10653.Contig6_All,COG0455	CL10669.Contig2_All,COG0455	CL10669.Contig5_All,COG0455	CL10669.Contig6_All,COG0455	CL10674.Contig1_All,COG0455	CL10702.Contig2_All,COG0455	CL10734.Contig1_All,COG0455	CL10734.Contig2_All,COG0455	CL10734.Contig5_All,COG0455	CL10734.Contig6_All,COG0455	CL10734.Contig7_All,COG0455	CL10735.Contig2_All,COG0455	CL10735.Contig3_All,COG0455	CL10735.Contig4_All,COG0455	CL10742.Contig2_All,COG1196	CL10742.Contig3_All,COG1196	CL10752.Contig1_All,COG0455	CL10760.Contig2_All,COG0455	CL10760.Contig4_All,COG0455	CL10771.Contig2_All,COG0455	CL10771.Contig5_All,COG0455	CL10771.Contig6_All,COG0455	CL10771.Contig6_All,COG1674	CL10771.Contig7_All,COG0455	CL10771.Contig7_All,COG1674	CL10771.Contig8_All,COG0455	CL10771.Contig9_All,COG0455	CL10772.Contig2_All,COG0455	CL10772.Contig3_All,COG0455	CL10772.Contig4_All,COG0455	CL10772.Contig5_All,COG0455	CL10772.Contig6_All,COG0455	CL10772.Contig7_All,COG0455	CL10782.Contig1_All,COG0455	CL10782.Contig2_All,COG0455	CL10795.Contig1_All,COG0455	CL10795.Contig3_All,COG0455	CL10795.Contig4_All,COG0455	CL10795.Contig5_All,COG0455	CL10795.Contig6_All,COG0455	CL10796.Contig2_All,COG0455	CL10796.Contig3_All,COG0455	CL10796.Contig4_All,COG0455	CL10796.Contig5_All,COG0455	CL10796.Contig6_All,COG0455	CL10805.Contig2_All,COG0455	CL10805.Contig3_All,COG0455	CL10805.Contig4_All,COG0455	CL10805.Contig5_All,COG0455	CL10806.Contig2_All,COG0455	CL10829.Contig1_All,COG1674	CL10829.Contig3_All,COG0455	CL10862.Contig4_All,COG0455	CL10863.Contig2_All,COG0455	CL10863.Contig3_All,COG0455	CL10863.Contig4_All,COG0455	CL10863.Contig5_All,COG0455	CL10863.Contig6_All,COG0455	CL10863.Contig7_All,COG0455	CL10875.Contig4_All,COG0455	CL10875.Contig5_All,COG0455	CL10875.Contig7_All,COG0455	CL10882.Contig2_All,COG0455	CL10882.Contig3_All,COG0455	CL10882.Contig4_All,COG0455	CL10885.Contig1_All,COG0455	CL10895.Contig1_All,COG0455	CL10895.Contig2_All,COG0455	CL10895.Contig3_All,COG0455	CL10895.Contig4_All,COG0455	CL10901.Contig2_All,COG5024	CL10901.Contig3_All,COG5024	CL10902.Contig1_All,COG0455	CL10902.Contig1_All,COG1674	CL10902.Contig2_All,COG1674	CL10902.Contig2_All,COG0455	CL10909.Contig1_All,COG0455	CL10909.Contig2_All,COG0455	CL10909.Contig3_All,COG0455	CL10909.Contig4_All,COG0455	CL10918.Contig1_All,COG0455	CL10920.Contig1_All,COG0455	CL10920.Contig2_All,COG0455	CL10920.Contig3_All,COG0455	CL10938.Contig1_All,COG0455	CL10940.Contig1_All,COG0455	CL10940.Contig2_All,COG0455	CL10940.Contig6_All,COG0455	CL10942.Contig1_All,COG0455	CL10942.Contig2_All,COG0455	CL10947.Contig1_All,COG0455	CL10947.Contig3_All,COG0455	CL10947.Contig4_All,COG0455	CL10947.Contig5_All,COG0455	CL10949.Contig1_All,COG5229	CL10949.Contig2_All,COG5229	CL10950.Contig5_All,COG0455	CL10950.Contig6_All,COG0455	CL10960.Contig1_All,COG0455	CL10967.Contig4_All,COG0455	CL10973.Contig1_All,COG0489	CL10973.Contig2_All,COG0489	CL10973.Contig3_All,COG0489	CL10973.Contig4_All,COG0489	CL10973.Contig5_All,COG0489	CL10991.Contig1_All,COG0455	CL10991.Contig2_All,COG0455	CL10991.Contig3_All,COG0455	CL10991.Contig4_All,COG0455	CL10991.Contig5_All,COG0455	CL10991.Contig6_All,COG0455	CL10992.Contig1_All,COG0455	CL10992.Contig2_All,COG0455	CL10992.Contig3_All,COG0455	CL10994.Contig1_All,COG5184	CL10994.Contig2_All,COG5184	CL10994.Contig3_All,COG5184	CL10998.Contig2_All,COG0455	CL10999.Contig1_All,COG1674	CL10999.Contig2_All,COG1674	CL10999.Contig3_All,COG1674	CL10999.Contig4_All,COG1674	CL10999.Contig5_All,COG1674	CL10999.Contig6_All,COG1674	CL10999.Contig7_All,COG1674	CL11006.Contig1_All,COG0455	CL11006.Contig3_All,COG0455	CL11007.Contig2_All,COG0455	CL11007.Contig4_All,COG0455	CL11007.Contig5_All,COG0455	CL11007.Contig6_All,COG0455	CL11019.Contig1_All,COG0455	CL11019.Contig2_All,COG0455	CL11019.Contig4_All,COG0455	CL11019.Contig5_All,COG0455	CL11019.Contig6_All,COG0455	CL11019.Contig7_All,COG0455	CL11019.Contig9_All,COG0455	CL11019.Contig10_All,COG0455	CL11019.Contig11_All,COG0455	CL11019.Contig13_All,COG0455	CL11019.Contig14_All,COG0455	CL11024.Contig1_All,COG0455	CL11024.Contig2_All,COG0455	CL11024.Contig3_All,COG0455	CL11024.Contig4_All,COG0455	CL11037.Contig1_All,COG0455	CL11037.Contig2_All,COG0455	CL11043.Contig2_All,COG0455	CL11043.Contig3_All,COG0455	CL11043.Contig4_All,COG0455	CL11043.Contig5_All,COG0455	CL11052.Contig1_All,COG0455	CL11052.Contig2_All,COG0455	CL11052.Contig3_All,COG0455	CL11052.Contig4_All,COG0455	CL11052.Contig5_All,COG0455	CL11052.Contig6_All,COG0455	CL11052.Contig7_All,COG0455	CL11052.Contig8_All,COG0455	CL11065.Contig1_All,COG0455	CL11065.Contig2_All,COG0455	CL11082.Contig1_All,COG0455	CL11082.Contig3_All,COG0455	CL11082.Contig5_All,COG0455	CL11095.Contig2_All,COG0455	CL11113.Contig2_All,COG0455	CL11115.Contig2_All,COG0455	CL11115.Contig3_All,COG0455	CL11115.Contig4_All,COG0455	CL11115.Contig5_All,COG0455	CL11115.Contig6_All,COG0455	CL11115.Contig7_All,COG0455	CL11115.Contig8_All,COG0455	CL11115.Contig9_All,COG0455	CL11115.Contig10_All,COG0455	CL11115.Contig11_All,COG0455	CL11115.Contig12_All,COG0455	CL11116.Contig1_All,COG5132	CL11116.Contig2_All,COG5132	CL11116.Contig3_All,COG5132	CL11116.Contig4_All,COG5132	CL11116.Contig5_All,COG5132	CL11122.Contig6_All,COG0455	CL11128.Contig1_All,COG0455	CL11128.Contig2_All,COG0455	CL11128.Contig4_All,COG0455	CL11128.Contig6_All,COG0455	CL11132.Contig2_All,COG0455	CL11139.Contig1_All,COG0455	CL11139.Contig2_All,COG0455	CL11139.Contig3_All,COG0455	CL11139.Contig4_All,COG0455	CL11139.Contig5_All,COG0455	CL11139.Contig6_All,COG0455	CL11139.Contig7_All,COG0455	CL11141.Contig3_All,COG0455	CL11141.Contig4_All,COG0455	CL11161.Contig7_All,COG0455	CL11201.Contig3_All,COG0455	CL11203.Contig2_All,COG0455	CL11203.Contig3_All,COG0455	CL11203.Contig4_All,COG0455	CL11207.Contig5_All,COG0455	CL11218.Contig1_All,COG0455	CL11218.Contig1_All,COG1674	CL11218.Contig2_All,COG0455	CL11218.Contig3_All,COG0455	CL11222.Contig2_All,COG0455	CL11231.Contig3_All,COG0455	CL11231.Contig6_All,COG0455	CL11231.Contig7_All,COG0455	CL11233.Contig1_All,COG1196	CL11233.Contig2_All,COG1196	CL11233.Contig3_All,COG1196	CL11240.Contig1_All,COG0455	CL11240.Contig2_All,COG0455	CL11241.Contig1_All,COG0455	CL11241.Contig2_All,COG0455	CL11241.Contig3_All,COG0455	CL11241.Contig4_All,COG0455	CL11241.Contig5_All,COG0455	CL11241.Contig5_All,COG1674	CL11241.Contig6_All,COG0455	CL11250.Contig1_All,COG0455	CL11250.Contig2_All,COG0455	CL11250.Contig3_All,COG0455	CL11250.Contig4_All,COG0455	CL11252.Contig1_All,COG0455	CL11252.Contig2_All,COG0455	CL11252.Contig3_All,COG0455	CL11252.Contig4_All,COG0455	CL11254.Contig2_All,COG0455	CL11270.Contig2_All,COG1674	CL11281.Contig1_All,COG0455	CL11281.Contig2_All,COG0455	CL11281.Contig3_All,COG0455	CL11281.Contig4_All,COG0455	CL11281.Contig5_All,COG0455	CL11281.Contig6_All,COG0455	CL11320.Contig1_All,COG0455	CL11320.Contig2_All,COG0455	CL11325.Contig1_All,COG5126	CL11325.Contig2_All,COG5126	CL11325.Contig3_All,COG5126	CL11325.Contig4_All,COG5126	CL11325.Contig5_All,COG5126	CL11325.Contig6_All,COG5126	CL11325.Contig7_All,COG5126	CL11337.Contig1_All,COG0455	CL11337.Contig2_All,COG0455	CL11337.Contig3_All,COG0455	CL11337.Contig4_All,COG0455	CL11341.Contig3_All,COG0455	CL11341.Contig4_All,COG1674	CL11341.Contig4_All,COG0455	CL11341.Contig6_All,COG0455	CL11344.Contig2_All,COG0455	CL11344.Contig3_All,COG0455	CL11344.Contig4_All,COG0455	CL11344.Contig5_All,COG0455	CL11344.Contig6_All,COG0455	CL11344.Contig7_All,COG0455	CL11344.Contig8_All,COG0455	CL11344.Contig9_All,COG0455	CL11344.Contig11_All,COG0455	CL11344.Contig12_All,COG0455	CL11344.Contig13_All,COG0455	CL11344.Contig14_All,COG0455	CL11344.Contig15_All,COG0455	CL11344.Contig16_All,COG0455	CL11344.Contig17_All,COG0455	CL11344.Contig19_All,COG0455	CL11344.Contig20_All,COG0455	CL11344.Contig21_All,COG0455	CL11362.Contig2_All,COG1196	CL11362.Contig2_All,COG0455	CL11363.Contig2_All,COG0455	CL11363.Contig3_All,COG0455	CL11365.Contig2_All,COG0455	CL11371.Contig1_All,COG0455	CL11371.Contig4_All,COG0455	CL11371.Contig5_All,COG0455	CL11371.Contig6_All,COG0455	CL11371.Contig9_All,COG0455	CL11375.Contig4_All,COG0455	CL11380.Contig1_All,COG0455	CL11380.Contig2_All,COG0455	CL11380.Contig3_All,COG0455	CL11391.Contig1_All,COG1196	CL11391.Contig2_All,COG1196	CL11396.Contig1_All,COG5126	CL11396.Contig2_All,COG5126	CL11396.Contig3_All,COG5126	CL11396.Contig4_All,COG5126	CL11398.Contig5_All,COG0455	CL11402.Contig1_All,COG0455	CL11402.Contig2_All,COG0455	CL11417.Contig1_All,COG0455	CL11417.Contig2_All,COG0455	CL11417.Contig3_All,COG0455	CL11427.Contig3_All,COG0455	CL11427.Contig4_All,COG0455	CL11427.Contig5_All,COG0455	CL11427.Contig6_All,COG0455	CL11427.Contig7_All,COG0455	CL11427.Contig8_All,COG0455	CL11431.Contig1_All,COG0455	CL11431.Contig5_All,COG0455	CL11435.Contig1_All,COG0455	CL11435.Contig2_All,COG0455	CL11435.Contig3_All,COG0455	CL11435.Contig4_All,COG0455	CL11435.Contig7_All,COG0455	CL11444.Contig1_All,COG0455	CL11444.Contig2_All,COG0455	CL11454.Contig1_All,COG0455	CL11454.Contig3_All,COG0455	CL11454.Contig5_All,COG0455	CL11454.Contig6_All,COG0455	CL11454.Contig7_All,COG0455	CL11455.Contig1_All,COG0455	CL11455.Contig3_All,COG0455	CL11455.Contig5_All,COG0455	CL11459.Contig2_All,COG0455	CL11466.Contig1_All,COG0455	CL11466.Contig2_All,COG0455	CL11474.Contig2_All,COG0455	CL11481.Contig5_All,COG0455	CL11482.Contig1_All,COG0037	CL11492.Contig1_All,COG0455	CL11511.Contig1_All,COG5147	CL11511.Contig2_All,COG5147	CL11511.Contig3_All,COG5147	CL11511.Contig4_All,COG5147	CL11511.Contig5_All,COG5147	CL11511.Contig6_All,COG5147	CL11511.Contig7_All,COG5147	CL11520.Contig5_All,COG0455	CL11520.Contig6_All,COG0455	CL11520.Contig7_All,COG0455	CL11520.Contig8_All,COG0455	CL11520.Contig9_All,COG0455	CL11520.Contig10_All,COG0455	CL11520.Contig11_All,COG0455	CL11531.Contig3_All,COG0455	CL11531.Contig4_All,COG0455	CL11531.Contig5_All,COG0455	CL11531.Contig7_All,COG0455	CL11531.Contig9_All,COG0455	CL11531.Contig10_All,COG0455	CL11531.Contig11_All,COG0455	CL11547.Contig1_All,COG0455	CL11547.Contig2_All,COG0455	CL11547.Contig4_All,COG0455	CL11547.Contig5_All,COG0455	CL11547.Contig6_All,COG0455	CL11563.Contig3_All,COG0455	CL11571.Contig1_All,COG0455	CL11571.Contig2_All,COG0455	CL11571.Contig3_All,COG0455	CL11582.Contig1_All,COG0455	CL11582.Contig2_All,COG0455	CL11586.Contig1_All,COG0455	CL11586.Contig2_All,COG0455	CL11586.Contig3_All,COG0455	CL11586.Contig3_All,COG1674	CL11586.Contig4_All,COG0455	CL11586.Contig4_All,COG1674	CL11586.Contig5_All,COG0455	CL11586.Contig6_All,COG0455	CL11586.Contig7_All,COG0455	CL11586.Contig8_All,COG0455	CL11586.Contig9_All,COG0455	CL11586.Contig10_All,COG0455	CL11586.Contig10_All,COG1674	CL11603.Contig2_All,COG5147	CL11603.Contig3_All,COG5147	CL11603.Contig4_All,COG5147	CL11603.Contig5_All,COG5147	CL11603.Contig6_All,COG5147	CL11603.Contig7_All,COG5147	CL11603.Contig8_All,COG5147	CL11603.Contig10_All,COG5147	CL11603.Contig11_All,COG5147	CL11621.Contig2_All,COG0455	CL11625.Contig1_All,COG0455	CL11625.Contig2_All,COG0455	CL11629.Contig1_All,COG0455	CL11629.Contig2_All,COG0455	CL11629.Contig3_All,COG0455	CL11629.Contig4_All,COG0455	CL11633.Contig1_All,COG0455	CL11633.Contig4_All,COG0455	CL11639.Contig4_All,COG0455	CL11639.Contig5_All,COG0455	CL11639.Contig7_All,COG0455	CL11663.Contig1_All,COG0455	CL11663.Contig3_All,COG0455	CL11676.Contig1_All,COG0455	CL11676.Contig2_All,COG0455	CL11676.Contig3_All,COG0455	CL11676.Contig5_All,COG0455	CL11676.Contig7_All,COG0455	CL11676.Contig8_All,COG0455	CL11684.Contig1_All,COG0455	CL11684.Contig2_All,COG0455	CL11684.Contig3_All,COG0455	CL11684.Contig4_All,COG0455	CL11684.Contig5_All,COG0455	CL11696.Contig2_All,COG0455	CL11696.Contig3_All,COG0455	CL11696.Contig4_All,COG0455	CL11696.Contig6_All,COG0455	CL11696.Contig7_All,COG0455	CL11698.Contig1_All,COG0455	CL11707.Contig1_All,COG0455	CL11707.Contig2_All,COG0455	CL11707.Contig3_All,COG0455	CL11707.Contig4_All,COG0455	CL11707.Contig5_All,COG0455	CL11707.Contig6_All,COG0455	CL11728.Contig2_All,COG0455	CL11728.Contig5_All,COG0455	CL11728.Contig6_All,COG0455	CL11743.Contig6_All,COG0455	CL11744.Contig4_All,COG0455	CL11751.Contig1_All,COG0455	CL11751.Contig2_All,COG0455	CL11751.Contig3_All,COG0455	CL11751.Contig4_All,COG0455	CL11751.Contig5_All,COG0455	CL11751.Contig6_All,COG0455	CL11751.Contig7_All,COG0455	CL11758.Contig1_All,COG5126	CL11758.Contig2_All,COG5126	CL11758.Contig3_All,COG5126	CL11758.Contig4_All,COG5126	CL11762.Contig2_All,COG1196	CL11764.Contig1_All,COG0455	CL11764.Contig2_All,COG0455	CL11764.Contig3_All,COG0455	CL11768.Contig2_All,COG0455	CL11792.Contig1_All,COG0455	CL11792.Contig2_All,COG0455	CL11792.Contig3_All,COG0455	CL11801.Contig1_All,COG0455	CL11801.Contig2_All,COG0455	CL11801.Contig3_All,COG0455	CL11805.Contig1_All,COG5126	CL11805.Contig3_All,COG5126	CL11805.Contig4_All,COG5126	CL11805.Contig5_All,COG5126	CL11805.Contig8_All,COG5126	CL11809.Contig1_All,COG0455	CL11810.Contig2_All,COG0455	CL11828.Contig1_All,COG0455	CL11828.Contig1_All,COG1674	CL11828.Contig2_All,COG0455	CL11828.Contig2_All,COG1674	CL11828.Contig3_All,COG1674	CL11860.Contig4_All,COG0455	CL11860.Contig5_All,COG0455	CL11864.Contig1_All,COG0455	CL11864.Contig2_All,COG0455	CL11864.Contig3_All,COG0455	CL11868.Contig1_All,COG0455	CL11868.Contig2_All,COG0455	CL11868.Contig4_All,COG0455	CL11868.Contig5_All,COG0455	CL11868.Contig7_All,COG0455	CL11868.Contig9_All,COG0455	CL11868.Contig10_All,COG0455	CL11874.Contig1_All,COG0455	CL11874.Contig2_All,COG0455	CL11874.Contig3_All,COG0455	CL11874.Contig4_All,COG0455	CL11874.Contig5_All,COG0455	CL11877.Contig3_All,COG0455	CL11877.Contig4_All,COG0455	CL11889.Contig1_All,COG0455	CL11889.Contig1_All,COG1674	CL11889.Contig2_All,COG0455	CL11907.Contig1_All,COG0455	CL11907.Contig2_All,COG1674	CL11907.Contig2_All,COG0455	CL11915.Contig6_All,COG0455	CL11915.Contig7_All,COG0455	CL11921.Contig4_All,COG0455	CL11923.Contig2_All,COG5333	CL11923.Contig3_All,COG5333	CL11924.Contig3_All,COG0455	CL11932.Contig1_All,COG0455	CL11932.Contig2_All,COG0455	CL11951.Contig5_All,COG0455	CL11960.Contig2_All,COG0455	CL11960.Contig3_All,COG0455	CL11960.Contig4_All,COG0455	CL11960.Contig5_All,COG0455	CL11960.Contig6_All,COG0455	CL11964.Contig1_All,COG0455	CL11964.Contig2_All,COG0455	CL11964.Contig3_All,COG0455	CL11964.Contig4_All,COG0455	CL11964.Contig5_All,COG0455	CL11964.Contig6_All,COG0455	CL11973.Contig3_All,COG0455	CL11982.Contig1_All,COG0455	CL11982.Contig2_All,COG0455	CL11989.Contig1_All,COG0455	CL11989.Contig4_All,COG0455	CL11990.Contig1_All,COG0455	CL11990.Contig2_All,COG0455	CL11990.Contig3_All,COG0455	CL11990.Contig4_All,COG0455	CL11990.Contig5_All,COG0455	CL11990.Contig6_All,COG0455	CL11995.Contig5_All,COG0455	CL11995.Contig5_All,COG1674	CL11995.Contig8_All,COG0455	CL11998.Contig1_All,COG0455	CL11998.Contig2_All,COG0455	CL11998.Contig2_All,COG1674	CL11998.Contig3_All,COG0455	CL11998.Contig4_All,COG0455	CL11998.Contig5_All,COG0455	CL11998.Contig6_All,COG0455	CL12003.Contig1_All,COG0455	CL12003.Contig2_All,COG0455	CL12003.Contig3_All,COG0455	CL12003.Contig4_All,COG0455	CL12003.Contig5_All,COG0455	CL12005.Contig2_All,COG0455	CL12005.Contig3_All,COG0455	CL12014.Contig1_All,COG1196	CL12014.Contig2_All,COG1196	CL12020.Contig1_All,COG0455	CL12020.Contig2_All,COG0455	CL12020.Contig3_All,COG0455	CL12022.Contig3_All,COG5126	CL12022.Contig4_All,COG5126	CL12022.Contig5_All,COG5126	CL12025.Contig1_All,COG5147	CL12025.Contig2_All,COG5147	CL12025.Contig3_All,COG5147	CL12032.Contig3_All,COG0455	CL12036.Contig2_All,COG0455	CL12036.Contig3_All,COG0455	CL12036.Contig5_All,COG0455	CL12036.Contig6_All,COG0455	CL12036.Contig7_All,COG0455	CL12036.Contig8_All,COG0455	CL12036.Contig10_All,COG0455	CL12036.Contig11_All,COG0455	CL12036.Contig12_All,COG0455	CL12036.Contig13_All,COG0455	CL12047.Contig3_All,COG0455	CL12064.Contig3_All,COG0455	CL12085.Contig2_All,COG0455	CL12085.Contig3_All,COG0455	CL12085.Contig4_All,COG0455	CL12087.Contig1_All,COG0455	CL12093.Contig1_All,COG0455	CL12093.Contig1_All,COG1674	CL12093.Contig2_All,COG0455	CL12093.Contig2_All,COG1674	CL12093.Contig3_All,COG0455	CL12093.Contig3_All,COG1674	CL12093.Contig4_All,COG0455	CL12093.Contig5_All,COG0455	CL12093.Contig6_All,COG0455	CL12093.Contig6_All,COG1674	CL12116.Contig1_All,COG0455	CL12116.Contig2_All,COG0455	CL12129.Contig4_All,COG0455	CL12138.Contig1_All,COG0455	CL12138.Contig2_All,COG0455	CL12138.Contig3_All,COG0455	CL12138.Contig4_All,COG0455	CL12138.Contig5_All,COG0455	CL12138.Contig6_All,COG0455	CL12138.Contig7_All,COG0455	CL12138.Contig8_All,COG0455	CL12138.Contig9_All,COG0455	CL12145.Contig2_All,COG0455	CL12145.Contig3_All,COG0455	CL12147.Contig1_All,COG0455	CL12147.Contig2_All,COG0455	CL12147.Contig3_All,COG0455	CL12158.Contig7_All,COG0455	CL12160.Contig1_All,COG5126	CL12160.Contig2_All,COG5126	CL12160.Contig3_All,COG5126	CL12160.Contig4_All,COG5126	CL12160.Contig5_All,COG5126	CL12160.Contig6_All,COG5126	CL12160.Contig7_All,COG5126	CL12168.Contig1_All,COG0455	CL12168.Contig2_All,COG0455	CL12168.Contig4_All,COG0455	CL12199.Contig1_All,COG1674	CL12199.Contig3_All,COG1674	CL12199.Contig4_All,COG1674	CL12207.Contig4_All,COG0455	CL12208.Contig3_All,COG0455	CL12208.Contig4_All,COG0455	CL12217.Contig1_All,COG0455	CL12217.Contig1_All,COG1674	CL12217.Contig2_All,COG0455	CL12217.Contig2_All,COG1674	CL12217.Contig3_All,COG0455	CL12217.Contig3_All,COG1674	CL12229.Contig15_All,COG0455	CL12229.Contig27_All,COG0455	CL12229.Contig34_All,COG0455	CL12235.Contig1_All,COG0455	CL12235.Contig2_All,COG3115	CL12235.Contig2_All,COG0455	CL12235.Contig3_All,COG3115	CL12235.Contig3_All,COG0455	CL12235.Contig4_All,COG0455	CL12235.Contig4_All,COG3115	CL12235.Contig5_All,COG0455	CL12241.Contig6_All,COG0206	CL12250.Contig1_All,COG0455	CL12250.Contig2_All,COG0455	CL12250.Contig3_All,COG0455	CL12253.Contig1_All,COG0455	CL12253.Contig2_All,COG0455	CL12253.Contig3_All,COG0455	CL12263.Contig1_All,COG1196	CL12263.Contig2_All,COG1196	CL12270.Contig1_All,COG1674	CL12277.Contig1_All,COG0455	CL12277.Contig2_All,COG0455	CL12277.Contig3_All,COG0455	CL12281.Contig1_All,COG0455	CL12281.Contig2_All,COG0455	CL12281.Contig3_All,COG0455	CL12286.Contig1_All,COG1196	CL12286.Contig2_All,COG1196	CL12290.Contig1_All,COG0455	CL12290.Contig2_All,COG0455	CL12308.Contig1_All,COG0455	CL12312.Contig1_All,COG0455	CL12312.Contig2_All,COG0455	CL12314.Contig1_All,COG5126	CL12314.Contig2_All,COG5126	CL12314.Contig3_All,COG5126	CL12336.Contig1_All,COG0455	CL12345.Contig1_All,COG0455	CL12345.Contig2_All,COG0455	CL12345.Contig3_All,COG0455	CL12345.Contig4_All,COG0455	CL12349.Contig1_All,COG0455	CL12349.Contig2_All,COG0455	CL12350.Contig2_All,COG5147	CL12367.Contig1_All,COG0455	CL12393.Contig1_All,COG0455	CL12393.Contig1_All,COG1674	CL12393.Contig2_All,COG0455	CL12407.Contig4_All,COG0455	CL12407.Contig7_All,COG0455	CL12410.Contig1_All,COG0455	CL12410.Contig2_All,COG0455	CL12430.Contig1_All,COG0455	CL12430.Contig2_All,COG0455	CL12430.Contig3_All,COG0455	CL12430.Contig4_All,COG0455	CL12430.Contig5_All,COG0455	CL12439.Contig1_All,COG5147	CL12439.Contig2_All,COG5147	CL12443.Contig1_All,COG5126	CL12443.Contig2_All,COG5126	CL12443.Contig3_All,COG5126	CL12443.Contig4_All,COG5126	CL12443.Contig5_All,COG5126	CL12443.Contig6_All,COG5126	CL12464.Contig1_All,COG0455	CL12467.Contig1_All,COG0455	CL12467.Contig2_All,COG0455	CL12467.Contig3_All,COG0455	CL12467.Contig4_All,COG0455	CL12467.Contig5_All,COG0455	CL12467.Contig6_All,COG0455	CL12467.Contig7_All,COG0455	CL12467.Contig8_All,COG0455	CL12478.Contig4_All,COG0455	CL12500.Contig1_All,COG0455	CL12500.Contig2_All,COG0455	CL12502.Contig1_All,COG0455	CL12517.Contig2_All,COG0455	CL12517.Contig3_All,COG0455	CL12517.Contig4_All,COG0455	CL12518.Contig4_All,COG0455	CL12523.Contig2_All,COG0455	CL12537.Contig1_All,COG0455	CL12537.Contig2_All,COG0455	CL12539.Contig1_All,COG0239	CL12539.Contig2_All,COG0239	CL12539.Contig3_All,COG0239	CL12539.Contig5_All,COG0239	CL12539.Contig6_All,COG0239	CL12544.Contig2_All,COG0455	CL12544.Contig3_All,COG0455	CL12544.Contig4_All,COG0455	CL12547.Contig3_All,COG0455	CL12547.Contig4_All,COG0455	CL12547.Contig5_All,COG0455	CL12547.Contig6_All,COG0455	CL12547.Contig7_All,COG0455	CL12570.Contig2_All,COG0455	CL12576.Contig1_All,COG0455	CL12576.Contig2_All,COG0455	CL12579.Contig1_All,COG0455	CL12588.Contig4_All,COG0455	CL12604.Contig2_All,COG1674	CL12619.Contig1_All,COG0455	CL12619.Contig2_All,COG0455	CL12619.Contig3_All,COG0455	CL12619.Contig4_All,COG0455	CL12619.Contig5_All,COG0455	CL12619.Contig6_All,COG0455	CL12632.Contig1_All,COG1196	CL12632.Contig1_All,COG0455	CL12632.Contig2_All,COG0455	CL12632.Contig2_All,COG1196	CL12632.Contig3_All,COG1196	CL12632.Contig3_All,COG0455	CL12632.Contig4_All,COG1196	CL12632.Contig4_All,COG0455	CL12638.Contig2_All,COG0455	CL12638.Contig4_All,COG0455	CL12638.Contig5_All,COG0455	CL12652.Contig1_All,COG0455	CL12652.Contig2_All,COG0455	CL12660.Contig2_All,COG0455	CL12660.Contig7_All,COG0455	CL12665.Contig4_All,COG0455	CL12665.Contig5_All,COG0455	CL12673.Contig1_All,COG1196	CL12673.Contig2_All,COG1196	CL12679.Contig1_All,COG0455	CL12679.Contig2_All,COG0455	CL12679.Contig3_All,COG0455	CL12679.Contig4_All,COG0455	CL12691.Contig14_All,COG0455	CL12691.Contig21_All,COG0455	CL12691.Contig21_All,COG3115	CL12691.Contig32_All,COG1674	CL12691.Contig37_All,COG0455	CL12699.Contig3_All,COG0455	CL12713.Contig1_All,COG0455	CL12713.Contig2_All,COG0455	CL12754.Contig1_All,COG5126	CL12754.Contig4_All,COG5126	CL12759.Contig2_All,COG0455	CL12759.Contig9_All,COG0455	CL12763.Contig1_All,COG0455	CL12763.Contig5_All,COG0455	CL12775.Contig1_All,COG0455	CL12775.Contig2_All,COG0455	CL12775.Contig3_All,COG0455	CL12779.Contig1_All,COG5126	CL12779.Contig2_All,COG5126	CL12779.Contig3_All,COG5126	CL12779.Contig4_All,COG5126	CL12780.Contig2_All,COG0455	CL12781.Contig1_All,COG0455	CL12781.Contig2_All,COG0455	CL12781.Contig3_All,COG0455	CL12785.Contig1_All,COG0455	CL12785.Contig2_All,COG0455	CL12785.Contig4_All,COG0455	CL12785.Contig5_All,COG0455	CL12788.Contig2_All,COG5217	CL12788.Contig3_All,COG5217	CL12817.Contig1_All,COG0455	CL12817.Contig2_All,COG0455	CL12817.Contig3_All,COG0455	CL12817.Contig4_All,COG0455	CL12817.Contig5_All,COG0455	CL12817.Contig6_All,COG0455	CL12830.Contig1_All,COG0455	CL12850.Contig2_All,COG0455	CL12850.Contig3_All,COG0455	CL12850.Contig4_All,COG0455	CL12856.Contig1_All,COG5333	CL12856.Contig2_All,COG5333	CL12856.Contig3_All,COG5333	CL12856.Contig4_All,COG5333	CL12856.Contig5_All,COG5333	CL12856.Contig6_All,COG5333	CL12856.Contig7_All,COG5333	CL12856.Contig8_All,COG5333	CL12856.Contig9_All,COG5333	CL12856.Contig10_All,COG5333	CL12856.Contig11_All,COG5333	CL12875.Contig1_All,COG0455	CL12875.Contig2_All,COG0455	CL12875.Contig3_All,COG0455	CL12875.Contig4_All,COG0455	CL12875.Contig5_All,COG0455	CL12875.Contig6_All,COG0455	CL12875.Contig7_All,COG0455	CL12875.Contig8_All,COG0455	CL12886.Contig1_All,COG0455	CL12886.Contig2_All,COG0455	CL12886.Contig3_All,COG0455	CL12889.Contig2_All,COG0455	CL12891.Contig3_All,COG0455	CL12891.Contig5_All,COG0455	CL12891.Contig6_All,COG0455	CL12891.Contig7_All,COG0455	CL12891.Contig8_All,COG0455	CL12891.Contig11_All,COG0455	CL12891.Contig12_All,COG0455	CL12891.Contig14_All,COG0455	CL12891.Contig17_All,COG0455	CL12894.Contig1_All,COG0455	CL12894.Contig2_All,COG0455	CL12894.Contig4_All,COG0455	CL12907.Contig5_All,COG0455	CL12908.Contig2_All,COG0455	CL12908.Contig3_All,COG0455	CL12909.Contig4_All,COG0455	CL12913.Contig3_All,COG0455	CL12923.Contig2_All,COG0455	CL12926.Contig3_All,COG0455	CL12928.Contig2_All,COG5184	CL12946.Contig1_All,COG0455	CL12946.Contig4_All,COG0455	CL12948.Contig1_All,COG0455	CL12948.Contig2_All,COG0455	CL12964.Contig8_All,COG0455	CL12971.Contig1_All,COG0455	CL12971.Contig2_All,COG0455	CL12971.Contig3_All,COG0455	CL12974.Contig1_All,COG0455	CL12974.Contig2_All,COG0455	CL12974.Contig4_All,COG0455	CL12979.Contig1_All,COG5657	CL12979.Contig2_All,COG5657	CL12988.Contig1_All,COG0455	CL12988.Contig2_All,COG0455	CL13001.Contig1_All,COG0455	CL13001.Contig2_All,COG0455	CL13001.Contig3_All,COG0455	CL13002.Contig1_All,COG0455	CL13002.Contig2_All,COG0455	CL13002.Contig3_All,COG0455	CL13020.Contig2_All,COG1674	CL13020.Contig3_All,COG1674	CL13027.Contig1_All,COG5049	CL13027.Contig2_All,COG5049	CL13027.Contig3_All,COG5049	CL13027.Contig4_All,COG5049	CL13027.Contig5_All,COG5049	CL13027.Contig6_All,COG5049	CL13032.Contig1_All,COG0455	CL13032.Contig2_All,COG0455	CL13032.Contig3_All,COG0455	CL13039.Contig2_All,COG0455	CL13039.Contig3_All,COG0455	CL13057.Contig3_All,COG0455	CL13057.Contig4_All,COG0455	CL13057.Contig5_All,COG0455	CL13057.Contig6_All,COG0455	CL13057.Contig7_All,COG0455	CL13060.Contig1_All,COG0455	CL13060.Contig2_All,COG0455	CL13060.Contig2_All,COG0206	CL13069.Contig2_All,COG0455	CL13069.Contig3_All,COG0455	CL13086.Contig1_All,COG0455	CL13086.Contig2_All,COG0455	CL13114.Contig3_All,COG0455	CL13118.Contig2_All,COG0455	CL13133.Contig2_All,COG1674	CL13133.Contig4_All,COG1674	CL13140.Contig1_All,COG0455	CL13145.Contig1_All,COG0455	CL13145.Contig2_All,COG0455	CL13164.Contig1_All,COG5103	CL13164.Contig3_All,COG5103	CL13164.Contig4_All,COG5103	CL13164.Contig5_All,COG5103	CL13164.Contig8_All,COG5103	CL13164.Contig9_All,COG5103	CL13164.Contig10_All,COG5103	CL13164.Contig12_All,COG5103	CL13164.Contig13_All,COG5103	CL13164.Contig15_All,COG5103	CL13164.Contig17_All,COG5103	CL13164.Contig18_All,COG5103	CL13164.Contig19_All,COG5103	CL13164.Contig24_All,COG5103	CL13164.Contig27_All,COG5103	CL13164.Contig28_All,COG5103	CL13164.Contig29_All,COG5103	CL13164.Contig30_All,COG5103	CL13164.Contig31_All,COG5103	CL13164.Contig33_All,COG5103	CL13164.Contig35_All,COG5103	CL13164.Contig36_All,COG5103	CL13165.Contig2_All,COG0455	CL13165.Contig3_All,COG0455	CL13172.Contig2_All,COG0455	CL13172.Contig3_All,COG0455	CL13174.Contig1_All,COG0455	CL13174.Contig2_All,COG0455	CL13180.Contig4_All,COG0455	CL13180.Contig6_All,COG0455	CL13222.Contig2_All,COG0455	CL13222.Contig3_All,COG0455	CL13224.Contig1_All,COG0455	CL13225.Contig2_All,COG0455	CL13225.Contig3_All,COG0455	CL13226.Contig1_All,COG0455	CL13226.Contig2_All,COG0455	CL13226.Contig3_All,COG0455	CL13226.Contig4_All,COG0455	CL13227.Contig1_All,COG0455	CL13227.Contig2_All,COG0455	CL13227.Contig3_All,COG0455	CL13227.Contig4_All,COG0455	CL13228.Contig1_All,COG0455	CL13228.Contig2_All,COG0455	CL13228.Contig3_All,COG0455	CL13228.Contig4_All,COG0455	CL13234.Contig1_All,COG0455	CL13238.Contig2_All,COG0455	CL13269.Contig1_All,COG0455	CL13269.Contig2_All,COG0455	CL13269.Contig3_All,COG0455	CL13273.Contig3_All,COG0455	CL13311.Contig1_All,COG0455	CL13311.Contig2_All,COG0455	CL13311.Contig3_All,COG0455	CL13340.Contig4_All,COG0455	CL13340.Contig6_All,COG0455	CL13340.Contig7_All,COG0455	CL13340.Contig8_All,COG0455	CL13345.Contig1_All,COG0455	CL13345.Contig2_All,COG0455	CL13351.Contig1_All,COG0455	CL13351.Contig1_All,COG1674	CL13351.Contig2_All,COG0455	CL13351.Contig3_All,COG0455	CL13355.Contig3_All,COG0455	CL13355.Contig4_All,COG0455	CL13357.Contig1_All,COG0455	CL13357.Contig2_All,COG0455	CL13393.Contig3_All,COG5126	CL13393.Contig4_All,COG5126	CL13393.Contig5_All,COG5126	CL13395.Contig2_All,COG0455	CL13405.Contig1_All,COG0455	CL13423.Contig1_All,COG0455	CL13423.Contig2_All,COG0455	CL13423.Contig3_All,COG0455	CL13427.Contig6_All,COG0455	CL13427.Contig9_All,COG0455	CL13427.Contig14_All,COG0455	CL13427.Contig16_All,COG0455	CL13430.Contig1_All,COG5126	CL13430.Contig2_All,COG5126	CL13430.Contig3_All,COG5126	CL13430.Contig4_All,COG5126	CL13430.Contig5_All,COG5126	CL13451.Contig2_All,COG0455	CL13455.Contig1_All,COG0455	CL13455.Contig3_All,COG0455	CL13455.Contig3_All,COG1674	CL13461.Contig6_All,COG0455	CL13463.Contig1_All,COG0455	CL13463.Contig2_All,COG0455	CL13463.Contig3_All,COG0455	CL13463.Contig4_All,COG0455	CL13463.Contig5_All,COG0455	CL13463.Contig6_All,COG0455	CL13466.Contig2_All,COG0455	CL13469.Contig2_All,COG0455	CL13470.Contig1_All,COG0455	CL13470.Contig2_All,COG0455	CL13470.Contig3_All,COG0455	CL13486.Contig2_All,COG0455	CL13486.Contig3_All,COG0455	CL13486.Contig4_All,COG0455	CL13486.Contig5_All,COG0455	CL13504.Contig5_All,COG0455	CL13504.Contig6_All,COG0455	CL13504.Contig8_All,COG0455	CL13504.Contig9_All,COG0455	CL13506.Contig1_All,COG0455	CL13506.Contig2_All,COG0455	CL13506.Contig3_All,COG0455	CL13506.Contig4_All,COG0455	CL13506.Contig5_All,COG0455	CL13506.Contig6_All,COG0455	CL13506.Contig7_All,COG0455	CL13506.Contig9_All,COG0455	CL13508.Contig1_All,COG5147	CL13508.Contig2_All,COG5147	CL13511.Contig1_All,COG0455	CL13511.Contig2_All,COG0455	CL13511.Contig3_All,COG0455	CL13511.Contig4_All,COG0455	CL13511.Contig5_All,COG0455	CL13511.Contig6_All,COG0455	CL13523.Contig1_All,COG0455	CL13523.Contig2_All,COG0455	CL13523.Contig3_All,COG0455	CL13523.Contig4_All,COG0455	CL13523.Contig5_All,COG0455	CL13532.Contig1_All,COG1674	CL13532.Contig2_All,COG0455	CL13532.Contig3_All,COG1674	CL13532.Contig4_All,COG1674	CL13532.Contig4_All,COG0455	CL13532.Contig5_All,COG1674	CL13532.Contig6_All,COG1674	CL13532.Contig7_All,COG0455	CL13532.Contig7_All,COG1674	CL13532.Contig8_All,COG0455	CL13536.Contig1_All,COG0455	CL13536.Contig2_All,COG0455	CL13557.Contig1_All,COG0455	CL13557.Contig3_All,COG0455	CL13558.Contig2_All,COG0455	CL13558.Contig4_All,COG0455	CL13558.Contig5_All,COG0455	CL13564.Contig5_All,COG0455	CL13564.Contig6_All,COG0455	CL13566.Contig1_All,COG5184	CL13566.Contig2_All,COG5184	CL13566.Contig3_All,COG5184	CL13566.Contig4_All,COG5184	CL13566.Contig5_All,COG5184	CL13566.Contig6_All,COG5184	CL13566.Contig7_All,COG5184	CL13566.Contig8_All,COG5184	CL13566.Contig9_All,COG5184	CL13574.Contig1_All,COG0455	CL13574.Contig3_All,COG0455	CL13578.Contig2_All,COG1674	CL13578.Contig3_All,COG1674	CL13578.Contig4_All,COG1674	CL13590.Contig1_All,COG0455	CL13590.Contig3_All,COG0455	CL13590.Contig4_All,COG0455	CL13590.Contig5_All,COG0455	CL13593.Contig1_All,COG0455	CL13593.Contig2_All,COG0455	CL13599.Contig1_All,COG0455	CL13599.Contig2_All,COG0455	CL13604.Contig5_All,COG1196	CL13609.Contig5_All,COG0455	CL13615.Contig3_All,COG0455	CL13616.Contig1_All,COG0455	CL13620.Contig2_All,COG0455	CL13620.Contig4_All,COG0455	CL13622.Contig3_All,COG0455	CL13625.Contig1_All,COG0455	CL13625.Contig2_All,COG0455	CL13625.Contig3_All,COG0455	CL13627.Contig6_All,COG0455	CL13635.Contig1_All,COG0455	CL13635.Contig2_All,COG0455	CL13644.Contig1_All,COG0455	CL13644.Contig2_All,COG0455	CL13644.Contig3_All,COG0455	CL13668.Contig1_All,COG0455	CL13668.Contig2_All,COG0455	CL13668.Contig3_All,COG0455	CL13668.Contig3_All,COG1674	CL13668.Contig4_All,COG0455	CL13688.Contig3_All,COG0455	CL13688.Contig4_All,COG0455	CL13706.Contig2_All,COG0455	CL13706.Contig3_All,COG0455	CL13706.Contig9_All,COG0455	CL13706.Contig11_All,COG0455	CL13716.Contig1_All,COG0455	CL13716.Contig3_All,COG0455	CL13725.Contig1_All,COG0455	CL13725.Contig2_All,COG0455	CL13725.Contig3_All,COG0455	CL13725.Contig4_All,COG0455	CL13725.Contig5_All,COG0455	CL13725.Contig6_All,COG0455	CL13725.Contig7_All,COG0455	CL13725.Contig8_All,COG0455	CL13725.Contig9_All,COG0455	CL13725.Contig10_All,COG0455	CL13725.Contig11_All,COG0455	CL13738.Contig1_All,COG5041	CL13738.Contig2_All,COG5041	CL13738.Contig3_All,COG5041	CL13738.Contig4_All,COG5041	CL13738.Contig5_All,COG5041	CL13753.Contig1_All,COG0455	CL13753.Contig2_All,COG0455	CL13757.Contig1_All,COG0455	CL13758.Contig6_All,COG0455	CL13759.Contig1_All,COG5184	CL13759.Contig2_All,COG5184	CL13759.Contig3_All,COG5184	CL13759.Contig4_All,COG5184	CL13768.Contig1_All,COG0455	CL13768.Contig2_All,COG0455	CL13768.Contig3_All,COG0455	CL13768.Contig4_All,COG0455	CL13768.Contig5_All,COG0455	CL13775.Contig1_All,COG0455	CL13790.Contig1_All,COG0455	CL13790.Contig2_All,COG0455	CL13790.Contig3_All,COG0455	CL13808.Contig3_All,COG0455	CL13824.Contig1_All,COG0455	CL13824.Contig2_All,COG0455	CL13859.Contig2_All,COG0455	CL13863.Contig1_All,COG0455	CL13863.Contig2_All,COG0455	CL13863.Contig3_All,COG0455	CL13863.Contig4_All,COG0455	CL13864.Contig2_All,COG0455	CL13864.Contig5_All,COG0455	CL13868.Contig1_All,COG0455	CL13868.Contig2_All,COG0455	CL13877.Contig2_All,COG0455	CL13877.Contig3_All,COG0455	CL13877.Contig4_All,COG0455	CL13878.Contig1_All,COG0455	CL13878.Contig2_All,COG0455	CL13878.Contig3_All,COG0455	CL13878.Contig4_All,COG0455	CL13893.Contig1_All,COG0455	CL13893.Contig2_All,COG0455	CL13893.Contig3_All,COG0455	CL13893.Contig4_All,COG0455	CL13893.Contig5_All,COG0455	CL13893.Contig6_All,COG0455	CL13901.Contig1_All,COG0455	CL13901.Contig4_All,COG0455	CL13901.Contig5_All,COG0455	CL13901.Contig6_All,COG0455	CL13901.Contig7_All,COG0455	CL13901.Contig9_All,COG0455	CL13903.Contig3_All,COG0455	CL13903.Contig5_All,COG0455	CL13904.Contig1_All,COG0455	CL13904.Contig2_All,COG0455	CL13904.Contig3_All,COG0455	CL13904.Contig4_All,COG0455	CL13904.Contig5_All,COG0455	CL13904.Contig6_All,COG0455	CL13919.Contig2_All,COG0455	CL13919.Contig3_All,COG0455	CL13926.Contig1_All,COG5147	CL13926.Contig2_All,COG5147	CL13927.Contig1_All,COG0455	CL13937.Contig1_All,COG0455	CL13937.Contig2_All,COG0455	CL13937.Contig3_All,COG0455	CL13941.Contig6_All,COG0455	CL13947.Contig1_All,COG0455	CL13947.Contig2_All,COG0455	CL13947.Contig3_All,COG0455	CL13947.Contig4_All,COG0455	CL13947.Contig5_All,COG0455	CL13950.Contig4_All,COG0455	CL13950.Contig5_All,COG0455	CL13958.Contig2_All,COG0455	CL13958.Contig3_All,COG0455	CL13958.Contig4_All,COG0455	CL13960.Contig3_All,COG0455	CL13960.Contig5_All,COG0455	CL13968.Contig2_All,COG0455	CL13974.Contig2_All,COG0455	CL13984.Contig1_All,COG0455	CL13984.Contig2_All,COG0455	CL13984.Contig3_All,COG0455	CL13984.Contig4_All,COG0455	CL13984.Contig5_All,COG0455	CL13984.Contig6_All,COG0455	CL13984.Contig7_All,COG0455	CL13990.Contig3_All,COG0455	CL14012.Contig5_All,COG0455	CL14018.Contig3_All,COG0455	CL14018.Contig4_All,COG0455	CL14018.Contig5_All,COG0455	CL14018.Contig6_All,COG0455	CL14022.Contig5_All,COG0455	CL14066.Contig3_All,COG0455	CL14066.Contig4_All,COG0455	CL14066.Contig5_All,COG0455	CL14073.Contig1_All,COG0455	CL14073.Contig2_All,COG0455	CL14073.Contig3_All,COG0455	CL14073.Contig4_All,COG0455	CL14073.Contig5_All,COG0455	CL14081.Contig1_All,COG0455	CL14081.Contig2_All,COG0455	CL14081.Contig3_All,COG0455	CL14090.Contig1_All,COG0455	CL14106.Contig2_All,COG1674	CL14108.Contig1_All,COG0455	CL14124.Contig1_All,COG1196	CL14124.Contig5_All,COG1674	CL14132.Contig2_All,COG0455	CL14156.Contig1_All,COG0455	CL14156.Contig2_All,COG0455	CL14156.Contig3_All,COG0455	CL14156.Contig4_All,COG0455	CL14173.Contig4_All,COG0455	CL14180.Contig1_All,COG0455	CL14182.Contig1_All,COG5098	CL14182.Contig4_All,COG5098	CL14182.Contig5_All,COG5098	CL14182.Contig6_All,COG5098	CL14185.Contig2_All,COG0455	CL14188.Contig3_All,COG0455	CL14188.Contig5_All,COG0455	CL14209.Contig2_All,COG0455	CL14209.Contig8_All,COG0455	CL14209.Contig11_All,COG0455	CL14209.Contig12_All,COG0455	CL14209.Contig14_All,COG0455	CL14209.Contig20_All,COG0455	CL14209.Contig21_All,COG0455	CL14224.Contig1_All,COG0455	CL14224.Contig2_All,COG0455	CL14231.Contig2_All,COG0455	CL14231.Contig8_All,COG0455	CL14232.Contig1_All,COG0455	CL14232.Contig3_All,COG0455	CL14232.Contig5_All,COG0455	CL14232.Contig6_All,COG0455	CL14232.Contig7_All,COG0455	CL14233.Contig1_All,COG0455	CL14233.Contig3_All,COG0455	CL14243.Contig1_All,COG0455	CL14243.Contig2_All,COG0455	CL14245.Contig1_All,COG0455	CL14245.Contig2_All,COG0455	CL14245.Contig3_All,COG0455	CL14268.Contig5_All,COG0455	CL14290.Contig2_All,COG0455	CL14290.Contig3_All,COG0455	CL14304.Contig1_All,COG0455	CL14304.Contig2_All,COG0455	CL14304.Contig3_All,COG0455	CL14304.Contig4_All,COG0455	CL14309.Contig2_All,COG1196	CL14309.Contig3_All,COG1196	CL14309.Contig4_All,COG1196	CL14311.Contig1_All,COG5147	CL14311.Contig2_All,COG5147	CL14311.Contig3_All,COG5147	CL14311.Contig4_All,COG5147	CL14311.Contig5_All,COG5147	CL14311.Contig6_All,COG5147	CL14316.Contig1_All,COG0455	CL14316.Contig2_All,COG0455	CL14316.Contig3_All,COG0455	CL14333.Contig3_All,COG3115	CL14333.Contig12_All,COG3115	CL14333.Contig29_All,COG3115	CL14333.Contig33_All,COG3115	CL14339.Contig1_All,COG1196	CL14340.Contig2_All,COG0455	CL14344.Contig2_All,COG0455	CL14344.Contig3_All,COG0455	CL14349.Contig1_All,COG0455	CL14381.Contig1_All,COG0455	CL14381.Contig2_All,COG0455	CL14398.Contig2_All,COG0455	CL14398.Contig3_All,COG0455	CL14409.Contig3_All,COG0455	CL14409.Contig4_All,COG0455	CL14409.Contig7_All,COG0455	CL14409.Contig11_All,COG0455	CL14412.Contig1_All,COG0455	CL14412.Contig2_All,COG0455	CL14412.Contig2_All,COG1674	CL14412.Contig3_All,COG0455	CL14412.Contig4_All,COG0455	CL14412.Contig4_All,COG1674	CL14419.Contig4_All,COG0455	CL14419.Contig7_All,COG0455	CL14420.Contig2_All,COG0455	CL14420.Contig4_All,COG0455	CL14427.Contig1_All,COG0455	CL14427.Contig2_All,COG0455	CL14427.Contig3_All,COG0455	CL14431.Contig1_All,COG0455	CL14431.Contig2_All,COG0455	CL14431.Contig3_All,COG0455	CL14431.Contig4_All,COG0455	CL14433.Contig1_All,COG1674	CL14433.Contig1_All,COG0455	CL14433.Contig2_All,COG1674	CL14433.Contig2_All,COG0455	CL14433.Contig3_All,COG1674	CL14433.Contig3_All,COG0455	CL14443.Contig2_All,COG1196	CL14443.Contig3_All,COG1196	CL14443.Contig4_All,COG1196	CL14446.Contig1_All,COG0455	CL14446.Contig3_All,COG0455	CL14446.Contig4_All,COG0455	CL14447.Contig3_All,COG0455	CL14448.Contig1_All,COG0455	CL14448.Contig2_All,COG0455	CL14463.Contig2_All,COG1196	CL14463.Contig3_All,COG1196	CL14463.Contig4_All,COG1196	CL14463.Contig5_All,COG1196	CL14463.Contig6_All,COG1196	CL14463.Contig7_All,COG1196	CL14477.Contig5_All,COG0455	CL14482.Contig1_All,COG0455	CL14482.Contig10_All,COG0455	CL14482.Contig12_All,COG0455	CL14482.Contig17_All,COG0455	CL14482.Contig27_All,COG0455	CL14482.Contig29_All,COG0455	CL14482.Contig31_All,COG0455	CL14482.Contig32_All,COG0455	CL14482.Contig36_All,COG0455	CL14485.Contig1_All,COG0455	CL14485.Contig2_All,COG0455	CL14495.Contig1_All,COG0455	CL14507.Contig1_All,COG5147	CL14507.Contig2_All,COG5147	CL14507.Contig3_All,COG5147	CL14507.Contig4_All,COG5147	CL14507.Contig5_All,COG5147	CL14507.Contig6_All,COG5147	CL14507.Contig7_All,COG5147	CL14507.Contig8_All,COG5147	CL14510.Contig2_All,COG0455	CL14514.Contig1_All,COG1196	CL14514.Contig2_All,COG1196	CL14514.Contig3_All,COG1196	CL14514.Contig4_All,COG1196	CL14514.Contig5_All,COG1196	CL14521.Contig3_All,COG0455	CL14521.Contig4_All,COG0455	CL14525.Contig2_All,COG0455	CL14525.Contig3_All,COG0455	CL14525.Contig4_All,COG0455	CL14525.Contig5_All,COG0455	CL14525.Contig6_All,COG0455	CL14525.Contig7_All,COG0455	CL14527.Contig1_All,COG0455	CL14527.Contig2_All,COG0455	CL14527.Contig3_All,COG0455	CL14527.Contig4_All,COG0455	CL14532.Contig3_All,COG0455	CL14532.Contig4_All,COG0455	CL14532.Contig5_All,COG0455	CL14542.Contig1_All,COG0455	CL14542.Contig2_All,COG0455	CL14542.Contig3_All,COG0455	CL14547.Contig4_All,COG0455	CL14570.Contig2_All,COG0455	CL14584.Contig1_All,COG0455	CL14584.Contig2_All,COG0455	CL14584.Contig3_All,COG0455	CL14584.Contig4_All,COG0455	CL14584.Contig5_All,COG0455	CL14585.Contig1_All,COG0455	CL14585.Contig2_All,COG0455	CL14585.Contig3_All,COG0455	CL14585.Contig4_All,COG0455	CL14585.Contig5_All,COG0455	CL14585.Contig6_All,COG0455	CL14585.Contig7_All,COG0455	CL14585.Contig8_All,COG0455	CL14585.Contig9_All,COG0455	CL14598.Contig1_All,COG0455	CL14598.Contig2_All,COG0455	CL14598.Contig3_All,COG0455	CL14598.Contig4_All,COG0455	CL14609.Contig1_All,COG0455	CL14609.Contig2_All,COG0455	CL14610.Contig1_All,COG0455	CL14610.Contig2_All,COG0455	CL14610.Contig4_All,COG0455	CL14610.Contig5_All,COG0455	CL14617.Contig2_All,COG0455	CL14619.Contig1_All,COG0455	CL14644.Contig1_All,COG0455	CL14646.Contig4_All,COG0455	CL14646.Contig5_All,COG0455	CL14646.Contig6_All,COG0455	CL14646.Contig7_All,COG0455	CL14646.Contig8_All,COG0455	CL14651.Contig1_All,COG0455	CL14651.Contig2_All,COG0455	CL14659.Contig3_All,COG0455	CL14659.Contig4_All,COG0455	CL14659.Contig5_All,COG0455	CL14661.Contig1_All,COG0455	CL14661.Contig2_All,COG0455	CL14661.Contig3_All,COG0455	CL14661.Contig4_All,COG0455	CL14665.Contig1_All,COG0455	CL14665.Contig2_All,COG0455	CL14665.Contig3_All,COG0455	CL14670.Contig1_All,COG0455	CL14670.Contig2_All,COG0455	CL14670.Contig3_All,COG0455	CL14674.Contig1_All,COG5147	CL14674.Contig2_All,COG5147	CL14685.Contig4_All,COG0455	CL14685.Contig5_All,COG0455	CL14685.Contig6_All,COG0455	CL14690.Contig1_All,COG5126	CL14690.Contig2_All,COG5126	CL14694.Contig3_All,COG0455	CL14696.Contig1_All,COG0455	CL14696.Contig2_All,COG0455	CL14696.Contig3_All,COG0455	CL14696.Contig4_All,COG0455	CL14696.Contig5_All,COG0455	CL14701.Contig1_All,COG0455	CL14701.Contig2_All,COG0455	CL14701.Contig3_All,COG0455	CL14701.Contig4_All,COG0455	CL14701.Contig5_All,COG0455	CL14701.Contig6_All,COG0455	CL14701.Contig7_All,COG0455	CL14701.Contig8_All,COG0455	CL14711.Contig3_All,COG0455	CL14711.Contig5_All,COG0455	CL14711.Contig6_All,COG0455	CL14711.Contig8_All,COG0455	CL14711.Contig9_All,COG0455	CL14717.Contig1_All,COG0455	CL14717.Contig2_All,COG0455	CL14723.Contig2_All,COG0455	CL14723.Contig4_All,COG0455	CL14723.Contig5_All,COG0455	CL14723.Contig5_All,COG1674	CL14725.Contig3_All,COG0455	CL14732.Contig3_All,COG0455	CL14736.Contig2_All,COG0455	CL14736.Contig3_All,COG0455	CL14763.Contig1_All,COG5194	CL14763.Contig2_All,COG5194	CL14773.Contig2_All,COG0455	CL14773.Contig3_All,COG0455	CL14773.Contig4_All,COG0455	CL14774.Contig1_All,COG0455	CL14774.Contig2_All,COG0455	CL14774.Contig3_All,COG0455	CL14794.Contig4_All,COG1196	CL14794.Contig5_All,COG1196	CL14795.Contig2_All,COG0455	CL14800.Contig2_All,COG0455	CL14818.Contig4_All,COG0455	CL14829.Contig2_All,COG0455	CL14829.Contig3_All,COG0455	CL14829.Contig6_All,COG0455	CL14833.Contig1_All,COG1196	CL14833.Contig2_All,COG1196	CL14833.Contig3_All,COG1196	CL14833.Contig4_All,COG1196	CL14833.Contig5_All,COG1196	CL14838.Contig2_All,COG0455	CL14838.Contig2_All,COG1674	CL14838.Contig3_All,COG1674	CL14838.Contig3_All,COG0455	CL14854.Contig3_All,COG0455	CL14854.Contig5_All,COG0455	CL14860.Contig2_All,COG0455	CL14860.Contig3_All,COG0455	CL14877.Contig1_All,COG0455	CL14877.Contig2_All,COG0455	CL14880.Contig2_All,COG0455	CL14880.Contig3_All,COG0455	CL14881.Contig7_All,COG0455	CL14882.Contig3_All,COG0455	CL14883.Contig1_All,COG0455	CL14883.Contig2_All,COG0455	CL14883.Contig3_All,COG0455	CL14896.Contig1_All,COG0455	CL14918.Contig3_All,COG0455	CL14919.Contig6_All,COG0455	CL14920.Contig3_All,COG0455	CL14925.Contig1_All,COG1196	CL14925.Contig2_All,COG1196	CL14943.Contig1_All,COG1196	CL14943.Contig2_All,COG1196	CL14943.Contig3_All,COG1196	CL14943.Contig4_All,COG1196	CL14945.Contig1_All,COG0455	CL14945.Contig2_All,COG0455	CL14945.Contig3_All,COG0455	CL14950.Contig2_All,COG0455	CL14950.Contig3_All,COG0455	CL14953.Contig2_All,COG0455	CL14960.Contig1_All,COG5024	CL14960.Contig2_All,COG5024	CL14962.Contig2_All,COG0455	CL14962.Contig4_All,COG0455	CL14980.Contig1_All,COG0455	CL14980.Contig2_All,COG0455	CL14994.Contig1_All,COG0455	CL15000.Contig1_All,COG0455	CL15003.Contig3_All,COG0455	CL15004.Contig3_All,COG0455	CL15011.Contig1_All,COG0455	CL15013.Contig3_All,COG0455	CL15013.Contig4_All,COG0455	CL15020.Contig1_All,COG0455	CL15026.Contig2_All,COG0455	CL15033.Contig2_All,COG1674	CL15033.Contig3_All,COG1674	CL15034.Contig1_All,COG0455	CL15034.Contig1_All,COG1674	CL15035.Contig1_All,COG0455	CL15035.Contig2_All,COG0455	CL15035.Contig3_All,COG0455	CL15036.Contig1_All,COG0455	CL15036.Contig1_All,COG1674	CL15052.Contig1_All,COG0455	CL15052.Contig2_All,COG0455	CL15052.Contig3_All,COG0455	CL15052.Contig4_All,COG0455	CL15059.Contig3_All,COG1196	CL15060.Contig2_All,COG5147	CL15096.Contig2_All,COG0455	CL15098.Contig2_All,COG0455	CL15123.Contig2_All,COG0455	CL15125.Contig1_All,COG0455	CL15142.Contig1_All,COG0455	CL15142.Contig2_All,COG0455	CL15142.Contig3_All,COG0455	CL15142.Contig4_All,COG0455	CL15150.Contig1_All,COG0455	CL15152.Contig1_All,COG0455	CL15152.Contig2_All,COG0455	CL15152.Contig3_All,COG0455	CL15167.Contig46_All,COG0455	CL15167.Contig62_All,COG0455	CL15167.Contig73_All,COG0455	CL15167.Contig73_All,COG1674	CL15167.Contig88_All,COG0455	CL15167.Contig94_All,COG0455	CL15167.Contig97_All,COG0455	CL15167.Contig114_All,COG0455	CL15200.Contig1_All,COG5079	CL15200.Contig2_All,COG5079	CL15200.Contig3_All,COG5079	CL15200.Contig3_All,COG0455	CL15201.Contig1_All,COG0455	CL15201.Contig2_All,COG0455	CL15203.Contig1_All,COG1674	CL15203.Contig2_All,COG1674	CL15203.Contig2_All,COG3115	CL15203.Contig3_All,COG1674	CL15203.Contig3_All,COG0455	CL15203.Contig4_All,COG1674	CL15203.Contig5_All,COG1674	CL15214.Contig2_All,COG0455	CL15225.Contig1_All,COG1196	CL15225.Contig2_All,COG1196	CL15225.Contig3_All,COG1196	CL15225.Contig4_All,COG1196	CL15228.Contig2_All,COG0455	CL15228.Contig3_All,COG0455	CL15228.Contig4_All,COG0455	CL15228.Contig5_All,COG0455	CL15242.Contig1_All,COG0455	CL15249.Contig3_All,COG0455	CL15261.Contig1_All,COG0455	CL15261.Contig2_All,COG0455	CL15261.Contig3_All,COG0455	CL15262.Contig4_All,COG0455	CL15264.Contig1_All,COG0455	CL15264.Contig2_All,COG0455	CL15264.Contig3_All,COG0455	CL15264.Contig4_All,COG0455	CL15264.Contig5_All,COG0455	CL15266.Contig1_All,COG3115	CL15266.Contig2_All,COG3115	CL15270.Contig2_All,COG0455	CL15296.Contig1_All,COG0455	CL15296.Contig2_All,COG0455	CL15296.Contig3_All,COG0455	CL15296.Contig4_All,COG0455	CL15296.Contig5_All,COG0455	CL15296.Contig6_All,COG0455	CL15296.Contig7_All,COG0455	CL15297.Contig1_All,COG0455	CL15297.Contig3_All,COG0455	CL15307.Contig1_All,COG0455	CL15307.Contig2_All,COG0455	CL15307.Contig3_All,COG0455	CL15307.Contig4_All,COG0455	CL15307.Contig5_All,COG0455	CL15307.Contig6_All,COG0455	CL15307.Contig9_All,COG0455	CL15307.Contig10_All,COG0455	CL15307.Contig11_All,COG0455	CL15307.Contig12_All,COG0455	CL15317.Contig2_All,COG0455	CL15317.Contig3_All,COG0455	CL15317.Contig4_All,COG0455	CL15318.Contig2_All,COG0455	CL15318.Contig3_All,COG0455	CL15318.Contig4_All,COG0455	CL15337.Contig1_All,COG0455	CL15337.Contig2_All,COG0455	CL15337.Contig3_All,COG0455	CL15337.Contig5_All,COG0455	CL15337.Contig6_All,COG0455	CL15339.Contig1_All,COG0455	CL15339.Contig2_All,COG0455	CL15342.Contig2_All,COG0455	CL15342.Contig3_All,COG1674	CL15342.Contig3_All,COG0455	CL15350.Contig1_All,COG0455	CL15350.Contig2_All,COG0455	CL15350.Contig4_All,COG0455	CL15350.Contig6_All,COG0455	CL15350.Contig7_All,COG0455	CL15359.Contig1_All,COG0455	CL15359.Contig2_All,COG0455	CL15359.Contig3_All,COG0455	CL15359.Contig6_All,COG0455	CL15359.Contig7_All,COG0455	CL15372.Contig2_All,COG0455	CL15372.Contig3_All,COG1674	CL15399.Contig20_All,COG0455	CL15399.Contig33_All,COG0455	CL15435.Contig1_All,COG0455	CL15435.Contig2_All,COG0455	CL15435.Contig3_All,COG0455	CL15435.Contig4_All,COG0455	CL15435.Contig5_All,COG0455	CL15435.Contig6_All,COG0455	CL15443.Contig1_All,COG0455	CL15443.Contig3_All,COG0455	CL15443.Contig4_All,COG0455	CL15443.Contig5_All,COG0455	CL15444.Contig3_All,COG0455	CL15444.Contig4_All,COG0455	CL15446.Contig1_All,COG0455	CL15448.Contig2_All,COG1196	CL15459.Contig1_All,COG0455	CL15459.Contig2_All,COG0455	CL15459.Contig3_All,COG0455	CL15459.Contig4_All,COG0455	CL15459.Contig5_All,COG0455	CL15459.Contig6_All,COG0455	CL15459.Contig7_All,COG0455	CL15459.Contig8_All,COG0455	CL15459.Contig9_All,COG0455	CL15459.Contig10_All,COG0455	CL15463.Contig6_All,COG0455	CL15469.Contig1_All,COG0455	CL15469.Contig2_All,COG0455	CL15475.Contig1_All,COG1674	CL15475.Contig2_All,COG1674	CL15475.Contig3_All,COG1674	CL15475.Contig4_All,COG1674	CL15482.Contig2_All,COG0455	CL15489.Contig1_All,COG5126	CL15489.Contig3_All,COG5126	CL15489.Contig4_All,COG5126	CL15489.Contig5_All,COG5126	CL15490.Contig1_All,COG0455	CL15490.Contig3_All,COG0455	CL15492.Contig2_All,COG0455	CL15492.Contig3_All,COG0455	CL15492.Contig4_All,COG0455	CL15492.Contig5_All,COG0455	CL15492.Contig6_All,COG0455	CL15492.Contig7_All,COG0455	CL15494.Contig1_All,COG1674	CL15494.Contig1_All,COG1196	CL15494.Contig2_All,COG1674	CL15494.Contig4_All,COG1674	CL15502.Contig1_All,COG0455	CL15502.Contig2_All,COG0455	CL15506.Contig1_All,COG0455	CL15506.Contig2_All,COG0455	CL15506.Contig3_All,COG0455	CL15514.Contig2_All,COG0455	CL15514.Contig4_All,COG0455	CL15519.Contig1_All,COG0455	CL15574.Contig1_All,COG0455	CL15574.Contig2_All,COG0455	CL15593.Contig1_All,COG0455	CL15593.Contig2_All,COG0455	CL15593.Contig3_All,COG0455	CL15593.Contig5_All,COG0455	CL15593.Contig6_All,COG0455	CL15593.Contig7_All,COG0455	CL15593.Contig8_All,COG0455	CL15593.Contig9_All,COG0455	CL15595.Contig1_All,COG0455	CL15608.Contig1_All,COG0455	CL15608.Contig2_All,COG0455	CL15618.Contig1_All,COG0455	CL15630.Contig1_All,COG0455	CL15630.Contig2_All,COG0455	CL15635.Contig2_All,COG1196	CL15635.Contig3_All,COG1196	CL15635.Contig4_All,COG1196	CL15642.Contig1_All,COG0455	CL15642.Contig2_All,COG0455	CL15649.Contig1_All,COG0455	CL15649.Contig2_All,COG0455	CL15653.Contig1_All,COG5184	CL15653.Contig2_All,COG5184	CL15653.Contig3_All,COG5184	CL15653.Contig4_All,COG5184	CL15653.Contig5_All,COG5184	CL15653.Contig6_All,COG5184	CL15653.Contig7_All,COG5184	CL15653.Contig8_All,COG5184	CL15657.Contig5_All,COG1196	CL15657.Contig5_All,COG3096	CL15659.Contig1_All,COG0455	CL15659.Contig2_All,COG0455	CL15668.Contig3_All,COG0455	CL15686.Contig4_All,COG0455	CL15731.Contig3_All,COG0455	CL15737.Contig1_All,COG0455	CL15749.Contig1_All,COG0455	CL15749.Contig2_All,COG0455	CL15751.Contig2_All,COG0455	CL15772.Contig1_All,COG0455	CL15772.Contig2_All,COG0455	CL15772.Contig2_All,COG1674	CL15772.Contig3_All,COG0455	CL15772.Contig4_All,COG0455	CL15772.Contig5_All,COG0455	CL15772.Contig6_All,COG0455	CL15772.Contig6_All,COG1674	CL15772.Contig7_All,COG0455	CL15782.Contig1_All,COG1196	CL15782.Contig2_All,COG1196	CL15796.Contig1_All,COG5147	CL15796.Contig2_All,COG5147	CL15815.Contig1_All,COG0455	CL15815.Contig2_All,COG0455	CL15815.Contig3_All,COG0455	CL15815.Contig4_All,COG0455	CL15815.Contig4_All,COG1674	CL15815.Contig5_All,COG0455	CL15815.Contig6_All,COG0455	CL15815.Contig7_All,COG0455	CL15815.Contig8_All,COG0455	CL15821.Contig2_All,COG0455	CL15824.Contig1_All,COG0455	CL15855.Contig1_All,COG0455	CL15862.Contig2_All,COG0455	CL15862.Contig3_All,COG0455	CL15869.Contig1_All,COG0455	CL15869.Contig2_All,COG0455	CL15869.Contig3_All,COG0455	CL15869.Contig5_All,COG0455	CL15869.Contig6_All,COG0455	CL15881.Contig1_All,COG0455	CL15881.Contig4_All,COG0455	CL15919.Contig1_All,COG1196	CL15919.Contig2_All,COG1196	CL15919.Contig3_All,COG1196	CL15919.Contig4_All,COG1196	CL15926.Contig3_All,COG0455	CL15926.Contig5_All,COG0455	CL15929.Contig1_All,COG0455	CL15929.Contig2_All,COG0455	CL15929.Contig3_All,COG0455	CL15931.Contig1_All,COG0455	CL15931.Contig2_All,COG0455	CL15933.Contig1_All,COG5147	CL15947.Contig2_All,COG0455	CL15947.Contig4_All,COG0455	CL15947.Contig5_All,COG0455	CL15948.Contig1_All,COG0455	CL15948.Contig2_All,COG0455	CL15948.Contig3_All,COG0455	CL15966.Contig1_All,COG0455	CL15966.Contig2_All,COG0455	CL15974.Contig1_All,COG0489	CL15974.Contig2_All,COG0489	CL15974.Contig3_All,COG0489	CL15976.Contig2_All,COG0455	CL15976.Contig3_All,COG0455	CL15976.Contig4_All,COG0455	CL15976.Contig5_All,COG0455	CL15976.Contig6_All,COG0455	CL15978.Contig1_All,COG0455	CL15978.Contig2_All,COG0455	CL15986.Contig2_All,COG0455	CL15986.Contig3_All,COG0455	CL15988.Contig3_All,COG1196	CL15994.Contig1_All,COG0455	CL15994.Contig1_All,COG5126	CL15994.Contig2_All,COG5126	CL15994.Contig2_All,COG0455	CL15994.Contig3_All,COG5126	CL15994.Contig4_All,COG5126	CL15994.Contig5_All,COG0455	CL15994.Contig5_All,COG5126	CL15994.Contig6_All,COG0455	CL15994.Contig6_All,COG5126	CL15999.Contig2_All,COG0455	CL15999.Contig3_All,COG0455	CL15999.Contig4_All,COG0455	CL16016.Contig1_All,COG0455	CL16016.Contig2_All,COG0455	CL16025.Contig2_All,COG0455	CL16026.Contig1_All,COG0455	CL16026.Contig2_All,COG0455	CL16026.Contig4_All,COG0455	CL16053.Contig1_All,COG1196	CL16053.Contig2_All,COG1196	CL16053.Contig2_All,COG0455	CL16057.Contig1_All,COG0455	CL16097.Contig1_All,COG0455	CL16097.Contig2_All,COG0455	CL16097.Contig3_All,COG0455	CL16106.Contig1_All,COG0455	CL16106.Contig2_All,COG0455	CL16106.Contig3_All,COG0455	CL16114.Contig1_All,COG0455	CL16114.Contig5_All,COG0455	CL16144.Contig3_All,COG0455	CL16186.Contig1_All,COG0455	CL16188.Contig1_All,COG5333	CL16188.Contig2_All,COG5333	CL16188.Contig3_All,COG5333	CL16188.Contig4_All,COG5333	CL16188.Contig5_All,COG5333	CL16188.Contig6_All,COG5333	CL16188.Contig8_All,COG5333	CL16188.Contig9_All,COG5333	CL16200.Contig1_All,COG0455	CL16200.Contig2_All,COG0455	CL16200.Contig3_All,COG0455	CL16202.Contig1_All,COG0455	CL16208.Contig1_All,COG0455	CL16208.Contig3_All,COG0455	CL16208.Contig4_All,COG0455	CL16208.Contig5_All,COG0455	CL16208.Contig6_All,COG0455	CL16209.Contig2_All,COG0455	CL16209.Contig5_All,COG0455	CL16223.Contig1_All,COG0455	CL16223.Contig4_All,COG0455	CL16228.Contig4_All,COG0455	CL16232.Contig2_All,COG0455	CL16259.Contig2_All,COG0455	CL16260.Contig1_All,COG5126	CL16260.Contig2_All,COG5126	CL16262.Contig1_All,COG1674	CL16262.Contig2_All,COG1674	CL16294.Contig14_All,COG0455	CL16299.Contig1_All,COG0455	CL16299.Contig2_All,COG0455	CL16299.Contig3_All,COG0455	CL16299.Contig4_All,COG0455	CL16308.Contig2_All,COG0455	CL16311.Contig1_All,COG5024	CL16311.Contig2_All,COG5024	CL16311.Contig3_All,COG5024	CL16311.Contig5_All,COG5024	CL16314.Contig2_All,COG0455	CL16315.Contig2_All,COG0455	CL16315.Contig3_All,COG0455	CL16320.Contig3_All,COG0455	CL16326.Contig1_All,COG0455	CL16326.Contig2_All,COG0455	CL16326.Contig3_All,COG0455	CL16326.Contig4_All,COG0455	CL16326.Contig6_All,COG0455	CL16338.Contig3_All,COG0455	CL16347.Contig4_All,COG1674	CL16347.Contig5_All,COG1674	CL16365.Contig1_All,COG0455	CL16365.Contig2_All,COG0455	CL16365.Contig3_All,COG0455	CL16369.Contig2_All,COG1196	CL16369.Contig6_All,COG1196	CL16369.Contig10_All,COG0455	CL16369.Contig11_All,COG1196	CL16369.Contig13_All,COG1196	CL16369.Contig16_All,COG0455	CL16369.Contig22_All,COG1196	CL16369.Contig28_All,COG1196	CL16374.Contig2_All,COG0455	CL16377.Contig2_All,COG0455	CL16377.Contig3_All,COG0455	CL16395.Contig1_All,COG0455	CL16397.Contig1_All,COG0455	CL16397.Contig2_All,COG0455	CL16397.Contig3_All,COG0455	CL16397.Contig5_All,COG0455	CL16397.Contig6_All,COG0455	CL16397.Contig7_All,COG0455	CL16397.Contig8_All,COG0455	CL16397.Contig11_All,COG0455	CL16403.Contig1_All,COG0455	CL16403.Contig2_All,COG0455	CL16403.Contig3_All,COG0455	CL16406.Contig1_All,COG5126	CL16406.Contig2_All,COG5126	CL16406.Contig3_All,COG5126	CL16406.Contig4_All,COG5126	CL16415.Contig2_All,COG0455	CL16425.Contig2_All,COG0455	CL16425.Contig5_All,COG0455	CL16425.Contig6_All,COG0455	CL16433.Contig1_All,COG0455	CL16433.Contig2_All,COG0455	CL16450.Contig2_All,COG0455	CL16466.Contig1_All,COG0455	CL16466.Contig3_All,COG0455	CL16468.Contig1_All,COG0455	CL16468.Contig2_All,COG0455	CL16468.Contig3_All,COG0455	CL16474.Contig1_All,COG0455	CL16474.Contig2_All,COG0455	CL16481.Contig1_All,COG0455	CL16481.Contig2_All,COG0455	CL16481.Contig3_All,COG0455	CL16481.Contig4_All,COG0455	CL16482.Contig1_All,COG0455	CL16482.Contig2_All,COG0455	CL16506.Contig1_All,COG0455	CL16513.Contig1_All,COG0455	CL16513.Contig2_All,COG0455	CL16529.Contig1_All,COG0455	CL16529.Contig2_All,COG0455	CL16532.Contig2_All,COG5024	CL16532.Contig3_All,COG5024	CL16544.Contig2_All,COG0455	CL16577.Contig1_All,COG0455	CL16577.Contig2_All,COG0455	CL16578.Contig1_All,COG0455	CL16578.Contig1_All,COG1674	CL16578.Contig2_All,COG0455	CL16578.Contig2_All,COG1674	CL16581.Contig3_All,COG0455	CL16581.Contig4_All,COG0455	CL16589.Contig1_All,COG0455	CL16589.Contig2_All,COG0455	CL16611.Contig3_All,COG0455	CL16612.Contig1_All,COG0455	CL16612.Contig2_All,COG0455	CL16612.Contig3_All,COG0455	CL16615.Contig1_All,COG0455	CL16615.Contig2_All,COG0455	CL16616.Contig1_All,COG0455	CL16616.Contig2_All,COG0455	CL16620.Contig1_All,COG0455	CL16620.Contig4_All,COG0455	CL16620.Contig6_All,COG0455	CL16620.Contig7_All,COG0455	CL16622.Contig1_All,COG0455	CL16629.Contig2_All,COG0455	CL16629.Contig3_All,COG0455	CL16630.Contig1_All,COG0455	CL16634.Contig1_All,COG0455	CL16634.Contig2_All,COG0455	CL16634.Contig2_All,COG1674	CL16635.Contig1_All,COG0455	CL16647.Contig1_All,COG0455	CL16650.Contig2_All,COG0455	CL16657.Contig1_All,COG1196	CL16657.Contig2_All,COG1196	CL16657.Contig3_All,COG1196	CL16660.Contig1_All,COG0455	CL16660.Contig2_All,COG0455	CL16660.Contig3_All,COG0455	CL16671.Contig1_All,COG0455	CL16671.Contig2_All,COG0455	CL16671.Contig2_All,COG1674	CL16677.Contig1_All,COG0455	CL16678.Contig2_All,COG0455	CL16681.Contig1_All,COG0455	CL16689.Contig1_All,COG0455	CL16689.Contig2_All,COG0455	CL16692.Contig1_All,COG0455	CL16692.Contig2_All,COG0455	CL16692.Contig3_All,COG0455	CL16720.Contig2_All,COG0455	CL16730.Contig3_All,COG0455	CL16730.Contig6_All,COG0455	CL16730.Contig7_All,COG0455	CL16737.Contig1_All,COG0455	CL16743.Contig3_All,COG0455	CL16749.Contig2_All,COG0455	CL16804.Contig3_All,COG0455	CL16804.Contig5_All,COG0455	CL16804.Contig6_All,COG0455	CL16805.Contig2_All,COG0455	CL16805.Contig3_All,COG0455	CL16809.Contig1_All,COG0455	CL16809.Contig4_All,COG0455	CL16809.Contig8_All,COG0455	CL16812.Contig26_All,COG0455	CL16812.Contig81_All,COG0455	CL16812.Contig112_All,COG1196	CL16825.Contig39_All,COG0455	CL16829.Contig1_All,COG0455	CL16848.Contig16_All,COG0455	CL16848.Contig23_All,COG0455	CL16848.Contig28_All,COG0455	CL16848.Contig30_All,COG0455	CL16849.Contig1_All,COG0455	CL16849.Contig2_All,COG0455	CL16852.Contig1_All,COG0455	CL16866.Contig2_All,COG0455	CL16870.Contig2_All,COG0455	CL16870.Contig3_All,COG0455	CL16870.Contig4_All,COG0455	CL16870.Contig5_All,COG0455	CL16870.Contig6_All,COG0455	CL16873.Contig2_All,COG0455	CL16873.Contig3_All,COG0455	CL16877.Contig1_All,COG0455	CL16881.Contig2_All,COG0455	CL16884.Contig2_All,COG0455	CL16903.Contig1_All,COG0455	CL16903.Contig2_All,COG0455	CL16903.Contig3_All,COG0455	CL16912.Contig1_All,COG0455	CL16912.Contig2_All,COG0455	CL16912.Contig3_All,COG0455	CL16930.Contig5_All,COG0455	CL16930.Contig7_All,COG0455	CL16930.Contig8_All,COG0455	CL16930.Contig9_All,COG0455	CL16930.Contig10_All,COG0455	CL16935.Contig2_All,COG0455	CL16952.Contig2_All,COG0455	CL16954.Contig2_All,COG0455	CL16962.Contig1_All,COG0455	CL16962.Contig2_All,COG0455	CL16962.Contig3_All,COG0455	CL16970.Contig1_All,COG0455	CL16970.Contig3_All,COG0455	CL16975.Contig2_All,COG0455	CL16975.Contig3_All,COG0455	CL16984.Contig2_All,COG0455	CL16989.Contig2_All,COG0455	CL17009.Contig3_All,COG0455	CL17012.Contig2_All,COG0455	CL17015.Contig1_All,COG0455	CL17015.Contig2_All,COG0455	CL17018.Contig2_All,COG0455	CL17018.Contig3_All,COG0455	CL17022.Contig35_All,COG0455	CL17022.Contig65_All,COG0455	CL17022.Contig72_All,COG0455	CL17022.Contig84_All,COG0455	CL17022.Contig103_All,COG0455	CL17022.Contig135_All,COG0455	CL17023.Contig4_All,COG0455	CL17037.Contig1_All,COG4942	CL17037.Contig1_All,COG1196	CL17037.Contig2_All,COG1196	CL17042.Contig1_All,COG0455	CL17042.Contig2_All,COG0455	CL17042.Contig3_All,COG0455	CL17051.Contig1_All,COG0455	CL17051.Contig2_All,COG0455	CL17051.Contig3_All,COG0455	CL17051.Contig4_All,COG0455	CL17061.Contig1_All,COG0455	CL17074.Contig2_All,COG0455	CL17074.Contig8_All,COG0455	CL17082.Contig1_All,COG0455	CL17087.Contig1_All,COG0455	CL17087.Contig3_All,COG0455	CL17087.Contig4_All,COG0455	CL17089.Contig1_All,COG0455	CL17089.Contig2_All,COG0455	CL17097.Contig2_All,COG1196	CL17101.Contig5_All,COG0455	CL17130.Contig3_All,COG0455	CL17141.Contig1_All,COG0455	CL17141.Contig2_All,COG0455	CL17141.Contig3_All,COG0455	CL17160.Contig1_All,COG5184	CL17160.Contig2_All,COG5184	CL17195.Contig2_All,COG0455	CL17233.Contig2_All,COG0455	CL17233.Contig4_All,COG0455	CL17238.Contig4_All,COG0455	CL17238.Contig4_All,COG1674	CL17246.Contig1_All,COG0455	CL17246.Contig2_All,COG0455	CL17246.Contig3_All,COG0455	CL17246.Contig4_All,COG0455	CL17246.Contig5_All,COG0455	CL17248.Contig1_All,COG5126	CL17248.Contig2_All,COG5126	CL17248.Contig4_All,COG5126	CL17251.Contig1_All,COG0455	CL17251.Contig2_All,COG0455	CL17257.Contig3_All,COG0455	CL17258.Contig1_All,COG1196	CL17258.Contig1_All,COG0455	CL17258.Contig4_All,COG1196	CL17258.Contig6_All,COG1196	CL17258.Contig6_All,COG0455	CL17258.Contig7_All,COG1196	CL17258.Contig8_All,COG0455	CL17258.Contig8_All,COG1196	CL17258.Contig9_All,COG1196	CL17258.Contig9_All,COG0455	CL17258.Contig10_All,COG1196	CL17258.Contig10_All,COG0455	CL17258.Contig11_All,COG0455	CL17258.Contig12_All,COG0455	CL17258.Contig15_All,COG1196	CL17258.Contig18_All,COG1196	CL17262.Contig2_All,COG0455	CL17274.Contig2_All,COG0455	CL17276.Contig3_All,COG0455	CL17276.Contig4_All,COG0455	CL17276.Contig5_All,COG0455	CL17277.Contig2_All,COG0455	CL17277.Contig3_All,COG0455	CL17289.Contig1_All,COG0455	CL17289.Contig2_All,COG0455	CL17292.Contig1_All,COG0455	CL17292.Contig1_All,COG1674	CL17299.Contig1_All,COG0455	CL17302.Contig2_All,COG0455	CL17302.Contig5_All,COG0455	CL17302.Contig6_All,COG0455	CL17325.Contig1_All,COG5041	CL17325.Contig2_All,COG5041	CL17327.Contig2_All,COG0455	CL17332.Contig2_All,COG0455	CL17334.Contig1_All,COG0455	CL17360.Contig1_All,COG0455	CL17360.Contig2_All,COG0455	CL17361.Contig4_All,COG0455	CL17394.Contig6_All,COG0455	CL17394.Contig7_All,COG0455	CL17404.Contig1_All,COG5147	CL17404.Contig2_All,COG5147	CL17404.Contig3_All,COG5147	CL17405.Contig1_All,COG5147	CL17408.Contig1_All,COG0455	CL17408.Contig2_All,COG0455	CL17411.Contig1_All,COG5537	CL17417.Contig1_All,COG5126	CL17417.Contig2_All,COG5126	CL17419.Contig1_All,COG0455	CL17423.Contig1_All,COG0455	CL17436.Contig3_All,COG0455	CL17439.Contig2_All,COG0455	CL17439.Contig3_All,COG0455	CL17439.Contig5_All,COG0455	CL17439.Contig6_All,COG0455	CL17439.Contig7_All,COG0455	CL17456.Contig1_All,COG0455	CL17456.Contig2_All,COG0455	CL17456.Contig3_All,COG0455	CL17457.Contig2_All,COG0455	CL17458.Contig1_All,COG0455	CL17458.Contig2_All,COG0455	CL17458.Contig3_All,COG0455	CL17459.Contig2_All,COG5024	CL17459.Contig3_All,COG5024	CL17459.Contig4_All,COG5024	CL17474.Contig2_All,COG0455	CL17481.Contig1_All,COG0455	CL17481.Contig2_All,COG0455	CL17518.Contig1_All,COG0455	CL17518.Contig2_All,COG0455	CL17523.Contig2_All,COG0455	CL17525.Contig1_All,COG1674	CL17525.Contig1_All,COG0455	CL17525.Contig2_All,COG0455	CL17525.Contig3_All,COG0455	CL17549.Contig35_All,COG0455	CL17549.Contig46_All,COG1674	CL17549.Contig48_All,COG0455	CL17549.Contig51_All,COG0455	CL17551.Contig1_All,COG1674	CL17561.Contig1_All,COG0455	CL17561.Contig2_All,COG0455	CL17570.Contig1_All,COG5220	CL17570.Contig2_All,COG5220	CL17570.Contig3_All,COG5220	CL17572.Contig1_All,COG0455	CL17581.Contig8_All,COG0455	CL17581.Contig19_All,COG0455	CL17581.Contig21_All,COG0455	CL17591.Contig2_All,COG0455	CL17603.Contig1_All,COG0455	CL17603.Contig2_All,COG0455	CL17603.Contig3_All,COG0455	CL17603.Contig4_All,COG0455	CL17603.Contig5_All,COG0455	CL17603.Contig6_All,COG0455	CL17607.Contig4_All,COG0455	CL17613.Contig2_All,COG0455	CL17613.Contig3_All,COG0455	CL17618.Contig2_All,COG0455	CL17637.Contig2_All,COG0455	CL17652.Contig1_All,COG3115	CL17652.Contig2_All,COG0455	CL17652.Contig4_All,COG0455	CL17653.Contig1_All,COG1674	CL17653.Contig2_All,COG1674	CL17653.Contig3_All,COG1674	CL17653.Contig3_All,COG0455	CL17653.Contig4_All,COG1674	CL17669.Contig1_All,COG0455	CL17669.Contig2_All,COG0455	CL17669.Contig3_All,COG0455	CL17669.Contig4_All,COG0455	CL17669.Contig5_All,COG0455	CL17673.Contig2_All,COG0455	CL17673.Contig3_All,COG0455	CL17673.Contig4_All,COG0455	CL17673.Contig5_All,COG0455	CL17674.Contig1_All,COG0455	CL17674.Contig2_All,COG0455	CL17707.Contig2_All,COG0455	CL17707.Contig3_All,COG0455	CL17707.Contig4_All,COG0455	CL17723.Contig2_All,COG0455	CL17725.Contig1_All,COG0455	CL17725.Contig2_All,COG0455	CL17725.Contig3_All,COG0455	CL17745.Contig1_All,COG0455	CL17745.Contig2_All,COG0455	CL17745.Contig3_All,COG0455	CL17772.Contig2_All,COG5032	CL17783.Contig5_All,COG0455	CL17813.Contig1_All,COG0455	CL17813.Contig2_All,COG0455	CL17813.Contig4_All,COG0455	CL17813.Contig6_All,COG0455	CL17813.Contig7_All,COG0455	CL17813.Contig8_All,COG0455	CL17813.Contig12_All,COG0455	CL17822.Contig1_All,COG0455	CL17822.Contig2_All,COG0455	CL17844.Contig2_All,COG0455	CL17851.Contig1_All,COG0455	CL17869.Contig1_All,COG0455	CL17870.Contig1_All,COG0455	CL17870.Contig2_All,COG0455	CL17881.Contig2_All,COG0455	CL17881.Contig9_All,COG0455	CL17881.Contig10_All,COG0455	CL17881.Contig11_All,COG0455	CL17881.Contig13_All,COG0455	CL17881.Contig15_All,COG0455	CL17881.Contig16_All,COG0455	CL17881.Contig17_All,COG0455	CL17888.Contig2_All,COG0455	CL17890.Contig1_All,COG5147	CL17890.Contig2_All,COG5147	CL17893.Contig2_All,COG0455	CL17897.Contig4_All,COG0455	CL17900.Contig2_All,COG5126	CL17900.Contig3_All,COG5126	CL17906.Contig3_All,COG0455	CL17917.Contig1_All,COG0455	CL17917.Contig2_All,COG0455	CL17927.Contig1_All,COG0455	CL17940.Contig1_All,COG5024	CL17940.Contig2_All,COG5024	CL17940.Contig3_All,COG5024	CL17943.Contig1_All,COG0455	CL17943.Contig3_All,COG0455	CL17943.Contig5_All,COG0455	CL17943.Contig6_All,COG0455	CL17943.Contig8_All,COG0455	CL17943.Contig9_All,COG0455	CL17943.Contig11_All,COG0455	CL17962.Contig38_All,COG0455	CL17969.Contig19_All,COG0455	CL17974.Contig1_All,COG0455	CL17974.Contig2_All,COG0455	CL17981.Contig1_All,COG0455	CL17999.Contig2_All,COG0455	CL18000.Contig1_All,COG0455	CL18002.Contig1_All,COG0455	CL18002.Contig2_All,COG0455	CL18015.Contig2_All,COG0455	CL18016.Contig65_All,COG0455	CL18029.Contig1_All,COG0455	CL18037.Contig3_All,COG0455	CL18037.Contig4_All,COG0455	CL18043.Contig1_All,COG0455	CL18043.Contig13_All,COG0455	CL18045.Contig5_All,COG0455	CL18054.Contig2_All,COG0455	CL18061.Contig2_All,COG0455	CL18080.Contig4_All,COG0455	CL18087.Contig1_All,COG0455	CL18111.Contig1_All,COG0455	CL18111.Contig2_All,COG0455	CL18111.Contig3_All,COG0455	CL18111.Contig4_All,COG0455	CL18111.Contig5_All,COG0455	CL18134.Contig2_All,COG1196	CL18140.Contig3_All,COG1196	CL18161.Contig4_All,COG0455	CL18190.Contig1_All,COG0455	CL18191.Contig1_All,COG0455	CL18191.Contig1_All,COG1674	CL18191.Contig2_All,COG0455	CL18191.Contig3_All,COG0455	CL18201.Contig15_All,COG0455	CL18201.Contig28_All,COG0455	CL18220.Contig2_All,COG0455	CL18228.Contig1_All,COG5132	CL18228.Contig2_All,COG5132	CL18228.Contig3_All,COG5132	CL18228.Contig4_All,COG5132	CL18228.Contig5_All,COG5132	CL18228.Contig6_All,COG5132	CL18228.Contig7_All,COG5132	CL18228.Contig8_All,COG5132	CL18228.Contig9_All,COG5132	CL18228.Contig10_All,COG5132	CL18228.Contig11_All,COG5132	CL18233.Contig1_All,COG0455	CL18235.Contig2_All,COG0455	CL18235.Contig3_All,COG0455	CL18247.Contig1_All,COG0455	CL18247.Contig2_All,COG0455	CL18247.Contig3_All,COG0455	CL18247.Contig4_All,COG0455	CL18264.Contig2_All,COG0455	CL18290.Contig14_All,COG0455	CL18335.Contig1_All,COG0455	CL18336.Contig2_All,COG0455	CL18342.Contig3_All,COG0455	CL18342.Contig4_All,COG0455	CL18343.Contig1_All,COG0455	CL18376.Contig1_All,COG1196	CL18376.Contig2_All,COG1196	CL18377.Contig1_All,COG0455	CL18377.Contig2_All,COG0455	CL18387.Contig2_All,COG0455	CL18387.Contig3_All,COG0455	CL18405.Contig2_All,COG0455	CL18419.Contig1_All,COG0455	CL18419.Contig2_All,COG0455	CL18419.Contig3_All,COG0455	CL18419.Contig4_All,COG0455	CL18419.Contig5_All,COG0455	CL18419.Contig7_All,COG0455	CL18419.Contig8_All,COG0455	CL18428.Contig2_All,COG1196	CL18453.Contig1_All,COG0455	CL18453.Contig3_All,COG0455	CL18453.Contig4_All,COG0455	CL18456.Contig1_All,COG0455	CL18456.Contig2_All,COG0455	CL18456.Contig3_All,COG0455	CL18469.Contig1_All,COG0455	CL18469.Contig2_All,COG0455	CL18469.Contig3_All,COG0455	CL18469.Contig4_All,COG0455	CL18471.Contig1_All,COG0455	CL18471.Contig2_All,COG0455	CL18480.Contig2_All,COG0455	CL18487.Contig3_All,COG5147	CL18492.Contig2_All,COG0455	CL18497.Contig6_All,COG0455	CL18517.Contig2_All,COG0455	CL18521.Contig1_All,COG0455	CL18521.Contig2_All,COG0455	CL18521.Contig3_All,COG0455	CL18532.Contig2_All,COG0455	CL18532.Contig4_All,COG0455	CL18533.Contig1_All,COG5147	CL18533.Contig2_All,COG5147	CL18533.Contig3_All,COG5147	CL18544.Contig1_All,COG5194	CL18544.Contig2_All,COG5194	CL18544.Contig3_All,COG5194	CL18550.Contig1_All,COG5184	CL18550.Contig2_All,COG5184	CL18576.Contig4_All,COG0455	CL18579.Contig1_All,COG0455	CL18579.Contig2_All,COG0455	CL18579.Contig3_All,COG0455	CL18579.Contig4_All,COG0455	CL18585.Contig1_All,COG0455	CL18585.Contig4_All,COG0455	CL18596.Contig1_All,COG0455	CL18596.Contig2_All,COG0455	CL18596.Contig3_All,COG0455	CL18602.Contig1_All,COG0455	CL18602.Contig3_All,COG0455	CL18602.Contig5_All,COG0455	CL18602.Contig6_All,COG0455	CL18602.Contig12_All,COG0455	CL18602.Contig13_All,COG0455	CL18602.Contig14_All,COG0455	CL18602.Contig15_All,COG0455	CL18602.Contig17_All,COG0455	CL18602.Contig18_All,COG0455	CL18602.Contig20_All,COG0455	CL18602.Contig22_All,COG0455	CL18602.Contig23_All,COG0455	CL18602.Contig24_All,COG0455	CL18602.Contig25_All,COG0455	CL18602.Contig26_All,COG0455	CL18602.Contig28_All,COG0455	CL18602.Contig29_All,COG0455	CL18602.Contig30_All,COG0455	CL18602.Contig31_All,COG0455	CL18602.Contig32_All,COG0455	CL18602.Contig33_All,COG0455	CL18602.Contig35_All,COG0455	CL18602.Contig36_All,COG0455	CL18602.Contig37_All,COG0455	CL18602.Contig38_All,COG0455	CL18602.Contig39_All,COG0455	CL18602.Contig40_All,COG0455	CL18602.Contig47_All,COG0455	CL18602.Contig48_All,COG0455	CL18602.Contig51_All,COG0455	CL18602.Contig52_All,COG0455	CL18602.Contig53_All,COG0455	CL18602.Contig56_All,COG0455	CL18650.Contig2_All,COG0455	CL18659.Contig3_All,COG0455	CL18659.Contig4_All,COG0455	CL18660.Contig1_All,COG5032	CL18660.Contig2_All,COG5032	CL18662.Contig1_All,COG0455	CL18662.Contig2_All,COG0455	CL18687.Contig1_All,COG0455	CL18687.Contig3_All,COG0455	CL18687.Contig4_All,COG0455	CL18691.Contig1_All,COG5217	CL18691.Contig2_All,COG5217	CL18714.Contig26_All,COG0455	CL18714.Contig26_All,COG1674	CL18714.Contig40_All,COG1196	CL18722.Contig1_All,COG1196	CL18722.Contig2_All,COG1196	CL18722.Contig3_All,COG1196	CL18725.Contig2_All,COG1196	CL18735.Contig2_All,COG1196	CL18740.Contig5_All,COG0455	CL18742.Contig1_All,COG0455	CL18742.Contig2_All,COG0455	CL18748.Contig1_All,COG0455	CL18748.Contig2_All,COG0455	CL18748.Contig3_All,COG0455	CL18748.Contig4_All,COG0455	CL18755.Contig1_All,COG0455	CL18755.Contig2_All,COG0455	CL18764.Contig1_All,COG1674	CL18782.Contig2_All,COG1674	CL18782.Contig2_All,COG0455	CL18786.Contig22_All,COG0455	CL18803.Contig2_All,COG0455	CL18848.Contig1_All,COG0455	CL18848.Contig2_All,COG0455	CL18865.Contig1_All,COG0455	CL18877.Contig2_All,COG0455	CL18882.Contig1_All,COG0455	CL18882.Contig2_All,COG0455	CL18882.Contig3_All,COG0455	CL18882.Contig5_All,COG0455	CL18882.Contig9_All,COG0455	CL18882.Contig15_All,COG0455	CL18882.Contig16_All,COG0455	CL18882.Contig17_All,COG0455	CL18882.Contig19_All,COG0455	CL18882.Contig22_All,COG0455	CL18882.Contig23_All,COG0455	CL18882.Contig24_All,COG0455	CL18882.Contig25_All,COG0455	CL18882.Contig26_All,COG0455	CL18898.Contig1_All,COG0455	CL18898.Contig2_All,COG0455	CL18900.Contig1_All,COG0455	CL18904.Contig2_All,COG0455	CL18908.Contig1_All,COG0455	CL18908.Contig1_All,COG1674	CL18908.Contig3_All,COG0455	CL18909.Contig2_All,COG1196	CL18916.Contig1_All,COG0455	CL18918.Contig1_All,COG0455	CL18918.Contig2_All,COG0455	CL18918.Contig3_All,COG0455	CL18918.Contig4_All,COG0455	CL18927.Contig2_All,COG0455	CL18937.Contig3_All,COG0455	CL18953.Contig2_All,COG0455	CL18982.Contig2_All,COG0455	CL18986.Contig1_All,COG0455	CL18988.Contig2_All,COG0455	CL18991.Contig1_All,COG0455	CL18991.Contig2_All,COG0455	CL18991.Contig3_All,COG0455	CL18998.Contig1_All,COG0455	CL18998.Contig2_All,COG0455	CL19018.Contig2_All,COG0455	CL19018.Contig2_All,COG1674	CL19018.Contig3_All,COG0455	CL19035.Contig1_All,COG0455	CL19035.Contig2_All,COG0455	CL19039.Contig1_All,COG5147	CL19039.Contig2_All,COG5147	CL19048.Contig2_All,COG0455	CL19062.Contig6_All,COG0455	CL19062.Contig7_All,COG0455	CL19077.Contig2_All,COG0455	CL19079.Contig6_All,COG0455	CL19079.Contig7_All,COG0455	CL19079.Contig13_All,COG0455	CL19079.Contig16_All,COG0455	CL19095.Contig1_All,COG0455	CL19095.Contig2_All,COG0455	CL19100.Contig1_All,COG0455	CL19138.Contig5_All,COG5057	CL19157.Contig2_All,COG0455	CL19214.Contig1_All,COG0455	CL19215.Contig1_All,COG0455	CL19219.Contig1_All,COG1196	CL19219.Contig2_All,COG1196	CL19224.Contig2_All,COG0455	CL19230.Contig1_All,COG0455	CL19258.Contig1_All,COG0455	CL19258.Contig2_All,COG0455	CL19264.Contig1_All,COG5126	CL19264.Contig2_All,COG5126	CL19264.Contig3_All,COG5126	CL19264.Contig3_All,COG0455	CL19264.Contig4_All,COG5126	CL19264.Contig5_All,COG5126	CL19264.Contig6_All,COG5126	CL19264.Contig7_All,COG5126	CL19264.Contig8_All,COG5126	CL19264.Contig9_All,COG5126	CL19264.Contig9_All,COG0455	CL19264.Contig10_All,COG5126	CL19264.Contig11_All,COG5126	CL19269.Contig1_All,COG0455	CL19274.Contig3_All,COG0455	CL19282.Contig2_All,COG0455	CL19282.Contig3_All,COG0455	CL19282.Contig6_All,COG0455	CL19325.Contig1_All,COG1196	CL19325.Contig2_All,COG1196	CL19331.Contig4_All,COG0455	CL19350.Contig4_All,COG0455	CL19355.Contig2_All,COG1674	CL19358.Contig1_All,COG0455	CL19358.Contig2_All,COG0455	CL19363.Contig2_All,COG0455	CL19383.Contig1_All,COG0455	CL19383.Contig2_All,COG0455	CL19383.Contig3_All,COG0455	CL19383.Contig4_All,COG0455	CL19386.Contig1_All,COG0455	CL19386.Contig3_All,COG0455	CL19386.Contig5_All,COG0455	CL19386.Contig6_All,COG0455	CL19386.Contig10_All,COG0455	CL19386.Contig14_All,COG0455	CL19386.Contig16_All,COG0455	CL19386.Contig18_All,COG0455	CL19386.Contig21_All,COG0455	CL19386.Contig23_All,COG0455	CL19386.Contig25_All,COG0455	CL19386.Contig26_All,COG0455	CL19386.Contig30_All,COG0455	CL19386.Contig31_All,COG0455	CL19386.Contig34_All,COG0455	CL19386.Contig37_All,COG0455	CL19386.Contig43_All,COG0455	CL19389.Contig2_All,COG0455	CL19395.Contig3_All,COG0455	CL19395.Contig5_All,COG0455	CL19395.Contig6_All,COG0455	CL19395.Contig8_All,COG0455	CL19395.Contig9_All,COG0455	CL19403.Contig2_All,COG0455	CL19407.Contig3_All,COG0455	CL19443.Contig4_All,COG0455	CL19443.Contig4_All,COG1674	CL19445.Contig2_All,COG0455	CL19450.Contig140_All,COG0455	CL19458.Contig6_All,COG0455	CL19458.Contig7_All,COG0455	CL19458.Contig8_All,COG0455	CL19458.Contig9_All,COG0455	CL19467.Contig2_All,COG0455	CL19487.Contig1_All,COG0455	CL19487.Contig2_All,COG0455	CL19487.Contig3_All,COG0455	CL19487.Contig5_All,COG0455	CL19487.Contig8_All,COG0455	CL19500.Contig3_All,COG0455	CL19500.Contig10_All,COG0455	CL19500.Contig13_All,COG0455	CL19500.Contig16_All,COG0455	CL19506.Contig1_All,COG0455	CL19506.Contig2_All,COG0455	CL19521.Contig3_All,COG0455	CL19526.Contig1_All,COG0455	CL19526.Contig2_All,COG0455	CL19545.Contig6_All,COG0455	CL19545.Contig9_All,COG0455	CL19545.Contig35_All,COG0455	CL19549.Contig5_All,COG0455	CL19549.Contig16_All,COG0455	CL19549.Contig25_All,COG0455	CL19549.Contig28_All,COG0455	CL19562.Contig1_All,COG0455	CL19562.Contig2_All,COG0455	CL19562.Contig3_All,COG0455	CL19567.Contig2_All,COG0455	CL19571.Contig1_All,COG0455	CL19571.Contig2_All,COG0455	CL19571.Contig3_All,COG0455	CL19588.Contig1_All,COG0455	CL19588.Contig4_All,COG0455	CL19588.Contig6_All,COG0455	CL19588.Contig7_All,COG0455	CL19588.Contig8_All,COG0455	CL19588.Contig10_All,COG0455	CL19588.Contig11_All,COG0455	CL19588.Contig12_All,COG0455	CL19594.Contig1_All,COG0455	CL19594.Contig2_All,COG0455	CL19617.Contig17_All,COG0455	CL19622.Contig2_All,COG1674	CL19625.Contig2_All,COG0455	CL19628.Contig5_All,COG0455	CL19628.Contig6_All,COG0455	CL19630.Contig1_All,COG0455	CL19630.Contig2_All,COG0455	CL19637.Contig1_All,COG0455	CL19637.Contig2_All,COG0455	CL19657.Contig14_All,COG0455	CL19668.Contig3_All,COG0455	CL19674.Contig1_All,COG0455	CL19674.Contig2_All,COG0455	CL19674.Contig3_All,COG0455	CL19675.Contig1_All,COG5126	CL19675.Contig2_All,COG5126	CL19675.Contig3_All,COG5126	CL19675.Contig4_All,COG5126	CL19675.Contig7_All,COG5126	CL19675.Contig8_All,COG5126	CL19675.Contig16_All,COG5126	CL19675.Contig22_All,COG5126	CL19675.Contig23_All,COG5126	CL19675.Contig24_All,COG5126	CL19675.Contig26_All,COG5126	CL19675.Contig28_All,COG5126	CL19675.Contig29_All,COG5126	CL19675.Contig31_All,COG5126	CL19675.Contig32_All,COG5126	CL19675.Contig33_All,COG5126	CL19675.Contig34_All,COG5126	CL19675.Contig36_All,COG5126	CL19675.Contig37_All,COG5126	CL19675.Contig38_All,COG5126	CL19675.Contig39_All,COG5126	CL19675.Contig43_All,COG5126	CL19675.Contig45_All,COG5126	CL19675.Contig50_All,COG5126	CL19675.Contig52_All,COG5126	CL19675.Contig55_All,COG5126	CL19675.Contig59_All,COG5126	CL19675.Contig62_All,COG5126	CL19675.Contig63_All,COG5126	CL19676.Contig1_All,COG0455	CL19676.Contig2_All,COG0455	CL19677.Contig1_All,COG0455	CL19677.Contig2_All,COG0455	CL19677.Contig3_All,COG0455	CL19677.Contig4_All,COG0455	CL19677.Contig5_All,COG0455	CL19689.Contig1_All,COG0455	CL19689.Contig2_All,COG0455	CL19702.Contig3_All,COG0772	CL19702.Contig5_All,COG0772	CL19702.Contig6_All,COG0772	CL19707.Contig1_All,COG0455	CL19707.Contig2_All,COG0455	CL19707.Contig3_All,COG0455	CL19707.Contig4_All,COG0455	CL19707.Contig5_All,COG0455	CL19740.Contig1_All,COG1674	CL19740.Contig1_All,COG0455	CL19740.Contig6_All,COG1674	CL19740.Contig6_All,COG0455	CL19745.Contig1_All,COG0455	CL19745.Contig4_All,COG0455	CL19745.Contig7_All,COG0455	CL19747.Contig3_All,COG4942	CL19750.Contig1_All,COG0455	CL19750.Contig2_All,COG0455	CL19751.Contig1_All,COG0455	CL19751.Contig2_All,COG0455	CL19751.Contig3_All,COG0455	CL19751.Contig4_All,COG0455	CL19751.Contig5_All,COG0455	CL19765.Contig9_All,COG0455	CL19765.Contig10_All,COG0455	CL19765.Contig28_All,COG0455	CL19765.Contig30_All,COG0455	CL19765.Contig40_All,COG0455	CL19770.Contig5_All,COG0455	CL19771.Contig1_All,COG0455	CL19774.Contig4_All,COG0455	CL19774.Contig12_All,COG0455	CL19774.Contig13_All,COG0455	CL19776.Contig1_All,COG5072	CL19776.Contig2_All,COG5072	CL19784.Contig23_All,COG0455	CL19805.Contig13_All,COG0455	CL19809.Contig2_All,COG0455	CL19809.Contig3_All,COG0455	CL19820.Contig1_All,COG0455	CL19820.Contig3_All,COG0455	CL19820.Contig4_All,COG0455	CL19820.Contig5_All,COG0455	CL19820.Contig6_All,COG0455	CL19820.Contig7_All,COG0455	CL19825.Contig1_All,COG0455	CL19835.Contig2_All,COG0455	CL19835.Contig7_All,COG0455	CL19835.Contig12_All,COG0455	CL19835.Contig13_All,COG0455	CL19835.Contig17_All,COG0455	CL19839.Contig1_All,COG0455	CL19839.Contig2_All,COG0455	CL19845.Contig13_All,COG0455	CL19852.Contig1_All,COG0455	CL19852.Contig2_All,COG0455	CL19865.Contig4_All,COG0455	CL19868.Contig16_All,COG0455	CL19868.Contig19_All,COG0455	CL19881.Contig1_All,COG0455	CL19887.Contig1_All,COG0455	CL19887.Contig2_All,COG0455	CL19887.Contig3_All,COG0455	CL19894.Contig3_All,COG0455	CL19894.Contig6_All,COG0455	CL19912.Contig1_All,COG0455	CL19936.Contig1_All,COG0455	CL19938.Contig1_All,COG0455	CL19938.Contig3_All,COG0455	CL19938.Contig5_All,COG0455	CL19938.Contig6_All,COG0455	CL19973.Contig6_All,COG0455	CL19973.Contig11_All,COG1674	CL19973.Contig11_All,COG0455	CL19973.Contig20_All,COG0455	CL19973.Contig27_All,COG0455	CL19979.Contig1_All,COG0455	CL19979.Contig2_All,COG0455	CL19979.Contig3_All,COG0455	CL19979.Contig4_All,COG0455	CL19979.Contig5_All,COG0455	CL19982.Contig1_All,COG5147	CL19982.Contig2_All,COG5147	CL19985.Contig13_All,COG5184	CL19985.Contig32_All,COG0455	CL19985.Contig33_All,COG0455	CL19995.Contig1_All,COG0455	CL19995.Contig2_All,COG0455	CL20002.Contig3_All,COG0455	CL20002.Contig10_All,COG0455	CL20007.Contig24_All,COG0455	CL20007.Contig43_All,COG0455	CL20007.Contig47_All,COG0455	CL20007.Contig48_All,COG0455	CL20007.Contig74_All,COG0455	CL20007.Contig78_All,COG0455	CL20007.Contig88_All,COG0455	CL20007.Contig89_All,COG0455	CL20007.Contig95_All,COG0455	CL20007.Contig101_All,COG0455	CL20007.Contig106_All,COG0455	CL20007.Contig113_All,COG0455	CL20007.Contig114_All,COG0455	CL20007.Contig123_All,COG0455	CL20007.Contig132_All,COG0455	CL20007.Contig136_All,COG0455	CL20010.Contig1_All,COG0455	CL20010.Contig2_All,COG0455	CL20014.Contig13_All,COG0455	CL20016.Contig12_All,COG0455	CL20016.Contig13_All,COG0455	CL20016.Contig19_All,COG0455	CL20016.Contig24_All,COG0455	CL20016.Contig27_All,COG0455	CL20016.Contig30_All,COG0455	CL20016.Contig31_All,COG0455	CL20021.Contig4_All,COG0455	CL20021.Contig10_All,COG0455	CL20021.Contig16_All,COG0455	CL20021.Contig20_All,COG0455	CL20025.Contig4_All,COG0455	CL20025.Contig9_All,COG0455	CL20032.Contig2_All,COG0455	CL20032.Contig6_All,COG0455	CL20032.Contig10_All,COG0455	CL20032.Contig17_All,COG0455	CL20032.Contig20_All,COG0455	CL20045.Contig1_All,COG5147	CL20045.Contig2_All,COG5147	CL20052.Contig4_All,COG1196	CL20064.Contig2_All,COG0455	CL20064.Contig3_All,COG0455	CL20064.Contig5_All,COG0455	CL20064.Contig6_All,COG0455	CL20064.Contig7_All,COG0455	CL20064.Contig8_All,COG0455	CL20064.Contig10_All,COG0455	CL20064.Contig11_All,COG0455	CL20064.Contig13_All,COG0455	CL20064.Contig15_All,COG0455	CL20065.Contig14_All,COG0455	CL20065.Contig15_All,COG0455	CL20072.Contig1_All,COG0455	CL20072.Contig2_All,COG0455	CL20108.Contig1_All,COG0455	CL20108.Contig2_All,COG0455	CL20108.Contig3_All,COG0455	CL20108.Contig5_All,COG0455	CL20108.Contig6_All,COG0455	CL20108.Contig7_All,COG0455	CL20108.Contig9_All,COG0455	CL20108.Contig10_All,COG0455	CL20108.Contig12_All,COG0455	CL20108.Contig15_All,COG0455	CL20111.Contig9_All,COG0455	CL20113.Contig1_All,COG0455	CL20134.Contig2_All,COG1674	CL20138.Contig1_All,COG5032	CL20138.Contig2_All,COG5032	CL20142.Contig1_All,COG0455	CL20142.Contig2_All,COG0455	CL20142.Contig3_All,COG0455	CL20142.Contig4_All,COG0455	CL20153.Contig1_All,COG0455	CL20165.Contig5_All,COG0455	CL20174.Contig1_All,COG0455	CL20174.Contig2_All,COG0455	CL20183.Contig1_All,COG0455	CL20190.Contig1_All,COG0455	CL20198.Contig1_All,COG0455	CL20198.Contig2_All,COG0455	CL20198.Contig3_All,COG0455	CL20198.Contig4_All,COG0455	CL20198.Contig5_All,COG0455	CL20199.Contig5_All,COG1196	CL20199.Contig7_All,COG1196	CL20199.Contig9_All,COG1196	CL20212.Contig1_All,COG0455	CL20212.Contig2_All,COG0455	CL20218.Contig1_All,COG0455	CL20227.Contig2_All,COG1674	CL20229.Contig3_All,COG0455	CL20229.Contig5_All,COG0455	CL20229.Contig10_All,COG0455	CL20229.Contig15_All,COG0455	CL20231.Contig6_All,COG0455	CL20231.Contig9_All,COG0455	CL20231.Contig13_All,COG0455	CL20231.Contig14_All,COG0455	CL20231.Contig15_All,COG0455	CL20233.Contig1_All,COG0455	CL20235.Contig3_All,COG0455	CL20235.Contig4_All,COG0455	CL20265.Contig1_All,COG0455	CL20265.Contig2_All,COG0455	CL20265.Contig4_All,COG0455	CL20265.Contig5_All,COG0455	CL20265.Contig7_All,COG0455	CL20265.Contig8_All,COG0455	CL20265.Contig11_All,COG0455	CL20265.Contig12_All,COG0455	CL20265.Contig13_All,COG0455	CL20265.Contig14_All,COG0455	CL20265.Contig16_All,COG0455	CL20270.Contig2_All,COG0455	CL20270.Contig6_All,COG0455	CL20270.Contig12_All,COG0455	CL20271.Contig3_All,COG0455	CL20271.Contig6_All,COG0455	CL20271.Contig7_All,COG0455	CL20274.Contig16_All,COG0455	CL20275.Contig14_All,COG1196	CL20275.Contig14_All,COG3599	CL20276.Contig3_All,COG0455	CL20276.Contig4_All,COG0455	CL20276.Contig5_All,COG0455	CL20282.Contig4_All,COG0455	CL20286.Contig15_All,COG0455	CL20286.Contig18_All,COG0455	CL20286.Contig30_All,COG0455	CL20286.Contig32_All,COG0455	CL20289.Contig2_All,COG1196	CL20294.Contig1_All,COG0455	CL20294.Contig2_All,COG0455	CL20294.Contig4_All,COG0455	CL20311.Contig1_All,COG0455	CL20315.Contig9_All,COG0455	CL20347.Contig7_All,COG0455	CL20355.Contig1_All,COG0455	CL20356.Contig1_All,COG0455	CL20359.Contig2_All,COG0455	CL20368.Contig55_All,COG0455	CL20375.Contig11_All,COG1196	CL20380.Contig6_All,COG0455	CL20398.Contig2_All,COG1674	CL20398.Contig3_All,COG1674	CL20430.Contig1_All,COG5126	CL20430.Contig2_All,COG5126	CL20452.Contig2_All,COG0455	CL20455.Contig2_All,COG0455	CL20455.Contig6_All,COG0455	CL20455.Contig9_All,COG0455	CL20465.Contig3_All,COG0455	CL20478.Contig1_All,COG0455	CL20512.Contig1_All,COG0455	CL20516.Contig1_All,COG0455	CL20516.Contig2_All,COG0455	CL20516.Contig3_All,COG0455	CL20516.Contig4_All,COG0455	CL20530.Contig1_All,COG0455	CL20530.Contig2_All,COG0455	CL20530.Contig4_All,COG0455	CL20531.Contig1_All,COG0455	CL20531.Contig2_All,COG0455	CL20536.Contig5_All,COG0455	CL20540.Contig1_All,COG0455	CL20540.Contig2_All,COG0455	CL20540.Contig3_All,COG0455	CL20541.Contig2_All,COG0455	CL20541.Contig3_All,COG1674	CL20541.Contig3_All,COG0455	CL20549.Contig1_All,COG0455	CL20549.Contig2_All,COG0455	CL20549.Contig3_All,COG0455	CL20549.Contig4_All,COG0455	CL20549.Contig6_All,COG0455	CL20549.Contig6_All,COG1674	CL20549.Contig7_All,COG0455	CL20549.Contig8_All,COG0455	CL20549.Contig9_All,COG0455	CL20549.Contig10_All,COG0455	CL20549.Contig11_All,COG0455	CL20549.Contig12_All,COG0455	CL20549.Contig13_All,COG0455	CL20549.Contig14_All,COG0455	CL20549.Contig15_All,COG0455	CL20549.Contig16_All,COG5126	CL20549.Contig16_All,COG0455	CL20549.Contig17_All,COG0455	CL20549.Contig19_All,COG0455	CL20549.Contig19_All,COG1674	CL20549.Contig20_All,COG0455	CL20549.Contig21_All,COG0455	CL20549.Contig22_All,COG0455	CL20549.Contig23_All,COG1674	CL20549.Contig24_All,COG0455	CL20556.Contig1_All,COG0455	CL20556.Contig2_All,COG0455	CL20556.Contig3_All,COG0455	CL20571.Contig8_All,COG0455	CL20571.Contig13_All,COG0455	CL20572.Contig22_All,COG0455	CL20573.Contig2_All,COG0455	CL20575.Contig1_All,COG0455	CL20575.Contig3_All,COG0455	CL20606.Contig7_All,COG0455	CL20614.Contig1_All,COG0455	CL20614.Contig4_All,COG0455	CL20614.Contig5_All,COG0455	CL20614.Contig6_All,COG0455	CL20614.Contig8_All,COG0455	CL20619.Contig1_All,COG5035	CL20619.Contig2_All,COG5035	CL20619.Contig3_All,COG5035	CL20627.Contig1_All,COG0455	CL20627.Contig2_All,COG0455	CL20627.Contig3_All,COG0455	CL20627.Contig4_All,COG0455	CL20627.Contig5_All,COG0455	CL20627.Contig6_All,COG0455	CL20627.Contig7_All,COG0455	CL20627.Contig8_All,COG0455	CL20628.Contig1_All,COG0455	CL20628.Contig2_All,COG0455	CL20628.Contig4_All,COG0455	CL20649.Contig24_All,COG0455	CL20654.Contig1_All,COG0455	CL20654.Contig2_All,COG0455	CL20654.Contig3_All,COG0455	CL20654.Contig4_All,COG0455	CL20654.Contig5_All,COG0455	CL20654.Contig6_All,COG0455	CL20677.Contig4_All,COG0455	CL20678.Contig4_All,COG0455	CL20691.Contig1_All,COG0455	CL20691.Contig2_All,COG0455	CL20691.Contig4_All,COG0455	CL20691.Contig5_All,COG0455	CL20691.Contig6_All,COG0455	CL20691.Contig7_All,COG0455	CL20691.Contig8_All,COG0455	CL20691.Contig9_All,COG1674	CL20691.Contig9_All,COG0455	CL20691.Contig10_All,COG0455	CL20691.Contig11_All,COG0455	CL20691.Contig12_All,COG0455	CL20691.Contig13_All,COG0455	CL20691.Contig14_All,COG0455	CL20691.Contig15_All,COG0455	CL20691.Contig16_All,COG0455	CL20691.Contig17_All,COG0455	CL20691.Contig18_All,COG0455	CL20691.Contig19_All,COG0455	CL20692.Contig6_All,COG0455	CL20692.Contig8_All,COG0455	CL20692.Contig9_All,COG0455	CL20692.Contig11_All,COG1196	CL20692.Contig13_All,COG0455	CL20696.Contig1_All,COG5126	CL20696.Contig2_All,COG5126	CL20696.Contig3_All,COG5126	CL20696.Contig4_All,COG5126	CL20696.Contig5_All,COG5126	CL20696.Contig6_All,COG5126	CL20696.Contig7_All,COG5126	CL20701.Contig2_All,COG0455	CL20702.Contig5_All,COG0455	CL20702.Contig13_All,COG0455	CL20702.Contig19_All,COG0455	CL20702.Contig23_All,COG0455	CL20702.Contig28_All,COG0455	CL20702.Contig33_All,COG0455	CL20702.Contig45_All,COG0455	CL20702.Contig47_All,COG0455	CL20702.Contig53_All,COG0455	CL20702.Contig56_All,COG0455	CL20705.Contig1_All,COG5024	CL20705.Contig2_All,COG5024	CL20711.Contig5_All,COG0455	CL20711.Contig23_All,COG0455	CL20711.Contig27_All,COG0455	CL20711.Contig32_All,COG0455	CL20719.Contig3_All,COG0455	CL20723.Contig2_All,COG0455	CL20723.Contig7_All,COG1196	CL20723.Contig8_All,COG1196	CL20723.Contig10_All,COG1196	CL20728.Contig3_All,COG0455	CL20732.Contig2_All,COG0455	CL20732.Contig4_All,COG0455	CL20736.Contig1_All,COG0455	CL20736.Contig2_All,COG0455	CL20742.Contig1_All,COG0455	CL20746.Contig1_All,COG0455	CL20750.Contig2_All,COG1674	CL20750.Contig7_All,COG1674	CL20755.Contig5_All,COG0455	CL20757.Contig1_All,COG0455	CL20757.Contig2_All,COG0455	CL20757.Contig4_All,COG0455	CL20757.Contig6_All,COG0455	CL20757.Contig7_All,COG0455	CL20762.Contig17_All,COG0455	CL20762.Contig31_All,COG0455	CL20769.Contig7_All,COG5126	CL20769.Contig9_All,COG5126	CL20776.Contig2_All,COG0455	CL20776.Contig5_All,COG0455	CL20776.Contig6_All,COG0455	CL20776.Contig15_All,COG0455	CL20779.Contig2_All,COG0455	CL20779.Contig3_All,COG0455	CL20783.Contig1_All,COG0455	CL20783.Contig2_All,COG0455	CL20783.Contig3_All,COG0455	CL20789.Contig1_All,COG0455	CL20789.Contig2_All,COG0455	CL20796.Contig1_All,COG1674	CL20796.Contig2_All,COG1674	CL20796.Contig9_All,COG0455	CL20796.Contig14_All,COG1674	CL20798.Contig1_All,COG5194	CL20798.Contig2_All,COG5194	CL20798.Contig3_All,COG5194	CL20798.Contig4_All,COG5194	CL20801.Contig38_All,COG0455	CL20805.Contig1_All,COG0455	CL20805.Contig2_All,COG0455	CL20805.Contig3_All,COG0455	CL20813.Contig1_All,COG0455	CL20813.Contig3_All,COG0455	CL20817.Contig8_All,COG0455	CL20817.Contig9_All,COG0455	CL20817.Contig12_All,COG0455	CL20817.Contig17_All,COG0455	CL20817.Contig22_All,COG0455	CL20818.Contig2_All,COG1196	CL20818.Contig3_All,COG1196	CL20818.Contig4_All,COG1196	CL20838.Contig2_All,COG0455	CL20847.Contig1_All,COG0455	CL20847.Contig2_All,COG0455	CL20847.Contig3_All,COG0455	CL20847.Contig5_All,COG0455	CL20847.Contig7_All,COG0455	CL20847.Contig10_All,COG0455	CL20847.Contig11_All,COG0455	CL20847.Contig15_All,COG0455	CL20853.Contig2_All,COG0455	CL20853.Contig3_All,COG1674	CL20853.Contig4_All,COG0455	CL20853.Contig4_All,COG1674	CL20853.Contig5_All,COG0455	CL20853.Contig7_All,COG0455	CL20853.Contig8_All,COG1674	CL20853.Contig8_All,COG0455	CL20856.Contig3_All,COG0455	CL20856.Contig4_All,COG0455	CL20856.Contig5_All,COG0455	CL20856.Contig6_All,COG0455	CL20859.Contig3_All,COG0455	CL20859.Contig5_All,COG0455	CL20859.Contig6_All,COG0455	CL20859.Contig6_All,COG1674	CL20861.Contig1_All,COG0455	CL20861.Contig2_All,COG0455	CL20861.Contig3_All,COG0455	CL20861.Contig4_All,COG0455	CL20861.Contig6_All,COG0455	CL2.Contig7_All,COG0455	CL2.Contig7_All,COG1674	CL4.Contig1_All,COG0455	CL4.Contig2_All,COG0455	CL4.Contig3_All,COG0455	CL4.Contig15_All,COG0455	CL4.Contig16_All,COG0455	CL4.Contig17_All,COG0455	CL4.Contig21_All,COG0455	CL4.Contig22_All,COG0455	CL4.Contig23_All,COG0455	CL4.Contig25_All,COG0455	CL4.Contig27_All,COG0455	CL4.Contig28_All,COG0455	CL4.Contig30_All,COG0455	CL4.Contig43_All,COG0455	CL4.Contig44_All,COG0455	CL4.Contig45_All,COG0455	CL4.Contig46_All,COG0455	CL4.Contig47_All,COG0455	CL4.Contig51_All,COG0455	CL4.Contig53_All,COG0455	CL4.Contig61_All,COG0455	CL4.Contig62_All,COG0455	CL4.Contig67_All,COG0455	CL4.Contig69_All,COG0455	CL4.Contig85_All,COG0455	CL4.Contig86_All,COG0455	CL4.Contig87_All,COG0455	CL4.Contig90_All,COG0455	CL4.Contig96_All,COG0455	CL4.Contig100_All,COG0455	CL4.Contig103_All,COG0455	CL4.Contig107_All,COG0455	CL4.Contig111_All,COG0455	CL4.Contig113_All,COG0455	CL4.Contig118_All,COG0455	CL4.Contig119_All,COG0455	CL4.Contig130_All,COG0455	CL8.Contig3_All,COG0455	CL8.Contig4_All,COG0455	CL8.Contig5_All,COG0455	CL8.Contig6_All,COG0455	CL13.Contig2_All,COG0455	CL13.Contig3_All,COG0455	CL13.Contig4_All,COG0455	CL16.Contig4_All,COG0455	CL16.Contig6_All,COG1674	CL16.Contig7_All,COG0455	CL16.Contig20_All,COG0455	CL16.Contig33_All,COG0455	CL16.Contig34_All,COG0455	CL16.Contig36_All,COG0455	CL16.Contig39_All,COG0455	CL16.Contig46_All,COG0455	CL16.Contig49_All,COG0455	CL16.Contig52_All,COG0455	CL20.Contig1_All,COG0455	CL20.Contig2_All,COG0455	CL33.Contig1_All,COG0455	CL33.Contig3_All,COG0455	CL33.Contig4_All,COG0455	CL33.Contig7_All,COG0455	CL33.Contig8_All,COG0455	CL33.Contig9_All,COG0455	CL33.Contig10_All,COG0455	CL35.Contig2_All,COG0455	CL35.Contig4_All,COG0455	CL35.Contig6_All,COG0455	CL37.Contig4_All,COG0206	CL37.Contig4_All,COG0455	CL37.Contig5_All,COG0206	CL37.Contig6_All,COG0206	CL45.Contig1_All,COG0455	CL45.Contig2_All,COG0455	CL45.Contig3_All,COG0455	CL45.Contig4_All,COG0455	CL52.Contig65_All,COG0455	CL52.Contig74_All,COG0455	CL54.Contig2_All,COG0455	CL56.Contig8_All,COG1674	CL60.Contig1_All,COG0455	CL60.Contig2_All,COG0455	CL60.Contig3_All,COG0455	CL60.Contig4_All,COG0455	CL60.Contig5_All,COG0455	CL60.Contig6_All,COG0455	CL60.Contig10_All,COG0455	CL60.Contig11_All,COG0455	CL67.Contig93_All,COG0455	CL69.Contig4_All,COG0455	CL69.Contig5_All,COG0455	CL69.Contig6_All,COG0455	CL69.Contig7_All,COG0455	CL69.Contig8_All,COG0455	CL69.Contig9_All,COG0455	CL69.Contig10_All,COG0455	CL69.Contig11_All,COG0455	CL70.Contig7_All,COG0455	CL73.Contig3_All,COG0455	CL74.Contig1_All,COG0455	CL74.Contig2_All,COG0455	CL74.Contig3_All,COG0455	CL83.Contig5_All,COG0455	CL93.Contig1_All,COG0455	CL93.Contig2_All,COG0455	CL93.Contig3_All,COG0455	CL93.Contig4_All,COG0455	CL93.Contig5_All,COG0455	CL93.Contig6_All,COG0455	CL93.Contig7_All,COG0455	CL93.Contig8_All,COG0455	CL93.Contig9_All,COG0455	CL93.Contig10_All,COG0455	CL93.Contig11_All,COG0455	CL97.Contig3_All,COG0455	CL98.Contig1_All,COG0455	CL98.Contig2_All,COG0455	CL98.Contig4_All,COG0455	CL99.Contig2_All,COG1674	CL99.Contig2_All,COG0455	CL99.Contig3_All,COG0455	CL99.Contig4_All,COG0455	CL99.Contig5_All,COG0455	CL99.Contig6_All,COG0455	CL99.Contig7_All,COG0455	CL99.Contig8_All,COG0455	CL102.Contig3_All,COG0455	CL102.Contig9_All,COG0455	CL102.Contig15_All,COG0455	CL102.Contig18_All,COG0455	CL102.Contig19_All,COG0455	CL102.Contig27_All,COG0455	CL103.Contig1_All,COG0455	CL103.Contig2_All,COG0455	CL103.Contig3_All,COG0455	CL103.Contig4_All,COG0455	CL103.Contig7_All,COG0455	CL103.Contig15_All,COG0455	CL111.Contig1_All,COG0455	CL111.Contig2_All,COG0455	CL111.Contig3_All,COG0455	CL111.Contig4_All,COG0455	CL111.Contig5_All,COG0455	CL111.Contig6_All,COG0455	CL114.Contig10_All,COG0455	CL129.Contig3_All,COG0455	CL129.Contig9_All,COG0455	CL129.Contig12_All,COG1196	CL129.Contig13_All,COG1196	CL129.Contig17_All,COG0455	CL129.Contig26_All,COG0455	CL138.Contig2_All,COG0455	CL138.Contig3_All,COG0455	CL138.Contig4_All,COG0455	CL138.Contig6_All,COG0455	CL138.Contig10_All,COG0455	CL138.Contig11_All,COG0455	CL138.Contig13_All,COG0455	CL138.Contig15_All,COG0455	CL144.Contig2_All,COG0455	CL144.Contig15_All,COG0455	CL144.Contig25_All,COG0455	CL144.Contig36_All,COG0455	CL157.Contig2_All,COG3115	CL157.Contig5_All,COG1674	CL163.Contig1_All,COG0455	CL169.Contig4_All,COG0455	CL169.Contig12_All,COG0455	CL171.Contig1_All,COG0455	CL171.Contig2_All,COG0455	CL173.Contig1_All,COG0455	CL173.Contig2_All,COG0455	CL173.Contig3_All,COG0455	CL173.Contig4_All,COG0455	CL173.Contig6_All,COG0455	CL173.Contig7_All,COG0455	CL173.Contig8_All,COG0455	CL173.Contig10_All,COG0455	CL174.Contig3_All,COG0455	CL176.Contig1_All,COG0455	CL178.Contig5_All,COG0455	CL178.Contig19_All,COG1674	CL178.Contig27_All,COG0455	CL178.Contig29_All,COG1674	CL178.Contig32_All,COG1674	CL178.Contig34_All,COG0455	CL178.Contig36_All,COG0455	CL178.Contig36_All,COG1674	CL178.Contig38_All,COG1674	CL179.Contig3_All,COG0455	CL181.Contig9_All,COG0455	CL181.Contig20_All,COG0455	CL182.Contig1_All,COG0455	CL182.Contig2_All,COG0455	CL182.Contig3_All,COG0455	CL184.Contig3_All,COG0455	CL193.Contig1_All,COG0455	CL193.Contig2_All,COG0455	CL193.Contig3_All,COG0455	CL193.Contig4_All,COG0455	CL194.Contig2_All,COG0455	CL194.Contig4_All,COG0455	CL194.Contig5_All,COG0455	CL194.Contig6_All,COG0455	CL194.Contig7_All,COG0455	CL194.Contig8_All,COG0455	CL200.Contig7_All,COG0455	CL200.Contig21_All,COG0455	CL200.Contig24_All,COG0455	CL200.Contig32_All,COG5657	CL206.Contig2_All,COG0455	CL206.Contig3_All,COG0455	CL206.Contig4_All,COG0455	CL206.Contig5_All,COG0455	CL206.Contig6_All,COG0455	CL214.Contig3_All,COG0455	CL214.Contig4_All,COG0455	CL214.Contig5_All,COG0455	CL215.Contig1_All,COG0455	CL215.Contig2_All,COG0455	CL216.Contig1_All,COG0455	CL216.Contig2_All,COG0455	CL216.Contig3_All,COG0455	CL216.Contig4_All,COG0455	CL216.Contig5_All,COG0455	CL216.Contig6_All,COG0455	CL216.Contig7_All,COG0455	CL217.Contig2_All,COG0455	CL220.Contig1_All,COG0455	CL229.Contig1_All,COG0455	CL232.Contig2_All,COG0455	CL232.Contig5_All,COG0455	CL232.Contig6_All,COG0455	CL240.Contig1_All,COG0455	CL240.Contig2_All,COG0455	CL240.Contig3_All,COG0455	CL240.Contig5_All,COG0455	CL240.Contig6_All,COG0455	CL240.Contig7_All,COG0455	CL240.Contig8_All,COG0455	CL240.Contig9_All,COG0455	CL240.Contig10_All,COG0455	CL244.Contig4_All,COG0455	CL244.Contig5_All,COG0455	CL244.Contig7_All,COG0455	CL244.Contig13_All,COG0455	CL244.Contig15_All,COG0455	CL244.Contig17_All,COG0455	CL244.Contig22_All,COG0455	CL244.Contig25_All,COG0455	CL244.Contig27_All,COG0455	CL244.Contig30_All,COG0455	CL244.Contig32_All,COG0455	CL249.Contig2_All,COG0455	CL249.Contig3_All,COG1674	CL249.Contig13_All,COG0455	CL251.Contig1_All,COG0455	CL251.Contig2_All,COG0455	CL251.Contig3_All,COG0455	CL251.Contig4_All,COG0455	CL254.Contig25_All,COG0455	CL254.Contig29_All,COG0455	CL254.Contig30_All,COG0455	CL254.Contig33_All,COG0455	CL254.Contig34_All,COG0455	CL260.Contig1_All,COG0455	CL260.Contig2_All,COG0455	CL261.Contig1_All,COG0455	CL261.Contig2_All,COG0455	CL261.Contig3_All,COG0455	CL261.Contig4_All,COG0455	CL261.Contig5_All,COG0455	CL264.Contig1_All,COG0455	CL279.Contig2_All,COG5147	CL288.Contig1_All,COG0455	CL288.Contig2_All,COG0455	CL288.Contig4_All,COG0455	CL288.Contig5_All,COG0455	CL288.Contig6_All,COG0455	CL292.Contig4_All,COG0455	CL292.Contig5_All,COG0455	CL292.Contig6_All,COG0455	CL296.Contig2_All,COG0455	CL296.Contig3_All,COG0455	CL296.Contig4_All,COG0455	CL296.Contig6_All,COG0455	CL297.Contig1_All,COG0455	CL297.Contig2_All,COG0455	CL297.Contig3_All,COG0455	CL301.Contig11_All,COG0455	CL301.Contig13_All,COG0455	CL301.Contig16_All,COG0455	CL301.Contig20_All,COG0455	CL301.Contig24_All,COG0455	CL301.Contig25_All,COG0455	CL301.Contig26_All,COG0455	CL301.Contig28_All,COG0455	CL301.Contig29_All,COG0455	CL301.Contig31_All,COG0455	CL301.Contig32_All,COG0455	CL301.Contig33_All,COG0455	CL302.Contig1_All,COG0455	CL302.Contig2_All,COG0455	CL302.Contig3_All,COG0455	CL302.Contig4_All,COG0455	CL302.Contig5_All,COG0455	CL302.Contig6_All,COG0455	CL302.Contig7_All,COG0455	CL302.Contig8_All,COG0455	CL303.Contig1_All,COG5035	CL303.Contig2_All,COG5035	CL303.Contig3_All,COG5035	CL303.Contig4_All,COG5035	CL305.Contig1_All,COG0455	CL305.Contig3_All,COG0455	CL305.Contig4_All,COG0455	CL305.Contig5_All,COG0455	CL305.Contig6_All,COG0455	CL305.Contig7_All,COG0455	CL305.Contig8_All,COG1674	CL305.Contig9_All,COG0455	CL305.Contig10_All,COG0455	CL305.Contig11_All,COG0455	CL305.Contig12_All,COG0455	CL305.Contig13_All,COG0455	CL305.Contig14_All,COG0455	CL305.Contig15_All,COG0455	CL305.Contig16_All,COG0455	CL305.Contig17_All,COG0455	CL306.Contig2_All,COG0455	CL306.Contig3_All,COG0455	CL306.Contig4_All,COG0455	CL306.Contig6_All,COG0455	CL306.Contig7_All,COG0455	CL310.Contig1_All,COG0455	CL310.Contig3_All,COG0455	CL320.Contig5_All,COG0455	CL322.Contig2_All,COG0455	CL322.Contig3_All,COG0455	CL322.Contig9_All,COG0455	CL322.Contig10_All,COG0455	CL324.Contig1_All,COG0455	CL324.Contig2_All,COG0455	CL324.Contig7_All,COG0455	CL324.Contig9_All,COG0455	CL324.Contig10_All,COG0455	CL324.Contig12_All,COG0455	CL324.Contig19_All,COG0455	CL324.Contig22_All,COG0455	CL324.Contig23_All,COG0455	CL324.Contig25_All,COG0455	CL324.Contig26_All,COG0455	CL328.Contig6_All,COG0455	CL330.Contig4_All,COG0455	CL335.Contig2_All,COG0455	CL335.Contig14_All,COG0455	CL338.Contig3_All,COG0455	CL338.Contig4_All,COG0455	CL344.Contig2_All,COG0455	CL345.Contig4_All,COG0455	CL345.Contig9_All,COG1674	CL345.Contig14_All,COG1674	CL349.Contig1_All,COG0455	CL349.Contig3_All,COG0455	CL355.Contig2_All,COG0455	CL360.Contig1_All,COG0455	CL360.Contig2_All,COG0455	CL360.Contig3_All,COG0455	CL360.Contig4_All,COG0455	CL360.Contig5_All,COG0455	CL360.Contig7_All,COG0455	CL360.Contig8_All,COG0455	CL360.Contig12_All,COG0455	CL363.Contig26_All,COG0455	CL368.Contig6_All,COG0455	CL368.Contig19_All,COG0455	CL372.Contig1_All,COG0455	CL372.Contig2_All,COG0455	CL372.Contig3_All,COG0455	CL372.Contig4_All,COG0455	CL372.Contig5_All,COG0455	CL372.Contig6_All,COG0455	CL374.Contig1_All,COG0455	CL374.Contig3_All,COG0455	CL374.Contig4_All,COG0455	CL374.Contig5_All,COG0455	CL374.Contig6_All,COG0455	CL374.Contig7_All,COG0455	CL20878.Contig2_All,COG0455	CL20878.Contig3_All,COG0455	CL20878.Contig4_All,COG0455	CL20892.Contig2_All,COG0455	CL20894.Contig1_All,COG5184	CL20894.Contig2_All,COG5184	CL20894.Contig3_All,COG5184	CL20895.Contig3_All,COG0455	CL20904.Contig1_All,COG0455	CL20904.Contig2_All,COG0455	CL20904.Contig3_All,COG0455	CL20906.Contig1_All,COG0455	CL20906.Contig2_All,COG0455	CL20906.Contig3_All,COG0455	CL20906.Contig5_All,COG0455	CL20906.Contig6_All,COG0455	CL20906.Contig8_All,COG0455	CL20906.Contig11_All,COG0455	CL20906.Contig12_All,COG0455	CL20906.Contig14_All,COG0455	CL20906.Contig16_All,COG0455	CL20906.Contig17_All,COG0455	CL20906.Contig18_All,COG0455	CL20906.Contig19_All,COG0455	CL20909.Contig4_All,COG0455	CL20914.Contig19_All,COG0455	CL20920.Contig2_All,COG0455	CL20920.Contig3_All,COG0455	CL20924.Contig4_All,COG0455	CL20924.Contig5_All,COG0455	CL20924.Contig6_All,COG0455	CL20925.Contig1_All,COG0455	CL20925.Contig2_All,COG0455	CL20932.Contig4_All,COG0455	CL20940.Contig1_All,COG0455	CL20940.Contig2_All,COG0455	CL20943.Contig1_All,COG1674	CL20943.Contig2_All,COG0455	CL20943.Contig5_All,COG0455	CL20946.Contig1_All,COG5147	CL20946.Contig1_All,COG0455	CL20946.Contig2_All,COG5147	CL20946.Contig3_All,COG5147	CL20947.Contig1_All,COG0455	CL20947.Contig2_All,COG0455	CL20956.Contig4_All,COG0455	CL20967.Contig1_All,COG5126	CL20967.Contig2_All,COG5126	CL20967.Contig3_All,COG5126	CL20967.Contig4_All,COG5126	CL20967.Contig5_All,COG5126	CL20967.Contig6_All,COG5126	CL20967.Contig7_All,COG5126	CL20967.Contig8_All,COG5126	CL20979.Contig14_All,COG0455	CL20979.Contig15_All,COG0455	CL20979.Contig17_All,COG0455	CL20979.Contig19_All,COG0455	CL20979.Contig25_All,COG0455	CL20979.Contig26_All,COG0455	CL20982.Contig1_All,COG0455	CL20982.Contig2_All,COG0455	CL20987.Contig1_All,COG0455	CL20987.Contig8_All,COG0455	CL20987.Contig9_All,COG0455	CL20990.Contig2_All,COG0455	CL20990.Contig5_All,COG0455	CL20990.Contig11_All,COG0455	CL20999.Contig1_All,COG0455	CL20999.Contig3_All,COG0455	CL20999.Contig6_All,COG0455	CL20999.Contig7_All,COG0455	CL20999.Contig9_All,COG0455	CL21001.Contig6_All,COG0455	CL21001.Contig7_All,COG0455	CL21007.Contig15_All,COG0455	CL21009.Contig1_All,COG0455	CL21009.Contig3_All,COG0455	CL21009.Contig8_All,COG0455	CL21009.Contig9_All,COG0455	CL21009.Contig15_All,COG0455	CL21009.Contig16_All,COG0455	CL21009.Contig20_All,COG0455	CL21010.Contig2_All,COG0455	CL21010.Contig5_All,COG0455	CL21012.Contig1_All,COG0455	CL21022.Contig4_All,COG0455	CL21022.Contig8_All,COG0455	CL21026.Contig1_All,COG0455	CL21032.Contig2_All,COG5126	CL21048.Contig7_All,COG0455	CL21048.Contig39_All,COG0455	CL21048.Contig57_All,COG0455	CL21054.Contig23_All,COG0455	CL21054.Contig43_All,COG0455	CL21054.Contig49_All,COG0455	CL21054.Contig60_All,COG0455	CL21056.Contig1_All,COG0455	CL21058.Contig4_All,COG0455	CL21058.Contig7_All,COG0455	CL21058.Contig9_All,COG0455	CL21058.Contig10_All,COG0455	CL21059.Contig9_All,COG0455	CL21060.Contig8_All,COG0455	CL21060.Contig9_All,COG0455	CL21073.Contig15_All,COG0455	CL21073.Contig23_All,COG0455	CL21073.Contig24_All,COG0455	CL21073.Contig25_All,COG0455	CL21085.Contig3_All,COG0455	CL21087.Contig2_All,COG3115	CL21087.Contig4_All,COG3115	CL21087.Contig5_All,COG3115	CL21089.Contig3_All,COG0455	CL21089.Contig5_All,COG0455	CL21089.Contig7_All,COG0455	CL21089.Contig8_All,COG1674	CL21089.Contig9_All,COG0455	CL21089.Contig9_All,COG1674	CL21091.Contig12_All,COG0455	CL21095.Contig2_All,COG0455	CL21100.Contig7_All,COG0455	CL21102.Contig5_All,COG0455	CL21108.Contig8_All,COG0455	CL21110.Contig2_All,COG0455	CL21110.Contig3_All,COG0455	CL21110.Contig10_All,COG0455	CL21111.Contig1_All,COG0455	CL21111.Contig3_All,COG0455	CL21126.Contig1_All,COG0455	CL21126.Contig2_All,COG0455	CL21129.Contig3_All,COG0455	CL21129.Contig4_All,COG0455	CL21129.Contig10_All,COG0455	CL21129.Contig17_All,COG0455	CL21129.Contig23_All,COG0455	CL21129.Contig25_All,COG0455	CL21129.Contig35_All,COG0455	CL21143.Contig7_All,COG0455	CL21143.Contig11_All,COG0455	CL21147.Contig2_All,COG0455	CL21147.Contig3_All,COG0455	CL21147.Contig5_All,COG0455	CL21147.Contig8_All,COG0455	CL21147.Contig10_All,COG0455	CL21158.Contig7_All,COG0455	CL21158.Contig9_All,COG0455	CL21158.Contig10_All,COG0455	CL21158.Contig11_All,COG0455	CL21168.Contig4_All,COG0455	CL21168.Contig7_All,COG0455	CL21168.Contig8_All,COG1674	CL21168.Contig9_All,COG1674	CL21168.Contig11_All,COG1674	CL21168.Contig13_All,COG1674	CL21168.Contig14_All,COG1674	CL21168.Contig17_All,COG1674	CL21168.Contig19_All,COG1674	CL21168.Contig20_All,COG1674	CL21168.Contig21_All,COG0455	CL21170.Contig1_All,COG0455	CL21170.Contig4_All,COG0455	CL21170.Contig7_All,COG0455	CL21170.Contig8_All,COG0455	CL21174.Contig1_All,COG0455	CL21174.Contig2_All,COG0455	CL21174.Contig3_All,COG0455	CL21174.Contig4_All,COG0455	CL21174.Contig5_All,COG0455	CL21176.Contig1_All,COG0455	CL21176.Contig3_All,COG0455	CL21176.Contig7_All,COG0455	CL21176.Contig9_All,COG0455	CL21176.Contig10_All,COG0455	CL21176.Contig13_All,COG0455	CL21176.Contig15_All,COG0455	CL21191.Contig1_All,COG0455	CL21191.Contig3_All,COG0455	CL21191.Contig10_All,COG0455	CL21191.Contig12_All,COG0455	CL21191.Contig13_All,COG0455	CL21191.Contig17_All,COG0455	CL21191.Contig22_All,COG0455	CL21202.Contig1_All,COG0455	CL21202.Contig3_All,COG0455	CL21202.Contig4_All,COG0455	CL21202.Contig5_All,COG0455	CL21202.Contig6_All,COG0455	CL21202.Contig7_All,COG0455	CL21202.Contig8_All,COG0455	CL21203.Contig1_All,COG0455	CL21203.Contig19_All,COG0455	CL21203.Contig20_All,COG0455	CL21203.Contig39_All,COG0455	CL21203.Contig40_All,COG0455	CL21203.Contig46_All,COG0455	CL21205.Contig1_All,COG0455	CL21215.Contig2_All,COG0455	CL21217.Contig22_All,COG0455	CL21217.Contig23_All,COG0455	CL21243.Contig3_All,COG0455	CL21248.Contig8_All,COG0455	CL21249.Contig4_All,COG0455	CL21249.Contig6_All,COG0455	CL21249.Contig7_All,COG0455	CL21249.Contig8_All,COG0455	CL21254.Contig6_All,COG0455	CL21256.Contig1_All,COG0455	CL21256.Contig2_All,COG0455	CL21256.Contig3_All,COG0455	CL21256.Contig4_All,COG0455	CL21256.Contig5_All,COG0455	CL21256.Contig6_All,COG0455	CL21256.Contig7_All,COG0455	CL21256.Contig8_All,COG0455	CL21256.Contig9_All,COG0455	CL21256.Contig10_All,COG0455	CL21256.Contig11_All,COG0455	CL21261.Contig1_All,COG0455	CL21261.Contig2_All,COG0455	CL21261.Contig3_All,COG0455	CL21261.Contig4_All,COG0455	CL21261.Contig5_All,COG0455	CL21261.Contig6_All,COG0455	CL21261.Contig7_All,COG0455	CL21261.Contig9_All,COG0455	CL21261.Contig10_All,COG0455	CL21261.Contig10_All,COG1674	CL21264.Contig4_All,COG0455	CL21278.Contig1_All,COG0455	CL21278.Contig2_All,COG0455	CL21278.Contig3_All,COG3115	CL21278.Contig5_All,COG3115	CL21278.Contig5_All,COG0455	CL21278.Contig6_All,COG3115	CL21278.Contig6_All,COG0455	CL21278.Contig7_All,COG0455	CL21278.Contig8_All,COG3115	CL21278.Contig9_All,COG3115	CL21278.Contig10_All,COG3115	CL21286.Contig1_All,COG0455	CL21291.Contig18_All,COG0455	CL21299.Contig1_All,COG0455	CL21302.Contig1_All,COG0455	CL21302.Contig2_All,COG0455	CL21305.Contig4_All,COG0455	CL21305.Contig6_All,COG0455	CL21305.Contig8_All,COG0455	CL21305.Contig13_All,COG0455	CL21315.Contig4_All,COG0455	CL21315.Contig5_All,COG0455	CL21319.Contig11_All,COG0455	CL21319.Contig25_All,COG0455	CL21319.Contig32_All,COG0455	CL21319.Contig33_All,COG0455	CL21319.Contig37_All,COG0455	CL21319.Contig44_All,COG0455	CL21319.Contig45_All,COG0455	CL21319.Contig47_All,COG0455	CL21319.Contig48_All,COG0455	CL21319.Contig64_All,COG0455	CL21324.Contig1_All,COG0455	CL21324.Contig2_All,COG0455	CL21327.Contig12_All,COG1674	CL21327.Contig12_All,COG0455	CL21327.Contig20_All,COG1674	CL21327.Contig21_All,COG1674	CL21328.Contig11_All,COG1674	CL21332.Contig35_All,COG0455	CL21336.Contig3_All,COG0455	CL21336.Contig4_All,COG0455	CL21340.Contig1_All,COG0455	CL21340.Contig2_All,COG0455	CL21340.Contig3_All,COG0455	CL21340.Contig4_All,COG0455	CL21364.Contig15_All,COG0455	CL21364.Contig19_All,COG0455	CL21364.Contig24_All,COG0455	CL21365.Contig38_All,COG0455	CL21367.Contig1_All,COG0455	CL21367.Contig3_All,COG0455	CL21367.Contig4_All,COG0455	CL21367.Contig7_All,COG0455	CL21367.Contig8_All,COG0455	CL21367.Contig9_All,COG0455	CL21367.Contig10_All,COG0455	CL21367.Contig14_All,COG0455	CL21367.Contig19_All,COG0455	CL21367.Contig23_All,COG0455	CL21367.Contig27_All,COG0455	CL21370.Contig1_All,COG0455	CL21370.Contig2_All,COG0455	CL21370.Contig3_All,COG0455	CL21370.Contig4_All,COG0455	CL21370.Contig5_All,COG0455	CL21370.Contig6_All,COG0455	CL21372.Contig1_All,COG0455	CL21383.Contig1_All,COG5147	CL21383.Contig2_All,COG5147	CL21383.Contig3_All,COG5147	CL21384.Contig21_All,COG1196	CL21387.Contig22_All,COG0455	CL21387.Contig23_All,COG0455	CL21387.Contig25_All,COG0455	CL21387.Contig26_All,COG0455	CL21393.Contig3_All,COG0455	CL21393.Contig18_All,COG0455	CL21393.Contig19_All,COG0455	CL21405.Contig1_All,COG0455	CL21405.Contig2_All,COG0455	CL21405.Contig3_All,COG0455	CL21405.Contig4_All,COG0455	CL21405.Contig5_All,COG0455	CL21409.Contig6_All,COG0455	CL21409.Contig15_All,COG0455	CL21409.Contig21_All,COG0455	CL21415.Contig2_All,COG0455	CL21416.Contig2_All,COG0455	CL21416.Contig11_All,COG0455	CL21416.Contig14_All,COG0455	CL21424.Contig2_All,COG0455	CL21424.Contig3_All,COG0455	CL21424.Contig4_All,COG0455	CL21424.Contig5_All,COG0455	CL21424.Contig6_All,COG0455	CL21424.Contig7_All,COG0455	CL21424.Contig8_All,COG0455	CL21424.Contig9_All,COG0455	CL21425.Contig3_All,COG0455	CL21425.Contig7_All,COG0455	CL21425.Contig10_All,COG0455	CL21425.Contig11_All,COG0455	CL21425.Contig12_All,COG0455	CL21425.Contig17_All,COG0455	CL21425.Contig21_All,COG0455	CL21425.Contig22_All,COG0455	CL21425.Contig24_All,COG0455	CL21425.Contig26_All,COG0455	CL21425.Contig27_All,COG0455	CL21427.Contig1_All,COG0455	CL21437.Contig1_All,COG0455	CL21437.Contig8_All,COG0455	CL21437.Contig9_All,COG0455	CL21437.Contig10_All,COG0455	CL21437.Contig13_All,COG0455	CL21437.Contig14_All,COG0455	CL21437.Contig22_All,COG0455	CL21437.Contig23_All,COG0455	CL21437.Contig24_All,COG0455	CL21437.Contig27_All,COG0455	CL21437.Contig28_All,COG0455	CL21437.Contig30_All,COG0455	CL21437.Contig33_All,COG0455	CL21437.Contig34_All,COG0455	CL21440.Contig1_All,COG0455	CL21441.Contig65_All,COG0455	CL21444.Contig4_All,COG0455	CL21458.Contig5_All,COG0455	CL21458.Contig6_All,COG0455	CL21458.Contig7_All,COG0455	CL21467.Contig7_All,COG0455	CL21467.Contig16_All,COG0455	CL21469.Contig1_All,COG1196	CL21469.Contig2_All,COG1196	Unigene46_All,COG0455	Unigene59_All,COG0455	Unigene112_All,COG0455	Unigene121_All,COG0455	Unigene128_All,COG0455	Unigene138_All,COG0455	Unigene147_All,COG0455	Unigene148_All,COG0455	Unigene149_All,COG0455	Unigene151_All,COG0455	Unigene241_All,COG0455	Unigene241_All,COG1674	Unigene242_All,COG0455	Unigene242_All,COG1674	Unigene247_All,COG0455	Unigene249_All,COG0455	Unigene249_All,COG0206	Unigene253_All,COG0455	Unigene254_All,COG0455	Unigene255_All,COG0455	Unigene256_All,COG0455	Unigene257_All,COG0455	Unigene258_All,COG0455	Unigene259_All,COG0455	Unigene260_All,COG0455	Unigene261_All,COG0455	Unigene263_All,COG0455	Unigene266_All,COG0455	Unigene268_All,COG0455	Unigene269_All,COG0455	Unigene270_All,COG0455	Unigene271_All,COG0455	Unigene272_All,COG0455	Unigene273_All,COG0455	Unigene274_All,COG0455	Unigene275_All,COG0455	Unigene276_All,COG0455	Unigene277_All,COG0455	Unigene279_All,COG0455	Unigene280_All,COG0455	Unigene281_All,COG0455	Unigene282_All,COG0455	Unigene371_All,COG5333	Unigene372_All,COG5333	Unigene374_All,COG5333	Unigene389_All,COG0455	Unigene390_All,COG0455	Unigene391_All,COG0455	Unigene414_All,COG0455	Unigene424_All,COG0455	Unigene534_All,COG0455	Unigene536_All,COG0455	Unigene546_All,COG0455	Unigene547_All,COG0455	Unigene548_All,COG0455	Unigene549_All,COG0455	Unigene550_All,COG0455	Unigene552_All,COG0455	Unigene554_All,COG0455	Unigene565_All,COG0455	Unigene570_All,COG0455	Unigene575_All,COG0455	Unigene580_All,COG0455	Unigene601_All,COG0455	Unigene632_All,COG0455	Unigene633_All,COG0455	Unigene699_All,COG0455	Unigene718_All,COG0455	Unigene720_All,COG0455	Unigene756_All,COG0455	Unigene772_All,COG0455	Unigene773_All,COG0455	Unigene774_All,COG0455	Unigene775_All,COG0455	Unigene783_All,COG0455	Unigene798_All,COG0455	Unigene825_All,COG0455	Unigene837_All,COG0455	Unigene838_All,COG0455	Unigene969_All,COG0455	Unigene979_All,COG0455	Unigene988_All,COG0455	Unigene989_All,COG0455	Unigene999_All,COG0455	Unigene1000_All,COG0455	Unigene1022_All,COG0455	Unigene1023_All,COG0455	Unigene1025_All,COG0455	Unigene1050_All,COG0455	Unigene1078_All,COG0455	Unigene1081_All,COG0455	Unigene1087_All,COG0455	Unigene1092_All,COG0455	Unigene1093_All,COG0455	Unigene1171_All,COG0455	Unigene1178_All,COG0455	Unigene1246_All,COG5032	Unigene1269_All,COG0455	Unigene1274_All,COG0455	Unigene1349_All,COG0455	Unigene1350_All,COG0455	Unigene1351_All,COG0455	Unigene1352_All,COG0455	Unigene1425_All,COG0455	Unigene1446_All,COG0455	Unigene1447_All,COG0455	Unigene1529_All,COG1674	Unigene1538_All,COG0455	Unigene1538_All,COG1196	Unigene1561_All,COG1674	Unigene1562_All,COG0455	Unigene1563_All,COG5024	Unigene1662_All,COG0455	Unigene1766_All,COG0455	Unigene1766_All,COG1674	Unigene1802_All,COG0455	Unigene1819_All,COG0455	Unigene1899_All,COG5126	Unigene1944_All,COG0455	Unigene1966_All,COG0455	Unigene2002_All,COG0455	Unigene2007_All,COG0455	Unigene2022_All,COG0455	Unigene2028_All,COG5126	Unigene2053_All,COG0455	Unigene2088_All,COG0455	Unigene2109_All,COG0455	Unigene2129_All,COG0455	Unigene2181_All,COG0455	Unigene2223_All,COG0455	Unigene2290_All,COG0455	Unigene2333_All,COG1196	Unigene2392_All,COG5032	Unigene2486_All,COG1674	Unigene2486_All,COG0455	Unigene2572_All,COG5126	Unigene2668_All,COG0455	Unigene2743_All,COG0455	Unigene2765_All,COG0455	Unigene2801_All,COG0455	Unigene3018_All,COG0455	Unigene3076_All,COG0455	Unigene3092_All,COG0455	Unigene3181_All,COG0455	Unigene3190_All,COG0455	Unigene3225_All,COG0455	Unigene3288_All,COG0455	Unigene3365_All,COG0455	Unigene3409_All,COG0455	Unigene3471_All,COG0455	Unigene3597_All,COG0455	Unigene3602_All,COG0455	Unigene3629_All,COG0455	Unigene3640_All,COG0455	Unigene3649_All,COG0455	Unigene3665_All,COG0455	Unigene3692_All,COG0455	Unigene3696_All,COG0455	Unigene3716_All,COG0455	Unigene3729_All,COG5147	Unigene3733_All,COG0455	Unigene3751_All,COG1674	Unigene3758_All,COG0455	Unigene3766_All,COG0455	Unigene3791_All,COG0455	Unigene3864_All,COG0455	Unigene3871_All,COG0455	Unigene3883_All,COG0455	Unigene3926_All,COG0455	Unigene4018_All,COG0455	Unigene4045_All,COG0455	Unigene4069_All,COG0455	Unigene4086_All,COG0455	Unigene4088_All,COG0455	Unigene4104_All,COG0455	Unigene4117_All,COG0455	Unigene4118_All,COG0455	Unigene4143_All,COG0455	Unigene4163_All,COG0455	Unigene4169_All,COG0455	Unigene4188_All,COG0455	Unigene4221_All,COG0455	Unigene4223_All,COG0455	Unigene4228_All,COG0455	Unigene4279_All,COG0455	Unigene4294_All,COG2385	Unigene4294_All,COG0455	Unigene4341_All,COG0455	Unigene4358_All,COG0455	Unigene4367_All,COG0455	Unigene4396_All,COG0455	Unigene4401_All,COG0455	Unigene4409_All,COG0455	Unigene4416_All,COG5147	Unigene4422_All,COG5147	Unigene4457_All,COG5126	Unigene4470_All,COG0455	Unigene4480_All,COG0455	Unigene4491_All,COG0455	Unigene4533_All,COG5147	Unigene4536_All,COG0455	Unigene4570_All,COG5103	Unigene4584_All,COG0455	Unigene4586_All,COG0455	Unigene4615_All,COG0455	Unigene4629_All,COG0455	Unigene4633_All,COG0455	Unigene4642_All,COG5147	Unigene4656_All,COG0455	Unigene4668_All,COG5147	Unigene4687_All,COG0455	Unigene4731_All,COG5657	Unigene4739_All,COG0455	Unigene4740_All,COG0455	Unigene4753_All,COG0455	Unigene4768_All,COG0455	Unigene4792_All,COG5126	Unigene4808_All,COG0455	Unigene4817_All,COG0455	Unigene4825_All,COG0455	Unigene4835_All,COG0455	Unigene4851_All,COG0455	Unigene4870_All,COG5147	Unigene4891_All,COG0455	Unigene4892_All,COG0455	Unigene4906_All,COG0455	Unigene4970_All,COG5147	Unigene4983_All,COG5126	Unigene4988_All,COG0455	Unigene5017_All,COG0455	Unigene5033_All,COG0455	Unigene5044_All,COG5147	Unigene5081_All,COG0455	Unigene5095_All,COG0455	Unigene5120_All,COG0455	Unigene5161_All,COG1674	Unigene5172_All,COG0455	Unigene5177_All,COG0455	Unigene5180_All,COG0455	Unigene5183_All,COG0455	Unigene5211_All,COG0455	Unigene5212_All,COG0455	Unigene5239_All,COG0455	Unigene5242_All,COG0455	Unigene5244_All,COG0455	Unigene5252_All,COG0455	Unigene5260_All,COG0455	Unigene5263_All,COG0455	Unigene5285_All,COG0455	Unigene5300_All,COG0455	Unigene5307_All,COG0455	Unigene5349_All,COG0455	Unigene5356_All,COG0455	Unigene5388_All,COG1674	Unigene5398_All,COG0455	Unigene5409_All,COG0455	Unigene5419_All,COG5147	Unigene5419_All,COG0455	Unigene5420_All,COG0455	Unigene5440_All,COG5147	Unigene5451_All,COG0455	Unigene5475_All,COG5333	Unigene5497_All,COG1674	Unigene5509_All,COG0455	Unigene5515_All,COG0455	Unigene5520_All,COG5126	Unigene5526_All,COG1674	Unigene5526_All,COG0455	Unigene5529_All,COG0455	Unigene5534_All,COG0455	Unigene5537_All,COG0455	Unigene5568_All,COG1196	Unigene5586_All,COG0455	Unigene5592_All,COG0455	Unigene5610_All,COG0455	Unigene5641_All,COG0455	Unigene5652_All,COG0455	Unigene5657_All,COG0455	Unigene5668_All,COG0455	Unigene5677_All,COG0455	Unigene5680_All,COG0455	Unigene5683_All,COG0455	Unigene5686_All,COG0455	Unigene5692_All,COG0455	Unigene5741_All,COG0455	Unigene5764_All,COG0455	Unigene5769_All,COG0455	Unigene5818_All,COG0455	Unigene5824_All,COG0455	Unigene5840_All,COG0455	Unigene5874_All,COG0455	Unigene5884_All,COG0455	Unigene5910_All,COG0455	Unigene5947_All,COG5147	Unigene5956_All,COG0455	Unigene5957_All,COG0455	Unigene5959_All,COG0455	Unigene5974_All,COG0455	Unigene5984_All,COG0455	Unigene5995_All,COG0455	Unigene5999_All,COG0455	Unigene6002_All,COG0455	Unigene6002_All,COG3115	Unigene6019_All,COG0455	Unigene6030_All,COG0455	Unigene6031_All,COG0455	Unigene6036_All,COG1674	Unigene6079_All,COG1674	Unigene6079_All,COG0455	Unigene6115_All,COG0455	Unigene6125_All,COG5147	Unigene6146_All,COG5147	Unigene6182_All,COG0455	Unigene6187_All,COG0455	Unigene6189_All,COG5126	Unigene6190_All,COG1674	Unigene6191_All,COG5147	Unigene6191_All,COG0455	Unigene6192_All,COG0455	Unigene6195_All,COG0455	Unigene6196_All,COG1196	Unigene6202_All,COG0455	Unigene6205_All,COG0455	Unigene6207_All,COG0455	Unigene6275_All,COG0455	Unigene6286_All,COG1674	Unigene6287_All,COG0455	Unigene6303_All,COG0455	Unigene6308_All,COG1196	Unigene6326_All,COG5126	Unigene6338_All,COG0455	Unigene6413_All,COG0455	Unigene6417_All,COG5057	Unigene6440_All,COG0455	Unigene6442_All,COG0455	Unigene6493_All,COG0455	Unigene6496_All,COG0455	Unigene6497_All,COG0455	Unigene6501_All,COG0455	Unigene6512_All,COG0455	Unigene6512_All,COG1674	Unigene6559_All,COG1674	Unigene6559_All,COG0455	Unigene6586_All,COG0455	Unigene6595_All,COG0455	Unigene6621_All,COG0455	Unigene6658_All,COG0455	Unigene6694_All,COG0455	Unigene6704_All,COG0455	Unigene6720_All,COG0455	Unigene6726_All,COG0455	Unigene6742_All,COG0455	Unigene6747_All,COG5147	Unigene6802_All,COG0455	Unigene6807_All,COG0455	Unigene6813_All,COG0455	Unigene6828_All,COG0455	Unigene6829_All,COG0455	Unigene6836_All,COG0455	Unigene6838_All,COG0455	Unigene6870_All,COG0455	Unigene6900_All,COG0455	Unigene6936_All,COG0455	Unigene6948_All,COG1196	Unigene6948_All,COG0455	Unigene6955_All,COG0455	Unigene6983_All,COG5147	Unigene6994_All,COG5126	Unigene7023_All,COG0455	Unigene7100_All,COG5147	Unigene7138_All,COG0455	Unigene7153_All,COG0455	Unigene7168_All,COG0455	Unigene7171_All,COG0455	Unigene7172_All,COG0455	Unigene7180_All,COG0455	Unigene7193_All,COG0455	Unigene7197_All,COG0455	Unigene7201_All,COG1196	Unigene7213_All,COG0455	Unigene7240_All,COG0455	Unigene7243_All,COG0455	Unigene7278_All,COG0455	Unigene7297_All,COG5147	Unigene7298_All,COG5147	Unigene7307_All,COG0455	Unigene7350_All,COG0455	Unigene7353_All,COG0455	Unigene7355_All,COG0455	Unigene7383_All,COG0455	Unigene7392_All,COG0455	Unigene7404_All,COG0455	Unigene7411_All,COG0455	Unigene7413_All,COG0455	Unigene7426_All,COG0455	Unigene7440_All,COG0455	Unigene7465_All,COG0455	Unigene7477_All,COG0455	Unigene7484_All,COG0455	Unigene7487_All,COG5147	Unigene7488_All,COG5147	Unigene7501_All,COG0455	Unigene7513_All,COG0455	Unigene7533_All,COG0455	Unigene7541_All,COG0455	Unigene7546_All,COG0455	Unigene7552_All,COG0455	Unigene7581_All,COG0455	Unigene7585_All,COG0455	Unigene7601_All,COG0455	Unigene7618_All,COG5103	Unigene7624_All,COG0455	Unigene7638_All,COG1196	Unigene7654_All,COG0455	Unigene7674_All,COG0455	Unigene7681_All,COG0455	Unigene7684_All,COG0455	Unigene7697_All,COG0455	Unigene7719_All,COG0455	Unigene7740_All,COG0455	Unigene7747_All,COG0455	Unigene7748_All,COG0455	Unigene7752_All,COG0455	Unigene7757_All,COG0455	Unigene7759_All,COG1674	Unigene7770_All,COG0455	Unigene7778_All,COG0455	Unigene7808_All,COG0455	Unigene7819_All,COG1196	Unigene7823_All,COG0455	Unigene7835_All,COG0455	Unigene7861_All,COG0455	Unigene7863_All,COG0455	Unigene7877_All,COG0455	Unigene7893_All,COG0455	Unigene7903_All,COG0455	Unigene7912_All,COG0455	Unigene7923_All,COG1674	Unigene7923_All,COG0455	Unigene7957_All,COG0455	Unigene7960_All,COG0455	Unigene7974_All,COG0455	Unigene7988_All,COG0455	Unigene8027_All,COG0455	Unigene8028_All,COG0455	Unigene8048_All,COG5657	Unigene8049_All,COG0455	Unigene8085_All,COG0455	Unigene8116_All,COG0455	Unigene8130_All,COG0455	Unigene8131_All,COG0455	Unigene8136_All,COG0455	Unigene8149_All,COG1674	Unigene8157_All,COG0455	Unigene8164_All,COG5147	Unigene8172_All,COG1196	Unigene8177_All,COG0455	Unigene8178_All,COG0455	Unigene8181_All,COG5126	Unigene8187_All,COG0455	Unigene8197_All,COG0455	Unigene8204_All,COG0455	Unigene8216_All,COG0455	Unigene8236_All,COG0455	Unigene8248_All,COG0455	Unigene8263_All,COG0455	Unigene8264_All,COG0455	Unigene8274_All,COG0455	Unigene8287_All,COG0455	Unigene8294_All,COG0455	Unigene8302_All,COG0455	Unigene8331_All,COG0455	Unigene8344_All,COG0455	Unigene8345_All,COG5126	Unigene8349_All,COG0455	Unigene8360_All,COG0455	Unigene8365_All,COG0455	Unigene8378_All,COG0455	Unigene8383_All,COG5147	Unigene8388_All,COG0455	Unigene8407_All,COG0455	Unigene8417_All,COG5035	Unigene8422_All,COG0455	Unigene8430_All,COG0455	Unigene8431_All,COG0455	Unigene8462_All,COG5147	Unigene8493_All,COG0455	Unigene8544_All,COG0455	Unigene8565_All,COG0455	Unigene8570_All,COG0455	Unigene8601_All,COG0455	Unigene8601_All,COG1674	Unigene8608_All,COG0455	Unigene8651_All,COG0455	Unigene8671_All,COG5147	Unigene8681_All,COG0455	Unigene8715_All,COG0455	Unigene8716_All,COG0455	Unigene8725_All,COG0455	Unigene8745_All,COG1196	Unigene8747_All,COG0455	Unigene8767_All,COG0455	Unigene8793_All,COG0455	Unigene8798_All,COG1674	Unigene8798_All,COG0455	Unigene8815_All,COG0455	Unigene8832_All,COG5657	Unigene8856_All,COG0455	Unigene8865_All,COG0455	Unigene8866_All,COG0455	Unigene8869_All,COG0455	Unigene8871_All,COG0455	Unigene8880_All,COG0455	Unigene8905_All,COG0455	Unigene8905_All,COG1674	Unigene8914_All,COG0455	Unigene8931_All,COG0455	Unigene8959_All,COG5126	Unigene8997_All,COG0455	Unigene9002_All,COG0455	Unigene9004_All,COG0455	Unigene9016_All,COG0455	Unigene9033_All,COG0455	Unigene9044_All,COG0455	Unigene9058_All,COG5103	Unigene9082_All,COG0455	Unigene9110_All,COG0455	Unigene9140_All,COG0455	Unigene9150_All,COG0455	Unigene9175_All,COG0455	Unigene9188_All,COG0455	Unigene9204_All,COG0455	Unigene9210_All,COG0455	Unigene9221_All,COG0455	Unigene9223_All,COG0455	Unigene9225_All,COG0455	Unigene9242_All,COG0455	Unigene9290_All,COG0455	Unigene9291_All,COG0455	Unigene9310_All,COG0455	Unigene9346_All,COG0455	Unigene9361_All,COG0455	Unigene9374_All,COG5147	Unigene9405_All,COG0455	Unigene9424_All,COG1196	Unigene9444_All,COG0455	Unigene9461_All,COG0455	Unigene9482_All,COG0455	Unigene9514_All,COG0455	Unigene9516_All,COG1674	Unigene9522_All,COG0455	Unigene9525_All,COG0455	Unigene9528_All,COG0455	Unigene9553_All,COG0455	Unigene9571_All,COG0455	Unigene9575_All,COG0455	Unigene9613_All,COG0455	Unigene9614_All,COG0455	Unigene9622_All,COG0455	Unigene9632_All,COG0455	Unigene9652_All,COG0455	Unigene9656_All,COG0455	Unigene9697_All,COG0455	Unigene9704_All,COG0455	Unigene9737_All,COG0455	Unigene9757_All,COG0455	Unigene9763_All,COG0455	Unigene9786_All,COG0455	Unigene9790_All,COG0455	Unigene9794_All,COG0455	Unigene9807_All,COG0455	Unigene9812_All,COG0455	Unigene9822_All,COG0455	Unigene9847_All,COG0455	Unigene9852_All,COG0455	Unigene9854_All,COG0455	Unigene9870_All,COG1196	Unigene9900_All,COG5147	Unigene9919_All,COG1674	Unigene9922_All,COG0455	Unigene9938_All,COG0455	Unigene9950_All,COG1196	Unigene9959_All,COG0455	Unigene9975_All,COG0455	Unigene10030_All,COG1674	Unigene10041_All,COG0455	Unigene10047_All,COG0455	Unigene10047_All,COG1674	Unigene10061_All,COG5147	Unigene10066_All,COG0455	Unigene10082_All,COG0455	Unigene10091_All,COG0455	Unigene10108_All,COG0455	Unigene10160_All,COG0455	Unigene10173_All,COG0455	Unigene10176_All,COG0455	Unigene10200_All,COG0455	Unigene10207_All,COG0455	Unigene10208_All,COG0455	Unigene10259_All,COG0455	Unigene10261_All,COG0455	Unigene10271_All,COG0455	Unigene10294_All,COG0455	Unigene10320_All,COG0455	Unigene10330_All,COG0455	Unigene10341_All,COG0455	Unigene10357_All,COG0455	Unigene10362_All,COG0455	Unigene10366_All,COG0455	Unigene10418_All,COG0455	Unigene10441_All,COG0455	Unigene10491_All,COG0455	Unigene10493_All,COG0455	Unigene10495_All,COG0455	Unigene10526_All,COG0455	Unigene10539_All,COG0455	Unigene10550_All,COG5333	Unigene10557_All,COG0455	Unigene10564_All,COG0455	Unigene10580_All,COG0455	Unigene10590_All,COG0455	Unigene10591_All,COG0455	Unigene10616_All,COG0455	Unigene10670_All,COG0455	Unigene10724_All,COG0455	Unigene10751_All,COG0455	Unigene10752_All,COG0455	Unigene10757_All,COG0455	Unigene10781_All,COG0455	Unigene10794_All,COG0455	Unigene10820_All,COG5147	Unigene10827_All,COG0455	Unigene10829_All,COG0455	Unigene10829_All,COG3115	Unigene10832_All,COG0455	Unigene10848_All,COG0455	Unigene10850_All,COG0455	Unigene10857_All,COG0455	Unigene10863_All,COG0455	Unigene10878_All,COG0455	Unigene10914_All,COG0455	Unigene10970_All,COG0455	Unigene10994_All,COG0455	Unigene11019_All,COG0455	Unigene11055_All,COG1674	Unigene11072_All,COG0455	Unigene11115_All,COG0455	Unigene11118_All,COG0455	Unigene11119_All,COG5147	Unigene11141_All,COG0455	Unigene11145_All,COG0455	Unigene11189_All,COG0455	Unigene11217_All,COG0455	Unigene11218_All,COG0455	Unigene11231_All,COG0455	Unigene11235_All,COG1674	Unigene11264_All,COG0455	Unigene11295_All,COG0455	Unigene11303_All,COG0455	Unigene11306_All,COG0455	Unigene11319_All,COG1674	Unigene11326_All,COG5147	Unigene11336_All,COG1674	Unigene11366_All,COG0455	Unigene11370_All,COG0455	Unigene11398_All,COG0455	Unigene11398_All,COG1674	Unigene11403_All,COG0455	Unigene11413_All,COG0455	Unigene11446_All,COG0455	Unigene11462_All,COG0455	Unigene11477_All,COG5126	Unigene11484_All,COG0455	Unigene11493_All,COG0455	Unigene11502_All,COG0455	Unigene11511_All,COG0455	Unigene11518_All,COG0455	Unigene11520_All,COG0455	Unigene11521_All,COG0455	Unigene11524_All,COG0455	Unigene11551_All,COG0455	Unigene11566_All,COG1674	Unigene11568_All,COG0455	Unigene11579_All,COG0455	Unigene11601_All,COG0455	Unigene11607_All,COG0455	Unigene11618_All,COG0455	Unigene11624_All,COG0455	Unigene11626_All,COG1674	Unigene11643_All,COG0455	Unigene11645_All,COG0455	Unigene11653_All,COG0455	Unigene11655_All,COG0455	Unigene11673_All,COG0455	Unigene11678_All,COG0455	Unigene11683_All,COG0455	Unigene11691_All,COG0455	Unigene11702_All,COG5147	Unigene11717_All,COG5057	Unigene11755_All,COG0455	Unigene11775_All,COG0455	Unigene11776_All,COG0455	Unigene11776_All,COG1674	Unigene11781_All,COG5147	Unigene11789_All,COG0455	Unigene11809_All,COG0455	Unigene11834_All,COG1674	Unigene11839_All,COG0455	Unigene11842_All,COG0455	Unigene11859_All,COG0455	Unigene11862_All,COG0455	Unigene11883_All,COG0455	Unigene11884_All,COG0455	Unigene11905_All,COG0455	Unigene11915_All,COG0455	Unigene11942_All,COG0455	Unigene11944_All,COG0455	Unigene11945_All,COG0455	Unigene11960_All,COG0455	Unigene11979_All,COG0455	Unigene11981_All,COG0455	Unigene11987_All,COG0455	Unigene12016_All,COG0455	Unigene12018_All,COG5126	Unigene12022_All,COG0455	Unigene12041_All,COG0455	Unigene12054_All,COG0455	Unigene12057_All,COG0455	Unigene12069_All,COG0455	Unigene12123_All,COG0455	Unigene12134_All,COG0455	Unigene12158_All,COG0455	Unigene12167_All,COG0455	Unigene12183_All,COG0455	Unigene12212_All,COG0455	Unigene12236_All,COG0455	Unigene12260_All,COG0455	Unigene12262_All,COG0455	Unigene12268_All,COG0455	Unigene12281_All,COG0455	Unigene12302_All,COG0455	Unigene12328_All,COG0455	Unigene12330_All,COG0455	Unigene12342_All,COG0455	Unigene12351_All,COG0455	Unigene12357_All,COG0455	Unigene12401_All,COG0455	Unigene12418_All,COG0455	Unigene12432_All,COG0455	Unigene12447_All,COG5147	Unigene12512_All,COG5126	Unigene12525_All,COG1674	Unigene12527_All,COG0455	Unigene12545_All,COG0455	Unigene12566_All,COG0455	Unigene12575_All,COG0455	Unigene12584_All,COG0455	Unigene12597_All,COG0455	Unigene12600_All,COG5147	Unigene12629_All,COG0455	Unigene12634_All,COG0455	Unigene12661_All,COG0455	Unigene12695_All,COG0455	Unigene12711_All,COG0455	Unigene12713_All,COG0455	Unigene12715_All,COG0455	Unigene12721_All,COG0455	Unigene12724_All,COG0455	Unigene12777_All,COG5126	Unigene12791_All,COG0455	Unigene12800_All,COG0455	Unigene12816_All,COG1674	Unigene12820_All,COG0455	Unigene12828_All,COG0455	Unigene12835_All,COG0455	Unigene12845_All,COG0455	Unigene12855_All,COG0455	Unigene12921_All,COG0455	Unigene12939_All,COG0455	Unigene12962_All,COG0455	Unigene12964_All,COG0455	Unigene12984_All,COG0455	Unigene12985_All,COG0455	Unigene13047_All,COG0455	Unigene13052_All,COG0455	Unigene13062_All,COG0455	Unigene13075_All,COG0455	Unigene13084_All,COG0455	Unigene13087_All,COG0455	Unigene13112_All,COG0455	Unigene13122_All,COG0455	Unigene13125_All,COG0455	Unigene13135_All,COG0455	Unigene13157_All,COG0455	Unigene13188_All,COG0455	Unigene13190_All,COG0455	Unigene13204_All,COG0455	Unigene13208_All,COG1196	Unigene13236_All,COG5126	Unigene13301_All,COG0455	Unigene13330_All,COG0455	Unigene13339_All,COG0455	Unigene13351_All,COG5126	Unigene13361_All,COG0455	Unigene13370_All,COG0455	Unigene13373_All,COG0455	Unigene13376_All,COG0455	Unigene13389_All,COG0455	Unigene13390_All,COG0455	Unigene13392_All,COG5147	Unigene13403_All,COG0455	Unigene13406_All,COG0455	Unigene13414_All,COG0455	Unigene13436_All,COG0455	Unigene13464_All,COG0455	Unigene13520_All,COG0455	Unigene13535_All,COG0455	Unigene13560_All,COG0455	Unigene13572_All,COG0455	Unigene13589_All,COG0455	Unigene13599_All,COG5126	Unigene13617_All,COG0455	Unigene13640_All,COG0455	Unigene13654_All,COG0455	Unigene13665_All,COG0455	Unigene13673_All,COG0455	Unigene13714_All,COG0455	Unigene13738_All,COG0455	Unigene13743_All,COG0455	Unigene13770_All,COG5126	Unigene13776_All,COG0455	Unigene13821_All,COG0455	Unigene13856_All,COG0455	Unigene13882_All,COG0455	Unigene13884_All,COG0455	Unigene13885_All,COG0455	Unigene13927_All,COG0455	Unigene13931_All,COG0455	Unigene13932_All,COG1674	Unigene13938_All,COG0455	Unigene13948_All,COG0455	Unigene13952_All,COG0455	Unigene13953_All,COG0455	Unigene13980_All,COG0455	Unigene13982_All,COG5147	Unigene13990_All,COG0455	Unigene14009_All,COG0455	Unigene14029_All,COG0455	Unigene14039_All,COG0455	Unigene14067_All,COG5126	Unigene14070_All,COG0455	Unigene14082_All,COG0455	Unigene14094_All,COG0455	Unigene14114_All,COG0455	Unigene14115_All,COG0455	Unigene14117_All,COG0455	Unigene14121_All,COG0455	Unigene14143_All,COG1674	Unigene14143_All,COG0455	Unigene14183_All,COG0455	Unigene14193_All,COG0455	Unigene14212_All,COG0455	Unigene14223_All,COG0455	Unigene14231_All,COG1674	Unigene14231_All,COG0455	Unigene14232_All,COG0455	Unigene14234_All,COG0455	Unigene14294_All,COG0455	Unigene14303_All,COG0455	Unigene14314_All,COG0455	Unigene14315_All,COG0455	Unigene14321_All,COG0455	Unigene14322_All,COG0455	Unigene14330_All,COG0455	Unigene14354_All,COG0455	Unigene14363_All,COG0455	Unigene14365_All,COG0455	Unigene14383_All,COG0455	Unigene14403_All,COG0455	Unigene14418_All,COG5126	Unigene14441_All,COG0455	Unigene14442_All,COG0455	Unigene14456_All,COG0455	Unigene14457_All,COG0455	Unigene14467_All,COG1674	Unigene14496_All,COG0455	Unigene14499_All,COG0455	Unigene14503_All,COG0455	Unigene14521_All,COG0455	Unigene14534_All,COG0455	Unigene14535_All,COG0455	Unigene14569_All,COG1196	Unigene14569_All,COG0455	Unigene14583_All,COG0455	Unigene14584_All,COG0455	Unigene14585_All,COG0455	Unigene14654_All,COG1674	Unigene14681_All,COG0455	Unigene14703_All,COG0455	Unigene14714_All,COG0455	Unigene14753_All,COG0455	Unigene14782_All,COG0455	Unigene14790_All,COG0455	Unigene14794_All,COG1674	Unigene14813_All,COG1196	Unigene14841_All,COG0455	Unigene14846_All,COG0455	Unigene14853_All,COG0455	Unigene14863_All,COG0455	Unigene14868_All,COG0455	Unigene14911_All,COG0455	Unigene14928_All,COG0455	Unigene14938_All,COG0455	Unigene14976_All,COG0455	Unigene14979_All,COG1674	Unigene14990_All,COG0455	Unigene15008_All,COG0455	Unigene15039_All,COG0455	Unigene15058_All,COG0455	Unigene15066_All,COG1674	Unigene15067_All,COG5126	Unigene15076_All,COG0455	Unigene15087_All,COG0455	Unigene15088_All,COG0455	Unigene15114_All,COG0455	Unigene15128_All,COG0455	Unigene15165_All,COG0455	Unigene15171_All,COG0455	Unigene15187_All,COG0455	Unigene15193_All,COG0455	Unigene15199_All,COG5147	Unigene15209_All,COG0455	Unigene15240_All,COG0455	Unigene15247_All,COG0455	Unigene15257_All,COG1674	Unigene15257_All,COG0455	Unigene15258_All,COG5126	Unigene15261_All,COG5147	Unigene15263_All,COG0455	Unigene15269_All,COG0455	Unigene15271_All,COG0455	Unigene15280_All,COG0455	Unigene15306_All,COG0455	Unigene15307_All,COG0455	Unigene15311_All,COG0455	Unigene15314_All,COG0455	Unigene15316_All,COG0455	Unigene15336_All,COG0455	Unigene15362_All,COG0455	Unigene15373_All,COG0455	Unigene15389_All,COG0455	Unigene15431_All,COG0455	Unigene15438_All,COG0455	Unigene15451_All,COG5147	Unigene15476_All,COG0455	Unigene15497_All,COG5147	Unigene15497_All,COG0455	Unigene15508_All,COG0455	Unigene15544_All,COG0455	Unigene15563_All,COG0455	Unigene15568_All,COG0455	Unigene15574_All,COG0455	Unigene15580_All,COG0455	Unigene15587_All,COG1674	Unigene15618_All,COG0455	Unigene15648_All,COG1674	Unigene15652_All,COG0455	Unigene15654_All,COG5147	Unigene15657_All,COG0455	Unigene15658_All,COG0455	Unigene15666_All,COG0455	Unigene15696_All,COG0455	Unigene15744_All,COG0455	Unigene15761_All,COG5103	Unigene15804_All,COG0455	Unigene15807_All,COG0455	Unigene15808_All,COG0455	Unigene15809_All,COG0455	Unigene15812_All,COG0455	Unigene15816_All,COG0455	Unigene15824_All,COG0455	Unigene15840_All,COG0455	Unigene15849_All,COG0455	Unigene15867_All,COG0455	Unigene15878_All,COG0455	Unigene15879_All,COG0455	Unigene15899_All,COG0455	Unigene15907_All,COG0455	Unigene15910_All,COG1674	Unigene15923_All,COG0455	Unigene16016_All,COG1674	Unigene16016_All,COG0455	Unigene16040_All,COG0455	Unigene16047_All,COG0455	Unigene16055_All,COG0455	Unigene16060_All,COG0455	Unigene16069_All,COG0455	Unigene16081_All,COG0455	Unigene16082_All,COG0455	Unigene16120_All,COG0455	Unigene16128_All,COG0455	Unigene16130_All,COG0455	Unigene16146_All,COG0455	Unigene16174_All,COG0455	Unigene16180_All,COG0455	Unigene16180_All,COG1674	Unigene16199_All,COG0455	Unigene16206_All,COG0455	Unigene16210_All,COG0455	Unigene16221_All,COG0455	Unigene16250_All,COG0455	Unigene16277_All,COG5035	Unigene16304_All,COG0455	Unigene16324_All,COG0455	Unigene16327_All,COG0455	Unigene16349_All,COG0455	Unigene16351_All,COG0455	Unigene16373_All,COG0455	Unigene16373_All,COG1674	Unigene16374_All,COG0455	Unigene16401_All,COG0455	Unigene16471_All,COG0455	Unigene16473_All,COG0455	Unigene16479_All,COG0455	Unigene16505_All,COG1674	Unigene16519_All,COG0455	Unigene16530_All,COG1674	Unigene16542_All,COG0455	Unigene16547_All,COG0455	Unigene16576_All,COG0455	Unigene16583_All,COG0455	Unigene16585_All,COG0455	Unigene16590_All,COG0455	Unigene16632_All,COG0455	Unigene16633_All,COG5147	Unigene16674_All,COG0455	Unigene16686_All,COG0455	Unigene16692_All,COG0455	Unigene16695_All,COG0455	Unigene16708_All,COG1196	Unigene16710_All,COG0455	Unigene16717_All,COG0455	Unigene16730_All,COG0455	Unigene16757_All,COG0455	Unigene16786_All,COG0455	Unigene16794_All,COG0455	Unigene16817_All,COG0455	Unigene16829_All,COG0455	Unigene16861_All,COG0455	Unigene16866_All,COG0455	Unigene16969_All,COG0455	Unigene16971_All,COG0455	Unigene16986_All,COG0455	Unigene16996_All,COG0455	Unigene16999_All,COG0455	Unigene17007_All,COG0455	Unigene17011_All,COG1674	Unigene17034_All,COG0455	Unigene17046_All,COG0455	Unigene17101_All,COG0455	Unigene17102_All,COG0455	Unigene17105_All,COG0455	Unigene17139_All,COG5126	Unigene17149_All,COG0455	Unigene17150_All,COG0455	Unigene17153_All,COG0455	Unigene17162_All,COG0455	Unigene17170_All,COG0455	Unigene17172_All,COG0455	Unigene17192_All,COG0455	Unigene17194_All,COG0455	Unigene17201_All,COG1196	Unigene17209_All,COG0455	Unigene17210_All,COG0455	Unigene17235_All,COG5657	Unigene17260_All,COG5126	Unigene17280_All,COG1674	Unigene17286_All,COG0455	Unigene17289_All,COG0455	Unigene17307_All,COG0455	Unigene17317_All,COG0455	Unigene17323_All,COG0455	Unigene17324_All,COG0455	Unigene17334_All,COG0455	Unigene17337_All,COG0455	Unigene17346_All,COG0455	Unigene17347_All,COG0455	Unigene17359_All,COG0455	Unigene17386_All,COG0455	Unigene17395_All,COG0455	Unigene17426_All,COG0455	Unigene17461_All,COG5126	Unigene17471_All,COG0455	Unigene17489_All,COG0455	Unigene17492_All,COG0455	Unigene17494_All,COG0455	Unigene17548_All,COG5035	Unigene17549_All,COG0455	Unigene17562_All,COG5041	Unigene17576_All,COG0455	Unigene17582_All,COG0455	Unigene17592_All,COG0455	Unigene17595_All,COG0455	Unigene17605_All,COG0455	Unigene17628_All,COG0455	Unigene17637_All,COG0455	Unigene17655_All,COG0455	Unigene17675_All,COG0455	Unigene17795_All,COG0455	Unigene17821_All,COG0455	Unigene17823_All,COG0455	Unigene17849_All,COG0455	Unigene17864_All,COG0455	Unigene17871_All,COG0455	Unigene17883_All,COG0455	Unigene17929_All,COG0455	Unigene17947_All,COG0455	Unigene17964_All,COG1674	Unigene17964_All,COG0455	Unigene17981_All,COG0455	Unigene17996_All,COG0455	Unigene17998_All,COG1674	Unigene18065_All,COG0455	Unigene18071_All,COG0455	Unigene18077_All,COG0455	Unigene18080_All,COG1674	Unigene18092_All,COG0455	Unigene18098_All,COG0455	Unigene18128_All,COG5035	Unigene18143_All,COG5147	Unigene18153_All,COG1196	Unigene18179_All,COG0455	Unigene18203_All,COG5147	Unigene18213_All,COG0455	Unigene18245_All,COG5103	Unigene18257_All,COG0455	Unigene18258_All,COG0455	Unigene18258_All,COG1674	Unigene18267_All,COG0455	Unigene18306_All,COG1674	Unigene18306_All,COG0455	Unigene18311_All,COG0455	Unigene18343_All,COG0455	Unigene18354_All,COG0455	Unigene18368_All,COG0455	Unigene18429_All,COG0455	Unigene18492_All,COG0455	Unigene18499_All,COG0455	Unigene18505_All,COG0455	Unigene18515_All,COG0455	Unigene18517_All,COG0455	Unigene18528_All,COG0455	Unigene18541_All,COG0455	Unigene18543_All,COG1196	Unigene18543_All,COG0455	Unigene18547_All,COG0455	Unigene18555_All,COG0455	Unigene18561_All,COG0455	Unigene18580_All,COG0455	Unigene18584_All,COG0455	Unigene18587_All,COG0455	Unigene18610_All,COG0455	Unigene18635_All,COG0455	Unigene18641_All,COG0455	Unigene18660_All,COG0455	Unigene18661_All,COG0455	Unigene18663_All,COG0455	Unigene18692_All,COG0455	Unigene18714_All,COG0455	Unigene18723_All,COG0455	Unigene18781_All,COG0455	Unigene18782_All,COG0455	Unigene18784_All,COG1674	Unigene18784_All,COG0455	Unigene18834_All,COG0455	Unigene18835_All,COG5041	Unigene18866_All,COG0455	Unigene18906_All,COG1674	Unigene18908_All,COG5126	Unigene18930_All,COG0455	Unigene18939_All,COG0455	Unigene18973_All,COG5147	Unigene19023_All,COG1196	Unigene19023_All,COG0455	Unigene19045_All,COG0455	Unigene19088_All,COG1196	Unigene19094_All,COG0455	Unigene19100_All,COG0455	Unigene19110_All,COG0455	Unigene19120_All,COG0455	Unigene19120_All,COG1674	Unigene19136_All,COG0455	Unigene19150_All,COG0455	Unigene19175_All,COG0455	Unigene19182_All,COG0455	Unigene19207_All,COG0455	Unigene19218_All,COG0455	Unigene19235_All,COG5147	Unigene19243_All,COG0455	Unigene19248_All,COG0455	Unigene19251_All,COG0455	Unigene19255_All,COG0455	Unigene19255_All,COG1674	Unigene19256_All,COG0455	Unigene19262_All,COG5126	Unigene19291_All,COG0455	Unigene19291_All,COG1674	Unigene19293_All,COG5103	Unigene19296_All,COG0455	Unigene19297_All,COG0455	Unigene19311_All,COG1674	Unigene19322_All,COG0455	Unigene19340_All,COG0455	Unigene19364_All,COG0455	Unigene19457_All,COG0455	Unigene19479_All,COG0455	Unigene19516_All,COG0455	Unigene19519_All,COG0455	Unigene19535_All,COG0455	Unigene19552_All,COG0455	Unigene19572_All,COG0455	Unigene19593_All,COG0455	Unigene19596_All,COG0455	Unigene19599_All,COG0455	Unigene19599_All,COG1674	Unigene19605_All,COG1674	Unigene19609_All,COG0455	Unigene19617_All,COG1674	Unigene19619_All,COG0455	Unigene19640_All,COG0455	Unigene19654_All,COG0455	Unigene19661_All,COG0455	Unigene19667_All,COG0455	Unigene19673_All,COG0455	Unigene19682_All,COG0455	Unigene19752_All,COG0455	Unigene19756_All,COG0455	Unigene19787_All,COG1196	Unigene19791_All,COG0455	Unigene19813_All,COG0455	Unigene19824_All,COG0455	Unigene19831_All,COG1196	Unigene19841_All,COG0455	Unigene19880_All,COG0455	Unigene19883_All,COG0455	Unigene19887_All,COG0455	Unigene19889_All,COG0455	Unigene19897_All,COG0455	Unigene19904_All,COG0455	Unigene19918_All,COG0455	Unigene19926_All,COG0455	Unigene19937_All,COG1674	Unigene19937_All,COG0455	Unigene19984_All,COG0455	Unigene19989_All,COG0455	Unigene19990_All,COG5147	Unigene20000_All,COG0455	Unigene20027_All,COG0455	Unigene20037_All,COG0455	Unigene20044_All,COG0455	Unigene20072_All,COG5126	Unigene20093_All,COG0455	Unigene20096_All,COG5147	Unigene20140_All,COG0455	Unigene20146_All,COG0455	Unigene20152_All,COG0455	Unigene20165_All,COG0455	Unigene20200_All,COG0455	Unigene20228_All,COG0455	Unigene20240_All,COG0455	Unigene20248_All,COG5147	Unigene20256_All,COG0455	Unigene20281_All,COG0455	Unigene20300_All,COG0455	Unigene20306_All,COG0455	Unigene20321_All,COG0455	Unigene20337_All,COG0455	Unigene20338_All,COG0455	Unigene20361_All,COG5147	Unigene20397_All,COG0455	Unigene20438_All,COG1674	Unigene20468_All,COG0455	Unigene20479_All,COG0455	Unigene20534_All,COG0455	Unigene20576_All,COG5126	Unigene20631_All,COG5147	Unigene20645_All,COG0455	Unigene20650_All,COG5333	Unigene20674_All,COG0455	Unigene20703_All,COG1196	Unigene20706_All,COG0455	Unigene20729_All,COG0455	Unigene20739_All,COG0455	Unigene20807_All,COG0455	Unigene20834_All,COG0455	Unigene20852_All,COG0455	Unigene20860_All,COG0455	Unigene20892_All,COG0455	Unigene20898_All,COG5147	Unigene20910_All,COG0455	Unigene20914_All,COG0455	Unigene20938_All,COG0455	Unigene20950_All,COG0455	Unigene20953_All,COG0455	Unigene20962_All,COG1196	Unigene20979_All,COG0455	Unigene20986_All,COG0455	Unigene20998_All,COG0455	Unigene21013_All,COG0455	Unigene21042_All,COG0455	Unigene21079_All,COG5147	Unigene21082_All,COG0455	Unigene21092_All,COG0455	Unigene21100_All,COG0455	Unigene21108_All,COG5147	Unigene21109_All,COG1674	Unigene21128_All,COG0455	Unigene21158_All,COG0455	Unigene21188_All,COG0455	Unigene21252_All,COG0455	Unigene21253_All,COG1674	Unigene21255_All,COG5147	Unigene21271_All,COG0455	Unigene21279_All,COG0455	Unigene21310_All,COG0455	Unigene21313_All,COG5041	Unigene21317_All,COG0455	Unigene21330_All,COG5147	Unigene21331_All,COG5657	Unigene21338_All,COG0455	Unigene21349_All,COG0455	Unigene21352_All,COG0455	Unigene21365_All,COG0455	Unigene21374_All,COG0455	Unigene21379_All,COG0455	Unigene21388_All,COG1674	Unigene21405_All,COG0455	Unigene21415_All,COG1674	Unigene21415_All,COG0455	Unigene21422_All,COG0455	Unigene21426_All,COG0455	Unigene21429_All,COG5147	Unigene21446_All,COG5147	Unigene21460_All,COG0455	Unigene21482_All,COG0455	Unigene21486_All,COG0455	Unigene21500_All,COG0455	Unigene21521_All,COG0455	Unigene21534_All,COG0455	Unigene21540_All,COG4942	Unigene21544_All,COG0455	Unigene21556_All,COG5126	Unigene21581_All,COG0455	Unigene21608_All,COG0455	Unigene21620_All,COG0455	Unigene21628_All,COG0455	Unigene21636_All,COG0455	Unigene21640_All,COG0455	Unigene21677_All,COG0455	Unigene21690_All,COG0455	Unigene21708_All,COG0455	Unigene21708_All,COG1674	Unigene21794_All,COG0455	Unigene21795_All,COG0455	Unigene21822_All,COG0455	Unigene21824_All,COG0455	Unigene21825_All,COG1196	Unigene21870_All,COG0455	Unigene21890_All,COG1196	Unigene21911_All,COG0455	Unigene21936_All,COG1674	Unigene21939_All,COG0455	Unigene21945_All,COG0455	Unigene21957_All,COG0455	Unigene21976_All,COG0455	Unigene21977_All,COG0455	Unigene22032_All,COG0455	Unigene22033_All,COG1674	Unigene22039_All,COG0455	Unigene22041_All,COG1196	Unigene22061_All,COG0455	Unigene22077_All,COG0455	Unigene22108_All,COG0455	Unigene22110_All,COG0455	Unigene22124_All,COG0455	Unigene22131_All,COG0455	Unigene22134_All,COG0455	Unigene22135_All,COG0455	Unigene22135_All,COG1674	Unigene22162_All,COG0455	Unigene22170_All,COG0455	Unigene22172_All,COG0455	Unigene22183_All,COG0455	Unigene22239_All,COG0455	Unigene22242_All,COG5657	Unigene22279_All,COG0455	Unigene22283_All,COG0455	Unigene22300_All,COG0455	Unigene22323_All,COG0455	Unigene22324_All,COG0455	Unigene22386_All,COG0455	Unigene22387_All,COG0455	Unigene22420_All,COG0455	Unigene22440_All,COG5126	Unigene22446_All,COG1196	Unigene22456_All,COG0455	Unigene22459_All,COG1196	Unigene22504_All,COG0455	Unigene22505_All,COG0455	Unigene22511_All,COG0455	Unigene22532_All,COG0455	Unigene22533_All,COG0455	Unigene22538_All,COG0455	Unigene22608_All,COG0455	Unigene22610_All,COG0455	Unigene22615_All,COG0455	Unigene22628_All,COG0455	Unigene22659_All,COG5147	Unigene22669_All,COG0455	Unigene22672_All,COG0455	Unigene22702_All,COG0455	Unigene22707_All,COG0455	Unigene22716_All,COG5147	Unigene22724_All,COG0455	Unigene22746_All,COG0455	Unigene22763_All,COG0455	Unigene22771_All,COG0455	Unigene22796_All,COG0455	Unigene22816_All,COG0455	Unigene22817_All,COG0455	Unigene22820_All,COG0455	Unigene22829_All,COG0455	Unigene22849_All,COG0455	Unigene22854_All,COG0455	Unigene22877_All,COG1674	Unigene22877_All,COG0455	Unigene22884_All,COG0455	Unigene22908_All,COG0455	Unigene22911_All,COG0455	Unigene22912_All,COG0455	Unigene22914_All,COG0455	Unigene22931_All,COG0455	Unigene22938_All,COG0455	Unigene22986_All,COG0455	Unigene23040_All,COG0455	Unigene23070_All,COG0455	Unigene23078_All,COG0455	Unigene23084_All,COG1196	Unigene23084_All,COG0455	Unigene23127_All,COG0455	Unigene23163_All,COG0455	Unigene23178_All,COG0455	Unigene23182_All,COG0455	Unigene23184_All,COG0455	Unigene23195_All,COG0455	Unigene23223_All,COG0455	Unigene23265_All,COG0455	Unigene23278_All,COG0455	Unigene23289_All,COG0455	Unigene23316_All,COG0455	Unigene23320_All,COG0455	Unigene23329_All,COG0455	Unigene23366_All,COG0455	Unigene23375_All,COG0455	Unigene23385_All,COG0455	Unigene23399_All,COG0455	Unigene23404_All,COG0455	Unigene23416_All,COG0455	Unigene23424_All,COG0455	Unigene23440_All,COG0455	Unigene23450_All,COG0455	Unigene23455_All,COG0455	Unigene23463_All,COG0455	Unigene23467_All,COG0455	Unigene23472_All,COG0455	Unigene23475_All,COG0455	Unigene23483_All,COG0455	Unigene23509_All,COG0455	Unigene23509_All,COG1196	Unigene23515_All,COG5126	Unigene23555_All,COG0455	Unigene23558_All,COG0455	Unigene23559_All,COG0455	Unigene23565_All,COG5057	Unigene23575_All,COG0455	Unigene23617_All,COG0455	Unigene23626_All,COG0455	Unigene23626_All,COG1674	Unigene23627_All,COG0455	Unigene23634_All,COG0455	Unigene23660_All,COG0455	Unigene23669_All,COG0455	Unigene23689_All,COG0455	Unigene23696_All,COG0455	Unigene23698_All,COG0455	Unigene23721_All,COG0455	Unigene23745_All,COG0455	Unigene23814_All,COG0455	Unigene23823_All,COG0455	Unigene23824_All,COG0455	Unigene23827_All,COG0455	Unigene23843_All,COG5132	Unigene23849_All,COG0455	Unigene23858_All,COG0455	Unigene23868_All,COG0455	Unigene23873_All,COG0455	Unigene23917_All,COG0455	Unigene23934_All,COG0455	Unigene23964_All,COG0455	Unigene23970_All,COG0455	Unigene23981_All,COG0455	Unigene24006_All,COG0455	Unigene24016_All,COG1196	Unigene24024_All,COG0455	Unigene24032_All,COG0455	Unigene24051_All,COG0455	Unigene24092_All,COG0455	Unigene24092_All,COG1674	Unigene24120_All,COG0455	Unigene24140_All,COG5147	Unigene24153_All,COG0455	Unigene24159_All,COG0455	Unigene24206_All,COG0455	Unigene24226_All,COG0455	Unigene24241_All,COG0455	Unigene24253_All,COG0455	Unigene24272_All,COG0455	Unigene24275_All,COG0455	Unigene24296_All,COG0455	Unigene24299_All,COG0455	Unigene24300_All,COG0455	Unigene24301_All,COG0455	Unigene24304_All,COG0455	Unigene24312_All,COG5657	Unigene24352_All,COG0455	Unigene24365_All,COG0455	Unigene24373_All,COG0455	Unigene24383_All,COG0455	Unigene24384_All,COG0455	Unigene24425_All,COG0455	Unigene24435_All,COG0455	Unigene24451_All,COG0455	Unigene24497_All,COG0455	Unigene24500_All,COG0455	Unigene24502_All,COG0455	Unigene24516_All,COG5155	Unigene24524_All,COG0455	Unigene24543_All,COG0455	Unigene24546_All,COG5147	Unigene24576_All,COG0455	Unigene24596_All,COG5126	Unigene24601_All,COG0455	Unigene24607_All,COG0455	Unigene24608_All,COG0455	Unigene24609_All,COG0455	Unigene24611_All,COG0455	Unigene24623_All,COG1196	Unigene24669_All,COG5147	Unigene24694_All,COG0455	Unigene24694_All,COG1674	Unigene24721_All,COG0455	Unigene24747_All,COG0455	Unigene24760_All,COG0455	Unigene24772_All,COG0455	Unigene24784_All,COG0455	Unigene24837_All,COG0455	Unigene24842_All,COG0455	Unigene24847_All,COG0455	Unigene24867_All,COG0455	Unigene24867_All,COG1674	Unigene24869_All,COG0455	Unigene24886_All,COG0455	Unigene24963_All,COG0455	Unigene24965_All,COG0455	Unigene24982_All,COG0455	Unigene24996_All,COG0455	Unigene25005_All,COG1674	Unigene25005_All,COG0455	Unigene25015_All,COG0455	Unigene25019_All,COG0455	Unigene25040_All,COG0455	Unigene25044_All,COG0455	Unigene25047_All,COG0455	Unigene25058_All,COG0455	Unigene25061_All,COG5126	Unigene25085_All,COG0455	Unigene25093_All,COG0455	Unigene25136_All,COG0455	Unigene25151_All,COG1674	Unigene25217_All,COG0455	Unigene25219_All,COG5147	Unigene25230_All,COG0455	Unigene25284_All,COG1196	Unigene25328_All,COG0455	Unigene25338_All,COG0455	Unigene25342_All,COG0455	Unigene25351_All,COG0455	Unigene25354_All,COG0455	Unigene25375_All,COG5126	Unigene25432_All,COG0455	Unigene25437_All,COG0455	Unigene25459_All,COG0455	Unigene25506_All,COG0455	Unigene25509_All,COG0455	Unigene25514_All,COG0455	Unigene25561_All,COG0455	Unigene25564_All,COG0455	Unigene25565_All,COG0455	Unigene25582_All,COG0455	Unigene25598_All,COG5147	Unigene25634_All,COG0455	Unigene25640_All,COG0455	Unigene25648_All,COG0455	Unigene25649_All,COG5126	Unigene25660_All,COG0455	Unigene25701_All,COG5035	Unigene25702_All,COG0455	Unigene25734_All,COG0455	Unigene25740_All,COG0455	Unigene25755_All,COG1196	Unigene25755_All,COG0455	Unigene25781_All,COG0455	Unigene25791_All,COG0455	Unigene25807_All,COG0455	Unigene25824_All,COG0455	Unigene25826_All,COG0455	Unigene25935_All,COG5147	Unigene25956_All,COG0455	Unigene25958_All,COG0455	Unigene25959_All,COG0455	Unigene25961_All,COG0455	Unigene25973_All,COG0455	Unigene25995_All,COG0455	Unigene26012_All,COG5147	Unigene26020_All,COG0455	Unigene26057_All,COG0455	Unigene26059_All,COG0455	Unigene26068_All,COG0455	Unigene26076_All,COG1196	Unigene26110_All,COG0455	Unigene26117_All,COG0455	Unigene26124_All,COG0455	Unigene26129_All,COG1196	Unigene26133_All,COG0455	Unigene26133_All,COG1674	Unigene26145_All,COG0455	Unigene26146_All,COG5147	Unigene26173_All,COG0455	Unigene26179_All,COG0455	Unigene26208_All,COG0455	Unigene26215_All,COG0455	Unigene26248_All,COG1196	Unigene26284_All,COG5126	Unigene26307_All,COG0455	Unigene26331_All,COG0455	Unigene26352_All,COG0455	Unigene26399_All,COG0455	Unigene26401_All,COG0455	Unigene26411_All,COG5103	Unigene26418_All,COG0455	Unigene26431_All,COG0455	Unigene26434_All,COG1674	Unigene26444_All,COG0455	Unigene26453_All,COG0455	Unigene26458_All,COG5147	Unigene26459_All,COG1674	Unigene26475_All,COG0455	Unigene26481_All,COG0455	Unigene26484_All,COG0455	Unigene26485_All,COG1196	Unigene26488_All,COG0455	Unigene26492_All,COG0455	Unigene26493_All,COG0455	Unigene26501_All,COG0455	Unigene26502_All,COG0455	Unigene26519_All,COG0455	Unigene26535_All,COG1674	Unigene26564_All,COG0455	Unigene26576_All,COG0455	Unigene26582_All,COG0455	Unigene26590_All,COG0455	Unigene26596_All,COG1674	Unigene26597_All,COG0455	Unigene26609_All,COG5147	Unigene26613_All,COG0455	Unigene26621_All,COG5147	Unigene26640_All,COG5147	Unigene26649_All,COG0455	Unigene26669_All,COG0455	Unigene26678_All,COG1674	Unigene26709_All,COG5657	Unigene26720_All,COG0455	Unigene26735_All,COG0455	Unigene26738_All,COG0455	Unigene26743_All,COG0455	Unigene26750_All,COG0455	Unigene26753_All,COG5103	Unigene26756_All,COG0455	Unigene26760_All,COG5147	Unigene26766_All,COG0455	Unigene26782_All,COG5147	Unigene26804_All,COG0455	Unigene26827_All,COG0455	Unigene26834_All,COG0455	Unigene26840_All,COG5126	Unigene26841_All,COG0455	Unigene26849_All,COG0455	Unigene26852_All,COG0455	Unigene26855_All,COG0455	Unigene26882_All,COG0455	Unigene26896_All,COG0455	Unigene26905_All,COG0455	Unigene26916_All,COG0455	Unigene26917_All,COG0455	Unigene26921_All,COG0455	Unigene26936_All,COG0455	Unigene26941_All,COG0455	Unigene26946_All,COG0455	Unigene26975_All,COG0455	Unigene26984_All,COG0455	Unigene27006_All,COG0455	Unigene27006_All,COG1674	Unigene27017_All,COG0455	Unigene27027_All,COG0455	Unigene27037_All,COG0455	Unigene27044_All,COG0455	Unigene27076_All,COG0455	Unigene27078_All,COG0455	Unigene27090_All,COG0455	Unigene27121_All,COG0455	Unigene27135_All,COG0455	Unigene27139_All,COG0455	Unigene27171_All,COG0455	Unigene27196_All,COG0455	Unigene27231_All,COG0455	Unigene27231_All,COG1674	Unigene27260_All,COG1674	Unigene27260_All,COG0455	Unigene27265_All,COG0455	Unigene27310_All,COG0455	Unigene27315_All,COG5147	Unigene27315_All,COG0455	Unigene27327_All,COG5126	Unigene27400_All,COG0455	Unigene27403_All,COG0455	Unigene27422_All,COG0455	Unigene27430_All,COG0455	Unigene27440_All,COG0455	Unigene27459_All,COG0455	Unigene27474_All,COG0455	Unigene27486_All,COG0455	Unigene27564_All,COG0455	Unigene27584_All,COG0455	Unigene27622_All,COG5035	Unigene27623_All,COG0455	Unigene27627_All,COG0455	Unigene27657_All,COG0455	Unigene27691_All,COG0455	Unigene27702_All,COG1674	Unigene27772_All,COG0455	Unigene27773_All,COG0455	Unigene27836_All,COG5657	Unigene27851_All,COG0455	Unigene27863_All,COG1674	Unigene27863_All,COG0455	Unigene27871_All,COG0455	Unigene27874_All,COG0455	Unigene27895_All,COG0455	Unigene27900_All,COG0455	Unigene27907_All,COG0455	Unigene27962_All,COG0455	Unigene27976_All,COG0455	Unigene27991_All,COG0455	Unigene27997_All,COG5147	Unigene28006_All,COG0455	Unigene28018_All,COG0455	Unigene28025_All,COG0455	Unigene28041_All,COG0455	Unigene28054_All,COG0455	Unigene28095_All,COG0455	Unigene28095_All,COG1674	Unigene28101_All,COG0455	Unigene28108_All,COG1674	Unigene28113_All,COG5147	Unigene28139_All,COG0455	Unigene28141_All,COG0455	Unigene28162_All,COG0455	Unigene28244_All,COG0455	Unigene28245_All,COG0455	Unigene28253_All,COG0455	Unigene28256_All,COG5057	Unigene28257_All,COG0455	Unigene28270_All,COG5035	Unigene28275_All,COG0455	Unigene28309_All,COG0455	Unigene28334_All,COG0455	Unigene28350_All,COG1674	Unigene28350_All,COG0455	Unigene28354_All,COG5126	Unigene28361_All,COG0455	Unigene28362_All,COG0455	Unigene28364_All,COG0455	Unigene28367_All,COG0455	Unigene28370_All,COG0455	Unigene28376_All,COG0455	Unigene28385_All,COG0455	Unigene28430_All,COG0455	Unigene28458_All,COG0455	Unigene28462_All,COG0455	Unigene28467_All,COG0455	Unigene28508_All,COG1196	Unigene28508_All,COG0455	Unigene28510_All,COG0455	Unigene28522_All,COG0455	Unigene28545_All,COG0455	Unigene28565_All,COG0455	Unigene28578_All,COG0455	Unigene28584_All,COG0455	Unigene28602_All,COG0455	Unigene28609_All,COG5147	Unigene28611_All,COG0455	Unigene28617_All,COG0455	Unigene28635_All,COG0455	Unigene28658_All,COG0455	Unigene28672_All,COG0455	Unigene28684_All,COG0455	Unigene28722_All,COG0455	Unigene28726_All,COG0455	Unigene28727_All,COG0455	Unigene28727_All,COG1674	Unigene28730_All,COG0455	Unigene28732_All,COG0455	Unigene28751_All,COG0455	Unigene28771_All,COG0455	Unigene28820_All,COG0455	Unigene28827_All,COG0455	Unigene28831_All,COG0455	Unigene28838_All,COG0455	Unigene28942_All,COG5147	Unigene28943_All,COG1674	Unigene28954_All,COG0455	Unigene28958_All,COG0455	Unigene28968_All,COG0455	Unigene28976_All,COG0455	Unigene28991_All,COG5103	Unigene29005_All,COG0455	Unigene29018_All,COG0455	Unigene29071_All,COG5657	Unigene29075_All,COG0455	Unigene29076_All,COG5333	Unigene29077_All,COG0455	Unigene29082_All,COG1196	Unigene29096_All,COG0455	Unigene29108_All,COG0455	Unigene29127_All,COG0455	Unigene29128_All,COG0455	Unigene29150_All,COG0455	Unigene29167_All,COG0455	Unigene29167_All,COG1674	Unigene29169_All,COG0455	Unigene29188_All,COG0455	Unigene29207_All,COG5035	Unigene29223_All,COG0455	Unigene29230_All,COG0455	Unigene29269_All,COG0455	Unigene29273_All,COG1196	Unigene29280_All,COG0455	Unigene29297_All,COG0455	Unigene29317_All,COG0455	Unigene29322_All,COG0455	Unigene29334_All,COG1196	Unigene29342_All,COG0455	Unigene29352_All,COG0455	Unigene29374_All,COG0455	Unigene29394_All,COG0455	Unigene29414_All,COG0455	Unigene29421_All,COG0455	Unigene29430_All,COG0455	Unigene29436_All,COG0455	Unigene29453_All,COG0455	Unigene29464_All,COG0455	Unigene29466_All,COG0455	Unigene29470_All,COG0455	Unigene29501_All,COG0455	Unigene29510_All,COG0455	Unigene29514_All,COG0455	Unigene29548_All,COG0455	Unigene29555_All,COG0455	Unigene29582_All,COG0455	Unigene29585_All,COG0455	Unigene29598_All,COG0455	Unigene29611_All,COG0455	Unigene29620_All,COG0455	Unigene29634_All,COG1674	Unigene29690_All,COG0455	Unigene29693_All,COG0455	Unigene29694_All,COG1674	Unigene29731_All,COG0455	Unigene29732_All,COG0455	Unigene29751_All,COG0455	Unigene29777_All,COG0455	Unigene29779_All,COG0455	Unigene29794_All,COG0455	Unigene29807_All,COG0455	Unigene29813_All,COG0455	Unigene29820_All,COG1196	Unigene29830_All,COG0455	Unigene29836_All,COG0455	Unigene29837_All,COG0455	Unigene29877_All,COG0455	Unigene29888_All,COG0455	Unigene29901_All,COG0455	Unigene29913_All,COG1674	Unigene29940_All,COG5147	Unigene29955_All,COG0455	Unigene30028_All,COG5126	Unigene30067_All,COG0455	Unigene30084_All,COG0455	Unigene30120_All,COG0455	Unigene30121_All,COG0455	Unigene30121_All,COG1674	Unigene30125_All,COG0455	Unigene30126_All,COG0455	Unigene30140_All,COG0455	Unigene30157_All,COG0455	Unigene30184_All,COG0455	Unigene30194_All,COG0455	Unigene30197_All,COG0455	Unigene30201_All,COG0455	Unigene30231_All,COG0455	Unigene30255_All,COG0455	Unigene30316_All,COG0455	Unigene30317_All,COG0455	Unigene30318_All,COG0455	Unigene30322_All,COG0455	Unigene30334_All,COG0455	Unigene30347_All,COG0455	Unigene30355_All,COG0455	Unigene30373_All,COG0455	Unigene30381_All,COG0455	Unigene30385_All,COG0455	Unigene30412_All,COG0455	Unigene30428_All,COG0455	Unigene30432_All,COG0455	Unigene30441_All,COG0455	Unigene30447_All,COG0455	Unigene30477_All,COG0455	Unigene30507_All,COG5147	Unigene30525_All,COG0455	Unigene30526_All,COG5147	Unigene30533_All,COG0455	Unigene30553_All,COG1674	Unigene30553_All,COG0455	Unigene30573_All,COG0455	Unigene30575_All,COG0455	Unigene30583_All,COG5333	Unigene30589_All,COG0455	Unigene30589_All,COG1674	Unigene30613_All,COG0455	Unigene30627_All,COG0455	Unigene30629_All,COG0455	Unigene30713_All,COG0455	Unigene30719_All,COG0455	Unigene30729_All,COG0455	Unigene30756_All,COG0455	Unigene30766_All,COG0455	Unigene30772_All,COG1674	Unigene30772_All,COG0455	Unigene30795_All,COG0455	Unigene30881_All,COG5147	Unigene30881_All,COG0455	Unigene30884_All,COG0455	Unigene30887_All,COG0455	Unigene30899_All,COG0455	Unigene30913_All,COG5657	Unigene30926_All,COG0455	Unigene30934_All,COG0455	Unigene30938_All,COG0455	Unigene30953_All,COG5147	Unigene30966_All,COG0455	Unigene30979_All,COG0455	Unigene30980_All,COG0455	Unigene31004_All,COG0455	Unigene31045_All,COG0455	Unigene31051_All,COG0455	Unigene31051_All,COG1674	Unigene31059_All,COG0455	Unigene31062_All,COG0455	Unigene31066_All,COG0455	Unigene31082_All,COG0455	Unigene31087_All,COG0455	Unigene31123_All,COG0455	Unigene31141_All,COG0455	Unigene31155_All,COG0455	Unigene31155_All,COG1674	Unigene31182_All,COG5147	Unigene31188_All,COG0455	Unigene31200_All,COG0455	Unigene31214_All,COG0455	Unigene31217_All,COG0455	Unigene31222_All,COG0455	Unigene31232_All,COG0455	Unigene31246_All,COG5147	Unigene31251_All,COG0455	Unigene31282_All,COG0455	Unigene31297_All,COG0455	Unigene31304_All,COG0455	Unigene31312_All,COG0455	Unigene31336_All,COG0455	Unigene31351_All,COG0455	Unigene31380_All,COG1196	Unigene31384_All,COG0455	Unigene31385_All,COG0455	Unigene31401_All,COG0455	Unigene31401_All,COG1674	Unigene31425_All,COG0455	Unigene31464_All,COG0455	Unigene31484_All,COG0455	Unigene31488_All,COG0455	Unigene31503_All,COG0455	Unigene31513_All,COG0455	Unigene31531_All,COG0455	Unigene31561_All,COG0455	Unigene31565_All,COG5126	Unigene31577_All,COG5147	Unigene31579_All,COG5057	Unigene31676_All,COG0455	Unigene31703_All,COG1674	Unigene31718_All,COG0455	Unigene31726_All,COG0455	Unigene31775_All,COG0455	Unigene31784_All,COG0455	Unigene31786_All,COG0455	Unigene31802_All,COG5657	Unigene31807_All,COG0455	Unigene31809_All,COG0455	Unigene31823_All,COG1674	Unigene31848_All,COG0455	Unigene31874_All,COG0455	Unigene31896_All,COG1196	Unigene31919_All,COG5126	Unigene31943_All,COG0455	Unigene31968_All,COG0455	Unigene31987_All,COG0455	Unigene32012_All,COG0455	Unigene32013_All,COG0455	Unigene32036_All,COG0455	Unigene32048_All,COG5147	Unigene32062_All,COG0455	Unigene32082_All,COG1674	Unigene32097_All,COG0455	Unigene32106_All,COG5147	Unigene32115_All,COG0455	Unigene32120_All,COG0455	Unigene32131_All,COG5147	Unigene32143_All,COG0455	Unigene32164_All,COG0455	Unigene32174_All,COG1196	Unigene32174_All,COG0455	Unigene32200_All,COG0455	Unigene32202_All,COG0455	Unigene32214_All,COG0455	Unigene32263_All,COG0455	Unigene32266_All,COG0455	Unigene32282_All,COG0455	Unigene32283_All,COG0455	Unigene32298_All,COG0455	Unigene32330_All,COG5657	Unigene32362_All,COG0455	Unigene32390_All,COG0455	Unigene32401_All,COG0455	Unigene32404_All,COG0455	Unigene32416_All,COG0455	Unigene32436_All,COG0455	Unigene32436_All,COG1674	Unigene32465_All,COG0455	Unigene32484_All,COG5126	Unigene32487_All,COG5147	Unigene32497_All,COG0455	Unigene32525_All,COG0455	Unigene32532_All,COG0455	Unigene32536_All,COG5041	Unigene32539_All,COG0455	Unigene32551_All,COG5147	Unigene32558_All,COG0455	Unigene32561_All,COG0455	Unigene32596_All,COG0455	Unigene32619_All,COG0455	Unigene32626_All,COG0455	Unigene32640_All,COG0455	Unigene32657_All,COG0455	Unigene32662_All,COG0455	Unigene32676_All,COG0455	Unigene32686_All,COG1674	Unigene32696_All,COG0455	Unigene32712_All,COG0455	Unigene32732_All,COG1674	Unigene32732_All,COG0455	Unigene32752_All,COG0455	Unigene32764_All,COG0455	Unigene32783_All,COG0455	Unigene32810_All,COG0455	Unigene32827_All,COG0455	Unigene32828_All,COG0455	Unigene32844_All,COG5147	Unigene32851_All,COG1674	Unigene32901_All,COG5147	Unigene32902_All,COG0455	Unigene32908_All,COG0455	Unigene32931_All,COG1674	Unigene32947_All,COG5147	Unigene32950_All,COG5147	Unigene32955_All,COG0455	Unigene32958_All,COG0455	Unigene32971_All,COG0455	Unigene32975_All,COG0455	Unigene32988_All,COG0455	Unigene32989_All,COG5147	Unigene33004_All,COG5147	Unigene33047_All,COG1674	Unigene33047_All,COG0455	Unigene33074_All,COG1196	Unigene33078_All,COG0455	Unigene33089_All,COG0455	Unigene33090_All,COG0455	Unigene33124_All,COG1674	Unigene33124_All,COG0455	Unigene33162_All,COG0455	Unigene33164_All,COG0455	Unigene33165_All,COG5147	Unigene33172_All,COG0455	Unigene33200_All,COG0455	Unigene33202_All,COG0455	Unigene33227_All,COG0455	Unigene33256_All,COG0455	Unigene33257_All,COG5147	Unigene33288_All,COG1674	Unigene33320_All,COG0455	Unigene33336_All,COG1196	Unigene33341_All,COG0455	Unigene33342_All,COG0455	Unigene33347_All,COG0455	Unigene33371_All,COG0455	Unigene33396_All,COG0455	Unigene33397_All,COG0455	Unigene33420_All,COG0455	Unigene33431_All,COG0455	Unigene33433_All,COG0455	Unigene33478_All,COG0455	Unigene33523_All,COG0455	Unigene33544_All,COG0455	Unigene33547_All,COG1196	Unigene33548_All,COG0455	Unigene33561_All,COG0455	Unigene33633_All,COG0455	Unigene33641_All,COG5147	Unigene33641_All,COG0455	Unigene33654_All,COG0455	Unigene33655_All,COG0455	Unigene33667_All,COG0455	Unigene33688_All,COG0455	Unigene33712_All,COG0455	Unigene33712_All,COG1674	Unigene33734_All,COG5126	Unigene33768_All,COG0455	Unigene33780_All,COG5147	Unigene33783_All,COG0455	Unigene33785_All,COG0455	Unigene33838_All,COG0455	Unigene33847_All,COG5126	Unigene33852_All,COG0455	Unigene33905_All,COG0455	Unigene33922_All,COG0455	Unigene34008_All,COG0455	Unigene34008_All,COG1674	Unigene34010_All,COG0455	Unigene34045_All,COG0455	Unigene34082_All,COG0455	Unigene34106_All,COG0455	Unigene34121_All,COG0455	Unigene34129_All,COG0455	Unigene34160_All,COG0455	Unigene34163_All,COG0455	Unigene34196_All,COG5657	Unigene34209_All,COG0455	Unigene34233_All,COG0455	Unigene34267_All,COG0455	Unigene34274_All,COG0455	Unigene34280_All,COG0455	Unigene34295_All,COG0455	Unigene34313_All,COG0455	Unigene34319_All,COG0455	Unigene34326_All,COG0455	Unigene34353_All,COG1196	Unigene34379_All,COG0455	Unigene34421_All,COG0455	Unigene34429_All,COG0455	Unigene34440_All,COG5147	Unigene34463_All,COG0455	Unigene34470_All,COG0455	Unigene34497_All,COG0455	Unigene34507_All,COG0455	Unigene34517_All,COG0455	Unigene34564_All,COG0455	Unigene34586_All,COG0455	Unigene34599_All,COG0455	Unigene34635_All,COG0455	Unigene34661_All,COG0455	Unigene34688_All,COG5147	Unigene34702_All,COG0455	Unigene34708_All,COG0455	Unigene34718_All,COG0455	Unigene34735_All,COG0455	Unigene34760_All,COG0455	Unigene34771_All,COG0455	Unigene34772_All,COG0455	Unigene34773_All,COG0455	Unigene34779_All,COG0455	Unigene34838_All,COG0455	Unigene34845_All,COG0455	Unigene34849_All,COG0455	Unigene34856_All,COG0455	Unigene34891_All,COG0455	Unigene34910_All,COG0455	Unigene34916_All,COG0455	Unigene34962_All,COG1674	Unigene34991_All,COG0455	Unigene34998_All,COG0455	Unigene35014_All,COG0455	Unigene35017_All,COG0455	Unigene35019_All,COG0455	Unigene35020_All,COG0455	Unigene35037_All,COG0455	Unigene35039_All,COG5147	Unigene35044_All,COG0455	Unigene35051_All,COG0455	Unigene35092_All,COG0455	Unigene35142_All,COG0455	Unigene35150_All,COG0206	Unigene35169_All,COG0455	Unigene35206_All,COG0455	Unigene35222_All,COG1674	Unigene35239_All,COG0455	Unigene35273_All,COG0455	Unigene35278_All,COG0455	Unigene35287_All,COG0455	Unigene35289_All,COG0455	Unigene35311_All,COG0455	Unigene35319_All,COG1674	Unigene35322_All,COG0455	Unigene35325_All,COG0455	Unigene35331_All,COG0455	Unigene35331_All,COG1674	Unigene35361_All,COG0455	Unigene35366_All,COG0455	Unigene35416_All,COG1674	Unigene35420_All,COG0455	Unigene35421_All,COG5657	Unigene35424_All,COG0455	Unigene35451_All,COG0455	Unigene35452_All,COG1674	Unigene35452_All,COG0455	Unigene35489_All,COG0455	Unigene35516_All,COG0455	Unigene35522_All,COG0455	Unigene35555_All,COG0455	Unigene35556_All,COG0455	Unigene35561_All,COG0455	Unigene35579_All,COG1196	Unigene35580_All,COG0455	Unigene35595_All,COG0455	Unigene35597_All,COG5147	Unigene35623_All,COG0455	Unigene35637_All,COG0455	Unigene35653_All,COG0455	Unigene35684_All,COG0455	Unigene35698_All,COG0455	Unigene35760_All,COG0455	Unigene35761_All,COG0455	Unigene35777_All,COG0455	Unigene35781_All,COG1674	Unigene35809_All,COG0455	Unigene35827_All,COG5147	Unigene35833_All,COG0455	Unigene35846_All,COG0455	Unigene35854_All,COG5147	Unigene35858_All,COG1674	Unigene35858_All,COG0455	Unigene35892_All,COG0455	Unigene35924_All,COG0455	Unigene35931_All,COG0455	Unigene35936_All,COG0455	Unigene35941_All,COG0455	Unigene35953_All,COG0455	Unigene35956_All,COG0455	Unigene35971_All,COG0455	Unigene35980_All,COG0455	Unigene35987_All,COG0455	Unigene36005_All,COG0455	Unigene36006_All,COG0455	Unigene36022_All,COG5147	Unigene36037_All,COG0455	Unigene36037_All,COG1674	Unigene36038_All,COG0455	Unigene36050_All,COG0455	Unigene36053_All,COG0455	Unigene36059_All,COG0455	Unigene36067_All,COG0455	Unigene36090_All,COG0455	Unigene36092_All,COG0455	Unigene36101_All,COG5147	Unigene36109_All,COG0455	Unigene36112_All,COG1674	Unigene36122_All,COG0455	Unigene36155_All,COG0455	Unigene36156_All,COG0455	Unigene36184_All,COG0455	Unigene36196_All,COG0455	Unigene36220_All,COG0455	Unigene36222_All,COG1674	Unigene36231_All,COG0455	Unigene36255_All,COG0455	Unigene36258_All,COG1674	Unigene36263_All,COG1196	Unigene36302_All,COG0455	Unigene36355_All,COG0455	Unigene36400_All,COG0455	Unigene36403_All,COG0455	Unigene36420_All,COG0455	Unigene36424_All,COG0455	Unigene36426_All,COG0455	Unigene36431_All,COG5147	Unigene36446_All,COG0455	Unigene36475_All,COG0455	Unigene36482_All,COG0455	Unigene36490_All,COG0455	Unigene36493_All,COG5155	Unigene36498_All,COG0455	Unigene36536_All,COG0455	Unigene36551_All,COG0455	Unigene36560_All,COG0455	Unigene36619_All,COG0455	Unigene36651_All,COG0455	Unigene36651_All,COG1674	Unigene36658_All,COG0455	Unigene36661_All,COG0455	Unigene36664_All,COG0455	Unigene36674_All,COG0455	Unigene36675_All,COG0455	Unigene36692_All,COG0455	Unigene36694_All,COG0455	Unigene36696_All,COG0455	Unigene36697_All,COG0455	Unigene36698_All,COG0455	Unigene36707_All,COG0455	Unigene36713_All,COG0455	Unigene36715_All,COG0455	Unigene36738_All,COG0455	Unigene36741_All,COG0455	Unigene36744_All,COG0455	Unigene36752_All,COG0455	Unigene36753_All,COG0455	Unigene36759_All,COG0455	Unigene36767_All,COG5126	Unigene36768_All,COG5126	Unigene36769_All,COG5126	Unigene36770_All,COG5126	Unigene36772_All,COG5126	Unigene36774_All,COG5126	Unigene36777_All,COG5126	Unigene36778_All,COG5126	Unigene36779_All,COG5126	Unigene36780_All,COG5126	Unigene36781_All,COG5126	Unigene36782_All,COG5126	Unigene36783_All,COG5126	Unigene36784_All,COG5126	Unigene36787_All,COG5126	Unigene36788_All,COG5126	Unigene36789_All,COG5126	Unigene36790_All,COG5126	Unigene36791_All,COG5126	Unigene36792_All,COG5126	Unigene36793_All,COG5126	Unigene36795_All,COG5126	Unigene36797_All,COG5126	Unigene36799_All,COG5126	Unigene36800_All,COG5126	Unigene36801_All,COG5126	Unigene36802_All,COG5126	Unigene36813_All,COG0455	Unigene36813_All,COG1674	Unigene36820_All,COG0455	Unigene36821_All,COG0455	Unigene36888_All,COG0455	Unigene36913_All,COG0455	Unigene36915_All,COG0455	Unigene36917_All,COG0455	Unigene36936_All,COG0455	Unigene36937_All,COG0455	Unigene36939_All,COG0455	Unigene36940_All,COG0455	Unigene36941_All,COG0455	Unigene36943_All,COG0455	Unigene36945_All,COG0455	Unigene36946_All,COG0455	Unigene36947_All,COG0455	Unigene36948_All,COG0455	Unigene36949_All,COG0455	Unigene36950_All,COG0455	Unigene36951_All,COG0455	Unigene36952_All,COG0455	Unigene36953_All,COG0455	Unigene36954_All,COG0455	Unigene36972_All,COG0455	Unigene37023_All,COG0455	Unigene37118_All,COG0455	Unigene37122_All,COG0455	Unigene37124_All,COG0455	Unigene37189_All,COG0455	Unigene37190_All,COG0455	Unigene37191_All,COG0455	Unigene37193_All,COG0455	Unigene37327_All,COG0455	Unigene37356_All,COG1674	Unigene37361_All,COG1196	Unigene37363_All,COG1196	Unigene37489_All,COG0455	Unigene37492_All,COG0455	Unigene37509_All,COG0455	Unigene37524_All,COG0455	Unigene37561_All,COG0455	Unigene37612_All,COG5147	Unigene37613_All,COG5147	Unigene37631_All,COG0455	Unigene37633_All,COG0455	Unigene37696_All,COG5184	Unigene37765_All,COG0455	Unigene37773_All,COG5024	Unigene37830_All,COG1196	Unigene37862_All,COG0455	Unigene37882_All,COG0455	Unigene37900_All,COG1196	Unigene37901_All,COG1196	Unigene37928_All,COG0455	Unigene37929_All,COG0455	Unigene37931_All,COG0455	Unigene37948_All,COG0455	Unigene38037_All,COG0455	Unigene38043_All,COG0455	Unigene38049_All,COG0455	Unigene38062_All,COG0455	Unigene38116_All,COG0455	Unigene38144_All,COG0455	Unigene38159_All,COG0455	Unigene38173_All,COG0455	Unigene38197_All,COG0455	Unigene38286_All,COG5147	Unigene38402_All,COG0455	Unigene38420_All,COG0455	Unigene38445_All,COG1196	Unigene38503_All,COG0455	Unigene38559_All,COG0455	Unigene38562_All,COG0455	Unigene38624_All,COG0455	Unigene38634_All,COG0455	Unigene38647_All,COG0455	Unigene38703_All,COG0455	Unigene38760_All,COG5126	Unigene38774_All,COG1196	Unigene38780_All,COG0455	Unigene38789_All,COG0455	Unigene38830_All,COG0455	Unigene38883_All,COG5147	Unigene38964_All,COG0455	Unigene39162_All,COG0455	Unigene39187_All,COG0455	Unigene39296_All,COG0455	Unigene39362_All,COG0455	Unigene39424_All,COG0455	Unigene39492_All,COG5147	Unigene39554_All,COG0455	Unigene39931_All,COG0455	Unigene39972_All,COG0455	Unigene40040_All,COG0455	Unigene40053_All,COG0455	Unigene40062_All,COG0455	Unigene40379_All,COG0455	Unigene40382_All,COG0455	Unigene40383_All,COG0455	Unigene40406_All,COG0455	Unigene40409_All,COG0455	Unigene40441_All,COG0455	Unigene40442_All,COG0455	Unigene40443_All,COG0455	Unigene40449_All,COG0455	Unigene40490_All,COG1674	Unigene40494_All,COG5126	Unigene40495_All,COG5126	Unigene40496_All,COG5126	Unigene40584_All,COG0455	Unigene40586_All,COG0455	Unigene40587_All,COG0455	Unigene40597_All,COG0455	Unigene40608_All,COG0455	Unigene40609_All,COG0455	Unigene40613_All,COG1196	Unigene40614_All,COG1196	Unigene40615_All,COG1196	Unigene40616_All,COG1196	Unigene40617_All,COG1196	Unigene40630_All,COG0455	Unigene40631_All,COG0455	Unigene40632_All,COG0455	Unigene40633_All,COG0455	Unigene40634_All,COG0455	Unigene40635_All,COG0455	Unigene40636_All,COG0455	Unigene40664_All,COG0455	Unigene40677_All,COG0455	Unigene40689_All,COG0455	Unigene40695_All,COG0455	Unigene40715_All,COG0455	Unigene40725_All,COG0455	Unigene40726_All,COG0455	Unigene40748_All,COG0455	Unigene40751_All,COG0455	Unigene40752_All,COG0455	Unigene40822_All,COG0455	Unigene40823_All,COG0455	Unigene40836_All,COG0455	Unigene40837_All,COG0455	Unigene40839_All,COG0455	Unigene40843_All,COG0455	Unigene40845_All,COG5147	Unigene40847_All,COG0455	Unigene40854_All,COG0455	Unigene40855_All,COG0455	Unigene40866_All,COG1196	Unigene40892_All,COG0455	Unigene40926_All,COG0455	Unigene40969_All,COG0455	Unigene40970_All,COG5184	Unigene40971_All,COG0455	Unigene40999_All,COG0455	Unigene41024_All,COG0455	Unigene41044_All,COG0455	Unigene41045_All,COG0455	Unigene41056_All,COG0455	Unigene41066_All,COG0455	Unigene41102_All,COG5147	Unigene41103_All,COG5147	Unigene41104_All,COG5147	Unigene41105_All,COG5147	Unigene41107_All,COG0455	Unigene41177_All,COG0455	Unigene41180_All,COG0455	Unigene41181_All,COG0455	Unigene41199_All,COG0455	Unigene41200_All,COG0455	Unigene41251_All,COG0455	Unigene41263_All,COG0455	Unigene41264_All,COG0455	Unigene41265_All,COG0455	Unigene41278_All,COG5244	Unigene41290_All,COG0455	Unigene41297_All,COG0455	Unigene41315_All,COG0455	Unigene41337_All,COG5126	Unigene41338_All,COG5126	Unigene41339_All,COG5126	Unigene41340_All,COG0455	Unigene41354_All,COG0455	Unigene41408_All,COG0455	Unigene41432_All,COG0455	Unigene41465_All,COG0455	Unigene41491_All,COG5147	Unigene41497_All,COG0455	Unigene41498_All,COG0455	Unigene41499_All,COG0455	Unigene41513_All,COG0455	Unigene41535_All,COG0455	Unigene41563_All,COG0455	Unigene41571_All,COG0455	Unigene41582_All,COG0455	Unigene41583_All,COG0455	Unigene41584_All,COG0455	Unigene41655_All,COG0455	Unigene41671_All,COG1674	Unigene41682_All,COG0455	Unigene41688_All,COG0455	Unigene41760_All,COG1196	Unigene41769_All,COG5024	Unigene41831_All,COG0455	Unigene41858_All,COG5024	Unigene41914_All,COG0455	Unigene41947_All,COG0455	Unigene41953_All,COG1196	Unigene41963_All,COG0455	Unigene42042_All,COG1674	Unigene42063_All,COG0455	Unigene42076_All,COG0455	Unigene42101_All,COG0455	Unigene42114_All,COG0455	Unigene42228_All,COG0455	Unigene42252_All,COG0455	Unigene42267_All,COG0455	Unigene42269_All,COG0455	Unigene42270_All,COG0455	Unigene42292_All,COG0455	Unigene42337_All,COG0455	Unigene42363_All,COG0455	Unigene42376_All,COG0455	Unigene42566_All,COG0455	Unigene42636_All,COG0455	Unigene42772_All,COG0455	Unigene42780_All,COG0455	Unigene42892_All,COG1674	Unigene42892_All,COG0455	Unigene42920_All,COG0455	Unigene42936_All,COG0455	Unigene42941_All,COG0455	Unigene43007_All,COG0455	Unigene43228_All,COG0455	Unigene43311_All,COG1674	Unigene43311_All,COG0455	Unigene43511_All,COG0455	Unigene43619_All,COG0455	Unigene43636_All,COG0455	Unigene43645_All,COG0455	Unigene43664_All,COG0455	Unigene43769_All,COG0455	Unigene43770_All,COG0455	Unigene43771_All,COG0455	Unigene43806_All,COG0455	Unigene43816_All,COG0455	Unigene43819_All,COG1674	Unigene43829_All,COG0455	Unigene43837_All,COG0455	Unigene43839_All,COG0455	Unigene43843_All,COG0455	Unigene43854_All,COG0455	Unigene43856_All,COG0455	Unigene43873_All,COG0455	Unigene43935_All,COG0455	Unigene43947_All,COG0455	Unigene44008_All,COG0455	Unigene44017_All,COG0455	Unigene44020_All,COG0455	Unigene44024_All,COG0455	Unigene44025_All,COG0455	Unigene44026_All,COG0455	Unigene44088_All,COG0455	Unigene44142_All,COG0455	Unigene44146_All,COG0455	Unigene44148_All,COG0455	Unigene44149_All,COG0455	Unigene44150_All,COG0455	Unigene44151_All,COG0455	Unigene44152_All,COG0455	Unigene44153_All,COG0455	Unigene44155_All,COG0455	Unigene44156_All,COG0455	Unigene44171_All,COG5126	Unigene44176_All,COG0455	Unigene44177_All,COG0455	Unigene44179_All,COG0455	Unigene44180_All,COG0455	Unigene44182_All,COG0455	Unigene44183_All,COG0455	Unigene44282_All,COG0455	Unigene44283_All,COG0455	Unigene44285_All,COG0455	Unigene44288_All,COG0455	Unigene44319_All,COG0455	Unigene44329_All,COG0455	Unigene44373_All,COG0455	Unigene44398_All,COG1196	Unigene44447_All,COG0455	Unigene44559_All,COG0455	Unigene44560_All,COG0455	Unigene44582_All,COG0455	Unigene44583_All,COG0455	Unigene44584_All,COG0455	Unigene44585_All,COG0455	Unigene44587_All,COG0455	Unigene44588_All,COG0455	Unigene44594_All,COG0455	Unigene44596_All,COG0455	Unigene44616_All,COG0455	Unigene44618_All,COG1196	Unigene44654_All,COG0455	Unigene44671_All,COG0455	Unigene44773_All,COG0455	Unigene44839_All,COG0455	Unigene44871_All,COG0455	Unigene44878_All,COG0455	Unigene44880_All,COG0455	Unigene44899_All,COG0455	Unigene44918_All,COG0455	Unigene44920_All,COG0455	Unigene45015_All,COG5126	Unigene45019_All,COG0455	Unigene45023_All,COG0455	Unigene45095_All,COG0455	Unigene45112_All,COG0455	Unigene45140_All,COG0455	Unigene45150_All,COG0455	Unigene45192_All,COG0455	Unigene45216_All,COG0455	Unigene45239_All,COG0455	Unigene45257_All,COG0455	Unigene45292_All,COG0455	Unigene45327_All,COG0455	Unigene45347_All,COG0455	Unigene45388_All,COG3087	Unigene45389_All,COG0455	Unigene45406_All,COG0455	Unigene45449_All,COG3115	Unigene45481_All,COG0455	Unigene45525_All,COG0455	Unigene45529_All,COG0455	Unigene45530_All,COG5147	Unigene45536_All,COG0455	Unigene45632_All,COG0455	Unigene45633_All,COG0455	Unigene45651_All,COG0455	Unigene45653_All,COG0455	Unigene45663_All,COG0455	Unigene45682_All,COG0455	Unigene45700_All,COG0455	Unigene45817_All,COG0455	Unigene45927_All,COG5032	Unigene45982_All,COG0455	Unigene45982_All,COG1674	Unigene45993_All,COG0455	Unigene46009_All,COG5147	Unigene46055_All,COG0455	Unigene46091_All,COG0455	Unigene46202_All,COG0455	Unigene46295_All,COG0455	Unigene46642_All,COG0455	Unigene46652_All,COG0455	Unigene46682_All,COG0455	Unigene46877_All,COG5024	Unigene47141_All,COG0455	Unigene47151_All,COG0455	Unigene47221_All,COG0455	Unigene47226_All,COG0455	Unigene47227_All,COG0455	Unigene47236_All,COG0455	Unigene47241_All,COG0455	Unigene47262_All,COG1674	Unigene47283_All,COG0455	Unigene47392_All,COG0455	Unigene47410_All,COG0455	Unigene47459_All,COG0455	Unigene47531_All,COG0455	Unigene47550_All,COG0455	Unigene47551_All,COG0455	Unigene47552_All,COG0455	Unigene47553_All,COG0455	Unigene47555_All,COG0455	Unigene47592_All,COG1196	Unigene47622_All,COG0455	Unigene47626_All,COG0455	Unigene47628_All,COG0455	Unigene47629_All,COG0455	Unigene47630_All,COG0455	Unigene47632_All,COG0455	Unigene47648_All,COG0455	Unigene47649_All,COG0455	Unigene47650_All,COG0455	Unigene47651_All,COG0455	Unigene47654_All,COG0455	Unigene47655_All,COG0455	Unigene47656_All,COG0455	Unigene47660_All,COG0455	Unigene47671_All,COG0455	Unigene47785_All,COG1196	Unigene47849_All,COG0455	Unigene47850_All,COG0455	Unigene47851_All,COG0455	Unigene47861_All,COG0455	Unigene47861_All,COG1674	Unigene47911_All,COG0455	Unigene47914_All,COG0455	Unigene47915_All,COG0455	Unigene47916_All,COG0455	Unigene47921_All,COG0455	Unigene47927_All,COG0455	Unigene47931_All,COG0455	Unigene47932_All,COG0455	Unigene47957_All,COG0455	Unigene47961_All,COG0455	Unigene47976_All,COG1674	Unigene48010_All,COG0455	Unigene48030_All,COG0455	Unigene48039_All,COG0455	Unigene48083_All,COG0455	Unigene48150_All,COG0455	Unigene48158_All,COG0455	Unigene48172_All,COG0455	Unigene48173_All,COG0455	Unigene48219_All,COG0455	Unigene48234_All,COG0455	Unigene48265_All,COG5032	Unigene48287_All,COG0455	Unigene48289_All,COG0455	Unigene48290_All,COG0455	Unigene48412_All,COG0455	Unigene48414_All,COG0455	Unigene48429_All,COG5126	Unigene48431_All,COG0455	Unigene48460_All,COG0455	Unigene48488_All,COG0455	Unigene48490_All,COG0455	Unigene48491_All,COG0455	Unigene48501_All,COG0455	Unigene48507_All,COG0455	Unigene48528_All,COG0455	Unigene48539_All,COG5024	Unigene48613_All,COG0455	Unigene48680_All,COG0455	Unigene48743_All,COG0455	Unigene48765_All,COG1674	Unigene48846_All,COG0455	Unigene48874_All,COG0455	Unigene48902_All,COG0455	Unigene48907_All,COG0455	Unigene49007_All,COG0455	Unigene49042_All,COG0455	Unigene49059_All,COG0455	Unigene49205_All,COG0455	Unigene49239_All,COG0455	Unigene49284_All,COG0455	Unigene49317_All,COG0455	Unigene49356_All,COG0455	Unigene49456_All,COG0455	Unigene49555_All,COG0455	Unigene49681_All,COG0455	Unigene49910_All,COG0455	Unigene49911_All,COG0455	Unigene49915_All,COG0455	Unigene50242_All,COG0455	Unigene50271_All,COG0455	Unigene50352_All,COG0455	Unigene50380_All,COG0455	Unigene50441_All,COG0455	Unigene50569_All,COG0455	Unigene50662_All,COG0455	Unigene50690_All,COG5147	Unigene50709_All,COG0455	Unigene50771_All,COG1674	Unigene50776_All,COG0455	Unigene50779_All,COG0455	Unigene50784_All,COG0455	Unigene50794_All,COG0455	Unigene50796_All,COG1674	Unigene50796_All,COG0455	Unigene50798_All,COG0455	Unigene50800_All,COG0455	Unigene50801_All,COG0455	Unigene50803_All,COG0455	Unigene50809_All,COG0455	Unigene50815_All,COG0455	Unigene50820_All,COG0455	Unigene50823_All,COG0455	Unigene50827_All,COG0455	Unigene50829_All,COG1674	Unigene50836_All,COG0455	Unigene50871_All,COG0455	Unigene50926_All,COG5147	Unigene51006_All,COG0455	Unigene51009_All,COG0455	Unigene51012_All,COG0455	Unigene51048_All,COG0455	Unigene51084_All,COG0455	Unigene51088_All,COG0455	Unigene51089_All,COG0455	Unigene51091_All,COG0455	Unigene51092_All,COG0455	Unigene51093_All,COG0455	Unigene51095_All,COG0455	Unigene51096_All,COG0455	Unigene51099_All,COG0455	Unigene51100_All,COG0455	Unigene51102_All,COG0455	Unigene51103_All,COG0455	Unigene51104_All,COG0455	Unigene51106_All,COG0455	Unigene51142_All,COG0455	Unigene51150_All,COG0455	Unigene51152_All,COG5184	Unigene51153_All,COG5184	Unigene51177_All,COG0455	Unigene51243_All,COG1196	Unigene51283_All,COG0455	Unigene51286_All,COG0455	Unigene51287_All,COG0455	Unigene51298_All,COG0455	Unigene51316_All,COG0455	Unigene51352_All,COG0455	Unigene51391_All,COG1196	Unigene51392_All,COG1196	Unigene51393_All,COG1196	Unigene51394_All,COG1196	Unigene51411_All,COG0455	Unigene51412_All,COG0455	Unigene51413_All,COG0455	Unigene51414_All,COG0455	Unigene51415_All,COG0455	Unigene51416_All,COG0455	Unigene51417_All,COG0455	Unigene51422_All,COG0455	Unigene51423_All,COG0455	Unigene51431_All,COG0455	Unigene51556_All,COG0455	Unigene51614_All,COG0455	Unigene51615_All,COG0455	Unigene51616_All,COG0455	Unigene51645_All,COG0455	Unigene51646_All,COG0455	Unigene51647_All,COG0455	Unigene51648_All,COG0455	Unigene51648_All,COG1674	Unigene51649_All,COG0455	Unigene51652_All,COG5126	Unigene51653_All,COG5126	Unigene51659_All,COG0455	Unigene51668_All,COG0455	Unigene51678_All,COG0455	Unigene51771_All,COG1196	Unigene51772_All,COG1196	Unigene51774_All,COG1196	Unigene51775_All,COG1196	Unigene51804_All,COG5147	Unigene51805_All,COG5147	Unigene51825_All,COG0455	Unigene51847_All,COG0455	Unigene51887_All,COG0455	Unigene51888_All,COG0455	Unigene51889_All,COG0455	Unigene51929_All,COG0455	Unigene51950_All,COG0455	Unigene51959_All,COG0455	Unigene51977_All,COG0455	Unigene51981_All,COG0455	Unigene52048_All,COG0455	Unigene52055_All,COG0455	Unigene52062_All,COG0455	Unigene52068_All,COG0455	Unigene52071_All,COG0455	Unigene52143_All,COG0455	Unigene52155_All,COG5218	Unigene52160_All,COG0455	Unigene52182_All,COG0455	Unigene52210_All,COG0455	Unigene52251_All,COG0455	Unigene52273_All,COG0455	Unigene52277_All,COG0455	Unigene52338_All,COG1674	Unigene52358_All,COG0455	Unigene52431_All,COG0455	Unigene52502_All,COG0455	Unigene52520_All,COG0455	Unigene52571_All,COG0455	Unigene52586_All,COG0455	Unigene52587_All,COG0455	Unigene52589_All,COG0455	Unigene52593_All,COG0455	Unigene52636_All,COG0455	Unigene52651_All,COG0455	Unigene52662_All,COG0455	Unigene52744_All,COG0455	Unigene52752_All,COG0455	Unigene52850_All,COG0455	Unigene52853_All,COG0455	Unigene52863_All,COG0455	Unigene52871_All,COG0455	Unigene52894_All,COG0455	Unigene52946_All,COG0455	Unigene52978_All,COG0455	Unigene53036_All,COG0455	Unigene53045_All,COG0455	Unigene53049_All,COG0455	Unigene53077_All,COG5032	Unigene53110_All,COG0455	Unigene53133_All,COG0455	Unigene53190_All,COG0455	Unigene53261_All,COG0455	Unigene53356_All,COG0455	Unigene53499_All,COG0455	Unigene53558_All,COG0455	Unigene53606_All,COG0455	Unigene53806_All,COG0455	Unigene53982_All,COG0455	Unigene53984_All,COG0455	Unigene53988_All,COG5156	Unigene54043_All,COG0455	Unigene54048_All,COG0455	Unigene54439_All,COG0455	Unigene54486_All,COG1674	Unigene54491_All,COG0455	Unigene54502_All,COG0455	Unigene54506_All,COG0455	Unigene54507_All,COG1674	Unigene54509_All,COG0455	Unigene54514_All,COG0455	Unigene54547_All,COG0455	Unigene54642_All,COG0455	Unigene54643_All,COG0455	Unigene54646_All,COG0455	Unigene54657_All,COG0455	Unigene54666_All,COG0455	Unigene54667_All,COG0455	Unigene54667_All,COG1674	Unigene54668_All,COG0455	Unigene54668_All,COG1674	Unigene54670_All,COG0455	Unigene54670_All,COG1674	Unigene54671_All,COG0455	Unigene54671_All,COG1674	Unigene54673_All,COG0455	Unigene54675_All,COG0455	Unigene54675_All,COG1674	Unigene54676_All,COG0455	Unigene54676_All,COG1674	Unigene54677_All,COG0455	Unigene54678_All,COG0455	Unigene54678_All,COG1674	Unigene54679_All,COG0455	Unigene54679_All,COG1674	Unigene54680_All,COG0455	Unigene54680_All,COG1674	Unigene54705_All,COG1196	Unigene54813_All,COG0455	Unigene54814_All,COG0455	Unigene54861_All,COG0455	Unigene54865_All,COG0455	Unigene54866_All,COG0455	Unigene54867_All,COG1196	Unigene54869_All,COG0455	Unigene54872_All,COG0455	Unigene54892_All,COG0455	Unigene54899_All,COG0455	Unigene54909_All,COG0445	Unigene54968_All,COG0455	Unigene54969_All,COG0455	Unigene54993_All,COG0455	Unigene55004_All,COG0455	Unigene55034_All,COG0455	Unigene55042_All,COG0455	Unigene55043_All,COG0455	Unigene55044_All,COG0455	Unigene55045_All,COG0455	Unigene55046_All,COG0455	Unigene55110_All,COG5657	Unigene55111_All,COG5657	Unigene55112_All,COG5657	Unigene55192_All,COG0455	Unigene55289_All,COG1196	Unigene55295_All,COG4942	Unigene55357_All,COG0455	Unigene55358_All,COG0455	Unigene55359_All,COG0455	Unigene55360_All,COG0455	Unigene55361_All,COG0455	Unigene55374_All,COG1718	Unigene55375_All,COG1718	Unigene55376_All,COG1718	Unigene55377_All,COG0455	Unigene55402_All,COG3115	Unigene55403_All,COG1196	Unigene55409_All,COG0455	Unigene55446_All,COG0455	Unigene55555_All,COG0455	Unigene55603_All,COG0455	Unigene55616_All,COG0455	Unigene55708_All,COG0455	Unigene55712_All,COG0455	Unigene55713_All,COG0455	Unigene55718_All,COG0455	Unigene55754_All,COG0455	Unigene55768_All,COG0455	Unigene55788_All,COG0455	Unigene55789_All,COG0455	Unigene55790_All,COG0455	Unigene55791_All,COG0455	Unigene55807_All,COG1196	Unigene55808_All,COG0455	Unigene55816_All,COG0455	Unigene55833_All,COG0455	Unigene55899_All,COG0455	Unigene55924_All,COG0455	Unigene55990_All,COG0455	Unigene56017_All,COG0455	Unigene56044_All,COG0455	Unigene56077_All,COG0455	Unigene56078_All,COG5126	Unigene56085_All,COG0455	Unigene56112_All,COG5126	Unigene56121_All,COG0455	Unigene56156_All,COG0455	Unigene56177_All,COG0455	Unigene56179_All,COG0455	Unigene56250_All,COG0455	Unigene56320_All,COG0455	Unigene56352_All,COG0455	Unigene56375_All,COG0455	Unigene56432_All,COG0455	Unigene56450_All,COG0455	Unigene56556_All,COG0455	Unigene56574_All,COG0455	Unigene56583_All,COG0455	Unigene56587_All,COG0455	Unigene56614_All,COG0455	Unigene56614_All,COG1674	Unigene56685_All,COG0455	Unigene56702_All,COG0455	Unigene56719_All,COG0455	Unigene56754_All,COG0455	Unigene56764_All,COG5126	Unigene56771_All,COG5035	Unigene56814_All,COG0455	Unigene56903_All,COG0455	Unigene56908_All,COG0455	Unigene56972_All,COG0455	Unigene57033_All,COG0455	Unigene57228_All,COG0455	Unigene57245_All,COG0455	Unigene57249_All,COG0455	Unigene57313_All,COG0455	Unigene57318_All,COG0455	Unigene57478_All,COG0455	Unigene57505_All,COG0455	Unigene57599_All,COG0455	Unigene57613_All,COG0455	Unigene57688_All,COG0455	Unigene57697_All,COG0455	Unigene58057_All,COG0455	Unigene58068_All,COG5126	Unigene58070_All,COG5126	Unigene58071_All,COG5126	Unigene58072_All,COG0455	Unigene58073_All,COG5126	Unigene58074_All,COG5126	Unigene58075_All,COG5126	Unigene58079_All,COG5126	Unigene58081_All,COG0455	Unigene58082_All,COG0455	Unigene58083_All,COG0455	Unigene58151_All,COG1674	Unigene58272_All,COG1674	Unigene58379_All,COG0455	Unigene58382_All,COG0455	Unigene58389_All,COG0455	Unigene58390_All,COG0455	Unigene58391_All,COG0455	Unigene58392_All,COG0455	Unigene58393_All,COG0455	Unigene58444_All,COG0455	Unigene58471_All,COG0455	Unigene58494_All,COG0455	Unigene58496_All,COG1674	Unigene58526_All,COG0455	Unigene58527_All,COG0455	Unigene58528_All,COG0455	Unigene58596_All,COG0455	Unigene58608_All,COG0455	Unigene58615_All,COG0455	Unigene58688_All,COG5333	Unigene58688_All,COG0455	Unigene58718_All,COG0455	Unigene58723_All,COG0455	Unigene58734_All,COG0455	Unigene58736_All,COG0455	Unigene58786_All,COG0455	Unigene58787_All,COG0455	Unigene58787_All,COG1674	Unigene58788_All,COG0455	Unigene58809_All,COG0455	Unigene58826_All,COG0455	Unigene58845_All,COG0455	Unigene58866_All,COG0455	Unigene58869_All,COG0455	Unigene58963_All,COG0455	Unigene58985_All,COG0455	Unigene58986_All,COG0455	Unigene58987_All,COG5126	Unigene58988_All,COG5126	Unigene59015_All,COG0455	Unigene59018_All,COG0455	Unigene59032_All,COG0455	Unigene59033_All,COG0455	Unigene59034_All,COG0455	Unigene59049_All,COG1196	Unigene59075_All,COG0455	Unigene59076_All,COG0455	Unigene59077_All,COG0455	Unigene59078_All,COG0455	Unigene59101_All,COG0455	Unigene59139_All,COG0455	Unigene59163_All,COG5098	Unigene59210_All,COG0455	Unigene59211_All,COG0455	Unigene59218_All,COG5537	Unigene59225_All,COG0455	Unigene59232_All,COG1196	Unigene59246_All,COG0455	Unigene59252_All,COG5184	Unigene59287_All,COG0455	Unigene59301_All,COG1674	Unigene59301_All,COG0455	Unigene59368_All,COG0455	Unigene59377_All,COG0455	Unigene59408_All,COG5024	Unigene59416_All,COG1196	Unigene59425_All,COG0455	Unigene59425_All,COG1674	Unigene59429_All,COG0455	Unigene59467_All,COG0455	Unigene59474_All,COG0455	Unigene59494_All,COG0455	Unigene59502_All,COG0455	Unigene59538_All,COG0455	Unigene59559_All,COG0455	Unigene59560_All,COG0455	Unigene59575_All,COG0455	Unigene59608_All,COG0455	Unigene59618_All,COG0455	Unigene59660_All,COG0455	Unigene59684_All,COG0455	Unigene59701_All,COG0455	Unigene59702_All,COG0455	Unigene59788_All,COG5024	Unigene59801_All,COG0455	Unigene59836_All,COG0455	Unigene59887_All,COG0455	Unigene59953_All,COG0455	Unigene59969_All,COG0455	Unigene59972_All,COG0455	Unigene59992_All,COG0455	Unigene60036_All,COG0455	Unigene60053_All,COG0455	Unigene60056_All,COG0455	Unigene60063_All,COG0455	Unigene60090_All,COG0455	Unigene60122_All,COG0455	Unigene60128_All,COG0455	Unigene60129_All,COG0455	Unigene60151_All,COG0455	Unigene60191_All,COG0455	Unigene60216_All,COG5147	Unigene60268_All,COG0455	Unigene60319_All,COG5126	Unigene60337_All,COG0455	Unigene60341_All,COG5184	Unigene60355_All,COG0455	Unigene60564_All,COG0455	Unigene60617_All,COG0455	Unigene60859_All,COG0455	Unigene60966_All,COG0455	Unigene61394_All,COG0455	Unigene61632_All,COG0455	Unigene61848_All,COG0455	Unigene61849_All,COG0455	Unigene61851_All,COG0455	Unigene61854_All,COG0455	Unigene61858_All,COG0455	Unigene61863_All,COG0455	Unigene61864_All,COG0455	Unigene61907_All,COG1196	Unigene61908_All,COG1196	Unigene61909_All,COG1196	Unigene61911_All,COG1196	Unigene61913_All,COG1196	Unigene61916_All,COG1196	Unigene61917_All,COG1196	Unigene61918_All,COG1196	Unigene61919_All,COG1196	Unigene61921_All,COG1196	Unigene61922_All,COG1196	Unigene61923_All,COG1196	Unigene61924_All,COG1196	Unigene61925_All,COG1196	Unigene61931_All,COG0455	Unigene61942_All,COG0455	Unigene61943_All,COG0455	Unigene61944_All,COG0455	Unigene61945_All,COG0455	Unigene61976_All,COG5333	Unigene61977_All,COG5333	Unigene62072_All,COG0455	Unigene62075_All,COG0455	CL388.Contig1_All,COG0455	CL388.Contig2_All,COG0455	CL388.Contig3_All,COG0455	CL388.Contig4_All,COG0455	CL388.Contig6_All,COG0455	CL388.Contig7_All,COG0455	CL388.Contig8_All,COG0455	CL388.Contig9_All,COG0455	CL397.Contig19_All,COG0455	CL399.Contig10_All,COG0455	CL399.Contig14_All,COG0455	CL399.Contig15_All,COG0455	CL399.Contig19_All,COG0455	CL408.Contig19_All,COG0455	CL408.Contig29_All,COG1674	CL409.Contig2_All,COG0455	CL409.Contig3_All,COG0455	CL409.Contig4_All,COG0455	CL412.Contig1_All,COG0455	CL412.Contig5_All,COG0455	CL412.Contig6_All,COG0455	CL412.Contig7_All,COG0455	CL412.Contig10_All,COG0455	CL412.Contig13_All,COG0455	CL412.Contig14_All,COG0455	CL416.Contig3_All,COG0455	CL419.Contig15_All,COG0455	CL428.Contig1_All,COG1196	CL428.Contig1_All,COG0455	CL428.Contig2_All,COG1196	CL428.Contig2_All,COG0455	CL428.Contig3_All,COG1196	CL428.Contig3_All,COG0455	CL428.Contig4_All,COG1196	CL428.Contig4_All,COG0455	CL428.Contig5_All,COG1196	CL428.Contig5_All,COG0455	CL428.Contig6_All,COG1196	CL428.Contig6_All,COG0455	CL429.Contig13_All,COG0455	CL449.Contig1_All,COG0455	CL449.Contig2_All,COG0455	CL457.Contig5_All,COG0455	CL468.Contig1_All,COG0455	CL468.Contig3_All,COG0455	CL468.Contig4_All,COG0455	CL468.Contig6_All,COG0455	CL468.Contig7_All,COG0455	CL468.Contig8_All,COG0455	CL468.Contig9_All,COG0455	CL468.Contig10_All,COG0455	CL468.Contig10_All,COG1674	CL468.Contig11_All,COG0455	CL468.Contig12_All,COG0455	CL470.Contig3_All,COG0455	CL470.Contig4_All,COG0455	CL476.Contig1_All,COG0455	CL476.Contig2_All,COG0455	CL476.Contig3_All,COG0455	CL476.Contig5_All,COG0455	CL476.Contig6_All,COG0455	CL476.Contig7_All,COG0455	CL477.Contig9_All,COG0455	CL481.Contig5_All,COG0455	CL486.Contig6_All,COG0455	CL494.Contig1_All,COG1196	CL494.Contig2_All,COG1196	CL494.Contig3_All,COG1196	CL494.Contig4_All,COG1196	CL494.Contig5_All,COG1196	CL521.Contig5_All,COG0455	CL521.Contig6_All,COG0455	CL521.Contig6_All,COG1674	CL521.Contig8_All,COG0455	CL521.Contig10_All,COG0455	CL521.Contig10_All,COG1674	CL527.Contig11_All,COG0455	CL537.Contig1_All,COG0455	CL537.Contig2_All,COG0455	CL537.Contig3_All,COG0455	CL537.Contig5_All,COG0455	CL537.Contig6_All,COG0455	CL538.Contig21_All,COG0455	CL552.Contig1_All,COG0455	CL552.Contig6_All,COG0455	CL552.Contig8_All,COG0455	CL552.Contig9_All,COG0455	CL554.Contig11_All,COG0455	CL564.Contig2_All,COG0455	CL567.Contig8_All,COG0455	CL569.Contig1_All,COG0455	CL569.Contig2_All,COG0455	CL569.Contig3_All,COG0455	CL569.Contig4_All,COG0455	CL569.Contig5_All,COG0455	CL569.Contig6_All,COG0455	CL569.Contig7_All,COG0455	CL573.Contig1_All,COG0455	CL573.Contig3_All,COG0455	CL573.Contig8_All,COG0455	CL584.Contig2_All,COG0455	CL584.Contig3_All,COG0455	CL584.Contig4_All,COG0455	CL584.Contig5_All,COG0455	CL587.Contig1_All,COG0455	CL587.Contig3_All,COG0455	CL587.Contig4_All,COG0455	CL587.Contig5_All,COG0455	CL587.Contig6_All,COG0455	CL587.Contig7_All,COG0455	CL588.Contig5_All,COG0455	CL592.Contig1_All,COG0455	CL594.Contig3_All,COG0455	CL599.Contig3_All,COG0455	CL603.Contig1_All,COG1196	CL603.Contig1_All,COG0455	CL603.Contig2_All,COG0455	CL603.Contig2_All,COG1196	CL603.Contig3_All,COG1196	CL603.Contig3_All,COG0455	CL603.Contig4_All,COG1196	CL615.Contig3_All,COG0455	CL616.Contig5_All,COG0455	CL621.Contig3_All,COG0455	CL626.Contig3_All,COG0455	CL626.Contig4_All,COG0455	CL646.Contig7_All,COG1674	CL651.Contig3_All,COG0455	CL656.Contig2_All,COG0455	CL656.Contig3_All,COG0455	CL658.Contig1_All,COG0455	CL658.Contig1_All,COG1674	CL658.Contig3_All,COG0455	CL658.Contig4_All,COG0455	CL658.Contig5_All,COG0455	CL658.Contig6_All,COG0455	CL665.Contig1_All,COG0455	CL665.Contig2_All,COG0455	CL665.Contig3_All,COG0455	CL665.Contig4_All,COG0455	CL672.Contig2_All,COG1196	CL672.Contig3_All,COG1196	CL672.Contig4_All,COG1196	CL672.Contig5_All,COG1196	CL672.Contig6_All,COG1196	CL672.Contig7_All,COG1196	CL672.Contig8_All,COG1196	CL672.Contig11_All,COG1196	CL672.Contig12_All,COG1196	CL674.Contig3_All,COG1196	CL678.Contig1_All,COG0455	CL678.Contig2_All,COG0455	CL678.Contig3_All,COG0455	CL678.Contig4_All,COG0455	CL678.Contig5_All,COG0455	CL678.Contig6_All,COG0455	CL678.Contig7_All,COG0455	CL678.Contig8_All,COG0455	CL678.Contig9_All,COG0455	CL678.Contig10_All,COG0455	CL678.Contig11_All,COG0455	CL678.Contig12_All,COG0455	CL678.Contig13_All,COG0455	CL695.Contig4_All,COG0455	CL699.Contig1_All,COG0455	CL699.Contig2_All,COG0455	CL699.Contig3_All,COG0455	CL699.Contig4_All,COG0455	CL699.Contig5_All,COG0455	CL714.Contig1_All,COG1674	CL714.Contig3_All,COG1674	CL714.Contig5_All,COG1674	CL714.Contig7_All,COG1674	CL714.Contig8_All,COG1674	CL722.Contig5_All,COG0455	CL729.Contig8_All,COG0455	CL729.Contig9_All,COG0455	CL729.Contig10_All,COG0455	CL730.Contig1_All,COG0455	CL730.Contig4_All,COG0455	CL730.Contig12_All,COG0455	CL730.Contig19_All,COG0455	CL730.Contig24_All,COG0455	CL734.Contig2_All,COG5147	CL734.Contig4_All,COG5147	CL734.Contig5_All,COG5147	CL734.Contig6_All,COG5147	CL734.Contig7_All,COG5147	CL734.Contig8_All,COG5147	CL734.Contig9_All,COG5147	CL736.Contig1_All,COG0455	CL736.Contig10_All,COG0455	CL736.Contig11_All,COG0455	CL736.Contig12_All,COG0455	CL736.Contig13_All,COG0455	CL736.Contig14_All,COG0455	CL737.Contig1_All,COG0455	CL737.Contig2_All,COG0455	CL739.Contig9_All,COG0455	CL739.Contig10_All,COG0455	CL747.Contig1_All,COG1674	CL747.Contig1_All,COG0455	CL747.Contig4_All,COG0455	CL747.Contig4_All,COG1674	CL747.Contig7_All,COG1674	CL747.Contig7_All,COG0455	CL747.Contig8_All,COG0455	CL747.Contig8_All,COG1674	CL747.Contig9_All,COG1674	CL747.Contig9_All,COG0455	CL747.Contig10_All,COG0455	CL747.Contig10_All,COG1674	CL747.Contig11_All,COG1674	CL747.Contig12_All,COG1674	CL747.Contig13_All,COG1674	CL747.Contig14_All,COG1674	CL752.Contig3_All,COG0455	CL753.Contig3_All,COG0455	CL773.Contig6_All,COG0455	CL773.Contig9_All,COG0455	CL773.Contig12_All,COG0455	CL773.Contig15_All,COG0455	CL784.Contig3_All,COG0455	CL787.Contig1_All,COG0455	CL803.Contig2_All,COG0455	CL803.Contig3_All,COG0455	CL803.Contig8_All,COG0455	CL803.Contig11_All,COG0455	CL807.Contig1_All,COG0455	CL807.Contig2_All,COG0455	CL807.Contig3_All,COG0455	CL807.Contig4_All,COG0455	CL807.Contig5_All,COG0455	CL807.Contig6_All,COG0455	CL807.Contig7_All,COG0455	CL812.Contig7_All,COG0455	CL858.Contig2_All,COG0455	CL858.Contig3_All,COG0455	CL858.Contig3_All,COG3115	CL858.Contig4_All,COG0455	CL864.Contig1_All,COG0455	CL864.Contig2_All,COG0455	CL864.Contig3_All,COG0455	CL864.Contig4_All,COG0455	CL864.Contig5_All,COG0455	CL864.Contig6_All,COG0455	CL864.Contig7_All,COG0455	CL866.Contig8_All,COG0455	CL869.Contig13_All,COG0455	CL869.Contig14_All,COG0455	CL869.Contig23_All,COG0455	CL874.Contig1_All,COG5126	CL874.Contig2_All,COG5126	CL874.Contig3_All,COG5126	CL874.Contig4_All,COG5126	CL881.Contig1_All,COG0455	CL881.Contig2_All,COG0455	CL895.Contig5_All,COG0455	CL895.Contig7_All,COG0455	CL899.Contig4_All,COG5032	CL899.Contig5_All,COG5032	CL899.Contig6_All,COG5032	CL899.Contig7_All,COG5032	CL902.Contig1_All,COG0455	CL902.Contig2_All,COG0455	CL902.Contig3_All,COG0455	CL902.Contig6_All,COG0455	CL902.Contig7_All,COG0455	CL902.Contig9_All,COG0455	CL902.Contig10_All,COG0455	CL902.Contig11_All,COG0455	CL902.Contig12_All,COG0455	CL904.Contig5_All,COG0455	CL912.Contig3_All,COG0455	CL912.Contig4_All,COG0455	CL912.Contig6_All,COG0455	CL912.Contig7_All,COG0455	CL912.Contig8_All,COG0455	CL912.Contig9_All,COG0455	CL912.Contig10_All,COG0455	CL912.Contig12_All,COG0455	CL912.Contig16_All,COG0455	CL912.Contig18_All,COG0455	CL912.Contig19_All,COG0455	CL912.Contig20_All,COG0455	CL912.Contig24_All,COG0455	CL912.Contig25_All,COG0455	CL912.Contig27_All,COG0455	CL912.Contig28_All,COG0455	CL912.Contig29_All,COG0455	CL912.Contig30_All,COG0455	CL912.Contig31_All,COG0455	CL912.Contig33_All,COG0455	CL912.Contig34_All,COG0455	CL912.Contig36_All,COG0455	CL912.Contig37_All,COG0455	CL912.Contig38_All,COG0455	Unigene62132_All,COG0455	Unigene62133_All,COG0455	Unigene62134_All,COG0455	Unigene62354_All,COG0206	Unigene62355_All,COG0206	Unigene62356_All,COG0206	Unigene62357_All,COG0206	Unigene62433_All,COG5184	Unigene62434_All,COG5184	Unigene62436_All,COG0455	Unigene62479_All,COG0455	Unigene62537_All,COG0455	Unigene62570_All,COG3115	Unigene62585_All,COG0455	Unigene62650_All,COG0455	Unigene62651_All,COG0455	Unigene62663_All,COG0455	Unigene62665_All,COG0455	Unigene62676_All,COG0455	Unigene62690_All,COG0455	Unigene62704_All,COG0455	Unigene62740_All,COG5126	Unigene62768_All,COG0455	Unigene62789_All,COG0455	Unigene62884_All,COG0455	Unigene62894_All,COG0455	Unigene62979_All,COG0455	Unigene62994_All,COG5126	Unigene63002_All,COG0455	Unigene63010_All,COG0455	Unigene63035_All,COG0455	Unigene63037_All,COG0455	Unigene63073_All,COG0455	Unigene63073_All,COG1674	Unigene63074_All,COG0455	Unigene63074_All,COG1674	Unigene63103_All,COG5147	Unigene63113_All,COG0455	Unigene63147_All,COG0455	Unigene63163_All,COG1196	Unigene63241_All,COG0455	Unigene63273_All,COG0455	Unigene63318_All,COG0455	Unigene63335_All,COG0455	Unigene63357_All,COG1674	Unigene63371_All,COG0455	Unigene63384_All,COG1196	Unigene63387_All,COG0455	Unigene63432_All,COG0455	Unigene63445_All,COG0455	Unigene63490_All,COG0455	Unigene63499_All,COG0455	Unigene63512_All,COG0455	Unigene63611_All,COG0455	Unigene63630_All,COG0455	Unigene63648_All,COG0455	Unigene63657_All,COG0455	Unigene63675_All,COG0455	Unigene63684_All,COG5147	Unigene63692_All,COG0455	Unigene63694_All,COG1196	Unigene63716_All,COG0455	Unigene63719_All,COG0455	Unigene63739_All,COG0455	Unigene63743_All,COG0455	Unigene63755_All,COG0455	Unigene63915_All,COG0455	Unigene63933_All,COG0455	Unigene64005_All,COG0455	Unigene64042_All,COG0455	Unigene64072_All,COG0455	Unigene64112_All,COG0455	Unigene64186_All,COG0455	Unigene64206_All,COG0455	Unigene64331_All,COG0455	Unigene64483_All,COG0455	Unigene64542_All,COG0455	Unigene64789_All,COG0455	Unigene64831_All,COG0455	Unigene65008_All,COG0455	Unigene65100_All,COG0455	Unigene65119_All,COG0455	Unigene65156_All,COG5126	Unigene65260_All,COG0455	Unigene65278_All,COG0455	Unigene65316_All,COG2894	Unigene65363_All,COG0455	Unigene65558_All,COG1674	Unigene65597_All,COG0455	Unigene66202_All,COG0455	Unigene66384_All,COG0455	Unigene66692_All,COG0455	Unigene67500_All,COG0455	Unigene68109_All,COG0455	Unigene68387_All,COG0455	Unigene69002_All,COG0455	Unigene69046_All,COG0455	Unigene69161_All,COG0455	Unigene69458_All,COG0455	Unigene69467_All,COG0455	Unigene69493_All,COG0455	Unigene69797_All,COG5147	Unigene70063_All,COG0455	Unigene70081_All,COG0455	Unigene70105_All,COG0455	Unigene70113_All,COG0455	Unigene70115_All,COG0455	Unigene70205_All,COG0455	Unigene70219_All,COG0455	Unigene70222_All,COG0455	Unigene70241_All,COG0455	Unigene70412_All,COG1674	Unigene70422_All,COG0455	Unigene70471_All,COG0455	Unigene70622_All,COG0455	Unigene70669_All,COG1674	Unigene70748_All,COG0455	Unigene70872_All,COG0455	Unigene71016_All,COG0455	Unigene71046_All,COG0455	Unigene71091_All,COG1674	Unigene71372_All,COG0455	Unigene71469_All,COG5147	Unigene72028_All,COG0455	Unigene72309_All,COG2026	Unigene72806_All,COG3115	Unigene72946_All,COG0455	Unigene73045_All,COG5147	Unigene73633_All,COG1196	Unigene73634_All,COG0455	Unigene73670_All,COG0455	Unigene73722_All,COG0455	Unigene73778_All,COG0455	Unigene73838_All,COG0455	Unigene73899_All,COG0455	Unigene73959_All,COG0455	Unigene73963_All,COG0455	Unigene74084_All,COG1674	Unigene74193_All,COG5024	Unigene74204_All,COG0455	Unigene74301_All,COG5147	Unigene74377_All,COG0455	Unigene75089_All,COG0455	Unigene75145_All,COG0455	Unigene75239_All,COG0455	Unigene75696_All,COG0455	Unigene75985_All,COG0455	Unigene76076_All,COG0455	Unigene76146_All,COG0455	Unigene76259_All,COG1196	Unigene76281_All,COG0455	Unigene76290_All,COG0455	Unigene76819_All,COG0455	Unigene76857_All,COG0455	Unigene76982_All,COG0455	Unigene77014_All,COG5657	Unigene77328_All,COG5103	Unigene77617_All,COG0455	Unigene77621_All,COG0455	Unigene77690_All,COG0455	Unigene77705_All,COG0455	Unigene78151_All,COG0455	Unigene78680_All,COG0455	Unigene79362_All,COG0455	Unigene79536_All,COG5147	Unigene80316_All,COG0455	Unigene80514_All,COG0455	Unigene80979_All,COG0455	Unigene81006_All,COG0455	Unigene81071_All,COG0455	Unigene81379_All,COG5147	Unigene81919_All,COG0455	Unigene81983_All,COG0455	Unigene82052_All,COG0455	Unigene82098_All,COG5147	Unigene82226_All,COG0455	Unigene82305_All,COG0455	Unigene82326_All,COG2894	Unigene82425_All,COG0455	Unigene82443_All,COG0455	Unigene82480_All,COG0455	Unigene82524_All,COG0455	Unigene82690_All,COG0455	Unigene83232_All,COG0455	Unigene83263_All,COG0455	Unigene83850_All,COG0455	Unigene83971_All,COG0455	Unigene83978_All,COG0455	Unigene84524_All,COG0455	Unigene84524_All,COG3115	Unigene84560_All,COG0455	Unigene84666_All,COG0455	Unigene84973_All,COG3087	Unigene85046_All,COG0455	Unigene85046_All,COG3115	Unigene85054_All,COG0455	Unigene85661_All,COG5147	Unigene85770_All,COG0455	Unigene86394_All,COG0455	Unigene86408_All,COG0206	Unigene86585_All,COG0455	Unigene86672_All,COG0455	Unigene86749_All,COG0455	Unigene86946_All,COG0455	CL928.Contig7_All,COG0455	CL929.Contig1_All,COG0455	CL929.Contig2_All,COG0455	CL929.Contig5_All,COG0455	CL929.Contig6_All,COG0455	CL929.Contig7_All,COG0455	CL929.Contig8_All,COG0455	CL929.Contig9_All,COG0455	CL929.Contig10_All,COG0455	CL929.Contig11_All,COG0455	CL929.Contig15_All,COG0455	CL929.Contig16_All,COG0455	CL938.Contig2_All,COG0455	CL938.Contig6_All,COG0455	CL938.Contig8_All,COG0455	CL938.Contig9_All,COG0455	CL938.Contig10_All,COG0455	CL938.Contig10_All,COG1674	CL938.Contig11_All,COG0455	CL938.Contig12_All,COG0455	CL940.Contig2_All,COG0455	CL940.Contig3_All,COG0455	CL946.Contig2_All,COG0455	CL946.Contig5_All,COG0455	CL946.Contig6_All,COG0455	CL946.Contig8_All,COG0455	CL946.Contig9_All,COG0455	CL946.Contig11_All,COG0455	CL946.Contig12_All,COG0455	CL946.Contig13_All,COG0455	CL946.Contig15_All,COG0455	CL946.Contig16_All,COG0455	CL948.Contig1_All,COG0455	CL948.Contig2_All,COG0455	CL948.Contig3_All,COG0455	CL948.Contig4_All,COG0455	CL948.Contig5_All,COG0455	CL948.Contig6_All,COG0455	CL948.Contig7_All,COG0455	CL948.Contig8_All,COG0455	CL948.Contig9_All,COG0455	CL948.Contig10_All,COG0455	CL948.Contig11_All,COG0455	CL948.Contig12_All,COG0455	CL950.Contig1_All,COG0455	CL950.Contig2_All,COG0455	CL950.Contig3_All,COG0455	CL950.Contig4_All,COG0455	CL975.Contig4_All,COG0455	CL979.Contig1_All,COG1077	CL979.Contig2_All,COG1077	CL983.Contig1_All,COG1674	CL983.Contig2_All,COG1674	CL983.Contig3_All,COG1674	CL983.Contig4_All,COG1674	CL983.Contig7_All,COG1674	CL983.Contig8_All,COG1674	CL986.Contig3_All,COG1674	CL986.Contig4_All,COG1674	CL986.Contig6_All,COG1674	CL986.Contig9_All,COG0455	CL986.Contig12_All,COG0455	CL986.Contig14_All,COG0455	CL986.Contig15_All,COG0455	CL986.Contig19_All,COG0455	CL986.Contig26_All,COG1674	CL986.Contig29_All,COG0455	CL988.Contig1_All,COG0455	CL1006.Contig10_All,COG0455	CL1013.Contig1_All,COG0455	CL1013.Contig4_All,COG0455	CL1014.Contig1_All,COG5126	CL1014.Contig2_All,COG5126	CL1014.Contig3_All,COG5126	CL1014.Contig4_All,COG5126	CL1014.Contig5_All,COG5126	CL1014.Contig6_All,COG5126	CL1014.Contig7_All,COG5126	CL1014.Contig8_All,COG5126	CL1014.Contig9_All,COG5126	CL1014.Contig10_All,COG5126	CL1014.Contig11_All,COG5126	CL1014.Contig12_All,COG5126	CL1014.Contig13_All,COG5126	CL1015.Contig1_All,COG0455	CL1015.Contig2_All,COG0455	CL1015.Contig3_All,COG0455	CL1015.Contig4_All,COG0455	CL1015.Contig5_All,COG0455	CL1015.Contig12_All,COG0455	CL1019.Contig1_All,COG1674	CL1021.Contig1_All,COG0455	CL1021.Contig2_All,COG0455	CL1021.Contig4_All,COG0455	CL1021.Contig5_All,COG0455	CL1021.Contig6_All,COG0455	CL1021.Contig7_All,COG0455	CL1021.Contig9_All,COG0455	CL1021.Contig10_All,COG0455	CL1021.Contig12_All,COG0455	CL1021.Contig13_All,COG0455	CL1021.Contig15_All,COG0455	CL1021.Contig16_All,COG0455	CL1021.Contig17_All,COG0455	CL1021.Contig18_All,COG0455	CL1021.Contig19_All,COG0455	CL1026.Contig5_All,COG0455	CL1026.Contig6_All,COG0455	CL1026.Contig11_All,COG0455	CL1033.Contig1_All,COG0455	CL1033.Contig2_All,COG0455	CL1033.Contig3_All,COG0455	CL1033.Contig4_All,COG0455	CL1033.Contig5_All,COG0455	CL1033.Contig6_All,COG0455	CL1033.Contig7_All,COG0455	CL1033.Contig8_All,COG0455	CL1033.Contig9_All,COG0455	CL1033.Contig10_All,COG0455	CL1033.Contig11_All,COG0455	CL1033.Contig12_All,COG0455	CL1033.Contig13_All,COG0455	CL1033.Contig16_All,COG0455	CL1033.Contig17_All,COG0455	CL1033.Contig18_All,COG0455	CL1033.Contig19_All,COG0455	CL1033.Contig21_All,COG0455	CL1033.Contig22_All,COG0455	CL1034.Contig6_All,COG0455	CL1048.Contig1_All,COG0455	CL1048.Contig2_All,COG0455	CL1054.Contig2_All,COG1196	CL1054.Contig4_All,COG1196	CL1066.Contig6_All,COG1674	CL1082.Contig2_All,COG0455	CL1082.Contig3_All,COG0455	CL1082.Contig4_All,COG0455	CL1082.Contig5_All,COG0455	CL1082.Contig6_All,COG0455	CL1089.Contig7_All,COG0455	CL1089.Contig8_All,COG0455	CL1089.Contig10_All,COG0455	CL1110.Contig1_All,COG0455	CL1110.Contig3_All,COG0455	CL1114.Contig2_All,COG0455	CL1114.Contig3_All,COG0455	CL1114.Contig5_All,COG0455	CL1114.Contig7_All,COG0455	CL1117.Contig1_All,COG0455	CL1126.Contig1_All,COG5126	CL1126.Contig2_All,COG5126	CL1126.Contig3_All,COG5126	CL1126.Contig5_All,COG5126	CL1132.Contig1_All,COG5333	CL1132.Contig2_All,COG5333	CL1132.Contig3_All,COG5333	CL1132.Contig4_All,COG5333	CL1136.Contig5_All,COG0455	CL1136.Contig7_All,COG0455	CL1136.Contig8_All,COG0455	CL1136.Contig10_All,COG0455	CL1148.Contig28_All,COG1674	CL1148.Contig36_All,COG1674	CL1153.Contig4_All,COG0455	CL1153.Contig5_All,COG0455	CL1153.Contig13_All,COG0455	CL1153.Contig14_All,COG0455	CL1153.Contig18_All,COG0455	CL1153.Contig22_All,COG0455	CL1156.Contig1_All,COG5126	CL1156.Contig2_All,COG5126	CL1156.Contig3_All,COG5126	CL1156.Contig4_All,COG5126	CL1156.Contig5_All,COG5126	CL1156.Contig6_All,COG5126	CL1156.Contig7_All,COG5126	CL1156.Contig8_All,COG5126	CL1157.Contig2_All,COG0455	CL1159.Contig1_All,COG0455	CL1159.Contig2_All,COG0455	CL1159.Contig8_All,COG0455	CL1159.Contig9_All,COG0455	CL1159.Contig11_All,COG0455	CL1163.Contig2_All,COG0455	CL1169.Contig1_All,COG0455	CL1169.Contig2_All,COG0455	CL1169.Contig5_All,COG0455	CL1169.Contig8_All,COG0455	CL1169.Contig11_All,COG0455	CL1169.Contig13_All,COG0455	CL1169.Contig14_All,COG0455	CL1172.Contig6_All,COG0455	CL1174.Contig11_All,COG0455	CL1174.Contig12_All,COG0455	CL1177.Contig1_All,COG0455	CL1177.Contig2_All,COG0455	CL1177.Contig3_All,COG0455	CL1177.Contig4_All,COG0455	CL1177.Contig5_All,COG0455	CL1177.Contig6_All,COG0455	CL1178.Contig2_All,COG1674	CL1178.Contig3_All,COG1674	CL1178.Contig4_All,COG1674	CL1178.Contig5_All,COG1674	CL1178.Contig6_All,COG1674	CL1178.Contig8_All,COG1674	CL1180.Contig3_All,COG0455	CL1184.Contig3_All,COG0455	CL1184.Contig4_All,COG0455	CL1184.Contig7_All,COG0455	CL1185.Contig2_All,COG1196	CL1186.Contig2_All,COG1674	CL1186.Contig4_All,COG1674	CL1186.Contig7_All,COG1674	CL1186.Contig13_All,COG1674	CL1186.Contig15_All,COG1674	CL1186.Contig18_All,COG1674	CL1186.Contig20_All,COG1674	CL1204.Contig7_All,COG0455	CL1204.Contig9_All,COG0455	CL1204.Contig12_All,COG0455	CL1206.Contig1_All,COG0455	CL1206.Contig4_All,COG0455	CL1206.Contig11_All,COG0455	CL1208.Contig1_All,COG1674	CL1209.Contig5_All,COG0455	CL1209.Contig7_All,COG0455	CL1209.Contig8_All,COG0455	CL1218.Contig1_All,COG1674	CL1226.Contig6_All,COG0455	CL1234.Contig1_All,COG0455	CL1234.Contig2_All,COG0455	CL1234.Contig3_All,COG0455	CL1234.Contig4_All,COG0455	CL1234.Contig5_All,COG0455	CL1234.Contig6_All,COG0455	CL1234.Contig7_All,COG0455	CL1234.Contig8_All,COG0455	CL1234.Contig9_All,COG0455	CL1234.Contig10_All,COG0455	CL1234.Contig11_All,COG0455	CL1234.Contig12_All,COG0455	CL1234.Contig13_All,COG0455	CL1234.Contig14_All,COG0455	CL1234.Contig15_All,COG0455	CL1236.Contig2_All,COG0455	CL1236.Contig4_All,COG0455	CL1236.Contig6_All,COG0455	CL1236.Contig10_All,COG0455	CL1236.Contig12_All,COG0455	CL1252.Contig1_All,COG1196	CL1252.Contig2_All,COG1196	CL1252.Contig3_All,COG1196	CL1252.Contig4_All,COG1196	CL1252.Contig5_All,COG1196	CL1252.Contig6_All,COG1196	CL1252.Contig7_All,COG1196	CL1252.Contig8_All,COG1196	CL1252.Contig9_All,COG1196	CL1252.Contig10_All,COG1196	CL1265.Contig17_All,COG0455	CL1269.Contig2_All,COG0455	CL1269.Contig3_All,COG0455	CL1269.Contig4_All,COG0455	CL1269.Contig5_All,COG0455	CL1269.Contig6_All,COG0455	CL1269.Contig7_All,COG0455	CL1269.Contig8_All,COG0455	CL1269.Contig9_All,COG0455	CL1269.Contig10_All,COG0455	CL1269.Contig11_All,COG0455	CL1269.Contig12_All,COG0455	CL1269.Contig13_All,COG0455	CL1269.Contig14_All,COG0455	CL1269.Contig15_All,COG0455	CL1269.Contig15_All,COG1674	CL1269.Contig16_All,COG0455	CL1269.Contig17_All,COG0455	CL1270.Contig3_All,COG0455	CL1270.Contig4_All,COG0455	CL1270.Contig5_All,COG0455	CL1270.Contig6_All,COG0455	CL1270.Contig7_All,COG0455	CL1275.Contig2_All,COG0455	CL1284.Contig3_All,COG0455	CL1284.Contig4_All,COG0455	CL1284.Contig5_All,COG0455	CL1284.Contig6_All,COG0455	CL1284.Contig7_All,COG0455	CL1284.Contig8_All,COG0455	CL1284.Contig9_All,COG0455	CL1291.Contig15_All,COG0455	CL1291.Contig16_All,COG1674	CL1291.Contig21_All,COG0455	CL1291.Contig22_All,COG0455	CL1299.Contig2_All,COG0455	CL1304.Contig2_All,COG0455	CL1305.Contig4_All,COG1196	CL1312.Contig2_All,COG0455	CL1312.Contig3_All,COG0455	CL1312.Contig4_All,COG0455	CL1312.Contig5_All,COG0455	CL1312.Contig6_All,COG0455	CL1312.Contig7_All,COG0455	CL1312.Contig8_All,COG0455	CL1312.Contig9_All,COG0455	CL1312.Contig10_All,COG0455	CL1318.Contig1_All,COG5126	CL1318.Contig2_All,COG5126	CL1318.Contig4_All,COG5126	CL1318.Contig5_All,COG5126	CL1318.Contig6_All,COG5126	CL1318.Contig7_All,COG5126	CL1318.Contig8_All,COG5126	CL1318.Contig9_All,COG5126	CL1318.Contig10_All,COG5126	CL1318.Contig11_All,COG5126	CL1318.Contig12_All,COG5126	CL1321.Contig1_All,COG0455	CL1321.Contig2_All,COG0455	CL1324.Contig2_All,COG0455	CL1324.Contig3_All,COG0455	CL1326.Contig4_All,COG1196	CL1326.Contig5_All,COG1196	CL1327.Contig1_All,COG0455	CL1327.Contig3_All,COG1674	CL1327.Contig6_All,COG0455	CL1327.Contig7_All,COG0455	CL1327.Contig10_All,COG0455	CL1327.Contig10_All,COG1674	CL1327.Contig11_All,COG0455	CL1327.Contig12_All,COG0455	CL1327.Contig13_All,COG0455	CL1327.Contig14_All,COG0455	CL1327.Contig16_All,COG0455	CL1327.Contig17_All,COG0455	CL1327.Contig17_All,COG1674	CL1327.Contig18_All,COG0455	CL1327.Contig18_All,COG3115	CL1327.Contig19_All,COG0455	CL1327.Contig20_All,COG0455	CL1327.Contig22_All,COG0455	CL1327.Contig22_All,COG3115	CL1327.Contig24_All,COG0455	CL1327.Contig27_All,COG0455	CL1327.Contig28_All,COG0455	CL1327.Contig29_All,COG0455	CL1327.Contig29_All,COG3115	CL1327.Contig31_All,COG0455	CL1335.Contig2_All,COG0455	CL1335.Contig3_All,COG1674	CL1335.Contig5_All,COG0455	CL1335.Contig6_All,COG1674	CL1335.Contig7_All,COG0455	CL1335.Contig8_All,COG0455	CL1355.Contig4_All,COG1196	CL1355.Contig6_All,COG1196	CL1355.Contig6_All,COG0455	CL1355.Contig8_All,COG1196	CL1355.Contig13_All,COG1196	CL1355.Contig15_All,COG1196	CL1358.Contig3_All,COG0455	CL1358.Contig4_All,COG0455	CL1358.Contig5_All,COG0455	CL1358.Contig6_All,COG0455	CL1358.Contig8_All,COG0455	CL1358.Contig9_All,COG0455	CL1368.Contig4_All,COG0455	CL1370.Contig6_All,COG0455	CL1370.Contig12_All,COG1674	CL1370.Contig15_All,COG1674	CL1370.Contig19_All,COG1674	CL1370.Contig31_All,COG1674	CL1379.Contig2_All,COG0455	CL1384.Contig1_All,COG0455	CL1384.Contig2_All,COG0455	CL1384.Contig3_All,COG0455	CL1384.Contig4_All,COG0455	CL1384.Contig5_All,COG0455	CL1384.Contig6_All,COG0455	CL1384.Contig7_All,COG0455	CL1384.Contig8_All,COG0455	CL1384.Contig9_All,COG0455	CL1384.Contig10_All,COG0455	CL1398.Contig2_All,COG0455	CL1398.Contig3_All,COG0455	CL1399.Contig4_All,COG0455	CL1399.Contig5_All,COG0455	CL1399.Contig6_All,COG0455	CL1399.Contig7_All,COG0455	CL1399.Contig8_All,COG0455	CL1399.Contig11_All,COG0455	CL1409.Contig7_All,COG0455	CL1416.Contig2_All,COG5333	CL1416.Contig3_All,COG5333	CL1416.Contig4_All,COG5333	CL1416.Contig5_All,COG5333	CL1416.Contig6_All,COG5333	CL1416.Contig7_All,COG5333	CL1416.Contig8_All,COG5333	CL1416.Contig9_All,COG5333	CL1416.Contig10_All,COG5333	CL1416.Contig11_All,COG5333	CL1416.Contig12_All,COG5333	CL1416.Contig13_All,COG5333	CL1416.Contig14_All,COG5333	CL1416.Contig15_All,COG5333	CL1416.Contig16_All,COG5333	CL1416.Contig17_All,COG5333	CL1416.Contig18_All,COG5333	CL1416.Contig19_All,COG5333	CL1416.Contig20_All,COG5333	CL1416.Contig21_All,COG5333	CL1416.Contig22_All,COG5333	CL1416.Contig23_All,COG5333	CL1416.Contig24_All,COG5333	CL1416.Contig25_All,COG5333	CL1416.Contig26_All,COG5333	CL1416.Contig27_All,COG5333	CL1416.Contig28_All,COG5333	CL1416.Contig29_All,COG5333	CL1416.Contig30_All,COG5333	CL1416.Contig31_All,COG5333	CL1416.Contig32_All,COG5333	CL1416.Contig33_All,COG5333	CL1417.Contig1_All,COG0455	CL1417.Contig7_All,COG0455	CL1417.Contig9_All,COG0455	CL1429.Contig3_All,COG0455	CL1429.Contig7_All,COG0455	CL1431.Contig1_All,COG0455	CL1441.Contig1_All,COG0455	CL1441.Contig11_All,COG0455	CL1441.Contig13_All,COG0455	CL1441.Contig17_All,COG0455	CL1441.Contig24_All,COG0455	CL1449.Contig2_All,COG0455	CL1449.Contig3_All,COG0455	CL1449.Contig4_All,COG0455	CL1449.Contig5_All,COG0455	CL1449.Contig7_All,COG0455	CL1449.Contig9_All,COG0455	CL1455.Contig4_All,COG0455	CL1457.Contig8_All,COG0455	CL1457.Contig9_All,COG0455	CL1462.Contig6_All,COG0455	CL1478.Contig1_All,COG0455	CL1478.Contig1_All,COG1674	CL1478.Contig2_All,COG0455	CL1478.Contig3_All,COG0455	CL1478.Contig4_All,COG0455	CL1478.Contig5_All,COG0455	CL1478.Contig7_All,COG0455	CL1478.Contig8_All,COG0455	CL1478.Contig9_All,COG0455	CL1478.Contig10_All,COG0455	CL1482.Contig4_All,COG0455	CL1482.Contig7_All,COG0455	CL1482.Contig9_All,COG0455	CL1482.Contig12_All,COG0455	CL1484.Contig2_All,COG0455	CL1484.Contig5_All,COG1674	CL1484.Contig6_All,COG0455	CL1486.Contig1_All,COG0455	CL1498.Contig2_All,COG0455	CL1503.Contig1_All,COG0455	CL1503.Contig2_All,COG0455	CL1503.Contig3_All,COG0455	CL1503.Contig4_All,COG0455	CL1504.Contig8_All,COG0455	CL1504.Contig12_All,COG0455	CL1519.Contig3_All,COG5184	CL1519.Contig4_All,COG5184	CL1519.Contig5_All,COG5184	CL1519.Contig6_All,COG5184	CL1521.Contig1_All,COG0455	CL1521.Contig2_All,COG0455	CL1521.Contig3_All,COG0455	CL1529.Contig1_All,COG0455	CL1529.Contig2_All,COG0455	CL1529.Contig3_All,COG0455	CL1529.Contig3_All,COG1674	CL1540.Contig1_All,COG0455	CL1540.Contig2_All,COG0455	CL1540.Contig3_All,COG0455	CL1540.Contig4_All,COG0455	CL1544.Contig2_All,COG0455	CL1544.Contig4_All,COG0455	CL1545.Contig6_All,COG0455	CL1545.Contig9_All,COG0455	CL1545.Contig10_All,COG0455	CL1545.Contig11_All,COG0455	CL1545.Contig13_All,COG0455	CL1553.Contig1_All,COG0455	CL1553.Contig2_All,COG0455	CL1553.Contig4_All,COG0455	CL1553.Contig5_All,COG0455	CL1553.Contig6_All,COG0455	CL1559.Contig1_All,COG3115	CL1559.Contig2_All,COG3115	CL1559.Contig2_All,COG0455	CL1560.Contig2_All,COG0455	CL1560.Contig3_All,COG1674	CL1560.Contig7_All,COG0455	CL1560.Contig10_All,COG0455	CL1560.Contig14_All,COG0455	CL1560.Contig15_All,COG1674	CL1560.Contig17_All,COG0455	CL1562.Contig7_All,COG0455	CL1569.Contig2_All,COG0455	CL1569.Contig4_All,COG0455	CL1569.Contig5_All,COG0455	CL1569.Contig6_All,COG0455	CL1569.Contig7_All,COG0455	CL1576.Contig2_All,COG0455	CL1576.Contig4_All,COG0455	CL1576.Contig14_All,COG0455	CL1576.Contig16_All,COG0455	CL1580.Contig8_All,COG0455	CL1588.Contig2_All,COG0455	CL1588.Contig3_All,COG0455	CL1588.Contig4_All,COG0455	CL1591.Contig1_All,COG0455	CL1591.Contig2_All,COG0455	CL1591.Contig3_All,COG0455	CL1591.Contig4_All,COG0455	CL1597.Contig1_All,COG0455	CL1597.Contig2_All,COG0455	CL1597.Contig3_All,COG0455	CL1597.Contig4_All,COG0455	CL1597.Contig6_All,COG0455	CL1597.Contig7_All,COG0455	CL1597.Contig8_All,COG0455	CL1597.Contig10_All,COG0455	CL1597.Contig11_All,COG0455	CL1597.Contig13_All,COG0455	CL1599.Contig2_All,COG0455	CL1599.Contig5_All,COG0455	CL1612.Contig3_All,COG0455	CL1612.Contig4_All,COG0455	CL1612.Contig6_All,COG0455	CL1612.Contig7_All,COG0455	CL1612.Contig9_All,COG0455	CL1612.Contig11_All,COG0455	CL1612.Contig14_All,COG0455	CL1612.Contig15_All,COG0455	CL1612.Contig17_All,COG0455	CL1612.Contig20_All,COG0455	CL1612.Contig22_All,COG0455	CL1612.Contig25_All,COG0455	CL1612.Contig32_All,COG0455	CL1612.Contig34_All,COG0455	CL1618.Contig4_All,COG0455	CL1620.Contig2_All,COG0455	CL1620.Contig4_All,COG0455	CL1620.Contig5_All,COG0455	CL1620.Contig7_All,COG0455	CL1620.Contig13_All,COG0455	CL1620.Contig17_All,COG0455	CL1620.Contig22_All,COG0455	CL1620.Contig23_All,COG0455	CL1620.Contig26_All,COG0455	CL1620.Contig30_All,COG0455	CL1620.Contig31_All,COG0455	CL1624.Contig2_All,COG5657	CL1624.Contig3_All,COG5657	CL1624.Contig3_All,COG0455	CL1624.Contig4_All,COG5657	CL1624.Contig4_All,COG0455	CL1624.Contig5_All,COG5657	CL1624.Contig5_All,COG0455	CL1629.Contig1_All,COG0455	CL1645.Contig1_All,COG0455	CL1645.Contig5_All,COG0455	CL1645.Contig6_All,COG0455	CL1650.Contig2_All,COG0455	CL1651.Contig1_All,COG0455	CL1651.Contig2_All,COG0455	CL1651.Contig3_All,COG0455	CL1651.Contig4_All,COG0455	CL1655.Contig7_All,COG0455	CL1658.Contig4_All,COG0455	CL1658.Contig6_All,COG0455	CL1658.Contig7_All,COG0455	CL1658.Contig8_All,COG0455	CL1660.Contig1_All,COG0455	CL1660.Contig2_All,COG0455	CL1660.Contig3_All,COG0455	CL1663.Contig1_All,COG0455	CL1663.Contig4_All,COG0455	CL1663.Contig5_All,COG0455	CL1666.Contig2_All,COG0455	CL1666.Contig3_All,COG0455	CL1666.Contig4_All,COG0455	CL1666.Contig5_All,COG0455	CL1666.Contig6_All,COG0455	CL1668.Contig1_All,COG5147	CL1668.Contig2_All,COG5147	CL1668.Contig3_All,COG5147	CL1668.Contig4_All,COG5147	CL1668.Contig6_All,COG5147	CL1668.Contig8_All,COG5147	CL1668.Contig9_All,COG5147	CL1677.Contig1_All,COG0455	CL1677.Contig4_All,COG0455	CL1681.Contig1_All,COG0455	CL1681.Contig2_All,COG0455	CL1681.Contig3_All,COG0455	CL1681.Contig4_All,COG0455	CL1681.Contig5_All,COG0455	CL1681.Contig6_All,COG0455	CL1681.Contig7_All,COG0455	CL1681.Contig8_All,COG0455	CL1681.Contig9_All,COG0455	CL1701.Contig1_All,COG5035	CL1701.Contig2_All,COG5035	CL1701.Contig3_All,COG5035	CL1701.Contig4_All,COG5035	CL1701.Contig5_All,COG5035	CL1701.Contig6_All,COG5035	CL1701.Contig7_All,COG5035	CL1701.Contig8_All,COG5035	CL1701.Contig9_All,COG5035	CL1701.Contig10_All,COG5035	CL1706.Contig3_All,COG3115	CL1706.Contig4_All,COG3115	CL1706.Contig5_All,COG3115	CL1706.Contig7_All,COG0455	CL1706.Contig10_All,COG3115	CL1706.Contig12_All,COG0455	CL1706.Contig13_All,COG0455	CL1706.Contig14_All,COG0455	CL1712.Contig6_All,COG1674	CL1713.Contig2_All,COG0455	CL1713.Contig3_All,COG0455	CL1713.Contig4_All,COG0455	CL1713.Contig5_All,COG0455	CL1718.Contig1_All,COG0455	CL1718.Contig2_All,COG0455	CL1718.Contig3_All,COG0455	CL1718.Contig4_All,COG0455	CL1718.Contig5_All,COG0455	CL1743.Contig2_All,COG0455	CL1743.Contig3_All,COG0455	CL1743.Contig4_All,COG0455	CL1743.Contig5_All,COG0455	CL1743.Contig5_All,COG3115	CL1743.Contig6_All,COG0455	CL1743.Contig7_All,COG0455	CL1744.Contig1_All,COG0455	CL1744.Contig2_All,COG0455	CL1744.Contig3_All,COG0455	CL1744.Contig4_All,COG0455	CL1746.Contig1_All,COG0455	CL1746.Contig3_All,COG0455	CL1746.Contig6_All,COG0455	CL1746.Contig7_All,COG0455	CL1746.Contig9_All,COG0455	CL1759.Contig1_All,COG5126	CL1759.Contig2_All,COG5126	CL1759.Contig3_All,COG5126	CL1759.Contig4_All,COG5126	CL1759.Contig5_All,COG5126	CL1759.Contig6_All,COG5126	CL1762.Contig1_All,COG0455	CL1762.Contig2_All,COG0455	CL1762.Contig3_All,COG0455	CL1762.Contig4_All,COG0455	CL1763.Contig1_All,COG5124	CL1763.Contig2_All,COG5124	CL1763.Contig3_All,COG5124	CL1763.Contig4_All,COG5124	CL1764.Contig2_All,COG0455	CL1764.Contig3_All,COG0455	CL1764.Contig4_All,COG0455	CL1764.Contig5_All,COG0455	CL1765.Contig3_All,COG0455	CL1781.Contig3_All,COG0455	CL1781.Contig9_All,COG0455	CL1783.Contig2_All,COG0455	CL1783.Contig3_All,COG0455	CL1783.Contig5_All,COG0455	CL1787.Contig1_All,COG0455	CL1787.Contig3_All,COG0455	CL1787.Contig4_All,COG0455	CL1787.Contig5_All,COG0455	CL1787.Contig6_All,COG0455	CL1791.Contig1_All,COG0455	CL1791.Contig2_All,COG0455	CL1791.Contig6_All,COG0455	CL1791.Contig7_All,COG0455	CL1791.Contig8_All,COG0455	CL1793.Contig1_All,COG0455	CL1793.Contig4_All,COG0455	CL1793.Contig5_All,COG0455	CL1793.Contig8_All,COG0455	CL1793.Contig9_All,COG0455	CL1793.Contig11_All,COG0455	CL1793.Contig12_All,COG0455	CL1793.Contig13_All,COG0455	CL1798.Contig1_All,COG0455	CL1798.Contig2_All,COG0455	CL1798.Contig17_All,COG0455	CL1798.Contig19_All,COG0455	CL1801.Contig1_All,COG0455	CL1801.Contig2_All,COG0455	CL1801.Contig3_All,COG0455	CL1801.Contig4_All,COG0455	CL1801.Contig5_All,COG0455	CL1801.Contig6_All,COG0455	CL1804.Contig2_All,COG0455	CL1804.Contig4_All,COG0455	CL1804.Contig5_All,COG0455	CL1804.Contig6_All,COG0455	CL1804.Contig7_All,COG0455	CL1804.Contig8_All,COG0455	CL1804.Contig9_All,COG0455	CL1804.Contig10_All,COG0455	CL1804.Contig11_All,COG0455	CL1804.Contig12_All,COG0455	CL1804.Contig13_All,COG0455	CL1804.Contig14_All,COG0455	CL1804.Contig16_All,COG0455	CL1804.Contig17_All,COG0455	CL1804.Contig18_All,COG0455	CL1804.Contig19_All,COG0455	CL1804.Contig23_All,COG0455	CL1804.Contig25_All,COG0455	CL1804.Contig27_All,COG0455	CL1810.Contig8_All,COG0455	CL1812.Contig1_All,COG0455	CL1812.Contig2_All,COG0455	CL1812.Contig3_All,COG0455	CL1812.Contig4_All,COG0455	CL1812.Contig5_All,COG0455	CL1812.Contig6_All,COG0455	CL1842.Contig1_All,COG0455	CL1844.Contig2_All,COG0455	CL1844.Contig3_All,COG0455	CL1846.Contig2_All,COG0455	CL1846.Contig3_All,COG0455	CL1846.Contig4_All,COG0455	CL1846.Contig5_All,COG0455	CL1846.Contig6_All,COG0455	CL1846.Contig9_All,COG0455	CL1846.Contig12_All,COG0455	CL1846.Contig13_All,COG0455	CL1846.Contig14_All,COG0455	CL1848.Contig7_All,COG0455	CL1851.Contig3_All,COG0455	CL1861.Contig3_All,COG0455	CL1861.Contig17_All,COG0455	CL1861.Contig27_All,COG0455	CL1863.Contig1_All,COG1674	CL1863.Contig2_All,COG1674	CL1866.Contig1_All,COG0455	CL1866.Contig2_All,COG0455	CL1866.Contig3_All,COG0455	CL1866.Contig4_All,COG0455	CL1866.Contig5_All,COG0455	CL1871.Contig2_All,COG0455	CL1875.Contig1_All,COG0455	CL1875.Contig2_All,COG0455	CL1891.Contig4_All,COG0455	CL1891.Contig5_All,COG0455	CL1891.Contig6_All,COG0455	CL1891.Contig7_All,COG0455	CL1891.Contig8_All,COG0455	CL1897.Contig1_All,COG0455	CL1897.Contig3_All,COG0455	CL1897.Contig4_All,COG0455	CL1897.Contig5_All,COG0455	CL1897.Contig6_All,COG0455	CL1899.Contig1_All,COG0455	CL1899.Contig5_All,COG0455	CL1903.Contig1_All,COG0455	CL1910.Contig2_All,COG0455	CL1910.Contig3_All,COG0455	CL1915.Contig2_All,COG0455	CL1915.Contig3_All,COG0455	CL1915.Contig4_All,COG0455	CL1915.Contig6_All,COG0455	CL1915.Contig7_All,COG0455	CL1915.Contig8_All,COG0455	CL1915.Contig10_All,COG0455	CL1915.Contig11_All,COG0455	CL1915.Contig12_All,COG0455	CL1915.Contig14_All,COG0455	CL1918.Contig1_All,COG5126	CL1918.Contig2_All,COG5126	CL1918.Contig3_All,COG5126	CL1918.Contig4_All,COG5126	CL1918.Contig5_All,COG5126	CL1918.Contig6_All,COG5126	CL1918.Contig7_All,COG5126	CL1918.Contig8_All,COG5126	CL1918.Contig9_All,COG5126	CL1918.Contig10_All,COG5126	CL1918.Contig11_All,COG5126	CL1918.Contig12_All,COG5126	CL1918.Contig13_All,COG5126	CL1918.Contig14_All,COG5126	CL1918.Contig15_All,COG5126	CL1918.Contig16_All,COG5126	CL1918.Contig17_All,COG5126	CL1918.Contig18_All,COG5126	CL1918.Contig19_All,COG5126	CL1918.Contig20_All,COG5126	CL1918.Contig21_All,COG5126	CL1918.Contig22_All,COG5126	CL1918.Contig23_All,COG5126	CL1918.Contig24_All,COG5126	CL1926.Contig6_All,COG0455	CL1939.Contig1_All,COG0455	CL1939.Contig2_All,COG0455	CL1939.Contig3_All,COG0455	CL1939.Contig4_All,COG0455	CL1939.Contig5_All,COG0455	CL1939.Contig6_All,COG0455	CL1939.Contig7_All,COG0455	CL1939.Contig8_All,COG0455	CL1939.Contig9_All,COG0455	CL1939.Contig10_All,COG0455	CL1939.Contig11_All,COG0455	CL1940.Contig1_All,COG0455	CL1940.Contig2_All,COG0455	CL1940.Contig3_All,COG0455	CL1940.Contig4_All,COG0455	CL1940.Contig6_All,COG0455	CL1940.Contig11_All,COG0455	CL1940.Contig12_All,COG0455	CL1941.Contig10_All,COG0455	CL1948.Contig4_All,COG0455	CL1948.Contig24_All,COG0455	CL1952.Contig3_All,COG0455	CL1963.Contig9_All,COG0455	CL1981.Contig3_All,COG0455	CL1982.Contig1_All,COG0455	CL1982.Contig8_All,COG0455	CL1985.Contig11_All,COG0455	CL1987.Contig1_All,COG0455	CL1987.Contig2_All,COG0455	CL1987.Contig3_All,COG0455	CL1987.Contig4_All,COG0455	CL1988.Contig1_All,COG0455	CL1988.Contig2_All,COG0455	CL1988.Contig6_All,COG0455	CL1988.Contig8_All,COG0455	CL1988.Contig13_All,COG0455	CL1993.Contig4_All,COG0455	CL1997.Contig1_All,COG5126	CL1997.Contig2_All,COG5126	CL1997.Contig3_All,COG5126	CL1997.Contig5_All,COG5126	CL1998.Contig1_All,COG0455	CL1999.Contig4_All,COG0455	CL2002.Contig5_All,COG0455	CL2005.Contig1_All,COG0455	CL2024.Contig1_All,COG0455	CL2024.Contig2_All,COG0455	CL2029.Contig6_All,COG0455	CL2029.Contig7_All,COG0455	CL2029.Contig8_All,COG0455	CL2029.Contig10_All,COG0455	CL2031.Contig2_All,COG0455	CL2041.Contig6_All,COG0455	CL2041.Contig8_All,COG0455	CL2041.Contig13_All,COG0455	CL2061.Contig1_All,COG0455	CL2061.Contig2_All,COG0455	CL2061.Contig3_All,COG0455	CL2061.Contig4_All,COG0455	CL2061.Contig5_All,COG0455	CL2061.Contig6_All,COG0455	CL2061.Contig7_All,COG0455	CL2061.Contig8_All,COG0455	CL2061.Contig9_All,COG0455	CL2061.Contig11_All,COG0455	CL2061.Contig12_All,COG0455	CL2061.Contig13_All,COG0455	CL2061.Contig14_All,COG0455	CL2061.Contig15_All,COG0455	CL2064.Contig1_All,COG0455	CL2064.Contig3_All,COG0455	CL2071.Contig1_All,COG0455	CL2071.Contig2_All,COG0455	CL2071.Contig3_All,COG0455	CL2071.Contig4_All,COG0455	CL2075.Contig5_All,COG0455	CL2079.Contig1_All,COG0455	CL2079.Contig2_All,COG0455	CL2079.Contig3_All,COG0455	CL2079.Contig4_All,COG0455	CL2079.Contig5_All,COG0455	CL2079.Contig8_All,COG0455	CL2079.Contig9_All,COG0455	CL2079.Contig10_All,COG0455	CL2079.Contig11_All,COG0455	CL2081.Contig4_All,COG0455	CL2093.Contig2_All,COG0455	CL2093.Contig3_All,COG0455	CL2112.Contig8_All,COG0455	CL2120.Contig2_All,COG0455	CL2122.Contig4_All,COG0455	CL2122.Contig5_All,COG0455	CL2122.Contig6_All,COG0455	CL2122.Contig7_All,COG0455	CL2122.Contig8_All,COG0455	CL2122.Contig9_All,COG0455	CL2127.Contig6_All,COG1196	CL2138.Contig1_All,COG0455	CL2138.Contig2_All,COG0455	CL2138.Contig3_All,COG0455	CL2138.Contig4_All,COG0455	CL2138.Contig5_All,COG0455	CL2142.Contig2_All,COG0455	CL2142.Contig4_All,COG0455	CL2142.Contig8_All,COG0455	CL2145.Contig3_All,COG0455	CL2145.Contig4_All,COG0455	CL2148.Contig1_All,COG0455	CL2163.Contig3_All,COG0455	CL2163.Contig7_All,COG0455	CL2163.Contig8_All,COG0455	CL2163.Contig9_All,COG0455	CL2165.Contig1_All,COG0455	CL2165.Contig2_All,COG0455	CL2165.Contig3_All,COG0455	CL2165.Contig4_All,COG0455	CL2165.Contig5_All,COG0455	CL2165.Contig6_All,COG0455	CL2165.Contig10_All,COG0455	CL2165.Contig11_All,COG0455	CL2165.Contig12_All,COG0455	CL2165.Contig15_All,COG0455	CL2165.Contig16_All,COG0455	CL2165.Contig17_All,COG0455	CL2165.Contig18_All,COG0455	CL2165.Contig19_All,COG0455	CL2165.Contig20_All,COG0455	CL2179.Contig3_All,COG0455	CL2180.Contig1_All,COG5184	CL2180.Contig3_All,COG5184	CL2180.Contig5_All,COG5184	CL2180.Contig6_All,COG5184	CL2180.Contig7_All,COG5184	CL2184.Contig1_All,COG1674	CL2184.Contig1_All,COG0455	CL2187.Contig1_All,COG0455	CL2187.Contig2_All,COG0455	CL2187.Contig3_All,COG0455	CL2187.Contig5_All,COG0455	CL2187.Contig6_All,COG0455	CL2189.Contig1_All,COG0455	CL2189.Contig1_All,COG1674	CL2189.Contig2_All,COG1674	CL2189.Contig2_All,COG0455	CL2192.Contig1_All,COG0455	CL2192.Contig2_All,COG1674	CL2192.Contig2_All,COG0455	CL2192.Contig3_All,COG0455	CL2192.Contig4_All,COG1674	CL2192.Contig4_All,COG0455	CL2192.Contig6_All,COG1674	CL2192.Contig8_All,COG1674	CL2192.Contig8_All,COG0455	CL2192.Contig9_All,COG0455	CL2192.Contig10_All,COG0455	CL2192.Contig11_All,COG1674	CL2192.Contig12_All,COG0455	CL2192.Contig13_All,COG1674	CL2192.Contig13_All,COG0455	CL2192.Contig19_All,COG0455	CL2200.Contig1_All,COG5147	CL2200.Contig1_All,COG0455	CL2200.Contig2_All,COG5147	CL2200.Contig2_All,COG0455	CL2200.Contig3_All,COG5147	CL2200.Contig3_All,COG0455	CL2200.Contig4_All,COG5147	CL2200.Contig4_All,COG0455	CL2200.Contig5_All,COG5147	CL2200.Contig5_All,COG0455	CL2200.Contig6_All,COG5147	CL2200.Contig6_All,COG0455	CL2216.Contig2_All,COG0455	CL2225.Contig4_All,COG5126	CL2234.Contig2_All,COG0455	CL2240.Contig3_All,COG1196	CL2240.Contig9_All,COG1196	CL2240.Contig11_All,COG1196	CL2240.Contig12_All,COG1196	CL2247.Contig1_All,COG5126	CL2247.Contig2_All,COG5126	CL2247.Contig3_All,COG5126	CL2247.Contig4_All,COG5126	CL2247.Contig5_All,COG5126	CL2247.Contig6_All,COG5126	CL2256.Contig1_All,COG0455	CL2256.Contig7_All,COG0455	CL2256.Contig17_All,COG0455	CL2256.Contig18_All,COG0455	CL2256.Contig19_All,COG0455	CL2256.Contig21_All,COG0455	CL2256.Contig22_All,COG0455	CL2256.Contig23_All,COG0455	CL2256.Contig27_All,COG0455	CL2259.Contig1_All,COG0455	CL2259.Contig2_All,COG0455	CL2259.Contig3_All,COG0455	CL2266.Contig8_All,COG0455	CL2266.Contig9_All,COG0455	CL2281.Contig1_All,COG0455	CL2281.Contig2_All,COG0455	CL2281.Contig3_All,COG1674	CL2281.Contig4_All,COG1674	CL2283.Contig1_All,COG1674	CL2283.Contig1_All,COG0455	CL2283.Contig2_All,COG1674	CL2283.Contig2_All,COG0455	CL2283.Contig3_All,COG1674	CL2283.Contig3_All,COG0455	CL2283.Contig4_All,COG1674	CL2283.Contig4_All,COG0455	CL2283.Contig5_All,COG1674	CL2283.Contig5_All,COG0455	CL2283.Contig6_All,COG0455	CL2283.Contig6_All,COG1674	CL2283.Contig7_All,COG1674	CL2283.Contig8_All,COG0455	CL2283.Contig8_All,COG1674	CL2283.Contig9_All,COG0455	CL2283.Contig9_All,COG1674	CL2284.Contig1_All,COG0455	CL2284.Contig2_All,COG0455	CL2284.Contig3_All,COG0455	CL2284.Contig4_All,COG0455	CL2284.Contig5_All,COG0455	CL2284.Contig6_All,COG0455	CL2284.Contig7_All,COG0455	CL2284.Contig8_All,COG0455	CL2284.Contig9_All,COG0455	CL2284.Contig10_All,COG0455	CL2284.Contig11_All,COG0455	CL2284.Contig12_All,COG0455	CL2284.Contig13_All,COG0455	CL2284.Contig14_All,COG0455	CL2284.Contig15_All,COG0455	CL2284.Contig16_All,COG0455	CL2288.Contig12_All,COG0455	CL2290.Contig2_All,COG0455	CL2293.Contig2_All,COG0455	CL2293.Contig5_All,COG0455	CL2293.Contig6_All,COG0455	CL2293.Contig7_All,COG0455	CL2294.Contig5_All,COG1196	CL2300.Contig2_All,COG0455	CL2300.Contig4_All,COG0455	CL2310.Contig3_All,COG0455	CL2310.Contig4_All,COG0455	CL2310.Contig6_All,COG0455	CL2310.Contig7_All,COG0455	CL2310.Contig9_All,COG0455	CL2312.Contig4_All,COG0455	CL2314.Contig10_All,COG0455	CL2318.Contig2_All,COG0455	CL2318.Contig4_All,COG0455	CL2326.Contig2_All,COG0455	CL2326.Contig19_All,COG0455	CL2330.Contig2_All,COG0455	CL2330.Contig3_All,COG0455	CL2330.Contig4_All,COG0455	CL2330.Contig5_All,COG0455	CL2330.Contig6_All,COG0455	CL2330.Contig7_All,COG0455	CL2331.Contig2_All,COG0455	CL2331.Contig3_All,COG1674	CL2331.Contig3_All,COG0455	CL2336.Contig3_All,COG0455	CL2336.Contig4_All,COG0455	CL2337.Contig12_All,COG0455	CL2337.Contig14_All,COG0455	CL2337.Contig15_All,COG0455	CL2337.Contig16_All,COG0455	CL2337.Contig17_All,COG0455	CL2337.Contig18_All,COG0455	CL2337.Contig19_All,COG0455	CL2337.Contig20_All,COG0455	CL2338.Contig3_All,COG1674	CL2342.Contig3_All,COG0455	CL2347.Contig1_All,COG0455	CL2347.Contig2_All,COG0455	CL2347.Contig3_All,COG0455	CL2347.Contig4_All,COG0455	CL2349.Contig4_All,COG0455	CL2349.Contig5_All,COG0455	CL2356.Contig1_All,COG0455	CL2362.Contig2_All,COG0455	CL2362.Contig3_All,COG0455	CL2362.Contig4_All,COG0455	CL2372.Contig7_All,COG0455	CL2381.Contig2_All,COG0455	CL2381.Contig4_All,COG0455	CL2381.Contig5_All,COG0455	CL2381.Contig6_All,COG0455	CL2381.Contig8_All,COG0455	CL2381.Contig11_All,COG0455	CL2381.Contig13_All,COG0455	CL2381.Contig14_All,COG0455	CL2381.Contig15_All,COG0455	CL2381.Contig16_All,COG0455	CL2381.Contig18_All,COG0455	CL2386.Contig3_All,COG0455	CL2387.Contig1_All,COG0455	CL2407.Contig1_All,COG1196	CL2407.Contig2_All,COG1196	CL2407.Contig3_All,COG1196	CL2407.Contig4_All,COG1196	CL2407.Contig5_All,COG1196	CL2427.Contig1_All,COG0455	CL2427.Contig2_All,COG0455	CL2428.Contig1_All,COG0455	CL2428.Contig4_All,COG0455	CL2434.Contig1_All,COG0455	CL2434.Contig2_All,COG0455	CL2434.Contig3_All,COG0455	CL2434.Contig4_All,COG0455	CL2439.Contig1_All,COG0455	CL2439.Contig2_All,COG0455	CL2439.Contig3_All,COG0455	CL2439.Contig4_All,COG0455	CL2444.Contig2_All,COG0455	CL2444.Contig4_All,COG0455	CL2444.Contig6_All,COG0455	CL2444.Contig7_All,COG0455	CL2444.Contig8_All,COG0455	CL2444.Contig10_All,COG0455	CL2445.Contig2_All,COG0455	CL2445.Contig5_All,COG0455	CL2448.Contig1_All,COG0455	CL2448.Contig2_All,COG0455	CL2448.Contig3_All,COG0455	CL2
[truncated: 3,763,891 more chars]
