# Supplementary material for: Transcriptomics analysis of the flowering regulatory genes involved in the herbicide resistance of Asia minor bluegrass (Polypogon fugax)
Source: BMC Genomics. 2017 Dec 6;18:953. doi: 10.1186/s12864-017-4324-z (PMC5719899; doi:10.1186/s12864-017-4324-z)
Supplement: Supplementary file 3 — Summary of sequencing reads after filtering. Table S3. Quality metrics of unigenes. Table S4. Summary of functional annotation result. Table S5. All-unigenes with a COG classification. Table S6. All-unigenes categorized by GO terns. Table S7. Unigenes mapped onto KEGG pathways. Table S8. TF prediction results. Table S9. MYB family. Table S10. MYB-related family. Table S11. MADS-box family. Table S12. NAC family. Table S13. mTERF family. Table S14. ABI3VP1 family. Table S15. AP2-EREBP family. Table S16. bHLH family. Table S17. GRAS family. (ZIP 3364 kb) [file 12864_2017_4324_MOESM3_ESM.zip › Supplemental Table S6.xls]

Unigene	GO ID
CL18016.Contig22_All	GO:0016021	GO:0010043	GO:0005385	GO:0061088	GO:0071577
CL15657.Contig8_All	GO:0031369	GO:0005737	GO:0005543	GO:0006449	GO:0016973	GO:0006446	GO:0000822	GO:0044614
CL1275.Contig2_All	GO:0003729	GO:0071004	GO:0005686	GO:0000245	GO:0005689	GO:0071013
CL7826.Contig22_All	GO:0010468	GO:0003723	GO:0000398	GO:0005524	GO:0004004	GO:0010501
CL935.Contig1_All	GO:0043928	GO:0034473	GO:0017091	GO:0034427	GO:0000176	GO:0034476	GO:0071028	GO:0000467	GO:0071035	GO:0000177	GO:0034475	GO:0071038	GO:0071042
Unigene1242_All	GO:0006513	GO:0004842	GO:0005779	GO:1990429	GO:0006635	GO:0008022	GO:0008270	GO:0016558	GO:0048598
CL20992.Contig10_All	GO:0016021
CL12969.Contig3_All	GO:0016021
CL21224.Contig3_All	GO:0006749	GO:0003840
Unigene52106_All	GO:0005840	GO:0003723	GO:0006412	GO:0003735
CL13606.Contig1_All	GO:0043531
Unigene23621_All	GO:0006396	GO:0003723	GO:0004525	GO:0005524	GO:0090502	GO:0004386
Unigene26606_All	GO:0003723	GO:0005524	GO:0004819	GO:0005829	GO:0005739	GO:0006425
CL17066.Contig2_All	GO:0052689	GO:0008474	GO:0002084	GO:0005737
CL1641.Contig5_All	GO:0044455	GO:0016021	GO:0005743
CL10335.Contig1_All	GO:0051513
CL20673.Contig3_All	GO:0003677	GO:0005634	GO:0006355	GO:0009734
CL1515.Contig2_All	GO:0005759	GO:0006986	GO:0046872	GO:0051085	GO:0051082	GO:0051087
CL3626.Contig38_All	GO:0006397	GO:0003723	GO:0005634	GO:0000166
CL14779.Contig2_All	GO:0006413	GO:0003743
CL6430.Contig5_All	GO:0016021
Unigene40653_All	GO:0016021
Unigene17101_All	GO:0051087	GO:0016023
Unigene62879_All	GO:0097428	GO:0005759	GO:0016226	GO:0051537	GO:0051539	GO:0016021	GO:0008198
CL9620.Contig2_All	GO:0006396	GO:0003723	GO:0000166
CL1181.Contig3_All	GO:0000166	GO:0003676
CL13627.Contig3_All	GO:0016020	GO:0005793	GO:0015786
Unigene19619_All	GO:0005524	GO:0004672	GO:0006468	GO:0016021
CL8335.Contig3_All	GO:0003824	GO:0050662
CL7117.Contig11_All	GO:0009072	GO:0003824	GO:0005737
CL4661.Contig3_All	GO:0019252	GO:0046835	GO:0005524	GO:0008865	GO:0004747	GO:0016023	GO:0006014
CL3312.Contig1_All	GO:0016021
CL4714.Contig10_All	GO:0055085	GO:0015292	GO:0016021	GO:0005739
CL72.Contig64_All	GO:0006886	GO:0030131	GO:0016192
CL18581.Contig13_All	GO:0016023	GO:0006629	GO:0008374
CL8120.Contig3_All	GO:0004674	GO:0009506	GO:0006952	GO:0000166	GO:0006468	GO:0016023	GO:0005886
CL11495.Contig3_All	GO:0046914	GO:0030001	GO:0005737	GO:0046916
CL304.Contig6_All	GO:0016020	GO:0006508	GO:0005524	GO:0004222	GO:0004176	GO:0005739
CL13139.Contig5_All	GO:0008270
CL2923.Contig2_All	GO:0005739
Unigene51497_All	GO:0003677	GO:0046872
Unigene32430_All	GO:0003333	GO:0016021	GO:0005886	GO:0015171
CL21159.Contig17_All	GO:0044260	GO:0000502	GO:0030163	GO:0005488
CL3823.Contig5_All	GO:0009331	GO:0046168	GO:0005975	GO:0051287	GO:0055114	GO:0042803	GO:0004367
CL10484.Contig4_All	GO:0006396	GO:0003723	GO:0004525	GO:0090502
CL1953.Contig1_All	GO:0043328	GO:0000814
CL18753.Contig2_All	GO:0009640	GO:0001731	GO:0009908	GO:0016282	GO:0006446	GO:0003743	GO:0005829	GO:0008180	GO:0033290	GO:0005852	GO:0005886
CL10479.Contig2_All	GO:0016021
CL12505.Contig1_All	GO:0003723	GO:0000398	GO:0008270	GO:0046540
CL9987.Contig1_All	GO:0005542	GO:0008152	GO:0016740
CL482.Contig4_All	GO:0004674	GO:0005524	GO:0006468
CL3951.Contig12_All	GO:0006457	GO:0051082
CL21453.Contig6_All	GO:0046872	GO:0006470	GO:0004722
CL15747.Contig12_All	GO:0009536
CL8119.Contig7_All	GO:0008270	GO:0016021
CL20947.Contig2_All	GO:0016021	GO:0016740
Unigene48779_All	GO:0046835	GO:0004747	GO:0006014
Unigene55351_All	GO:0006886	GO:0005829	GO:0030131	GO:0016192
CL17669.Contig2_All	GO:0008455	GO:0005795	GO:0009312	GO:0016021	GO:0005739
CL5850.Contig17_All	GO:0005783	GO:0005506	GO:0080132	GO:0016021	GO:0006633	GO:0055114
CL2733.Contig8_All	GO:0035864	GO:0006401	GO:0006813	GO:0003723	GO:0005524	GO:0003724	GO:0005773
CL8357.Contig8_All	GO:0020037	GO:0055114	GO:0006979	GO:0009664	GO:0009505	GO:0046872	GO:0004601	GO:0098869	GO:0005576	GO:0005739	GO:0042744
CL15409.Contig3_All	GO:0005634	GO:0005524	GO:0005507	GO:0008270	GO:0005739	GO:0055114	GO:0016491	GO:0009507
CL4193.Contig4_All	GO:0046872	GO:0009116	GO:0009113	GO:0004044	GO:0006189	GO:0051536
CL16972.Contig1_All	GO:0046872	GO:0003676
CL2584.Contig14_All	GO:0009733
CL13162.Contig2_All	GO:0005840	GO:0006412	GO:0003735	GO:0005739
CL9452.Contig5_All	GO:0016021
CL1111.Contig11_All	GO:0008361	GO:0048232	GO:0007030	GO:0016049	GO:0080119	GO:0006886	GO:0030127	GO:0032876	GO:0008270	GO:0006888	GO:0007029
CL824.Contig8_All	GO:0004652	GO:0003723	GO:0005634	GO:0006378
CL21092.Contig2_All	GO:0009536
CL17447.Contig2_All	GO:0000149	GO:0005484	GO:0009506	GO:0009504	GO:0006886	GO:0012505	GO:0006906	GO:0009524	GO:0048278	GO:0031201	GO:0016021	GO:0005886	GO:0006887
CL7011.Contig5_All	GO:0031072	GO:0051082	GO:0009536
CL18912.Contig7_All	GO:0003755	GO:0031977	GO:0000413	GO:0005528	GO:0005789	GO:0061077	GO:0009507
CL3775.Contig6_All	GO:0004713	GO:0005524	GO:0005886	GO:0018108
CL111.Contig2_All	GO:0005730
Unigene1384_All	GO:0006099	GO:0015977	GO:0008964	GO:0005737	GO:0015979
CL4873.Contig3_All	GO:0005634
CL20262.Contig2_All	GO:0000055	GO:0030036	GO:0005623	GO:0042273
Unigene44216_All	GO:0035725	GO:0016021	GO:0015081	GO:0005886
CL8018.Contig2_All	GO:0006508	GO:0030163	GO:0004190
CL7533.Contig2_All	GO:0008152	GO:0003824
CL7317.Contig1_All	GO:0008270	GO:0016021
Unigene84197_All	GO:0043531
CL919.Contig3_All	GO:0055085	GO:0005524	GO:0042626	GO:0043190
CL12121.Contig2_All	GO:0015035	GO:0009055	GO:0048046	GO:0055114	GO:0045454	GO:0005773	GO:0005794	GO:0005829	GO:0005886
CL16557.Contig5_All	GO:0006281	GO:0005524	GO:0004386	GO:0003676
CL5904.Contig37_All	GO:0003677
CL21448.Contig27_All	GO:0004326	GO:0046901	GO:0005524	GO:0006730
CL17732.Contig3_All	GO:0035194	GO:0009616	GO:0004386
CL3758.Contig4_All	GO:0005524	GO:0006388	GO:0003972
CL2170.Contig2_All	GO:0016021	GO:0005385	GO:0071577
CL1127.Contig45_All	GO:0009536
Unigene6264_All	GO:0006357	GO:0003713	GO:0001104	GO:0016592
CL5797.Contig5_All	GO:0071806	GO:0006605	GO:0015450	GO:0016021	GO:0005789
CL14098.Contig2_All	GO:0019199	GO:0007165	GO:0006468	GO:0016023
CL6347.Contig5_All	GO:0003723	GO:0006412	GO:0003735	GO:0015935
CL5542.Contig3_All	GO:0008422	GO:0009251
CL6385.Contig2_All	GO:0004252	GO:0016485	GO:0016021
CL233.Contig10_All	GO:0046872
Unigene22135_All	GO:0030245	GO:0005576	GO:0071555	GO:0008810
Unigene41373_All	GO:0005742	GO:0030150
CL21039.Contig3_All	GO:0004553	GO:0030247	GO:0005975	GO:0016021	GO:0046658
CL16478.Contig5_All	GO:0003824	GO:0050662
Unigene36889_All	GO:0009535	GO:0016021
CL14340.Contig4_All	GO:0008152	GO:0005524	GO:0009536	GO:0016874
Unigene36144_All	GO:0003824
CL6063.Contig1_All	GO:0005840	GO:0006412	GO:0003735
Unigene75931_All	GO:0008270	GO:0016021
Unigene45082_All	GO:0006396	GO:0032543	GO:0005739	GO:0004045	GO:0009507
CL12170.Contig4_All	GO:0006810	GO:0016021	GO:0016023
CL7117.Contig27_All	GO:0004364	GO:0009072	GO:0006749	GO:0005737
CL7030.Contig5_All	GO:0030126	GO:0006890	GO:0015031	GO:0000139
CL21326.Contig22_All	GO:0003677
Unigene23257_All	GO:0005509	GO:0016021
CL1817.Contig6_All	GO:0010028	GO:0005315	GO:0016021	GO:0098656	GO:0015882	GO:0015229	GO:0009706
CL1291.Contig46_All	GO:0009768	GO:0010287	GO:0009535	GO:0009416	GO:0018298	GO:0046872	GO:0031409	GO:0016021	GO:0009941	GO:0016168	GO:0009522
Unigene5096_All	GO:0016023
CL17634.Contig4_All	GO:0016021
Unigene57135_All	GO:0016021
CL19443.Contig5_All	GO:0005634	GO:0006355	GO:0043565	GO:0003700
CL14019.Contig3_All	GO:0005634	GO:0043565
CL2858.Contig5_All	GO:0051260
CL5365.Contig4_All	GO:0005840	GO:0006412	GO:0003735
CL8446.Contig2_All	GO:0016021
CL157.Contig5_All	GO:0030234	GO:0000956
Unigene48906_All	GO:0016020	GO:0022904	GO:0015002
Unigene16459_All	GO:0004721	GO:0006470	GO:0009742
CL10265.Contig7_All	GO:0003677
CL4204.Contig1_All	GO:0009507
CL3329.Contig10_All	GO:0003677	GO:0046872
Unigene38789_All	GO:0097159	GO:1901363
Unigene2856_All	GO:0004674	GO:0005524	GO:0006468	GO:0016021
CL2310.Contig4_All	GO:0046872
Unigene2221_All	GO:0016282	GO:0006446	GO:0003743	GO:0033290	GO:0031369	GO:0005852	GO:0001731
CL12123.Contig7_All	GO:0015693	GO:1903830	GO:0016021	GO:0015095	GO:0031969
Unigene40701_All	GO:0006694	GO:0005783	GO:0003854	GO:0016021	GO:0055114
Unigene1326_All	GO:0006457	GO:0005524	GO:0051082	GO:0005737
CL109.Contig1_All	GO:0005524
CL12229.Contig29_All	GO:0006810	GO:0016021	GO:0005215
Unigene36180_All	GO:0046872	GO:0005783	GO:0005524	GO:0015662	GO:0005887	GO:0098655	GO:0019829
CL1375.Contig4_All	GO:0000165	GO:0005524	GO:0005622	GO:0004707
CL1147.Contig2_All	GO:0008270
CL512.Contig5_All	GO:0016310	GO:0046872	GO:0005524	GO:0035299
CL12442.Contig5_All	GO:0046872	GO:0051539	GO:0009249	GO:0009107	GO:0016992	GO:0009507
CL9027.Contig8_All	GO:0000145	GO:0051601	GO:0017049	GO:0005546	GO:0005886	GO:0006887	GO:0006893
CL11381.Contig5_All	GO:0008270	GO:0003676
Unigene39632_All	GO:0016021	GO:0005886
CL5875.Contig3_All	GO:0008289	GO:0016021
CL17943.Contig6_All	GO:0003677	GO:0005634	GO:0006355	GO:0003700
Unigene3530_All	GO:0006099	GO:0005975	GO:0030060	GO:0006108
CL9037.Contig3_All	GO:0050832	GO:0006406	GO:0000347	GO:0009536	GO:0010267
CL4994.Contig5_All	GO:0003958	GO:0050661	GO:0016226	GO:0010181	GO:0050660	GO:0055114	GO:0005737
Unigene26774_All	GO:0051276	GO:0006259
Unigene8204_All	GO:0006355	GO:0005739	GO:0003690
Unigene6806_All	GO:0008757	GO:0016021	GO:0032259	GO:0005737
CL9807.Contig1_All	GO:0004674	GO:0005524	GO:0006468
CL7796.Contig4_All	GO:0003723
CL20761.Contig5_All	GO:0000155	GO:0016310	GO:0007165	GO:0005524
Unigene6994_All	GO:0005634	GO:0009738	GO:0005524	GO:0035556	GO:0005737	GO:0046777	GO:0018105	GO:0005509	GO:0004683	GO:0009931	GO:0005516	GO:0005886
CL21093.Contig9_All	GO:0016021	GO:0005789
CL13692.Contig5_All	GO:0003677	GO:0005634	GO:0006355	GO:0008270	GO:0009723
CL16848.Contig27_All	GO:0004674	GO:0005524	GO:0006468	GO:0016021
CL3716.Contig9_All	GO:0006469	GO:0004860
CL392.Contig11_All	GO:0004674	GO:0005524	GO:0006468
CL13545.Contig2_All	GO:0006413	GO:0003743
Unigene38279_All	GO:0005739
CL19872.Contig14_All	GO:0016702	GO:0055114
CL19565.Contig6_All	GO:0006614	GO:0005622	GO:0005525
CL4582.Contig3_All	GO:0016021
Unigene45463_All	GO:0015986	GO:0045261	GO:0015991	GO:0005524	GO:0046933	GO:0046961
CL19254.Contig4_All	GO:0032012	GO:0043547	GO:0005086	GO:0005802	GO:0016192
CL2187.Contig3_All	GO:0080043	GO:0043231	GO:0009813	GO:0080044	GO:0052696
CL14907.Contig1_All	GO:0005634	GO:0004674	GO:0005524	GO:0006468	GO:0035556	GO:0005737
CL1560.Contig16_All	GO:0005488
CL9757.Contig22_All	GO:0042254	GO:0005739	GO:0003924	GO:0016491
Unigene2421_All	GO:0003899	GO:0003677	GO:0006351
CL986.Contig25_All	GO:0003677	GO:0005634	GO:0006355
CL3668.Contig1_All	GO:0016310	GO:0005634	GO:0016301	GO:0009536
Unigene36543_All	GO:0004674	GO:0005524	GO:0006468	GO:0016021	GO:0005739	GO:0016023
Unigene49400_All	GO:0004775	GO:0005759	GO:0006104	GO:0006105	GO:0009142	GO:0006099	GO:0005829	GO:0048037	GO:0004776
CL20562.Contig1_All	GO:0007018	GO:0005524	GO:0005874	GO:0003777	GO:0008017	GO:0016887	GO:0005871
CL3905.Contig1_All	GO:0007165	GO:0004674	GO:0005524	GO:0006468	GO:0016021
CL17969.Contig42_All	GO:0008270
CL929.Contig16_All	GO:0005759
CL3806.Contig3_All	GO:0006457	GO:0046872	GO:0009535	GO:0005524	GO:0051082	GO:0031072	GO:0009941	GO:0009408
Unigene45389_All	GO:0005634	GO:0007140	GO:0000712	GO:0007143	GO:0005694	GO:0009507
CL9695.Contig5_All	GO:0061630	GO:0032436	GO:0042787	GO:0005737	GO:0031624	GO:0000151	GO:0008270	GO:0000209
Unigene54511_All	GO:0000027	GO:0002181	GO:0022625	GO:0003735
Unigene51489_All	GO:0009228	GO:0080041	GO:0051536	GO:0009570
CL19277.Contig3_All	GO:0006457	GO:0003755	GO:0000413	GO:0016021	GO:0005739
CL317.Contig32_All	GO:0033306	GO:0010287	GO:0004144
CL500.Contig2_All	GO:0016787	GO:0006629
CL4581.Contig10_All	GO:0016021
Unigene483_All	GO:0046323	GO:0005887	GO:0005355	GO:0005351	GO:0015992	GO:1904659
Unigene15211_All	GO:0005524
CL1606.Contig6_All	GO:0030488	GO:0008175	GO:0008649	GO:0005739	GO:0070475	GO:0051536
CL21058.Contig18_All	GO:0004674	GO:0005524	GO:0006468	GO:0009536
CL15901.Contig4_All	GO:0005783	GO:0016021
CL1718.Contig3_All	GO:0016021
CL6329.Contig2_All	GO:0016301	GO:0005488
CL13575.Contig3_All	GO:0000079	GO:0019901
CL2806.Contig3_All	GO:0008270	GO:0016023
CL19134.Contig2_All	GO:0009535	GO:0005509	GO:0009344	GO:0019898	GO:0009767	GO:0045156	GO:0009654
CL9350.Contig5_All	GO:0003994	GO:0008152	GO:0051539
Unigene30871_All	GO:0004674	GO:0005524	GO:0006468	GO:0016021
Unigene79222_All	GO:0003682	GO:0006351
CL11406.Contig5_All	GO:0006469	GO:0004860	GO:0022402
Unigene27960_All	GO:0005524	GO:0006094	GO:0004612
CL5470.Contig3_All	GO:0000166	GO:0003676
Unigene18624_All	GO:0006355	GO:0005739	GO:0003690	GO:0009507
CL1799.Contig4_All	GO:0008270
CL2943.Contig2_All	GO:0016023	GO:0016788
CL10557.Contig4_All	GO:0000166	GO:0003676
Unigene5520_All	GO:0005509
CL3821.Contig4_All	GO:0004674	GO:0007166	GO:0016023	GO:0005488	GO:0005886
CL1149.Contig6_All	GO:0009535	GO:0016021
Unigene30696_All	GO:0005634	GO:0019773	GO:0006511	GO:0004298	GO:0005737
CL12081.Contig7_All	GO:0006396
CL6115.Contig1_All	GO:0046914	GO:0030001	GO:0005737	GO:0046916
Unigene55715_All	GO:0009231	GO:0055114	GO:0016491	GO:0004746	GO:0009507
CL3273.Contig3_All	GO:0016567	GO:0004842
CL630.Contig8_All	GO:0043531
CL20769.Contig3_All	GO:0005634	GO:0009738	GO:0005524	GO:0035556	GO:0005737	GO:0046777	GO:0018105	GO:0005509	GO:0004683	GO:0009931	GO:0005516	GO:0005886
Unigene1564_All	GO:0003746	GO:0006414	GO:0005525	GO:0003924
CL18208.Contig6_All	GO:0004664	GO:0009094	GO:0016597	GO:0047769	GO:0009570
CL21435.Contig1_All	GO:0003677	GO:0046872	GO:0005634	GO:0006355
CL15607.Contig23_All	GO:0005524	GO:0004672	GO:0006468	GO:0016021
CL14647.Contig4_All	GO:0016787	GO:0016021	GO:0006629
Unigene78651_All	GO:0003333	GO:0016021	GO:0015171
CL11681.Contig7_All	GO:0008152	GO:0003824	GO:0005739
CL15252.Contig2_All	GO:0010477	GO:0006790	GO:0015994	GO:0030151	GO:0005777	GO:0055114	GO:0042128	GO:0008482	GO:0005739
CL14124.Contig1_All	GO:0016787	GO:0006629
CL2831.Contig4_All	GO:0002098	GO:0050660	GO:0055114	GO:0016491
CL21328.Contig5_All	GO:0046872	GO:0003676
Unigene23925_All	GO:0004000	GO:0019700	GO:0050270
CL12554.Contig1_All	GO:0033907	GO:0047701	GO:0016023	GO:0080083	GO:0004565	GO:1901657	GO:0005576	GO:0004338	GO:0005975
CL7331.Contig3_All	GO:0009939	GO:0016070	GO:0005634	GO:0009555	GO:0005524	GO:0042645	GO:1902584	GO:1901002	GO:0032508	GO:0010929	GO:0080038	GO:0004004	GO:0009561	GO:0003678
CL5605.Contig3_All	GO:0000408	GO:0006508	GO:0004222	GO:0002949	GO:0005743	GO:0016747	GO:0009793
CL1362.Contig3_All	GO:0009733	GO:0005739
CL20047.Contig6_All	GO:0004674	GO:0005524	GO:0006468	GO:0016021
CL17054.Contig1_All	GO:0046872	GO:0055114	GO:0051213
CL960.Contig4_All	GO:0005739
CL11396.Contig1_All	GO:0005509
CL20611.Contig8_All	GO:0008289
Unigene42695_All	GO:0008270	GO:0016021
CL6478.Contig4_All	GO:0016021
CL2246.Contig6_All	GO:0006281	GO:0005524	GO:0006260	GO:0043140	GO:0005622	GO:0006310	GO:0032508	GO:0003676
CL17783.Contig3_All	GO:0080008	GO:0005634	GO:0006281	GO:0003684
CL2404.Contig7_All	GO:0007165	GO:0004674	GO:0005524	GO:0006468
CL7203.Contig3_All	GO:0016021	GO:0035091
Unigene4086_All	GO:0008270
Unigene55443_All	GO:0009734	GO:0005516	GO:0005739	GO:0009536
CL2915.Contig4_All	GO:0010181	GO:0055114	GO:0016491
CL15382.Contig1_All	GO:0033743	GO:0055114
CL20536.Contig7_All	GO:0032040	GO:0005730	GO:0030490
CL18828.Contig2_All	GO:0006506	GO:0035269	GO:0004582	GO:0033185	GO:0016021	GO:0005789	GO:0005739
CL2133.Contig5_All	GO:0016705	GO:0020037	GO:0005506	GO:0004497	GO:0055114
Unigene28048_All	GO:0016023
CL8047.Contig2_All	GO:0044699	GO:0008152	GO:0009987
CL7845.Contig3_All	GO:0016021
Unigene30098_All	GO:0010212	GO:0005524	GO:0016444	GO:1900426	GO:0003690	GO:0042148	GO:0004520	GO:0003697	GO:0000150	GO:0007131	GO:0000707	GO:0006312	GO:0008094	GO:0033063	GO:0005657	GO:0000400
CL3704.Contig6_All	GO:0034219	GO:0016021	GO:0051119
Unigene26777_All	GO:0003746	GO:0006414	GO:0005525	GO:0005737	GO:0003924
CL9565.Contig2_All	GO:0006457	GO:0005759	GO:0005524	GO:0030163	GO:0006508	GO:0051082	GO:0016021	GO:0004176
Unigene3852_All	GO:0009768	GO:0031409	GO:0010287	GO:0009535	GO:0009416	GO:0044425	GO:0016168	GO:0009941
CL19688.Contig6_All	GO:0061630	GO:0032436	GO:0042787	GO:0005737	GO:0031624	GO:0046872	GO:0000151	GO:0000209
CL72.Contig146_All	GO:0006886	GO:0030131	GO:0016192
CL8779.Contig3_All	GO:0042273
CL3446.Contig6_All	GO:0003676
CL4931.Contig4_All	GO:0016021
CL3588.Contig3_All	GO:0006886	GO:0030117	GO:0005198	GO:0016192
Unigene8587_All	GO:0016020	GO:0007264	GO:0005525	GO:0005737
Unigene43773_All	GO:0046872
Unigene34927_All	GO:0032947	GO:0017148	GO:0000288	GO:0000932	GO:0030015
CL5823.Contig4_All	GO:0008152	GO:0016787	GO:0016023
CL267.Contig2_All	GO:0016787	GO:0009536
CL19213.Contig1_All	GO:0005634	GO:0005524	GO:0008568	GO:0031122
CL1822.Contig1_All	GO:0005654	GO:0005730
CL4.Contig40_All	GO:0005634	GO:0005524	GO:0008360	GO:0005737	GO:0004674	GO:0018105	GO:0016055	GO:0006897
CL17700.Contig1_All	GO:0003872	GO:0046872	GO:0006002	GO:0005524	GO:0061615	GO:0005737
Unigene32905_All	GO:0016021
CL8889.Contig1_All	GO:0006810	GO:0006412	GO:0016021	GO:0003735
CL3031.Contig3_All	GO:0009526	GO:0016021	GO:0015031
Unigene20502_All	GO:0005524
CL1443.Contig8_All	GO:0006833	GO:0015105	GO:0015254	GO:0009992	GO:0080138	GO:0010036	GO:0035445	GO:0015250	GO:0005887	GO:0046685	GO:0015700	GO:0016328	GO:0009536	GO:0015793
CL7253.Contig12_All	GO:0006810	GO:0016021	GO:0005215
CL7270.Contig2_All	GO:0005774	GO:0005768	GO:0008757	GO:0016021	GO:0016023	GO:0032259	GO:0005802
CL7169.Contig1_All	GO:0016787
CL5863.Contig5_All	GO:0008152	GO:0016787
Unigene24918_All	GO:0000166	GO:0004497	GO:0009536	GO:0055114	GO:0050662
CL1176.Contig8_All	GO:0006032	GO:0008061	GO:0016998	GO:0005975	GO:0004568
Unigene32298_All	GO:0005524	GO:0004672	GO:0006468
Unigene5228_All	GO:0016811	GO:0016021	GO:0006672
CL4735.Contig2_All	GO:0003723	GO:0005524	GO:0006437	GO:0005829	GO:0005739	GO:0004831	GO:0009570	GO:0009793
CL6808.Contig2_All	GO:0016020
CL12625.Contig3_All	GO:0016021
CL4107.Contig7_All	GO:0034551	GO:0005524	GO:0005739
Unigene42193_All	GO:0008270
CL5369.Contig14_All	GO:0005634	GO:0016567	GO:0005737	GO:0004842
CL7636.Contig3_All	GO:0043229	GO:0009987
CL2675.Contig4_All	GO:0005768	GO:0030139	GO:0007264	GO:0005525
CL21217.Contig27_All	GO:0016021
Unigene51244_All	GO:0016787	GO:0005524	GO:0016021
CL13903.Contig2_All	GO:0006664	GO:0012505	GO:0046527	GO:0016021
CL11902.Contig2_All	GO:0016021	GO:0015238	GO:0015297	GO:0006855
Unigene52749_All	GO:0016021
CL7951.Contig3_All	GO:0016021	GO:0016023
Unigene36994_All	GO:0000166	GO:0030529	GO:0019013
CL7942.Contig1_All	GO:0050661	GO:0004499	GO:0050660	GO:0055114
CL7689.Contig1_All	GO:0003998
Unigene16052_All	GO:0009772	GO:0045261	GO:0009535	GO:0005524	GO:0009523	GO:0045156	GO:0018298	GO:0015986	GO:0015991	GO:0016021	GO:0016168	GO:0046961	GO:0046933
CL144.Contig7_All	GO:0006351
CL5956.Contig1_All	GO:0010268	GO:0020037	GO:0016132	GO:0005506	GO:0055114	GO:0016705	GO:0007275	GO:0004497	GO:0016125
CL4067.Contig10_All	GO:0061630	GO:0031625	GO:0042787	GO:0031461
CL1176.Contig9_All	GO:0050832	GO:0006032	GO:0008061	GO:0016998	GO:0000272	GO:0004568	GO:0016023
CL15316.Contig2_All	GO:0003723	GO:0000453	GO:0070039	GO:0009536
CL6384.Contig3_All	GO:0015693	GO:1903830	GO:0016021	GO:0015095
CL3412.Contig2_All	GO:0016021
CL17119.Contig1_All	GO:0008152	GO:0009536
CL12730.Contig5_All	GO:0000149	GO:0005484	GO:0006906	GO:0016021	GO:0031201	GO:0006887
CL360.Contig10_All	GO:0005634	GO:0006355	GO:0009734	GO:0009536	GO:0006417	GO:0046983
CL11318.Contig4_All	GO:0000166	GO:0003676
CL19836.Contig6_All	GO:0008643	GO:0016021
CL18653.Contig3_All	GO:0004843	GO:0006511	GO:0016579	GO:0005737
CL13293.Contig1_All	GO:0006351
CL20433.Contig51_All	GO:0003746	GO:0006414	GO:0005525	GO:0005737	GO:0003924
CL19051.Contig11_All	GO:0006075	GO:0003843	GO:0016021	GO:0000148
CL13556.Contig3_All	GO:0004713	GO:0004674	GO:0005524	GO:0006468	GO:0016021	GO:0009536
CL144.Contig25_All	GO:0006351
CL12915.Contig5_All	GO:0005634	GO:0006355	GO:0032041	GO:0070932	GO:0016568
Unigene84264_All	GO:0003676
CL2075.Contig3_All	GO:0005634	GO:0009738	GO:0005524	GO:0035556	GO:0005737	GO:0046777	GO:0018105	GO:0005509	GO:0004683	GO:0009931	GO:0005516	GO:0005886
CL6828.Contig5_All	GO:0016757	GO:0005794	GO:0000271
Unigene82846_All	GO:0015074	GO:0008270	GO:0003676
CL474.Contig22_All	GO:0055085	GO:0005524	GO:0042626	GO:0016021
CL14601.Contig3_All	GO:0000166
CL16018.Contig3_All	GO:0043531
CL11577.Contig2_All	GO:0004674	GO:0009506	GO:0006952	GO:0006468	GO:0016023	GO:0005886
CL9733.Contig1_All	GO:0016021
CL3176.Contig3_All	GO:0044255	GO:0052689
CL4712.Contig1_All	GO:0003333	GO:0016021	GO:0015171
Unigene20115_All	GO:0006857	GO:0016021	GO:0005215
Unigene765_All	GO:0032543	GO:0003735	GO:0009941	GO:0005739	GO:0015935	GO:0009793
Unigene16892_All	GO:0008612
CL3640.Contig21_All	GO:0004674	GO:0005524	GO:0006468	GO:0016021
CL3658.Contig1_All	GO:0008422	GO:0009251
Unigene54282_All	GO:0005840	GO:0006412	GO:0003735	GO:0008097
CL14256.Contig1_All	GO:0009536	GO:0005739
CL3677.Contig1_All	GO:0005829	GO:0006782	GO:0008270	GO:0004655	GO:0015995	GO:0009507
Unigene13380_All	GO:0055085	GO:0016021	GO:0005739	GO:0015267	GO:0044070
Unigene11036_All	GO:0016157	GO:0005985
CL12139.Contig1_All	GO:0004674	GO:0005524	GO:0006468
CL15142.Contig3_All	GO:0009536	GO:0005739
CL18854.Contig1_All	GO:0016020
CL6410.Contig1_All	GO:0016567	GO:0009638	GO:0005886
Unigene1354_All	GO:0006561	GO:0016310	GO:0005524	GO:0004349	GO:0005737
CL3674.Contig9_All	GO:0043531
CL2285.Contig5_All	GO:0008152	GO:0016747
CL10092.Contig5_All	GO:0005634
CL6461.Contig2_All	GO:0055114	GO:0016491
CL1311.Contig2_All	GO:0008270	GO:0055114	GO:0016491
CL14570.Contig2_All	GO:0016705	GO:0044550	GO:0004497	GO:0016117	GO:0055114
CL672.Contig9_All	GO:0005874	GO:0007010	GO:0008017	GO:0005737
Unigene47171_All	GO:0000165	GO:0005524	GO:0005622	GO:0004707
CL6295.Contig3_All	GO:0005634	GO:0006355	GO:0016021
CL67.Contig47_All	GO:0000122	GO:0004407	GO:0001106	GO:0000785	GO:0000118	GO:0016575
CL3812.Contig6_All	GO:0050661	GO:0004499	GO:0050660	GO:0055114
CL11381.Contig4_All	GO:0008270	GO:0003676
CL52.Contig4_All	GO:0005509	GO:0016021
CL4128.Contig9_All	GO:0015825	GO:0016021	GO:0015194
CL655.Contig5_All	GO:0016021
Unigene36950_All	GO:0004198	GO:0006508	GO:0005509	GO:0005737
CL5856.Contig2_All	GO:0016021
CL7313.Contig1_All	GO:0005634	GO:0009555	GO:0006334	GO:0033186	GO:0008283	GO:0010026	GO:0031507	GO:0009934	GO:0000724	GO:0048366	GO:0045787
Unigene22901_All	GO:0003677
Unigene5477_All	GO:0003677	GO:0005634	GO:0006355	GO:0009734
CL4326.Contig25_All	GO:0006886	GO:0008565	GO:0005794	GO:0030131	GO:0016192
CL15607.Contig6_All	GO:0005524	GO:0004672	GO:0006468	GO:0016021
CL14564.Contig1_All	GO:0008270	GO:0003676
CL3760.Contig14_All	GO:0009555
CL535.Contig2_All	GO:0003885	GO:0016020	GO:0019853	GO:0050105	GO:0050660	GO:0055114
CL7523.Contig9_All	GO:0004857
CL7250.Contig1_All	GO:0016021	GO:0009536
CL2868.Contig1_All	GO:0005634	GO:0035335	GO:0006370	GO:0004725	GO:0098507	GO:0008138	GO:0004651	GO:0004484
CL18143.Contig20_All	GO:0008152	GO:0003824
CL5939.Contig3_All	GO:0003824	GO:0009536
CL2246.Contig8_All	GO:0006281	GO:0005524	GO:0006260	GO:0043140	GO:0005622	GO:0006310	GO:0032508	GO:0003676
CL2214.Contig33_All	GO:0006529	GO:0004066
CL6590.Contig1_All	GO:0004252	GO:0006508
Unigene40368_All	GO:0006833	GO:0009506	GO:0034220	GO:0015254	GO:0009992	GO:0005773	GO:0015250	GO:0005887	GO:0015793
CL11591.Contig4_All	GO:0005634	GO:0005737
Unigene3875_All	GO:0016614	GO:0009055	GO:0051537	GO:0005506	GO:0050660	GO:0004854	GO:0055114	GO:0016903	GO:0005829	GO:0009115
CL20091.Contig2_All	GO:0005739
Unigene40663_All	GO:0005634	GO:0006355	GO:0043565	GO:0003700
CL337.Contig3_All	GO:0015266	GO:0005744	GO:0030150	GO:0031305
Unigene10304_All	GO:0009768	GO:0010287	GO:0009535	GO:0009416	GO:0018298	GO:0046872	GO:0031409	GO:0016021	GO:0009941	GO:0016168	GO:0009522
CL95.Contig13_All	GO:0004721	GO:0006470
CL12621.Contig2_All	GO:0008152	GO:0016597
Unigene43608_All	GO:0016021	GO:0006633	GO:0016747
Unigene2918_All	GO:0005739	GO:0055114	GO:0008137
CL12360.Contig2_All	GO:0007018	GO:0005524	GO:0003777	GO:0008017
CL368.Contig5_All	GO:0016020	GO:0008152	GO:0016746
CL5067.Contig2_All	GO:0003688	GO:0005524	GO:0006270	GO:0032508	GO:0005737	GO:0000347	GO:0042555	GO:0003682	GO:0003678
CL10408.Contig3_All	GO:0005783	GO:0005886
CL12322.Contig1_All	GO:0006807	GO:0016810
CL12806.Contig5_All	GO:0008270	GO:0016021
CL19463.Contig2_All	GO:0002020	GO:0005884	GO:0006623	GO:0030276	GO:0005794	GO:0009579
Unigene30423_All	GO:0030246	GO:0004674	GO:0005524	GO:0006468	GO:0016021
CL5206.Contig1_All	GO:0004252	GO:0016020	GO:0006508	GO:0005618
CL10968.Contig8_All	GO:0043091	GO:0005313	GO:0089711	GO:0005887	GO:0015189	GO:1903401	GO:0015297	GO:0051938
CL1615.Contig5_All	GO:0050794	GO:0006950	GO:0048583
CL797.Contig15_All	GO:0009536	GO:0005739
CL15976.Contig4_All	GO:0008289	GO:0006869
Unigene15971_All	GO:0097502	GO:0009414	GO:0016760	GO:0005794	GO:0016021	GO:0009651	GO:0030244	GO:0051753	GO:0071555	GO:0048367
CL350.Contig2_All	GO:0009058	GO:0080130	GO:0006520	GO:0042802	GO:0004069	GO:0005739	GO:0030170
CL19076.Contig2_All	GO:0004674	GO:0005524	GO:0006468	GO:0016021	GO:0016023
Unigene38627_All	GO:0008270
CL9623.Contig1_All	GO:0010286	GO:0003824	GO:0010608
CL464.Contig7_All	GO:0000166	GO:0008270	GO:0005739	GO:0003676
CL18761.Contig2_All	GO:0016787	GO:0016021
CL4503.Contig5_All	GO:0004674	GO:0005524	GO:0006468	GO:0016021	GO:0005739	GO:0016023
CL4742.Contig5_All	GO:0003755	GO:0000413	GO:0005528	GO:0009536	GO:0005789	GO:0061077
CL2655.Contig14_All	GO:0016021
CL3467.Contig4_All	GO:0005874	GO:0007017	GO:0005525	GO:0005200	GO:0005737	GO:0003924
Unigene27280_All	GO:0046872	GO:0006508	GO:0008237	GO:0006520	GO:0004046	GO:0005739
CL1245.Contig24_All	GO:0046914	GO:0030001	GO:0005737	GO:0046916
CL2302.Contig10_All	GO:0005524	GO:0004672	GO:0006468
CL10410.Contig4_All	GO:0016829
CL5502.Contig3_All	GO:0016298	GO:0016021	GO:0006629
CL8569.Contig6_All	GO:0000145	GO:0006887
CL7324.Contig21_All	GO:0046914	GO:0030001	GO:0005737	GO:0046916
CL188.Contig1_All	GO:0006508	GO:0004177	GO:0009536	GO:0008235	GO:0030145
CL14128.Contig2_All	GO:0015996	GO:0047746	GO:0009536	GO:0016023
CL1815.Contig2_All	GO:0016787
Unigene5054_All	GO:0008152	GO:0016787
CL3795.Contig16_All	GO:0006433	GO:0003723	GO:0005524	GO:0005737	GO:0004827
CL1198.Contig4_All	GO:0007018	GO:0005524	GO:0005874	GO:0003777	GO:0009536	GO:0008017	GO:0016887	GO:0005871
CL14717.Contig1_All	GO:0016740
CL13645.Contig3_All	GO:0006506	GO:0004582	GO:0030234	GO:0016023	GO:0050790	GO:0035269	GO:0030176	GO:0019348	GO:0033185
CL8605.Contig2_All	GO:0051513
CL3972.Contig6_All	GO:0006396	GO:0003723	GO:0001522	GO:0009982
Unigene17846_All	GO:0044205	GO:0004590	GO:0006207	GO:0004588
CL6992.Contig7_All	GO:0000398	GO:0005686	GO:0005689	GO:0071011	GO:0071013
CL4198.Contig5_All	GO:0008716	GO:0046872	GO:0005524	GO:0009507
CL20817.Contig11_All	GO:0010216	GO:0042393	GO:0061630	GO:0016567	GO:0008270	GO:0090308	GO:0005720
Unigene66665_All	GO:0005451	GO:0012505	GO:1902600	GO:0006885	GO:0016021
CL768.Contig34_All	GO:0003677	GO:0005634	GO:0006355
CL297.Contig1_All	GO:0016021	GO:0005385	GO:0005886	GO:0071577
Unigene15589_All	GO:0003723	GO:0005524	GO:0004829	GO:0006435	GO:0005737
CL207.Contig2_All	GO:0006821	GO:0005247	GO:0016021	GO:1903959
CL15626.Contig2_All	GO:0016705	GO:0020037	GO:0005506	GO:0016021	GO:0004497	GO:0055114
CL19040.Contig6_All	GO:0004674	GO:0005524	GO:0005509	GO:0006468
CL16766.Contig1_All	GO:0008270
CL11969.Contig7_All	GO:0046914	GO:0030001	GO:0005737	GO:0046916
CL19608.Contig3_All	GO:0052689	GO:0016023
CL10800.Contig2_All	GO:0003755	GO:0000413	GO:0005528	GO:0005789	GO:0061077
Unigene36510_All	GO:0003755	GO:0000413	GO:0005528	GO:0005789	GO:0061077
CL15283.Contig1_All	GO:0008270
CL13829.Contig7_All	GO:0016787	GO:0006629
CL19978.Contig5_All	GO:0006810	GO:0005524	GO:0016021	GO:0016887
CL3560.Contig5_All	GO:0019252	GO:0033201	GO:0004373	GO:0009501	GO:0009011	GO:0009507
CL21424.Contig5_All	GO:0045492
Unigene252_All	GO:0031167	GO:0003723	GO:0006355	GO:0008649	GO:0009536
Unigene77300_All	GO:0043531
CL5453.Contig3_All	GO:0006833	GO:0015250	GO:0005887	GO:0034220	GO:0015254	GO:0009992	GO:0015793
CL5018.Contig2_All	GO:0080008	GO:0000347	GO:0016567	GO:0009788	GO:0010267
CL10247.Contig1_All	GO:0008289	GO:0006508	GO:0008233	GO:0006869	GO:0016023
CL4669.Contig1_All	GO:0016021
CL2531.Contig10_All	GO:0051603	GO:0004185	GO:0016747	GO:0019748
Unigene59459_All	GO:0023014	GO:0005524	GO:0004702	GO:0005737
CL19656.Contig2_All	GO:0061630	GO:0032436	GO:0042787	GO:0005737	GO:0031624	GO:0000151	GO:0008270	GO:0000209
CL11677.Contig3_All	GO:0016021	GO:0016023
CL20857.Contig5_All	GO:0045735
CL7987.Contig6_All	GO:0005768	GO:0016021	GO:0005886	GO:0005802
CL7184.Contig1_All	GO:0008270
CL14640.Contig14_All	GO:0000166	GO:0006468	GO:0004702	GO:0005737
CL9242.Contig9_All	GO:0055085	GO:0005524	GO:0042626	GO:0016021
Unigene22255_All	GO:0007018	GO:0005524	GO:0005874	GO:0003777	GO:0008017	GO:0016887	GO:0005871
Unigene16382_All	GO:0005783	GO:0016021	GO:0031201	GO:0006890	GO:0006888
CL2355.Contig3_All	GO:0004817	GO:0006423	GO:0005524	GO:0005829	GO:0005739	GO:0009507
Unigene85530_All	GO:0005634	GO:0009738	GO:0005524	GO:0035556	GO:0005737	GO:0046777	GO:0018105	GO:0004683	GO:0009931	GO:0005516	GO:0005886
Unigene77757_All	GO:0002181	GO:0022625	GO:0003735	GO:0042273
CL16414.Contig1_All	GO:0016787	GO:0005739
CL8161.Contig2_All	GO:0003723	GO:0005634	GO:0005524	GO:0004004	GO:0008270	GO:0010501	GO:0009507
CL6075.Contig1_All	GO:0003723	GO:0009536
Unigene37270_All	GO:0032258	GO:0031410	GO:1990072	GO:0030242	GO:0034497	GO:0000407	GO:0044804	GO:0009536	GO:0006888
CL4779.Contig1_All	GO:0016021
CL19459.Contig6_All	GO:0003677	GO:0005634	GO:0006355	GO:0003700
CL20064.Contig14_All	GO:0003677	GO:0006355	GO:0008270
CL708.Contig17_All	GO:0010287	GO:0005524	GO:0004672	GO:0006468
CL11500.Contig1_All	GO:0034219	GO:0071836	GO:0008515	GO:0012506	GO:0032588	GO:0015770	GO:0016021	GO:0005886
CL20359.Contig1_All	GO:0016747
CL15731.Contig4_All	GO:0016021
CL16692.Contig1_All	GO:0015018	GO:0016021	GO:0071555	GO:0042285	GO:0009834	GO:0010417	GO:0000139
CL4489.Contig2_All	GO:0055085	GO:0003723	GO:0000398	GO:0071006	GO:0016021	GO:0005215	GO:0071013
CL363.Contig17_All	GO:0009507
CL12903.Contig1_All	GO:0010181	GO:0055114	GO:0016491
CL2380.Contig3_All	GO:0000287	GO:0004427	GO:0006796	GO:0005737
CL2966.Contig2_All	GO:0005634	GO:0006355	GO:0043565	GO:0003700
Unigene47816_All	GO:0006886	GO:0005783	GO:0016021	GO:0016023
CL20936.Contig2_All	GO:0008270
CL4851.Contig2_All	GO:0003677	GO:0005634	GO:0006355	GO:0009734
CL3004.Contig13_All	GO:0000103	GO:0006457	GO:0015035	GO:0055114	GO:0045454	GO:0006662	GO:0016671	GO:0005829	GO:0034599	GO:0005886
CL1340.Contig3_All	GO:0003677
CL721.Contig9_All	GO:0008270
Unigene32067_All	GO:0000166	GO:0004497	GO:0055114	GO:0050662
Unigene1674_All	GO:0015976	GO:0004089	GO:0008270
CL619.Contig2_All	GO:0005739
CL3951.Contig14_All	GO:0006457	GO:0051082
Unigene8295_All	GO:0006974
CL1103.Contig4_All	GO:0005634	GO:0019773	GO:0006511	GO:0004298	GO:0005737
Unigene14365_All	GO:0003677	GO:0005634	GO:0006355	GO:0003700
CL13031.Contig4_All	GO:0005634	GO:0004525	GO:0090502	GO:0003725	GO:0030422	GO:0031053	GO:0031054
Unigene82713_All	GO:0033567	GO:0017108	GO:0043142
CL109.Contig7_All	GO:0005524
Unigene71617_All	GO:0005975	GO:0005576	GO:0071555	GO:0016023	GO:0004650
CL5536.Contig2_All	GO:0055085	GO:0016021	GO:0022891
CL717.Contig10_All	GO:0005506	GO:0016021	GO:0006633	GO:0055114	GO:0016491
CL10171.Contig3_All	GO:0005634
Unigene26474_All	GO:0055085	GO:0005524	GO:0042626	GO:0016021
CL13087.Contig1_All	GO:0046983
Unigene11189_All	GO:0006406	GO:0048046	GO:0005777	GO:0032508	GO:0003690	GO:0010228	GO:0016621	GO:0003697	GO:0046608	GO:0009809	GO:0000166	GO:0005829	GO:0009651	GO:0009735	GO:0005739	GO:0045087	GO:0016117	GO:0009507	GO:0007623	GO:0005634	GO:0003729	GO:0009506	GO:0009409	GO:0016301	GO:0010043	GO:0000380	GO:0009662	GO:0046686	GO:0010501	GO:0010119
CL6949.Contig1_All	GO:0043531
CL11467.Contig6_All	GO:0016023	GO:0055114	GO:0004029
CL18722.Contig3_All	GO:0005634	GO:0048024
Unigene25446_All	GO:0000027	GO:0006412	GO:0022625	GO:0003735
Unigene34159_All	GO:0005634	GO:0005524	GO:0008360	GO:0005737	GO:0004674	GO:0018105	GO:0016055	GO:0006897
CL6234.Contig4_All	GO:0006970	GO:0005739	GO:0009408
Unigene9577_All	GO:0005665	GO:0003677	GO:0001055	GO:0006360	GO:0001054	GO:0005666	GO:0006366	GO:0001056	GO:0005736	GO:0006383
CL21203.Contig16_All	GO:0016021
CL3860.Contig11_All	GO:0005544	GO:0005509	GO:0016021	GO:0005886
CL17606.Contig1_All	GO:0005783	GO:0005634	GO:0070191	GO:0055114	GO:0033743	GO:0046872	GO:0030091	GO:0034599	GO:0009507	GO:0009631
CL4550.Contig1_All	GO:0019139	GO:0016614	GO:0009690	GO:0005615	GO:0050660	GO:0055114
CL9747.Contig1_All	GO:0004553	GO:0030247	GO:0005975	GO:0046658
CL6085.Contig8_All	GO:0016021
CL1800.Contig1_All	GO:0016021	GO:0016023
Unigene11751_All	GO:0016779	GO:0016021
CL5655.Contig3_All	GO:0016020	GO:0016023
Unigene66347_All	GO:0046872	GO:0003676
CL15025.Contig1_All	GO:0003677	GO:0005739
CL20323.Contig4_All	GO:0006974
CL13271.Contig2_All	GO:0009055	GO:0016023
Unigene52061_All	GO:0046872	GO:0009535	GO:0006508	GO:0004222	GO:0006518	GO:0005739
Unigene6034_All	GO:0006357	GO:0005634	GO:0000977	GO:0009536	GO:0003700
CL1807.Contig5_All	GO:0000166
CL3515.Contig1_All	GO:0032389	GO:0005712	GO:0009555	GO:0005524	GO:0006298	GO:0009845	GO:0030983	GO:0000790	GO:0048316	GO:0003697	GO:0006312	GO:0000795	GO:0016887
CL1538.Contig9_All	GO:0016021
Unigene82060_All	GO:0016787
CL16216.Contig1_All	GO:0006464	GO:0004077
CL3733.Contig18_All	GO:0009536
CL3727.Contig3_All	GO:0005747
Unigene22795_All	GO:0007165	GO:0019001
CL18574.Contig30_All	GO:0015114	GO:0016021	GO:0035435	GO:0005802	GO:0005886
CL6927.Contig15_All	GO:0000272	GO:0016161
CL4271.Contig9_All	GO:0007165	GO:0008601	GO:0000159	GO:0034047
CL12583.Contig6_All	GO:0016021	GO:0009507
CL10339.Contig5_All	GO:0003677	GO:0005634	GO:0006355	GO:0009299	GO:0009886
CL1253.Contig9_All	GO:0046710	GO:0046037	GO:0004385
Unigene61729_All	GO:0030246	GO:0004034	GO:0019318
CL4085.Contig4_All	GO:0003677	GO:0005634	GO:0006355	GO:0016021
CL6188.Contig4_All	GO:0016310	GO:0016301
CL19761.Contig2_All	GO:0046872
Unigene48353_All	GO:0031224
Unigene52355_All	GO:0016126	GO:0020037	GO:0005783	GO:0005506	GO:0008398	GO:0016023	GO:0055114	GO:0070988	GO:0005886
CL18552.Contig4_All	GO:0016567	GO:0008270	GO:0016021	GO:0009941	GO:0007005	GO:0004842
CL15848.Contig1_All	GO:0004252	GO:0006508	GO:0009536
CL455.Contig4_All	GO:0007186	GO:0031683	GO:0004871	GO:0005525	GO:0003924
Unigene37210_All	GO:0016597	GO:0005524	GO:0000049	GO:0005829	GO:0006400	GO:0008270	GO:0070143	GO:0005739	GO:0009507	GO:0004813
CL3404.Contig3_All	GO:0006396	GO:0044822	GO:0005524	GO:0004004	GO:0009536
CL9189.Contig5_All	GO:0097428	GO:0005759	GO:0016226	GO:0051537	GO:0051539	GO:0005198	GO:0008198
CL6166.Contig8_All	GO:0080043	GO:0043231	GO:0009813	GO:0080044	GO:0052696
CL1266.Contig2_All	GO:0016021
Unigene12186_All	GO:0016757	GO:0016021	GO:0005739
CL3525.Contig6_All	GO:0000989	GO:0005634	GO:0006355	GO:0008270	GO:0009640
CL1612.Contig6_All	GO:0005684	GO:0000398	GO:0005686	GO:0009536	GO:0005689	GO:0071011	GO:0071013
CL4010.Contig3_All	GO:0006810	GO:0005622	GO:0005215
Unigene7063_All	GO:0009505	GO:0009506	GO:0016023
CL3559.Contig9_All	GO:0009793
CL6827.Contig5_All	GO:0006397	GO:0005634	GO:0035196	GO:0070883	GO:0040008	GO:0070878	GO:0030422	GO:0010087
CL20416.Contig34_All	GO:0005524	GO:0004672	GO:0006468	GO:0016021
CL1825.Contig2_All	GO:0008287	GO:0006470	GO:0004722
CL12121.Contig4_All	GO:0015035	GO:0009055	GO:0048046	GO:0055114	GO:0045454	GO:0005773	GO:0005794	GO:0005829	GO:0005886
CL14615.Contig1_All	GO:0001228	GO:0005634	GO:0030154	GO:0001085	GO:0005667	GO:0000977	GO:0003682	GO:0045944	GO:0008270
CL6820.Contig5_All	GO:0016709	GO:0016020	GO:0020037	GO:0005506	GO:0044550	GO:0055114
CL8505.Contig4_All	GO:0003755	GO:0000413	GO:0005528	GO:0005789	GO:0061077
CL1216.Contig22_All	GO:0005524	GO:0004386	GO:0003676
CL20416.Contig21_All	GO:0005524	GO:0004672	GO:0006468	GO:0016021
CL17766.Contig3_All	GO:0009536
CL18770.Contig1_All	GO:0016020
CL7375.Contig1_All	GO:0003779	GO:0005856	GO:0030036
CL21180.Contig1_All	GO:0044550	GO:0004497	GO:0055114	GO:0071949
CL19751.Contig3_All	GO:0046872	GO:0006633	GO:0055114	GO:0031408	GO:0016165	GO:0009507
CL14459.Contig1_All	GO:0016021
CL7820.Contig1_All	GO:0031209	GO:0005856	GO:0007015	GO:0042802	GO:0010090	GO:0005886	GO:0051259	GO:0032403
CL537.Contig2_All	GO:0004553	GO:0030247	GO:0046658
CL7542.Contig2_All	GO:0004038	GO:0006144	GO:0008270	GO:0000256	GO:0016023	GO:0050897
CL5002.Contig2_All	GO:0006457	GO:0003755	GO:0000413
CL5350.Contig8_All	GO:0008152	GO:0003824
CL7028.Contig1_All	GO:0006413	GO:0003743	GO:0016779
CL13427.Contig10_All	GO:0006633	GO:0016491	GO:0009507
CL16353.Contig1_All	GO:0055114	GO:0016491
Unigene7296_All	GO:0006397	GO:0071004	GO:0008187	GO:0089701	GO:0000166	GO:0016607	GO:0008380	GO:0030628	GO:0000243
CL7015.Contig7_All	GO:0005634	GO:0006355	GO:0042802	GO:0043565	GO:0003700
CL16626.Contig1_All	GO:0006886	GO:0008565	GO:0030123	GO:0016192
CL7995.Contig3_All	GO:0016021
CL4055.Contig5_All	GO:0006506	GO:0035269	GO:0019348	GO:0004582	GO:0006487	GO:0005789	GO:0004169
CL6535.Contig2_All	GO:0005975	GO:0005576	GO:0071555	GO:0016023	GO:0004650
CL2252.Contig4_All	GO:0009650	GO:0042276	GO:0003887	GO:0003684	GO:0010224
CL6121.Contig3_All	GO:0006810	GO:0016021	GO:0005215
Unigene10239_All	GO:0016787
CL13901.Contig4_All	GO:0004553	GO:0030247	GO:0005975	GO:0016023	GO:0046658
Unigene18139_All	GO:0030246	GO:0004674	GO:0005524	GO:0006468	GO:0016021	GO:0005739
CL8963.Contig9_All	GO:0008270	GO:0016021
CL1165.Contig9_All	GO:0005524	GO:0004672	GO:0006468	GO:0016021
Unigene48440_All	GO:0016021	GO:0016023
Unigene26472_All	GO:0055114	GO:0016491	GO:0009507
CL6584.Contig2_All	GO:0005524	GO:0030247	GO:0006468	GO:0007166	GO:0004674	GO:0016021	GO:0005739	GO:0005886
CL1404.Contig6_All	GO:0046835	GO:2001070	GO:0006003	GO:0005524	GO:0006000	GO:0003873
CL4343.Contig4_All	GO:0004674	GO:0005524	GO:0006468	GO:0016021	GO:0016023
Unigene58318_All	GO:0005929	GO:0061512	GO:0035091
Unigene55599_All	GO:0008171	GO:0032259
CL15968.Contig4_All	GO:0055114	GO:0016491
CL14786.Contig2_All	GO:0006099	GO:0015977	GO:0008964	GO:0005829
Unigene44716_All	GO:0030246	GO:0016853	GO:0005975
CL5246.Contig24_All	GO:0044424	GO:0043170	GO:0044238
Unigene62965_All	GO:0016021
CL9271.Contig1_All	GO:0016021	GO:0005739
CL3209.Contig6_All	GO:0016021	GO:0071705
CL7324.Contig10_All	GO:0046914	GO:0030001	GO:0005737	GO:0046916
CL13055.Contig1_All	GO:0030126	GO:0006888	GO:0006890	GO:0005198	GO:0006891
Unigene13187_All	GO:0005840	GO:0006412
CL7813.Contig3_All	GO:0019427	GO:0003987	GO:0016208
CL11227.Contig2_All	GO:0006979	GO:0020037	GO:0046872	GO:0098869	GO:0004601	GO:0005576	GO:0042744	GO:0055114
Unigene18155_All	GO:0004672
Unigene38722_All	GO:0004144	GO:0045017
CL18222.Contig2_All	GO:0061630	GO:0005634	GO:0043161	GO:0016579	GO:0031625	GO:0005737	GO:0000209
CL9306.Contig3_All	GO:0005525	GO:0003924
Unigene37893_All	GO:0005524	GO:0002161	GO:0004832	GO:0005829	GO:0006438	GO:0006450
CL4232.Contig4_All	GO:0005634	GO:0005524	GO:0008360	GO:0005737	GO:0004674	GO:0018105	GO:0016055	GO:0006897
Unigene13843_All	GO:0070940	GO:0008420	GO:0016591
Unigene40692_All	GO:0006633	GO:0016747
CL4109.Contig3_All	GO:2001070	GO:0004373
CL2107.Contig11_All	GO:0009536
CL7541.Contig3_All	GO:0006810	GO:0005622	GO:0005215
CL18322.Contig1_All	GO:0003723	GO:0090502	GO:0016021	GO:0033897
Unigene41239_All	GO:0009507
Unigene23617_All	GO:0009536	GO:0005886
CL2119.Contig2_All	GO:1902600	GO:0035725	GO:0015385	GO:0006885	GO:0016021
Unigene30028_All	GO:0005634	GO:0009738	GO:0005524	GO:0035556	GO:0005737	GO:0046777	GO:0018105	GO:0005509	GO:0004683	GO:0009931	GO:0005516	GO:0005886
CL9733.Contig2_All	GO:0016021
CL1168.Contig8_All	GO:0016020	GO:0046872
CL168.Contig4_All	GO:0016787	GO:0006629	GO:0009507
CL18016.Contig6_All	GO:0016021	GO:0010043	GO:0005385	GO:0061088	GO:0071577
CL18300.Contig3_All	GO:0051537	GO:0005506	GO:0010277	GO:0055114	GO:0009706	GO:0042651	GO:0016705	GO:0015995
CL19528.Contig8_All	GO:0016616	GO:0005783	GO:0044425	GO:0044710
CL135.Contig10_All	GO:0016844	GO:0009058
CL9029.Contig1_All	GO:0016021
CL6010.Contig4_All	GO:0000448	GO:0016310	GO:0005634	GO:0005524	GO:0051731
CL7112.Contig1_All	GO:0006076	GO:0042973	GO:0009986	GO:0052861
CL7106.Contig14_All	GO:0031491	GO:0003677	GO:0005524	GO:0016589	GO:0043044	GO:0004386	GO:0016568	GO:0016887
CL6345.Contig7_All	GO:0043022	GO:0005840	GO:0003977	GO:0005829	GO:0006048	GO:0006364
Unigene51449_All	GO:0055085	GO:0005524	GO:0042626	GO:0016021	GO:0005886
CL20548.Contig3_All	GO:0008380	GO:0005739	GO:0009737
CL5443.Contig4_All	GO:0008270
CL11592.Contig7_All	GO:0071554	GO:0016413	GO:0005794	GO:0016021
Unigene32988_All	GO:0016021
CL458.Contig5_All	GO:0005506	GO:0016021	GO:0006633	GO:0055114	GO:0016491
CL5895.Contig3_All	GO:0016021	GO:0016023
CL15607.Contig12_All	GO:0005524	GO:0004672	GO:0006468	GO:0016021
CL20947.Contig1_All	GO:0016021	GO:0016740
Unigene37881_All	GO:0050321	GO:0004674	GO:0005524	GO:0006468
Unigene80741_All	GO:0031146	GO:0004842	GO:0019005
Unigene2639_All	GO:0008483
Unigene53940_All	GO:0042254	GO:0008152	GO:0005730	GO:0005525	GO:0003924
CL6279.Contig1_All	GO:0005975	GO:0016773
CL3586.Contig1_All	GO:0010051	GO:0009733	GO:0005634	GO:0010265	GO:0016567	GO:0010228	GO:0005618	GO:0005829	GO:0005886
CL723.Contig7_All	GO:0016310	GO:0005524	GO:0004140	GO:0015937
CL17525.Contig1_All	GO:0090305	GO:0008270	GO:0016556	GO:0004519	GO:0009507
CL154.Contig3_All	GO:0033926
CL8200.Contig1_All	GO:0009073	GO:0003856	GO:0055114	GO:0016491
CL809.Contig2_All	GO:0003677	GO:0006352
CL1539.Contig2_All	GO:0042254	GO:0003723	GO:0006412	GO:0022625	GO:0003735
CL12862.Contig6_All	GO:0003723	GO:0005524	GO:0004004	GO:0010501
CL1701.Contig9_All	GO:0016021
CL1174.Contig4_All	GO:0015693	GO:1903830	GO:0016021	GO:0015095
CL9480.Contig3_All	GO:0003677	GO:0090305	GO:0008270	GO:0016818	GO:0036297	GO:0004518
CL8475.Contig6_All	GO:0008180	GO:0010388
CL21084.Contig2_All	GO:0016614	GO:0050660	GO:0055114
CL20293.Contig18_All	GO:0000166	GO:0008270	GO:0003676
CL72.Contig193_All	GO:0006886	GO:0030131	GO:0016192
CL4826.Contig3_All	GO:0006950
Unigene25142_All	GO:0019439	GO:0051537	GO:0016708	GO:0005506	GO:0055114
CL9923.Contig1_All	GO:0004596	GO:0006474	GO:0031248
CL12211.Contig1_All	GO:0005615	GO:0010951	GO:0004867
CL20726.Contig1_All	GO:0005840	GO:0006412	GO:0003735
CL9840.Contig1_All	GO:0016627	GO:0005749	GO:0006121	GO:0016021
CL17140.Contig1_All	GO:0000287	GO:0006432	GO:0004826	GO:0005524	GO:0000049	GO:0005739	GO:0008033
CL1210.Contig3_All	GO:0015986	GO:0015991	GO:0005524	GO:0000275	GO:0046933
CL986.Contig23_All	GO:0003677	GO:0005634	GO:0006355
CL8392.Contig1_All	GO:0009536
CL8747.Contig2_All	GO:0000166	GO:0042626	GO:0016021	GO:0016023	GO:0005886
CL363.Contig9_All	GO:0005739
Unigene34005_All	GO:0006355
CL14559.Contig4_All	GO:0061630	GO:0043161	GO:0008270	GO:0042787	GO:0000209
CL4265.Contig10_All	GO:0005634	GO:0008270	GO:0005694	GO:0034968	GO:0018024
Unigene54776_All	GO:0000166	GO:0005739	GO:0003676
CL10216.Contig1_All	GO:0008233	GO:0005829	GO:0044238	GO:0019760	GO:0005739
Unigene5198_All	GO:0005524	GO:0004672	GO:0006468
CL1714.Contig2_All	GO:0016021
CL49.Contig2_All	GO:0003964	GO:0003723	GO:0003677	GO:0006508	GO:0006310	GO:0006278	GO:0004190
CL19297.Contig2_All	GO:0043086	GO:0004857
CL19870.Contig5_All	GO:0007264	GO:0005622	GO:0005525
CL7879.Contig4_All	GO:0016021	GO:0009507
CL17132.Contig1_All	GO:0009536
CL6635.Contig4_All	GO:0030276	GO:0048268	GO:0005545	GO:0030136
CL5143.Contig5_All	GO:0080008	GO:0005730
CL7994.Contig21_All	GO:0046872	GO:0016021	GO:0009987	GO:0009536	GO:0070469	GO:0055114	GO:0009916
CL20475.Contig2_All	GO:0005634	GO:0006355	GO:0009734
Unigene33493_All	GO:0023014	GO:0009882	GO:0005524	GO:0009785	GO:0000160	GO:0009898	GO:0009903	GO:0010155	GO:0009904	GO:0005634	GO:0042802	GO:0005773	GO:0046777	GO:0000155	GO:0010362	GO:0009986	GO:0004674	GO:0010181	GO:0010119	GO:0009638
CL8916.Contig1_All	GO:0016021
CL15489.Contig3_All	GO:0005634	GO:0009738	GO:0005524	GO:0035556	GO:0005737	GO:0046777	GO:0018105	GO:0005509	GO:0004683	GO:0009931	GO:0005516
CL3645.Contig5_All	GO:0031224	GO:0016023
CL10200.Contig4_All	GO:0042549	GO:0005509	GO:0019898	GO:0016021	GO:0009654
CL13431.Contig3_All	GO:0080043	GO:0043231	GO:0009813	GO:0080044	GO:0052696
Unigene23785_All	GO:0008643	GO:0016021	GO:0005351	GO:0015992	GO:0000139
CL7597.Contig4_All	GO:0019365	GO:0008936	GO:0009737
Unigene8190_All	GO:0007018	GO:0005524	GO:0005874	GO:0003777	GO:0008017	GO:0016887	GO:0005871
CL15435.Contig3_All	GO:0016021
Unigene54892_All	GO:0045490	GO:0045330	GO:0005618	GO:0043086	GO:0030599	GO:0046910	GO:0042545
CL12830.Contig1_All	GO:0016020
CL5218.Contig3_All	GO:0016021
CL1077.Contig10_All	GO:0008652	GO:0006535	GO:0009001	GO:0005737
CL857.Contig11_All	GO:0009987
CL2288.Contig14_All	GO:0003676
CL490.Contig27_All	GO:0005730	GO:0022625
CL1503.Contig3_All	GO:0009741	GO:0019210	GO:0042326
Unigene45136_All	GO:0008270
Unigene22_All	GO:0005488
Unigene7988_All	GO:0006810	GO:0016021
Unigene23926_All	GO:0034219	GO:0016021	GO:0005215
CL16704.Contig4_All	GO:0008152	GO:0016746	GO:0016021
Unigene17957_All	GO:0016567	GO:0004842	GO:0016874
CL16045.Contig5_All	GO:0006338	GO:0031011
CL4628.Contig2_All	GO:0016023
CL20816.Contig1_All	GO:0009535	GO:0005524	GO:0046939	GO:0009941	GO:0004017
CL6307.Contig10_All	GO:0003677	GO:0071897	GO:0005524	GO:0051103	GO:0006260	GO:0003910	GO:0006310
CL1205.Contig5_All	GO:0016021	GO:0016023	GO:0055114	GO:0016491
Unigene63861_All	GO:0006665	GO:0005794	GO:0032541	GO:0016021	GO:0097036	GO:0016125	GO:0032366
Unigene9182_All	GO:0016301	GO:0005739
CL6787.Contig2_All	GO:0009269
Unigene55157_All	GO:0042393	GO:0005634	GO:0008270	GO:0005694	GO:0034968	GO:0018024
Unigene18671_All	GO:0015976	GO:0004089	GO:0008270
CL6488.Contig3_All	GO:0008152	GO:0016787
CL6125.Contig1_All	GO:0016567	GO:0004842
Unigene52466_All	GO:0030247	GO:0016021
Unigene74458_All	GO:1901363	GO:0097159
CL5397.Contig6_All	GO:0035242	GO:0008469	GO:0006355	GO:0010228	GO:0019919	GO:0005829	GO:0034969	GO:0035241	GO:0016277
CL17969.Contig31_All	GO:0012505	GO:0006412	GO:0005763	GO:0003735	GO:0022627	GO:0009536
CL14828.Contig3_All	GO:0005759	GO:0004742	GO:0006090	GO:0045254
CL2734.Contig4_All	GO:0003677	GO:0005634	GO:0006355	GO:0003700
Unigene50563_All	GO:0046872	GO:0009536
CL4511.Contig6_All	GO:0016747	GO:0005739
CL3749.Contig1_All	GO:0008270	GO:0016021
Unigene25814_All	GO:0005634	GO:0005524	GO:0008360	GO:0005737	GO:0004674	GO:0018105	GO:0016055	GO:0006897
CL10043.Contig5_All	GO:0005634	GO:0006355	GO:0043565	GO:0005789	GO:0030968	GO:0003700
CL10155.Contig5_All	GO:0004174	GO:0046872	GO:0005743	GO:0055114	GO:0051536
CL7385.Contig6_All	GO:0006413	GO:0003677	GO:0003743	GO:0006355	GO:0005673	GO:0006367
CL1446.Contig7_All	GO:0046872	GO:0051539	GO:0008987	GO:0016740	GO:0019805	GO:0009435	GO:0009507
CL20910.Contig3_All	GO:0003677	GO:0005634	GO:0006355	GO:0007275	GO:0003700
CL5384.Contig3_All	GO:0046323	GO:0005887	GO:0005355	GO:0005351	GO:0015992	GO:1904659
CL12779.Contig1_All	GO:0005509
CL4754.Contig7_All	GO:0008757	GO:0032259
Unigene24166_All	GO:0000166	GO:0055114	GO:0016491
CL4449.Contig12_All	GO:0005506	GO:0055114	GO:0051213
CL11058.Contig1_All	GO:0016311	GO:0016791
CL17806.Contig2_All	GO:0007165	GO:0009506	GO:0006952	GO:0016021	GO:0004871	GO:0046658
Unigene31857_All	GO:0016020	GO:0016310	GO:0000166	GO:0004672
CL347.Contig3_All	GO:0032502	GO:0009941	GO:0005739	GO:0010224
Unigene4302_All	GO:0000166	GO:0004672
CL2419.Contig15_All	GO:0005524	GO:0004672	GO:0006468
CL8182.Contig5_All	GO:0006400	GO:0005525	GO:0005739	GO:0003924
CL92.Contig46_All	GO:0016787
Unigene62696_All	GO:0023014	GO:0005524	GO:0004702	GO:0005737
CL2681.Contig5_All	GO:0046872	GO:0006508	GO:0070084	GO:0005737	GO:0070006
CL18603.Contig32_All	GO:0005524	GO:0004672	GO:0006468
CL4283.Contig4_All	GO:0003723	GO:0005739
CL4201.Contig8_All	GO:0046872	GO:0098655	GO:0019829	GO:0000166	GO:0016021	GO:0030001
CL5537.Contig4_All	GO:0016747
CL477.Contig43_All	GO:0005739
CL21032.Contig2_All	GO:0005634	GO:0009738	GO:0005524	GO:0035556	GO:0005737	GO:0046777	GO:0018105	GO:0005509	GO:0004683	GO:0009931	GO:0005516	GO:0005886
CL16167.Contig1_All	GO:1900865	GO:0005739	GO:0080156	GO:0009507
CL7083.Contig18_All	GO:0000287	GO:0016831	GO:0030976
Unigene10354_All	GO:0000166	GO:0008270	GO:0003676
CL6897.Contig4_All	GO:0006508	GO:0004177	GO:0008237	GO:0008270
CL2474.Contig8_All	GO:0009693	GO:0046872	GO:0055114	GO:0051213
CL3110.Contig1_All	GO:0000462	GO:0032040	GO:0005730
CL8089.Contig2_All	GO:0000166	GO:0008270	GO:0003676
CL20436.Contig2_All	GO:0016310	GO:0003677	GO:0005634	GO:0016301
Unigene41291_All	GO:0006412	GO:0016021	GO:0022625	GO:0003735
CL3122.Contig2_All	GO:0004674	GO:0005524	GO:0006468
Unigene49515_All	GO:0009644	GO:0003677	GO:0009411	GO:0090305	GO:0007049	GO:0010332	GO:0004518
Unigene44357_All	GO:0016021	GO:0015238	GO:0015297	GO:0006855
CL11566.Contig7_All	GO:0006810	GO:0016021	GO:0005215
CL2199.Contig2_All	GO:0018105	GO:0004674	GO:0005524	GO:0005622	GO:0035556
Unigene43826_All	GO:0008270	GO:0016021
CL4438.Contig10_All	GO:0090575	GO:0006357	GO:0000977	GO:0003700
CL17118.Contig5_All	GO:0000287	GO:0004427	GO:0006796	GO:0005737
CL12588.Contig1_All	GO:0016021
Unigene37808_All	GO:0005886
CL11874.Contig5_All	GO:0001228	GO:0005634	GO:0001046	GO:0006366
Unigene54430_All	GO:0046488
CL1127.Contig56_All	GO:0009536
Unigene10774_All	GO:0070588	GO:0015369	GO:0005774	GO:0016021
Unigene27793_All	GO:0016301	GO:0005739
CL20580.Contig4_All	GO:0016023
CL12951.Contig4_All	GO:0016709	GO:0016020	GO:0020037	GO:0005506	GO:0044550	GO:0055114
CL12671.Contig4_All	GO:0016021
CL20670.Contig4_All	GO:0005634	GO:0004674	GO:0005524	GO:0006468	GO:0035556	GO:0005886	GO:0005737
Unigene16728_All	GO:0005739	GO:0016788
Unigene48377_All	GO:0016787	GO:0046856
CL1898.Contig1_All	GO:0002181	GO:0022625	GO:0003735
CL15549.Contig2_All	GO:0016021
Unigene66350_All	GO:0016705	GO:0020037	GO:0005506	GO:0004497	GO:0055114
Unigene75154_All	GO:0046872	GO:0005887	GO:0098655	GO:0043682	GO:0009536	GO:0030001
CL260.Contig2_All	GO:0005739
CL14866.Contig5_All	GO:0005509	GO:0005267	GO:0016021	GO:0071805
CL21033.Contig1_All	GO:0030515	GO:0042254	GO:0009536	GO:0001522
Unigene80518_All	GO:0006572	GO:1902000	GO:0004334	GO:0005829	GO:0008219
CL4.Contig53_All	GO:0005634	GO:0005524	GO:0008360	GO:0005737	GO:0004674	GO:0018105	GO:0016055	GO:0006897
CL3621.Contig2_All	GO:0006633	GO:0016747	GO:0009536
CL6062.Contig8_All	GO:0016021	GO:0009536
Unigene15561_All	GO:0012505	GO:0043231	GO:0016020	GO:0044444	GO:0044446
CL1137.Contig4_All	GO:0003677	GO:0046872
CL2887.Contig7_All	GO:0003729	GO:0005730	GO:0006417
CL6423.Contig12_All	GO:0003677
CL361.Contig27_All	GO:0060627	GO:0000149	GO:0005768	GO:0035493	GO:0009570	GO:0000323
CL2786.Contig22_All	GO:0045735
CL18016.Contig70_All	GO:0016020
CL72.Contig71_All	GO:0006810
CL19754.Contig2_All	GO:0016021	GO:0006633	GO:0016747
CL6421.Contig1_All	GO:0032955	GO:0042802	GO:0051117	GO:0010020	GO:0009507
CL4157.Contig34_All	GO:0016020
Unigene12488_All	GO:0003885	GO:0016020	GO:0016633	GO:0050660	GO:0055114	GO:0080049	GO:0009536	GO:0005739
Unigene42755_All	GO:0005524	GO:0004672	GO:0006468	GO:0016021
CL21375.Contig8_All	GO:0004364	GO:0006749	GO:0009407	GO:0005737
CL16107.Contig3_All	GO:0055085	GO:0016820	GO:0015992	GO:0016471
CL8322.Contig8_All	GO:0046872	GO:0006412	GO:0022625	GO:0003735	GO:0019843
CL6241.Contig2_All	GO:0016021
Unigene3926_All	GO:0000287	GO:0016310	GO:0052725	GO:0005524	GO:0005622	GO:0032957	GO:0047325	GO:0052726
CL4862.Contig7_All	GO:0046872	GO:0006508	GO:0070084	GO:0005739	GO:0009737	GO:0070006	GO:0009507
CL2289.Contig2_All	GO:0016021	GO:0005739
Unigene47169_All	GO:0000165	GO:0005524	GO:0005622	GO:0004707
CL1555.Contig3_All	GO:0006342	GO:0009791	GO:0003682	GO:0000785	GO:0031507	GO:0008270	GO:0000976	GO:0005677
Unigene31838_All	GO:0005874	GO:0007017	GO:0005525	GO:0005200	GO:0005737	GO:0003924
CL9652.Contig5_All	GO:0016021
Unigene59517_All	GO:0005488
Unigene59393_All	GO:0005634	GO:0009409	GO:0005739	GO:0090406	GO:0009408	GO:0006417
CL8199.Contig5_All	GO:0016021
CL3810.Contig10_All	GO:0035235	GO:0004970	GO:0016021	GO:0006811
CL2543.Contig2_All	GO:0046872	GO:1900027	GO:0032587	GO:0035091
CL8597.Contig7_All	GO:0006857	GO:0016021	GO:0005215
CL8507.Contig13_All	GO:0034755	GO:0016021	GO:0005381
CL21090.Contig1_All	GO:0008705	GO:0050667	GO:0005829	GO:0008270	GO:0005576	GO:0032259	GO:0009086	GO:0003871
Unigene52436_All	GO:0009611	GO:0010951	GO:0004867
Unigene31722_All	GO:0007018	GO:0005524	GO:0005874	GO:0003777	GO:0008017	GO:0016887	GO:0005871
CL6007.Contig1_All	GO:0009904	GO:0005829	GO:0009903
Unigene9151_All	GO:0009987	GO:0016023
Unigene56875_All	GO:0005524	GO:0008270	GO:0016818	GO:0009294	GO:0045003	GO:0003676
CL8138.Contig8_All	GO:0008270
Unigene894_All	GO:0016310	GO:0016301
CL7178.Contig4_All	GO:0006807	GO:0016151	GO:0043085
CL986.Contig24_All	GO:0003677	GO:0005634	GO:0006355
CL18603.Contig44_All	GO:0005524	GO:0004672	GO:0006468
CL474.Contig16_All	GO:0055085	GO:0005524	GO:0042626	GO:0016021
Unigene20682_All	GO:0008422	GO:1901657	GO:0005975
Unigene85948_All	GO:0004674	GO:0005524	GO:0006468	GO:0016021
CL9375.Contig11_All	GO:0016021
CL4869.Contig1_All	GO:0016023	GO:0016788
Unigene41181_All	GO:0016021	GO:0016023
Unigene32892_All	GO:0003755	GO:0000413	GO:0005528	GO:0005789	GO:0061077
CL10122.Contig1_All	GO:0019898	GO:0032266	GO:0000422	GO:0080025	GO:0034497	GO:0006497	GO:0005829	GO:0044804	GO:0034045
Unigene76806_All	GO:0010468	GO:0003682	GO:0008270	GO:0007064
CL4077.Contig1_All	GO:0055085	GO:0016021	GO:0005886	GO:0022857
CL12662.Contig3_All	GO:0006820	GO:0008381	GO:0034220	GO:0050982	GO:0016021	GO:0005886
CL9562.Contig2_All	GO:0006397	GO:0005634	GO:0000166	GO:0003676
Unigene43644_All	GO:0005783	GO:0016021	GO:0006633	GO:0016747
CL15486.Contig2_All	GO:0000989	GO:0005634	GO:0006355	GO:0008270	GO:0009640
CL8970.Contig4_All	GO:0004553	GO:0030247	GO:0005975	GO:0046658
CL10400.Contig4_All	GO:0016021
CL8153.Contig3_All	GO:0018008	GO:0009536	GO:0004379
CL14179.Contig4_All	GO:0005739
Unigene44397_All	GO:0016021	GO:0071805	GO:0015079
CL14901.Contig2_All	GO:0016021
CL2915.Contig8_All	GO:0010181	GO:0055114	GO:0016491
Unigene17547_All	GO:0006396	GO:0044822	GO:0005524	GO:0004004	GO:0009536
CL3388.Contig5_All	GO:0030246	GO:0004034	GO:0019318
CL12133.Contig3_All	GO:0044267
CL10240.Contig3_All	GO:0000103	GO:0016310	GO:0004020	GO:0004781
CL18013.Contig7_All	GO:0009725	GO:0016021
Unigene43912_All	GO:0016705	GO:0020037	GO:0005506	GO:0016021	GO:0004497	GO:0055114
CL1662.Contig10_All	GO:0005524	GO:0004672	GO:0006468
CL18616.Contig1_All	GO:0009536
CL20246.Contig2_All	GO:0002181	GO:0022625	GO:0003735	GO:0042273
CL18800.Contig7_All	GO:0055085	GO:0016021
Unigene40871_All	GO:0008270
CL12071.Contig2_All	GO:0008270
CL8739.Contig2_All	GO:0003824	GO:0050662
CL3329.Contig5_All	GO:0003677	GO:0046872
CL6058.Contig1_All	GO:0016023
CL12749.Contig4_All	GO:0005634	GO:0005524	GO:0008568	GO:0031122
CL161.Contig3_All	GO:0005524	GO:0046939	GO:2000505	GO:0004017	GO:0009570
CL7136.Contig4_All	GO:0046914	GO:0030001	GO:0005737	GO:0046916
CL2279.Contig6_All	GO:0043547	GO:0005096
Unigene46507_All	GO:0046872	GO:0003916	GO:0003676
Unigene32087_All	GO:0004805	GO:0005992	GO:0016311
CL4937.Contig67_All	GO:0004674	GO:0005524	GO:0009506	GO:0006952	GO:0006468	GO:0005886
CL16548.Contig2_All	GO:0008270	GO:0009536
Unigene51608_All	GO:0070940	GO:0008420	GO:0016591
Unigene44145_All	GO:0005739
CL6242.Contig8_All	GO:0006464	GO:0015031
CL6727.Contig1_All	GO:0016788
Unigene20328_All	GO:0016157	GO:0005985	GO:0046524
CL19050.Contig11_All	GO:0016722	GO:0005507	GO:0016023	GO:0055114
CL5527.Contig3_All	GO:0016023
CL20443.Contig10_All	GO:0016021
CL5722.Contig3_All	GO:0016747
Unigene62076_All	GO:0006886	GO:0030117	GO:0008565	GO:0016192
CL19683.Contig2_All	GO:0003899	GO:0006351
CL3464.Contig3_All	GO:0003723	GO:0090502	GO:0016021	GO:0033897
CL20992.Contig13_All	GO:0016021
CL3395.Contig7_All	GO:0003677	GO:0004527	GO:0090305	GO:0005739
CL5596.Contig6_All	GO:0004143	GO:0016310	GO:0007205	GO:0005524
CL5443.Contig1_All	GO:0008270
Unigene63597_All	GO:0031145	GO:0030071	GO:0005680
CL16568.Contig1_All	GO:0008565	GO:0015031
Unigene65502_All	GO:0030246	GO:0004674	GO:0005524	GO:0006468	GO:0016021	GO:0005739
CL20889.Contig2_All	GO:0055085	GO:0005524	GO:0042626	GO:0016021	GO:0009536
CL7523.Contig4_All	GO:0043086	GO:0004857
CL2683.Contig2_All	GO:0046872
CL5393.Contig2_All	GO:0000462	GO:0006412	GO:0005763	GO:0003735
CL11790.Contig1_All	GO:0009768	GO:0009535	GO:0010287	GO:0009416	GO:0018298	GO:0031409	GO:0016021	GO:0009941	GO:0016168
CL1390.Contig3_All	GO:0004806	GO:0006629
CL4284.Contig10_All	GO:0008270
CL15236.Contig3_All	GO:0016021
CL14071.Contig2_All	GO:0070403	GO:0006631	GO:0003857	GO:0005777	GO:0055114
CL14629.Contig3_All	GO:0006355	GO:0043565	GO:0016021	GO:0003700
Unigene59329_All	GO:0006355	GO:0043565	GO:0003700
CL16816.Contig7_All	GO:0055085	GO:0016021	GO:0022891
Unigene11042_All	GO:0003677	GO:0005634	GO:0000160	GO:0006355	GO:0003700
CL15672.Contig3_All	GO:0031177	GO:0006633	GO:0009507
CL1918.Contig9_All	GO:0005509
CL17969.Contig41_All	GO:0008270
CL2617.Contig11_All	GO:0061598	GO:0018315	GO:0009734	GO:0030151	GO:0032324	GO:0006777	GO:0005829	GO:0061599
Unigene48342_All	GO:0006896	GO:0005484	GO:0000149	GO:0006891	GO:0048280	GO:0006623	GO:0005829	GO:0016021	GO:0005886	GO:0009504	GO:0031902	GO:0042147	GO:0005794	GO:0031201	GO:0006888	GO:0005789	GO:0012507
CL10534.Contig1_All	GO:0006541	GO:0006508	GO:0046900	GO:0034722	GO:0016023	GO:0005773
CL19088.Contig3_All	GO:0000398	GO:0005686	GO:0005689	GO:0071011
CL3301.Contig2_All	GO:0004326	GO:0046901	GO:0005524	GO:0008841	GO:0009793	GO:0006761
Unigene47332_All	GO:0004674	GO:0005524	GO:0006468	GO:0016021
Unigene59839_All	GO:1902600	GO:0016021	GO:0015299
CL19978.Contig4_All	GO:0006810	GO:0005524	GO:0016021	GO:0016887
CL2219.Contig2_All	GO:0016020
CL236.Contig2_All	GO:0006357	GO:0003677	GO:0000981	GO:0005654	GO:0005737	GO:0046983
CL1485.Contig8_All	GO:0070652	GO:0051225	GO:0051011	GO:0005876
CL5816.Contig11_All	GO:0008270
Unigene18514_All	GO:0015035	GO:0009055	GO:0005623	GO:0055114	GO:0045454
CL16042.Contig1_All	GO:0005615	GO:0051603	GO:0004197	GO:0005764
CL2198.Contig3_All	GO:0016705	GO:0020037	GO:0005506	GO:0004497	GO:0055114
CL5029.Contig13_All	GO:0005634	GO:0008270	GO:0034968	GO:0018024
CL21406.Contig44_All	GO:0016740
CL3274.Contig10_All	GO:0016161	GO:0005983	GO:0000024	GO:0009570
CL72.Contig125_All	GO:0006886	GO:0030131	GO:0016192
Unigene31557_All	GO:0004674	GO:0005524	GO:0006468
Unigene40931_All	GO:0050661	GO:0004499	GO:0050660	GO:0055114
CL7060.Contig3_All	GO:0000462	GO:0000166	GO:0006412	GO:0003735	GO:0022627
CL4249.Contig8_All	GO:0007623	GO:0019203	GO:0030247	GO:0008138	GO:0006470	GO:0005983	GO:0009570
CL8221.Contig2_All	GO:0000166	GO:0008270	GO:0003676
CL3785.Contig3_All	GO:0005761
CL679.Contig11_All	GO:0003677	GO:0046872
Unigene74626_All	GO:0016020	GO:0071421	GO:0005384	GO:0005381	GO:0071281	GO:0005623	GO:0030026	GO:0006880
CL548.Contig27_All	GO:0004553	GO:0005975
CL2558.Contig2_All	GO:0016023
CL7176.Contig2_All	GO:0016787	GO:0016023
CL8478.Contig4_All	GO:0006508	GO:0009536	GO:0030163	GO:0004190
CL7827.Contig5_All	GO:0009089	GO:0019877	GO:0008840	GO:0009507
CL11717.Contig3_All	GO:0046872	GO:0016787	GO:0005829	GO:0009507
CL15626.Contig3_All	GO:0016705	GO:0020037	GO:0005506	GO:0016021	GO:0004497	GO:0055114
CL2627.Contig2_All	GO:0006355	GO:0043565	GO:0003700
Unigene13245_All	GO:0003677	GO:0005634	GO:0006355	GO:0009734
CL4020.Contig2_All	GO:0000398	GO:0045131	GO:0000166	GO:0008270
CL2802.Contig3_All	GO:0008152	GO:0016021	GO:0003824
CL21449.Contig1_All	GO:0003677	GO:0005634	GO:0006352
Unigene19033_All	GO:0004364	GO:0006749	GO:0009407	GO:0005737
Unigene15595_All	GO:0006012	GO:0003978
Unigene37246_All	GO:0000287	GO:0005525	GO:0003924
Unigene86860_All	GO:0016020
CL9139.Contig1_All	GO:0009536
Unigene10100_All	GO:0009536
CL20452.Contig15_All	GO:0016021	GO:0055114	GO:0016491
CL17025.Contig2_All	GO:0005634	GO:0000394	GO:0000339	GO:0045292	GO:0009737	GO:0031053	GO:0051028	GO:0005846	GO:0048574
CL16103.Contig2_All	GO:0005634	GO:0017148	GO:0006355	GO:0000288	GO:0000932	GO:0030015
CL7005.Contig2_All	GO:0015093	GO:0016021	GO:0005525	GO:1903874
CL2542.Contig6_All	GO:0003729
CL4960.Contig2_All	GO:0016021
Unigene55666_All	GO:0008308	GO:0005741	GO:1903959
CL3571.Contig2_All	GO:0045735	GO:0005576	GO:0030145
CL2370.Contig3_All	GO:0009536
Unigene16423_All	GO:0006821	GO:0005247	GO:0016021	GO:1903959
CL9020.Contig6_All	GO:0009733	GO:0009414	GO:0004662	GO:0018344	GO:0005953	GO:0009737
CL9996.Contig5_All	GO:0046872	GO:0003993	GO:0016311
CL877.Contig4_All	GO:0016021	GO:0005737
CL9706.Contig5_All	GO:0003824	GO:0030170
CL1149.Contig1_All	GO:0009535	GO:0016021
Unigene18181_All	GO:0003676
CL1291.Contig59_All	GO:0009768	GO:0010287	GO:0009535	GO:0009523	GO:0009416	GO:0018298	GO:0031409	GO:0046872	GO:0016021	GO:0009941	GO:0016168	GO:0009522
CL2089.Contig7_All	GO:0003677
CL1269.Contig13_All	GO:0009904	GO:0005829	GO:0009903
CL5863.Contig2_All	GO:0008152	GO:0016787
Unigene24691_All	GO:0016301
CL4.Contig55_All	GO:0005634	GO:0005524	GO:0008360	GO:0005737	GO:0004674	GO:0018105	GO:0016055	GO:0006897
Unigene14985_All	GO:0061025	GO:0043130	GO:0005634	GO:0043161	GO:0005829	GO:0007030	GO:0031468
CL5758.Contig6_All	GO:0000166	GO:0003676
CL13769.Contig2_All	GO:0006109
CL6535.Contig3_All	GO:0005975	GO:0005576	GO:0071555	GO:0016023	GO:0004650
CL17022.Contig92_All	GO:0009535
CL1327.Contig31_All	GO:0019953	GO:0005576
CL15390.Contig2_All	GO:0005774	GO:0005768	GO:0008757	GO:0032259	GO:0005802
CL2912.Contig18_All	GO:0005524
CL950.Contig4_All	GO:0045492
CL3883.Contig4_All	GO:0080043	GO:0043231	GO:0009813	GO:0080044	GO:0052696
Unigene37903_All	GO:0003723	GO:0005524	GO:0004829	GO:0005739	GO:0006435
CL6653.Contig4_All	GO:0007264	GO:0005622	GO:0005525
Unigene551_All	GO:0046872	GO:0016021	GO:0005739	GO:0070469	GO:0055114	GO:0009916
CL4302.Contig10_All	GO:0004067
CL5981.Contig2_All	GO:0009536
CL21116.Contig2_All	GO:0006413	GO:0003743	GO:0005739
CL9861.Contig5_All	GO:0003723	GO:0005634	GO:0005524	GO:0006364	GO:0004004	GO:0009791	GO:0009561	GO:0090406	GO:0010501
Unigene2082_All	GO:0016023
CL15110.Contig4_All	GO:0005634	GO:0006470	GO:0008420	GO:0000775	GO:0005737
CL18045.Contig5_All	GO:0004674	GO:0005524	GO:0006468	GO:0016021
CL8321.Contig3_All	GO:0016567	GO:0042127	GO:0035067	GO:0004842	GO:0071158	GO:0045717	GO:0045944	GO:0035066	GO:0031436	GO:0008270	GO:0000724	GO:0070531	GO:0005886
CL12725.Contig9_All	GO:0016021	GO:0009507
CL16848.Contig16_All	GO:0033110	GO:0006995	GO:0005874	GO:0006914	GO:0015031	GO:0000421
CL15743.Contig4_All	GO:0004674	GO:0005886
CL1275.Contig1_All	GO:0003729	GO:0071004	GO:0005686	GO:0016021	GO:0000245	GO:0005689	GO:0071013
CL4157.Contig1_All	GO:0016020
CL19894.Contig5_All	GO:0003723
CL2816.Contig5_All	GO:0006457	GO:0005759	GO:0006508	GO:0005524	GO:0051082	GO:0004176	GO:0030163
Unigene18171_All	GO:0003779	GO:0005524	GO:0003774	GO:0016459
CL4235.Contig7_All	GO:0003677	GO:0001056	GO:0005666	GO:0006383
CL21049.Contig91_All	GO:0003697	GO:1990879	GO:0019827	GO:0051974	GO:0048367	GO:0010521	GO:0000723
CL11702.Contig3_All	GO:0006694	GO:0003854	GO:0055114
Unigene1232_All	GO:0061630	GO:0005634	GO:0042787	GO:0005737	GO:0006915	GO:0016874	GO:0043161	GO:0007275	GO:0008270
Unigene19348_All	GO:0016021	GO:0016747
CL8331.Contig2_All	GO:0015986	GO:0000275	GO:0046933	GO:0046961
CL11379.Contig2_All	GO:0019953	GO:0005576
Unigene32448_All	GO:0055085	GO:0005524	GO:0042626	GO:0016021	GO:0005886
CL4721.Contig5_All	GO:0006351
CL4252.Contig2_All	GO:0003677	GO:0005634	GO:0006338	GO:0004402	GO:0006357	GO:0003713	GO:0003682	GO:0008270	GO:0035066	GO:0003700
Unigene4034_All	GO:0000027	GO:0006412	GO:0022625	GO:0003735
CL4189.Contig3_All	GO:0043547	GO:0005096
Unigene31504_All	GO:0031146	GO:0004842	GO:0019005
CL13732.Contig2_All	GO:0006952	GO:0005576	GO:0009607
CL6664.Contig3_All	GO:0009098	GO:0003852	GO:0009536
Unigene48259_All	GO:0016021	GO:0005739
CL1164.Contig1_All	GO:0005524	GO:0004672	GO:0006468	GO:0016021
Unigene11890_All	GO:0005856	GO:0005524	GO:0005737
Unigene1480_All	GO:0016021
CL1975.Contig11_All	GO:0016197	GO:0005768	GO:0031083	GO:0005739	GO:0048364
Unigene28723_All	GO:0009707	GO:0009658
CL20686.Contig1_All	GO:0006754	GO:1902600	GO:0046872	GO:0005524	GO:0016021	GO:0008553
Unigene2163_All	GO:0044267
Unigene34586_All	GO:0016023
Unigene23168_All	GO:0016787	GO:0005618
Unigene225_All	GO:0006665	GO:0005794	GO:0032541	GO:0016021	GO:0097036	GO:0016125	GO:0032366
CL15422.Contig20_All	GO:0033617	GO:0005507	GO:0016021	GO:0005739	GO:0009793
Unigene38015_All	GO:0015934	GO:0006412	GO:0003735	GO:0005739
CL16751.Contig3_All	GO:0003677	GO:0005634	GO:0006355
Unigene44232_All	GO:0003824
CL20433.Contig48_All	GO:0003746	GO:0006414	GO:0005525	GO:0005737	GO:0003924
CL10863.Contig6_All	GO:0080043	GO:0043231	GO:0009813	GO:0080044	GO:0052696
CL9201.Contig8_All	GO:0009058	GO:0006520	GO:0008483	GO:0030170
CL3597.Contig1_All	GO:0000304	GO:0009507	GO:0042651
Unigene3953_All	GO:0080043	GO:0043231	GO:0009813	GO:0080044	GO:0052696
CL464.Contig15_All	GO:0000166	GO:0008270	GO:0005739	GO:0003676
CL4304.Contig3_All	GO:0015266	GO:0005744	GO:0030150	GO:0031305
Unigene59564_All	GO:0016020
CL20443.Contig11_All	GO:0016021
Unigene36819_All	GO:0006664	GO:0012505	GO:0046527	GO:0016021
Unigene18080_All	GO:0030245	GO:0005576	GO:0071555	GO:0016023	GO:0008810
Unigene24015_All	GO:0004649	GO:0005975
Unigene65194_All	GO:0019252	GO:0046835	GO:0005524	GO:0008865
CL9569.Contig1_All	GO:0007264	GO:0005622	GO:0043547	GO:0005085
CL742.Contig4_All	GO:0055114	GO:0016491
CL17603.Contig4_All	GO:0004596	GO:0006474	GO:0031248
CL10117.Contig5_All	GO:0000149	GO:0005484	GO:0012505	GO:0006886	GO:0006906	GO:0031201	GO:0016021	GO:0048278	GO:0005886	GO:0006887
CL462.Contig17_All	GO:0016310	GO:0007165	GO:0005524	GO:0004673
CL19732.Contig2_All	GO:0046906	GO:0010019	GO:0019899	GO:0009507
CL17020.Contig2_All	GO:0070652	GO:0051225
CL5030.Contig9_All	GO:0033539	GO:0009055	GO:0052890	GO:0009535	GO:0005506	GO:0050660	GO:0000062	GO:0005777	GO:0016021	GO:0055088	GO:0003995
Unigene47579_All	GO:0030246	GO:1901137	GO:0005975	GO:0004360
CL4882.Contig3_All	GO:0016021
Unigene35342_All	GO:0003723	GO:0033962	GO:0000290	GO:0000932
CL55.Contig7_All	GO:0006655	GO:0004605	GO:0016021	GO:0005789	GO:0016024
CL1491.Contig4_All	GO:0046872
Unigene55763_All	GO:0048481	GO:0005524	GO:0070127	GO:0006424	GO:0000049	GO:0005739	GO:0004818	GO:0009570
CL5339.Contig2_All	GO:0016021
Unigene41066_All	GO:0009707	GO:0009658
CL19259.Contig2_All	GO:0010105	GO:0023014	GO:0018106	GO:0051740	GO:0005524	GO:0038199	GO:0000155	GO:0046872	GO:0016021	GO:0005739	GO:0005789
CL14618.Contig2_All	GO:0009058	GO:0016747
CL4559.Contig6_All	GO:0005739	GO:0009707	GO:0009658
Unigene61150_All	GO:0016070	GO:0010467
CL3922.Contig12_All	GO:0006470	GO:0004722
Unigene53970_All	GO:0008270	GO:0009536
CL8678.Contig4_All	GO:0005739
CL2143.Contig7_All	GO:0009846	GO:0006506	GO:0017176	GO:0016021	GO:0005789	GO:0009860	GO:0000506
CL5719.Contig2_All	GO:0006508	GO:0030163	GO:0004190
CL2112.Contig14_All	GO:0008686	GO:0003935	GO:0009231
Unigene55104_All	GO:0006810	GO:0005622	GO:0005215
Unigene47444_All	GO:0006397	GO:0003723	GO:0016021	GO:0008380	GO:0008033	GO:0009507
CL9242.Contig7_All	GO:0055085	GO:0005524	GO:0042626	GO:0016021
CL20486.Contig1_All	GO:0009506
CL9242.Contig16_All	GO:0055085	GO:0005524	GO:0042626	GO:0016021
CL17338.Contig2_All	GO:0000171	GO:0006364	GO:0004526	GO:0008033	GO:0000172	GO:0033204	GO:0030677	GO:0090502	GO:0006379
Unigene70893_All	GO:0016829	GO:0008152	GO:0051536
CL7305.Contig3_All	GO:0006950	GO:0005516
Unigene55572_All	GO:0005929	GO:0061512	GO:0035091
CL8891.Contig4_All	GO:0006457	GO:0010286	GO:0016671	GO:0005623	GO:0030544	GO:0055114	GO:0051259	GO:0045454
CL4886.Contig1_All	GO:0006513	GO:0004842	GO:0005779	GO:0006635	GO:0005829	GO:0016558	GO:0008270	GO:0009853	GO:0010381	GO:0009793
CL4839.Contig4_All	GO:0050832	GO:0031640	GO:0016023
CL2100.Contig7_All	GO:0045548	GO:0009800	GO:0005737	GO:0006559
CL2353.Contig5_All	GO:0004372	GO:0006544	GO:0035999	GO:0030170	GO:0006563
Unigene51104_All	GO:0016757	GO:0005794	GO:0000271
Unigene41959_All	GO:0006886	GO:0008565	GO:0030131	GO:0016192
CL2662.Contig8_All	GO:0006167	GO:0006166	GO:0004001
Unigene36997_All	GO:0005685	GO:0003729	GO:0000398	GO:0071004	GO:0030619	GO:0000166	GO:0071011	GO:0000243
Unigene54492_All	GO:0006886	GO:0008270	GO:0000306	GO:0016021
CL12901.Contig5_All	GO:0006810	GO:0016021	GO:0016023
CL2771.Contig17_All	GO:0003333	GO:0016021	GO:0005886	GO:0015171
Unigene64920_All	GO:0044424	GO:0043565	GO:0006351	GO:0003700	GO:0044212
Unigene10096_All	GO:0005739	GO:0016788
CL18365.Contig35_All	GO:0005783	GO:0016021
CL17867.Contig1_All	GO:0002181	GO:0022625	GO:0006414	GO:0003735	GO:0030687	GO:0070180
CL2448.Contig12_All	GO:0016310	GO:0016301
CL2674.Contig4_All	GO:0008289	GO:0006508	GO:0008233	GO:0006869	GO:0016021	GO:0016023
CL2504.Contig22_All	GO:0003999	GO:0006168	GO:0009116	GO:0005737
Unigene54803_All	GO:0006535	GO:0009001	GO:0005737
CL20665.Contig4_All	GO:0005509
CL4124.Contig5_All	GO:0009536
CL20785.Contig19_All	GO:0006857	GO:0016021	GO:0005215
Unigene8461_All	GO:0003723	GO:0005524	GO:0004829	GO:0005739	GO:0006435
CL10671.Contig4_All	GO:0018279	GO:0008373	GO:0009311	GO:0097503	GO:0016021	GO:0016023	GO:0000139
CL5218.Contig8_All	GO:0016021
CL16352.Contig3_All	GO:0046872
Unigene341_All	GO:0003677
Unigene5670_All	GO:0006886	GO:0005622
CL4332.Contig1_All	GO:0016021
CL392.Contig3_All	GO:0004674	GO:0005524	GO:0006468
Unigene6708_All	GO:0023014	GO:0005524	GO:0004702	GO:0005737
CL2571.Contig8_All	GO:0008295	GO:0004766
Unigene13425_All	GO:0005634	GO:0005524	GO:0008568	GO:0031122
CL1076.Contig6_All	GO:0016021	GO:0010043	GO:0005385	GO:0061088	GO:0071577
CL9620.Contig10_All	GO:0006396	GO:0003723	GO:0000166
CL4376.Contig30_All	GO:0006511	GO:0016579	GO:0036459
Unigene42144_All	GO:0005524	GO:0004672	GO:0006468	GO:0009536
CL9615.Contig1_All	GO:0046872	GO:1900027	GO:0032587	GO:0035091
CL4941.Contig1_All	GO:0008287	GO:0046872	GO:0006470	GO:0004722
CL3167.Contig6_All	GO:0016787	GO:0016023
CL12566.Contig1_All	GO:0010287	GO:0010189	GO:0016122	GO:0015994	GO:0009915	GO:0009534	GO:0009266	GO:0006979	GO:0006631	GO:0031347	GO:0009651	GO:0009941	GO:0009976
CL8357.Contig6_All	GO:0020037	GO:0055114	GO:0006979	GO:0009505	GO:0046872	GO:0009664	GO:0004601	GO:0098869	GO:0005576	GO:0042744
CL5471.Contig3_All	GO:0003899	GO:0003677	GO:0008270	GO:0006351
Unigene9972_All	GO:0007165
CL4235.Contig15_All	GO:0003677	GO:0001056	GO:0005666	GO:0006383
CL1153.Contig20_All	GO:0080043	GO:0043231	GO:0009813	GO:0080044	GO:0052696
CL14565.Contig2_All	GO:0008152	GO:0016787
CL5928.Contig4_All	GO:0008168	GO:0032259
CL9967.Contig2_All	GO:0005730
CL8876.Contig1_All	GO:0009226	GO:0055114	GO:0050662	GO:0016491
Unigene13367_All	GO:0061630	GO:0071596	GO:0000151	GO:0016567	GO:0008270	GO:0005737
Unigene31106_All	GO:0016023	GO:0055114	GO:0016491
CL14223.Contig5_All	GO:0009846	GO:0034272	GO:0005643	GO:0009555	GO:0005524	GO:0005770	GO:0030242	GO:0006468	GO:0045324	GO:0071561	GO:0006623	GO:0004674	GO:0034271	GO:0016236
CL8614.Contig4_All	GO:0005634	GO:0000775	GO:0045132
Unigene26314_All	GO:0016021	GO:0071805	GO:0015079
CL18767.Contig8_All	GO:0046323	GO:0005887	GO:0005355	GO:0005351	GO:0015992	GO:1904659
CL12284.Contig10_All	GO:0006950
CL1841.Contig7_All	GO:0005524	GO:0004674	GO:0030247	GO:0005509	GO:0006468	GO:0016021	GO:0007166	GO:0005886
CL72.Contig19_All	GO:0006886	GO:0030131	GO:0016192
CL14701.Contig6_All	GO:0090333	GO:0009789	GO:0046470	GO:0016042	GO:0009506	GO:0009409	GO:0070290	GO:0005773	GO:0004630	GO:0046473	GO:0005509	GO:0012501	GO:0005886
CL20572.Contig37_All	GO:0005634	GO:0009738	GO:0005524	GO:0035556	GO:0005737	GO:0046777	GO:0018105	GO:0005509	GO:0004683	GO:0009931	GO:0005516	GO:0005886
CL21252.Contig1_All	GO:0016705	GO:0020037	GO:0005506	GO:0004497	GO:0055114
CL16329.Contig1_All	GO:0055114	GO:0016491
CL5246.Contig4_All	GO:0005524	GO:0045899	GO:0030433	GO:0036402	GO:0031597	GO:1901800	GO:0031595	GO:0017025	GO:0008540
CL20194.Contig26_All	GO:0005544	GO:0060548
CL7719.Contig2_All	GO:0046983
CL8243.Contig1_All	GO:0055114	GO:0016491
CL6466.Contig1_All	GO:0003677	GO:0005634	GO:0006355
Unigene27156_All	GO:0004144	GO:0016021	GO:0009941	GO:0005789	GO:0019432
CL6274.Contig5_All	GO:0009536
CL13534.Contig1_All	GO:0008152	GO:0016787
Unigene36685_All	GO:0009664	GO:0009505	GO:0008152	GO:0004601	GO:0050896	GO:0005488
CL9757.Contig38_All	GO:0042254	GO:0004517	GO:0005525	GO:0005739	GO:0055114	GO:0003924
CL14861.Contig3_All	GO:0016811
CL16812.Contig119_All	GO:0005634	GO:0016567	GO:0010114	GO:0031463	GO:0004842
CL18300.Contig1_All	GO:0051537	GO:0005506	GO:0010277	GO:0055114	GO:0009706	GO:0042651	GO:0016705	GO:0015995
CL1860.Contig4_All	GO:0006351
CL19357.Contig6_All	GO:0004664	GO:0009094	GO:0016597	GO:0047769	GO:0009570
Unigene75027_All	GO:0016301
Unigene61952_All	GO:0000166	GO:0003676
CL1714.Contig1_All	GO:0016021
CL8095.Contig16_All	GO:0009507
CL13696.Contig3_All	GO:0016702	GO:0055114
CL11676.Contig3_All	GO:0016021
CL458.Contig1_All	GO:0005506	GO:0016021	GO:0006633	GO:0055114	GO:0016491
CL13655.Contig2_All	GO:0005524	GO:0004672	GO:0006468
CL12188.Contig1_All	GO:0006351
CL6186.Contig7_All	GO:0050832	GO:0048046	GO:0009506	GO:0050203	GO:0010214	GO:0010030	GO:0033611	GO:0009735	GO:0009570
Unigene82417_All	GO:1901363	GO:0097159	GO:0016853	GO:0009536	GO:0006259
CL21007.Contig23_All	GO:0005524
CL20282.Contig15_All	GO:0019784	GO:0008180	GO:0005829	GO:0010971	GO:0016021	GO:0010388
CL7271.Contig10_All	GO:0000741
Unigene1278_All	GO:0002181	GO:0000027	GO:0022625	GO:0030687	GO:0006364	GO:0005730	GO:0003735	GO:0070180	GO:0000956
CL20669.Contig4_All	GO:0006810	GO:0005524	GO:0016021	GO:0016887
CL16108.Contig1_All	GO:0006810	GO:0016310	GO:0009626	GO:0016301	GO:0016021	GO:0005215
CL5596.Contig7_All	GO:0004143	GO:0016310	GO:0007205	GO:0005524
CL3177.Contig4_All	GO:0055114	GO:0016491
CL4.Contig47_All	GO:0005634	GO:0005524	GO:0008360	GO:0005737	GO:0004674	GO:0018105	GO:0016055	GO:0006897
Unigene30408_All	GO:0005777
CL1386.Contig25_All	GO:0006813	GO:0098655	GO:0016021	GO:0008324
CL768.Contig38_All	GO:0003677	GO:0005634	GO:0006355
Unigene5409_All	GO:0042973	GO:0006952	GO:0030247	GO:0005975	GO:0016023	GO:0046658
CL6630.Contig1_All	GO:0016021	GO:0005886
CL2567.Contig2_All	GO:0051603	GO:0004185	GO:0016747	GO:0019748
CL5022.Contig3_All	GO:0018026	GO:0016279	GO:0018023	GO:0030785	GO:0009570
CL4657.Contig21_All	GO:0003677	GO:0005634	GO:0006355
CL2791.Contig3_All	GO:0016020
CL667.Contig3_All	GO:0005524	GO:0008233	GO:0045899	GO:0030433	GO:0036402	GO:0031597	GO:1901800	GO:0031595	GO:0017025	GO:0008540
Unigene13109_All	GO:0004175	GO:0005634	GO:0043161	GO:0042176	GO:0030234	GO:0050790	GO:0034515	GO:0008540
CL3951.Contig4_All	GO:0006457	GO:0051082
CL6427.Contig6_All	GO:0016021
Unigene37463_All	GO:0006888	GO:0005737
CL21307.Contig11_All	GO:0005774	GO:0009506	GO:0005739	GO:0005886
CL6236.Contig6_All	GO:0046872	GO:0006470	GO:0004722
CL52.Contig83_All	GO:0005509	GO:0016021	GO:0016023
CL1337.Contig10_All	GO:0051537	GO:0046872	GO:0010277	GO:0055114
CL8130.Contig17_All	GO:0000166	GO:0003676
CL1259.Contig15_All	GO:0004674	GO:0005524	GO:0005829	GO:0006468	GO:0005739
CL2192.Contig2_All	GO:0016021	GO:0015098	GO:0015689
CL6293.Contig1_All	GO:0006511	GO:0016579	GO:0036459
CL2236.Contig3_All	GO:0061630	GO:0005634	GO:0043161	GO:0005524	GO:0031625	GO:0005737	GO:0000209
Unigene58855_All	GO:0016021
CL7289.Contig1_All	GO:0000287	GO:0016829	GO:0030976
Unigene73981_All	GO:0006412	GO:0003735	GO:0022627
CL7310.Contig2_All	GO:0004674	GO:0005524	GO:0006468	GO:0009536	GO:0005886
CL884.Contig2_All	GO:0005634	GO:0090305	GO:0004518
Unigene20625_All	GO:0004386
Unigene38004_All	GO:0016866
Unigene35463_All	GO:0043531
CL5558.Contig3_All	GO:0004674	GO:0005524	GO:0006468	GO:0006950
CL6216.Contig3_All	GO:0008299	GO:0004337
CL2359.Contig3_All	GO:0016757	GO:0016021
CL11860.Contig2_All	GO:0055085	GO:0006412	GO:0016021	GO:0003735
Unigene27029_All	GO:0016702	GO:0046872	GO:0006633	GO:0055114	GO:0031408
Unigene22252_All	GO:0004672
CL5607.Contig12_All	GO:0005739
Unigene2414_All	GO:0016020
CL520.Contig6_All	GO:0005685	GO:0003729	GO:0000398	GO:0071004	GO:0030619	GO:0000166	GO:0071011	GO:0000243
CL273.Contig9_All	GO:0016616	GO:0009507
CL14154.Contig2_All	GO:0005634	GO:0008152	GO:0003714	GO:0042803
CL18708.Contig12_All	GO:0005634	GO:0046982	GO:0051090	GO:0006352
CL13003.Contig11_All	GO:0016020
CL11272.Contig3_All	GO:0010150	GO:1900426	GO:0005737	GO:0010225	GO:0016787	GO:0010310	GO:0071327	GO:2000022	GO:1901183	GO:0010942	GO:0010105	GO:0005634	GO:0009862	GO:1900367	GO:0010618	GO:0009816	GO:0001666	GO:0080151	GO:0080142	GO:0009625	GO:0031348	GO:0006629
Unigene48589_All	GO:0008233	GO:0016021	GO:0006465	GO:0005787
Unigene977_All	GO:0005634	GO:0006355	GO:0009734
Unigene12351_All	GO:0003677	GO:0006355	GO:0008270
CL1128.Contig1_All	GO:0003723	GO:0005634	GO:0005524	GO:0004525	GO:0004386	GO:0005737	GO:0030422	GO:0046872	GO:0090502	GO:0016442
CL8968.Contig8_All	GO:0097428	GO:0005759	GO:0016226	GO:0051537	GO:0051539	GO:0016021	GO:0008198
CL8981.Contig4_All	GO:0009536
CL12467.Contig4_All	GO:0008152	GO:0003824
CL16844.Contig4_All	GO:0005524	GO:0009536	GO:0042026
CL8882.Contig12_All	GO:0016021
Unigene20047_All	GO:0044424
CL2048.Contig3_All	GO:0005730	GO:0008168	GO:0032259	GO:0006364
CL12752.Contig6_All	GO:0016021	GO:0005789
CL1649.Contig10_All	GO:0006508	GO:0016021	GO:0008236
CL442.Contig2_All	GO:0055114	GO:0016491
Unigene34813_All	GO:0071421	GO:0034755	GO:0005384	GO:0005381	GO:0071281	GO:0005774	GO:0030026	GO:0016021	GO:0006880
Unigene15372_All	GO:0016020
CL1222.Contig9_All	GO:0016787
CL19876.Contig3_All	GO:0005525	GO:0000917
CL10039.Contig4_All	GO:0046872
Unigene18561_All	GO:0044424	GO:0010467	GO:0016071	GO:0005488
CL14355.Contig2_All	GO:0005506	GO:0055114	GO:0051213
CL6604.Contig2_All	GO:0016021
CL277.Contig11_All	GO:1901363	GO:0097159
CL108.Contig1_All	GO:0007018	GO:0005524	GO:0008017	GO:0008574	GO:0005871
CL7795.Contig1_All	GO:0045490	GO:0050829	GO:0045330	GO:0005618	GO:0030599	GO:0042545
CL20813.Contig3_All	GO:0016485	GO:0016021	GO:0005798	GO:0007219	GO:0005789	GO:0004190	GO:0000139
CL11028.Contig2_All	GO:0061630	GO:0032436	GO:0042787	GO:0005737	GO:0031624	GO:0046872	GO:0000151	GO:0000209
Unigene52918_All	GO:0009538	GO:0015979
Unigene32596_All	GO:0006397	GO:0070534	GO:0061630	GO:0006281	GO:0016874	GO:0005681	GO:0008380	GO:0045087
Unigene19745_All	GO:0007010	GO:0008017
Unigene59198_All	GO:0016020	GO:0055085	GO:0071702	GO:0071705	GO:0022857
CL14561.Contig1_All	GO:0000793	GO:0005730	GO:0051276	GO:0045739
CL11852.Contig5_All	GO:0034755	GO:0016021	GO:0005381	GO:0009507
CL8182.Contig4_All	GO:0006400	GO:0005525	GO:0005739	GO:0003924
CL7590.Contig3_All	GO:0009846	GO:0016036	GO:0005783	GO:0005524	GO:0098655	GO:0019829	GO:0010152	GO:0046872	GO:0048867	GO:0005887	GO:0006874	GO:0010073
CL1896.Contig6_All	GO:0046872	GO:0004721	GO:0006470	GO:0005737
Unigene7487_All	GO:0003677
CL2516.Contig4_All	GO:0004471	GO:0046872	GO:0051287	GO:0055114	GO:0006108
CL474.Contig20_All	GO:0055085	GO:0005524	GO:0042626	GO:0016021
CL164.Contig15_All	GO:1901363	GO:0097159	GO:0006418	GO:0004812
CL3937.Contig3_All	GO:0004674	GO:0005524	GO:0006468
CL992.Contig4_All	GO:0006979	GO:0020037	GO:0098869	GO:0004601	GO:0055114
CL4090.Contig5_All	GO:0016021
CL5.Contig6_All	GO:0016787	GO:0016021	GO:0005739
Unigene8316_All	GO:0080008	GO:0061630	GO:0005634	GO:0006281	GO:0048825	GO:0031625	GO:0042787	GO:0010182	GO:0009908	GO:0048575	GO:0005829	GO:0010100	GO:0009755	GO:0000209
Unigene45462_All	GO:0016428	GO:0003723	GO:0030488
CL5889.Contig1_All	GO:0005634
CL4897.Contig6_All	GO:0004674	GO:0005524	GO:0006468
CL21256.Contig7_All	GO:0001228	GO:0005634	GO:0030154	GO:0001085	GO:0005667	GO:0000977	GO:0003682	GO:0045944	GO:0008270
CL15422.Contig5_All	GO:0033617	GO:0005507	GO:0016021	GO:0005739	GO:0009793
CL15990.Contig2_All	GO:0009536
CL9328.Contig7_All	GO:0005634	GO:0006355	GO:0016568
Unigene60091_All	GO:0016021	GO:0016747
Unigene59207_All	GO:0044267	GO:0016020
Unigene54929_All	GO:0005524	GO:0004674	GO:0030244	GO:0006468	GO:0016021
CL5997.Contig9_All	GO:0008270	GO:0009536	GO:0019789
CL16907.Contig3_All	GO:0055028	GO:0009524	GO:0009574
CL9157.Contig2_All	GO:0016788
CL19350.Contig1_All	GO:0030246	GO:0004674	GO:0005524	GO:0006468	GO:0016021
Unigene62744_All	GO:0016310	GO:0003951	GO:0005524	GO:0006741	GO:0005516	GO:0019674	GO:0009507
Unigene61515_All	GO:0016020
CL15663.Contig3_All	GO:0008153	GO:0003824	GO:0009570
Unigene23822_All	GO:0015074	GO:0003676
CL17205.Contig3_All	GO:0006355	GO:0008270
Unigene32960_All	GO:0003723	GO:0005524	GO:0004829	GO:0005739	GO:0006435
CL20000.Contig9_All	GO:0045490	GO:0045330	GO:0005618	GO:0030599	GO:0042545
Unigene20474_All	GO:0003723	GO:0003677	GO:0004190	GO:0003964	GO:0046872	GO:0006508	GO:0006278	GO:0006310
CL19168.Contig1_All	GO:0023014	GO:0005524	GO:0004702	GO:0005737
CL11012.Contig3_All	GO:0016021	GO:0006629	GO:0008374
CL16705.Contig2_All	GO:0003677	GO:0071008	GO:0006355	GO:0000390
CL9808.Contig3_All	GO:0008152	GO:0016597
CL11690.Contig2_All	GO:0005887	GO:1902358	GO:0008271
CL7203.Contig1_All	GO:0016021	GO:0035091
CL711.Contig4_All	GO:0006810	GO:0016021	GO:0005215
Unigene16553_All	GO:0007018	GO:0005524	GO:0005874	GO:0003777	GO:0008017	GO:0016887	GO:0005871
CL5305.Contig3_All	GO:0006979	GO:0020037	GO:0046872	GO:0098869	GO:0004601	GO:0005576	GO:0042744	GO:0055114
CL9145.Contig5_All	GO:0006355	GO:0043565	GO:0003700
CL7333.Contig5_All	GO:0004674	GO:0005524	GO:0006468	GO:0016021
CL5295.Contig5_All	GO:0016301	GO:0005622	GO:0072593	GO:0055046	GO:0046854	GO:0009651	GO:0006897	GO:0048015
CL15518.Contig2_All	GO:0004364	GO:0006749	GO:0009407	GO:0005737
Unigene62154_All	GO:0003723	GO:0005634	GO:0009616	GO:0048440	GO:0003968	GO:0010267	GO:0001172	GO:0010492	GO:0000166	GO:0048544	GO:0005739	GO:0048366
CL2093.Contig3_All	GO:0009908	GO:0048509	GO:0030154	GO:0016021	GO:0005886
CL18542.Contig2_All	GO:0006481	GO:0016021	GO:0005789	GO:0004671
CL2454.Contig1_All	GO:0004853	GO:0006782
CL20835.Contig2_All	GO:0006333	GO:0003682	GO:0006310
CL13482.Contig8_All	GO:0016209	GO:0098869	GO:0016021	GO:0055114	GO:0016491
CL8095.Contig9_All	GO:0009507
CL20229.Contig17_All	GO:0003677	GO:0005634	GO:0006355	GO:0007275	GO:0003700
CL4794.Contig5_All	GO:0004674	GO:0005524	GO:0006468	GO:0016021
CL12311.Contig6_All	GO:0016787
Unigene82396_All	GO:0051213
CL20263.Contig2_All	GO:0016023	GO:0016788
CL6949.Contig9_All	GO:0043531
CL7467.Contig1_All	GO:0045116	GO:0061630	GO:0005524	GO:0031625	GO:0005737	GO:0019788
CL10651.Contig4_All	GO:0006950
CL9709.Contig1_All	GO:0015986	GO:0015991	GO:0000220	GO:0016021	GO:0070072	GO:0051117	GO:0007035	GO:0046961	GO:0000325
CL2367.Contig2_All	GO:0016020
CL971.Contig7_All	GO:0006368	GO:0070449
Unigene15571_All	GO:0003677	GO:0005634	GO:0005524	GO:0006355	GO:0003700	GO:0008026
CL14623.Contig2_All	GO:0055085	GO:0016021
CL8951.Contig3_All	GO:0010017	GO:0005794	GO:0005886	GO:0005773
CL2717.Contig5_All	GO:0006099	GO:0006097	GO:0004474
CL14276.Contig1_All	GO:0009507
Unigene48754_All	GO:0006950	GO:0005516
Unigene11414_All	GO:0004674	GO:0005524	GO:0006468
Unigene12030_All	GO:0005975	GO:0004575	GO:0016021
Unigene72472_All	GO:0050832	GO:0009651	GO:0009749	GO:0008270	GO:0005739	GO:0009737
CL13340.Contig7_All	GO:0008270
CL933.Contig1_All	GO:0042752	GO:0005634	GO:0009873	GO:0009637	GO:0010114	GO:0010099
Unigene37860_All	GO:0046274	GO:0016722	GO:0048046	GO:0052716	GO:0005507	GO:0016023	GO:0055114
Unigene81553_All	GO:0006811
CL21455.Contig23_All	GO:0006541	GO:0006529	GO:0005829	GO:0042803	GO:0004066
CL6487.Contig10_All	GO:0016705	GO:0020037	GO:0005506	GO:0004497	GO:0055114
CL419.Contig1_All	GO:0005634	GO:0006355	GO:0043565	GO:0003700
Unigene28097_All	GO:0071421	GO:0034755	GO:0005384	GO:0005381	GO:0071281	GO:0005774	GO:0030026	GO:0016021	GO:0006880
Unigene52617_All	GO:0005524	GO:0004674	GO:0030247	GO:0005509	GO:0006468	GO:0016021	GO:0007166	GO:0005886
CL21090.Contig2_All	GO:0008705	GO:0050667	GO:0005829	GO:0008270	GO:0005576	GO:0032259	GO:0009086	GO:0003871
CL1552.Contig2_All	GO:0016787	GO:0009536	GO:0046856
CL19585.Contig2_All	GO:0016020	GO:0061630	GO:0046872	GO:0043161
CL20841.Contig20_All	GO:0004061	GO:0016023	GO:0019441
CL13594.Contig4_All	GO:0016021
CL9154.Contig2_All	GO:0070682	GO:0005634	GO:0005737	GO:0008540
CL15202.Contig4_All	GO:0006511	GO:0008180	GO:0005829	GO:0010971	GO:0010388
CL692.Contig7_All	GO:0033588
Unigene59477_All	GO:0003677	GO:0005634	GO:0006355	GO:0003700
CL4005.Contig5_All	GO:0005840	GO:0002181	GO:0003735	GO:0019843
CL6518.Contig6_All	GO:0004462	GO:0046872	GO:0005829	GO:0009507
Unigene51006_All	GO:0004652	GO:0003723	GO:0005634	GO:0006378
CL12381.Contig1_All	GO:0016023
Unigene25302_All	GO:0006099	GO:0006097	GO:0004474	GO:0009514
CL11303.Contig11_All	GO:0003723	GO:0032040	GO:0005730
Unigene23622_All	GO:0003677	GO:0005634	GO:0006281	GO:0090305	GO:0008821	GO:0048476
Unigene16715_All	GO:0008152	GO:0016787
Unigene52025_All	GO:1901363	GO:0097159	GO:0016787	GO:0009987
Unigene8851_All	GO:0000028	GO:0003729	GO:0006412	GO:0003735	GO:0022627	GO:0019843
CL9275.Contig1_All	GO:0051603	GO:0004185	GO:0016023
CL7634.Contig1_All	GO:0008289	GO:0006869	GO:0016023
CL5632.Contig1_All	GO:0005743	GO:0045273
CL4052.Contig7_All	GO:0016705	GO:0020037	GO:0005506	GO:0016021	GO:0004497	GO:0055114
CL11570.Contig3_All	GO:0003723
CL6104.Contig6_All	GO:0005634	GO:0005737
CL17783.Contig5_All	GO:0080008	GO:0005634	GO:0006281	GO:0003684
CL3318.Contig5_All	GO:0009768	GO:0010287	GO:0009535	GO:0009416	GO:0018298	GO:0046872	GO:0031409	GO:0016021	GO:0009941	GO:0016168	GO:0009522
CL10081.Contig3_All	GO:0005634	GO:0006355	GO:0043565	GO:0003700
CL5506.Contig23_All	GO:0003677	GO:0005634	GO:0006355
Unigene279_All	GO:0009536
CL20903.Contig3_All	GO:0061630	GO:0031625	GO:0005737
CL1990.Contig1_All	GO:0000166	GO:0003676
CL11087.Contig1_All	GO:0045490	GO:0045330	GO:0005618	GO:0043086	GO:0030599	GO:0046910	GO:0042545
CL5663.Contig1_All	GO:0004674	GO:0005524	GO:0006468	GO:0016021
Unigene48308_All	GO:0005249	GO:0005887	GO:0071805	GO:0042391
Unigene18186_All	GO:0005524	GO:0004004	GO:0010501	GO:0003676
CL853.Contig5_All	GO:0003677
CL8560.Contig4_All	GO:0005975	GO:0005576	GO:0071555	GO:0005739	GO:0004650
CL8741.Contig4_All	GO:0008353	GO:0005524	GO:0004693	GO:0006468	GO:0051726
CL19010.Contig1_All	GO:0004252	GO:0006508	GO:0009536
Unigene18925_All	GO:0016023
CL3707.Contig13_All	GO:0004364	GO:0006749	GO:0005737
CL353.Contig44_All	GO:0044550	GO:0004497
CL13254.Contig2_All	GO:0004553	GO:0005975
CL8086.Contig5_All	GO:0009817	GO:0009658	GO:0009579	GO:0005829	GO:0005507	GO:0043023	GO:0032544	GO:0009793	GO:0009570	GO:0002184
CL6404.Contig3_All	GO:0006511	GO:0016579	GO:0036459
Unigene48791_All	GO:0005488
CL6756.Contig1_All	GO:0005634	GO:0000785	GO:0005488
CL17130.Contig5_All	GO:0061630	GO:0046872	GO:0005634	GO:0043161	GO:0042787	GO:0005737	GO:0006915
CL19180.Contig12_All	GO:0070588	GO:0086010	GO:0006952	GO:0005509	GO:0005245	GO:0034765	GO:0016021	GO:0005886
CL2426.Contig27_All	GO:0016866
Unigene32683_All	GO:0008705	GO:0050667	GO:0005829	GO:0008270	GO:0005576	GO:0032259	GO:0009086	GO:0003871
Unigene82445_All	GO:0003677
CL3477.Contig9_All	GO:0005634	GO:0016567	GO:0005737	GO:0004842
CL1340.Contig4_All	GO:0003677
CL691.Contig7_All	GO:0006511	GO:0008541	GO:0042176	GO:0030234	GO:0050790
CL5143.Contig4_All	GO:0080008	GO:0005730
CL5191.Contig1_All	GO:0009765	GO:0046872	GO:0009535	GO:0016021	GO:0016168	GO:0018298	GO:0009522
CL11358.Contig7_All	GO:0016020	GO:0016310	GO:0004672	GO:0016023
CL5101.Contig3_All	GO:0016210	GO:0009813
Unigene54884_All	GO:0046710	GO:0016310	GO:0046037	GO:0005634	GO:0005524	GO:0004385	GO:0005737
Unigene19719_All	GO:0005829
Unigene36815_All	GO:0006664	GO:0016020	GO:0012505	GO:0046527
CL2340.Contig22_All	GO:0009825	GO:0005885	GO:0034314	GO:0005524	GO:0010090
CL21182.Contig9_All	GO:0005524	GO:0002161	GO:0006428	GO:0005829	GO:0006450	GO:0004822
CL21256.Contig1_All	GO:0001228	GO:0005634	GO:0030154	GO:0001085	GO:0005667	GO:0000977	GO:0003682	GO:0045944	GO:0008270
CL20981.Contig7_All	GO:0005634
CL20517.Contig8_All	GO:0016706
Unigene51453_All	GO:0042254	GO:0005525	GO:0005739	GO:0003924
CL20970.Contig1_All	GO:0005829	GO:0016311	GO:0008967	GO:0009507
CL9071.Contig1_All	GO:0005509
CL768.Contig43_All	GO:0003677	GO:0005634	GO:0006355
CL4937.Contig31_All	GO:0004674	GO:0005524	GO:0009506	GO:0006952	GO:0006468	GO:0005886
CL3544.Contig4_All	GO:0046835	GO:0004747	GO:0006014
Unigene19782_All	GO:0004674	GO:0005524	GO:0006468	GO:0016021
Unigene70228_All	GO:0016023
CL21173.Contig23_All	GO:0016787	GO:0008270	GO:0009507
CL9193.Contig4_All	GO:0006221	GO:0045747	GO:0007049
Unigene62791_All	GO:0006412	GO:0003735	GO:0022627
CL1876.Contig6_All	GO:0016021
CL2249.Contig12_All	GO:0043531
Unigene18487_All	GO:0004805	GO:0005992	GO:0016311
CL7716.Contig13_All	GO:0016021	GO:0071805	GO:0015079
Unigene66230_All	GO:0016021	GO:0016023	GO:0010228
CL1197.Contig14_All	GO:0003333	GO:0016021	GO:0005886	GO:0015171
CL2154.Contig12_All	GO:0006457	GO:0016272	GO:0051082
CL353.Contig56_All	GO:0044550	GO:0004497	GO:0055114	GO:0071949
CL19121.Contig5_All	GO:0005634	GO:0006351	GO:0005488
Unigene55038_All	GO:0004674	GO:0005524	GO:0006468	GO:0005886
CL14484.Contig1_All	GO:0016021
CL11618.Contig1_All	GO:0046914	GO:0030001	GO:0005737	GO:0046916
Unigene35584_All	GO:0016702	GO:0046872	GO:0006633	GO:0009536	GO:0055114	GO:0031408
CL1319.Contig7_All	GO:0003723	GO:0000166
Unigene61820_All	GO:0045548	GO:0009800	GO:0005737	GO:0006559
Unigene75653_All	GO:0061630	GO:0043161	GO:0008270	GO:0042787	GO:0000209
CL9375.Contig10_All	GO:0016021
CL4374.Contig2_All	GO:0045492	GO:0016021
Unigene17272_All	GO:0031047
CL3383.Contig4_All	GO:0016567	GO:0008270	GO:0009966	GO:0005737	GO:0004842
CL14.Contig6_All	GO:0006979	GO:0020037	GO:0046872	GO:0098869	GO:0004601	GO:0005576	GO:0042744	GO:0055114
Unigene58165_All	GO:0005634	GO:0009738	GO:0005524	GO:0035556	GO:0005737	GO:0046777	GO:0018105	GO:0004683	GO:0009931	GO:0005516	GO:0005886
CL949.Contig7_All	GO:0016779
CL8801.Contig3_All	GO:0009507
CL18603.Contig14_All	GO:0005524	GO:0004672	GO:0006468
CL14209.Contig15_All	GO:0008270	GO:0016021
CL21129.Contig33_All	GO:0055085	GO:0006817	GO:0005315	GO:0005887	GO:0022891
CL7053.Contig22_All	GO:0006511
CL464.Contig33_All	GO:0000166	GO:0008270	GO:0005739	GO:0003676
CL10500.Contig1_All	GO:0016226	GO:0006952	GO:0005506	GO:0009536	GO:0051536	GO:0005886
CL4506.Contig8_All	GO:0006562	GO:0004657	GO:0055114
CL7510.Contig3_All	GO:0035335	GO:0004725
Unigene14221_All	GO:0005777
CL17828.Contig7_All	GO:0005643	GO:0006913	GO:0005487
Unigene41881_All	GO:0055085	GO:0016021	GO:0005215
CL5838.Contig18_All	GO:0005515
CL13323.Contig5_All	GO:0005783	GO:0016021
Unigene3833_All	GO:0009236	GO:0016852
CL5721.Contig1_All	GO:0003677	GO:0046872
CL20063.Contig2_All	GO:0046872	GO:0006470	GO:0004722
Unigene42430_All	GO:0005730	GO:0006412	GO:0022625	GO:0003735	GO:0070180
CL21307.Contig9_All	GO:0016020
Unigene25698_All	GO:0033306	GO:0010287	GO:0004144
Unigene36825_All	GO:0003677	GO:0005634	GO:0006334	GO:0046982	GO:0000786
CL2167.Contig6_All	GO:0016021	GO:0009536
Unigene37002_All	GO:0005685	GO:0003729	GO:0000398	GO:0071004	GO:0030619	GO:0000166	GO:0071011	GO:0000243
CL9908.Contig1_All	GO:0005739
CL363.Contig21_All	GO:0006810	GO:0009535	GO:0042773	GO:0019684	GO:0016021	GO:0048038	GO:0005886	GO:0008137
Unigene5182_All	GO:0016616	GO:0051287	GO:0055114
CL19138.Contig5_All	GO:0030472	GO:0008160	GO:0003755	GO:0005634	GO:0008601	GO:0034047	GO:0000413	GO:0009536	GO:0000159	GO:0043085
CL4525.Contig1_All	GO:0005634	GO:0005524	GO:0009734	GO:0006468	GO:2000012	GO:0035556	GO:0048364	GO:0005737	GO:0009908	GO:0004674	GO:0005886
Unigene28721_All	GO:0003677	GO:0005634	GO:0006355	GO:0003682	GO:0003886	GO:0090116	GO:0016568
Unigene7648_All	GO:0006810	GO:0016021	GO:0005215
CL8957.Contig2_All	GO:0008270	GO:0003676
CL9461.Contig2_All	GO:0034599	GO:0010150	GO:0072593	GO:0010228	GO:0009507
Unigene6818_All	GO:0008152	GO:0003824
CL7781.Contig5_All	GO:0004674	GO:0005524	GO:0006468	GO:0016021
CL8305.Contig2_All	GO:0046872	GO:0004497
CL9799.Contig5_All	GO:0046872
CL3048.Contig2_All	GO:1901363	GO:0097159
CL12646.Contig5_All	GO:0008270
Unigene58209_All	GO:0004364	GO:0006749	GO:0005737
Unigene47338_All	GO:0004674	GO:0005524	GO:0006468	GO:0016021	GO:0016023
CL20529.Contig23_All	GO:0000149	GO:0005484	GO:0000139	GO:0006886	GO:0006906	GO:0031201	GO:0016021	GO:0048278	GO:0006888
Unigene32973_All	GO:0051603	GO:0016787	GO:0005839
CL18625.Contig4_All	GO:0005634	GO:0003713	GO:0008270	GO:0006366	GO:0045893
CL12959.Contig8_All	GO:0043687	GO:0018279	GO:0004579	GO:0008250	GO:0016021
CL4802.Contig13_All	GO:0004252	GO:0006508
CL8116.Contig11_All	GO:0006810	GO:0016021	GO:0005215
CL317.Contig12_All	GO:0033306	GO:0010287	GO:0004144
Unigene19570_All	GO:0003954	GO:0051287	GO:0009060	GO:0005829	GO:0004144	GO:0010181	GO:0051539	GO:0019432
CL353.Contig89_All	GO:0044550	GO:0004497	GO:0055114	GO:0071949
CL9126.Contig6_All	GO:0055114	GO:0016630	GO:0015979	GO:0015995	GO:0009507
CL2604.Contig2_All	GO:0005634	GO:0080186	GO:0005524	GO:0046939	GO:0004017	GO:0016887
Unigene1154_All	GO:0016021	GO:0009536
CL363.Contig30_All	GO:0006810	GO:0009535	GO:0042773	GO:0019684	GO:0016021	GO:0048038	GO:0005886	GO:0008137
CL20108.Contig8_All	GO:0004674	GO:0005524	GO:0006468	GO:0016021
CL15511.Contig2_All	GO:0022900	GO:0016651	GO:0005747	GO:0006970	GO:0009631	GO:0050897
CL4472.Contig2_All	GO:0016787
CL2089.Contig8_All	GO:0003677
CL20416.Contig31_All	GO:0005524	GO:0004672	GO:0006468	GO:0016021
CL6832.Contig1_All	GO:0006508	GO:0004176
CL318.Contig1_All	GO:0071421	GO:0034755	GO:0005384	GO:0005381	GO:0071281	GO:0005774	GO:0030026	GO:0016021	GO:0006880
CL1093.Contig2_All	GO:0055085	GO:0016021	GO:0005886	GO:0022857
CL3706.Contig3_All	GO:0000287	GO:0016310	GO:0004765	GO:0009073	GO:0009658	GO:0019632	GO:0010027	GO:0009570
Unigene62881_All	GO:0018279	GO:0008373	GO:0009311	GO:0097503	GO:0016021	GO:0008378	GO:0000139
CL7733.Contig3_All	GO:0035335	GO:0008138	GO:0004439	GO:0004725
Unigene65492_All	GO:0006457
CL5784.Contig2_All	GO:0016787
Unigene44170_All	GO:0090305	GO:0008270	GO:0016556	GO:0004519	GO:0009507
CL15489.Contig5_All	GO:0005634	GO:0009738	GO:0005524	GO:0035556	GO:0005737	GO:0046777	GO:0018105	GO:0005509	GO:0004683	GO:0009931	GO:0005516
CL2257.Contig3_All	GO:0016757	GO:0016021
CL8806.Contig3_All	GO:0004364	GO:0055114	GO:0006749	GO:0098869	GO:0009735	GO:0009941	GO:0045174	GO:0009570	GO:0010731
Unigene15180_All	GO:0015031
CL4652.Contig3_All	GO:0043231	GO:0004739	GO:0055114	GO:0006086
CL14726.Contig2_All	GO:0006368	GO:0003677	GO:0016593	GO:0040007	GO:0016570
CL994.Contig5_All	GO:0004843	GO:0006511	GO:0016579
CL4101.Contig5_All	GO:0006979	GO:0033743	GO:0030091	GO:0055114	GO:0009507
CL15413.Contig2_All	GO:0006624	GO:0016021	GO:0005773
CL8228.Contig2_All	GO:0016310	GO:0005524	GO:0050521	GO:0009941	GO:0005739	GO:0005983	GO:0009631	GO:0009570
CL1226.Contig6_All	GO:0010143	GO:0090447	GO:0016021	GO:0016311	GO:0016791
CL7117.Contig22_All	GO:0009072	GO:0003824	GO:0005737
CL3673.Contig1_All	GO:0016757	GO:0016021
CL16727.Contig2_All	GO:0008289	GO:0006508	GO:0008233	GO:0006869	GO:0016023
Unigene40492_All	GO:0006281	GO:0032508	GO:0003678	GO:0000723
CL50.Contig5_All	GO:0005634	GO:0006355	GO:0009734
CL3337.Contig3_All	GO:0003677	GO:0046983
CL21086.Contig3_All	GO:0005524	GO:0004672	GO:0006468	GO:0016567	GO:0004842
Unigene59318_All	GO:0006457	GO:0016020	GO:0044434	GO:0005488
CL18629.Contig1_All	GO:0009535	GO:0005524	GO:0004222	GO:0010205	GO:0010206	GO:0010304	GO:0046872	GO:0006508	GO:0051301	GO:0016021	GO:0005739	GO:0009941	GO:0004176	GO:0007049	GO:0010027
CL4225.Contig17_All	GO:0005685	GO:0006376	GO:0003729	GO:0071004
CL19621.Contig2_All	GO:0005634	GO:0008168	GO:0003682	GO:0032259
CL3946.Contig10_All	GO:0009536
CL2408.Contig3_All	GO:0016021	GO:0015238	GO:0015297	GO:0006855
CL11023.Contig4_All	GO:0042973	GO:0030247	GO:0005975	GO:0016023	GO:0046658
CL1622.Contig1_All	GO:0000027	GO:0006412	GO:0022625	GO:0008097	GO:0003735
CL11435.Contig2_All	GO:0003677
CL1820.Contig8_All	GO:0048316	GO:0005634	GO:0070370	GO:0031072	GO:0005829	GO:0005794
CL1125.Contig5_All	GO:0016020
Unigene31179_All	GO:0008131	GO:0005507	GO:0048038	GO:0009308	GO:0055114
Unigene40537_All	GO:0046872	GO:0006470	GO:0004722
Unigene19324_All	GO:0005524	GO:0004672	GO:0006468
CL18690.Contig1_All	GO:0015074	GO:0008270	GO:0003676
CL20394.Contig3_All	GO:0006508	GO:0046658	GO:0030163	GO:0004190
CL3203.Contig6_All	GO:0004674	GO:0005524	GO:0006468	GO:0016021	GO:0005886
Unigene4688_All	GO:0000028	GO:0003729	GO:0006412	GO:0003735	GO:0022627	GO:0019843
CL21190.Contig5_All	GO:0009506	GO:0005777	GO:0055114	GO:0005730	GO:0005618	GO:0006631	GO:0003857	GO:0016508
CL20914.Contig2_All	GO:0006646	GO:0016020	GO:0016540	GO:0005509	GO:0004609
Unigene58805_All	GO:0008152	GO:0003824
CL608.Contig5_All	GO:0016310	GO:0004674	GO:0000166	GO:0007166	GO:0005886
CL5671.Contig4_All	GO:0006021	GO:0008654	GO:0004512
CL13026.Contig2_All	GO:0016021
Unigene73914_All	GO:0003723	GO:0006412	GO:0003735	GO:0015935
CL1804.Contig5_All	GO:0016023
Unigene34573_All	GO:0005634	GO:0006355	GO:0046982	GO:0043565
CL313.Contig11_All	GO:0044599
CL11105.Contig2_All	GO:0004674	GO:0000166	GO:0007166	GO:0005886
CL4794.Contig6_All	GO:0004674	GO:0005524	GO:0006468	GO:0016021
Unigene20425_All	GO:0016705	GO:0005506	GO:0016021	GO:0055114	GO:0031418
CL20036.Contig1_All	GO:0006810	GO:0016021	GO:0005789
CL591.Contig10_All	GO:0050794	GO:0006412	GO:0022625	GO:0006351	GO:0003735	GO:0042273
CL9364.Contig2_All	GO:0006351
CL12636.Contig3_All	GO:0003677	GO:0005634	GO:0006355	GO:0016021
CL12935.Contig2_All	GO:0003677	GO:0006260	GO:0005664
CL21013.Contig4_All	GO:0005774	GO:0005783	GO:0005524	GO:0005794	GO:0009507
CL12768.Contig1_All	GO:0005840	GO:0006412	GO:0003735
Unigene27882_All	GO:0005544	GO:0016757	GO:0005509	GO:0016021	GO:0005886
CL4856.Contig1_All	GO:0016021
Unigene68147_All	GO:0004674	GO:0005524	GO:0006468	GO:0016021
CL15182.Contig4_All	GO:0016787	GO:0016021
CL734.Contig9_All	GO:0006351
CL5218.Contig4_All	GO:0016021
Unigene52903_All	GO:0009539	GO:0042549	GO:0009535	GO:0016021
Unigene27494_All	GO:0000226	GO:0000910	GO:0008017
CL9242.Contig14_All	GO:0055085	GO:0005524	GO:0042626	GO:0016021
CL1940.Contig1_All	GO:0005739
Unigene42788_All	GO:0016757
CL8977.Contig1_All	GO:0016021
Unigene9952_All	GO:0016787	GO:0016021
CL17628.Contig7_All	GO:0016020
CL7997.Contig4_All	GO:0016021
CL8687.Contig1_All	GO:0043169	GO:0004721	GO:0009536
CL824.Contig12_All	GO:0031123	GO:0004652	GO:0003723	GO:0005634	GO:0043631
CL1739.Contig13_All	GO:0000166	GO:0005739	GO:0003676
CL9921.Contig5_All	GO:0016020	GO:0005794
CL767.Contig3_All	GO:0043087	GO:0016021
CL15143.Contig1_All	GO:0006351
Unigene76908_All	GO:0016023
CL6816.Contig4_All	GO:0048439	GO:0045815	GO:0033169	GO:0032454	GO:0000792
CL19843.Contig14_All	GO:0016021
Unigene56694_All	GO:0016787
CL4937.Contig37_All	GO:0004674	GO:0009506	GO:0006952	GO:0000166	GO:0006468	GO:0005886
Unigene34205_All	GO:0005643	GO:0016021
Unigene1515_All	GO:0045548	GO:0009800	GO:0005737	GO:0006559
CL16912.Contig2_All	GO:0009536
Unigene1613_All	GO:0006950
CL10581.Contig3_All	GO:0005524	GO:0032543	GO:0050567	GO:0070681	GO:0005739	GO:0006450	GO:0030956	GO:0009507
CL1708.Contig2_All	GO:0008757	GO:0005829	GO:0032259
Unigene9677_All	GO:0016788
CL9032.Contig3_All	GO:0016021	GO:0005789	GO:0005886
CL20510.Contig7_All	GO:0003677	GO:0006351
CL21417.Contig32_All	GO:0006886	GO:0030132	GO:0030130	GO:0005198	GO:0016192
CL18079.Contig2_All	GO:0005634	GO:0006355	GO:0046982	GO:0043565
CL9736.Contig1_All	GO:0000103	GO:0006457	GO:0015035	GO:0055114	GO:0005737	GO:0045454	GO:0006662	GO:0016671	GO:0034599
CL9643.Contig1_All	GO:0006412	GO:0042274	GO:0003735	GO:0022627	GO:0006364
CL8649.Contig4_All	GO:0005739
CL2408.Contig7_All	GO:0016021	GO:0015238	GO:0015297	GO:0006855
Unigene44788_All	GO:0006355	GO:0005739	GO:0003690
Unigene55077_All	GO:0030246	GO:0004674	GO:0005524	GO:0006468	GO:0016021	GO:0016023
Unigene40967_All	GO:0046872	GO:0051539	GO:0009249	GO:0009107	GO:0016992	GO:0009507
Unigene16136_All	GO:0004674	GO:0005524	GO:0006468	GO:0016021
Unigene70497_All	GO:0008152	GO:0004557
CL16772.Contig3_All	GO:0016310	GO:0008478	GO:0009443
CL1929.Contig1_All	GO:0000462	GO:0034511	GO:0005634	GO:0030686	GO:0000479	GO:0005525	GO:0003924
CL10109.Contig8_All	GO:0006535	GO:0009001	GO:0005737
CL21247.Contig13_All	GO:0043531
CL11479.Contig10_All	GO:0046982	GO:0008614	GO:1903600	GO:0006541	GO:0042819	GO:0042823	GO:0005829	GO:0004359	GO:0016740
CL10006.Contig4_All	GO:0016021	GO:0009536
Unigene7482_All	GO:0009987
CL884.Contig21_All	GO:0005634	GO:0090305	GO:0004518
CL11972.Contig3_All	GO:0009536
Unigene30047_All	GO:0016023
Unigene22250_All	GO:0000166	GO:0008270	GO:0003676
Unigene40607_All	GO:0005634	GO:0006355	GO:0009734
CL11304.Contig1_All	GO:0005768	GO:0005802
CL8476.Contig7_All	GO:0003824
Unigene54755_All	GO:0006511	GO:0016579	GO:0008270	GO:0036459
Unigene74726_All	GO:0006979	GO:0020037	GO:0046872	GO:0098869	GO:0004601	GO:0005576	GO:0042744	GO:0055114
CL16932.Contig2_All	GO:0016020	GO:0016651	GO:0051539	GO:0055114
Unigene74505_All	GO:0009536
CL20165.Contig1_All	GO:0004674	GO:0005524	GO:0006468	GO:0016021
CL4259.Contig17_All	GO:0008375	GO:0016021
CL773.Contig16_All	GO:0004713	GO:0018105	GO:0004674	GO:0005524	GO:0005622	GO:0035556
Unigene15901_All	GO:0008422	GO:1901657	GO:0005975	GO:0016023
CL4906.Contig8_All	GO:0006952	GO:0016021	GO:0008219	GO:0005516	GO:0005886	GO:0009607
Unigene18141_All	GO:0008152	GO:0016787
CL13561.Contig1_All	GO:0004674	GO:0005524	GO:0006468
CL1509.Contig9_All	GO:0080043	GO:0043231	GO:0009813	GO:0080044	GO:0052696
CL891.Contig3_All	GO:0006457	GO:0003755	GO:0000413
CL815.Contig9_All	GO:0015693	GO:1903830	GO:0016021	GO:0015095
Unigene83629_All	GO:0005739	GO:0005488
CL12257.Contig3_All	GO:0004674	GO:0005524	GO:0006468	GO:0009536
CL20984.Contig2_All	GO:0005886
CL14758.Contig4_All	GO:0000149	GO:0005484	GO:0005773	GO:0006906	GO:0031201	GO:0016021	GO:0009651	GO:0006887
Unigene31384_All	GO:0004364
Unigene49004_All	GO:0016021
Unigene74357_All	GO:0035242	GO:0008469	GO:0006355	GO:0005829	GO:0018216
Unigene63462_All	GO:0005615	GO:0051603	GO:0004197	GO:0016023	GO:0005764
CL18973.Contig11_All	GO:0000160	GO:0005622
CL14.Contig1_All	GO:0006979	GO:0020037	GO:0046872	GO:0098869	GO:0004601	GO:0005576	GO:0042744	GO:0055114
CL1801.Contig5_All	GO:0006351
Unigene4767_All	GO:0008757	GO:0032259
CL4490.Contig5_All	GO:0005774	GO:0005783	GO:0005794	GO:0016021	GO:0016023
CL10875.Contig9_All	GO:0001228	GO:0005634	GO:0001046	GO:0006366
CL8154.Contig3_All	GO:0004830	GO:0005524	GO:0006436	GO:0005737
CL7384.Contig9_All	GO:0071011
CL17969.Contig9_All	GO:0012505	GO:0006412	GO:0005763	GO:0003735	GO:0022627	GO:0009536
CL11495.Contig4_All	GO:0046914	GO:0030001	GO:0005737	GO:0046916
CL8978.Contig4_All	GO:0016021
Unigene43900_All	GO:0005249	GO:0005887	GO:0034765	GO:0071805	GO:0042391
CL2426.Contig31_All	GO:0016866
CL272.Contig41_All	GO:0043531
Unigene8294_All	GO:0080113	GO:0009630	GO:0005739	GO:0060918	GO:0005886	GO:0010929
CL18935.Contig1_All	GO:0006626	GO:0016021	GO:0005743	GO:0009536	GO:0005741
CL2819.Contig3_All	GO:0003755	GO:0000413	GO:0005528	GO:0005789	GO:0061077
CL11786.Contig7_All	GO:0005774	GO:0003333	GO:0016021	GO:0015171
CL15483.Contig4_All	GO:0097359	GO:0006486	GO:0003980
Unigene28091_All	GO:0006413	GO:0003743
CL20488.Contig8_All	GO:0004843	GO:0016579	GO:0008242
Unigene43651_All	GO:0016021	GO:0006633	GO:0016747
Unigene66758_All	GO:0005524	GO:0004674	GO:0030247	GO:0005509	GO:0006468	GO:0016021	GO:0007166	GO:0005886
CL9826.Contig2_All	GO:0003755	GO:0055114	GO:0061077	GO:0031977	GO:0010207	GO:0005528	GO:0000413	GO:0005789	GO:0009507	GO:0016491
CL10713.Contig4_All	GO:0016020
Unigene15135_All	GO:0003677	GO:0071897	GO:0005524	GO:0051103	GO:0006260	GO:0003910	GO:0006310
CL5380.Contig19_All	GO:0005524	GO:0004672	GO:0006468
CL2075.Contig7_All	GO:0005634	GO:0009738	GO:0005524	GO:0035556	GO:0005737	GO:0046777	GO:0018105	GO:0005509	GO:0004683	GO:0009931	GO:0005516	GO:0005886
CL13610.Contig4_All	GO:0046872	GO:0006470	GO:0004722
Unigene8697_All	GO:0006006	GO:0080048	GO:0005737
Unigene78105_All	GO:0010082	GO:0003677	GO:0005524	GO:0042127	GO:0006270	GO:0032508	GO:0000347	GO:0005829	GO:0042555	GO:0003678	GO:0009793
CL2196.Contig1_All	GO:0010189	GO:0009915	GO:0009266	GO:0010176	GO:0006636	GO:0016021	GO:0031347	GO:0071555
CL19208.Contig5_All	GO:0043091	GO:0005313	GO:0089711	GO:0005887	GO:0015189	GO:1903401	GO:0015297	GO:0051938
CL5358.Contig2_All	GO:0009733
Unigene28674_All	GO:0016901	GO:0005975	GO:0048038	GO:0055114
CL2486.Contig2_All	GO:0090503	GO:0005739	GO:0006364	GO:0009658	GO:0000175	GO:0009507
CL9606.Contig1_All	GO:0016021
CL2717.Contig1_All	GO:0005739
Unigene12092_All	GO:0046873	GO:0098655	GO:0016021	GO:0030001
CL12506.Contig5_All	GO:0016021	GO:0071805	GO:0015079
Unigene56037_All	GO:0006810	GO:0016021
Unigene7608_All	GO:0003723	GO:0005524	GO:0004819	GO:0005829	GO:0005739	GO:0006425
CL14005.Contig2_All	GO:0016021
Unigene42914_All	GO:0043531
CL3059.Contig7_All	GO:0009768	GO:0010287	GO:0009535	GO:0009416	GO:0018298	GO:0046872	GO:0031409	GO:0016021	GO:0009941	GO:0016168	GO:0009522
CL4148.Contig5_All	GO:0006355	GO:0043565	GO:0003700
CL1560.Contig9_All	GO:0046872	GO:0003676
CL12243.Contig1_All	GO:0046872	GO:0006412	GO:0022625	GO:0003735	GO:0019843
CL89.Contig6_All	GO:0080019	GO:0055114
Unigene86662_All	GO:0005488
CL18160.Contig1_All	GO:0016023
CL7537.Contig5_All	GO:0006486	GO:0016021	GO:0008378	GO:0000139
CL13905.Contig1_All	GO:0005634	GO:0043407	GO:0035335	GO:0008138	GO:0004725
CL6215.Contig2_All	GO:0006561	GO:0015189	GO:0000064	GO:0089709	GO:0043091	GO:0005290	GO:1903826	GO:0006412	GO:0016021	GO:0015181	GO:0005739	GO:0003735	GO:1903401	GO:1903352
CL4428.Contig5_All	GO:0043531
Unigene7691_All	GO:0005774	GO:0005768	GO:0008757	GO:0016021	GO:0032259	GO:0005802
CL8456.Contig1_All	GO:0006355	GO:0005739	GO:0003690
CL9105.Contig7_All	GO:0008270	GO:0005622
Unigene17277_All	GO:0020037	GO:0016023	GO:0055114	GO:0006979	GO:0009664	GO:0009505	GO:0046872	GO:0004601	GO:0098869	GO:0005576	GO:0042744
CL20299.Contig3_All	GO:0046872
CL11686.Contig2_All	GO:0016567	GO:0008270	GO:0004842
CL9194.Contig3_All	GO:0005634	GO:0019773	GO:0006511	GO:0004298	GO:0005737
Unigene22407_All	GO:0009693	GO:0046872	GO:0055114	GO:0051213
CL12565.Contig4_All	GO:0009536
CL20219.Contig1_All	GO:0016787
CL15500.Contig3_All	GO:0009699	GO:0042349	GO:0050790
CL3169.Contig7_All	GO:0016020
Unigene81859_All	GO:0016020	GO:0009664	GO:0005618	GO:0005576
CL7012.Contig5_All	GO:0019430	GO:0004784	GO:0046872	GO:0055114
CL10137.Contig6_All	GO:0008270	GO:0009658	GO:0009570
CL19123.Contig4_All	GO:0006344	GO:0005634	GO:0032197	GO:0090241	GO:0005524	GO:0006349	GO:0051574	GO:0032508	GO:0004003	GO:0006346	GO:0009294	GO:0044030	GO:0000786
Unigene43950_All	GO:0005634
CL9198.Contig4_All	GO:0000166	GO:0003676
CL19395.Contig7_All	GO:0008375	GO:0016021
CL4901.Contig6_All	GO:0000166	GO:0003676
CL61.Contig37_All	GO:0004567	GO:0047668	GO:0033907	GO:0047701	GO:0050224	GO:0016023	GO:0080083	GO:0042803	GO:0042973	GO:0004565	GO:0080079	GO:1901657	GO:0005975	GO:0005576
Unigene20318_All	GO:0015031
CL18068.Contig2_All	GO:0016021
CL1596.Contig4_All	GO:0004805	GO:0005992	GO:0016311
CL1911.Contig9_All	GO:0061630	GO:0032436	GO:0042787	GO:0005737	GO:0031624	GO:0000151	GO:0008270	GO:0000209
Unigene44430_All	GO:0008152	GO:0016023	GO:0016798
CL2261.Contig5_All	GO:0016762	GO:0004553	GO:0048046	GO:0005618	GO:0010411	GO:0042546	GO:0071555	GO:0016023
CL2838.Contig4_All	GO:0006857	GO:0016021	GO:0005215
CL5531.Contig2_All	GO:0005739
Unigene75463_All	GO:0080043	GO:0043231	GO:0009813	GO:0080044	GO:0052696
Unigene55151_All	GO:0005524	GO:0019538	GO:0009507
CL10405.Contig1_All	GO:0020037	GO:0055114	GO:0006979	GO:0009505	GO:0046872	GO:0009664	GO:0004601	GO:0098869	GO:0005576	GO:0042744
Unigene41061_All	GO:0031146	GO:0004842	GO:0019005
Unigene29226_All	GO:0009768	GO:0010287	GO:0009535	GO:0009416	GO:0018298	GO:0046872	GO:0031409	GO:0016021	GO:0009941	GO:0016168	GO:0009522
CL10639.Contig2_All	GO:0005524	GO:0006310	GO:0003676	GO:0008026
CL4022.Contig7_All	GO:0003677	GO:0005634	GO:0006355	GO:0016023
Unigene77556_All	GO:0005524	GO:0004672	GO:0006468
CL144.Contig14_All	GO:0003677	GO:0005634	GO:0006355
Unigene13309_All	GO:0016021	GO:0071805	GO:0005886	GO:0015079
CL1607.Contig5_All	GO:0005622	GO:0030170
CL8624.Contig1_All	GO:0000398	GO:0005686	GO:0003676	GO:0071013	GO:0005684	GO:0000166	GO:0071011	GO:0005689
CL3907.Contig5_All	GO:0004252	GO:0006508	GO:0005737
Unigene25178_All	GO:0003723
Unigene62862_All	GO:0006446	GO:0003743	GO:0005851	GO:0046523	GO:0043547	GO:0019509	GO:0005085
Unigene59347_All	GO:0016925	GO:0005634	GO:0007346	GO:0019948	GO:0005829
CL21441.Contig73_All	GO:0004175	GO:0051603	GO:0005839
CL4937.Contig62_All	GO:0004674	GO:0005524	GO:0009506	GO:0006952	GO:0006468	GO:0005886
CL1272.Contig2_All	GO:0016021	GO:0055114	GO:0016491
CL17861.Contig3_All	GO:0005829	GO:0016021	GO:0030267	GO:0016618
CL2074.Contig5_All	GO:0009534
CL5269.Contig1_All	GO:0008152	GO:0016787
CL20936.Contig7_All	GO:0008270
CL1667.Contig2_All	GO:0004553	GO:0005975
CL21191.Contig12_All	GO:0006355	GO:0043565	GO:0003700
CL12133.Contig4_All	GO:0044267
CL4906.Contig10_All	GO:0006952	GO:0016021	GO:0005516	GO:0009607
CL19646.Contig52_All	GO:0005524	GO:0003774	GO:0016459
CL17973.Contig1_All	GO:0055085	GO:0015867	GO:0048364	GO:0048316	GO:0005471	GO:0016021	GO:0005743	GO:0006412	GO:0005789	GO:0003735	GO:0015866	GO:0048367
Unigene1222_All	GO:0006810
Unigene48343_All	GO:0006896	GO:0005484	GO:0000149	GO:0006891	GO:0048280	GO:0006623	GO:0005829	GO:0016021	GO:0005886	GO:0009504	GO:0031902	GO:0042147	GO:0005794	GO:0031201	GO:0006888	GO:0005789	GO:0012507
CL11733.Contig2_All	GO:0005739
Unigene23509_All	GO:0000226	GO:0000910	GO:0008017
Unigene8936_All	GO:0003677	GO:0005634	GO:0006355
CL4969.Contig1_All	GO:0005737
CL2552.Contig4_All	GO:0046914	GO:0030001	GO:0005737	GO:0046916
CL7537.Contig4_All	GO:0006486	GO:0016021	GO:0008378	GO:0000139
Unigene21328_All	GO:0009536
CL15929.Contig2_All	GO:0009536
Unigene17380_All	GO:0006412	GO:0042274	GO:0003735	GO:0022627	GO:0006364
Unigene47702_All	GO:0006457	GO:0016272	GO:0051082
CL4449.Contig2_All	GO:0005506	GO:0055114	GO:0051213
CL7961.Contig11_All	GO:0031519
CL10604.Contig8_All	GO:0010051	GO:0007010	GO:0008017	GO:0009832
CL17936.Contig4_All	GO:0005774	GO:0005768	GO:0008757	GO:0016021	GO:0032259	GO:0005802
CL5556.Contig2_All	GO:0006508	GO:0006629	GO:0004190
CL6583.Contig2_All	GO:0009247	GO:0016758	GO:0009536
Unigene15375_All	GO:0006342	GO:0003682	GO:0000166	GO:0000785	GO:0031507	GO:0000976	GO:0005677
Unigene41843_All	GO:0005525	GO:0003924
CL6769.Contig6_All	GO:0071139	GO:0030915	GO:0007062	GO:0000724
CL3867.Contig8_All	GO:0004357	GO:0006750
CL14866.Contig8_All	GO:0005509	GO:0005267	GO:0016021	GO:0071805
CL12764.Contig2_All	GO:0016021
CL16366.Contig10_All	GO:0009536
CL7364.Contig7_All	GO:0016021	GO:0005739
CL18632.Contig21_All	GO:0031977	GO:0006508	GO:0008236
CL16294.Contig6_All	GO:0005634	GO:0006355	GO:0004402	GO:0008270	GO:0003712	GO:0016573
Unigene63402_All	GO:0005634	GO:0006355	GO:0043565	GO:0003700
Unigene60334_All	GO:0051015	GO:0007015	GO:0004553	GO:0005975
CL877.Contig7_All	GO:0016021	GO:0005737
Unigene4947_All	GO:0009554	GO:0007129	GO:0000237	GO:0000228	GO:0000238	GO:0009556
CL1441.Contig23_All	GO:0003677	GO:0005634	GO:0006355
CL4414.Contig3_All	GO:0005978	GO:0043169	GO:0004553	GO:0003844	GO:0009536
Unigene37895_All	GO:0016021
Unigene57708_All	GO:0015074	GO:0008270	GO:0003676
Unigene41080_All	GO:0006508	GO:0016023	GO:0030163	GO:0004190
CL18043.Contig10_All	GO:0003723	GO:0005634
CL4201.Contig4_All	GO:0046872	GO:0098655	GO:0019829	GO:0000166	GO:0016021	GO:0030001
CL99.Contig2_All	GO:0000145	GO:0006887
CL8325.Contig8_All	GO:0016021	GO:0005739	GO:0051205
Unigene17811_All	GO:0005509	GO:0016021
Unigene25935_All	GO:0003677
CL9599.Contig2_All	GO:0003677	GO:0006355	GO:0040008	GO:0009742	GO:0003700
CL20293.Contig19_All	GO:0000166	GO:0008270	GO:0003676
CL14443.Contig2_All	GO:0003779
CL12281.Contig1_All	GO:0043086	GO:0004857
CL3948.Contig3_All	GO:0016020	GO:0061630	GO:0046872	GO:0043161
CL3594.Contig3_All	GO:0005887	GO:1902358	GO:0008271
CL20707.Contig14_All	GO:0010008	GO:0005765	GO:0071458	GO:0071556	GO:0033619	GO:0042500	GO:0030660	GO:0006465
CL1794.Contig5_All	GO:0009969	GO:0008107	GO:0005794	GO:0036065	GO:0016021	GO:0009832
CL1111.Contig1_All	GO:0008361	GO:0048232	GO:0007030	GO:0016049	GO:0080119	GO:0006886	GO:0030127	GO:0032876	GO:0008270	GO:0006888	GO:0007029
CL13739.Contig2_All	GO:0016021	GO:0051205
Unigene62601_All	GO:0005634	GO:0004674	GO:0005524	GO:0006468	GO:0035556	GO:0005886	GO:0005737
Unigene54520_All	GO:0019953	GO:0016020	GO:0005618	GO:0005576	GO:0071555
Unigene51964_All	GO:0016925	GO:0061630	GO:0005634	GO:0005524	GO:0031625	GO:0005737	GO:0019789
Unigene1121_All	GO:0009451	GO:0009507
CL18574.Contig31_All	GO:0015114	GO:0016021	GO:0035435	GO:0005802	GO:0005886
CL9773.Contig5_All	GO:0016021
CL7742.Contig4_All	GO:0046982	GO:0005669	GO:0006352
Unigene47822_All	GO:0004674	GO:0005524	GO:0006468	GO:0009536
CL11545.Contig3_All	GO:0003723
Unigene19471_All	GO:0046872	GO:0043170	GO:0044238	GO:0016023
Unigene31226_All	GO:0009536
CL16708.Contig2_All	GO:1901363	GO:0097159
CL15860.Contig1_All	GO:0008152	GO:0016787
Unigene19405_All	GO:0003723	GO:0000398	GO:0046540
CL8010.Contig6_All	GO:0055085	GO:0016021
CL10096.Contig3_All	GO:0005524	GO:0004672	GO:0006468	GO:0016021
CL9806.Contig5_All	GO:0051603	GO:0004185	GO:0016747	GO:0019748
CL10216.Contig3_All	GO:0008233	GO:0005829	GO:0044238	GO:0019760	GO:0005739
CL684.Contig14_All	GO:0003333	GO:0016021	GO:0009706
CL6140.Contig1_All	GO:0043022	GO:0005509	GO:0016021
CL1780.Contig18_All	GO:0005524	GO:0004672	GO:0006468	GO:0016021
CL10361.Contig7_All	GO:0005249	GO:0005887	GO:0071805	GO:0042391
CL19136.Contig1_All	GO:0005739
CL9277.Contig10_All	GO:0005524	GO:0019538
CL18217.Contig2_All	GO:0016021
CL2533.Contig9_All	GO:0016787	GO:0016021
CL1379.Contig6_All	GO:0016036	GO:0005783
CL254.Contig34_All	GO:0009536	GO:0055114	GO:0051213
CL20510.Contig9_All	GO:0003677	GO:0006351
CL5909.Contig8_All	GO:0006351
Unigene72093_All	GO:0006418	GO:0000166	GO:0004812
CL15.Contig31_All	GO:0006833	GO:0009506	GO:0034220	GO:0015254	GO:0009992	GO:0005773	GO:0015250	GO:0005887	GO:0015793
Unigene41493_All	GO:0016023
CL12848.Contig2_All	GO:0046872	GO:0020037	GO:0016021
CL9232.Contig1_All	GO:0006904
CL8130.Contig8_All	GO:1901363	GO:0097159
CL186.Contig5_All	GO:0000166	GO:0003676
CL3637.Contig2_All	GO:0008168	GO:0009536	GO:0032259	GO:0006364
Unigene54692_All	GO:0016157	GO:0005985
CL1939.Contig1_All	GO:0005739
CL1461.Contig1_All	GO:0005829	GO:0016788
CL8728.Contig1_All	GO:0020037	GO:0055114	GO:0006979	GO:0009505	GO:0046872	GO:0009664	GO:0004601	GO:0098869	GO:0005576	GO:0042744
CL4794.Contig2_All	GO:0016020	GO:0004672
CL4635.Contig5_All	GO:0008270	GO:0005622
Unigene63734_All	GO:0016023
Unigene1423_All	GO:0016042	GO:0016788
CL14150.Contig4_All	GO:0006272	GO:0005634	GO:0043626	GO:0006298	GO:0045740	GO:0030337	GO:0034644	GO:0019985	GO:0003684	GO:0003682	GO:0045739
Unigene58070_All	GO:0005509	GO:0016021
CL16119.Contig2_All	GO:0007165	GO:0008601	GO:0000159	GO:0034047
CL267.Contig6_All	GO:0016787	GO:0009536
Unigene63466_All	GO:0016023	GO:0016788
Unigene19294_All	GO:0006541	GO:0009646	GO:0006529	GO:0005829	GO:0042803	GO:0004066
Unigene15676_All	GO:0016616	GO:0005783	GO:0044425	GO:0009536	GO:0044710
Unigene24011_All	GO:0006259
CL4903.Contig13_All	GO:0005544	GO:0005509
Unigene17390_All	GO:0009506
CL8978.Contig5_All	GO:0016021
CL3399.Contig4_All	GO:0006355	GO:0043565	GO:0003700
CL1968.Contig6_All	GO:0004674	GO:0005524	GO:0006468
CL21109.Contig3_All	GO:0042221	GO:0006950	GO:0009628	GO:0044710	GO:0016765	GO:0044763	GO:0044238	GO:1901576	GO:0044249
CL13860.Contig2_All	GO:0019252	GO:0000244	GO:2000636	GO:0009409	GO:0009845	GO:2000630	GO:0015030	GO:0009568	GO:0080188	GO:0071013	GO:0046540
CL9891.Contig5_All	GO:0016021	GO:0005739
CL5072.Contig6_All	GO:0046872	GO:0045490	GO:0030570
CL20613.Contig8_All	GO:0004061	GO:0016023	GO:0019441
Unigene83773_All	GO:0015074	GO:0003676
CL13837.Contig16_All	GO:0098655	GO:0019829	GO:0000166	GO:0005507	GO:0016021	GO:0030001
CL6773.Contig5_All	GO:0071554	GO:0016413	GO:0005794	GO:0016021	GO:0005739
CL13069.Contig3_All	GO:0008270	GO:0009536
CL6224.Contig9_All	GO:0005794	GO:0006412	GO:0016021	GO:0003735	GO:0031966	GO:0005886	GO:0006839
CL10485.Contig3_All	GO:0003755	GO:0000413	GO:0005528	GO:0005789	GO:0061077
CL11357.Contig2_All	GO:0000166	GO:0003676
Unigene59336_All	GO:0016021
CL20700.Contig25_All	GO:0003677	GO:0005634	GO:0006355	GO:0008270	GO:0009536
CL540.Contig2_All	GO:0005634	GO:0006355	GO:0004402	GO:0008270	GO:0003712	GO:0016573
CL3626.Contig29_All	GO:0006397	GO:0003723	GO:0005634	GO:0000166
CL2679.Contig4_All	GO:0005319	GO:0006869	GO:0016021
CL5395.Contig1_All	GO:0006355
CL3870.Contig14_All	GO:0004553	GO:0016762	GO:0048046	GO:0005618	GO:0010411	GO:0042546	GO:0071555
Unigene29887_All	GO:0016021	GO:0071805	GO:0005886	GO:0015079
CL296.Contig3_All	GO:0005739
CL333.Contig9_All	GO:0044267
Unigene48226_All	GO:0016021	GO:0055114
CL12932.Contig2_All	GO:0005768	GO:0005802
CL10224.Contig8_All	GO:0004674	GO:0005524	GO:0006468	GO:0016567	GO:0006950	GO:0004842
CL7921.Contig11_All	GO:0051603	GO:0004185
Unigene52665_All	GO:0005524	GO:0009506	GO:0006468	GO:0004674	GO:0006952	GO:0016021	GO:0048544	GO:0005886
CL188.Contig2_All	GO:0006508	GO:0004177	GO:0009536	GO:0008235	GO:0030145
CL2391.Contig5_All	GO:0016021	GO:0005789
CL1291.Contig48_All	GO:0009768	GO:0010287	GO:0009535	GO:0009523	GO:0009416	GO:0018298	GO:0031409	GO:0046872	GO:0016021	GO:0009941	GO:0016168	GO:0009522
Unigene71083_All	GO:0016020	GO:0055085	GO:0008645	GO:0022891
Unigene6058_All	GO:0045493	GO:0046556	GO:0009505	GO:0009044	GO:0016021	GO:0016023	GO:0031222
CL244.Contig9_All	GO:0008152	GO:0016787
CL2505.Contig4_All	GO:0005634	GO:0004534	GO:0090503	GO:0008270	GO:0003676
CL7234.Contig1_All	GO:0009536
CL14115.Contig1_All	GO:0016787
Unigene23615_All	GO:0005685	GO:0005686	GO:0005682	GO:0071011	GO:0000387	GO:0071013	GO:0046540
CL6053.Contig3_All	GO:0005747	GO:0016021	GO:0016023
CL1077.Contig12_All	GO:0008652	GO:0006535	GO:0009001	GO:0005737
CL11598.Contig3_All	GO:0015205	GO:0055085	GO:0043100	GO:0015851	GO:0009526	GO:0016021	GO:0005886
Unigene36697_All	GO:0020037	GO:0055114	GO:0005773	GO:0006979	GO:0009505	GO:0046872	GO:0009664	GO:0004601	GO:0098869	GO:0005576	GO:0042744
CL19656.Contig9_All	GO:0061630	GO:0032436	GO:0042787	GO:0005737	GO:0031624	GO:0000151	GO:0008270	GO:0000209
CL4038.Contig8_All	GO:0005634	GO:0016567	GO:0031347	GO:0008270	GO:0004842
CL877.Contig10_All	GO:0016021	GO:0005737
CL20712.Contig2_All	GO:0003677	GO:0009506	GO:0006334	GO:0046982	GO:0009579	GO:0005774	GO:0005730	GO:0005829	GO:0005886	GO:0000786	GO:0009507
CL3602.Contig9_All	GO:0016020	GO:0016798
CL4459.Contig11_All	GO:0000079	GO:0019901
CL13463.Contig1_All	GO:0000166	GO:0003676
CL7366.Contig6_All	GO:0005524	GO:0051301
CL3898.Contig1_All	GO:0006355	GO:0005739	GO:0003690
CL3092.Contig3_All	GO:0005774	GO:0005524	GO:0005739	GO:0042026
Unigene62677_All	GO:0006508	GO:0004190
CL5022.Contig2_All	GO:0018026	GO:0016279	GO:0018023	GO:0030785	GO:0009570
CL2448.Contig8_All	GO:0016310	GO:0016301
Unigene63693_All	GO:0009055	GO:0009535	GO:0005507	GO:0055114
CL10413.Contig5_All	GO:0005759	GO:0009013	GO:0009416	GO:0004777	GO:0072593	GO:0051287	GO:0009408	GO:0055114	GO:0004030	GO:0006081	GO:0006540	GO:0005507	GO:0009450	GO:0009570	GO:0004029
CL6198.Contig3_All	GO:0016310	GO:0016301
CL9157.Contig3_All	GO:0016788
Unigene73625_All	GO:0004553	GO:0005975
Unigene29574_All	GO:0003885	GO:0016020	GO:0006298	GO:0016633	GO:0000111	GO:0050660	GO:0055114	GO:0080049	GO:0006289	GO:0003697	GO:0003684	GO:0005739	GO:0009507	GO:0071942
CL3818.Contig7_All	GO:0004674	GO:0005524	GO:0006468
CL6224.Contig8_All	GO:0005794	GO:0006412	GO:0016021	GO:0003735	GO:0031966	GO:0005886	GO:0006839
CL12128.Contig2_All	GO:0008146
CL3109.Contig1_All	GO:0006397	GO:0003723	GO:0005634	GO:0005737
CL5136.Contig3_All	GO:0009535	GO:0048564	GO:0016021
CL3896.Contig1_All	GO:0016021
CL2408.Contig1_All	GO:0016021	GO:0015238	GO:0015297	GO:0006855
CL2662.Contig5_All	GO:0006167	GO:0006166	GO:0004001
CL575.Contig2_All	GO:0004252	GO:0006508
CL3824.Contig6_All	GO:0000166	GO:0001056	GO:0006384	GO:0005666
CL9329.Contig1_All	GO:0004143	GO:0016310	GO:0007205	GO:0005524	GO:0016021	GO:0005622	GO:0035556	GO:0048364	GO:0048366
Unigene58072_All	GO:0003682	GO:0006351
CL528.Contig12_All	GO:0008654	GO:0016780	GO:0016021
Unigene77253_All	GO:0006351
CL18106.Contig4_All	GO:0006879	GO:0006826	GO:0004322	GO:0005623	GO:0008199	GO:0055114
CL5513.Contig5_All	GO:0016021
CL317.Contig13_All	GO:0033306	GO:0010287	GO:0004144
CL12506.Contig4_All	GO:0016021	GO:0071805	GO:0015079
CL11873.Contig6_All	GO:0044550	GO:0004497	GO:0009536	GO:0055114	GO:0071949
CL2184.Contig2_All	GO:0044699	GO:0044424	GO:0006511	GO:0016567	GO:0004842
CL6318.Contig3_All	GO:0005634	GO:0005524	GO:0051276	GO:0005694
CL1887.Contig14_All	GO:0004674	GO:0005524	GO:0006468	GO:0016021
CL11581.Contig4_All	GO:0009508	GO:0055085	GO:0009658	GO:0009534	GO:0018026	GO:0016279	GO:0016021	GO:0000427	GO:0042793	GO:0010027
Unigene4720_All	GO:0004674	GO:0005524	GO:0006468
CL9129.Contig1_All	GO:0020037	GO:0016023	GO:0055114	GO:0006979	GO:0046872	GO:0004601	GO:0098869	GO:0005576	GO:0042744
Unigene51182_All	GO:0010181	GO:0055114	GO:0016491
Unigene34311_All	GO:0016021	GO:0009788
Unigene9617_All	GO:0071421	GO:0034755	GO:0005384	GO:0005381	GO:0071281	GO:0005774	GO:0030026	GO:0016021	GO:0006880
Unigene43320_All	GO:0003677	GO:0005634	GO:0006355	GO:0003700
CL5912.Contig2_All	GO:0043399	GO:0019988
CL4031.Contig3_All	GO:0046872	GO:0006470	GO:0004722
CL1112.Contig3_All	GO:0009228	GO:0016310	GO:0004789	GO:0008902	GO:0008972	GO:0009570
Unigene28490_All	GO:0005634	GO:0006351	GO:0005488
Unigene47598_All	GO:0006536	GO:0004351	GO:0030170
Unigene18600_All	GO:0004674	GO:0005524	GO:0006468
CL950.Contig3_All	GO:0045492
CL21286.Contig25_All	GO:0003824
CL3136.Contig2_All	GO:0003677	GO:0090305	GO:0004518
CL5601.Contig6_All	GO:0005829
CL7521.Contig3_All	GO:0003677	GO:0003887	GO:0071897	GO:0006260
CL8025.Contig1_All	GO:0008270	GO:0016021	GO:0009737
CL5044.Contig4_All	GO:0016020
CL360.Contig3_All	GO:0005634	GO:0006355	GO:0009734	GO:0009536	GO:0006417	GO:0046983
Unigene73730_All	GO:0003964	GO:0003723	GO:0006278
CL20056.Contig1_All	GO:0055085	GO:0005524	GO:0042626	GO:0016021	GO:0005886
CL9714.Contig5_All	GO:0006886	GO:0005622	GO:0016192
CL20917.Contig10_All	GO:0004713	GO:0005524	GO:0018108
Unigene54853_All	GO:0005783	GO:0005634	GO:0080040	GO:0070417
CL10043.Contig3_All	GO:0005634	GO:0006355	GO:0043565	GO:0005789	GO:0030968	GO:0003700
CL6414.Contig1_All	GO:0006047	GO:0030246	GO:0006002	GO:0005975	GO:0004360
Unigene13175_All	GO:0009772	GO:0009535	GO:0009523	GO:0045156	GO:0016021	GO:0016168	GO:0018298
CL21377.Contig5_All	GO:0016020	GO:0016310	GO:0000166	GO:0004672	GO:0005739
CL4.Contig46_All	GO:0005634	GO:0005524	GO:0008360	GO:0005737	GO:0004674	GO:0018105	GO:0016055	GO:0006897
CL2335.Contig7_All	GO:0008152	GO:0016746
CL18800.Contig10_All	GO:0055085	GO:0016021
CL20313.Contig3_All	GO:0005249	GO:0005887	GO:0034765	GO:0071805	GO:0042391
CL9442.Contig6_All	GO:0004674	GO:0005524	GO:0006468	GO:0016021
CL15529.Contig3_All	GO:0006006	GO:0050661	GO:0006098	GO:0009536	GO:0055114	GO:0004345
CL3892.Contig5_All	GO:0043562	GO:0009744
Unigene45590_All	GO:0010229	GO:0048510	GO:0008429
Unigene43972_All	GO:0006396	GO:0003723	GO:0016779
CL20970.Contig8_All	GO:0005829	GO:0016311	GO:0008967	GO:0009507
CL7664.Contig4_All	GO:0016787	GO:0016021	GO:0006629
CL2716.Contig7_All	GO:0004553	GO:0016762	GO:0048046	GO:0005618	GO:0010411	GO:0042546	GO:0071555
Unigene30894_All	GO:0003723	GO:0005524	GO:0004829	GO:0006435	GO:0005737
CL367.Contig35_All	GO:0005694	GO:0005488
CL20816.Contig12_All	GO:0009535	GO:0005524	GO:0046939	GO:0009941	GO:0004017
CL20323.Contig2_All	GO:0006974
CL3598.Contig3_All	GO:0008146
CL14608.Contig1_All	GO:0005739
CL13375.Contig2_All	GO:0006810	GO:0016021	GO:0005789
CL5718.Contig2_All	GO:0006790	GO:0000287	GO:0008441	GO:0016311	GO:0005737	GO:0046854
CL19668.Contig4_All	GO:0016020
CL1286.Contig7_All	GO:0016301
CL15113.Contig1_All	GO:0000287	GO:0005829	GO:0006048	GO:0005975	GO:0004610
CL19717.Contig2_All	GO:0009658
Unigene53396_All	GO:0006351
CL9534.Contig6_All	GO:0016020	GO:0000166	GO:0004497	GO:0055114	GO:0050662
CL7020.Contig1_All	GO:0048046	GO:0004565	GO:0005618	GO:0005975	GO:0009536	GO:0005773
CL1817.Contig7_All	GO:0010028	GO:0005315	GO:0016021	GO:0098656	GO:0015882	GO:0015229	GO:0009706
CL3145.Contig2_All	GO:0003779	GO:0051017
CL317.Contig20_All	GO:0033306	GO:0010287	GO:0004144
Unigene53502_All	GO:0005634	GO:0006355	GO:0043565	GO:0003700
CL8985.Contig4_All	GO:0006355	GO:0043565	GO:0003700
CL1972.Contig4_All	GO:0008418
CL9137.Contig4_All	GO:0009536	GO:0009658
Unigene36472_All	GO:0023014	GO:0005524	GO:0004702	GO:0005737
Unigene7868_All	GO:0015035	GO:0009055	GO:0005623	GO:0055114	GO:0045454
CL11500.Contig2_All	GO:0034219	GO:0071836	GO:0008515	GO:0012506	GO:0032588	GO:0015770	GO:0016021	GO:0005886
CL7117.Contig40_All	GO:0009072	GO:0003824	GO:0005737
CL350.Contig8_All	GO:0009058	GO:0080130	GO:0006520	GO:0042802	GO:0004069	GO:0005739	GO:0030170
CL15667.Contig3_All	GO:0005634	GO:0006355	GO:0043565	GO:0003700	GO:0005737
CL103.Contig15_All	GO:0005543
CL6600.Contig2_All	GO:0006342	GO:0003677	GO:0006334	GO:0046982	GO:0000790	GO:0000786
CL11603.Contig4_All	GO:0050832	GO:0010204	GO:0003677	GO:0009870	GO:0042742	GO:0009507
Unigene77134_All	GO:0065007
CL5044.Contig3_All	GO:0016020
Unigene38396_All	GO:0006810	GO:0006412	GO:0016021	GO:0003735
CL3861.Contig15_All	GO:0061630	GO:0016567	GO:0031625	GO:0005737
Unigene55075_All	GO:0016020	GO:0016310	GO:0000166	GO:0004672	GO:0016023
CL21345.Contig1_All	GO:0009535	GO:0005524	GO:0046939	GO:0009941	GO:0004017
CL6182.Contig11_All	GO:0005762	GO:0006412	GO:0003735
CL10803.Contig5_All	GO:0016021	GO:0009534
CL8307.Contig4_All	GO:0003677
CL4859.Contig4_All	GO:0005829	GO:0009245	GO:0005543
CL5675.Contig1_All	GO:0003723
Unigene37001_All	GO:0005685	GO:0003729	GO:0000398	GO:0071004	GO:0030619	GO:0000166	GO:0071011	GO:0000243
CL7530.Contig6_All	GO:0016740
CL19212.Contig1_All	GO:0005730	GO:0042273
Unigene14742_All	GO:0005634	GO:0005524	GO:0008360	GO:0005737	GO:0004674	GO:0018105	GO:0016055	GO:0006897
CL3848.Contig4_All	GO:0061630	GO:0043161	GO:0016567	GO:0008270	GO:0016021
CL5920.Contig5_All	GO:0010190	GO:0009507
CL13604.Contig6_All	GO:0005635	GO:0007094	GO:0005739
CL2406.Contig4_All	GO:0005634	GO:0005524	GO:0008568	GO:0016021	GO:0016023	GO:0031122
Unigene59703_All	GO:0020037
CL2806.Contig1_All	GO:0008270	GO:0016023
CL14811.Contig4_All	GO:0002098	GO:0030488	GO:0008175
CL1386.Contig23_All	GO:0006813	GO:0098655	GO:0016021	GO:0008324
CL4734.Contig4_All	GO:0051289	GO:0018826	GO:0005829	GO:0030170
Unigene35764_All	GO:0055085	GO:0015292	GO:0016021	GO:0005739
CL20247.Contig4_All	GO:0006457	GO:0008270	GO:0051087	GO:0005739	GO:0009536	GO:0050821	GO:0030150
CL10448.Contig2_All	GO:0050832	GO:0031640
CL1155.Contig15_All	GO:0016629	GO:0005622	GO:0055114	GO:0010181	GO:0006952	GO:0009695	GO:0003959	GO:0031408
Unigene33951_All	GO:0008152	GO:0016787
CL3614.Contig5_All	GO:0004364	GO:0006749	GO:0009407	GO:0005737
CL52.Contig74_All	GO:0005739
CL7282.Contig4_All	GO:0016831	GO:0006520	GO:0030170
CL8337.Contig3_All	GO:0005524	GO:0004672	GO:0006468	GO:0016021
CL11965.Contig1_All	GO:0000103	GO:0016310	GO:0005524	GO:0070814	GO:0004020
Unigene84400_All	GO:0008152	GO:0003824
Unigene7307_All	GO:0016021
CL10891.Contig3_All	GO:0006470	GO:0004722
CL7524.Contig3_All	GO:0005509
CL3934.Contig15_All	GO:0009535	GO:0016021
CL8751.Contig2_All	GO:0005840	GO:0006412	GO:0003735
CL16990.Contig1_All	GO:0003677	GO:0006508	GO:0030163	GO:0004190
Unigene62389_All	GO:0005840	GO:0006412	GO:0003735
Unigene11416_All	GO:0016811	GO:0016021	GO:0006672
CL21444.Contig3_All	GO:0005759
CL2.Contig1_All	GO:0006810	GO:0016021	GO:0005215
CL13917.Contig3_All	GO:0016020
CL6307.Contig9_All	GO:0003677	GO:0071897	GO:0005524	GO:0051103	GO:0006260	GO:0003910	GO:0006310
CL4576.Contig3_All	GO:0006412	GO:0022625	GO:0003735
Unigene66001_All	GO:0046872	GO:0008152	GO:0004802	GO:0009507
CL3228.Contig3_All	GO:0003723
CL12750.Contig4_All	GO:0016020	GO:0061630	GO:0046872	GO:0043161
Unigene50353_All	GO:0009536
CL6651.Contig1_All	GO:0015807	GO:0043091	GO:0005313	GO:0005887	GO:0015189	GO:1903401	GO:0015297	GO:0051938
CL15290.Contig2_All	GO:0005524	GO:0003700	GO:0009570
CL11649.Contig2_All	GO:0005524	GO:0003690	GO:0042148	GO:0004520	GO:0003697	GO:0007131	GO:0000730	GO:0005654	GO:0010212	GO:0000150	GO:0070192	GO:0000794	GO:0006312	GO:0008094	GO:1990426	GO:0000400
CL1595.Contig1_All	GO:0005524	GO:0016887
CL14.Contig10_All	GO:0006979	GO:0020037	GO:0046872	GO:0098869	GO:0004601	GO:0005576	GO:0042744	GO:0055114
Unigene55735_All	GO:0009734	GO:0005516	GO:0005739
CL2589.Contig5_All	GO:0016758
CL3691.Contig4_All	GO:0016021	GO:0016023
CL19274.Contig2_All	GO:0046914	GO:0030001	GO:0005737	GO:0046916
Unigene19442_All	GO:0005623	GO:0050660	GO:0055114	GO:0045454	GO:0016491
Unigene29110_All	GO:0055085	GO:0005524	GO:0042626	GO:0016021
CL1125.Contig2_All	GO:0016020
CL6723.Contig2_All	GO:0016021
CL5435.Contig9_All	GO:0008152	GO:0016787
CL3167.Contig9_All	GO:0016787	GO:0016023
Unigene52097_All	GO:0006228	GO:0005524	GO:0006241	GO:0006165	GO:0005622	GO:0004550	GO:0006183
Unigene30700_All	GO:0005524	GO:0004672	GO:0006468
Unigene35475_All	GO:0004674	GO:0005524	GO:0006468	GO:0016021
CL353.Contig29_All	GO:0044550	GO:0016021	GO:0004497	GO:0055114	GO:0071949
Unigene36818_All	GO:0016020
CL3313.Contig6_All	GO:0016021	GO:0008889	GO:0006629
CL1098.Contig8_All	GO:0006810	GO:0005622	GO:0005215
CL14857.Contig2_All	GO:0008270	GO:0055114	GO:0016491
CL1867.Contig5_All	GO:0016787	GO:0005524	GO:0016021
CL1448.Contig4_All	GO:0016884
CL19272.Contig4_All	GO:0006511	GO:0016579	GO:0008270	GO:0036459
CL13672.Contig2_All	GO:0043130	GO:0006508	GO:0004190
CL17516.Contig3_All	GO:0015693	GO:1903830	GO:0016021	GO:0015095
Unigene45093_All	GO:0008152	GO:0003824
Unigene15693_All	GO:0051603	GO:0004185	GO:0016021	GO:0016747	GO:0016023	GO:0019748
Unigene67429_All	GO:0015074	GO:0003964	GO:0006278	GO:0003676
CL7275.Contig9_All	GO:0010181	GO:0055114	GO:0016491
CL19723.Contig9_All	GO:0008643	GO:0016021	GO:0005351	GO:0015992	GO:0000139
CL7700.Contig3_All	GO:0006355	GO:0043565	GO:0003700
CL1911.Contig15_All	GO:0061630	GO:0032436	GO:0042787	GO:0005737	GO:0031624	GO:0000151	GO:0008270	GO:0000209
Unigene61839_All	GO:0022900	GO:0016705	GO:0020037	GO:0005506	GO:0016021	GO:0004497
Unigene34922_All	GO:0009236	GO:0016852
CL20660.Contig2_All	GO:0005874	GO:0060236	GO:0032147	GO:0005819
Unigene37574_All	GO:0061630	GO:0046872	GO:0043161
Unigene62954_All	GO:0006228	GO:0005524	GO:0006241	GO:0006165	GO:0005622	GO:0004550	GO:0006183
Unigene47625_All	GO:0009055	GO:0020037	GO:0009535	GO:0031361	GO:0005506	GO:0055114	GO:0015979
CL10588.Contig2_All	GO:0005874	GO:0051298	GO:0000923	GO:0005816	GO:0005813	GO:0005200	GO:0051011	GO:0008275	GO:0043015	GO:0007126	GO:0090307	GO:0051415	GO:0031122
CL12281.Contig3_All	GO:0043086	GO:0004857
Unigene23435_All	GO:0006810	GO:0016021	GO:0005215
CL200.Contig39_All	GO:0006886	GO:0008536	GO:0005622
CL20078.Contig1_All	GO:0046872
Unigene37068_All	GO:0004674	GO:0005524	GO:0016597	GO:0006468	GO:0009536
CL7239.Contig13_All	GO:0005634	GO:0004674	GO:0005524	GO:0006468	GO:0035556	GO:0005886	GO:0005737
CL20254.Contig7_All	GO:0003824	GO:0050662
CL13970.Contig4_All	GO:0005783
CL360.Contig7_All	GO:0005634	GO:0006355	GO:0009734	GO:0009536	GO:0006417	GO:0046983
CL165.Contig14_All	GO:0004364	GO:0009072	GO:0006749	GO:0005737
CL11639.Contig6_All	GO:0045040	GO:0005742	GO:0005829
CL7410.Contig5_All	GO:0004662	GO:0005965	GO:0018344	GO:0004660	GO:0005953	GO:0018343
CL6854.Contig2_All	GO:0005783	GO:0008152	GO:0016746	GO:0016021	GO:0005886
CL1617.Contig4_All	GO:0005634	GO:0009738	GO:0005524	GO:0004674	GO:0006468	GO:0035556	GO:0005737
Unigene69942_All	GO:0000149	GO:0005484	GO:0012505	GO:0006886	GO:0006906	GO:0031201	GO:0016021	GO:0048278	GO:0005886	GO:0006887
CL5785.Contig5_All	GO:0005634	GO:0006511	GO:0004298	GO:0005737	GO:0005839
CL6429.Contig1_All	GO:0042393	GO:0005634	GO:0008270	GO:0005694	GO:0034968	GO:0018024
CL9232.Contig10_All	GO:0006904
CL21038.Contig5_All	GO:0006810	GO:0005524	GO:0016021	GO:0016887
CL1492.Contig1_All	GO:0033743	GO:0055114	GO:0005886
CL6298.Contig1_All	GO:0008287	GO:0016020	GO:0006470	GO:0004722
CL3626.Contig23_All	GO:0006397	GO:0003723	GO:0005634	GO:0000166
Unigene59824_All	GO:0003677	GO:0016787	GO:0005524
CL3690.Contig3_All	GO:0006952	GO:0016021	GO:0005516	GO:0009607
CL3.Contig5_All	GO:0043547	GO:0005739	GO:0005089
Unigene37284_All	GO:0008152	GO:0016747
Unigene58235_All	GO:0004364	GO:0006749	GO:0005737
CL14608.Contig2_All	GO:0005739
Unigene29259_All	GO:0000166	GO:0004497	GO:0055114	GO:0050662
CL16406.Contig4_All	GO:0009536
CL1894.Contig12_All	GO:0009506	GO:0005886
CL12662.Contig1_All	GO:0006820	GO:0008381	GO:0034220	GO:0050982	GO:0016021	GO:0005886
CL935.Contig2_All	GO:0043928	GO:0034473	GO:0017091	GO:0034427	GO:0000176	GO:0034476	GO:0071028	GO:0000467	GO:0071035	GO:0000177	GO:0034475	GO:0071038	GO:0071042
Unigene18597_All	GO:0009506	GO:0005886
CL3560.Contig3_All	GO:0019252	GO:0033201	GO:0004373	GO:0009501	GO:0009011	GO:0009507
CL4734.Contig12_All	GO:0009536	GO:0055114	GO:0016491
Unigene555_All	GO:0046872	GO:0016021	GO:0005739	GO:0070469	GO:0055114	GO:0009916
CL2933.Contig6_All	GO:0005634	GO:0016567	GO:0005737	GO:0004842
CL17242.Contig2_All	GO:0003677
CL9155.Contig3_All	GO:0008270	GO:0016021
CL368.Contig11_All	GO:0016021	GO:0006633	GO:0016747
CL12756.Contig3_All	GO:0005840	GO:0006412	GO:0003735
CL10382.Contig1_All	GO:0005634	GO:0050826
CL5872.Contig5_All	GO:0004739	GO:0055114	GO:0006086
Unigene32752_All	GO:0016020	GO:0046872
CL778.Contig3_All	GO:0055114	GO:0016491
Unigene83608_All	GO:0005525	GO:0003924
CL15016.Contig2_All	GO:0006508	GO:0004177	GO:0009536	GO:0008235	GO:0030145
CL1453.Contig11_All	GO:0006886	GO:0008536	GO:0005622
CL485.Contig7_All	GO:0000154	GO:0030515	GO:0032040	GO:0031428
CL3104.Contig7_All	GO:0016829	GO:0008152
CL4903.Contig10_All	GO:0005544	GO:0005509
Unigene73244_All	GO:0006284	GO:0003824
CL5225.Contig1_All	GO:0004674	GO:0005524	GO:0006468
CL12475.Contig2_All	GO:0003824
CL10722.Contig8_All	GO:0016021
CL8175.Contig5_All	GO:0031048	GO:0005634	GO:0000398	GO:0000166	GO:0000785	GO:0009553	GO:0006378	GO:0010228	GO:0009911	GO:0003676
CL8590.Contig3_All	GO:0016021
CL12170.Contig3_All	GO:0006810	GO:0016021	GO:0016023
CL8702.Contig8_All	GO:0009536
CL2858.Contig3_All	GO:0051260
Unigene7713_All	GO:0030245	GO:0008810
CL1687.Contig5_All	GO:0008152	GO:0003824
CL3817.Contig10_All	GO:0006355	GO:0005509
CL12155.Contig2_All	GO:0005840	GO:0006412	GO:0003735	GO:0008097	GO:0009507
CL753.Contig3_All	GO:0005623	GO:0009902
Unigene54413_All	GO:0000145	GO:0051601	GO:0017049	GO:0005546	GO:0005886	GO:0006887	GO:0006893
Unigene78657_All	GO:0016023
Unigene55149_All	GO:0003691	GO:0000783	GO:0031627
CL7184.Contig2_All	GO:0008270
Unigene27632_All	GO:0047262	GO:0045489	GO:0016021	GO:0071555	GO:0000139
CL2683.Contig4_All	GO:0046872
CL4858.Contig5_All	GO:0000166	GO:0003676
CL14570.Contig3_All	GO:0005524	GO:0004672	GO:0006468	GO:0016021	GO:0016023
Unigene42921_All	GO:0009506
Unigene63144_All	GO:0004028	GO:0006081	GO:0016021	GO:0055114	GO:0004030	GO:0004029
CL19476.Contig9_All	GO:0004674	GO:0005524	GO:0006468
CL11793.Contig2_All	GO:0016616	GO:0005829	GO:0006760	GO:0055114
CL3147.Contig5_All	GO:0016829	GO:0009058	GO:0008483	GO:0030170	GO:0009507
CL7117.Contig20_All	GO:0009072	GO:0003824	GO:0005737
Unigene29707_All	GO:0008152	GO:0016787	GO:0016023
CL20327.Contig1_All	GO:0009536
Unigene2066_All	GO:0006281	GO:0005524	GO:0032508	GO:0003678	GO:0000723
CL11128.Contig4_All	GO:0003677
CL10957.Contig3_All	GO:0052692	GO:0005618	GO:0005975
CL4298.Contig5_All	GO:0016021
CL12.Contig12_All	GO:0046872	GO:0006470	GO:0004722
CL20659.Contig6_All	GO:0006413	GO:0003743	GO:0016779
CL7879.Contig1_All	GO:0016021	GO:0009507
CL1404.Contig10_All	GO:0046835	GO:2001070	GO:0006003	GO:0005524	GO:0006000	GO:0003873
CL15207.Contig2_All	GO:0000226	GO:0000910	GO:0008017
CL4276.Contig3_All	GO:0006412	GO:0022625	GO:0003735
CL18856.Contig3_All	GO:0015807	GO:1902475	GO:0005887	GO:0015179	GO:0015297
Unigene6511_All	GO:0015074	GO:0003676
CL21288.Contig2_All	GO:0050661	GO:0004499	GO:0050660	GO:0009536	GO:0055114
CL4067.Contig5_All	GO:0061630	GO:0031625	GO:0042787	GO:0031461
Unigene14772_All	GO:0016021
CL972.Contig1_All	GO:0008270
CL21394.Contig2_All	GO:0007623	GO:0019203	GO:0030247	GO:0008138	GO:0006470	GO:0005983	GO:0009570
Unigene2744_All	GO:0043531
CL13351.Contig3_All	GO:0006486	GO:0008417	GO:0032580	GO:0036065	GO:0016021	GO:0016023
CL21417.Contig39_All	GO:0061630	GO:0048437	GO:0043161	GO:0016567	GO:0008270
Unigene37779_All	GO:0003677	GO:0005524	GO:0000724	GO:0008094	GO:0033063
CL12471.Contig2_All	GO:0003677	GO:0009536
CL2664.Contig10_All	GO:0016021
CL2097.Contig8_All	GO:0008422	GO:1901657	GO:0005975
CL19178.Contig2_All	GO:0071554	GO:0016413	GO:0005794
CL14124.Contig2_All	GO:0016787	GO:0006629
Unigene14505_All	GO:0016021	GO:0005886
Unigene39940_All	GO:0008270	GO:0016021	GO:0019706
CL14936.Contig2_All	GO:0005938	GO:0009506	GO:0009504	GO:0010152	GO:0003924	GO:0005525	GO:0005886	GO:0000266
Unigene51097_All	GO:0016757	GO:0005794	GO:0000271
CL10650.Contig1_All	GO:0000166	GO:0003676
CL8476.Contig4_All	GO:0016123	GO:0016705	GO:0020037	GO:0005506	GO:0010291	GO:0009941	GO:0055114
CL20768.Contig34_All	GO:0008146	GO:0016021
CL18079.Contig7_All	GO:0005634	GO:0006355	GO:0046982	GO:0043565
CL6765.Contig2_All	GO:0005783	GO:0046923	GO:0016021	GO:0005739	GO:0006621
CL428.Contig3_All	GO:0016021	GO:0007030
CL18950.Contig1_All	GO:0009306	GO:0007264	GO:0006904	GO:0005622	GO:0005525
CL17315.Contig2_All	GO:0015991	GO:0033178	GO:0046961
CL18556.Contig1_All	GO:0004553	GO:0030247	GO:0046658
CL1739.Contig17_All	GO:0000166	GO:0003676
CL13240.Contig3_All	GO:0004674	GO:0005524	GO:0006468	GO:0016021
Unigene39232_All	GO:0016020
Unigene31486_All	GO:0008152	GO:0003824
CL20785.Contig27_All	GO:0006857	GO:0016021	GO:0005215
CL6326.Contig1_All	GO:0006886	GO:0012505	GO:0090630	GO:0031338	GO:0005622	GO:0017137	GO:0005096
CL3888.Contig5_All	GO:0006508	GO:0005829	GO:0008270	GO:0042277	GO:0043171	GO:0005886	GO:0070006
CL7636.Contig2_All	GO:0043229	GO:0009987
CL1644.Contig9_All	GO:0016709	GO:0020037	GO:0005506	GO:0044550	GO:0016021	GO:0055114
CL16680.Contig2_All	GO:0046907	GO:0005622
CL10625.Contig1_All	GO:0044822	GO:0002181	GO:0022625	GO:0000463	GO:0003735
CL3944.Contig3_All	GO:0008152
CL13821.Contig2_All	GO:1902600	GO:0004129	GO:0005751
Unigene62204_All	GO:0000055	GO:0005634	GO:0005829	GO:0043023	GO:0006611	GO:0009834	GO:0007029
CL16812.Contig69_All	GO:0044205	GO:0004590	GO:0006207	GO:0004588
CL4242.Contig19_All	GO:0016021	GO:0005385	GO:0005886	GO:0071577
CL14128.Contig1_All	GO:0015996	GO:0047746	GO:0009536	GO:0016023
CL3903.Contig5_All	GO:0006412	GO:0003735	GO:0022627
CL2246.Contig10_All	GO:0006281	GO:0005524	GO:0006260	GO:0043140	GO:0005622	GO:0006310	GO:0032508	GO:0003676
CL5408.Contig7_All	GO:0004143	GO:0016310	GO:0007205	GO:0005524
Unigene40806_All	GO:2001070	GO:0004373
CL10881.Contig2_All	GO:0010212	GO:0005524	GO:0003690	GO:0042148	GO:0004520	GO:0000150	GO:0003697	GO:0006312	GO:0008094	GO:0000730	GO:0000400
Unigene66200_All	GO:0016021	GO:0006012	GO:0003978
CL8926.Contig13_All	GO:0005786	GO:0006616	GO:0045900	GO:0005047	GO:0008312	GO:0005785
CL7324.Contig26_All	GO:0046914	GO:0030001	GO:0005737	GO:0046916
Unigene81655_All	GO:0016021
CL11668.Contig5_All	GO:0006896	GO:0005484	GO:0000149	GO:0042147	GO:0031902	GO:0006891	GO:0048280	GO:0006623	GO:0005829	GO:0005794	GO:0016021	GO:0031201	GO:0006888	GO:0005789	GO:0012507
CL9154.Contig3_All	GO:0070682	GO:0005634	GO:0005737	GO:0008540
CL20601.Contig4_All	GO:0005887	GO:1902358	GO:0008271
CL7864.Contig10_All	GO:0016021
CL16594.Contig3_All	GO:0070482	GO:0005634	GO:0005829	GO:0009536
CL2583.Contig6_All	GO:0003677	GO:0005634	GO:0006355
CL4.Contig110_All	GO:0005634	GO:0005524	GO:0008360	GO:0005737	GO:0004674	GO:0018105	GO:0016055	GO:0006897
Unigene19155_All	GO:0003723	GO:0000373	GO:0000372
CL1216.Contig15_All	GO:0005524	GO:0004386	GO:0003676
Unigene38185_All	GO:0005634	GO:0006355	GO:0009734
Unigene18585_All	GO:0004674	GO:0005524	GO:0006468	GO:0005739
CL92.Contig2_All	GO:0016787	GO:0009536
CL3429.Contig13_All	GO:0008270
CL12317.Contig4_All	GO:0016021	GO:0016023
CL14674.Contig2_All	GO:0003677
CL13585.Contig1_All	GO:0003682
CL13822.Contig6_All	GO:0005524	GO:0008270
CL10850.Contig8_All	GO:0043461	GO:0005739
CL9679.Contig2_All	GO:0016567	GO:0004842	GO:0016874
CL1529.Contig1_All	GO:0016020	GO:0042254	GO:0003723	GO:0006412	GO:0022625	GO:0003735
CL7801.Contig8_All	GO:0016709	GO:0016020	GO:0020037	GO:0009809	GO:0005506	GO:0055114
CL1240.Contig1_All	GO:0007018	GO:0009904	GO:0005524	GO:0003777	GO:0008017	GO:0016887	GO:0005871
Unigene48930_All	GO:0007264	GO:0005622	GO:0015031	GO:0055114	GO:0050790	GO:0005093	GO:0016491
CL1761.Contig4_All	GO:2001070	GO:0016310	GO:0046872	GO:0005524	GO:0005975	GO:0051752	GO:0009507
Unigene48361_All	GO:0000166	GO:0003676
CL4406.Contig3_All	GO:0006810	GO:0005524	GO:0016021	GO:0016887
CL15969.Contig3_All	GO:0016023
Unigene18535_All	GO:0003677
CL10484.Contig5_All	GO:0006396	GO:0003723	GO:0004525	GO:0090502
CL1432.Contig4_All	GO:0005829	GO:0016311	GO:0016791
CL19426.Contig2_All	GO:0070588	GO:0043231	GO:0046872	GO:0005524	GO:0005887	GO:0005388	GO:0005516
CL20745.Contig5_All	GO:0000785	GO:0046914	GO:0030001	GO:0005737	GO:0046916
CL14422.Contig5_All	GO:0019684	GO:0009089	GO:0019877	GO:0055114	GO:0008839	GO:0009570
CL5459.Contig3_All	GO:0016021	GO:0005739
CL7097.Contig1_All	GO:0008270	GO:0016021
CL2340.Contig11_All	GO:0009825	GO:0005885	GO:0034314	GO:0005524	GO:0010090
CL8820.Contig2_All	GO:0016021
CL6112.Contig1_All	GO:0005634	GO:0004674	GO:0005524	GO:0006468	GO:0035556	GO:0005737
Unigene23431_All	GO:0016788
Unigene62820_All	GO:0005634	GO:0004674	GO:0005524	GO:0006468	GO:0035556	GO:0005886	GO:0005737
Unigene52085_All	GO:0008686	GO:0046872	GO:0003935	GO:0009231	GO:0005525	GO:0009507
CL11547.Contig5_All	GO:0080043	GO:0043231	GO:0009813	GO:0080044	GO:0052696
CL8401.Contig6_All	GO:0000166	GO:0003676
CL6170.Contig3_All	GO:0005783	GO:0016021	GO:0016023
Unigene37920_All	GO:0000287	GO:0030955	GO:0004743	GO:0016301	GO:0006096
CL14089.Contig1_All	GO:0004028	GO:0006081	GO:0055114	GO:0004030	GO:0004029
CL15422.Contig31_All	GO:0033617	GO:0005507	GO:0016021	GO:0005739	GO:0009793
Unigene58446_All	GO:0006412	GO:0022625	GO:0003735
Unigene56744_All	GO:0006413	GO:0003743	GO:0005739
CL8807.Contig22_All	GO:0016021
CL8616.Contig1_All	GO:0006099	GO:0005975	GO:0009536	GO:0030060	GO:0006108
CL3543.Contig1_All	GO:0005615	GO:0010951	GO:0004867
CL1370.Contig10_All	GO:0006032	GO:0016998	GO:0005975	GO:0004568	GO:0016021
CL5586.Contig2_All	GO:0080043	GO:0043231	GO:0009813	GO:0080044	GO:0052696
CL1153.Contig16_All	GO:0080043	GO:0043231	GO:0009813	GO:0080044	GO:0052696
Unigene41814_All	GO:0005783	GO:0009926	GO:0010252	GO:0009734	GO:0010329	GO:0005886
Unigene5651_All	GO:0030245	GO:0008810
CL2479.Contig13_All	GO:0003723	GO:0003677	GO:0046872	GO:0000398	GO:0089701	GO:0000166
CL18398.Contig2_All	GO:0016020	GO:0061630	GO:0046872	GO:0043161	GO:0042787	GO:0000209
Unigene87020_All	GO:0016020	GO:0009536
CL9808.Contig2_All	GO:0008152	GO:0016597
CL4283.Contig5_All	GO:0003723	GO:0005739
Unigene64008_All	GO:0006952	GO:0016021	GO:0005516	GO:0016023	GO:0005886	GO:0009607
CL10856.Contig2_All	GO:0006430	GO:0005524	GO:0004824	GO:0005737	GO:0003676
Unigene23055_All	GO:0009536
CL8109.Contig3_All	GO:0015807	GO:0005774	GO:1902475	GO:0005887	GO:0015179	GO:0015297
CL3584.Contig1_All	GO:0006355	GO:0043565	GO:0003700
Unigene6509_All	GO:0006508	GO:0030163	GO:0004190
Unigene36774_All	GO:0005509
CL6117.Contig1_All	GO:0005524	GO:0004672	GO:0006468	GO:0016021
CL5672.Contig6_All	GO:0016020	GO:0012505	GO:0020037
CL6427.Contig1_All	GO:0016021
Unigene22566_All	GO:0055114	GO:0016491
CL18699.Contig1_All	GO:0003729	GO:0016787	GO:0009536	GO:0006378	GO:0005849
CL768.Contig8_All	GO:0003677	GO:0005634	GO:0006355
Unigene69794_All	GO:0005488
CL405.Contig6_All	GO:0016021	GO:0071805	GO:0015079
CL2570.Contig2_All	GO:0004630	GO:0016020	GO:0016042	GO:0046470	GO:0005509	GO:0070290
CL5890.Contig1_All	GO:0009536
CL925.Contig9_All	GO:0000160	GO:0005622
CL16781.Contig4_All	GO:0003746	GO:0006414	GO:0005525	GO:0003924	GO:0009507
Unigene35197_All	GO:0003333	GO:0016021	GO:0005886	GO:0015171
Unigene65686_All	GO:0006508	GO:0008234
CL1591.Contig2_All	GO:0080043	GO:0043231	GO:0009813	GO:0080044	GO:0052696
Unigene4447_All	GO:0016023	GO:0055114	GO:0016491
CL353.Contig11_All	GO:0016020	GO:0044550	GO:0004497	GO:0055114	GO:0071949
CL3012.Contig11_All	GO:0016310	GO:0008652	GO:0016597	GO:0004072	GO:0005739
CL8561.Contig6_All	GO:1901363	GO:0097159
CL3311.Contig9_All	GO:0004364	GO:0006749	GO:0016023
CL13100.Contig1_All	GO:0005783	GO:0005794	GO:0016021	GO:0010584
CL18713.Contig11_All	GO:0008270	GO:0055114	GO:0016491
CL709.Contig11_All	GO:0016021
CL4184.Contig3_All	GO:0006511
CL608.Contig6_All	GO:0016020	GO:0016310	GO:0000166	GO:0004672	GO:0016023
CL15214.Contig1_All	GO:0009506	GO:0006952	GO:0004871	GO:0046658
CL13586.Contig2_All	GO:0098755	GO:0010029	GO:0009793
CL6007.Contig2_All	GO:0009904	GO:0005829	GO:0009903
CL3513.Contig1_All	GO:0005634	GO:0009738	GO:0005524	GO:0035556	GO:0005737	GO:0046777	GO:0018105	GO:0004683	GO:0009931	GO:0005516	GO:0005886
CL8584.Contig9_All	GO:0005634	GO:0006355	GO:0016568
CL16262.Contig1_All	GO:0007165	GO:0009506	GO:0006952	GO:0016021	GO:0004871	GO:0046658
CL16403.Contig3_All	GO:0043229	GO:0005488
CL13031.Contig1_All	GO:0005634	GO:0004525	GO:0090502	GO:0003725	GO:0030422	GO:0031053	GO:0031054
Unigene35567_All	GO:0055085	GO:0005524	GO:0042626	GO:0016021
CL2603.Contig4_All	GO:0004674	GO:0005524	GO:0006468
CL462.Contig14_All	GO:0016310	GO:0016301
CL4619.Contig9_All	GO:0010268	GO:0016705	GO:0020037	GO:0005506	GO:0016131	GO:0016021	GO:0004497	GO:0055114
CL14369.Contig4_All	GO:0005524	GO:0005507	GO:0004641	GO:0005739	GO:0006189	GO:0009570
Unigene6742_All	GO:0016021
CL10802.Contig5_All	GO:0031167	GO:0008649	GO:0005737
CL1820.Contig2_All	GO:0048316	GO:0005634	GO:0070370	GO:0031072	GO:0005829	GO:0005794
CL9442.Contig1_All	GO:0004674	GO:0005524	GO:0006468	GO:0016021
CL4697.Contig7_All	GO:0005634	GO:0006281	GO:0005524	GO:0004674	GO:0000184	GO:0006468
CL72.Contig31_All	GO:0006886	GO:0030131	GO:0016192
CL18737.Contig4_All	GO:0016021
CL15294.Contig2_All	GO:0005634	GO:0000339	GO:0000290	GO:0000932	GO:0019013
Unigene25891_All	GO:0005524	GO:0004672	GO:0006468
CL5116.Contig3_All	GO:0016021
Unigene48432_All	GO:0055114	GO:0009534	GO:0016491
Unigene47091_All	GO:0005622
CL20993.Contig2_All	GO:0003677	GO:0005634	GO:0006355	GO:0009734
CL4639.Contig2_All	GO:0016628	GO:0055114	GO:0015979	GO:0015995	GO:0071949	GO:0045550
CL6733.Contig4_All	GO:0005783	GO:0016021	GO:0005886	GO:0010155
CL1854.Contig12_All	GO:0055085	GO:0016021
CL6948.Contig10_All	GO:0015780	GO:0016021	GO:0005338	GO:1901679
CL9126.Contig4_All	GO:0055114	GO:0016630	GO:0015979	GO:0015995	GO:0009507
CL5608.Contig1_All	GO:0005524	GO:0005829	GO:0042742	GO:0016887
Unigene64126_All	GO:0003333	GO:0016021
CL4804.Contig5_All	GO:0016021	GO:0071805	GO:0005886	GO:0015079
CL125.Contig2_All	GO:0005975	GO:0008184	GO:0030170	GO:0005737
CL5121.Contig4_All	GO:0033539	GO:0009055	GO:0052890	GO:0050660	GO:0000062	GO:0005777	GO:0001676	GO:0003997	GO:0055088	GO:0003995
Unigene26887_All	GO:0000166	GO:0003676
CL20725.Contig2_All	GO:2001070	GO:0003723	GO:0090501	GO:0006364	GO:0004540	GO:0005737
CL929.Contig13_All	GO:0005759
Unigene42142_All	GO:0009908	GO:0003677	GO:0005634	GO:0030154	GO:0006355	GO:0003700	GO:0046983
CL15565.Contig7_All	GO:0042393	GO:0006355	GO:0008270	GO:0016021
CL13763.Contig2_All	GO:0030246	GO:0009505	GO:0004565	GO:0005975
CL14222.Contig3_All	GO:0046872
CL1583.Contig6_All	GO:0005524	GO:0006355	GO:0004672	GO:0006468
Unigene57432_All	GO:0004252	GO:0016020	GO:0006508	GO:0070008	GO:0005737
CL7272.Contig4_All	GO:0016021
CL760.Contig5_All	GO:0004175	GO:0003677	GO:0005634	GO:0006355	GO:0016926	GO:0016929
CL1359.Contig5_All	GO:0005488
CL7921.Contig1_All	GO:0051603	GO:0004185	GO:0016023
CL5208.Contig6_All	GO:0009058	GO:0003824	GO:0030170
Unigene51922_All	GO:0005506	GO:0016021	GO:0006633	GO:0055114	GO:0016491
CL5369.Contig9_All	GO:0005634	GO:0016567	GO:0005737	GO:0004842
Unigene62838_All	GO:0004674	GO:0005524	GO:0006468
Unigene20997_All	GO:0016021
Unigene4128_All	GO:0000244	GO:0005690	GO:0071011	GO:0005687	GO:0046540
CL7620.Contig8_All	GO:0016788
Unigene53869_All	GO:0016021	GO:0042578
CL19621.Contig1_All	GO:0005634	GO:0008168	GO:0003682	GO:0032259
CL2897.Contig7_All	GO:0006810	GO:0016021	GO:0005739	GO:0005215
CL4133.Contig26_All	GO:0005685	GO:0071004	GO:0000395	GO:0030627	GO:0000243
CL324.Contig11_All	GO:0019538
Unigene31907_All	GO:0005739	GO:0016788
CL19763.Contig1_All	GO:0030488	GO:0008175
CL12100.Contig3_All	GO:0022820	GO:0055075	GO:0055064	GO:0016021	GO:0071805	GO:0015379	GO:1902476
Unigene18681_All	GO:0016310	GO:0016757	GO:0005524	GO:0004849	GO:0005829	GO:0006206	GO:0044206	GO:0044211
CL5793.Contig2_All	GO:0005840	GO:0000166	GO:0006412	GO:0003735
CL2669.Contig3_All	GO:0016021
CL9569.Contig3_All	GO:0007264	GO:0005622	GO:0043547	GO:0005085
CL11692.Contig3_All	GO:0055114	GO:0016491
CL4211.Contig4_All	GO:0005451	GO:0012505	GO:1902600	GO:0006885	GO:0016021
Unigene44008_All	GO:0007165	GO:0009506	GO:0006952	GO:0016021	GO:0004871	GO:0046658
CL9115.Contig6_All	GO:0003677	GO:0005666	GO:0006306	GO:0030422	GO:0005730	GO:0016604	GO:0000419	GO:0001056	GO:0006383
Unigene51405_All	GO:0016021
CL11645.Contig6_All	GO:0003723	GO:0005739	GO:0001522	GO:0009982
CL11259.Contig1_All	GO:0016021	GO:0071805	GO:0015079
CL14147.Contig1_All	GO:0006886	GO:0005783	GO:0016021	GO:0016023
Unigene4972_All	GO:0000166	GO:0003676
CL2286.Contig3_All	GO:0045300	GO:0006633	GO:0055114	GO:0009507
Unigene19724_All	GO:0016021	GO:0015238	GO:0005739	GO:0015297	GO:0006855
Unigene48396_All	GO:0004674	GO:0005524	GO:0006468
Unigene63109_All	GO:0016021	GO:0016740
Unigene58987_All	GO:0005509	GO:0005739
CL20972.Contig20_All	GO:0046914	GO:0030001	GO:0005737	GO:0046916
Unigene5427_All	GO:0003824
CL4249.Contig2_All	GO:0007623	GO:0019203	GO:0030247	GO:0008138	GO:0006470	GO:0005983	GO:0009570
Unigene51723_All	GO:0005524	GO:0016308	GO:0046854
CL21038.Contig8_All	GO:0006810	GO:0005524	GO:0016021	GO:0016887
Unigene37899_All	GO:0003723	GO:0005634	GO:0006281	GO:0003684	GO:0006412	GO:0022627	GO:0003735	GO:0008534
Unigene16153_All	GO:0003333	GO:0016021	GO:0005886	GO:0015171
CL20768.Contig21_All	GO:0008146	GO:0016021
Unigene27581_All	GO:0016020	GO:0008152	GO:0016798
CL8248.Contig4_All	GO:0003992	GO:0042802	GO:0006526	GO:0042742	GO:0080022	GO:0005829	GO:0005507	GO:0044419	GO:0030170	GO:0009570
CL8557.Contig1_All	GO:0009013	GO:0008886	GO:0004777	GO:0055114	GO:0005737	GO:0004029
CL8316.Contig8_All	GO:0005665	GO:0001055	GO:0006360	GO:0001054	GO:0005666	GO:0006366	GO:0001056	GO:0005736	GO:0006383
CL2185.Contig3_All	GO:0003723
CL598.Contig2_All	GO:0044391	GO:0009536
CL2275.Contig2_All	GO:0031125	GO:0034427	GO:0016075	GO:0000176	GO:0071028	GO:0004527	GO:0005730	GO:0005829	GO:0000177	GO:0090305	GO:0071051	GO:0034475
CL20612.Contig5_All	GO:0007264	GO:0005622	GO:0005525
CL15747.Contig7_All	GO:0009536
CL6420.Contig3_All	GO:0006886	GO:0017119
Unigene32428_All	GO:0043531	GO:0005524	GO:0004672	GO:0006468
Unigene40800_All	GO:0005623	GO:0045454
CL9055.Contig5_All	GO:0016021
CL6953.Contig3_All	GO:0009536
Unigene22985_All	GO:0016023
CL12784.Contig14_All	GO:0004620	GO:0016020	GO:0016042	GO:0047372	GO:0005737
Unigene28173_All	GO:0003677	GO:0016602	GO:0006355	GO:0003700
CL6515.Contig3_All	GO:0005774	GO:0005783	GO:0003993	GO:0016311
Unigene16038_All	GO:0005524	GO:0009941	GO:0042026	GO:0009570
CL21204.Contig2_All	GO:0043531
CL5044.Contig1_All	GO:0016020
Unigene26400_All	GO:0009536
CL1047.Contig18_All	GO:0048316	GO:0043231	GO:0030259	GO:0009813	GO:0016125	GO:0005886	GO:0052696	GO:0051507
CL4241.Contig1_All	GO:0003723	GO:0001522	GO:0009982
CL8302.Contig2_All	GO:0000103	GO:0006457	GO:0015035	GO:0009055	GO:0045454	GO:0006662	GO:0022900	GO:0016671	GO:0034599	GO:0009507
Unigene24276_All	GO:0016787
CL13152.Contig4_All	GO:0005524	GO:0004828	GO:0016021	GO:0006434	GO:0005737
Unigene25399_All	GO:0016020
CL20433.Contig49_All	GO:0003746	GO:0006414	GO:0005525	GO:0005737	GO:0003924
CL20556.Contig3_All	GO:0016021
CL2523.Contig1_All	GO:0016020
CL21212.Contig13_All	GO:0009536
CL7566.Contig5_All	GO:0005634	GO:0006468	GO:0035556	GO:0045893	GO:0046983	GO:0004674	GO:0005829	GO:0010479	GO:0003700	GO:0010078
CL9734.Contig3_All	GO:0010427	GO:0051020	GO:0016021	GO:0070417	GO:0005789	GO:0005886	GO:0009737
Unigene23202_All	GO:0002098	GO:0006357	GO:0010449	GO:0080178	GO:0033588	GO:0005516	GO:0048366	GO:0009933
Unigene55371_All	GO:0005506	GO:0055114	GO:0051213
CL6712.Contig5_All	GO:0016042	GO:0016787
CL3914.Contig15_All	GO:0016021
Unigene58569_All	GO:0009507
Unigene22627_All	GO:0000028	GO:0003729	GO:0006412	GO:0003735	GO:0022627	GO:0019843
CL15743.Contig2_All	GO:0004674	GO:0005524	GO:0006468	GO:0016021	GO:0005886
CL9074.Contig1_All	GO:0006511	GO:0016579	GO:0036459
CL2935.Contig2_All	GO:0005685	GO:0003729	GO:0000395	GO:0071004	GO:0030619	GO:0030627	GO:0008270	GO:0000387	GO:0000243
CL353.Contig49_All	GO:0044710	GO:0016491
CL317.Contig11_All	GO:0033306	GO:0010287	GO:0004144
Unigene855_All	GO:0016021
CL5227.Contig1_All	GO:0050832	GO:0003677	GO:0031349	GO:0016592	GO:0009911	GO:0045893	GO:0009585	GO:0009867	GO:0010218	GO:0010114
CL16867.Contig2_All	GO:0098655	GO:0019829	GO:0000166	GO:0005507	GO:0016021	GO:0009536	GO:0030001
CL3859.Contig1_All	GO:0009228	GO:0005829	GO:0052837	GO:0006950	GO:0055114	GO:0016491	GO:0009570
CL1671.Contig2_All	GO:0003872	GO:0046872	GO:0006002	GO:0005524	GO:0061615	GO:0005737
Unigene26263_All	GO:0005874	GO:0007017	GO:0005525	GO:0005200	GO:0005737	GO:0003924
CL4207.Contig1_All	GO:0008654	GO:0080101	GO:0000773	GO:0016021	GO:0005789	GO:0032259
CL18680.Contig7_All	GO:0020037	GO:0030151	GO:0055114	GO:0042128	GO:0050464	GO:0043546	GO:0006809	GO:0009703
CL6140.Contig15_All	GO:0043022	GO:0005509	GO:0016021	GO:0005739
CL974.Contig2_All	GO:0005634	GO:0006355	GO:0043565	GO:0003700
CL9527.Contig2_All	GO:0006886	GO:0005783	GO:0005794	GO:0006888	GO:0005525	GO:0016023	GO:0005215
CL4325.Contig11_All	GO:0009058	GO:0006520	GO:0008483	GO:0030170
CL11895.Contig5_All	GO:0046872	GO:0003676
CL246.Contig4_All	GO:0016020
CL920.Contig1_All	GO:0019430	GO:0016671	GO:0042802	GO:0042744	GO:0055114	GO:0045454	GO:0004791	GO:0009507
Unigene5032_All	GO:0005634	GO:0019243	GO:0019172	GO:0006357	GO:0003713	GO:0005829	GO:0005739	GO:0009536	GO:0070301	GO:0019249
CL8216.Contig1_All	GO:0006355	GO:0043565	GO:0003700
Unigene51042_All	GO:0005840	GO:0006412	GO:0003735
CL3985.Contig34_All	GO:0004674	GO:0005524	GO:0006468	GO:0016021
CL2121.Contig8_All	GO:0005739	GO:0019148	GO:0030170
CL1743.Contig5_All	GO:0006950	GO:0016023
Unigene82947_All	GO:0030246	GO:0030245	GO:0005576	GO:0016023	GO:0008810
CL14354.Contig2_All	GO:0016021	GO:0016023
CL21049.Contig76_All	GO:0003697	GO:1990879	GO:0019827	GO:0051974	GO:0048367	GO:0010521	GO:0000723
CL6565.Contig1_All	GO:0005634	GO:0006355	GO:0043565	GO:0003700
Unigene4063_All	GO:0008408	GO:0005634	GO:0090305	GO:0005737	GO:0003676
Unigene10040_All	GO:0030246	GO:0004674	GO:0005524	GO:0006468	GO:0016021	GO:0005739
CL11920.Contig1_All	GO:0008270
CL1747.Contig2_All	GO:0008152	GO:0003824	GO:0005739
CL18540.Contig2_All	GO:0005840	GO:0006412	GO:0003735
CL6059.Contig11_All	GO:0043130	GO:0046872	GO:0000151	GO:0016567	GO:0004842
Unigene40384_All	GO:0005488
CL709.Contig5_All	GO:0016020
CL10116.Contig1_All	GO:0000911	GO:0005768	GO:0009504	GO:0007264	GO:0005829	GO:0005525	GO:0005886
CL1458.Contig2_All	GO:0009058	GO:0033855	GO:0006520	GO:0030170
CL3756.Contig2_All	GO:0005524	GO:0016308	GO:0046854
CL1854.Contig3_All	GO:0055085	GO:0016021
Unigene48177_All	GO:0016021
Unigene38251_All	GO:0006810	GO:0016020
CL7570.Contig3_All	GO:0080043	GO:0043231	GO:0009813	GO:0080044	GO:0052696
CL5337.Contig3_All	GO:0043547	GO:0005089
Unigene22214_All	GO:0005634	GO:0003910	GO:0003950	GO:0005737	GO:0006273	GO:0051103	GO:0006303	GO:0006471
Unigene18118_All	GO:0016310	GO:0006511	GO:0016301
CL16762.Contig1_All	GO:0007165	GO:0009506	GO:0006952	GO:0016021	GO:0004871	GO:0046658
CL9526.Contig1_All	GO:0007018	GO:0005524	GO:0005874	GO:0003777	GO:0008017
CL891.Contig5_All	GO:0006457	GO:0003755	GO:0000413
CL21448.Contig50_All	GO:0008270
Unigene21701_All	GO:0016788
CL18514.Contig11_All	GO:0005524	GO:0045899	GO:0030433	GO:0036402	GO:0031597	GO:1901800	GO:0031595	GO:0017025	GO:0005886	GO:0008540
CL18195.Contig1_All	GO:0035265	GO:0051117	GO:0043241
CL3408.Contig1_All	GO:0006032	GO:0005524	GO:0004674	GO:0016998	GO:0006468	GO:0004568	GO:0016021	GO:0016023
CL353.Contig59_All	GO:0044550	GO:0016021	GO:0004497	GO:0055114	GO:0071949
CL7627.Contig7_All	GO:0006415	GO:0016149	GO:0005737
CL12940.Contig3_All	GO:0005459	GO:0030173	GO:0030176	GO:0072334
CL21013.Contig1_All	GO:0005774	GO:0005783	GO:0005524	GO:0005794	GO:0016023	GO:0009507
Unigene40724_All	GO:0005249	GO:0005887	GO:0034220	GO:0042391
CL10639.Contig6_All	GO:0005524	GO:0006310	GO:0003676	GO:0008026
CL21418.Contig22_All	GO:0043231	GO:0008194	GO:0009813	GO:0016758	GO:0052696
CL20509.Contig6_All	GO:0008270	GO:0009536
Unigene76295_All	GO:0003677	GO:0009506	GO:0006334	GO:0046982	GO:0009579	GO:0005774	GO:0005730	GO:0000166	GO:0005794	GO:0005829	GO:0016021	GO:0005886	GO:0000786	GO:0009507
CL20955.Contig4_All	GO:0003899	GO:0003677	GO:0005634	GO:0006351
CL2561.Contig5_All	GO:0007062
CL17261.Contig2_All	GO:0046872	GO:0006508	GO:0008237	GO:0006520	GO:0004046	GO:0005737
Unigene40694_All	GO:0006633	GO:0016747
Unigene40467_All	GO:0006857	GO:0016021	GO:0005215
CL6346.Contig4_All	GO:0004640	GO:0004425	GO:0000162
Unigene7275_All	GO:0006357	GO:0005634	GO:0000977	GO:0003700	GO:0046983
CL7020.Contig9_All	GO:0048046	GO:0004565	GO:0005618	GO:0005975	GO:0009536	GO:0005773
CL3371.Contig3_All	GO:0000287	GO:0016310	GO:0004749	GO:0009165	GO:0016301	GO:0009156
CL18296.Contig3_All	GO:0005634	GO:0009738	GO:0005524	GO:0035556	GO:0005737	GO:0046777	GO:0018105	GO:0005509	GO:0004683	GO:0009931	GO:0005516	GO:0005886
CL3496.Contig5_All	GO:0005634	GO:0006355	GO:0043565	GO:0003700
CL5622.Contig1_All	GO:0045330	GO:0030599	GO:0045490	GO:0005618	GO:0016021	GO:0005576	GO:0043086	GO:0046910	GO:0042545
CL381.Contig5_All	GO:0006457	GO:0005524	GO:0051082	GO:0006950
CL15292.Contig1_All	GO:0005634	GO:0006221	GO:0009041	GO:0005524	GO:0046939	GO:0006207	GO:0004127	GO:0005737
Unigene52648_All	GO:0016021	GO:0005739
CL14755.Contig3_All	GO:0031146	GO:0016567	GO:0009536	GO:0004842	GO:0019005
Unigene43034_All	GO:0019358	GO:0004516	GO:0004514	GO:0009435
CL5543.Contig10_All	GO:0015940	GO:0005524	GO:0004592	GO:0005829	GO:0042803	GO:0009793
CL4.Contig130_All	GO:0005634	GO:0005524	GO:0008360	GO:0005737	GO:0004674	GO:0018105	GO:0016055	GO:0006897
CL19885.Contig7_All	GO:0006006	GO:0050661	GO:0016620	GO:0051287	GO:0055114
Unigene54014_All	GO:0003677	GO:0005634
CL4949.Contig5_All	GO:0000398	GO:0000166	GO:0017069
CL4937.Contig63_All	GO:0004674	GO:0005524	GO:0009506	GO:0006952	GO:0006468	GO:0005886
CL8003.Contig3_All	GO:0035428	GO:0046323	GO:0005887	GO:0005355	GO:0005351
CL677.Contig7_All	GO:1901363	GO:0097159
Unigene5281_All	GO:0016310	GO:0016301	GO:0016023
CL9214.Contig2_All	GO:0016023
CL2871.Contig1_All	GO:0016021
CL3772.Contig5_All	GO:0005765	GO:0071458	GO:0071556	GO:0033619	GO:0042500	GO:0030660	GO:0006465
CL13224.Contig2_All	GO:0005739
CL7053.Contig5_All	GO:0006511
CL5997.Contig7_All	GO:0008270	GO:0009536	GO:0019789
CL1546.Contig9_All	GO:0005488
CL1502.Contig4_All	GO:0000166	GO:0009579	GO:0003676	GO:0009570
CL20631.Contig1_All	GO:0006412	GO:0003735	GO:0005739	GO:0022627	GO:0019843	GO:0009507
CL17145.Contig1_All	GO:0016021
CL10824.Contig2_All	GO:0006807	GO:0009536	GO:0016810
CL479.Contig7_All	GO:0008152	GO:0003824
CL2912.Contig7_All	GO:0005524
CL10948.Contig4_All	GO:0004364	GO:0006749	GO:0005737	GO:0010731
CL10650.Contig3_All	GO:0000166	GO:0003676
CL6059.Contig22_All	GO:0043130	GO:0046872	GO:0000151	GO:0016567	GO:0004842
CL500.Contig24_All	GO:0016787	GO:0006629
Unigene13214_All	GO:0005840	GO:0006412	GO:0003735
Unigene24237_All	GO:0046872	GO:0003993	GO:0016311
CL2151.Contig4_All	GO:0004674	GO:0005524	GO:0006468
CL17022.Contig129_All	GO:0005524	GO:0004672	GO:0006468
Unigene26342_All	GO:0006351
Unigene25092_All	GO:0003964	GO:0003723	GO:0003677	GO:0006310	GO:0006278
CL5718.Contig10_All	GO:0006790	GO:0000287	GO:0008441	GO:0016311	GO:0005737	GO:0046854
CL15399.Contig31_All	GO:0006511
CL567.Contig2_All	GO:0008270
Unigene953_All	GO:0005634	GO:0000160	GO:0006355	GO:0048511
CL11011.Contig1_All	GO:0071782	GO:0016021	GO:0005789	GO:0071786
CL436.Contig14_All	GO:0007165	GO:0009506	GO:0006952	GO:0016021	GO:0004871	GO:0046658
CL344.Contig2_All	GO:0046872	GO:0009536	GO:0003676
Unigene48134_All	GO:0008274	GO:0033566
CL10700.Contig1_All	GO:0006261	GO:0016740	GO:0005488
CL5399.Contig4_All	GO:0003677	GO:0005634
Unigene27430_All	GO:0005739
CL5453.Contig8_All	GO:0006833	GO:0015250	GO:0005887	GO:0034220	GO:0015254	GO:0009992	GO:0015793
CL14535.Contig1_All	GO:0005783	GO:0016023
CL9054.Contig1_All	GO:0005634	GO:0051726
CL15290.Contig5_All	GO:0005524	GO:0009570
CL6675.Contig5_All	GO:0009536
CL16812.Contig107_All	GO:0046872
CL18013.Contig14_All	GO:0016020	GO:0009725
CL7117.Contig14_All	GO:0004364	GO:0009072	GO:0006749	GO:0005737
CL6409.Contig6_All	GO:0016844	GO:0009058
Unigene37815_All	GO:0005886
CL5018.Contig4_All	GO:0080008	GO:0000347	GO:0016567	GO:0009788	GO:0010267
Unigene69182_All	GO:0005739
CL19983.Contig3_All	GO:0016021	GO:0005739
CL13540.Contig1_All	GO:0006413	GO:0003743
CL2983.Contig4_All	GO:0016020	GO:0005509
CL18143.Contig24_All	GO:0008152	GO:0003824
Unigene26224_All	GO:0016021
Unigene4268_All	GO:0016020	GO:0008152	GO:0016787
Unigene21622_All	GO:0016705	GO:0020037	GO:0005506	GO:0016021	GO:0004497	GO:0055114
CL3838.Contig4_All	GO:0098734	GO:0098599	GO:0016790	GO:0005764
Unigene15884_All	GO:0010951	GO:0004867	GO:0008233	GO:0005576
CL500.Contig18_All	GO:0016787	GO:0006629
CL4856.Contig3_All	GO:0016021
Unigene848_All	GO:0070588	GO:0046872	GO:0005524	GO:0005887	GO:0005388	GO:0009536
Unigene15757_All	GO:0006886	GO:0030127	GO:0008270	GO:0006888
CL13108.Contig2_All	GO:0050794	GO:0006351
CL8130.Contig10_All	GO:0000166	GO:0030529	GO:0019013	GO:0003676
CL19112.Contig4_All	GO:0003723	GO:0005622	GO:0005525
CL2912.Contig3_All	GO:0005524
Unigene33961_All	GO:0006342	GO:0003682	GO:0000166	GO:0000785	GO:0031507	GO:0000976	GO:0005677
CL1441.Contig5_All	GO:0003677	GO:0005634	GO:0006355
CL149.Contig4_All	GO:0016020	GO:0046872
CL14902.Contig1_All	GO:0016021	GO:0005385	GO:0005886	GO:0071577
CL2567.Contig10_All	GO:0051603	GO:0004185	GO:0016747	GO:0019748
CL19648.Contig1_All	GO:0016021
CL13066.Contig4_All	GO:0000278	GO:0006571	GO:0007166	GO:0009785	GO:0010244	GO:0016021	GO:0004888	GO:0009735	GO:0009788	GO:0010231	GO:0032960	GO:0005886	GO:0009939	GO:0009094	GO:0009742	GO:0009908	GO:0005774	GO:0005794	GO:0007202
CL20399.Contig4_All	GO:0016023
CL8130.Contig2_All	GO:1901363	GO:0097159
CL19838.Contig5_All	GO:0006561	GO:0016310	GO:0005524	GO:0004349	GO:0005737
CL19018.Contig1_All	GO:0005774	GO:0005768	GO:0008757	GO:0016021	GO:0032259	GO:0005802
CL6464.Contig3_All	GO:0016021	GO:0016023
Unigene73854_All	GO:0015074	GO:0003676
CL824.Contig15_All	GO:0004652	GO:0003723	GO:0005634	GO:0006378
CL18964.Contig1_All	GO:0008289	GO:0005618	GO:0006869	GO:0005576	GO:0071555
CL6252.Contig2_All	GO:0005463	GO:0005783	GO:1903070	GO:1903857	GO:0005351	GO:0000139	GO:0008643	GO:0015789	GO:1990569	GO:0016021	GO:1902183	GO:0015992	GO:0010584
CL8666.Contig3_All	GO:0016021	GO:0006633	GO:0016747
CL14839.Contig7_All	GO:0008287	GO:0046872	GO:0006470	GO:0005739	GO:0004722
CL948.Contig5_All	GO:0003723	GO:0071004	GO:0005686	GO:0000381	GO:0000389	GO:0071013
CL14276.Contig3_All	GO:0009507
Unigene62796_All	GO:0004553	GO:0030247	GO:0005975	GO:0046658
CL7501.Contig4_All	GO:0098869	GO:0055114	GO:0032542
Unigene10477_All	GO:0016021	GO:0015238	GO:0015297	GO:0006855
Unigene11301_All	GO:0005887	GO:0005452	GO:0051453	GO:0098656	GO:0015698
CL4994.Contig3_All	GO:0003958	GO:0050661	GO:0016226	GO:0010181	GO:0050660	GO:0055114	GO:0005737
Unigene41399_All	GO:0003676
Unigene27964_All	GO:0016042	GO:0016787
Unigene13111_All	GO:0050661	GO:0004499	GO:0050660	GO:0016021	GO:0055114
CL5738.Contig6_All	GO:0016021
Unigene34313_All	GO:0006633	GO:0050080
Unigene24187_All	GO:0046323	GO:0005887	GO:0005355	GO:0005351	GO:0015992	GO:1904659
CL10878.Contig2_All	GO:0019252	GO:0004373	GO:0009501	GO:0009507
CL1369.Contig9_All	GO:0005524	GO:0004672	GO:0006468	GO:0009536
Unigene48364_All	GO:0010008	GO:0090630	GO:0006886	GO:0042594	GO:0006914	GO:0031338	GO:0005776	GO:0017137	GO:0005096
CL9367.Contig1_All	GO:0004674	GO:0005524	GO:0006468
CL5555.Contig4_All	GO:0070534	GO:0061630	GO:0005634	GO:0005524	GO:0031625	GO:0005737	GO:0006301
CL12183.Contig2_All	GO:0000166	GO:0004672
Unigene30139_All	GO:0004805	GO:0005992	GO:0016311
CL3903.Contig1_All	GO:0006412	GO:0003735	GO:0022627
CL4911.Contig18_All	GO:0005634	GO:0019243	GO:0019172	GO:0006357	GO:0003713	GO:0005829	GO:0005739	GO:0070301	GO:0019249
CL21145.Contig2_All	GO:0003746	GO:0005622	GO:0006414	GO:0005525	GO:0003924
Unigene23266_All	GO:0031012	GO:0006508	GO:0004222	GO:0008270	GO:0016023
CL11532.Contig5_All	GO:0006508	GO:0016021	GO:0016023	GO:0008236
CL2936.Contig14_All	GO:0008643	GO:0005887	GO:0051119
CL6183.Contig3_All	GO:0000166	GO:0003676
CL103.Contig9_All	GO:0006508	GO:0008236
CL21466.Contig5_All	GO:0042393	GO:0003677	GO:0005634	GO:0008270	GO:0005694	GO:0034968	GO:0018024
CL5399.Contig1_All	GO:0003677	GO:0005634
CL4586.Contig39_All	GO:0009536	GO:0055114	GO:0016491
CL6790.Contig2_All	GO:0016021	GO:0009536
CL21243.Contig2_All	GO:0003682	GO:0006351
Unigene51397_All	GO:0003779	GO:0005739
CL508.Contig5_All	GO:0031224
CL14694.Contig3_All	GO:0005686
CL12670.Contig3_All	GO:0005484	GO:0000149	GO:0005768	GO:0006906	GO:0006623	GO:0007033	GO:0031201	GO:0016021	GO:0006887
CL13638.Contig3_All	GO:0000287	GO:0006432	GO:0004826	GO:0005524	GO:0005829	GO:0000049	GO:0009328
CL19046.Contig1_All	GO:0007018	GO:0005524	GO:0003777	GO:0008017
Unigene38819_All	GO:0003743	GO:0005622	GO:0005525	GO:0001731	GO:0003924
Unigene40476_All	GO:0006857	GO:0016021	GO:0005215
CL15561.Contig5_All	GO:0016787
Unigene32560_All	GO:0003677	GO:0005524	GO:0006367	GO:0032508	GO:0006289	GO:0004003
CL13729.Contig1_All	GO:0016023
Unigene14044_All	GO:0000287	GO:0005634	GO:0004634	GO:0006096	GO:0000015
CL15085.Contig2_All	GO:0005524	GO:0016851	GO:0005739	GO:0015979	GO:0015995	GO:0031969	GO:0009570
CL1077.Contig1_All	GO:0008652	GO:0006535	GO:0009001	GO:0005737
CL14488.Contig2_All	GO:0006996	GO:0005488
CL19978.Contig7_All	GO:0006810	GO:0005524	GO:0016021	GO:0016887
CL3038.Contig3_All	GO:0034414	GO:0042781
Unigene34418_All	GO:0016310	GO:0016757	GO:0005524	GO:0004849	GO:0005829	GO:0006206	GO:0044206	GO:0044211
CL12831.Contig1_All	GO:0006355	GO:0043565	GO:0003700
CL12307.Contig3_All	GO:0005524	GO:0004672	GO:0006468
Unigene38250_All	GO:0034219	GO:0016021	GO:0051119
CL3422.Contig5_All	GO:0006508	GO:0030163	GO:0004190
Unigene25930_All	GO:0004674	GO:0005524	GO:0006468
Unigene59224_All	GO:0006886	GO:0005622
CL3552.Contig5_All	GO:0009543	GO:0009538	GO:0015979
CL6814.Contig3_All	GO:0005840	GO:0006412	GO:0003735
CL3795.Contig21_All	GO:0006433	GO:0003723	GO:0005524	GO:0005737	GO:0004827
CL3707.Contig10_All	GO:0004364	GO:0006749	GO:0005737
Unigene52584_All	GO:0016760	GO:0030244	GO:0016021	GO:0071555
Unigene31684_All	GO:0080043	GO:0043231	GO:0009813	GO:0080044	GO:0052696
Unigene63045_All	GO:0007264	GO:0005622	GO:0005525
Unigene23408_All	GO:0055085	GO:0016021	GO:0005215
CL318.Contig6_All	GO:0071421	GO:0034755	GO:0005384	GO:0005381	GO:0071281	GO:0005774	GO:0030026	GO:0016021	GO:0006880
CL16.Contig9_All	GO:0055129	GO:0005618	GO:0055114	GO:0004735
CL20485.Contig5_All	GO:0001228	GO:0005634	GO:0030154	GO:0001085	GO:0005667	GO:0000977	GO:0003682	GO:0045944	GO:0008270
Unigene41354_All	GO:0030410	GO:0030418
CL14613.Contig1_All	GO:0003899	GO:0003677	GO:0006351
CL14272.Contig2_All	GO:0006355	GO:0032783
CL13020.Contig3_All	GO:0046914	GO:0030001	GO:0005737	GO:0046916
Unigene83304_All	GO:0000145	GO:0006904
CL8011.Contig9_All	GO:0001731	GO:0016282	GO:0003743	GO:0006446	GO:0005829	GO:0033290	GO:0005852	GO:0005886
Unigene48249_All	GO:0009058	GO:0003824
CL6144.Contig9_All	GO:0004814	GO:0005524	GO:0006420	GO:0005737
Unigene34675_All	GO:0016021
CL4024.Contig2_All	GO:0006833	GO:0015250	GO:0005887	GO:0034220	GO:0015254	GO:0009992	GO:0015793
CL1110.Contig6_All	GO:0016021
Unigene54807_All	GO:0005313	GO:0089711	GO:0015808	GO:0015189	GO:0015812	GO:0015185	GO:1903826	GO:0005887	GO:0015180	GO:0015181	GO:1903401	GO:0015297
CL2072.Contig1_All	GO:0006401	GO:0031125	GO:0003723	GO:0005634	GO:0005524	GO:0003724
CL18784.Contig7_All	GO:0050794	GO:0009725	GO:0006351
CL8144.Contig1_All	GO:0055070	GO:0016021
CL1216.Contig28_All	GO:0005524	GO:0004386	GO:0003676
Unigene30841_All	GO:0006099	GO:0005975	GO:0030060	GO:0006108
Unigene83261_All	GO:0003677	GO:0005524	GO:0009536	GO:0032508	GO:0004003
CL16461.Contig2_All	GO:0003676
CL1941.Contig30_All	GO:0016760	GO:0046872	GO:0030244	GO:0016021	GO:0071555	GO:0005886
CL8061.Contig4_All	GO:0031369	GO:0001731	GO:0016282	GO:0003743	GO:0006446	GO:0000166	GO:0033290	GO:0005852
Unigene26116_All	GO:0005509
CL21406.Contig9_All	GO:0016765	GO:0009058
CL5574.Contig2_All	GO:0046983
CL13881.Contig4_All	GO:0000122	GO:0005634	GO:0006346	GO:0008270	GO:0008327
Unigene45380_All	GO:0006284	GO:0003824
CL244.Contig32_All	GO:0046983
CL1322.Contig2_All	GO:0005739
Unigene48618_All	GO:0016021	GO:0005886
Unigene40676_All	GO:0016020	GO:0016757	GO:0005794
CL2884.Contig11_All	GO:0003723	GO:0000166	GO:0008270
CL5087.Contig6_All	GO:0016021	GO:0009536
CL11897.Contig1_All	GO:0016310	GO:0016301
CL11485.Contig7_All	GO:0016020
CL8626.Contig1_All	GO:0005840	GO:0046872	GO:0005634	GO:0006412	GO:0003735
CL4229.Contig3_All	GO:0005634	GO:0043161	GO:0003684	GO:0006289
CL944.Contig1_All	GO:0000287	GO:0004634	GO:0006096	GO:0009735	GO:0000015	GO:0010090	GO:0009570
CL20688.Contig5_All	GO:0045892	GO:0035267	GO:0000812	GO:0003677	GO:0006281	GO:0006338	GO:0003714	GO:0043968	GO:0043967
CL11325.Contig1_All	GO:0005509
CL11624.Contig4_All	GO:0016021	GO:0016023
CL3215.Contig4_All	GO:0003779	GO:0005524	GO:0003774	GO:0016459
CL9925.Contig6_All	GO:0000287	GO:0007165	GO:0006020	GO:0046854	GO:0046855	GO:0005829	GO:0008934	GO:0005739	GO:0009570
Unigene59053_All	GO:0008270
Unigene10006_All	GO:0043531
CL21190.Contig2_All	GO:0006631	GO:0003857	GO:0055114
CL13666.Contig10_All	GO:0004560
CL2516.Contig7_All	GO:0004471	GO:0046872	GO:0051287	GO:0055114	GO:0006108
CL1336.Contig1_All	GO:0016021
Unigene17948_All	GO:0006342	GO:0003682	GO:0000166	GO:0000785	GO:0031507	GO:0000976	GO:0005677
CL2406.Contig1_All	GO:0005634	GO:0005524	GO:0008568	GO:0016021	GO:0016023	GO:0031122
CL10214.Contig1_All	GO:0016023
CL4390.Contig1_All	GO:0005509
CL2896.Contig5_All	GO:0016021
Unigene3885_All	GO:0006308	GO:0090305	GO:0004519	GO:0003676
CL20577.Contig2_All	GO:0016123	GO:0009414	GO:0052662	GO:0009536	GO:0050891	GO:0009688
Unigene11868_All	GO:0070588	GO:0015369	GO:0016021
CL21176.Contig4_All	GO:0016757	GO:0016021	GO:0005739
Unigene77336_All	GO:0044424	GO:0008026	GO:0003676
CL10668.Contig2_All	GO:0005484	GO:0000149	GO:0006891	GO:0005801	GO:0000139	GO:0005797	GO:0048209	GO:0006906	GO:0016021	GO:0031201	GO:0006888	GO:0015031
CL5718.Contig3_All	GO:0006790	GO:0000287	GO:0008441	GO:0016311	GO:0005737	GO:0046854
CL7993.Contig6_All	GO:0002100	GO:0008270	GO:0005886	GO:0008251	GO:0009507
CL4420.Contig22_All	GO:0005634	GO:0006355	GO:0003700
Unigene46035_All	GO:0016020	GO:0009664	GO:0005618	GO:0005576	GO:0016023
CL11073.Contig1_All	GO:0005886	GO:0005773
CL2279.Contig5_All	GO:0043547	GO:0005096
CL5423.Contig5_All	GO:0016023	GO:0016788
CL2833.Contig10_All	GO:0006351
CL3954.Contig15_All	GO:0008236
CL8263.Contig3_All	GO:0006833	GO:0015250	GO:0005887	GO:0034220	GO:0015254	GO:0009992	GO:0015793
Unigene81806_All	GO:0004674	GO:0005524	GO:0006468	GO:0016021
CL8418.Contig3_All	GO:0005634	GO:0006355	GO:0003700
Unigene30814_All	GO:0000166	GO:0008270	GO:0003676
CL2090.Contig3_All	GO:0009536
Unigene44816_All	GO:0003824
CL6385.Contig3_All	GO:0004252	GO:0016485	GO:0016021
CL4561.Contig1_All	GO:0035349	GO:0006412	GO:0015228	GO:0016021	GO:0003735	GO:0005739
Unigene43422_All	GO:0003887	GO:0005663	GO:0071897	GO:0005524	GO:0003689	GO:0009360	GO:0006261
CL16174.Contig3_All	GO:0005524	GO:0009695	GO:0004321	GO:0005777	GO:0016874
CL14987.Contig3_All	GO:0020037	GO:0016023	GO:0055114	GO:0006979	GO:0046872	GO:0004601	GO:0098869	GO:0005576	GO:0042744
Unigene23742_All	GO:0000122	GO:0004407	GO:0001106	GO:0000785	GO:0000118	GO:0016575
CL3880.Contig6_All	GO:0019252	GO:0046835	GO:0005524	GO:0008865
Unigene70434_All	GO:0044710
Unigene37790_All	GO:0005634	GO:0004525	GO:0090502	GO:0003725	GO:0030422	GO:0031053	GO:0031054
CL472.Contig11_All	GO:0016021
Unigene43698_All	GO:0005488
CL15360.Contig3_All	GO:0031177	GO:0006633	GO:0009507
CL2119.Contig1_All	GO:1902600	GO:0035725	GO:0015385	GO:0006885	GO:0016021
Unigene50238_All	GO:0004640	GO:0000162
CL9132.Contig2_All	GO:0045490	GO:0045330	GO:0005618	GO:0043086	GO:0030599	GO:0046910	GO:0042545
CL20857.Contig10_All	GO:0045735
CL15232.Contig2_All	GO:0046654	GO:0008270	GO:0005525	GO:0035998	GO:0006729	GO:0003934	GO:0005737
CL11436.Contig1_All	GO:0005634	GO:0009738	GO:0005524	GO:0035556	GO:0005737	GO:0046777	GO:0004713	GO:0018105	GO:0004683	GO:0009931	GO:0005516	GO:0005886
CL7252.Contig3_All	GO:0005730	GO:0009561	GO:0006364
CL2310.Contig9_All	GO:0008270
CL14559.Contig2_All	GO:0061630	GO:0046872	GO:0043161	GO:0042787	GO:0000209
CL1416.Contig16_All	GO:1901409	GO:0005634	GO:0016538	GO:0045737	GO:0019901	GO:0000307	GO:0051301	GO:0045944
CL1956.Contig2_All	GO:0016021	GO:0004045
CL7656.Contig4_All	GO:0032781	GO:0001671	GO:0051087
Unigene36763_All	GO:0003333	GO:0016021	GO:0005886	GO:0015171
CL10243.Contig2_All	GO:0003906	GO:0046872	GO:0005634	GO:0006284	GO:0008311	GO:0090305
Unigene54712_All	GO:0005524	GO:0004672	GO:0006468	GO:0016021
CL14080.Contig2_All	GO:0005759	GO:0006986	GO:0046872	GO:0051085	GO:0051082	GO:0051087	GO:0009507
CL6869.Contig2_All	GO:0008080
CL3685.Contig5_All	GO:0005634	GO:0006355	GO:0043565	GO:0003700
Unigene17312_All	GO:0006572	GO:1902000	GO:0004334	GO:0005829	GO:0008219
CL17130.Contig3_All	GO:0044699	GO:0044424	GO:0006511	GO:0016567	GO:0004842
CL4238.Contig3_All	GO:0003723	GO:0000166	GO:0005737
CL7533.Contig5_All	GO:0008152	GO:0003824
CL2995.Contig2_All	GO:0005739
CL742.Contig18_All	GO:0055114	GO:0016491
CL83.Contig7_All	GO:0005737
CL3437.Contig5_All	GO:0016021
CL9743.Contig2_All	GO:0046983
Unigene29385_All	GO:0044424	GO:0006281	GO:0006260
CL20002.Contig1_All	GO:0003677	GO:0005634	GO:0006355
Unigene3549_All	GO:0015074	GO:0003676
Unigene1160_All	GO:0005351	GO:0000139	GO:0008643	GO:0016021	GO:0015992	GO:0015136	GO:1905039	GO:0015739
CL13504.Contig5_All	GO:0009506	GO:0005829	GO:0005886
Unigene73688_All	GO:0016021
Unigene7484_All	GO:0015035	GO:0009055	GO:0005623	GO:0055114	GO:0045454
CL1236.Contig3_All	GO:0016020
Unigene55463_All	GO:0016709	GO:0031314	GO:0044550	GO:0006744	GO:0055114	GO:0016712	GO:0071949
CL17448.Contig2_All	GO:0048046	GO:0045735	GO:0005618	GO:0033609	GO:0046564	GO:0030145
CL19264.Contig11_All	GO:0005509
CL20547.Contig4_All	GO:0004252	GO:0016485	GO:0005794	GO:0016021
CL2567.Contig9_All	GO:0051603	GO:0004185	GO:0016747	GO:0019748
CL4705.Contig3_All	GO:0016021
CL21191.Contig15_All	GO:0006355	GO:0043565	GO:0003700
CL13624.Contig6_All	GO:0007165	GO:0004674	GO:0005524	GO:0006468
CL3102.Contig2_All	GO:0008565	GO:0016021	GO:0015031	GO:0005886
Unigene59340_All	GO:0016020	GO:0016298	GO:0006629
Unigene33345_All	GO:0006810	GO:0005524	GO:0016021	GO:0016887
CL3007.Contig1_All	GO:0016787	GO:0006629
CL4330.Contig9_All	GO:0016021	GO:0015031
CL3809.Contig23_All	GO:0005634	GO:0007275	GO:0006355
CL14111.Contig2_All	GO:0005739
CL1656.Contig5_All	GO:0009228	GO:0080041	GO:0051536	GO:0009570
Unigene37530_All	GO:0070588	GO:0015369	GO:0016021
CL12365.Contig2_All	GO:0043547	GO:0006888	GO:0017112	GO:0030008	GO:0005737
CL1852.Contig5_All	GO:0005342	GO:0005887	GO:1903825	GO:0009941
CL7534.Contig3_All	GO:0009826	GO:0030246	GO:0005783	GO:0030244	GO:0042742	GO:0033919	GO:0009507
CL4903.Contig11_All	GO:0005544	GO:0005509
CL21234.Contig4_All	GO:0008270
Unigene25146_All	GO:0046620	GO:0009926
CL5702.Contig1_All	GO:0000155	GO:0016020	GO:0019955	GO:0007165	GO:0006468	GO:0044464
Unigene20216_All	GO:0044763	GO:0044248	GO:1901565	GO:0044712
CL14266.Contig3_All	GO:0048467	GO:0005634
Unigene55625_All	GO:0008289	GO:0006869	GO:0016023
CL721.Contig11_All	GO:0008270
CL6618.Contig2_All	GO:0016020	GO:0061630	GO:0046872	GO:0043161
CL17809.Contig2_All	GO:0016757
CL6968.Contig1_All	GO:0055085	GO:0031965	GO:0006607	GO:0006355	GO:0005487	GO:0006999	GO:0044613	GO:0051028	GO:0005543	GO:0003697	GO:0044615	GO:0000166
CL7718.Contig4_All	GO:0005992	GO:0003824
CL6640.Contig9_All	GO:0016020	GO:0006680	GO:0004348
CL9330.Contig1_All	GO:0008270	GO:0003676
Unigene13076_All	GO:0005634	GO:0005524	GO:0008360	GO:0005737	GO:0004674	GO:0018105	GO:0016055	GO:0006897
CL574.Contig2_All	GO:0005524	GO:0004672	GO:0006468	GO:0008270
CL10194.Contig2_All	GO:0006950	GO:0005739
CL1482.Contig6_All	GO:0031146	GO:0004842	GO:0019005
Unigene58861_All	GO:0004332	GO:0006096
CL6831.Contig6_All	GO:0016023
CL1369.Contig10_All	GO:0005675	GO:0006357	GO:0006281	GO:0000079
CL3585.Contig3_All	GO:0005874	GO:0005829	GO:0007017	GO:0005525	GO:0005200	GO:0005886	GO:0003924
CL14719.Contig1_All	GO:0006662	GO:0015035	GO:0005623	GO:0055114	GO:0045454
CL14020.Contig4_All	GO:0033354	GO:0090415	GO:0046872	GO:0055114	GO:0051536	GO:0009507
CL18069.Contig2_All	GO:0007018	GO:0005524	GO:0003777	GO:0008270	GO:0008017	GO:0016887	GO:0005871
Unigene28243_All	GO:0006950
CL1167.Contig3_All	GO:0016787
CL5110.Contig12_All	GO:0009055	GO:0005506
Unigene31017_All	GO:0007018	GO:0005524	GO:0005874	GO:0003777	GO:0008017	GO:0016887	GO:0005871
CL8363.Contig1_All	GO:0005634	GO:0005737
Unigene41118_All	GO:0016740
Unigene78656_All	GO:0016787
CL2207.Contig10_All	GO:0005634	GO:0005783
CL21448.Contig24_All	GO:0009058	GO:0044237
Unigene26701_All	GO:0016021	GO:0015031
CL2733.Contig7_All	GO:0035864	GO:0006401	GO:0006813	GO:0003723	GO:0005524	GO:0003724	GO:0005773
CL857.Contig37_All	GO:0016023
CL15003.Contig8_All	GO:0005681	GO:0009536
CL5904.Contig18_All	GO:0003677
Unigene46911_All	GO:0005829	GO:0055114	GO:0051213	GO:0018580
CL11727.Contig1_All	GO:0019243	GO:0019172	GO:0019249	GO:0016798
Unigene19113_All	GO:0004674	GO:0005524	GO:0006468	GO:0016021
CL11205.Contig5_All	GO:0046872	GO:0016491
CL5873.Contig4_All	GO:0005634	GO:0006355	GO:0043565	GO:0003700
CL5383.Contig14_All	GO:0005634	GO:0005737
CL1935.Contig2_All	GO:0031072	GO:0051082
CL3302.Contig4_All	GO:0046914	GO:0030001	GO:0005737	GO:0046916
CL18603.Contig1_All	GO:0000166	GO:0004672
Unigene28453_All	GO:0005739
CL9242.Contig11_All	GO:0055085	GO:0005524	GO:0042626	GO:0016021
Unigene4672_All	GO:0031012	GO:0006508	GO:0004222	GO:0008270
CL1612.Contig25_All	GO:0005684	GO:0000398	GO:0005686	GO:0009536	GO:0005689	GO:0071011	GO:0071013
CL9408.Contig1_All	GO:0008270	GO:0016021	GO:0019706
CL1615.Contig3_All	GO:0050794	GO:0006950	GO:0048583
Unigene17995_All	GO:0016747
CL5053.Contig3_All	GO:0030246	GO:0048046	GO:0016853	GO:0005829	GO:0005975	GO:0016021
Unigene48552_All	GO:0009536
CL1985.Contig8_All	GO:0006857	GO:0016021	GO:0005215
Unigene49644_All	GO:0046408	GO:0016021	GO:0015995	GO:0031969
CL15464.Contig2_All	GO:0003746	GO:0006414	GO:0005853
CL13302.Contig2_All	GO:0009825	GO:0010305	GO:0009956	GO:0010540	GO:0009965	GO:0009933
Unigene14215_All	GO:0061630	GO:0043161	GO:0016567	GO:0008270	GO:0016021
CL2493.Contig1_All	GO:0000160	GO:0005622
CL576.Contig8_All	GO:0006810	GO:0000166	GO:0005622	GO:0003676
CL9158.Contig9_All	GO:0032543	GO:0050567	GO:0070681	GO:0005739	GO:0030956	GO:0009570
CL13481.Contig4_All	GO:0003824
Unigene61635_All	GO:0016021
CL6802.Contig11_All	GO:0008289	GO:0005634	GO:0006355	GO:0043565
CL15329.Contig3_All	GO:0010276	GO:0016310	GO:0010189	GO:0016021	GO:0031969
CL6583.Contig3_All	GO:0009247	GO:0016758
CL20338.Contig4_All	GO:1902600	GO:0016021	GO:0015299
CL17222.Contig1_All	GO:0046872	GO:0005634	GO:0005737
CL8666.Contig2_All	GO:0016021	GO:0006633	GO:0016747
CL3185.Contig12_All	GO:0016021
CL760.Contig13_All	GO:0004175	GO:0005634	GO:0006351	GO:0016926	GO:0016929
CL5185.Contig5_All	GO:0004471	GO:0046872	GO:0051287	GO:0055114	GO:0006108
CL3677.Contig8_All	GO:0046872	GO:0004655	GO:0006779
Unigene72237_All	GO:0016787
Unigene47309_All	GO:0016787
Unigene36097_All	GO:0005525	GO:0003924
CL1310.Contig13_All	GO:0005634	GO:0005737
CL13063.Contig4_All	GO:0016671	GO:0051604	GO:0003756	GO:0016021	GO:0009536	GO:0005789	GO:0055114
Unigene13459_All	GO:0000244	GO:0005690	GO:0071011	GO:0005687	GO:0046540
CL20761.Contig2_All	GO:0000155	GO:0016310	GO:0007165	GO:0005524
CL14876.Contig5_All	GO:0006810	GO:0019776	GO:0006501	GO:0010150	GO:0000422	GO:0006995	GO:0034274	GO:0044804	GO:0034045	GO:0000045
CL16617.Contig1_All	GO:0003677	GO:0005634	GO:0000819	GO:0000712	GO:0005524	GO:0006268	GO:0044774	GO:0003918	GO:0009330	GO:0006312	GO:0009295	GO:0006265
CL3515.Contig4_All	GO:0032389	GO:0005712	GO:0009555	GO:0005524	GO:0006298	GO:0009845	GO:0030983	GO:0000790	GO:0048316	GO:0003697	GO:0006312	GO:0000795	GO:0016887
CL6775.Contig7_All	GO:0008652	GO:0005634	GO:0005524	GO:0048364	GO:0004017	GO:0046939	GO:0005739	GO:0048367	GO:0009570
CL3840.Contig9_All	GO:0006351
CL4619.Contig20_All	GO:0010268	GO:0016705	GO:0020037	GO:0005506	GO:0016131	GO:0016021	GO:0004497	GO:0055114
CL13533.Contig5_All	GO:0006810	GO:0016021
CL11772.Contig7_All	GO:0016310	GO:0016787	GO:0009231	GO:0008531
Unigene74750_All	GO:0003677	GO:0005634	GO:0005524	GO:0051301	GO:0051701	GO:0004386	GO:0045003	GO:0007067
CL23.Contig5_All	GO:0000287	GO:0045332	GO:0005524	GO:0016021	GO:0004012	GO:0005886
Unigene51502_All	GO:0008081	GO:0016023	GO:0006629
Unigene8526_All	GO:0016021
CL4980.Contig5_All	GO:0016021
Unigene24956_All	GO:0070588	GO:0015369	GO:0005774	GO:0016021
CL10098.Contig8_All	GO:0043531
CL11084.Contig1_All	GO:0005840	GO:0006412	GO:0003735
Unigene20494_All	GO:0016020
CL7034.Contig7_All	GO:0004674	GO:0005524	GO:0006468
CL313.Contig10_All	GO:0044599
CL1838.Contig2_All	GO:0004674	GO:0005524	GO:0009506	GO:0006952	GO:0006468	GO:0005886
Unigene54508_All	GO:0019953	GO:0016020	GO:0005618	GO:0005576	GO:0071555	GO:0016023
CL10025.Contig9_All	GO:0044424	GO:0005488
CL3609.Contig8_All	GO:0003824	GO:0035091
CL5290.Contig1_All	GO:0015018	GO:0016021	GO:0042285	GO:0009834	GO:0010417
CL2182.Contig8_All	GO:0016021	GO:0015238	GO:0015297	GO:0006855	GO:0009507
Unigene2965_All	GO:0016023	GO:0016788
Unigene12224_All	GO:0009099	GO:0046872	GO:0009097	GO:0004455	GO:0055114
CL11778.Contig1_All	GO:0003677	GO:0005634	GO:0006355
CL1752.Contig9_All	GO:0016310	GO:0015969	GO:0005524	GO:0016301	GO:0008893	GO:0042594	GO:0008728	GO:0005525	GO:0009507	GO:0006629
CL20282.Contig25_All	GO:0044424
CL69.Contig8_All	GO:0006810	GO:0000023	GO:0016021	GO:0009706
CL7203.Contig4_All	GO:0016021	GO:0035091
CL7466.Contig1_All	GO:0048827	GO:0010229
CL364.Contig9_All	GO:0016567	GO:0004842
CL4586.Contig15_All	GO:0055114	GO:0016491
CL691.Contig1_All	GO:0006511	GO:0008541	GO:0042176	GO:0030234	GO:0050790
CL8183.Contig5_All	GO:0000462	GO:0034511	GO:0005634	GO:0000479	GO:0030688	GO:0005525	GO:0003924
CL1008.Contig21_All	GO:0006950	GO:0016021	GO:0005516
CL1552.Contig9_All	GO:0016787	GO:0009536	GO:0046856
CL3701.Contig1_All	GO:0003729	GO:0005634	GO:0006379	GO:0006378
Unigene40664_All	GO:0006351
CL3422.Contig6_All	GO:0006508	GO:0030163	GO:0004190
CL20375.Contig6_All	GO:0008270	GO:0016021	GO:0019706
CL11307.Contig5_All	GO:0042646	GO:0010468	GO:0009642
CL2101.Contig7_All	GO:0016787
CL11760.Contig2_All	GO:0003723	GO:0006412	GO:0003735	GO:0015935
CL18039.Contig2_All	GO:0016021	GO:0016023
CL17303.Contig1_All	GO:0006413	GO:0003743
CL9863.Contig9_All	GO:0016709	GO:0016020	GO:0046872	GO:0044550
CL10268.Contig1_All	GO:0004416	GO:0019243
CL19885.Contig6_All	GO:0006006	GO:0050661	GO:0016620	GO:0051287	GO:0055114
CL4941.Contig2_All	GO:0046872	GO:0004721	GO:0006470
Unigene16256_All	GO:0051276	GO:0004386	GO:0016023	GO:0006259
Unigene8237_All	GO:0005884	GO:0005524	GO:0003774	GO:0005200
CL19957.Contig2_All	GO:1901363	GO:0097159
CL18016.Contig28_All	GO:0016021	GO:0010043	GO:0005385	GO:0061088	GO:0071577
CL14192.Contig7_All	GO:0006857	GO:0016021	GO:0005215
CL317.Contig15_All	GO:0033306	GO:0010287	GO:0004144
Unigene47925_All	GO:0016021
CL15921.Contig6_All	GO:0043231	GO:0030246	GO:0004565	GO:0009341	GO:0005975
Unigene55110_All	GO:0007165	GO:0008536	GO:0008565	GO:0005635	GO:0005829	GO:0006606
Unigene27622_All	GO:0016021
CL10098.Contig1_All	GO:0043531
CL21424.Contig6_All	GO:0045492	GO:0016021
CL6569.Contig7_All	GO:0048046	GO:0006520	GO:0042802	GO:0004069	GO:0009058	GO:0009941	GO:0005739	GO:0010319	GO:0030170	GO:0009570
CL3713.Contig4_All	GO:0008253	GO:0016311	GO:0005739	GO:0009264
CL4574.Contig3_All	GO:0004674	GO:0005524	GO:0006468	GO:0016021
CL8068.Contig7_All	GO:0008270	GO:0016021
CL8786.Contig1_All	GO:0008757	GO:0032259	GO:0009507
CL96.Contig5_All	GO:0005763	GO:0003735
CL21436.Contig1_All	GO:0016021
CL15422.Contig30_All	GO:0033617	GO:0005507	GO:0016021	GO:0005739	GO:0009793
CL13706.Contig6_All	GO:0003723	GO:0009555	GO:0005762	GO:0010197	GO:0006412	GO:0003735	GO:0009567
CL19403.Contig2_All	GO:0008270
CL10217.Contig3_All	GO:0051603	GO:0004185	GO:0005773
CL1393.Contig9_All	GO:0005634	GO:0006355
CL4713.Contig2_All	GO:0016747
CL16199.Contig1_All	GO:0016597	GO:0042450	GO:0004585	GO:0000050	GO:0009570
CL14581.Contig1_All	GO:0022900	GO:0005615	GO:0051603	GO:0004197	GO:0016023	GO:0005764
CL855.Contig5_All	GO:0017148	GO:0090071	GO:0043023	GO:0005739
Unigene48915_All	GO:0016021	GO:0006633	GO:0016747
CL12265.Contig9_All	GO:0006098	GO:0017057	GO:0005975
Unigene74117_All	GO:0016020	GO:0006633	GO:0016747	GO:0005739	GO:0016023
CL21455.Contig4_All	GO:0006541	GO:0006529	GO:0005829	GO:0042803	GO:0004066
CL402.Contig1_All	GO:0004674	GO:0005524	GO:0005509	GO:0030247	GO:0006468	GO:0016021	GO:0016023
CL10165.Contig3_All	GO:0010287
CL21197.Contig5_All	GO:0046872	GO:0003993	GO:0016311
CL7961.Contig14_All	GO:0031519
Unigene21393_All	GO:0016709	GO:0016020	GO:0046872	GO:0044550
CL6242.Contig6_All	GO:0006464	GO:0015031
CL7893.Contig2_All	GO:0042393	GO:0005634	GO:0006355	GO:0008270	GO:0016568
CL381.Contig9_All	GO:0006457	GO:0005524	GO:0051082	GO:0006950
CL3959.Contig1_All	GO:0016021
Unigene31699_All	GO:0005524
CL17835.Contig2_All	GO:0005759	GO:0006633
CL9697.Contig4_All	GO:0016020
CL10120.Contig3_All	GO:0005739
CL4483.Contig7_All	GO:0007112	GO:0009524	GO:0000187	GO:0005524	GO:0010311	GO:0004708	GO:0004702
Unigene27443_All	GO:0005634	GO:0042787	GO:0005737	GO:0004842	GO:0016874
CL5232.Contig4_All	GO:0003677	GO:0005634	GO:0006351	GO:0055114	GO:0016491
Unigene37647_All	GO:0055114	GO:0009534	GO:0016491
CL4792.Contig8_All	GO:0005524	GO:0004672	GO:0006470	GO:0006468	GO:0004722
CL20499.Contig3_All	GO:0097159	GO:1901363	GO:0004004	GO:0010501
CL10190.Contig4_All	GO:0030246	GO:0004674	GO:0005524	GO:0006468	GO:0016021
Unigene62702_All	GO:0008270
CL5394.Contig5_All	GO:0003993	GO:0016311
CL19675.Contig62_All	GO:0004674	GO:0005524	GO:0005509	GO:0006468
CL4685.Contig1_All	GO:0000103	GO:0006457	GO:0015035	GO:0055114	GO:0005737	GO:0045454	GO:0006662	GO:0016671	GO:0034599
CL13111.Contig1_All	GO:0046872
CL3954.Contig5_All	GO:0004252	GO:0005618
CL103.Contig8_All	GO:0006508	GO:0008236
CL9916.Contig2_All	GO:0003723	GO:0005524	GO:0004004	GO:0010501
CL19505.Contig5_All	GO:0055091	GO:0055089	GO:0070328	GO:0004623	GO:0042171
CL19908.Contig5_All	GO:0016042	GO:0004435	GO:0035556	GO:0004871	GO:0005739
CL8215.Contig1_All	GO:0016709	GO:0010143	GO:0020037	GO:0005506	GO:0052722	GO:0044550	GO:0016021	GO:0055114
CL16110.Contig1_All	GO:0016021
Unigene34645_All	GO:0055114	GO:0009534	GO:0016491
CL10493.Contig3_All	GO:0016773	GO:0015979	GO:0009507
Unigene54676_All	GO:0016021
CL1846.Contig12_All	GO:0017119	GO:0005829	GO:0007030	GO:0000301
CL19835.Contig12_All	GO:1901363	GO:0097159
CL9440.Contig4_All	GO:0016021	GO:0042578
CL1576.Contig15_All	GO:0006032	GO:0008061	GO:0005975	GO:0004568	GO:0005576
CL5002.Contig5_All	GO:0006457	GO:0003755	GO:0000413
Unigene47487_All	GO:0003333	GO:0016021	GO:0015171
CL13704.Contig1_All	GO:0008270	GO:0016021
CL2698.Contig2_All	GO:0016023
CL8039.Contig5_All	GO:0055085	GO:0016021	GO:0006814	GO:0005215
Unigene82861_All	GO:0006351	GO:0005488
Unigene37181_All	GO:0004364	GO:0006749	GO:0005634	GO:0003746	GO:0006414	GO:0005737
Unigene14069_All	GO:1901363	GO:0097159
CL6139.Contig3_All	GO:0005634	GO:0098869	GO:0004601	GO:0055114	GO:0010231	GO:0009269	GO:0051920
CL8479.Contig4_All	GO:0006506	GO:0005524	GO:0030247	GO:0006468	GO:0007166	GO:0004674	GO:0005509	GO:0016021	GO:0005789	GO:0005886
CL2323.Contig1_All	GO:0000287	GO:0044208	GO:0046040	GO:0005525	GO:0004019	GO:0009507
Unigene7607_All	GO:0003333	GO:0016021	GO:0005886	GO:0015171
CL657.Contig1_All	GO:0005622
CL11796.Contig2_All	GO:0005874	GO:0051298	GO:0000923	GO:0005816	GO:0005813	GO:0005200	GO:0051011	GO:0043015	GO:0007126	GO:0090307	GO:0008274	GO:0051415	GO:0031122
CL21197.Contig12_All	GO:0046872	GO:0003993	GO:0016311
CL3626.Contig22_All	GO:0006397	GO:0003723	GO:0005634	GO:0000166
CL14463.Contig8_All	GO:0007131	GO:0000042	GO:0000795
Unigene5984_All	GO:0009768	GO:0010287	GO:0009535	GO:0009416	GO:0018298	GO:0046872	GO:0031409	GO:0016021	GO:0009941	GO:0016168	GO:0009522
CL15468.Contig2_All	GO:0000470	GO:0000460	GO:0005730	GO:0030687
CL2613.Contig4_All	GO:0016023
CL3567.Contig18_All	GO:0000166	GO:0003676
CL4198.Contig7_All	GO:0008716	GO:0046872	GO:0005524	GO:0009507
Unigene8759_All	GO:0009987	GO:0016023
Unigene51831_All	GO:0016021
CL14009.Contig1_All	GO:0016021
CL7364.Contig11_All	GO:0016021	GO:0005739
CL19675.Contig24_All	GO:0004674	GO:0005524	GO:0005509	GO:0006468
CL18973.Contig15_All	GO:0003677	GO:0005634	GO:0000160	GO:0006355	GO:0009735	GO:0000156
CL12394.Contig3_All	GO:0015074	GO:0008270	GO:0009536	GO:0003676
CL1125.Contig6_All	GO:0016020
Unigene35988_All	GO:0031307
CL14226.Contig3_All	GO:0005506	GO:0016021	GO:0006633	GO:0016023	GO:0055114	GO:0016491
Unigene73312_All	GO:0016020
CL13657.Contig2_All	GO:0003824	GO:0050662
Unigene41123_All	GO:0006810	GO:0016021	GO:0005215
Unigene5489_All	GO:0052692	GO:0009505	GO:0005975
CL10098.Contig3_All	GO:0043531
CL1567.Contig3_All	GO:0016614	GO:0009055	GO:0051537	GO:0005506	GO:0050660	GO:0004854	GO:0055114	GO:0016903	GO:0005829	GO:0009115
CL19738.Contig24_All	GO:0005737
CL14409.Contig9_All	GO:0005634	GO:0006355	GO:0043565	GO:0003700
Unigene61956_All	GO:0000166	GO:0003676
CL7500.Contig1_All	GO:0004864	GO:0043666	GO:0043086	GO:0000164	GO:0009966
CL10662.Contig3_All	GO:0005506	GO:0055114	GO:0051213
CL5647.Contig1_All	GO:0009055	GO:0005747	GO:0009735	GO:0055114	GO:0008137	GO:0050897
Unigene37967_All	GO:0055085	GO:0005509	GO:0006412	GO:0016021	GO:0003735
CL19793.Contig3_All	GO:0004315	GO:0006633	GO:0009507
CL2187.Contig5_All	GO:0008152	GO:0016758
Unigene47610_All	GO:0046839	GO:0007165	GO:0005887	GO:0006644	GO:0008195
CL4132.Contig1_All	GO:0005665	GO:0003677	GO:0001055	GO:0006351	GO:0001054	GO:0005666	GO:0001056	GO:0005736
CL17579.Contig1_All	GO:0004252	GO:0016020	GO:0006508	GO:0005618	GO:0016023
Unigene39178_All	GO:0006397	GO:0005739
CL19019.Contig1_All	GO:0003723	GO:0005634	GO:0005845	GO:0006370	GO:0004482	GO:0036265
CL10194.Contig1_All	GO:0006950	GO:0005739
CL17742.Contig2_All	GO:0005739	GO:0016788
Unigene41591_All	GO:0009908	GO:0010143	GO:0090447	GO:0016021	GO:0016311	GO:0016791
CL4721.Contig3_All	GO:0006351
CL7523.Contig6_All	GO:0043086	GO:0004857
Unigene11716_All	GO:0016310	GO:0016301
CL8568.Contig6_All	GO:2001289	GO:0008780	GO:0005739
CL17969.Contig29_All	GO:0003677	GO:0016567	GO:0008270	GO:0016874
Unigene70400_All	GO:0008483	GO:0030170
Unigene52024_All	GO:0006259
CL4153.Contig4_All	GO:0016021
CL5480.Contig4_All	GO:0006401	GO:0031125	GO:0003723	GO:0005634	GO:0005524	GO:0003724	GO:0005739
Unigene54306_All	GO:0046423	GO:0009507
Unigene51288_All	GO:0006457	GO:0005615	GO:0030173	GO:0003756	GO:0016971	GO:0055114	GO:0045454
Unigene11568_All	GO:0030245	GO:0005576	GO:0071555	GO:0008810
Unigene55809_All	GO:0004674	GO:0007166	GO:0005488	GO:0005886
CL15771.Contig3_All	GO:0004674	GO:0005524	GO:0006468
CL4208.Contig2_All	GO:0031209	GO:0007015	GO:0042802	GO:0010090	GO:0005886	GO:0051259	GO:0032403
CL4937.Contig39_All	GO:0004674	GO:0005524	GO:0009506	GO:0006952	GO:0006468	GO:0005886
CL13417.Contig1_All	GO:0005524	GO:0004004	GO:0010501	GO:0006364	GO:0003676
CL8407.Contig1_All	GO:0016740
CL3632.Contig5_All	GO:0009987
CL12129.Contig2_All	GO:0005739
CL9578.Contig2_All	GO:0005739
CL6234.Contig12_All	GO:0009408
Unigene25141_All	GO:0005524	GO:0004004	GO:0010501	GO:0003676
CL2419.Contig13_All	GO:0005524	GO:0004672	GO:0006468
Unigene1604_All	GO:0016021	GO:0005739
CL7324.Contig14_All	GO:0046914	GO:0030001	GO:0005737	GO:0046916
CL13645.Contig4_All	GO:0006506	GO:0004582	GO:0030234	GO:0016023	GO:0050790	GO:0035269	GO:0030176	GO:0019348	GO:0033185
CL8340.Contig1_All	GO:0005739
Unigene34233_All	GO:0016567	GO:0004842	GO:0016874
CL3112.Contig6_All	GO:0002181	GO:0022625	GO:0003735
CL5770.Contig3_All	GO:0008652	GO:0004124	GO:0009643	GO:0031977	GO:0090322	GO:0010310	GO:0006535	GO:0016740	GO:0030170	GO:0009507	GO:0015979
Unigene41106_All	GO:0004674	GO:0005524	GO:0006468	GO:0016021
CL4339.Contig3_All	GO:0005739
CL12304.Contig3_All	GO:0055085	GO:0006412	GO:0016021	GO:0005743	GO:0003735
CL2240.Contig8_All	GO:0009536
Unigene62680_All	GO:0016023
CL20769.Contig1_All	GO:0005634	GO:0009738	GO:0005524	GO:0035556	GO:0005737	GO:0046777	GO:0018105	GO:0005509	GO:0004683	GO:0009931	GO:0005516	GO:0005886
CL4281.Contig4_All	GO:0008270	GO:0016021	GO:0016023	GO:0019706
CL5565.Contig5_All	GO:0003677	GO:0005634	GO:0006355
CL21258.Contig12_All	GO:0016705	GO:0020037	GO:0005506	GO:0004497	GO:0005739	GO:0055114
CL21375.Contig6_All	GO:0004364	GO:0006749	GO:0009407	GO:0005737
CL6689.Contig3_All	GO:0016787	GO:0046856
CL4273.Contig6_All	GO:0003677	GO:0006281	GO:0003887	GO:0008408	GO:0008409	GO:0071897	GO:0006261	GO:0090305	GO:0009507
CL21314.Contig6_All	GO:0040029	GO:0005634	GO:0005524	GO:0006355	GO:0043044	GO:0008094
CL10581.Contig9_All	GO:0005524	GO:0032543	GO:0050567	GO:0070681	GO:0005739	GO:0006450	GO:0030956	GO:0009507
CL3457.Contig2_All	GO:0016705	GO:0020037	GO:0005506	GO:0004497	GO:0055114
CL17936.Contig1_All	GO:0005774	GO:0005768	GO:0008757	GO:0016021	GO:0032259	GO:0005802
Unigene86766_All	GO:0008152	GO:0016787
CL14159.Contig3_All	GO:0005634	GO:0010309	GO:0005506	GO:0019509	GO:0055114	GO:0005737
Unigene37666_All	GO:0003723	GO:0001522	GO:0009982
CL6186.Contig10_All	GO:0050832	GO:0048046	GO:0009506	GO:0050203	GO:0010214	GO:0010030	GO:0033611	GO:0009735	GO:0009570
Unigene28320_All	GO:0008422	GO:1901657	GO:0005975
CL20699.Contig9_All	GO:0009536
CL4802.Contig1_All	GO:0004252	GO:0006508
Unigene10683_All	GO:0005874	GO:0007017	GO:0005525	GO:0005200	GO:0005737	GO:0003924
CL19714.Contig4_All	GO:0004674	GO:0005524	GO:0006468
CL11735.Contig7_All	GO:0005524	GO:0004672	GO:0006468
Unigene33905_All	GO:0009768	GO:0010287	GO:0009535	GO:0009416	GO:0018298	GO:0046872	GO:0031409	GO:0016021	GO:0009941	GO:0016168	GO:0009522
Unigene7944_All	GO:0009987	GO:0016023
CL10169.Contig1_All	GO:0071421	GO:0034755	GO:0005384	GO:0005381	GO:0071281	GO:0005774	GO:0030026	GO:0016021	GO:0006880
CL11532.Contig3_All	GO:0006508	GO:0016021	GO:0016023	GO:0008236
CL1399.Contig2_All	GO:0010207	GO:0009507
Unigene80541_All	GO:0008270	GO:0016021	GO:0019706
CL7268.Contig2_All	GO:0005739
CL10453.Contig2_All	GO:0003885	GO:0016020	GO:0050660	GO:0055114
Unigene35967_All	GO:0006355	GO:0008270
Unigene3851_All	GO:0006355	GO:0008270
Unigene83764_All	GO:0016020
CL2299.Contig1_All	GO:0006032	GO:0008061	GO:0005975	GO:0004568	GO:0005576	GO:0016023
CL3684.Contig12_All	GO:0003677	GO:0003917	GO:0006265
CL3096.Contig10_All	GO:0050373	GO:0045227	GO:0032580	GO:0033358	GO:0016021	GO:0006012	GO:0003978
Unigene44238_All	GO:0003824
CL6909.Contig4_All	GO:0005524	GO:0004672	GO:0006468
CL17261.Contig4_All	GO:0046872	GO:0006508	GO:0008237	GO:0006520	GO:0004046	GO:0005737
Unigene911_All	GO:0004674	GO:0005524	GO:0006468	GO:0048544	GO:0016021	GO:0005886
CL5294.Contig1_All	GO:0016023
Unigene59124_All	GO:0046323	GO:0005887	GO:0005355	GO:0005351	GO:0015992	GO:1904659
Unigene44762_All	GO:0003677	GO:0005634	GO:0006281	GO:0006355	GO:0006260	GO:0005694
CL16085.Contig1_All	GO:0016021	GO:0016023
CL3699.Contig19_All	GO:0004553	GO:0030246	GO:0005975
Unigene69341_All	GO:0005634	GO:0035335	GO:0006370	GO:0004725	GO:0098507	GO:0008138	GO:0004651	GO:0004484
Unigene31888_All	GO:0016301	GO:0005739
CL9493.Contig1_All	GO:0016021
CL6186.Contig12_All	GO:0050832	GO:0048046	GO:0009506	GO:0050203	GO:0010214	GO:0010030	GO:0033611	GO:0009735	GO:0009570
Unigene62185_All	GO:0006511	GO:0016579	GO:0036459
CL5809.Contig3_All	GO:0016021
Unigene37076_All	GO:0006886	GO:0005784	GO:0016021
Unigene26032_All	GO:0016020
Unigene4141_All	GO:0080092	GO:0016324	GO:0043547	GO:0009536	GO:0005089
Unigene47514_All	GO:0005524	GO:0004672	GO:0006468
CL2182.Contig6_All	GO:0016021	GO:0015238	GO:0015297	GO:0006855	GO:0009507
Unigene29743_All	GO:0003677	GO:0005634	GO:0006355	GO:0016023
CL6461.Contig1_All	GO:0055114	GO:0016491
CL1239.Contig5_All	GO:0006006	GO:0050661	GO:0006098	GO:0055114	GO:0004345
CL8574.Contig1_All	GO:0016310	GO:0016301
CL7826.Contig7_All	GO:0010468	GO:0000398	GO:0005524	GO:0004004	GO:0010501	GO:0003676
Unigene43650_All	GO:0016021	GO:0006633	GO:0016747
CL20817.Contig10_All	GO:0010216	GO:0042393	GO:0061630	GO:0016567	GO:0008270	GO:0090308	GO:0005720
CL72.Contig184_All	GO:0006886	GO:0030131	GO:0016192
CL18889.Contig3_All	GO:0009535	GO:0009561	GO:0051082	GO:0031072
CL18857.Contig7_All	GO:0004674	GO:0005524	GO:0009506	GO:0006952	GO:0006468	GO:0016021	GO:0005886
CL10440.Contig4_All	GO:0003677	GO:0046872
CL15822.Contig3_All	GO:0046872	GO:0055114	GO:0051213
CL19935.Contig3_All	GO:0003677	GO:0005634	GO:0006355	GO:0003700	GO:0046983
Unigene34440_All	GO:0003677
CL14101.Contig3_All	GO:0005634	GO:0051603	GO:0004298	GO:0005737	GO:0005839
CL10674.Contig2_All	GO:0071944	GO:0046910	GO:0030599
CL892.Contig2_All	GO:0016021	GO:0009706
CL92.Contig74_All	GO:0016787	GO:0009536
CL4626.Contig3_All	GO:0030246	GO:1901137	GO:0005975	GO:0005739	GO:0004360
CL15128.Contig5_All	GO:0003677	GO:0005634	GO:0006355	GO:0003700
CL272.Contig24_All	GO:0043531
CL13944.Contig1_All	GO:0000287	GO:0005524	GO:0043295	GO:0004363	GO:0009536	GO:0006750	GO:0042803
CL1709.Contig3_All	GO:0005634	GO:0005524	GO:0009506
CL61.Contig16_All	GO:0008422	GO:1901657	GO:0005975
CL14500.Contig4_All	GO:0016787
CL4964.Contig3_All	GO:0006635	GO:0005524	GO:0016558	GO:0005622
CL21223.Contig2_All	GO:0005524	GO:0008233	GO:0045899	GO:0030433	GO:0036402	GO:0031597	GO:1901800	GO:0031595	GO:0017025	GO:0005886	GO:0008540
Unigene12029_All	GO:0003677	GO:0006352
CL10350.Contig4_All	GO:0016021	GO:0016023
CL20416.Contig53_All	GO:0005524	GO:0004672	GO:0006468	GO:0016021
Unigene52945_All	GO:0005488
CL9427.Contig8_All	GO:0010598	GO:0009773	GO:0009535	GO:0016757
CL4107.Contig5_All	GO:0005524	GO:0051301
Unigene47924_All	GO:0016020	GO:0005739
CL13164.Contig24_All	GO:0032947	GO:0017148	GO:0000288	GO:0000932	GO:0030015
CL5690.Contig2_All	GO:0016021
CL2089.Contig9_All	GO:0003677
CL1369.Contig17_All	GO:0005675	GO:0006357	GO:0006281	GO:0000079
Unigene46940_All	GO:0043531	GO:0005524	GO:0004672	GO:0006468
CL4894.Contig8_All	GO:0016597	GO:0009536	GO:0009082	GO:0003984
CL10901.Contig2_All	GO:0005634
CL20111.Contig7_All	GO:0008168	GO:0032259
CL2269.Contig2_All	GO:0006412	GO:0003735	GO:0022627
Unigene47375_All	GO:0006415	GO:0016149	GO:0005737
CL15457.Contig3_All	GO:0005783	GO:0016021
CL15478.Contig2_All	GO:0009725	GO:0016021
CL4220.Contig8_All	GO:0016021
CL3567.Contig22_All	GO:0000166	GO:0003676
CL7446.Contig2_All	GO:0023014	GO:0005524	GO:0004702	GO:0005737
CL2154.Contig18_All	GO:0006457	GO:0016272	GO:0051082
Unigene17184_All	GO:0016020	GO:0055085	GO:0006811
CL20343.Contig2_All	GO:0006099	GO:0006097	GO:0004474
CL11344.Contig5_All	GO:0008270
CL20785.Contig24_All	GO:0006857	GO:0016021	GO:0005215
CL17734.Contig2_All	GO:1900864	GO:0005739	GO:0050897
CL835.Contig21_All	GO:0005739
Unigene13199_All	GO:0003677	GO:0005634	GO:0006352
Unigene1059_All	GO:0006627	GO:0004252	GO:0009535	GO:0042720	GO:0016021	GO:0033108	GO:0010027	GO:0006465
CL1804.Contig8_All	GO:0016023
CL2237.Contig4_All	GO:0016021
CL861.Contig5_All	GO:0003697	GO:0003684	GO:0006298	GO:0000111	GO:0006289	GO:0009507	GO:0071942
CL5714.Contig3_All	GO:0055114	GO:0016491
CL5820.Contig1_All	GO:0006338	GO:0006355	GO:0031011
CL6099.Contig13_All	GO:0000166	GO:0006412	GO:0004812
CL14165.Contig1_All	GO:0000911	GO:0009524	GO:0005524	GO:0004672	GO:0009558	GO:0006468
CL1748.Contig6_All	GO:0016021
Unigene12992_All	GO:0016705	GO:0020037	GO:0005506	GO:0016021	GO:0004497	GO:0055114
CL1765.Contig4_All	GO:0044424
CL1968.Contig9_All	GO:0004674	GO:0005524	GO:0006468
CL887.Contig31_All	GO:0006886	GO:0030127	GO:0008270	GO:0006888
CL4225.Contig13_All	GO:0005685	GO:0006376	GO:0003729	GO:0071004
CL15588.Contig2_All	GO:0005524	GO:0045899	GO:0030433	GO:0036402	GO:0031597	GO:1901800	GO:0031595	GO:0017025	GO:0008540
CL5284.Contig1_All	GO:0016844	GO:0005783	GO:0009058	GO:0016021	GO:0016788
Unigene52278_All	GO:0043022	GO:0000054	GO:0030687	GO:0000470	GO:0006413	GO:0003743	GO:0000460	GO:1902626	GO:0005730	GO:0005829	GO:0007229	GO:0043023	GO:0042256
CL12476.Contig3_All	GO:0003723	GO:0022618	GO:0006412	GO:0022625	GO:0003735
CL3699.Contig18_All	GO:0004553	GO:0030246	GO:0005975
CL6085.Contig4_All	GO:0016021
Unigene23776_All	GO:0016709	GO:0020037	GO:0005506	GO:0044550	GO:0016021	GO:0055114
CL6093.Contig12_All	GO:0006979	GO:0020037	GO:0046872	GO:0098869	GO:0004601	GO:0005576	GO:0042744	GO:0055114
CL11608.Contig2_All	GO:0016021
CL677.Contig4_All	GO:0000166	GO:0003676
CL9921.Contig6_All	GO:0016020	GO:0005794
CL3923.Contig30_All	GO:0000028	GO:0003729	GO:0006412	GO:0003735	GO:0022627	GO:0019843
CL14742.Contig4_All	GO:0003723	GO:0002181	GO:0022625	GO:0003735
CL4347.Contig3_All	GO:0006627	GO:0004222	GO:0008270	GO:0005743
CL1245.Contig25_All	GO:0046914	GO:0030001	GO:0005737	GO:0046916
CL8207.Contig7_All	GO:0016874
CL5163.Contig2_All	GO:0044267	GO:0016020	GO:0006508
Unigene82703_All	GO:0046872
CL21256.Contig10_All	GO:0001228	GO:0005634	GO:0030154	GO:0001085	GO:0005667	GO:0000977	GO:0003682	GO:0045944	GO:0008270
CL5398.Contig2_All	GO:0032981	GO:0008380	GO:0005739
CL11484.Contig2_All	GO:0007093	GO:0005634	GO:0006511	GO:0016567	GO:0008270	GO:0004842
CL20290.Contig8_All	GO:0000149	GO:0005484	GO:0006906	GO:0016021	GO:0031201	GO:0006887
CL13082.Contig3_All	GO:0010106	GO:0090575	GO:0055072	GO:0006357	GO:0000977	GO:0003700	GO:0046983
Unigene11581_All	GO:0006886	GO:0080171	GO:0030117	GO:1990019	GO:0007032	GO:0016192
CL9116.Contig4_All	GO:0003729	GO:0006412	GO:0022625	GO:0003735
CL19600.Contig1_All	GO:0004672
CL8130.Contig7_All	GO:1901363	GO:0097159
Unigene82108_All	GO:0005615	GO:0004867
CL20302.Contig1_All	GO:0061630	GO:0005634	GO:0042787	GO:0005737	GO:0006915	GO:0016874	GO:0043161	GO:0007275	GO:0008270
CL9963.Contig1_All	GO:0031167	GO:0005730	GO:0001708	GO:0051301	GO:0005737	GO:0000179
CL1259.Contig5_All	GO:0004674	GO:0005524	GO:0006468
Unigene7833_All	GO:0005524	GO:0004672	GO:0006468
Unigene19706_All	GO:0004713	GO:0005524	GO:0018108
CL3663.Contig4_All	GO:0003677	GO:0006355	GO:0008270
Unigene75858_All	GO:0004553	GO:0005975
CL1706.Contig14_All	GO:0009535
Unigene5769_All	GO:0003677	GO:0005634	GO:0006355	GO:0003700
Unigene25577_All	GO:0006397	GO:0071004	GO:0008187	GO:0089701	GO:0000166	GO:0016607	GO:0008380	GO:0030628	GO:0000243
CL13756.Contig4_All	GO:0032781	GO:0001671	GO:0005829	GO:0006950	GO:0051087
CL1739.Contig24_All	GO:0000166	GO:0003676
Unigene73975_All	GO:0016310	GO:0016301
CL7536.Contig11_All	GO:0006457	GO:0005783	GO:0005509	GO:0051082
Unigene31870_All	GO:0004805	GO:0005992	GO:0016311
CL9614.Contig4_All	GO:0008270
CL8436.Contig6_All	GO:0006396	GO:0044822	GO:0005524	GO:0004004	GO:0005681	GO:0005737
CL16337.Contig4_All	GO:0016021	GO:0016311	GO:0016791
CL7324.Contig41_All	GO:0046914	GO:0030001	GO:0005737	GO:0046916
CL19798.Contig6_All	GO:0019253	GO:0009853	GO:0004497	GO:0055114	GO:0016984	GO:0009507
CL9880.Contig9_All	GO:0016021
Unigene1816_All	GO:0020037	GO:0055114	GO:0006979	GO:0009505	GO:0046872	GO:0009664	GO:0004601	GO:0098869	GO:0005576	GO:0042744
CL21278.Contig5_All	GO:0005730	GO:0000166	GO:0003676
CL986.Contig31_All	GO:0003677	GO:0005634	GO:0006355
CL20510.Contig1_All	GO:0005634	GO:0006355	GO:0043565	GO:0003700
Unigene36929_All	GO:0035434	GO:0046872	GO:0009535	GO:0005887	GO:0000166	GO:0043682
CL20376.Contig5_All	GO:0008757	GO:0032259
Unigene51326_All	GO:0005524	GO:0004672	GO:0006468	GO:0009536
CL5307.Contig1_All	GO:0010268	GO:0020037	GO:0016132	GO:0005506	GO:0016023	GO:0055114	GO:0010224	GO:0048657	GO:0009911	GO:0016705	GO:0016021	GO:0004497	GO:0016125	GO:0010584
CL1449.Contig6_All	GO:0016021	GO:0016192
CL1216.Contig7_All	GO:0005524	GO:0004386	GO:0003676
CL708.Contig11_All	GO:0010287	GO:0005524	GO:0004672	GO:0006468
CL6341.Contig2_All	GO:0005524	GO:0004672	GO:0006468	GO:0016021	GO:0016023
CL880.Contig5_All	GO:0006457	GO:0046872	GO:0005524	GO:0031072	GO:0051082	GO:0009408
CL9308.Contig4_All	GO:0016021
CL13686.Contig4_All	GO:0000062
Unigene60511_All	GO:0007264	GO:0006888	GO:0005525	GO:0005789	GO:0000139
Unigene10942_All	GO:0009554	GO:0007129	GO:0000237	GO:0000228	GO:0000238	GO:0009556
CL630.Contig13_All	GO:0043531
Unigene26911_All	GO:0005524
CL3010.Contig2_All	GO:0016021	GO:0016023	GO:0005886
CL10404.Contig4_All	GO:0003677	GO:0005634	GO:0006355	GO:0016021
CL9902.Contig6_All	GO:0016020	GO:0005515	GO:0009536
CL10142.Contig2_All	GO:0006979	GO:0009664	GO:0020037	GO:0046872	GO:0009505	GO:0098869	GO:0004601	GO:0055114
CL9549.Contig13_All	GO:0006355	GO:0005739	GO:0003690
CL12892.Contig4_All	GO:0009507
CL8212.Contig1_All	GO:0000145	GO:0001927	GO:0006893
Unigene37662_All	GO:0005634	GO:0016799	GO:0005829	GO:0009691
CL9967.Contig1_All	GO:0005730
CL12759.Contig9_All	GO:0016021
CL8503.Contig2_All	GO:0005739
Unigene64824_All	GO:0016021
CL19516.Contig1_All	GO:0005524	GO:0004674	GO:0048544	GO:0006468	GO:0016021	GO:0016023	GO:0005886
CL19100.Contig3_All	GO:0005524	GO:0004672	GO:0006468	GO:0016021	GO:0016023
CL8222.Contig2_All	GO:0052654	GO:0052656	GO:0009081	GO:0052655
Unigene22019_All	GO:0006259
CL18559.Contig2_All	GO:0006355	GO:0005739	GO:0003690	GO:0009507
CL18987.Contig4_All	GO:0006810	GO:0016021	GO:0005215
CL6642.Contig4_All	GO:0030245	GO:0005576	GO:0071555	GO:0016023	GO:0008810
Unigene14917_All	GO:0016760	GO:0030244	GO:0016021	GO:0071555
CL9448.Contig5_All	GO:0043067	GO:0005783	GO:0009058	GO:0003824	GO:0016049	GO:0030170
Unigene17895_All	GO:0016023	GO:0055114	GO:0016491
CL17378.Contig2_All	GO:0009736	GO:0005634	GO:0000160	GO:0006355	GO:0005829	GO:0000156
Unigene22993_All	GO:0000145	GO:0001927	GO:0051601
CL16257.Contig3_All	GO:0031119	GO:0003723	GO:0019239	GO:0005739	GO:0009982
CL16918.Contig1_All	GO:0071423	GO:0009705	GO:0016021	GO:0015140
CL1928.Contig13_All	GO:0016021
CL9169.Contig3_All	GO:0009536
Unigene15474_All	GO:0023014	GO:0005524	GO:0004702	GO:0005737
CL1174.Contig15_All	GO:0015693	GO:1903830	GO:0016021	GO:0015095
CL21129.Contig18_All	GO:0055085	GO:0006817	GO:0005315	GO:0005887	GO:0022891
CL13760.Contig1_All	GO:0009523	GO:0016021	GO:0015979	GO:0009507
Unigene53748_All	GO:0016884
CL490.Contig21_All	GO:0005730	GO:0022625
Unigene7504_All	GO:0046872
Unigene56467_All	GO:0043531	GO:0016023
CL15536.Contig2_All	GO:0005634	GO:0007165
CL1454.Contig5_All	GO:0016560	GO:0016021	GO:0005778
CL6500.Contig20_All	GO:0004721	GO:0006470	GO:0009742
Unigene62475_All	GO:0009699	GO:0042349	GO:0050790
CL6890.Contig1_All	GO:0005634	GO:0008565	GO:0006606	GO:0005737
CL2543.Contig6_All	GO:0046872	GO:1900027	GO:0032587	GO:0035091
CL5424.Contig11_All	GO:0006810	GO:0016021	GO:0005215
CL2595.Contig1_All	GO:0004821	GO:0005524	GO:0006427	GO:0005737
CL14905.Contig6_All	GO:0008131	GO:0005507	GO:0048038	GO:0009308	GO:0055114
CL312.Contig9_All	GO:0016021	GO:0015238	GO:0015297	GO:0006855
CL18857.Contig11_All	GO:0004674	GO:0005524	GO:0009506	GO:0006952	GO:0006468	GO:0016021	GO:0005886
CL9447.Contig5_All	GO:0010305	GO:0045292	GO:0010588	GO:0009933	GO:0046540	GO:0009908	GO:0000481	GO:0005730	GO:0048528	GO:0010087	GO:0000387
CL6644.Contig3_All	GO:0031145	GO:0051301	GO:0008054	GO:0030071	GO:0070979	GO:0005680
CL21359.Contig2_All	GO:0005506	GO:0016021	GO:0006633	GO:0055114	GO:0016491
CL14985.Contig2_All	GO:0016021
Unigene17851_All	GO:0009536
CL7540.Contig4_All	GO:0016021	GO:0009579
CL5268.Contig2_All	GO:0006413	GO:0005672	GO:1903506	GO:0003743	GO:0003713	GO:0006367
Unigene13158_All	GO:0005685	GO:0005686	GO:0071013	GO:0046540	GO:0005682	GO:0071011	GO:0019013	GO:0000387
CL20433.Contig19_All	GO:0003746	GO:0006414	GO:0005525	GO:0005737	GO:0003924
CL3953.Contig2_All	GO:0010181	GO:0055114	GO:0016491
CL18976.Contig3_All	GO:0006099	GO:0022900	GO:0050660	GO:0005743	GO:0008177
CL7083.Contig2_All	GO:0000287	GO:0016831	GO:0030976
CL10312.Contig2_All	GO:0005739
Unigene47093_All	GO:0005840
CL7117.Contig16_All	GO:0004364	GO:0009072	GO:0006749	GO:0005737
CL5784.Contig5_All	GO:0016787
CL10481.Contig5_All	GO:0047627	GO:0008152	GO:0005829	GO:0043530
CL1323.Contig3_All	GO:0016853	GO:0051484	GO:0055114	GO:0070402	GO:0030145	GO:0030604
CL1785.Contig3_All	GO:0003677	GO:0005634	GO:0006351
CL12328.Contig2_All	GO:0007165	GO:0008565	GO:0005829	GO:0005635	GO:0006606
CL4090.Contig3_All	GO:0016021
CL361.Contig8_All	GO:0060627	GO:0000149	GO:0005768	GO:0035493	GO:0009570	GO:0000323
Unigene7601_All	GO:0006810	GO:0016021
CL19462.Contig3_All	GO:0003779	GO:0005524	GO:0003774	GO:0016459
Unigene55971_All	GO:0009536
CL9655.Contig6_All	GO:0005737
CL17662.Contig2_All	GO:0043130
Unigene19209_All	GO:0009554	GO:0007129	GO:0000237	GO:0000228	GO:0000238	GO:0009556
CL1204.Contig11_All	GO:0016757
CL21134.Contig2_All	GO:0005524	GO:0004672	GO:0006468
Unigene28457_All	GO:0004000	GO:0019700	GO:0050270
CL5056.Contig1_All	GO:0008270	GO:0016021
CL11677.Contig2_All	GO:0016021	GO:0016023
Unigene47720_All	GO:0005634	GO:0006355	GO:0009734	GO:0006417	GO:0046983
CL1413.Contig9_All	GO:0051596	GO:0005524	GO:0042802	GO:0050660	GO:0055114	GO:0008891	GO:0008720	GO:0004458	GO:0005739	GO:0019154
CL3923.Contig23_All	GO:0000028	GO:0003729	GO:0006412	GO:0003735	GO:0022627	GO:0019843
CL8578.Contig6_All	GO:0007165	GO:0008601	GO:0000159	GO:0034047
Unigene58493_All	GO:0016020	GO:0009664	GO:0005618	GO:0005576
Unigene83421_All	GO:0008270
CL207.Contig8_All	GO:0006821	GO:0005247	GO:0016021	GO:1903959
CL8935.Contig4_All	GO:0006810	GO:0016021	GO:0016023
CL10175.Contig1_All	GO:0005524	GO:0002161	GO:0006428	GO:0006450	GO:0005737	GO:0004822
CL684.Contig2_All	GO:0003333	GO:0016021	GO:0009706
CL20992.Contig1_All	GO:0016021
CL8231.Contig1_All	GO:0005524	GO:0004386	GO:0003676	GO:0009507
CL5275.Contig4_All	GO:0016021	GO:0005793	GO:0015786
Unigene43615_All	GO:0016702	GO:0055114
Unigene37517_All	GO:0009523	GO:0016021	GO:0015979	GO:0030145
CL1901.Contig2_All	GO:0006694	GO:0005783	GO:0003854	GO:0016021	GO:0055114
CL1127.Contig59_All	GO:0009536
CL21425.Contig3_All	GO:0005975	GO:0016798
CL4641.Contig4_All	GO:0005730	GO:0006412	GO:0022625	GO:0003735	GO:0070180
Unigene41617_All	GO:0005975	GO:0005576	GO:0071555	GO:0004650
CL3037.Contig6_All	GO:0046872
CL15107.Contig2_All	GO:0044212
Unigene85192_All	GO:0043531
Unigene11657_All	GO:0047262	GO:0045489	GO:0071555	GO:0000139
CL10869.Contig4_All	GO:0000408	GO:0002949	GO:0005829
CL7360.Contig2_All	GO:0005634	GO:1990423	GO:0006888	GO:0007094	GO:0005737
CL1792.Contig2_All	GO:0006614	GO:0007264	GO:0016021	GO:0005525	GO:0005047	GO:0005785
Unigene9251_All	GO:0008643	GO:0016021	GO:0005351	GO:0015992	GO:0000139
Unigene60724_All	GO:0016709	GO:0020037	GO:0005506	GO:0044550	GO:0016021	GO:0055114
CL7887.Contig5_All	GO:0043248	GO:0005634	GO:0005737
Unigene3193_All	GO:0006333	GO:0003682	GO:0006310
CL3838.Contig3_All	GO:0098734	GO:0098599	GO:0016790	GO:0005764
Unigene41380_All	GO:0005509	GO:0019898	GO:0015979	GO:0009507	GO:0009654
Unigene2468_All	GO:0016023
CL21135.Contig1_All	GO:0006075	GO:0003843	GO:0016021	GO:0000148
CL1482.Contig3_All	GO:0031146	GO:0004842	GO:0019005
CL11175.Contig2_All	GO:0006886	GO:0005783	GO:0016021	GO:0016023
CL14094.Contig6_All	GO:1902600	GO:0034551	GO:0008121	GO:0005750	GO:0009060	GO:0006122
CL12282.Contig8_All	GO:0000166	GO:0030529	GO:0019013	GO:0003676
CL2272.Contig1_All	GO:0016788
CL10767.Contig1_All	GO:0009536
CL9871.Contig3_All	GO:0016020	GO:0006680	GO:0004348
Unigene19921_All	GO:0006342	GO:0003682	GO:0000166	GO:0000785	GO:0031507	GO:0000976	GO:0005677
Unigene51913_All	GO:0003993	GO:0016311
CL547.Contig1_All	GO:0005654	GO:0005643	GO:0006607	GO:0008565	GO:0005829	GO:0016032	GO:0008139	GO:0048471
CL8881.Contig5_All	GO:0044424	GO:0003676
CL8666.Contig7_All	GO:0016021	GO:0006633	GO:0016747
CL8937.Contig1_All	GO:0008375	GO:0016021
CL7808.Contig2_All	GO:0031047
CL7570.Contig4_All	GO:0080043	GO:0043231	GO:0009813	GO:0080044	GO:0052696
Unigene59210_All	GO:0044267	GO:0016020
Unigene5467_All	GO:0015986	GO:0015991	GO:0000220	GO:0016021	GO:0070072	GO:0051117	GO:0007035	GO:0046961	GO:0000325
Unigene55459_All	GO:0016709	GO:0031314	GO:0044550	GO:0006744	GO:0055114	GO:0016712	GO:0071949
CL2553.Contig8_All	GO:0003677	GO:0006360	GO:0001054	GO:0005666	GO:0046983	GO:0001056	GO:0005736	GO:0006383
Unigene62363_All	GO:0042393	GO:0005634	GO:0006355	GO:0008270	GO:0016568
CL11031.Contig2_All	GO:0005524	GO:0004672	GO:0006468
CL20374.Contig3_All	GO:0016021	GO:0071805	GO:0015079
CL147.Contig2_All	GO:0006355	GO:0043565	GO:0003700
Unigene37923_All	GO:0000287	GO:0030955	GO:0004743	GO:0016301	GO:0006096
CL21159.Contig8_All	GO:0005524	GO:0045899	GO:0030433	GO:0036402	GO:0031597	GO:1901800	GO:0031595	GO:0017025	GO:0008540
CL13427.Contig4_All	GO:0006355
Unigene52849_All	GO:0000287	GO:0016831	GO:0030976
CL14049.Contig2_All	GO:0071554	GO:0016413	GO:0005794	GO:0016021
CL12900.Contig1_All	GO:0006561	GO:0004042	GO:0034618	GO:0016310	GO:0003991	GO:0006526	GO:0009536
Unigene45511_All	GO:0008270
Unigene84032_All	GO:0009536
CL14455.Contig2_All	GO:0015991	GO:0015078	GO:0033180
CL6383.Contig2_All	GO:0005681	GO:0005682	GO:0000245	GO:0046540
CL13558.Contig2_All	GO:0016310	GO:0016301
CL4877.Contig6_All	GO:0005506	GO:0055114	GO:0016491
CL1153.Contig2_All	GO:0080043	GO:0043231	GO:0009813	GO:0080044	GO:0052696
CL18164.Contig1_All	GO:0016709	GO:0016020	GO:0020037	GO:0005506	GO:0044550	GO:0055114
CL9520.Contig3_All	GO:0016831	GO:0006520	GO:0030170
Unigene32714_All	GO:0005509	GO:0016021	GO:0016023
Unigene52482_All	GO:0046872	GO:0055114	GO:0051213
Unigene9314_All	GO:0005634	GO:0009738	GO:0005524	GO:0035556	GO:0005737	GO:0046777	GO:0018105	GO:0005509	GO:0004683	GO:0009931	GO:0005516	GO:0005886
Unigene21102_All	GO:0005544	GO:0060548
CL1164.Contig8_All	GO:0005524	GO:0004672	GO:0006468	GO:0016021
CL351.Contig1_All	GO:0004386
CL10604.Contig9_All	GO:0010051	GO:0007010	GO:0008017	GO:0009832
Unigene60705_All	GO:0004596	GO:0006474	GO:0031248
CL3523.Contig2_All	GO:0046323	GO:0005887	GO:0005355	GO:0005351	GO:0015992	GO:1904659
CL14305.Contig5_All	GO:0000032	GO:1900101	GO:0031502	GO:0007275	GO:0044845	GO:0016023	GO:0004169
CL10675.Contig2_All	GO:0004674	GO:0005524	GO:0006468	GO:0016021
CL2531.Contig30_All	GO:0051603	GO:0004185	GO:0016747	GO:0019748
CL5073.Contig10_All	GO:0006006	GO:0050661	GO:0016620	GO:0051287	GO:0009536	GO:0055114
Unigene51209_All	GO:0005887	GO:1902358	GO:0008271	GO:0009507
CL3056.Contig4_All	GO:0030246	GO:0016853	GO:0005975
CL15.Contig33_All	GO:0006810	GO:0016021	GO:0005215
CL19844.Contig9_All	GO:0005975	GO:0016311	GO:0042132
CL3383.Contig2_All	GO:0016567	GO:0008270	GO:0009966	GO:0005737	GO:0004842
CL10822.Contig4_All	GO:0004553	GO:0016762	GO:0048046	GO:0005618	GO:0010411	GO:0042546	GO:0071555
CL5038.Contig6_All	GO:0008168	GO:0032259
Unigene83137_All	GO:0046872
CL15875.Contig2_All	GO:0009814	GO:0005634	GO:0005771	GO:1900426	GO:0042803	GO:0016192
Unigene37605_All	GO:0000287	GO:0016310	GO:0052725	GO:0005524	GO:0005622	GO:0032957	GO:0047325	GO:0052726
CL14022.Contig1_All	GO:0080043	GO:0043231	GO:0009813	GO:0080044	GO:0052696
CL2044.Contig1_All	GO:0035335	GO:0004725
CL9249.Contig4_All	GO:0008757	GO:0008171	GO:0019438	GO:0032259	GO:0046983
CL44.Contig3_All	GO:0015018	GO:0016021	GO:0071555	GO:0042285	GO:0009834	GO:0010417	GO:0000139
CL10995.Contig1_All	GO:0016023
Unigene59359_All	GO:0031072	GO:0051082	GO:0016021	GO:0009536
Unigene61834_All	GO:0003677	GO:0005634
CL5734.Contig3_All	GO:0006351
CL405.Contig1_All	GO:0016021	GO:0071805	GO:0015079
CL17066.Contig1_All	GO:0052689	GO:0008474	GO:0002084	GO:0005737
CL10191.Contig1_All	GO:0005634	GO:0005829
Unigene64834_All	GO:0008757	GO:0032259
CL13481.Contig2_All	GO:0003824
CL9631.Contig4_All	GO:0000166	GO:0003676
CL19928.Contig1_All	GO:0016705	GO:0020037	GO:0005506	GO:0016021	GO:0004497	GO:0055114
CL10231.Contig6_All	GO:0009536
CL10051.Contig2_All	GO:0009585	GO:0005634	GO:0010099	GO:0048366	GO:0048573
CL12752.Contig3_All	GO:0016021	GO:0005789
CL1309.Contig1_All	GO:0016020	GO:1902475	GO:0015174	GO:0015179
CL5983.Contig3_All	GO:0003723
CL16409.Contig1_All	GO:0046408	GO:0016021	GO:0015995	GO:0031969
Unigene70021_All	GO:0007264	GO:0005622	GO:0005525
CL16013.Contig2_All	GO:0016021
CL13115.Contig2_All	GO:0005840	GO:0002181	GO:0003735	GO:0009536	GO:0019843
CL15055.Contig4_All	GO:0005975	GO:0005576	GO:0071555	GO:0004650
CL15377.Contig1_All	GO:0005524	GO:0004672	GO:0006468	GO:0016021
CL11915.Contig6_All	GO:0008022	GO:0070940	GO:0008420	GO:0009788	GO:0016591
CL4015.Contig8_All	GO:0080043	GO:0043231	GO:0009813	GO:0080044	GO:0052696
CL474.Contig3_All	GO:0055085	GO:0005524	GO:0042626	GO:0016021
Unigene51172_All	GO:0010143	GO:0090447	GO:0016021	GO:0016311	GO:0016791
CL7384.Contig19_All	GO:0071011
CL20026.Contig2_All	GO:0000836	GO:0030433	GO:0016023	GO:0042787	GO:1990381	GO:1904264	GO:0044322	GO:0016874	GO:0051082	GO:0016021	GO:0008270	GO:0036513	GO:0030968	GO:0000209
CL4949.Contig6_All	GO:0000398	GO:0000166	GO:0017069
CL5581.Contig4_All	GO:0005829
Unigene43629_All	GO:0016020	GO:0006633	GO:0016747
CL8597.Contig10_All	GO:0006857	GO:0016021	GO:0005215
CL267.Contig5_All	GO:0016787	GO:0009536
CL272.Contig1_All	GO:0043531
CL1369.Contig6_All	GO:0005524	GO:0004672	GO:0006468
CL4366.Contig1_All	GO:0031177	GO:0006633
CL2426.Contig59_All	GO:0016871	GO:0005739
Unigene44223_All	GO:0016021
CL1574.Contig5_All	GO:0051603	GO:0004185	GO:0005773
CL18612.Contig3_All	GO:0006627	GO:0004252	GO:0042720	GO:0033108	GO:0006465
CL20707.Contig9_All	GO:0005765	GO:0071458	GO:0071556	GO:0033619	GO:0042500	GO:0030660	GO:0006465
Unigene83868_All	GO:0000398	GO:0044822	GO:0005524	GO:0004004	GO:0005681	GO:0005739
CL2600.Contig10_All	GO:0016884
CL5535.Contig4_All	GO:0010951	GO:0004867	GO:0008233	GO:0005576
CL5218.Contig14_All	GO:0016021	GO:0016023
CL9095.Contig10_All	GO:0007186	GO:0031683	GO:0004871	GO:0005525	GO:0003924
Unigene26183_All	GO:0004674	GO:0005524	GO:0006468	GO:0016776	GO:0009507
Unigene56100_All	GO:0006950
CL14112.Contig1_All	GO:0016627	GO:0016021	GO:0055114	GO:0005737	GO:0006629
CL11327.Contig3_All	GO:0098869	GO:0055114	GO:0032542
CL3775.Contig7_All	GO:0004713	GO:0005524	GO:0005886	GO:0018108
CL19265.Contig1_All	GO:0005634	GO:0006355	GO:0004402	GO:0008270	GO:0003712	GO:0016573
Unigene10785_All	GO:0004674	GO:0005524	GO:0006468
Unigene62106_All	GO:0003755	GO:0000413	GO:0005528	GO:0016021	GO:0005789	GO:0061077
CL7324.Contig2_All	GO:0046914	GO:0030001	GO:0005737	GO:0046916
CL5051.Contig3_All	GO:0016788
CL4550.Contig8_All	GO:0019139	GO:0016614	GO:0009690	GO:0005615	GO:0050660	GO:0055114
CL8675.Contig2_All	GO:0016021	GO:0015238	GO:0015297	GO:0006855
CL15951.Contig2_All	GO:0016787
CL12022.Contig3_All	GO:0016226	GO:0004322	GO:0008199	GO:0005739	GO:0042542	GO:0009060
Unigene39010_All	GO:0005634	GO:0005524	GO:0051301	GO:0006270	GO:0009536	GO:0007049
CL2549.Contig1_All	GO:0000166	GO:0004672
CL13055.Contig4_All	GO:0030126	GO:0006888	GO:0006890	GO:0005198	GO:0006891
CL4280.Contig6_All	GO:0007275
Unigene59624_All	GO:0016747
CL4028.Contig3_All	GO:1902600	GO:0008121	GO:0005743	GO:0070469	GO:0006122
Unigene32271_All	GO:0070940	GO:0008420	GO:0016591
CL824.Contig7_All	GO:0004652	GO:0003723	GO:0005634	GO:0006378
CL2600.Contig13_All	GO:0016884
Unigene15157_All	GO:0019430	GO:0004784	GO:0046872	GO:0055114
Unigene5956_All	GO:0016070	GO:0005488
CL2017.Contig14_All	GO:0034219	GO:0005887	GO:0051119
Unigene22292_All	GO:0080043	GO:0043231	GO:0009813	GO:0080044	GO:0052696
Unigene70649_All	GO:0004553	GO:0005975
Unigene40457_All	GO:0007165	GO:0004674	GO:0005524	GO:0006468	GO:0016021
Unigene22189_All	GO:0016709	GO:0016020	GO:0046872	GO:0044550
CL20107.Contig1_All	GO:0000166	GO:0042626	GO:0016021	GO:0009536	GO:0005886
Unigene5481_All	GO:0043531
CL8086.Contig3_All	GO:0009817	GO:0009658	GO:0009579	GO:0005829	GO:0005507	GO:0043023	GO:0032544	GO:0009793	GO:0009570	GO:0002184
CL5852.Contig2_All	GO:0061630	GO:0032436	GO:0042787	GO:0005737	GO:0031624	GO:0000151	GO:0008270	GO:0000209
CL11446.Contig2_All	GO:0061630	GO:0043161	GO:0008270	GO:0016021
CL4131.Contig1_All	GO:0044283	GO:0006508	GO:0004222	GO:0016311	GO:0006364	GO:0016791	GO:0005737
Unigene45108_All	GO:0001228	GO:0005634	GO:0001046	GO:0045944	GO:0046983
CL9614.Contig5_All	GO:0008270
CL2819.Contig9_All	GO:0003755	GO:0000413	GO:0005528	GO:0005789	GO:0061077
Unigene86854_All	GO:0046323	GO:0005887	GO:0005355	GO:0005351	GO:0015992	GO:1904659
CL1441.Contig11_All	GO:0003677	GO:0005634	GO:0006355
Unigene66785_All	GO:0003333	GO:0016021	GO:0015171
CL5650.Contig2_All	GO:0003677
CL6218.Contig4_All	GO:0000989	GO:0005634	GO:0006355
CL6266.Contig2_All	GO:0003677	GO:0005634	GO:0005515	GO:0006355	GO:0040008	GO:0009742	GO:0003700	GO:0005737
CL525.Contig17_All	GO:0046983
CL11133.Contig7_All	GO:0006397	GO:0010494	GO:0003723	GO:0005524	GO:0006417	GO:0000932	GO:0051028	GO:0004004	GO:0033962	GO:0010501
CL17838.Contig2_All	GO:0080043	GO:0043231	GO:0009813	GO:0080044	GO:0052696
Unigene24440_All	GO:0005524	GO:0004386	GO:0003676
Unigene60255_All	GO:0004364	GO:0006749	GO:0009407	GO:0005737
Unigene44314_All	GO:0016757	GO:0016021
CL10338.Contig2_All	GO:0005524	GO:0004672	GO:0006468
CL1162.Contig2_All	GO:0016705	GO:0020037	GO:0005506	GO:0004497	GO:0055114
CL13954.Contig3_All	GO:0000049	GO:0009507
CL20921.Contig4_All	GO:0004471	GO:0005524	GO:0051287	GO:0055114	GO:0042803	GO:0006108	GO:0050897	GO:0008270	GO:0005739	GO:0009507
Unigene17029_All	GO:0006886	GO:0003677	GO:0000160	GO:0006355	GO:0007264	GO:0005622	GO:0005525
Unigene21132_All	GO:0000165	GO:0005524	GO:0005622	GO:0004707
CL16223.Contig3_All	GO:0071806	GO:0015266	GO:0033365	GO:0016021	GO:0009941
CL6490.Contig10_All	GO:0003824	GO:0030170	GO:0005737
Unigene48870_All	GO:0008375	GO:0016021
Unigene53566_All	GO:1901363	GO:0097159	GO:0016787
CL1252.Contig2_All	GO:0090502	GO:0005655	GO:0031047	GO:0004526
Unigene13493_All	GO:0052654	GO:0052656	GO:0009081	GO:0052655
CL3661.Contig5_All	GO:0009409	GO:0000166	GO:0008270	GO:0005737	GO:0003676
CL12380.Contig2_All	GO:0072546	GO:0034975	GO:0000045
CL20032.Contig22_All	GO:0005634	GO:0005737
CL5558.Contig6_All	GO:0004674	GO:0005524	GO:0006468	GO:0006950
CL6166.Contig3_All	GO:0080043	GO:0043231	GO:0009813	GO:0080044	GO:0052696
CL13129.Contig4_All	GO:1902600	GO:0034551	GO:0008121	GO:0005750	GO:0009060	GO:0006122
CL20562.Contig7_All	GO:0007018	GO:0005524	GO:0005874	GO:0003777	GO:0008017	GO:0016887	GO:0005871
CL2420.Contig8_All	GO:0006098	GO:0017057	GO:0005829	GO:0005975
CL12660.Contig2_All	GO:0020037	GO:0055114	GO:0006979	GO:0009505	GO:0046872	GO:0009664	GO:0004601	GO:0098869	GO:0005576	GO:0042744
CL16361.Contig3_All	GO:0016787
CL6140.Contig13_All	GO:0043022	GO:0005509	GO:0016021	GO:0005739
CL12825.Contig1_All	GO:0016787
Unigene7756_All	GO:0005744	GO:0030150
Unigene8554_All	GO:0005744	GO:0030150
CL1645.Contig5_All	GO:0016021
CL5687.Contig3_All	GO:0015035	GO:0009055	GO:0005739	GO:0055114	GO:0045454
CL2413.Contig8_All	GO:0016020
CL244.Contig8_All	GO:0008152	GO:0016787
Unigene82366_All	GO:0016705	GO:0020037	GO:0005506	GO:0016021	GO:0004497	GO:0016023	GO:0055114
CL4040.Contig3_All	GO:0050832	GO:0003677	GO:0006281
CL2810.Contig5_All	GO:0005622
CL1739.Contig11_All	GO:0000166	GO:0005739	GO:0003676
CL8836.Contig10_All	GO:0016480	GO:0005634	GO:0000994	GO:0070217	GO:0005737
CL18533.Contig3_All	GO:0003677
CL15083.Contig2_All	GO:0017095	GO:0016021	GO:0015015
CL9527.Contig1_All	GO:0006886	GO:0005783	GO:0005794	GO:0005525	GO:0016192
CL2428.Contig5_All	GO:0005524	GO:0016021
CL17258.Contig13_All	GO:0016592
CL7372.Contig3_All	GO:0009856	GO:0016020	GO:0016023
Unigene39773_All	GO:0008270	GO:0003676
Unigene19_All	GO:0005488
CL2486.Contig7_All	GO:0090503	GO:0005739	GO:0006364	GO:0009658	GO:0000175	GO:0009507
Unigene25546_All	GO:0005634	GO:0010083	GO:0016799	GO:0010076	GO:0048832	GO:0010077	GO:0005829	GO:0009536	GO:0009691
Unigene60572_All	GO:0008270	GO:0016021	GO:0019706
CL20900.Contig4_All	GO:0006950	GO:0005516
CL21232.Contig4_All	GO:0005874	GO:0007017	GO:0005525	GO:0005200	GO:0005737	GO:0003924
CL8750.Contig3_All	GO:0004674	GO:0005524	GO:0006468
CL9405.Contig3_All	GO:0055085	GO:0006412	GO:0016021	GO:0003735	GO:0009941
CL11310.Contig5_All	GO:0010196	GO:0016021	GO:0009507
CL3684.Contig3_All	GO:0003677	GO:0003917	GO:0006265
CL6874.Contig6_All	GO:0046872
CL3652.Contig5_All	GO:0010206	GO:0004252	GO:0006508	GO:0009543
Unigene31882_All	GO:0031047	GO:0003676
CL1765.Contig3_All	GO:0044267	GO:0005739
CL12470.Contig1_All	GO:0017119	GO:0006891
CL3319.Contig3_All	GO:0010951	GO:0004869
CL19662.Contig10_All	GO:0016567	GO:0004842
Unigene64764_All	GO:0003723	GO:0000373	GO:0017004	GO:0005739
CL19180.Contig11_All	GO:0070588	GO:0086010	GO:0006952	GO:0005509	GO:0005245	GO:0034765	GO:0016021	GO:0005886
CL6808.Contig17_All	GO:0006664	GO:0012505	GO:0046527	GO:0016021
Unigene22393_All	GO:0009536
Unigene4008_All	GO:0003899	GO:0005665	GO:0003677	GO:0006351
Unigene23800_All	GO:0004144	GO:0045017
CL2041.Contig4_All	GO:0006810	GO:0016021
Unigene47322_All	GO:0004674	GO:0005524	GO:0006468	GO:0016021	GO:0016023
Unigene17351_All	GO:0016021	GO:0015238	GO:0005739	GO:0015297	GO:0006855
Unigene25599_All	GO:0005634	GO:0005524	GO:0008360	GO:0005737	GO:0004674	GO:0018105	GO:0016055	GO:0006897
Unigene52492_All	GO:0044711	GO:0004497
CL18045.Contig14_All	GO:0004674	GO:0005524	GO:0006468	GO:0016021	GO:0016023
CL19662.Contig40_All	GO:0016567	GO:0004842
CL3714.Contig9_All	GO:0043248	GO:0005634	GO:0043161	GO:0008541	GO:0005829
CL61.Contig11_All	GO:0004567	GO:0033907	GO:0047701	GO:0080083	GO:0080079	GO:0004565	GO:1901657	GO:0005975	GO:0016021	GO:0004338	GO:0005739
CL14626.Contig3_All	GO:0005975	GO:0005576	GO:0071555	GO:0005739	GO:0004650
CL15677.Contig1_All	GO:0019853	GO:0005829	GO:0010349	GO:0055114
CL12442.Contig3_All	GO:0046872	GO:0051539	GO:0009249	GO:0009107	GO:0016992	GO:0009507
CL8226.Contig3_All	GO:0016021	GO:0005739
CL10517.Contig2_All	GO:0005524	GO:0004674	GO:0030247	GO:0005509	GO:0006468	GO:0016021	GO:0007166	GO:0005886
CL8578.Contig3_All	GO:0007165	GO:0008601	GO:0000159	GO:0034047
Unigene8519_All	GO:0016702	GO:0046872	GO:0006633	GO:0055114	GO:0031408
Unigene10054_All	GO:0048437	GO:0005524	GO:0033612	GO:0006468	GO:0043621	GO:0010075	GO:0048229	GO:0004672	GO:0016021	GO:0005886
CL13779.Contig8_All	GO:0071554	GO:0016413	GO:0005794	GO:0016021
CL7351.Contig3_All	GO:0008270	GO:0055114	GO:0016491
CL8779.Contig6_All	GO:0042273
CL17979.Contig4_All	GO:0006355	GO:0008270
Unigene64858_All	GO:0008168	GO:0032259
CL504.Contig5_All	GO:0005623	GO:0050660	GO:0055114	GO:0045454	GO:0016491
Unigene11825_All	GO:0050661	GO:0004499	GO:0050660	GO:0009536	GO:0055114
CL7921.Contig4_All	GO:0051603	GO:0004185
CL88.Contig23_All	GO:0005634	GO:0004674	GO:0005524	GO:0006468	GO:0035556	GO:0005737
CL982.Contig2_All	GO:0006614	GO:0005786	GO:0005525	GO:0003924	GO:0008312
CL17705.Contig1_All	GO:0016021
CL1021.Contig18_All	GO:0080043	GO:0043231	GO:0009813	GO:0080044	GO:0052696
CL7126.Contig4_All	GO:0006355	GO:0043565	GO:0003700
Unigene38285_All	GO:0032389	GO:0003697	GO:0005524	GO:0006298	GO:0030983	GO:0016887
Unigene21352_All	GO:0043130	GO:0000166	GO:0000151	GO:0016567	GO:0046982	GO:0008270	GO:0010029	GO:0004842
CL21143.Contig5_All	GO:0050896
Unigene48609_All	GO:0004674	GO:0009506	GO:0006952	GO:0006468	GO:0005886
CL10920.Contig4_All	GO:0016567	GO:0004842
CL4168.Contig2_All	GO:0008081	GO:0016023	GO:0006629
CL13760.Contig2_All	GO:0009523	GO:0016021	GO:0015979	GO:0009507
Unigene23370_All	GO:0005634	GO:0004674	GO:0005524	GO:0006468	GO:0035556	GO:0005737
CL18851.Contig4_All	GO:0016310	GO:0004674	GO:0000166	GO:0007166	GO:0005886
CL20757.Contig1_All	GO:0009535	GO:0005524
Unigene49582_All	GO:0010997	GO:0097027	GO:0050790
Unigene31076_All	GO:0004674	GO:0005524	GO:0006468
Unigene14600_All	GO:0003779	GO:0005856	GO:0030036
CL11958.Contig1_All	GO:0008270
CL4298.Contig6_All	GO:0016021
CL7243.Contig4_All	GO:0046872	GO:0030001
CL38.Contig5_All	GO:0006396	GO:0005634	GO:0044822	GO:0005524	GO:0004004	GO:0005737
CL7658.Contig1_All	GO:0008152	GO:0016787	GO:0016021
Unigene29977_All	GO:0016567	GO:0004842
CL1867.Contig13_All	GO:0016787	GO:0016021
CL20545.Contig5_All	GO:0006007	GO:0004619	GO:0005737	GO:0030145
CL9699.Contig3_All	GO:0016021
Unigene58920_All	GO:0015976	GO:0004089	GO:0008270	GO:0009536
Unigene27851_All	GO:0080043	GO:0043231	GO:0009813	GO:0080044	GO:0052696
CL14710.Contig1_All	GO:0031965	GO:0006607	GO:0008565	GO:0000060	GO:0005737	GO:0008139	GO:0034399	GO:0008536	GO:0006610	GO:0000059
CL19467.Contig1_All	GO:0006886	GO:0005622
CL12310.Contig4_All	GO:0006810	GO:0005524	GO:0017004	GO:0030288	GO:0005215	GO:0016887
CL10521.Contig2_All	GO:0005762	GO:0006412	GO:0003735
CL5645.Contig8_All	GO:0009809	GO:0045551	GO:0008270	GO:0052747	GO:0055114
Unigene49228_All	GO:0015074	GO:0008270	GO:0003676
CL2156.Contig5_All	GO:0016705	GO:0020037	GO:0005506	GO:0016021	GO:0004497	GO:0055114
Unigene25072_All	GO:0003677	GO:0005634	GO:0006355
CL4832.Contig4_All	GO:0009644	GO:0008835	GO:0004159	GO:0016799	GO:0009231	GO:0008703	GO:0009658	GO:0055114	GO:0050661	GO:1901135	GO:0008270	GO:0009451	GO:0009507	GO:0046443
CL9352.Contig3_All	GO:0007018	GO:0000166	GO:0003777	GO:0016887	GO:0005871
Unigene46563_All	GO:0005451	GO:0012505	GO:1902600	GO:0006885	GO:0016021
Unigene24635_All	GO:0016310	GO:0005524	GO:0004849	GO:0044206	GO:0044211
CL18860.Contig2_All	GO:0005682
CL11700.Contig3_All	GO:0004674	GO:0005524	GO:0006468	GO:0048544	GO:0016021
Unigene84575_All	GO:0048046	GO:0005618	GO:0005975	GO:0004575	GO:0016023
CL7561.Contig1_All	GO:0005788	GO:0044794	GO:0005886
Unigene50881_All	GO:0016021
CL11479.Contig2_All	GO:0046982	GO:0008614	GO:1903600	GO:0006541	GO:0042819	GO:0042823	GO:0005829	GO:0004359	GO:0016740
Unigene532_All	GO:0016021	GO:0016023
CL1447.Contig2_All	GO:0005975	GO:0016021	GO:0016857	GO:0050662
CL203.Contig3_All	GO:0030247	GO:0005975	GO:0042972	GO:0046658
CL2797.Contig4_All	GO:0004674	GO:0005524	GO:0006468	GO:0016021
CL4070.Contig2_All	GO:0016705	GO:0020037	GO:0005506	GO:0016021	GO:0004497	GO:0055114
CL14875.Contig5_All	GO:0005524	GO:0004672	GO:0006468
CL9674.Contig1_All	GO:0008270	GO:0009451	GO:0040007	GO:0009658	GO:0009507
Unigene86333_All	GO:0007018	GO:0005524	GO:0003777	GO:0008017
CL18767.Contig3_All	GO:0046323	GO:0005887	GO:0005355	GO:0005351	GO:0015992	GO:1904659
Unigene3577_All	GO:0015018	GO:0016021	GO:0042285	GO:0009834	GO:0010417
CL391.Contig1_All	GO:0015825	GO:0016021	GO:0015194	GO:0009536
CL19030.Contig8_All	GO:0009536
Unigene74151_All	GO:0008274	GO:0033566
Unigene17633_All	GO:0008353	GO:0005524	GO:0004693	GO:0006468	GO:0051726
Unigene11037_All	GO:0046872	GO:0005634	GO:0006355	GO:0042802	GO:0043565	GO:0030001	GO:0003700
CL10049.Contig2_All	GO:0005985	GO:0005886	GO:0046524
CL7573.Contig10_All	GO:0003723	GO:0005524	GO:0004819	GO:0006425	GO:0004818	GO:0005829	GO:0006424	GO:0005739
CL6664.Contig2_All	GO:0009098	GO:0003852	GO:0009536
CL20955.Contig19_All	GO:0003899	GO:0003677	GO:0005634	GO:0006351
CL19476.Contig12_All	GO:0004674	GO:0005524	GO:0006468
CL9632.Contig5_All	GO:0006355	GO:0043565	GO:0003700
CL17386.Contig1_All	GO:0015074	GO:0003676
CL4133.Contig2_All	GO:0005685	GO:0071004	GO:0000395	GO:0030627	GO:0000243
CL19835.Contig15_All	GO:0000166	GO:0003676
CL11542.Contig1_All	GO:0016021
CL3191.Contig5_All	GO:0008270
Unigene38851_All	GO:0044267
CL8392.Contig9_All	GO:0009536
CL13005.Contig1_All	GO:0030515	GO:0034388	GO:0000462	GO:0009880	GO:0032040	GO:0051301	GO:0009793
Unigene527_All	GO:0016021	GO:0016023
CL19361.Contig3_All	GO:0005634	GO:0046982
CL10027.Contig21_All	GO:0004596	GO:0006474	GO:0031248
CL632.Contig5_All	GO:0016620	GO:0055114
CL4516.Contig3_All	GO:0004553	GO:0030247	GO:0005975	GO:0016021	GO:0016023	GO:0046658
CL17546.Contig1_All	GO:0046872
Unigene45515_All	GO:0016020
Unigene8731_All	GO:0004674	GO:0005524	GO:0006468	GO:0048544	GO:0016021	GO:0005886
Unigene82937_All	GO:0006508	GO:0004190
CL6059.Contig8_All	GO:0043130	GO:0046872	GO:0000151	GO:0016567	GO:0004842
CL6515.Contig1_All	GO:0005774	GO:0005783	GO:0003993	GO:0016311	GO:0016023
Unigene38105_All	GO:0003723	GO:0090502	GO:0033897
CL4090.Contig4_All	GO:0016021
Unigene62234_All	GO:0019252	GO:0004373	GO:0009501	GO:0009507
CL3696.Contig8_All	GO:0016757	GO:0005794	GO:0000271
CL1504.Contig8_All	GO:0004553	GO:0030247	GO:0005975	GO:0046658
CL17750.Contig2_All	GO:0005634	GO:0006355	GO:0090610	GO:0048366
CL10513.Contig1_All	GO:0004721	GO:0006470
CL2391.Contig6_All	GO:0016020
CL2138.Contig1_All	GO:0016020
CL7943.Contig2_All	GO:0008152	GO:0016787
CL2929.Contig3_All	GO:0016021	GO:0016023
CL12828.Contig4_All	GO:0005634	GO:0007131	GO:0016787	GO:0000166	GO:0005694	GO:0003676
CL11778.Contig3_All	GO:0003677	GO:0005634	GO:0006355
CL7378.Contig1_All	GO:0006355	GO:0043565	GO:0003700
CL1511.Contig2_All	GO:0016021
CL2684.Contig3_All	GO:0020037	GO:0016023	GO:0055114	GO:0006979	GO:0009664	GO:0009505	GO:0046872	GO:0004601	GO:0098869	GO:0005576	GO:0042744
CL6351.Contig1_All	GO:0016021
CL2420.Contig1_All	GO:0006098	GO:0017057	GO:0005829	GO:0005975
CL10948.Contig3_All	GO:0004364	GO:0006749	GO:0005737	GO:0010731
CL13903.Contig5_All	GO:0006664	GO:0012505	GO:0046527	GO:0016021
CL5131.Contig8_All	GO:0006950	GO:0009536
CL10333.Contig2_All	GO:0090630	GO:0005622	GO:0012505	GO:0006886	GO:0016021	GO:0031338	GO:0017137	GO:0005096
CL10326.Contig2_All	GO:0005634	GO:0005515	GO:0006355	GO:0043565	GO:0003700
CL7106.Contig17_All	GO:0031491	GO:0003677	GO:0005524	GO:0016589	GO:0043044	GO:0004386	GO:0016568	GO:0016887
CL6864.Contig3_All	GO:0003723	GO:0000453	GO:0070039	GO:0009507
CL5236.Contig2_All	GO:0005524	GO:0004672	GO:0006468
CL9251.Contig8_All	GO:0046872
CL20467.Contig10_All	GO:0005634	GO:0006355	GO:0043565	GO:0003700
CL7596.Contig7_All	GO:0003677	GO:0007264	GO:0005622	GO:0005525	GO:0015031	GO:0005886
CL816.Contig6_All	GO:0008152	GO:0016787
CL17141.Contig1_All	GO:0005774	GO:0005768	GO:0008757	GO:0032259	GO:0005802
CL6170.Contig1_All	GO:0005783	GO:0016021	GO:0016023
Unigene58141_All	GO:0006810	GO:0016021	GO:0005215
CL9327.Contig7_All	GO:0005762	GO:0003735
Unigene52341_All	GO:0005739
CL20098.Contig6_All	GO:0055085	GO:0005524	GO:0042626	GO:0016021	GO:0005886
CL3108.Contig1_All	GO:0006099	GO:0000287	GO:0004450	GO:0006102	GO:0051287	GO:0005777	GO:0005886
CL5571.Contig3_All	GO:0008375	GO:0016020
Unigene38684_All	GO:0005874	GO:0007017	GO:0005525	GO:0005200	GO:0005737	GO:0003924
Unigene965_All	GO:0016709	GO:0016020	GO:0020037	GO:0005506	GO:0044550	GO:0055114
CL14447.Contig3_All	GO:0009536
CL3104.Contig8_All	GO:0016829	GO:0008152
CL5546.Contig3_All	GO:0016021
CL313.Contig2_All	GO:0044599
Unigene55116_All	GO:0005634	GO:0043621	GO:0042903	GO:0048487	GO:0005829	GO:0043014	GO:0090042	GO:0051721	GO:0009507
CL2436.Contig1_All	GO:0016020	GO:0008152	GO:0030529	GO:0048037	GO:0009536	GO:0016491
CL11360.Contig1_All	GO:0046872	GO:0055114	GO:0016491
Unigene10499_All	GO:0005634	GO:0006355
CL6521.Contig1_All	GO:0010287	GO:0005524	GO:0016887
CL6400.Contig4_All	GO:0005634	GO:0006355	GO:0009734
CL6883.Contig1_All	GO:0006457	GO:0003755	GO:0000413
CL18151.Contig6_All	GO:0016126	GO:0030797	GO:0016021	GO:0032259	GO:0005737
CL1342.Contig2_All	GO:0008270	GO:0016021	GO:0031902	GO:0016023	GO:0015031	GO:0032586	GO:0000139
Unigene83609_All	GO:0009536
CL7051.Contig1_All	GO:0016021
CL6218.Contig2_All	GO:0000989	GO:0005634	GO:0006355
CL4425.Contig3_All	GO:0005975	GO:0016311	GO:0042132
CL6641.Contig5_All	GO:0016567	GO:0008270	GO:0007005	GO:0004842
CL4306.Contig2_All	GO:0016021	GO:0016023
Unigene76841_All	GO:0005634	GO:0005524	GO:0008568	GO:0031122
Unigene36937_All	GO:0004198	GO:0006508	GO:0005737
CL16972.Contig3_All	GO:0046872	GO:0003676
Unigene44696_All	GO:0008171	GO:0032259
CL5569.Contig4_All	GO:0016757	GO:0016021
CL16812.Contig88_All	GO:0006972	GO:0005768	GO:0016262	GO:0003827	GO:0016023	GO:0006491	GO:0005802
CL5246.Contig25_All	GO:0044424	GO:0043170	GO:0044238
CL8337.Contig4_All	GO:0005524	GO:0004672	GO:0006468	GO:0016021
CL445.Contig2_All	GO:0051603	GO:0004197	GO:0006624	GO:0005773
CL1691.Contig6_All	GO:0005524	GO:0004672	GO:0006468
CL7059.Contig12_All	GO:0102005	GO:0008425	GO:0031314	GO:0006744	GO:0032259
CL6341.Contig8_All	GO:0005524	GO:0004672	GO:0006468	GO:0016021	GO:0016023
CL3495.Contig15_All	GO:0006635	GO:0061630	GO:0005524	GO:0016567	GO:0016558	GO:0031625	GO:0005737
CL15453.Contig4_All	GO:0008270
CL19117.Contig1_All	GO:0005634	GO:0008270	GO:0050999	GO:0005737
Unigene27799_All	GO:0000166	GO:0003676
CL7239.Contig12_All	GO:0005634	GO:0004674	GO:0005524	GO:0006468	GO:0035556	GO:0005886	GO:0005737
CL11929.Contig2_All	GO:0005840	GO:0000166	GO:0006412	GO:0003735
Unigene76774_All	GO:0003755	GO:0000413
CL3691.Contig2_All	GO:0016021	GO:0016023
Unigene59195_All	GO:0015288	GO:0008308	GO:0046930	GO:0005741	GO:1903959
CL5626.Contig3_All	GO:0003723	GO:0000166	GO:0000245	GO:0015030
CL4586.Contig2_All	GO:0055114	GO:0016491
CL20038.Contig1_All	GO:0008152	GO:0008233
CL9485.Contig7_All	GO:0000149	GO:0005484	GO:0012505	GO:0006886	GO:0006906	GO:0031201	GO:0016021	GO:0048278
CL4347.Contig8_All	GO:0006627	GO:0004222	GO:0008270	GO:0005743
CL7709.Contig3_All	GO:0016020	GO:0016597	GO:0005524	GO:0000049	GO:0005829	GO:0006400	GO:0008270	GO:0070143	GO:0005739	GO:0009793	GO:0009570	GO:0004813
CL20049.Contig10_All	GO:0019354	GO:0004851	GO:0055114	GO:0032259	GO:0009507
CL2504.Contig20_All	GO:0003999	GO:0006168	GO:0009116	GO:0005737
Unigene43869_All	GO:0016788
CL9655.Contig7_All	GO:0005737
CL15422.Contig17_All	GO:0033617	GO:0005507	GO:0016021	GO:0005739	GO:0009793
CL2873.Contig2_All	GO:0005634	GO:0006511	GO:0004298	GO:0005839	GO:0022626
CL11480.Contig1_All	GO:0004488	GO:0004477	GO:0005829	GO:0006730	GO:0055114	GO:0009396
CL672.Contig12_All	GO:0007010	GO:0008017
CL14690.Contig3_All	GO:0004674	GO:0005524	GO:0005509	GO:0006468
Unigene82680_All	GO:0009536
Unigene44856_All	GO:0006355
CL3829.Contig5_All	GO:0006308	GO:0090305	GO:0004519	GO:0003676
Unigene51344_All	GO:0003677	GO:0005524
CL3187.Contig11_All	GO:0016023
CL17205.Contig2_All	GO:0006355	GO:0008270
CL14416.Contig2_All	GO:0005739
CL1826.Contig2_All	GO:0016021	GO:0015238	GO:0015297	GO:0006855
CL4625.Contig3_All	GO:0005524	GO:0004672	GO:0006468
CL2017.Contig3_All	GO:0034219	GO:0005887	GO:0051119
CL6655.Contig4_All	GO:0003723	GO:0046872
Unigene8322_All	GO:0043161	GO:0008541	GO:0031595	GO:0005737
CL1620.Contig10_All	GO:0005524	GO:0004386	GO:0009536	GO:0003676
CL20786.Contig5_All	GO:0007018	GO:0005524	GO:0005874	GO:0003777	GO:0008017	GO:0016887	GO:0005871
CL1111.Contig2_All	GO:0008361	GO:0048232	GO:0007030	GO:0016049	GO:0080119	GO:0006886	GO:0030127	GO:0032876	GO:0008270	GO:0006888	GO:0007029
Unigene2156_All	GO:0043229	GO:0030529	GO:0044444
CL14159.Contig1_All	GO:0005634	GO:0010309	GO:0005506	GO:0019509	GO:0055114	GO:0005737
CL10399.Contig3_All	GO:0020037	GO:0046872	GO:0010311	GO:0005829
CL10591.Contig1_All	GO:0006571	GO:0008977	GO:0055114	GO:0004665	GO:0009507
CL6881.Contig4_All	GO:0015074	GO:0003676
CL8242.Contig1_All	GO:0005739
CL3436.Contig1_All	GO:0005509	GO:0055114	GO:0016491
CL2426.Contig16_All	GO:0016866
CL3674.Contig5_All	GO:0043531
CL15307.Contig12_All	GO:0009664	GO:0009505	GO:0008152	GO:0004601	GO:0050896	GO:0016023	GO:0005488
CL20924.Contig4_All	GO:0080043	GO:0043231	GO:0009813	GO:0080044	GO:0052696
CL4.Contig9_All	GO:0005634	GO:0005524	GO:0008360	GO:0005737	GO:0004674	GO:0018105	GO:0016055	GO:0006897
CL4588.Contig7_All	GO:0043139	GO:0003697	GO:0005524	GO:0006260	GO:0032508
CL3759.Contig1_All	GO:0003723	GO:0005524	GO:0004004	GO:0005730	GO:0010501
CL3757.Contig1_All	GO:0005524	GO:0004055	GO:0000053	GO:0006526	GO:0000050	GO:0005737
Unigene40574_All	GO:0010212	GO:0005524	GO:0003690	GO:0042148	GO:0004520	GO:0000150	GO:0003697	GO:0007131	GO:0000707	GO:0006312	GO:0008094	GO:0033063	GO:0005657	GO:0000400
Unigene32234_All	GO:0007264	GO:0009558	GO:0005622	GO:0005525	GO:0009960	GO:0009793
CL6099.Contig1_All	GO:0000166	GO:0006412	GO:0004812
CL17634.Contig1_All	GO:0016021
CL3130.Contig1_All	GO:0009536
CL4794.Contig4_All	GO:0016020	GO:0004672
CL11340.Contig1_All	GO:0005739
Unigene20069_All	GO:0046914	GO:0030001	GO:0005737	GO:0046916
CL12674.Contig1_All	GO:0006284	GO:0008725
Unigene6112_All	GO:0016020
CL15775.Contig4_All	GO:0005829	GO:0016021	GO:0030267	GO:0016618
CL10721.Contig2_All	GO:0005739
Unigene28235_All	GO:0043531
CL17743.Contig10_All	GO:0005739
CL5370.Contig10_All	GO:0016747
Unigene29863_All	GO:0000027	GO:0006412	GO:0022625	GO:0003735
CL1357.Contig7_All	GO:0003723	GO:0000166
CL3861.Contig3_All	GO:0061630	GO:0016567	GO:0031625	GO:0005737
CL2235.Contig6_All	GO:0016787	GO:0016021
CL20768.Contig1_All	GO:0008146	GO:0016021
CL6689.Contig1_All	GO:0016787	GO:0046856
Unigene6327_All	GO:0042273
CL1399.Contig1_All	GO:0010207	GO:0009507
Unigene51204_All	GO:0005887	GO:1902358	GO:0008271	GO:0009507
CL12525.Contig1_All	GO:0016787
Unigene5470_All	GO:0070626	GO:0044208	GO:0004018	GO:0051262	GO:0006189
CL13782.Contig1_All	GO:0005509
Unigene63047_All	GO:0007264	GO:0005622	GO:0005525
Unigene13739_All	GO:0006397	GO:0003723	GO:0005634	GO:0000166
CL19943.Contig2_All	GO:0016021
Unigene3950_All	GO:0016023	GO:0055114	GO:0016491
CL2789.Contig3_All	GO:0009535	GO:0005509	GO:0019898	GO:0015979	GO:0009654
CL10446.Contig1_All	GO:0044267
CL7733.Contig2_All	GO:0035335	GO:0008138	GO:0004439	GO:0004725
CL5486.Contig3_All	GO:0000287	GO:0004427	GO:0006796	GO:0005737
Unigene12462_All	GO:0003677	GO:0005634	GO:0006355	GO:0003700
Unigene18451_All	GO:0043531
CL10166.Contig2_All	GO:0004222	GO:0016485	GO:0008270
CL6760.Contig3_All	GO:0008152	GO:0016787	GO:0005739
CL5405.Contig2_All	GO:0004674	GO:0005524	GO:0006468	GO:0016021	GO:0007166	GO:0005886
CL12929.Contig2_All	GO:0004674	GO:0005524	GO:0009506	GO:0006952	GO:0006468	GO:0048544	GO:0005886
CL5209.Contig18_All	GO:0046872	GO:0003676
CL9201.Contig6_All	GO:0009058	GO:0006520	GO:0008483	GO:0030170
CL7351.Contig4_All	GO:0008270	GO:0055114	GO:0016491
CL14898.Contig1_All	GO:0005829	GO:0016311	GO:0016791
CL30.Contig9_All	GO:0008152	GO:0016747
CL6730.Contig2_All	GO:0005794	GO:0010197	GO:0048868	GO:0016023	GO:0009507
CL3289.Contig3_All	GO:0043531	GO:0005524	GO:0006952	GO:0006915
CL1687.Contig4_All	GO:0008152	GO:0003824
CL9808.Contig5_All	GO:0008152	GO:0016597
CL11186.Contig9_All	GO:0045735	GO:0005576	GO:0030145
CL10081.Contig4_All	GO:0005634	GO:0006355	GO:0043565	GO:0003700
Unigene7156_All	GO:0043547	GO:0005089
CL13137.Contig3_All	GO:0050832	GO:0031640
CL2314.Contig10_All	GO:0016757	GO:0016021	GO:0071555	GO:0000139
Unigene69175_All	GO:0016020
Unigene62842_All	GO:0008353	GO:0005524	GO:0004693	GO:0006468	GO:0051726
CL10824.Contig3_All	GO:0006807	GO:0009536	GO:0016810
Unigene51599_All	GO:0009507
CL6646.Contig4_All	GO:0000162	GO:0004049
Unigene44855_All	GO:0070588	GO:0043231	GO:0046872	GO:0005524	GO:0005887	GO:0005388	GO:0005516
Unigene58945_All	GO:0009536
CL891.Contig9_All	GO:0006457	GO:0034450	GO:0003755	GO:0009535	GO:0005634	GO:0031977	GO:0000413	GO:0000209
CL7605.Contig6_All	GO:0015770	GO:0005887	GO:0008515
CL1440.Contig2_All	GO:0046872
Unigene63823_All	GO:0016709	GO:0016020	GO:0046872	GO:0044550
Unigene58678_All	GO:0006355	GO:0043565	GO:0003700
Unigene17710_All	GO:0005774	GO:0016021	GO:0071805	GO:0005886	GO:0015079
CL5601.Contig7_All	GO:0005829
Unigene50963_All	GO:0019252	GO:0005978	GO:0008878	GO:0005524	GO:0009501	GO:0009507
CL4865.Contig4_All	GO:0016020
CL15019.Contig1_All	GO:0009536	GO:0005739
Unigene5411_All	GO:0000028	GO:0003729	GO:0006412	GO:0003735	GO:0022627	GO:0019843
Unigene51007_All	GO:0004652	GO:0003723	GO:0005634	GO:0006378
CL317.Contig43_All	GO:0033306	GO:0010287	GO:0004144
Unigene24106_All	GO:0035265	GO:0051117	GO:0043241
Unigene70812_All	GO:0030246	GO:0004553	GO:0005975	GO:0044464
Unigene82763_All	GO:0005739	GO:0005488
Unigene57457_All	GO:0009959	GO:0009639
CL7504.Contig2_All	GO:0008152	GO:0016021	GO:0016747
Unigene36847_All	GO:0016709	GO:0016020	GO:0046872	GO:0044550
CL10425.Contig6_All	GO:0005739
CL4960.Contig3_All	GO:0016021
CL14146.Contig1_All	GO:0030246	GO:0004565	GO:0005975
Unigene54992_All	GO:0016023	GO:0006629	GO:0008374
CL21244.Contig4_All	GO:0071010	GO:0000349	GO:0071012	GO:0000974	GO:0071014	GO:0071013
CL18632.Contig12_All	GO:0031977	GO:0006508	GO:0008236
CL4306.Contig4_All	GO:0016021	GO:0016023
CL1741.Contig7_All	GO:0006979	GO:0020037	GO:0046872	GO:0004096	GO:0098869	GO:0042744	GO:0055114
CL1878.Contig6_All	GO:0007165	GO:0004674	GO:0005524	GO:0006468
CL3626.Contig19_All	GO:0006397	GO:0003723	GO:0005634	GO:0000166
CL13111.Contig2_All	GO:0046872
Unigene9381_All	GO:0007264	GO:0005509	GO:0031307	GO:0005525	GO:0007005	GO:0003924
CL21007.Contig1_All	GO:0006511	GO:0005524	GO:0005886	GO:0005737	GO:0004842
Unigene16314_All	GO:0006486	GO:0016021	GO:0008378	GO:0000139
Unigene49774_All	GO:0055085	GO:0005524	GO:0042626	GO:0043190
CL9001.Contig5_All	GO:0006355	GO:0043565	GO:0003700
CL11157.Contig2_All	GO:0033356	GO:0052691	GO:0005515	GO:0005829	GO:0005794	GO:0030244	GO:0016740	GO:0071555	GO:0009832
CL4623.Contig2_All	GO:0006886	GO:0030127	GO:0008270	GO:0006888
Unigene19410_All	GO:0000166	GO:0006468	GO:0004702	GO:0005737
CL14597.Contig3_All	GO:0009506	GO:0019722	GO:0005622	GO:0004871
CL7992.Contig1_All	GO:0006396	GO:0003723	GO:0016779
Unigene51870_All	GO:0005929	GO:0061512	GO:0035091
Unigene11752_All	GO:0005524	GO:0004672	GO:0006468
Unigene20786_All	GO:0016760	GO:0046872	GO:0030244	GO:0016021	GO:0071555	GO:0009834	GO:0005886
CL8026.Contig1_All	GO:0005634	GO:0006065	GO:0003979	GO:0051287	GO:0006024	GO:0055114	GO:0005829	GO:0005975
Unigene29868_All	GO:0023014	GO:0005524	GO:0004702	GO:0005737
CL20932.Contig1_All	GO:0015035	GO:0009055	GO:0005623	GO:0055114	GO:0045454
CL6721.Contig17_All	GO:0005739
CL67.Contig20_All	GO:0006355
CL742.Contig21_All	GO:0055114	GO:0016491
CL6442.Contig1_All	GO:0016799	GO:0009691
Unigene85660_All	GO:0015074	GO:0006508	GO:0008270	GO:0004190	GO:0003676
CL8119.Contig2_All	GO:0008270	GO:0016021
CL273.Contig7_All	GO:0004616	GO:0051287	GO:0055114	GO:0030267	GO:0009570
CL14791.Contig1_All	GO:0009536
CL7752.Contig3_All	GO:0070652	GO:0051225
CL2847.Contig2_All	GO:0008654	GO:0016780	GO:0016021
Unigene29201_All	GO:0006810	GO:0016020
CL5607.Contig13_All	GO:0005739
CL1841.Contig4_All	GO:0005524	GO:0004674	GO:0030247	GO:0005509	GO:0006468	GO:0016021	GO:0007166	GO:0005886
Unigene62361_All	GO:0016023
Unigene34174_All	GO:0005509
CL417.Contig1_All	GO:0005634
Unigene27020_All	GO:0005884	GO:0005524	GO:0003774	GO:0005200
CL19141.Contig1_All	GO:0003993	GO:0016311	GO:0016023
CL7789.Contig6_All	GO:0051879	GO:0005634	GO:0051131	GO:0070678	GO:0005737
Unigene11199_All	GO:0005634	GO:0006355	GO:0043565	GO:0003700
CL20857.Contig8_All	GO:0045735
CL15061.Contig1_All	GO:0055114	GO:0016491	GO:0071949
Unigene68966_All	GO:0006979	GO:0020037	GO:0046872	GO:0098869	GO:0004601	GO:0005576	GO:0042744	GO:0055114
CL2743.Contig2_All	GO:0016021	GO:0016192
CL6449.Contig1_All	GO:0005829
CL9413.Contig1_All	GO:0046658
CL20254.Contig6_All	GO:0003824	GO:0050662
Unigene18792_All	GO:0016787
CL4571.Contig5_All	GO:0008270
CL4280.Contig2_All	GO:0007275
Unigene17614_All	GO:0016428	GO:0003723	GO:0030488	GO:0005739
CL12035.Contig2_All	GO:0005524
CL7270.Contig6_All	GO:0005774	GO:0005768	GO:0008757	GO:0016021	GO:0016023	GO:0032259	GO:0005802
CL11420.Contig4_All	GO:0004674	GO:0005524	GO:0006468	GO:0048544	GO:0016021	GO:0005886
CL6099.Contig10_All	GO:0000166	GO:0006412	GO:0004812
CL1831.Contig2_All	GO:0097159	GO:1901363
Unigene6302_All	GO:0003723	GO:0005524	GO:0004829	GO:0006435	GO:0005737
CL12443.Contig3_All	GO:0005509	GO:0005739
CL6579.Contig2_All	GO:0005634	GO:0046982
CL4633.Contig8_All	GO:0016020	GO:0009505	GO:0009506	GO:0005576
CL1918.Contig20_All	GO:0005509
Unigene37870_All	GO:0004674	GO:0005524	GO:0006468
CL8935.Contig1_All	GO:0006810	GO:0016021	GO:0016023
Unigene4233_All	GO:0044267
Unigene50435_All	GO:0003723	GO:0003677	GO:0046872
Unigene44323_All	GO:0000166	GO:0003676
CL9544.Contig2_All	GO:0009536
CL5655.Contig5_All	GO:0016020	GO:0016023
CL19264.Contig2_All	GO:0005509
CL5835.Contig2_All	GO:0016020	GO:0016023
CL4692.Contig15_All	GO:0005452	GO:0016021	GO:0015698
Unigene47885_All	GO:0045735	GO:0005618	GO:0005576	GO:0033609	GO:0030145	GO:0046564
Unigene72778_All	GO:0009536	GO:0005488
CL4965.Contig12_All	GO:0016020
CL312.Contig1_All	GO:0016021	GO:0015238	GO:0015297	GO:0006855
Unigene40204_All	GO:0003723
CL20414.Contig4_All	GO:0046620	GO:0009733	GO:0009926
CL13758.Contig1_All	GO:0016787	GO:0046856
CL8327.Contig4_All	GO:0005681	GO:0000245	GO:0000387
CL16461.Contig3_All	GO:0003676
CL19662.Contig7_All	GO:0006396	GO:0070534	GO:0061630	GO:0005634	GO:0002376	GO:0006952	GO:0006974
Unigene12230_All	GO:0005874	GO:0007017	GO:0005525	GO:0005200	GO:0005737	GO:0003924
CL6203.Contig9_All	GO:0006541	GO:0004642	GO:0005524	GO:0006189	GO:0005737
Unigene27488_All	GO:0055085	GO:0016021
CL15050.Contig4_All	GO:0004674	GO:0005524	GO:0006468	GO:0016021	GO:0016023
Unigene1089_All	GO:0009536
CL2314.Contig5_All	GO:0016757	GO:0016021	GO:0071555	GO:0000139
Unigene19847_All	GO:0003824
Unigene60107_All	GO:0016021
CL11272.Contig5_All	GO:0010150	GO:1900426	GO:0005737	GO:0010225	GO:0016787	GO:0010310	GO:0071327	GO:2000022	GO:1901183	GO:0010942	GO:0010105	GO:0005634	GO:0009862	GO:1900367	GO:0010618	GO:0009816	GO:0001666	GO:0080151	GO:0080142	GO:0009625	GO:0031348	GO:0006629
CL19656.Contig3_All	GO:0061630	GO:0032436	GO:0042787	GO:0005737	GO:0031624	GO:0000151	GO:0008270	GO:0000209
CL3745.Contig14_All	GO:0003723
Unigene48794_All	GO:0003676
CL11495.Contig1_All	GO:0046914	GO:0030001	GO:0005737	GO:0046916
Unigene63660_All	GO:0005634	GO:0006281	GO:0005524	GO:0004674	GO:0000184	GO:0006468
CL21197.Contig8_All	GO:0046872	GO:0003993	GO:0016311
CL15368.Contig3_All	GO:0035235	GO:0004970	GO:0016021	GO:0006811
Unigene21291_All	GO:0003824	GO:0050662
CL12812.Contig2_All	GO:0002181	GO:0022625	GO:0003735
CL2148.Contig5_All	GO:0004674	GO:0005524	GO:0006468	GO:0016021
Unigene40788_All	GO:0003677	GO:0005524	GO:0016592	GO:0005694	GO:0032508	GO:0005737	GO:0009378	GO:0043140	GO:0000724
CL11825.Contig4_All	GO:0006886	GO:0005622	GO:0005886
CL6055.Contig4_All	GO:0004632	GO:0015937
Unigene51193_All	GO:0046872	GO:0051745	GO:0055114	GO:0019288	GO:0050992
CL21048.Contig19_All	GO:0055085	GO:0016021	GO:0005215
CL5783.Contig5_All	GO:0005739
CL5717.Contig5_All	GO:0009535
CL768.Contig51_All	GO:0003677	GO:0005634	GO:0006355
CL21082.Contig12_All	GO:0005634	GO:0006355	GO:0046982	GO:0043565
CL18290.Contig23_All	GO:0019904
CL14678.Contig3_All	GO:0008270	GO:0016021	GO:0019706
CL679.Contig10_All	GO:0003677	GO:0046872
CL4022.Contig2_All	GO:0003677	GO:0005634	GO:0006355	GO:0016023
CL13003.Contig7_All	GO:0016020
CL5306.Contig12_All	GO:0005524	GO:0019538
CL16688.Contig1_All	GO:0005929	GO:0061512	GO:0035091
Unigene47584_All	GO:0009734	GO:0005516	GO:0005739
Unigene47811_All	GO:0006470	GO:0004722
CL20229.Contig5_All	GO:0003677	GO:0005634	GO:0006355	GO:0007275	GO:0003700
Unigene11125_All	GO:0000166	GO:0000245	GO:0015030	GO:0003676
CL9105.Contig2_All	GO:0016020	GO:0009941	GO:0055114	GO:0051744	GO:0009534	GO:0015995
CL9988.Contig2_All	GO:0005524	GO:0045899	GO:0030433	GO:0036402	GO:0031597	GO:1901800	GO:0031595	GO:0017025	GO:0008540
CL10177.Contig1_All	GO:0055085	GO:0016021
Unigene48157_All	GO:0046872	GO:0004721	GO:0006470
CL5580.Contig12_All	GO:0023014	GO:0005524	GO:0004702	GO:0005737
CL20145.Contig17_All	GO:0046983
Unigene37804_All	GO:0005654	GO:0005643	GO:0006607	GO:0008565	GO:0005829	GO:0008139	GO:0048471
CL18296.Contig2_All	GO:0005634	GO:0009738	GO:0005524	GO:0035556	GO:0046777	GO:0018105	GO:0005509	GO:0004683	GO:0009931	GO:0009536	GO:0005516	GO:0005886
CL4131.Contig3_All	GO:0044283	GO:0006508	GO:0004222	GO:0016311	GO:0006364	GO:0016791	GO:0005737
Unigene48504_All	GO:0016844	GO:0005783	GO:0009058	GO:0016021	GO:0016788
CL2196.Contig8_All	GO:0010189	GO:0009915	GO:0009266	GO:0010176	GO:0006636	GO:0016021	GO:0031347	GO:0071555
CL807.Contig5_All	GO:0016747
Unigene12115_All	GO:0000103	GO:0006457	GO:0015035	GO:0055114	GO:0045454	GO:0006662	GO:0016671	GO:0005829	GO:0034599	GO:0005886
Unigene32107_All	GO:0043170	GO:0044238	GO:0003824	GO:0003676
CL19675.Contig2_All	GO:0004674	GO:0005524	GO:0005509	GO:0006468
Unigene17061_All	GO:0010183	GO:0005788	GO:0016021	GO:0035437	GO:0009793
CL14218.Contig3_All	GO:0006412	GO:0022625	GO:0003735
Unigene22852_All	GO:0006006	GO:0080048	GO:0005737
CL760.Contig8_All	GO:0004175	GO:0003677	GO:0005634	GO:0006355	GO:0016926	GO:0016929
CL4.Contig5_All	GO:0005634	GO:0005524	GO:0008360	GO:0005737	GO:0004674	GO:0018105	GO:0016055	GO:0006897
CL1369.Contig18_All	GO:0005524	GO:0004672	GO:0006468
Unigene29500_All	GO:0005739	GO:0016788
CL11616.Contig4_All	GO:0005840	GO:0006412	GO:0003735	GO:0008097
CL3600.Contig7_All	GO:0016021	GO:0071805	GO:0015079
CL5366.Contig2_All	GO:0016021
CL1618.Contig5_All	GO:0009423	GO:0009073	GO:0003856	GO:0009536
Unigene35624_All	GO:0003723	GO:0005524	GO:0004829	GO:0006435	GO:0005737
Unigene31233_All	GO:0015934	GO:0006412	GO:0003735	GO:0009941	GO:0009570
CL10982.Contig1_All	GO:0016020	GO:0000166
Unigene69293_All	GO:0005739
CL4609.Contig4_All	GO:0018026	GO:0016279	GO:0030785	GO:0009507
Unigene46175_All	GO:0005451	GO:0016020	GO:0012505	GO:0055085	GO:0006885	GO:0006812
CL5370.Contig12_All	GO:0016747
CL401.Contig10_All	GO:0016226	GO:0097361
CL3829.Contig1_All	GO:0006308	GO:0090305	GO:0004519	GO:0003676
CL17235.Contig1_All	GO:0016021
Unigene62193_All	GO:0016787
CL12791.Contig1_All	GO:0016853	GO:0009451
CL4301.Contig7_All	GO:0016021	GO:0005773
CL14151.Contig2_All	GO:0005774	GO:0048046	GO:0005634	GO:0019773	GO:0006511	GO:0004298	GO:0005829
Unigene10555_All	GO:0016757
Unigene58728_All	GO:0005524
CL17609.Contig5_All	GO:0000287	GO:0043716	GO:0019284	GO:0019509	GO:0046570	GO:0005737	GO:0043715	GO:0008270	GO:0016311	GO:0043874
CL9438.Contig5_All	GO:0016123	GO:0009540	GO:0052663	GO:0009535	GO:0009414	GO:0052662	GO:0050891	GO:0055114	GO:0009688	GO:0044550	GO:0031969	GO:0071949
CL4927.Contig2_All	GO:0016023
CL10123.Contig1_All	GO:0016021	GO:0005737
CL21203.Contig12_All	GO:0016021
CL19776.Contig1_All	GO:0005634	GO:0004674	GO:0005524	GO:0006468	GO:0035556	GO:0005737
CL3613.Contig2_All	GO:0005524
Unigene38459_All	GO:0043232
Unigene6942_All	GO:0008429	GO:0009909	GO:0048573
CL20367.Contig1_All	GO:1902600	GO:0004129	GO:0005739
CL7442.Contig4_All	GO:0005759	GO:0022900	GO:0050660	GO:0016731	GO:0005886
CL4786.Contig7_All	GO:0004674	GO:0005524	GO:0005829	GO:0006468	GO:0035556
CL4256.Contig4_All	GO:0030286	GO:0031514	GO:0007017
CL14667.Contig5_All	GO:0005319	GO:0006869	GO:0016021
CL1529.Contig3_All	GO:0005840
CL2794.Contig1_All	GO:0030515	GO:0034457	GO:0032040	GO:0042134	GO:0005739	GO:0016363	GO:0006364
CL6054.Contig2_All	GO:0003723	GO:0000395
CL491.Contig1_All	GO:0016021	GO:0005739	GO:0016788
CL21201.Contig8_All	GO:0055085	GO:0006412	GO:0016021	GO:0003735
CL1804.Contig11_All	GO:0016023
Unigene560_All	GO:0003677	GO:0005634
CL15405.Contig3_All	GO:0006952	GO:0005739
CL490.Contig4_All	GO:0005737
CL11866.Contig4_All	GO:0007275	GO:0035335	GO:0004725
CL18208.Contig9_All	GO:0004664	GO:0009094	GO:0016597	GO:0047769	GO:0009570
CL1202.Contig4_All	GO:0016021	GO:0008374
CL14703.Contig2_All	GO:0009263	GO:0004748	GO:0005524	GO:0006260	GO:0055114	GO:0005971
CL1318.Contig1_All	GO:0009738	GO:0005524	GO:0035556	GO:0010359	GO:0005829	GO:0004683	GO:0009651	GO:0005516	GO:0005886	GO:0005634	GO:0005773	GO:0046777	GO:0018105	GO:0005509	GO:0009931	GO:0010119
Unigene12843_All	GO:0003723	GO:0005524	GO:0004829	GO:0006435	GO:0005737
CL6224.Contig12_All	GO:0005794	GO:0006412	GO:0016021	GO:0003735	GO:0031966	GO:0005886	GO:0006839
CL1010.Contig5_All	GO:0005524	GO:0004672	GO:0006468	GO:0016021
CL4046.Contig5_All	GO:0016597	GO:0006564	GO:0051287	GO:0055114	GO:0004617
CL17022.Contig118_All	GO:0046872
CL9818.Contig6_All	GO:0008270	GO:0016021	GO:0019706
CL19850.Contig1_All	GO:0004674	GO:0005524	GO:0006468	GO:0016021
CL12246.Contig1_All	GO:0009535
CL21286.Contig16_All	GO:0002161	GO:0006450
Unigene48392_All	GO:0016021	GO:0015238	GO:0015297	GO:0006855
CL8018.Contig3_All	GO:0006508	GO:0030163	GO:0004190
Unigene22289_All	GO:0016021
CL18708.Contig25_All	GO:0006351
CL9123.Contig2_All	GO:0005762	GO:0003735
CL10648.Contig3_All	GO:0016310	GO:0016301
Unigene37075_All	GO:0006886	GO:0005784	GO:0016021
Unigene15973_All	GO:0009536
Unigene3346_All	GO:0003723	GO:0015934	GO:0006412	GO:0003735
CL5370.Contig5_All	GO:0016747
CL6158.Contig1_All	GO:0005524	GO:0004672	GO:0006468	GO:0016021	GO:0016023
CL20769.Contig14_All	GO:0005634	GO:0009738	GO:0005524	GO:0035556	GO:0005737	GO:0046777	GO:0018105	GO:0005509	GO:0004683	GO:0009931	GO:0005516	GO:0005886
CL11610.Contig1_All	GO:0009910	GO:0005684	GO:0003729	GO:0000398	GO:0005686	GO:0000166	GO:0005829	GO:0000184
Unigene35959_All	GO:0003723
Unigene74102_All	GO:0005840	GO:0006412	GO:0003735
CL19182.Contig1_All	GO:0009536
CL12422.Contig5_All	GO:0090404	GO:0007264	GO:0005622	GO:0005525
CL7961.Contig5_All	GO:0031519
Unigene18938_All	GO:0006012	GO:0003978
CL1706.Contig1_All	GO:0009535
CL5796.Contig12_All	GO:0016787
CL884.Contig8_All	GO:0005634	GO:0090305	GO:0004518
CL528.Contig7_All	GO:0008654	GO:0016780	GO:0016021
CL1310.Contig12_All	GO:0005634	GO:0005737
Unigene26831_All	GO:0005524	GO:0004672	GO:0006468
CL4619.Contig7_All	GO:0010268	GO:0020037	GO:0040008	GO:0005506	GO:0055114	GO:0016705	GO:0016021	GO:0016131	GO:0004497
CL11813.Contig12_All	GO:0055114	GO:0016491
CL4945.Contig2_All	GO:0009536
CL4937.Contig51_All	GO:0004674	GO:0005524	GO:0009506	GO:0006952	GO:0006468	GO:0005886
Unigene58022_All	GO:0006342	GO:0003677	GO:0046982	GO:0000790	GO:0000786
CL20813.Contig4_All	GO:0016485	GO:0016021	GO:0007219	GO:0005789	GO:0004190	GO:0000139
CL3640.Contig4_All	GO:0004674	GO:0005524	GO:0006468	GO:0016021
CL19449.Contig1_All	GO:0005524	GO:0004672	GO:0006468	GO:0016021	GO:0016023
Unigene35543_All	GO:0016616	GO:0051287	GO:0055114
CL20060.Contig2_All	GO:0080043	GO:0043231	GO:0009813	GO:0080044	GO:0016021	GO:0052696
CL18168.Contig1_All	GO:0004674	GO:0005524	GO:0030247	GO:0006468	GO:0016021	GO:0007166	GO:0005886
CL3750.Contig8_All	GO:0003677	GO:0006421	GO:0005524	GO:0006355	GO:0004816	GO:0005737
CL2391.Contig4_All	GO:0044425
Unigene57001_All	GO:0043531
Unigene5773_All	GO:0061025	GO:0043130	GO:0005634	GO:0043161	GO:0005829	GO:0007030	GO:0031468
CL17883.Contig1_All	GO:0016567	GO:0008270	GO:0004842
CL9601.Contig11_All	GO:0004553	GO:0005975
CL1204.Contig2_All	GO:0016757	GO:0005739
Unigene22399_All	GO:0009507
CL15110.Contig3_All	GO:0005634	GO:0006470	GO:0008420	GO:0000775	GO:0005737
Unigene27939_All	GO:0043531
CL2609.Contig5_All	GO:0005509	GO:0005773
CL1355.Contig6_All	GO:0005634	GO:0006355	GO:0043565	GO:0003700
CL18830.Contig2_All	GO:0006810	GO:0005622	GO:0016021	GO:0005215
CL18079.Contig6_All	GO:0005634	GO:0006355	GO:0046982	GO:0043565
Unigene7375_All	GO:0016042	GO:0016787	GO:0016021
CL15985.Contig2_All	GO:0005524	GO:0030247	GO:0006468	GO:0007166	GO:0016023	GO:0004674	GO:0005509	GO:0016021	GO:0005886
CL14540.Contig19_All	GO:0009536
Unigene41001_All	GO:0016020	GO:0046872	GO:0004497
CL5761.Contig4_All	GO:0003333	GO:0016021	GO:0005886	GO:0015171
CL5358.Contig1_All	GO:0009733
CL12178.Contig1_All	GO:0015035	GO:0009055	GO:0055114	GO:0005737	GO:0045454
CL5637.Contig5_All	GO:0004674	GO:0005524	GO:0006468
CL3257.Contig1_All	GO:0000166	GO:0003676
Unigene17362_All	GO:0051276	GO:0006259
CL20014.Contig1_All	GO:0003779	GO:0007010
CL14633.Contig5_All	GO:0005768	GO:0007264	GO:0005525
CL5733.Contig5_All	GO:0007264	GO:0005622	GO:0005525
CL2561.Contig11_All	GO:0007062
Unigene40972_All	GO:0000902	GO:0009536
Unigene3003_All	GO:0008270
Unigene20953_All	GO:0044763
CL5532.Contig2_All	GO:0016023
CL12365.Contig3_All	GO:0043547	GO:0006888	GO:0017112	GO:0030008	GO:0005737
CL3125.Contig2_All	GO:0009536
Unigene5407_All	GO:0009506	GO:0015485	GO:0030433	GO:0031625	GO:0032933	GO:0005774	GO:0005730	GO:0005794	GO:0016021	GO:0005789
CL21140.Contig8_All	GO:0006355	GO:0043565	GO:0003700
CL9100.Contig3_All	GO:0008152	GO:0016787
CL20786.Contig3_All	GO:0007018	GO:0005524	GO:0005874	GO:0003777	GO:0008017	GO:0016887	GO:0005871
CL7826.Contig14_All	GO:0010468	GO:0000398	GO:0005524	GO:0004004	GO:0010501	GO:0003676
CL2413.Contig4_All	GO:0055085	GO:0016021
CL19293.Contig7_All	GO:0010239	GO:0031426	GO:0005739	GO:0042644
CL822.Contig61_All	GO:0016301
CL3588.Contig11_All	GO:0006886	GO:0030117	GO:0005198	GO:0016192
Unigene34288_All	GO:0004553	GO:0005975
CL929.Contig5_All	GO:0005759
CL787.Contig5_All	GO:0046983
Unigene53063_All	GO:0061630	GO:0043161	GO:0016567	GO:0008270	GO:0016021
CL8149.Contig3_All	GO:0046835	GO:0005524	GO:0006012	GO:0005737	GO:0004335
Unigene4848_All	GO:0005634	GO:0006355	GO:0043565	GO:0003700
CL2912.Contig13_All	GO:0005524
CL13774.Contig2_All	GO:0008408	GO:0090305	GO:0003676
Unigene28205_All	GO:0015940	GO:0005524	GO:0004592	GO:0005829	GO:0042803	GO:0009793
CL2410.Contig7_All	GO:0006457	GO:0005524	GO:0005618	GO:0051082	GO:0005829	GO:0046658
CL20076.Contig1_All	GO:0016705	GO:0020037	GO:0005506	GO:0016021	GO:0004497	GO:0055114
CL9578.Contig1_All	GO:0005739
CL4851.Contig9_All	GO:0003677	GO:0005634	GO:0006355	GO:0009734
CL14131.Contig1_All	GO:0007264	GO:0005622	GO:0005525
Unigene12753_All	GO:0005634	GO:0005524	GO:0008360	GO:0005737	GO:0004674	GO:0018105	GO:0016055	GO:0006897
Unigene34714_All	GO:0016709	GO:0016020	GO:0020037	GO:0005506	GO:0044550	GO:0055114
Unigene55299_All	GO:0016709	GO:0016020	GO:0022900	GO:0020037	GO:0005506	GO:0044550
Unigene10624_All	GO:0006541	GO:0009646	GO:0006529	GO:0005829	GO:0042803	GO:0004066
Unigene49452_All	GO:0008270
CL5503.Contig3_All	GO:0003676
Unigene7102_All	GO:0005975	GO:0051060
CL19700.Contig2_All	GO:0005524	GO:0004672	GO:0006468
CL7636.Contig5_All	GO:0043229	GO:0009987
CL5543.Contig8_All	GO:0015940	GO:0005524	GO:0004592	GO:0005829	GO:0042803	GO:0009793
CL2868.Contig4_All	GO:0005634	GO:0035335	GO:0006370	GO:0004725	GO:0098507	GO:0008138	GO:0004651	GO:0004484
Unigene53088_All	GO:0005783	GO:0047652	GO:0000256	GO:0016023	GO:0046872	GO:0008237	GO:0006508	GO:0006144
CL21336.Contig1_All	GO:0006397	GO:0003697	GO:0003723	GO:0009409	GO:0000166	GO:0006351	GO:0009737
CL4075.Contig2_All	GO:0005524	GO:0004672	GO:0006468
Unigene10481_All	GO:0016021
CL11813.Contig6_All	GO:0055114	GO:0016491
Unigene41306_All	GO:0005759	GO:0006096	GO:0004739	GO:0006086	GO:0055114
CL5839.Contig2_All	GO:0000103	GO:0006457	GO:0015035	GO:0055114	GO:0005737	GO:0045454	GO:0006662	GO:0016671	GO:0034599
Unigene62782_All	GO:0000724	GO:0009507
Unigene48511_All	GO:0006351
Unigene41324_All	GO:0016787
Unigene44336_All	GO:0004148	GO:0005623	GO:0050660	GO:0055114	GO:0045454
Unigene40417_All	GO:0046872	GO:0003993	GO:0016311
CL20536.Contig3_All	GO:0032040	GO:0006364
CL20129.Contig10_All	GO:0046323	GO:0005887	GO:0005355	GO:0005351	GO:0015992	GO:1904659
CL14353.Contig2_All	GO:0046168	GO:0009627	GO:0051287	GO:0055114	GO:0004367	GO:0009331	GO:0005975	GO:0009941	GO:0045017
CL8689.Contig5_All	GO:0003885	GO:0016020	GO:0050660	GO:0016023	GO:0055114
CL19662.Contig27_All	GO:0016567	GO:0004842
CL2675.Contig1_All	GO:0005768	GO:0030139	GO:0007264	GO:0005525
CL8722.Contig3_All	GO:0046872	GO:0006470	GO:0016021	GO:0005739	GO:0004722
CL9806.Contig10_All	GO:0051603	GO:0004185	GO:0016747	GO:0019748
CL10569.Contig1_All	GO:0043928	GO:0034473	GO:0017091	GO:0034427	GO:0000176	GO:0034476	GO:0071028	GO:0000467	GO:0071035	GO:0000177	GO:0034475	GO:0071038	GO:0071042
CL7317.Contig3_All	GO:0008270	GO:0016021
CL2696.Contig6_All	GO:0045824	GO:0004652	GO:0003723	GO:0005634	GO:0048451	GO:0006378	GO:0016021	GO:0008285	GO:0048366
Unigene54734_All	GO:0055085	GO:0016021	GO:0022891
CL21180.Contig3_All	GO:0044550	GO:0004497	GO:0055114	GO:0071949
CL8722.Contig5_All	GO:0046872	GO:0006470	GO:0016021	GO:0005739	GO:0004722
Unigene40708_All	GO:0006694	GO:0005783	GO:0003854	GO:0016021	GO:0055114
CL13008.Contig2_All	GO:0003677	GO:0005634	GO:0005524	GO:0006270	GO:0032508	GO:0046872	GO:0042555	GO:0003678	GO:0007049
CL11639.Contig7_All	GO:0045040	GO:0005742	GO:0005829
CL5569.Contig2_All	GO:0016757	GO:0016021
CL967.Contig4_All	GO:0034497	GO:0044805	GO:0000407	GO:0016021	GO:0005776	GO:0034727	GO:0000422
CL20992.Contig14_All	GO:0016021	GO:0015238	GO:0015297	GO:0006855
CL4550.Contig6_All	GO:0019139	GO:0016614	GO:0009690	GO:0005615	GO:0050660	GO:0055114
CL11663.Contig2_All	GO:0043229
Unigene36174_All	GO:0005524
Unigene34607_All	GO:0007018	GO:0003777	GO:0005488	GO:0016887	GO:0005871
CL21403.Contig7_All	GO:0016021
CL2611.Contig4_All	GO:0061630	GO:0043161	GO:0008270	GO:0005739	GO:0042787	GO:0000209
Unigene47583_All	GO:0008270	GO:0016021	GO:0019706
Unigene51840_All	GO:0000963	GO:0003723	GO:0090503	GO:0000957	GO:0004654	GO:0005739	GO:0000175	GO:0006402
CL10925.Contig1_All	GO:0046658	GO:0016023
CL13359.Contig3_All	GO:0016021
CL21007.Contig13_All	GO:0005524
CL6265.Contig7_All	GO:0004843	GO:0006511	GO:0016021	GO:0005622
CL21418.Contig13_All	GO:0043231	GO:0008194	GO:0009813	GO:0016758	GO:0052696
CL1485.Contig4_All	GO:0070652	GO:0051225	GO:0051011	GO:0005876
CL4825.Contig4_All	GO:0008477	GO:0046872	GO:0006152	GO:0005829
Unigene58113_All	GO:0016762	GO:0004553	GO:0048046	GO:0005618	GO:0010411	GO:0042546	GO:0071555	GO:0016023
CL18961.Contig4_All	GO:0007264	GO:0005622	GO:0005525
CL8326.Contig3_All	GO:0016021	GO:0009536
Unigene378_All	GO:0055085	GO:0005524	GO:0042626	GO:0016021	GO:0009507
CL3078.Contig1_All	GO:0006120	GO:0005747	GO:0016021	GO:0016023	GO:0008137	GO:0005886
CL8039.Contig1_All	GO:0071423	GO:0015131	GO:0016021	GO:0015140	GO:0006814	GO:1902356
CL6470.Contig1_All	GO:0003723	GO:0003677	GO:0046872
CL1720.Contig1_All	GO:0016765
CL7223.Contig6_All	GO:0016614	GO:0050660	GO:0016021	GO:0055114
CL6805.Contig1_All	GO:0055085	GO:0016021
CL3129.Contig3_All	GO:0005524	GO:0004672	GO:0006468
CL2672.Contig12_All	GO:0008270
Unigene6492_All	GO:0006344	GO:0032197	GO:0090241	GO:0005524	GO:0006349	GO:0051574	GO:0032508	GO:0004003	GO:0006346	GO:0009294	GO:0044030	GO:0000786
Unigene49446_All	GO:0055114	GO:0016491
CL1706.Contig6_All	GO:0009535
CL1763.Contig4_All	GO:0006302	GO:0010212	GO:0009555	GO:0009553
CL8954.Contig3_All	GO:0007165	GO:0004674	GO:0005524	GO:0006468
CL12980.Contig3_All	GO:0016021
CL10115.Contig3_All	GO:0005665	GO:0000394	GO:0045948	GO:0031369	GO:0000932	GO:0003899	GO:0003697	GO:0000291	GO:0060213	GO:0006367	GO:0003727
CL20504.Contig5_All	GO:0016021	GO:0016023	GO:0098656	GO:0005215
CL19069.Contig1_All	GO:0003723
Unigene4856_All	GO:0005739
Unigene55486_All	GO:0003688	GO:0032508	GO:0006279	GO:0003697	GO:0031298	GO:0048229	GO:0005656	GO:0003682	GO:1900087	GO:1902977	GO:0000727	GO:0006270	GO:0031261	GO:0006267	GO:0031938	GO:0043138
CL4225.Contig3_All	GO:0005685	GO:0006376	GO:0003729	GO:0071004
CL9101.Contig9_All	GO:0016788
CL1168.Contig4_All	GO:0016020	GO:0046872
Unigene33706_All	GO:0055114	GO:0016491
CL20627.Contig8_All	GO:0042752	GO:0009585	GO:0005634	GO:0005737
CL13230.Contig3_All	GO:0055114	GO:0016491
CL6323.Contig2_All	GO:0005524	GO:0004672	GO:0006468	GO:0005739
CL4352.Contig8_All	GO:0005524	GO:0004672	GO:0006468
CL13970.Contig2_All	GO:0005783
CL3587.Contig3_All	GO:0016301
CL7059.Contig7_All	GO:0102005	GO:0008425	GO:0031314	GO:0006744	GO:0032259
CL19154.Contig1_All	GO:0016021
CL16688.Contig12_All	GO:0005929	GO:0061512	GO:0035091
Unigene21800_All	GO:0046556	GO:0046373
Unigene41737_All	GO:0044255	GO:0052689
Unigene34939_All	GO:0016616	GO:0051287	GO:0055114
CL14393.Contig1_All	GO:0045892	GO:0006397	GO:0031123	GO:0003729	GO:0005634	GO:0042868	GO:0031047	GO:0060968	GO:0006379
CL1204.Contig3_All	GO:0016757
CL20424.Contig7_All	GO:0009536
CL15614.Contig2_All	GO:0030276	GO:0048268	GO:0005545	GO:0030136	GO:0005739
CL667.Contig2_All	GO:0005524	GO:0045899	GO:0030433	GO:0036402	GO:0031597	GO:1901800	GO:0031595	GO:0017025	GO:0008540
CL1160.Contig4_All	GO:0055085	GO:0016021
CL1019.Contig2_All	GO:0016021
Unigene36347_All	GO:0006486	GO:0030246	GO:0005794	GO:0016021	GO:0008378
CL2231.Contig5_All	GO:0006879	GO:0055085	GO:0005524	GO:0042626	GO:0005743	GO:0016021
CL20589.Contig8_All	GO:0005634	GO:0030154	GO:0006355	GO:0043565	GO:0003700
CL18579.Contig4_All	GO:0000166	GO:0003676
CL4356.Contig4_All	GO:0005783	GO:0006508	GO:0008237	GO:0047652	GO:0010136	GO:0006145
CL3719.Contig4_All	GO:0000122	GO:0005634	GO:0006346	GO:0008327
CL399.Contig8_All	GO:0016020	GO:0009664	GO:0005618	GO:0005576
Unigene40682_All	GO:0055085	GO:0015292	GO:0016021	GO:0005739
CL14066.Contig4_All	GO:0005829
CL3550.Contig2_All	GO:0055114	GO:0016491
CL5305.Contig4_All	GO:0006979	GO:0020037	GO:0046872	GO:0098869	GO:0004601	GO:0005576	GO:0042744	GO:0055114
CL1966.Contig2_All	GO:0046323	GO:0005887	GO:0005355	GO:0005351	GO:0015992	GO:1904659
CL21118.Contig6_All	GO:0005634	GO:0009738	GO:0005524	GO:0035556	GO:0005737	GO:0046777	GO:0018105	GO:0005509	GO:0004683	GO:0009931	GO:0005516	GO:0005886
Unigene50568_All	GO:0003824
CL172.Contig2_All	GO:0009536
CL19809.Contig3_All	GO:0009790
CL2237.Contig1_All	GO:0016021
CL4531.Contig4_All	GO:0004364	GO:0006749	GO:0009407	GO:0005737
CL19805.Contig1_All	GO:0003677	GO:0008270
CL624.Contig1_All	GO:0008152	GO:0016787
CL3313.Contig9_All	GO:0016021	GO:0008889	GO:0006629
CL5221.Contig16_All	GO:0046274	GO:0016722	GO:0048046	GO:0052716	GO:0009809	GO:0005507	GO:0016023	GO:0055114
CL11479.Contig9_All	GO:0046982	GO:0008614	GO:1903600	GO:0006541	GO:0042819	GO:0042823	GO:0005829	GO:0004359	GO:0016740
CL4143.Contig1_All	GO:0006950	GO:0005516
CL5389.Contig5_All	GO:0048244	GO:0055114	GO:0005886
CL20753.Contig2_All	GO:0003677	GO:0005634	GO:0006355	GO:0007275	GO:0003700
Unigene66694_All	GO:0003677
CL16688.Contig5_All	GO:0005929	GO:0061512	GO:0035091
CL717.Contig5_All	GO:0005506	GO:0016021	GO:0006633	GO:0055114	GO:0016491
CL815.Contig5_All	GO:0015693	GO:1903830	GO:0016021	GO:0015095
Unigene47622_All	GO:0046872	GO:0009536	GO:0003676
CL14851.Contig1_All	GO:0016740	GO:0005739	GO:0005886	GO:0009245
CL1583.Contig7_All	GO:0005524	GO:0006355	GO:0004672	GO:0006468
CL1291.Contig23_All	GO:0009768	GO:0010287	GO:0009535	GO:0009416	GO:0018298	GO:0046872	GO:0031409	GO:0016021	GO:0009941	GO:0016168	GO:0009522
CL20549.Contig13_All	GO:0006355	GO:0043565	GO:0003700
CL1807.Contig10_All	GO:0000166
CL20902.Contig14_All	GO:0005249	GO:0005887	GO:0071805	GO:0042391
Unigene23063_All	GO:0000166	GO:0003676
CL4943.Contig11_All	GO:0016709	GO:0020037	GO:0005506	GO:0044550	GO:0016021	GO:0055114
Unigene72245_All	GO:0002181	GO:0022625	GO:0006414	GO:0003735	GO:0030687	GO:0070180
CL20232.Contig2_All	GO:0016021
CL8227.Contig14_All	GO:0003779
Unigene64584_All	GO:0005634	GO:0004674	GO:0005524	GO:0006468	GO:0035556	GO:0005737
CL7967.Contig5_All	GO:0043229
Unigene3614_All	GO:0008152	GO:0016787	GO:0016023
CL6613.Contig2_All	GO:0051603	GO:0004185	GO:0016747	GO:0005739	GO:0019748
CL6441.Contig2_All	GO:0008152	GO:0016758
CL508.Contig2_All	GO:0031224
CL13564.Contig4_All	GO:0000103	GO:0006457	GO:0015035	GO:0016671	GO:0034599	GO:0009536	GO:0055114	GO:0045454
CL3391.Contig12_All	GO:0016020
CL12584.Contig1_All	GO:0006072	GO:0019563	GO:0006127	GO:0009331	GO:0005739	GO:0052591
Unigene37307_All	GO:0010181	GO:0005622	GO:0006633	GO:0003959	GO:0055114	GO:0031408
CL2868.Contig11_All	GO:0005634	GO:0035335	GO:0006370	GO:0004725	GO:0098507	GO:0008138	GO:0004651	GO:0004484
CL10432.Contig4_All	GO:0009506	GO:0006751	GO:0005829	GO:0017168
CL7963.Contig2_All	GO:0008270
CL1379.Contig1_All	GO:0016036	GO:0005783	GO:0070417
Unigene54626_All	GO:0007264	GO:0005622	GO:0015031	GO:0055114	GO:0050790	GO:0005093	GO:0016491
CL7718.Contig8_All	GO:0005992	GO:0003824
CL8881.Contig1_All	GO:0044424	GO:0003676
Unigene34221_All	GO:0009768	GO:0010287	GO:0009535	GO:0009416	GO:0018298	GO:0046872	GO:0031409	GO:0016021	GO:0009941	GO:0016168	GO:0009522
CL21317.Contig5_All	GO:0004553	GO:0005975
CL2314.Contig6_All	GO:0016757	GO:0016021	GO:0071555	GO:0000139
CL1752.Contig4_All	GO:0016310	GO:0015969	GO:0005524	GO:0016301	GO:0008893	GO:0042594	GO:0008728	GO:0005525	GO:0009507	GO:0006629
CL14429.Contig2_All	GO:0000166	GO:0003676	GO:0009570
CL10385.Contig2_All	GO:0006412	GO:0008270	GO:0005622	GO:0005525	GO:0032790	GO:0003924
CL21129.Contig14_All	GO:0055085	GO:0006817	GO:0005315	GO:0005887	GO:0022891
CL11171.Contig3_All	GO:0006950
Unigene38061_All	GO:0006979	GO:0010287	GO:0004332	GO:0006096	GO:0005739	GO:0009534
CL6991.Contig2_All	GO:0006486	GO:0016757	GO:0016021
CL5411.Contig9_All	GO:0005975	GO:0016773
Unigene55719_All	GO:0033179	GO:0015991	GO:0016021	GO:0015078
CL10759.Contig4_All	GO:0016787	GO:0016023	GO:0006629
CL2975.Contig3_All	GO:0016310	GO:0005524	GO:0016301	GO:0016773	GO:0005737
Unigene36599_All	GO:0006511
CL6927.Contig20_All	GO:0000272	GO:0016161
CL4315.Contig6_All	GO:0046914	GO:0030001	GO:0005737	GO:0046916
CL2609.Contig1_All	GO:0005509	GO:0005773
CL3419.Contig3_All	GO:0003723	GO:0009020	GO:0002938
Unigene1438_All	GO:0000166
CL14019.Contig2_All	GO:0005634	GO:0043565
Unigene31840_All	GO:0000989	GO:0005634	GO:0006355	GO:0008270	GO:0009640
CL6787.Contig8_All	GO:0009269
CL7996.Contig5_All	GO:0006397	GO:0000166	GO:0003676
Unigene191_All	GO:0006355	GO:0003712
Unigene32692_All	GO:0044699
CL11344.Contig18_All	GO:0046872
CL8315.Contig11_All	GO:0016021
CL1878.Contig7_All	GO:0007165	GO:0004674	GO:0005524	GO:0006468
CL9053.Contig6_All	GO:0006355	GO:0008270
CL1767.Contig3_All	GO:0006821	GO:0005247	GO:0016021	GO:1903959
CL9439.Contig6_All	GO:0001228	GO:0005634	GO:0030154	GO:0006355	GO:0003682	GO:0000977	GO:0005667	GO:0001085	GO:0006366
CL4937.Contig49_All	GO:0004674	GO:0005524	GO:0009506	GO:0006952	GO:0006468	GO:0005886
Unigene9317_All	GO:0015035	GO:0009055	GO:0005623	GO:0055114	GO:0045454
CL9920.Contig2_All	GO:0003723	GO:0004809	GO:0005634	GO:0002940	GO:0005739
Unigene971_All	GO:0004674	GO:0005524	GO:0006468
Unigene33986_All	GO:0016021	GO:0055114	GO:0006629	GO:0016717
CL12773.Contig3_All	GO:0016021
CL21307.Contig8_All	GO:0016020
Unigene71469_All	GO:0003677
CL8973.Contig3_All	GO:0009910	GO:0032968	GO:1990269	GO:0005829	GO:0016593	GO:0010048	GO:0016570
CL2166.Contig9_All	GO:0003723
Unigene41734_All	GO:0016023
CL4913.Contig3_All	GO:0008270	GO:0016021
Unigene74793_All	GO:0016021	GO:0016023
Unigene19737_All	GO:0019898	GO:0044804	GO:0000407	GO:0000045	GO:0000422
CL2912.Contig4_All	GO:0005524
CL4865.Contig5_All	GO:0016020
CL2951.Contig4_All	GO:0005524	GO:0046939	GO:0004017
CL11188.Contig2_All	GO:0009536
CL8545.Contig4_All	GO:0016021
Unigene29483_All	GO:0016021	GO:0005739
CL4571.Contig3_All	GO:0008270
CL4711.Contig4_All	GO:0006508	GO:0004197	GO:0050790
CL5494.Contig2_All	GO:0016021
CL1216.Contig29_All	GO:0005524	GO:0016021	GO:0004386	GO:0003676
CL5510.Contig4_All	GO:0004175	GO:0005634	GO:0016926	GO:0016929
CL10122.Contig5_All	GO:0019898	GO:0032266	GO:0000422	GO:0080025	GO:0034497	GO:0006497	GO:0005829	GO:0044804	GO:0034045
CL17030.Contig11_All	GO:0004713	GO:0005524	GO:0004674	GO:0031349	GO:0016021	GO:0005886	GO:0010942	GO:0018108
CL18822.Contig5_All	GO:0000226	GO:0000910	GO:0008017
CL291.Contig6_All	GO:0004792
CL7316.Contig2_All	GO:0009611	GO:0003677	GO:0005524	GO:0009506	GO:0000184	GO:0042742	GO:0004386	GO:0000932	GO:0010182	GO:0009863	GO:0009867	GO:0048571	GO:0005829	GO:0008270	GO:0005886
CL2825.Contig1_All	GO:0008270
Unigene15964_All	GO:0003755	GO:0030154	GO:0048513	GO:0000413	GO:0005528	GO:0005789	GO:0042761	GO:0061077
CL16036.Contig1_All	GO:0016021
Unigene12724_All	GO:0003677	GO:0005634	GO:0006355	GO:0003700
Unigene4640_All	GO:0003723	GO:0005524	GO:0004829	GO:0006435	GO:0005737
CL18976.Contig4_All	GO:0006099	GO:0022900	GO:0050660	GO:0005743	GO:0008177
CL19899.Contig10_All	GO:0016310	GO:0005524	GO:0004849	GO:0005829	GO:0006206	GO:0044206	GO:0044211	GO:0009507
CL11254.Contig1_All	GO:0018258	GO:0030246	GO:0010405	GO:0035250	GO:0005794	GO:0016021	GO:0005739
Unigene51534_All	GO:0016042	GO:0005509	GO:0004623
CL21286.Contig19_All	GO:0002161	GO:0004812	GO:0006450
Unigene71491_All	GO:0050896
Unigene31045_All	GO:0006886	GO:0005622
Unigene10360_All	GO:0030246	GO:0004674	GO:0005524	GO:0006468	GO:0016021	GO:0016023
CL2100.Contig6_All	GO:0045548	GO:0009800	GO:0005737	GO:0006559
CL2799.Contig4_All	GO:0016747
Unigene52340_All	GO:0023014	GO:0005524	GO:0004702	GO:0005737
Unigene26285_All	GO:0055129	GO:0005618	GO:0055114	GO:0004735
CL12518.Contig7_All	GO:0034450	GO:0006511	GO:0000151	GO:0005829	GO:0016567
CL10956.Contig1_All	GO:0000287	GO:0004634	GO:0006096	GO:0000015
CL12798.Contig1_All	GO:0009536
CL4685.Contig3_All	GO:0000103	GO:0006457	GO:0015035	GO:0055114	GO:0005737	GO:0045454	GO:0006662	GO:0016671	GO:0034599
CL20286.Contig18_All	GO:0004674	GO:0005524	GO:0006468	GO:0048544	GO:0016021	GO:0005886
Unigene74589_All	GO:0004553	GO:0005975
Unigene9034_All	GO:0005524
CL21415.Contig5_All	GO:0006508	GO:0030163	GO:0004190
CL2663.Contig7_All	GO:0005840	GO:0072546	GO:0006412	GO:0003735
CL19845.Contig19_All	GO:0044267
CL2426.Contig50_All	GO:0016866
CL1578.Contig6_All	GO:0016021
CL297.Contig3_All	GO:0008270	GO:0016021	GO:0005385	GO:0005886	GO:0071577
Unigene18193_All	GO:0007264	GO:0005622	GO:0005525
CL11518.Contig3_All	GO:0016023
CL4933.Contig6_All	GO:0009055	GO:0016020	GO:0046872	GO:0051536	GO:0009507
CL2620.Contig2_All	GO:0035194	GO:1903506	GO:0003712	GO:0016442
CL11663.Contig1_All	GO:0043229
Unigene60846_All	GO:0009535	GO:0005524	GO:0005516
CL21397.Contig148_All	GO:0007165
CL1206.Contig11_All	GO:0010215	GO:0016021	GO:0016049	GO:0031225
Unigene74616_All	GO:0003677	GO:0005634	GO:0006284	GO:0005524	GO:0006260	GO:0005694	GO:0032508	GO:0006302	GO:0009378	GO:0043140	GO:0009536	GO:0006310
Unigene51712_All	GO:0016020
Unigene62996_All	GO:0005509
Unigene54971_All	GO:0046872
CL3433.Contig1_All	GO:0016021
CL4754.Contig6_All	GO:0008757	GO:0032259
Unigene19623_All	GO:0004674	GO:0005524	GO:0006468
CL16745.Contig2_All	GO:0016021
CL8105.Contig37_All	GO:0009536
Unigene44140_All	GO:0004817	GO:0006423	GO:0000166	GO:0005829	GO:0005739	GO:0009507
Unigene11477_All	GO:0005509
CL4438.Contig12_All	GO:0090575	GO:0006357	GO:0000977	GO:0003700
CL8973.Contig1_All	GO:0005634	GO:0019773	GO:0006511	GO:0004298	GO:0005737
CL253.Contig4_All	GO:0005829
CL15518.Contig1_All	GO:0004364	GO:0006749	GO:0009407	GO:0005737
CL10036.Contig11_All	GO:0003779	GO:0015629	GO:0030042
CL1136.Contig2_All	GO:0017089	GO:0005634	GO:0051861	GO:0046836	GO:0005737
CL3635.Contig4_All	GO:0016787
CL15106.Contig1_All	GO:0009536
CL2420.Contig5_All	GO:0006098	GO:0017057	GO:0005975
CL4587.Contig5_All	GO:0008270	GO:0009536	GO:0009793
Unigene32286_All	GO:0008152	GO:0016787	GO:0016023
Unigene34814_All	GO:0009505	GO:0051603	GO:0004185	GO:0016023	GO:0005773
Unigene22663_All	GO:0016021	GO:0009536
Unigene63256_All	GO:0005524
CL1853.Contig6_All	GO:0080163	GO:0010427	GO:0004864	GO:0005634	GO:0009738	GO:0006952	GO:0004872	GO:0043086	GO:0005737	GO:0009607
Unigene589_All	GO:0017119	GO:0016021	GO:0015238	GO:0015297	GO:0006855
CL5.Contig10_All	GO:0016787	GO:0016021
CL17007.Contig1_All	GO:0031123	GO:0004652	GO:0003723	GO:0005634	GO:0043631
CL12263.Contig1_All	GO:0000902	GO:0005739
CL7058.Contig1_All	GO:0043531	GO:0007165	GO:0005886
CL5853.Contig2_All	GO:0015991	GO:0005794	GO:0005886	GO:0033180	GO:0046961
CL16837.Contig2_All	GO:0006508	GO:0016023	GO:0030163	GO:0004190
CL7324.Contig4_All	GO:0046914	GO:0030001	GO:0005737	GO:0046916
CL1164.Contig13_All	GO:0016020	GO:0016310	GO:0016301	GO:0016023
Unigene33042_All	GO:0004143	GO:0016310	GO:0007205	GO:0005524
CL7215.Contig6_All	GO:0006807	GO:0047427
Unigene83472_All	GO:0016023
CL11112.Contig5_All	GO:0008270	GO:0055114	GO:0016491
Unigene33319_All	GO:0005634	GO:0006355	GO:0005739	GO:0003700	GO:0005488
CL14152.Contig3_All	GO:0046872	GO:0006470	GO:0004722
CL12043.Contig2_All	GO:0009570
CL4614.Contig2_All	GO:0016021
CL2923.Contig1_All	GO:0005739
CL1216.Contig31_All	GO:0005524	GO:0004386	GO:0003676
CL11316.Contig54_All	GO:0003824	GO:0050662
CL5918.Contig8_All	GO:0006355	GO:0043565	GO:0003700
CL4031.Contig8_All	GO:0046872	GO:0006470	GO:0004722
Unigene78997_All	GO:0043531
CL7961.Contig1_All	GO:0031519
CL1935.Contig4_All	GO:0031072	GO:0051082
CL7094.Contig1_All	GO:0016705	GO:0005506	GO:0055114	GO:0031418
CL16370.Contig3_All	GO:0003677	GO:0005634	GO:0006355
CL18195.Contig3_All	GO:0035265	GO:0051117	GO:0043241
Unigene36414_All	GO:0051287	GO:0055114	GO:0009070	GO:0004617
CL3887.Contig3_All	GO:0009058	GO:0016157	GO:0005985
Unigene8974_All	GO:0004805	GO:0005992	GO:0016311
CL17979.Contig1_All	GO:0006355	GO:0008270
CL19918.Contig2_All	GO:0006664	GO:0012505	GO:0046527	GO:0016021
CL5827.Contig3_All	GO:0019139	GO:0016614	GO:0022900	GO:0009690	GO:0005615	GO:0050660	GO:0016023
Unigene11192_All	GO:0007018	GO:0005524	GO:0005874	GO:0003777	GO:0009536	GO:0008017	GO:0016887	GO:0005871
CL1991.Contig3_All	GO:0005524	GO:0032543	GO:0050567	GO:0070681	GO:0005739	GO:0030956	GO:0009570
CL3225.Contig3_All	GO:0003723	GO:0000398	GO:0005681	GO:0008270
CL20970.Contig12_All	GO:0005829	GO:0016311	GO:0008967	GO:0009507
CL11136.Contig5_All	GO:0009734	GO:0005516	GO:0005739	GO:0009536
CL9645.Contig1_All	GO:0042793	GO:0009658	GO:0009662	GO:0042644
CL9104.Contig4_All	GO:0005622	GO:0006890
CL19267.Contig4_All	GO:0019898	GO:0032266	GO:0000422	GO:0080025	GO:0034497	GO:0006497	GO:0005829	GO:0044804	GO:0034045
CL7530.Contig2_All	GO:0016740
Unigene62554_All	GO:0061630	GO:0043161	GO:0016023
CL6271.Contig3_All	GO:0005730	GO:0010197
Unigene59713_All	GO:0005524	GO:0006094	GO:0004612
CL2525.Contig1_All	GO:0012505	GO:0020037	GO:0016021
CL20882.Contig4_All	GO:0030154	GO:0005524	GO:0004674	GO:0048833	GO:0006468	GO:0016021	GO:0010080
CL1747.Contig3_All	GO:0008152	GO:0003824	GO:0005739
CL709.Contig12_All	GO:0016021
CL10165.Contig1_All	GO:0010287
CL19162.Contig2_All	GO:0005524	GO:0004672	GO:0006468
Unigene21059_All	GO:0006355	GO:0005739	GO:0003690
CL800.Contig1_All	GO:0005634	GO:0009738	GO:0005524	GO:0035556	GO:0005737	GO:0046777	GO:0018105	GO:0005509	GO:0004683	GO:0009931	GO:0005516	GO:0005886
CL8561.Contig2_All	GO:0000166	GO:0003676
Unigene24419_All	GO:0006810	GO:0006412	GO:0016021	GO:0003735
Unigene4075_All	GO:0000272	GO:0016161
CL7538.Contig4_All	GO:0006886	GO:0012505	GO:0090630	GO:0031338	GO:0005622	GO:0017137	GO:0005096
Unigene20297_All	GO:0006355
CL102.Contig9_All	GO:0003677	GO:0005634	GO:0006355	GO:0009734
CL7853.Contig5_All	GO:0098869	GO:0004601	GO:0055114	GO:0051920	GO:0009570
Unigene33749_All	GO:0005794	GO:0016021	GO:0009507
Unigene16100_All	GO:0046872
CL1342.Contig9_All	GO:0008270	GO:0016021	GO:0031902	GO:0016023	GO:0015031	GO:0032586	GO:0000139
Unigene42576_All	GO:0010951	GO:0004867	GO:0008233	GO:0005576
CL4787.Contig4_All	GO:0016042	GO:0004806
Unigene3635_All	GO:0006694	GO:0009506	GO:0003854	GO:0016021	GO:0005789	GO:0055114	GO:0005886
CL3963.Contig6_All	GO:0016020	GO:0016023
CL10776.Contig4_All	GO:0016021	GO:0016023
CL12344.Contig4_All	GO:0009269
CL7603.Contig11_All	GO:0000103	GO:0006457	GO:0015035	GO:0016671	GO:0034599	GO:0055114	GO:0045454	GO:0009507
CL12754.Contig3_All	GO:0005634	GO:0009738	GO:0005524	GO:0035556	GO:0005737	GO:0046777	GO:0018105	GO:0005509	GO:0004683	GO:0009931	GO:0005516	GO:0005886
Unigene57848_All	GO:0016853
CL4894.Contig6_All	GO:0016597	GO:0009536	GO:0009082	GO:0003984
CL516.Contig2_All	GO:0016021	GO:0015238	GO:0016023	GO:0015297	GO:0006855
Unigene18948_All	GO:0016709	GO:0016020	GO:0020037	GO:0005506	GO:0044550	GO:0055114
CL2146.Contig4_All	GO:2000024	GO:0045892	GO:0048825	GO:0009506	GO:0045995	GO:0003924	GO:0042254	GO:0005730	GO:0010077	GO:0045604	GO:0005525	GO:0048444
CL197.Contig2_All	GO:1902600	GO:0035725	GO:0015385	GO:0006885	GO:0016021
CL3331.Contig2_All	GO:0000184	GO:0009536
Unigene66233_All	GO:0044267
Unigene68984_All	GO:0043531	GO:0005623	GO:0045454
Unigene29445_All	GO:0004674	GO:0005524	GO:0006468
CL11526.Contig2_All	GO:0005622	GO:0030170
CL8458.Contig2_All	GO:0005509	GO:0005739
CL21067.Contig2_All	GO:0016747
CL19870.Contig7_All	GO:0007264	GO:0005622	GO:0005525
CL13003.Contig5_All	GO:0016020
CL9095.Contig6_All	GO:0007186	GO:0031683	GO:0004871	GO:0005525	GO:0003924
CL600.Contig5_All	GO:0016787	GO:0005524	GO:0005739
Unigene58886_All	GO:0016021	GO:0010167	GO:0015706
CL3684.Contig5_All	GO:0016853
CL2492.Contig5_All	GO:0004553	GO:0030247	GO:0046658
CL9820.Contig2_All	GO:0000149	GO:0005484	GO:0012505	GO:0006886	GO:0006906	GO:0031201	GO:0016021	GO:0048278	GO:0005886	GO:0006887
Unigene58397_All	GO:0043547	GO:0005737	GO:0005096
CL9435.Contig4_All	GO:0003676
CL7136.Contig5_All	GO:0046914	GO:0030001	GO:0005737	GO:0046916
CL7336.Contig4_All	GO:0019752	GO:0016831	GO:0008117	GO:0016021	GO:0005789	GO:0030170	GO:0030149
CL10821.Contig5_All	GO:0080144	GO:0032973	GO:0003333	GO:0016021	GO:0005886	GO:0043090	GO:0015171
CL3472.Contig2_All	GO:0004674	GO:0005524	GO:0006468
CL464.Contig2_All	GO:0000166	GO:0008270	GO:0003676
CL3543.Contig3_All	GO:0005615	GO:0010951	GO:0004867
Unigene79598_All	GO:0031047
CL1685.Contig7_All	GO:0033926
CL19911.Contig3_All	GO:0005975	GO:0004575	GO:0016021
CL11772.Contig5_All	GO:0016310	GO:0016787	GO:0009231	GO:0008531
CL13162.Contig4_All	GO:0005739
CL12670.Contig2_All	GO:0005484	GO:0000149	GO:0005768	GO:0006906	GO:0006623	GO:0007033	GO:0031201	GO:0016021	GO:0006887
CL12798.Contig4_All	GO:0009536
Unigene83949_All	GO:0005451	GO:0012505	GO:1902600	GO:0006885	GO:0016021
CL15567.Contig4_All	GO:0006433	GO:0003723	GO:0005524	GO:0005739	GO:0004827	GO:0009570
CL580.Contig3_All	GO:0030276	GO:0048268	GO:0005545	GO:0030136
CL11809.Contig3_All	GO:0015693	GO:1903830	GO:0016021	GO:0015095
CL3681.Contig5_All	GO:0005524	GO:0016887
CL9330.Contig2_All	GO:0008270	GO:0003676
CL3773.Contig5_All	GO:0006457	GO:0005524	GO:0051082	GO:0005829
Unigene55634_All	GO:0009055	GO:0005506
CL20030.Contig1_All	GO:0016298	GO:0006629
CL348.Contig8_All	GO:0006635	GO:0005524	GO:0016558	GO:0005622
CL15003.Contig7_All	GO:0003723	GO:0000398	GO:0071006	GO:0005829	GO:0009536	GO:0071013
CL5185.Contig1_All	GO:0004471	GO:0046872	GO:0051287	GO:0055114	GO:0006108
CL55.Contig2_All	GO:0006655	GO:0004605	GO:0016021	GO:0005789	GO:0016024
CL16029.Contig4_All	GO:0016021
Unigene14899_All	GO:0070011
CL12848.Contig4_All	GO:0046872	GO:0020037	GO:0016021
CL50.Contig2_All	GO:0005634	GO:0006355	GO:0009734
CL7529.Contig4_All	GO:0008289	GO:0005634	GO:0005783	GO:0016021	GO:0016023
Unigene19936_All	GO:0030126	GO:0006890	GO:0006891	GO:0000139	GO:0006886	GO:0005739	GO:0005198	GO:0006888
CL20282.Contig18_All	GO:0019784	GO:0008180	GO:0005829	GO:0010971	GO:0010388
CL13947.Contig4_All	GO:0016021
CL11717.Contig7_All	GO:0046872	GO:0016787	GO:0005829	GO:0009507
CL14658.Contig4_All	GO:0007165	GO:0004674	GO:0005524	GO:0006468
CL14742.Contig1_All	GO:0003723	GO:0002181	GO:0022625	GO:0003735
Unigene49759_All	GO:0005663	GO:0003689	GO:0006261
CL1343.Contig14_All	GO:0005634	GO:0008168	GO:0032259
CL2332.Contig1_All	GO:0005524	GO:0006096	GO:0019253	GO:0004618	GO:0009507
Unigene21371_All	GO:0055114	GO:0016491
Unigene7615_All	GO:0004556	GO:0005509	GO:0005975
CL4347.Contig7_All	GO:0006627	GO:0004222	GO:0008270	GO:0005743
CL13066.Contig7_All	GO:0000278	GO:0006571	GO:0007166	GO:0009785	GO:0010244	GO:0016021	GO:0004888	GO:0009735	GO:0009788	GO:0010231	GO:0032960	GO:0005886	GO:0009939	GO:0009094	GO:0009742	GO:0009908	GO:0005774	GO:0005794	GO:0007202
CL20676.Contig14_All	GO:0005730	GO:0022625
CL5448.Contig3_All	GO:0006508	GO:0008236
CL3672.Contig2_All	GO:0016021
CL7598.Contig3_All	GO:0016020	GO:0008152	GO:0016746
CL1275.Contig9_All	GO:0003729	GO:0071004	GO:0005686	GO:0000245	GO:0005689	GO:0071013
Unigene18895_All	GO:0004386
CL1269.Contig9_All	GO:0009904	GO:0005829	GO:0009903
Unigene20585_All	GO:0043531
Unigene45104_All	GO:0016023
Unigene11520_All	GO:0016021
CL8932.Contig2_All	GO:0030915	GO:0005634	GO:0006281
CL21445.Contig6_All	GO:0006810	GO:0016021	GO:0005215
CL9631.Contig3_All	GO:0000166	GO:0005739	GO:0003676
CL21317.Contig1_All	GO:0004553	GO:0005975
Unigene24437_All	GO:0005524	GO:0004672	GO:0006468
CL857.Contig33_All	GO:0009987
CL10921.Contig5_All	GO:0047750	GO:0060964	GO:0000247	GO:0016021	GO:0016125	GO:0005886
CL1966.Contig4_All	GO:0046323	GO:0005887	GO:0005355	GO:0005351	GO:0015992	GO:1904659
CL13725.Contig5_All	GO:0031047	GO:0003676
CL691.Contig2_All	GO:0006511	GO:0008541	GO:0042176	GO:0030234	GO:0050790
CL6883.Contig4_All	GO:0006457	GO:0003755	GO:0000413
CL10950.Contig6_All	GO:0090502	GO:0005655	GO:0004526
CL3622.Contig10_All	GO:0004674	GO:0007166	GO:0005488	GO:0005886
CL9115.Contig4_All	GO:0035194	GO:0001056	GO:0006351	GO:0005666
CL5250.Contig5_All	GO:0016020
CL1739.Contig10_All	GO:0000166	GO:0003676
CL13178.Contig4_All	GO:0016021
CL8199.Contig8_All	GO:0016021
Unigene38273_All	GO:0050661	GO:0004499	GO:0050660	GO:0055114
CL18230.Contig9_All	GO:0045300	GO:0006631	GO:0055114
CL863.Contig11_All	GO:0016020
Unigene61977_All	GO:1901409	GO:0005634	GO:0000307	GO:0045944	GO:0016538	GO:0045737	GO:0019901
CL10115.Contig4_All	GO:0005665	GO:0000394	GO:0045948	GO:0031369	GO:0000932	GO:0003899	GO:0003697	GO:0000291	GO:0060213	GO:0006367	GO:0003727
Unigene36287_All	GO:0008270	GO:0016021
CL4990.Contig5_All	GO:0006355	GO:0043565	GO:0003700
CL3332.Contig3_All	GO:0061630	GO:0043161	GO:0008270	GO:0016021	GO:0042787	GO:0000209
CL2107.Contig3_All	GO:0009536
CL1527.Contig16_All	GO:0043231	GO:0046872	GO:0005811	GO:0031090	GO:0006082	GO:0044444	GO:0016491
Unigene6863_All	GO:0016705	GO:0020037	GO:0005506	GO:0004497	GO:0016023	GO:0055114
Unigene70548_All	GO:0046872	GO:0008152	GO:0005524	GO:0016874
CL2936.Contig1_All	GO:0034219	GO:0005887	GO:0051119
CL9426.Contig1_All	GO:0003860
Unigene46896_All	GO:0023014	GO:0018106	GO:0005622	GO:0000155	GO:0009736	GO:0000160	GO:0016021	GO:0005886
Unigene85077_All	GO:0005739
CL8026.Contig6_All	GO:0005634	GO:0006065	GO:0003979	GO:0051287	GO:0006024	GO:0055114	GO:0005829	GO:0005975
CL19765.Contig30_All	GO:0044238
CL982.Contig6_All	GO:0006614	GO:0005786	GO:0005525	GO:0003924	GO:0008312
CL13197.Contig3_All	GO:0004252	GO:0016485	GO:0016021
CL6528.Contig3_All	GO:0005634	GO:0016799	GO:0005744	GO:0005829	GO:0009691	GO:0030150
CL1155.Contig19_All	GO:0016629	GO:0005622	GO:0055114	GO:0010181	GO:0006952	GO:0009695	GO:0003959	GO:0031408
CL2166.Contig3_All	GO:0003723
Unigene16724_All	GO:0006561	GO:0016310	GO:0005524	GO:0004349	GO:0005737
CL14312.Contig1_All	GO:0015074	GO:0008270	GO:0003676
CL1276.Contig3_All	GO:0004674	GO:0005524	GO:0006468
CL5785.Contig6_All	GO:0005634	GO:0051603	GO:0004298	GO:0005737	GO:0005839
Unigene40794_All	GO:0006012	GO:0003978
Unigene14754_All	GO:0015976	GO:0004089	GO:0008270
Unigene13805_All	GO:0005634	GO:0009738	GO:0005524	GO:0035556	GO:0005737	GO:0046777	GO:0018105	GO:0005509	GO:0004683	GO:0009931	GO:0005516	GO:0005886
Unigene7024_All	GO:0016301	GO:0005739
CL5661.Contig5_All	GO:0003677	GO:0005634	GO:0005524	GO:0005694	GO:0032508	GO:0005737	GO:0009378	GO:0043140	GO:0000724
CL20500.Contig14_All	GO:0051260
Unigene1662_All	GO:0016023
CL21003.Contig27_All	GO:0016020	GO:0016740
CL1723.Contig5_All	GO:0005524	GO:0004672	GO:0006468
CL2041.Contig7_All	GO:0006810	GO:0016021
Unigene22444_All	GO:0005737
CL17129.Contig1_All	GO:0046872	GO:0008565	GO:0005758	GO:0005743	GO:0045039
CL1509.Contig6_All	GO:0080043	GO:0043231	GO:0009813	GO:0080044	GO:0052696
CL7715.Contig4_All	GO:0044267
CL4157.Contig15_All	GO:0006810	GO:0016021
Unigene81178_All	GO:0016021	GO:0016023
Unigene59752_All	GO:0000028	GO:0003735	GO:0022627
CL6234.Contig2_All	GO:0009408
Unigene62974_All	GO:0016829
CL4934.Contig3_All	GO:0016020	GO:0005739
Unigene59832_All	GO:0006412	GO:0003735	GO:0022627
CL9733.Contig5_All	GO:0016021
CL1887.Contig3_All	GO:0004674	GO:0005524	GO:0006468	GO:0016021
Unigene54551_All	GO:0006355	GO:0043565	GO:0003700
CL13303.Contig6_All	GO:0006281	GO:0003684	GO:0005524	GO:0008094	GO:0009536
CL5699.Contig2_All	GO:0003677	GO:0005634	GO:0006355	GO:0048438	GO:0003700	GO:0046983
CL10410.Contig1_All	GO:0016829
Unigene52589_All	GO:0016021
CL9357.Contig2_All	GO:0006474	GO:0008080
CL18865.Contig1_All	GO:0005739
CL9242.Contig2_All	GO:0055085	GO:0005524	GO:0042626	GO:0016021
CL20267.Contig1_All	GO:0034219	GO:0005887	GO:0051119
Unigene32085_All	GO:0070588	GO:0043231	GO:0046872	GO:0005524	GO:0005887	GO:0005388	GO:0005516
CL6821.Contig12_All	GO:0007264	GO:0005622	GO:0005525
CL12999.Contig2_All	GO:0048858
Unigene28168_All	GO:0003723	GO:0005524	GO:0004829	GO:0005739	GO:0006435
CL7324.Contig36_All	GO:0046914	GO:0030001	GO:0005737	GO:0046916
CL11266.Contig3_All	GO:0005634	GO:0010011	GO:0009734	GO:0016567	GO:0000822	GO:0019005
CL21191.Contig25_All	GO:0006355	GO:0043565	GO:0003700
Unigene77841_All	GO:0003677	GO:0005634	GO:0006281	GO:0005515	GO:0006260	GO:0008270	GO:0006310
CL3419.Contig1_All	GO:0003723	GO:0009020	GO:0009536	GO:0002938
CL11808.Contig5_All	GO:0008270	GO:0016021
CL21425.Contig10_All	GO:0008152	GO:0016787
Unigene25464_All	GO:0061630	GO:0043161
CL4721.Contig6_All	GO:0006351
CL7340.Contig4_All	GO:0008270	GO:0009507
CL887.Contig15_All	GO:0006886	GO:0030127	GO:0008270	GO:0006888
CL14801.Contig1_All	GO:0016021
CL6150.Contig1_All	GO:0031146	GO:0004842	GO:0019005
CL2024.Contig1_All	GO:0005774	GO:0005768	GO:0008757	GO:0016021	GO:0032259	GO:0005802
CL5873.Contig3_All	GO:0005634	GO:0006355	GO:0043565	GO:0003700
CL19631.Contig7_All	GO:0016020	GO:0016310	GO:0000166	GO:0004672
Unigene58741_All	GO:0042538	GO:0006517	GO:0006491	GO:0005802	GO:0004559	GO:0000139	GO:0005768	GO:0006013	GO:0030246	GO:0016021	GO:0008270
Unigene15257_All	GO:0009535
Unigene51607_All	GO:0008270
CL20465.Contig3_All	GO:0055085	GO:0016021	GO:0005215
CL4107.Contig17_All	GO:0005524	GO:0016021
Unigene20989_All	GO:0005524	GO:0004672	GO:0006468
Unigene25647_All	GO:0046873	GO:0098655	GO:0016021	GO:0030001
CL18045.Contig10_All	GO:0016705	GO:0020037	GO:0005506	GO:0016021	GO:0004497	GO:0055114
CL5181.Contig2_All	GO:0016021	GO:0015238	GO:0015297	GO:0006855
CL21448.Contig48_All	GO:0004326	GO:0046901	GO:0005524	GO:0006730	GO:0005739
CL4759.Contig8_All	GO:0004674	GO:0005524	GO:0005829	GO:0006468	GO:0035556
Unigene56808_All	GO:0009536
Unigene43042_All	GO:0046872
Unigene35616_All	GO:0009536
CL4420.Contig14_All	GO:0005634	GO:0006355	GO:0003700
CL18648.Contig1_All	GO:0009535	GO:0009052	GO:0009735	GO:0004751	GO:0009941	GO:0009570
Unigene38542_All	GO:0016567	GO:0004842
CL11106.Contig4_All	GO:0007018	GO:0005524	GO:0003777	GO:0008270	GO:0008017	GO:0016887	GO:0005871
Unigene27295_All	GO:0055085	GO:0005524	GO:0042626	GO:0016021
CL20694.Contig2_All	GO:0008061
Unigene64971_All	GO:0016021
Unigene56154_All	GO:0016021	GO:0071805	GO:0015079
CL15165.Contig1_All	GO:0003677	GO:0005634	GO:0008270
CL1370.Contig6_All	GO:0006032	GO:0016998	GO:0000272	GO:0004568
CL14826.Contig1_All	GO:0006508	GO:0004222	GO:0016021
CL21278.Contig7_All	GO:0005730	GO:0000166	GO:0003676
CL5900.Contig6_All	GO:0006694	GO:0005774	GO:0005768	GO:0008757	GO:0032259	GO:0005802
CL7186.Contig8_All	GO:0008270	GO:0016021
CL11783.Contig2_All	GO:0008270
CL10455.Contig2_All	GO:0006032	GO:0016998	GO:0005975	GO:0004568
Unigene44487_All	GO:0016021	GO:0055114	GO:0016491
Unigene71121_All	GO:0044699	GO:0048856	GO:0009987
CL834.Contig1_All	GO:0005634	GO:0010011	GO:0009734	GO:0016567	GO:0000822	GO:0019005
Unigene84257_All	GO:0016020
CL6944.Contig9_All	GO:0004674	GO:0005524	GO:0006468	GO:0005886
CL4289.Contig6_All	GO:0005524	GO:0016308	GO:0046854
CL2297.Contig5_All	GO:0008270	GO:0016021	GO:0019706
CL2275.Contig3_All	GO:0031125	GO:0034427	GO:0016075	GO:0000176	GO:0071028	GO:0004527	GO:0005730	GO:0005829	GO:0000177	GO:0090305	GO:0071051	GO:0034475
Unigene39848_All	GO:0008152	GO:0003824
CL10028.Contig4_All	GO:0005759	GO:0004075	GO:0006552	GO:0004485	GO:0005524	GO:0050897	GO:0022626
CL3758.Contig6_All	GO:0005524	GO:0006388	GO:0003972
CL20972.Contig6_All	GO:0046914	GO:0030001	GO:0005737	GO:0046916
CL14764.Contig5_All	GO:0023014	GO:0005524	GO:0004702	GO:0005737
CL15021.Contig4_All	GO:0005524
CL688.Contig8_All	GO:0010466	GO:0016023	GO:0030414
Unigene13719_All	GO:0004674	GO:0005524	GO:0006468	GO:0016021
CL5574.Contig13_All	GO:0046983
Unigene83226_All	GO:0017176
Unigene17444_All	GO:0008152	GO:0016787
CL1953.Contig7_All	GO:0005975	GO:0016832	GO:0005737
CL6085.Contig3_All	GO:0016021
Unigene73890_All	GO:0005774	GO:0033179	GO:0015991	GO:0016021	GO:0015078
Unigene40558_All	GO:0020037	GO:0055114	GO:0006979	GO:0046872	GO:0004096	GO:0098869	GO:0042744	GO:0009514
CL2881.Contig2_All	GO:0005524	GO:0004672	GO:0006468	GO:0016021
CL12637.Contig4_All	GO:0004252	GO:0006508	GO:0009536
CL14086.Contig3_All	GO:0016021
CL15877.Contig2_All	GO:0000287	GO:0004765	GO:0009073	GO:0019632
Unigene6478_All	GO:0006006	GO:0080048	GO:0005737
CL1767.Contig4_All	GO:0006821	GO:0005247	GO:0016021	GO:1903959
CL14060.Contig2_All	GO:0003779	GO:0015629	GO:0030042	GO:0005737
CL10382.Contig3_All	GO:0005634	GO:0050826
CL2214.Contig19_All	GO:0006529	GO:0004066
CL92.Contig57_All	GO:0016787	GO:0009536
CL10295.Contig6_All	GO:0006810	GO:0016021	GO:0005215
Unigene35608_All	GO:0004674	GO:0005524	GO:0006468	GO:0016021
Unigene28931_All	GO:0000989	GO:0005634	GO:0006355	GO:0008270	GO:0009640
Unigene40971_All	GO:0000902	GO:0009536
CL15181.Contig3_All	GO:0005685	GO:0006376	GO:0003729	GO:0071004
CL72.Contig44_All	GO:0006886	GO:0030131	GO:0016192
CL21236.Contig13_All	GO:0010467	GO:0017111
CL12517.Contig4_All	GO:0050832	GO:0031640
CL14866.Contig11_All	GO:0005509	GO:0005267	GO:0016021	GO:0071805
CL12030.Contig4_All	GO:0003677	GO:0017053	GO:0006351	GO:0007049
CL5424.Contig4_All	GO:0034219	GO:0015121	GO:0089722	GO:0035436	GO:0009670	GO:0016021	GO:0031969
CL4860.Contig7_All	GO:0006821	GO:0005247	GO:0016021	GO:1903959
CL21003.Contig13_All	GO:0016020	GO:0016757	GO:0005794
Unigene66872_All	GO:0008861	GO:0016829	GO:0008168	GO:0005829	GO:0005975	GO:0032259	GO:0006567
CL14228.Contig2_All	GO:0003723	GO:0006412	GO:0003735	GO:0009536	GO:0022626
Unigene82229_All	GO:0016020	GO:0016301	GO:0016023
CL9788.Contig3_All	GO:0005576
CL1273.Contig4_All	GO:0006506	GO:0051301	GO:0016021
Unigene51761_All	GO:0005634	GO:0005737
CL15642.Contig2_All	GO:0006979	GO:0020037	GO:0046872	GO:0098869	GO:0004601	GO:0005576	GO:0042744	GO:0055114
Unigene85754_All	GO:0008270
CL6276.Contig1_All	GO:0005901
CL11869.Contig4_All	GO:0005774	GO:0016023
CL20720.Contig1_All	GO:0008152	GO:0016747
Unigene60033_All	GO:0003677	GO:0005634	GO:0046982	GO:0000786
CL479.Contig4_All	GO:0008152	GO:0003824
CL6291.Contig12_All	GO:0006574	GO:0009083	GO:0004616	GO:0008442	GO:0051287	GO:0005739	GO:0055114
CL2278.Contig3_All	GO:0046872	GO:0005783	GO:0006144	GO:0000256	GO:0071522	GO:0016023
CL15282.Contig5_All	GO:0046872
Unigene44528_All	GO:0005576
CL15460.Contig4_All	GO:0003677	GO:0005634	GO:0006355	GO:0009536
CL13585.Contig3_All	GO:0003682
CL330.Contig7_All	GO:0003333	GO:0016021	GO:0005886	GO:0015171
CL9669.Contig1_All	GO:0016020
Unigene10675_All	GO:0006342	GO:0003682	GO:0000166	GO:0000785	GO:0031507	GO:0000976	GO:0005677
Unigene26208_All	GO:0016021
CL14684.Contig8_All	GO:0006979	GO:0020037	GO:0009535	GO:0005634	GO:0098869	GO:0004601	GO:0009543	GO:0055114
CL6010.Contig3_All	GO:0000448	GO:0016310	GO:0005634	GO:0005524	GO:0051731
Unigene3390_All	GO:0016126	GO:0020037	GO:0005506	GO:0016023	GO:0000249	GO:0022900	GO:0016021	GO:0004497
Unigene19933_All	GO:0050794	GO:0006351
Unigene3261_All	GO:0004222	GO:0016485	GO:0008270	GO:0005750	GO:0009060	GO:0006122
CL20500.Contig10_All	GO:0005524
CL1726.Contig3_All	GO:0046914	GO:0030001	GO:0005737	GO:0046916
CL2422.Contig5_All	GO:0005634	GO:0006355	GO:0043565
Unigene68329_All	GO:0032559	GO:0032550
Unigene23103_All	GO:0005737
CL10602.Contig2_All	GO:0016021
CL5918.Contig12_All	GO:0006355	GO:0043565	GO:0003700
CL7831.Contig12_All	GO:0016709	GO:0016020	GO:0046872	GO:0044550
CL143.Contig2_All	GO:0008422	GO:1901657	GO:0005975
CL17525.Contig2_All	GO:0090305	GO:0008270	GO:0016556	GO:0004519	GO:0009507
Unigene55343_All	GO:0016021
CL1441.Contig3_All	GO:0003677	GO:0005634	GO:0006355
Unigene51644_All	GO:0009939	GO:0005634	GO:0005524	GO:0042645	GO:0003724	GO:1902584	GO:1901002	GO:0032508	GO:0010929	GO:0080038	GO:0003678	GO:0016887
CL7999.Contig2_All	GO:0006401	GO:0004523	GO:0090502	GO:0016023	GO:0032299
CL13432.Contig3_All	GO:0006457	GO:0005783	GO:0034976	GO:0003756	GO:0045454
CL9265.Contig4_All	GO:0006886	GO:0030904	GO:0005770	GO:0008565	GO:0005829	GO:0042147
CL17022.Contig73_All	GO:0008270	GO:0008080
Unigene51672_All	GO:0006397	GO:0000166	GO:0009536	GO:0003676
CL3663.Contig3_All	GO:0003677	GO:0006355	GO:0008270
CL7994.Contig7_All	GO:0046872	GO:0016021	GO:0009987	GO:0009536	GO:0070469	GO:0055114	GO:0009916
CL21048.Contig12_All	GO:0055085	GO:0016021	GO:0005215
CL2993.Contig1_All	GO:0046872
Unigene55399_All	GO:0008408	GO:0090305	GO:0003676
CL10507.Contig4_All	GO:0016020
CL496.Contig10_All	GO:0008353	GO:0005524	GO:0004693	GO:0006468	GO:0051726
CL19675.Contig49_All	GO:0055114	GO:0016491
CL9053.Contig4_All	GO:0006355	GO:0008270
CL3077.Contig14_All	GO:0006820	GO:0008381	GO:0034220	GO:0016021	GO:0005886
CL2090.Contig1_All	GO:0009536
Unigene65659_All	GO:0006879	GO:0006826	GO:0004322	GO:0005623	GO:0008199	GO:0055114
Unigene51905_All	GO:0009772	GO:0043022	GO:0006415	GO:0009658	GO:0003730	GO:0043565	GO:0016149	GO:0048255	GO:0010190	GO:0009570
Unigene49005_All	GO:0000228	GO:0000710	GO:0007131	GO:0005524	GO:0003684	GO:0032300	GO:0030983
Unigene86611_All	GO:0015074	GO:0004523	GO:0090502	GO:0003676
CL19557.Contig1_All	GO:0005509
Unigene62656_All	GO:0016310	GO:0005524	GO:0004594	GO:0015937
CL3588.Contig10_All	GO:0006886	GO:0030117	GO:0005198	GO:0016192
CL15443.Contig4_All	GO:0006406	GO:0003723	GO:0000398	GO:0005686	GO:0031124	GO:0071013	GO:0035194	GO:0000384	GO:0009749	GO:0071011	GO:0070274
Unigene326_All	GO:0016747
Unigene16588_All	GO:0047884	GO:0005739	GO:0042726	GO:0009507
CL768.Contig30_All	GO:0003677	GO:0005634	GO:0006355
CL9857.Contig1_All	GO:0005774	GO:0005975	GO:0005576	GO:0071555	GO:0004650
CL10863.Contig2_All	GO:0080043	GO:0043231	GO:0009813	GO:0080044	GO:0052696
CL5555.Contig9_All	GO:0005524
Unigene81567_All	GO:0044778	GO:0030896	GO:0006289	GO:0035861	GO:0033314	GO:0031573	GO:0005730	GO:0000724
CL7696.Contig14_All	GO:0016021
Unigene16765_All	GO:0006231	GO:0046654	GO:0006730	GO:0004799	GO:0006545	GO:0032259	GO:0055114	GO:0004146
CL18628.Contig2_All	GO:0043531
Unigene13840_All	GO:0004144	GO:0016021	GO:0005789	GO:0019432
CL15990.Contig3_All	GO:0016021
CL9394.Contig4_All	GO:0008652	GO:0009097	GO:0009536	GO:0004794	GO:0030170
CL12555.Contig5_All	GO:0005759	GO:0016226
CL244.Contig18_All	GO:0008152	GO:0016787
Unigene11353_All	GO:0009644	GO:0006457	GO:0048046	GO:0005524	GO:0042542	GO:0009408	GO:0005774	GO:0046686	GO:0005618	GO:0005829	GO:0005794	GO:0005739	GO:0009617	GO:0009615	GO:0005886
CL21336.Contig8_All	GO:0000166	GO:0003676
Unigene73100_All	GO:0016021
CL12222.Contig5_All	GO:0005739	GO:0005488
CL4713.Contig8_All	GO:0016747
CL20059.Contig2_All	GO:0007165	GO:0009506	GO:0006952	GO:0016021	GO:0004871	GO:0046658
CL822.Contig26_All	GO:0016301
Unigene52896_All	GO:0000166	GO:0003676
Unigene62110_All	GO:0003755	GO:0000413	GO:0005528	GO:0016021	GO:0005789	GO:0061077
Unigene34273_All	GO:0006357	GO:0005634	GO:0051726
CL1846.Contig1_All	GO:0017119	GO:0005829	GO:0007030	GO:0000301
Unigene43633_All	GO:0016702	GO:0055114
CL12620.Contig1_All	GO:0016021	GO:0005789
CL460.Contig7_All	GO:0003677	GO:0006281	GO:0005739	GO:0018298	GO:0003913	GO:0009507
CL11994.Contig3_All	GO:0004252	GO:0006508	GO:0070008
CL2744.Contig4_All	GO:0045116	GO:0000151	GO:0032182	GO:0097602	GO:0051443	GO:0031624
Unigene29336_All	GO:0055085	GO:0016021
CL1615.Contig1_All	GO:0050794	GO:0006950	GO:0048583
CL4754.Contig18_All	GO:0008757	GO:0032259
CL677.Contig3_All	GO:0000166	GO:0003676
CL1259.Contig7_All	GO:0004674	GO:0005524	GO:0006468
CL2261.Contig4_All	GO:0016762	GO:0004553	GO:0048046	GO:0005618	GO:0010411	GO:0042546	GO:0071555	GO:0016023
CL20729.Contig1_All	GO:0030246	GO:0004674	GO:0005524	GO:0006468	GO:0016021
CL18822.Contig6_All	GO:0000226	GO:0000910	GO:0008017
CL1427.Contig1_All	GO:0009699	GO:0042349	GO:0050790
Unigene66000_All	GO:0016021
CL14754.Contig1_All	GO:0097502	GO:0006506	GO:0031501	GO:0004584	GO:0016021	GO:0005789
CL7081.Contig11_All	GO:0016021	GO:0015238	GO:0016023	GO:0015297	GO:0006855
Unigene7660_All	GO:0005840	GO:0046872	GO:0006412	GO:0003735
CL466.Contig12_All	GO:0004674	GO:0032559	GO:0006468	GO:0032550
CL9104.Contig1_All	GO:0005622	GO:0006890
CL13730.Contig1_All	GO:0033617	GO:0097249	GO:0031305
CL1599.Contig5_All	GO:0000398	GO:0046540
Unigene25708_All	GO:0004664	GO:0009094	GO:0016597	GO:0047769	GO:0009570
CL19426.Contig1_All	GO:0070588	GO:0046872	GO:0005524	GO:0005388	GO:0016021	GO:0005516
CL9774.Contig2_All	GO:0016765	GO:0009058	GO:0016021
Unigene293_All	GO:0005634	GO:0006355	GO:0004402	GO:0008270	GO:0003712	GO:0016573	GO:0016568
CL12315.Contig3_All	GO:0004674	GO:0005524	GO:0006468	GO:0016567	GO:0004842
Unigene62232_All	GO:0003677	GO:0005634	GO:0006355	GO:0003700	GO:0046983
CL14640.Contig7_All	GO:0004674	GO:0005524	GO:0006468
CL13208.Contig3_All	GO:0055085	GO:0005524	GO:0042626	GO:0016021
CL8788.Contig6_All	GO:0042254	GO:0005730	GO:0005525
CL16169.Contig4_All	GO:0003677	GO:0005634	GO:0006355	GO:0009734
CL4275.Contig5_All	GO:0005694
Unigene65184_All	GO:0098869	GO:0055114	GO:0051920
CL8639.Contig1_All	GO:0016709	GO:0016020	GO:0020037	GO:0005506	GO:0044550	GO:0055114
CL3865.Contig4_All	GO:0006351	GO:0005488
CL9277.Contig22_All	GO:0005524	GO:0019538
Unigene48815_All	GO:0016021
Unigene30163_All	GO:0006355	GO:0005739	GO:0003690
CL14882.Contig1_All	GO:0008152
CL5181.Contig4_All	GO:0016021	GO:0015238	GO:0015297	GO:0006855
CL8303.Contig3_All	GO:0016021	GO:0010043	GO:0005385	GO:0061088	GO:0071577	GO:0005773
CL611.Contig2_All	GO:0061630	GO:0032436	GO:0042787	GO:0005737	GO:0031624	GO:0046872	GO:0000151	GO:0000209
CL15457.Contig4_All	GO:0005783	GO:0016021
CL7059.Contig11_All	GO:0008425	GO:0031314	GO:0006744	GO:0032259
CL3610.Contig2_All	GO:0016021
Unigene24336_All	GO:0006952
Unigene754_All	GO:0016021
CL5327.Contig2_All	GO:1900865	GO:0005739	GO:0080156	GO:0009507
CL1438.Contig2_All	GO:0006777	GO:0046872	GO:0051539	GO:0003824	GO:0005739	GO:0019008
CL8011.Contig8_All	GO:0001731	GO:0016282	GO:0003743	GO:0006446	GO:0005829	GO:0033290	GO:0005852	GO:0005886
Unigene59088_All	GO:0004056	GO:0042450	GO:0005829	GO:0051262
CL14912.Contig1_All	GO:0005634	GO:0048235	GO:0043565	GO:0003700	GO:0044212
CL854.Contig3_All	GO:0005634
CL16716.Contig3_All	GO:0005634	GO:0005524	GO:0008360	GO:0005737	GO:0004674	GO:0018105	GO:0016055	GO:0006897
Unigene48095_All	GO:0009826	GO:0005634	GO:0009741	GO:0005524	GO:0008360	GO:0048364	GO:0005737	GO:0009850	GO:0004674	GO:0018105	GO:0006897	GO:0016055
Unigene48119_All	GO:0055114	GO:0016491
CL6959.Contig1_All	GO:0055114	GO:0016491
CL3835.Contig7_All	GO:0016705	GO:0005506	GO:0016021	GO:0005739	GO:0055114	GO:0031418
CL16281.Contig2_All	GO:0001510	GO:0009452	GO:0008168
CL4035.Contig1_All	GO:0016788
CL2646.Contig3_All	GO:0003824
CL206.Contig4_All	GO:0004674	GO:0005524	GO:0006468	GO:0016021
CL15275.Contig2_All	GO:0005524	GO:0004672	GO:0006468
Unigene80064_All	GO:0004364	GO:0006749	GO:0009407	GO:0005737
CL4630.Contig1_All	GO:0005829
CL611.Contig1_All	GO:0061630	GO:0032436	GO:0042787	GO:0005737	GO:0031624	GO:0046872	GO:0000151	GO:0000209
CL16172.Contig4_All	GO:0030915	GO:0008270	GO:0000724	GO:0019789
CL14778.Contig1_All	GO:0009555	GO:0004674	GO:0005524	GO:0006468
CL4548.Contig5_All	GO:0006333	GO:0005634
CL7926.Contig2_All	GO:0016020	GO:0005685	GO:0003723	GO:0005686	GO:0071011	GO:0097526	GO:0034719	GO:0005687	GO:0034715	GO:0071013	GO:0071010	GO:0005682	GO:0005689	GO:0000245	GO:0019013	GO:0000387	GO:0000243
CL10071.Contig2_All	GO:0007165	GO:0016021
Unigene16809_All	GO:0004553	GO:0005975
CL21356.Contig1_All	GO:0003677
CL4101.Contig2_All	GO:0006979	GO:0033743	GO:0030091	GO:0055114	GO:0009570
CL11762.Contig2_All	GO:0007131	GO:0000795
CL8183.Contig4_All	GO:0000462	GO:0034511	GO:0005634	GO:0000479	GO:0030688	GO:0005525	GO:0003924
CL2161.Contig3_All	GO:0005524	GO:0004672	GO:0006468
CL10979.Contig5_All	GO:0008289	GO:0005886
Unigene61297_All	GO:0005488
Unigene3667_All	GO:0003824
CL993.Contig6_All	GO:0016021	GO:0055114	GO:0016491
CL7504.Contig3_All	GO:0008152	GO:0016021	GO:0016747
CL6259.Contig5_All	GO:0016021
CL714.Contig1_All	GO:0003677	GO:0005634	GO:0006355	GO:0003700
CL8127.Contig2_All	GO:0046872	GO:0005739	GO:0015031
CL2320.Contig10_All	GO:0003677	GO:0006360	GO:0001054	GO:0005666	GO:0046983	GO:0001056	GO:0005736	GO:0006383
CL9219.Contig5_All	GO:0016023
CL19985.Contig25_All	GO:0003677	GO:0005634	GO:0006281	GO:0006260	GO:0006310
CL4452.Contig8_All	GO:0046872	GO:0055114	GO:0051213
CL2196.Contig5_All	GO:0010189	GO:0009915	GO:0009266	GO:0010176	GO:0006636	GO:0016021	GO:0031347	GO:0071555
CL14676.Contig4_All	GO:0009987
CL3733.Contig8_All	GO:0009536
Unigene69213_All	GO:0005739
Unigene22911_All	GO:0006486	GO:0030246	GO:0005794	GO:0016021	GO:0005739	GO:0008378
Unigene31687_All	GO:0003824	GO:0050662
CL2406.Contig3_All	GO:0005634	GO:0005524	GO:0008568	GO:0016021	GO:0016023	GO:0031122
CL6721.Contig7_All	GO:0005739
CL6459.Contig1_All	GO:0016787
CL5056.Contig3_All	GO:0061630	GO:0043161	GO:0008270	GO:0016021
CL15288.Contig9_All	GO:0000165	GO:0005524	GO:0005622	GO:0004707
CL10124.Contig2_All	GO:0003677	GO:0006355	GO:0009536	GO:0003700	GO:0016987	GO:0006352
CL19400.Contig2_All	GO:0005665	GO:0003677	GO:0001055	GO:0006360	GO:0001054	GO:0005666	GO:0006366	GO:0001056	GO:0005736	GO:0006383
CL9268.Contig4_All	GO:0016021	GO:0055114	GO:0016491
CL5904.Contig8_All	GO:0003677
CL7083.Contig14_All	GO:0000287	GO:0016831	GO:0030976
CL3623.Contig3_All	GO:0005634	GO:0007165	GO:0003682	GO:0005829	GO:0000785	GO:0009649	GO:0010224	GO:0042803	GO:0009881
Unigene1287_All	GO:0019430	GO:0004784	GO:0046872	GO:0055114
Unigene2197_All	GO:0030246	GO:0004674	GO:0005524	GO:0006468	GO:0016021
CL5855.Contig4_All	GO:0006397	GO:0003723	GO:0005634	GO:0005737
CL6413.Contig5_All	GO:0005524	GO:0004004	GO:0010501	GO:0005739	GO:0003676
CL6313.Contig6_All	GO:0043531
CL1206.Contig9_All	GO:0010215	GO:0016021	GO:0016049	GO:0031225
CL489.Contig2_All	GO:0005685	GO:0097526	GO:0003723	GO:0034719	GO:0000398	GO:0005686	GO:0005732	GO:0005687	GO:0071013	GO:0071004	GO:0005682	GO:0005689	GO:0071011	GO:0043186
CL16626.Contig5_All	GO:0006886	GO:0008565	GO:0030123	GO:0016192
CL8181.Contig7_All	GO:0005694
CL13837.Contig2_All	GO:0035434	GO:0043231	GO:0005887	GO:0000166	GO:0005507	GO:0043682
CL1693.Contig4_All	GO:0009536
Unigene6613_All	GO:0005524	GO:0004004	GO:0010501	GO:0003676
CL1758.Contig2_All	GO:0009535
CL11381.Contig3_All	GO:0008270	GO:0003676
CL1181.Contig19_All	GO:0000166	GO:0003676
Unigene32412_All	GO:0004674	GO:0005524	GO:0006468	GO:0016021
CL21082.Contig13_All	GO:0005634	GO:0006355	GO:0046982	GO:0043565
CL677.Contig6_All	GO:0000166	GO:0003676
CL6059.Contig12_All	GO:0043130	GO:0046872	GO:0000151	GO:0016567	GO:0004842
CL18427.Contig1_All	GO:0055085	GO:0006412	GO:0016021	GO:0005743	GO:0003735	GO:0005215
CL17457.Contig1_All	GO:0045300	GO:0006631	GO:0009536	GO:0055114
CL5300.Contig2_All	GO:0005840	GO:0009536	GO:0003676
CL3483.Contig2_All	GO:0003677	GO:0005634	GO:0006355	GO:0005739
CL1649.Contig7_All	GO:0006508	GO:0016021	GO:0008236
CL17712.Contig1_All	GO:0019323	GO:0048046	GO:0009624	GO:0044262	GO:0009579	GO:0046872	GO:0009052	GO:0005829	GO:0009941	GO:0010319	GO:0009570	GO:0004750
CL20202.Contig7_All	GO:0005509	GO:0019898	GO:0009767	GO:0045156	GO:0009654
CL9454.Contig1_All	GO:0051603	GO:0004185	GO:0016747	GO:0019748
CL4004.Contig3_All	GO:0043531	GO:0016023
CL412.Contig13_All	GO:0000989	GO:0003677	GO:0005634	GO:0006355	GO:0008270	GO:0009640
Unigene58808_All	GO:0005739
CL1599.Contig4_All	GO:0000398	GO:0046540
CL8859.Contig1_All	GO:0008270	GO:0016021
CL2048.Contig1_All	GO:0005730	GO:0008168	GO:0032259	GO:0006364
CL20549.Contig7_All	GO:0006355	GO:0043565	GO:0003700
CL19870.Contig9_All	GO:0007264	GO:0005622	GO:0005525
Unigene9476_All	GO:0055114	GO:0016491
Unigene79337_All	GO:0016023
Unigene74973_All	GO:0003677	GO:0005524	GO:0032508	GO:0004003
CL6641.Contig1_All	GO:0016567	GO:0008270	GO:0007005	GO:0004842
CL21418.Contig25_All	GO:0043231	GO:0008194	GO:0009813	GO:0016758	GO:0052696
Unigene9395_All	GO:0061025	GO:0043130	GO:0005634	GO:0043161	GO:0005829	GO:0007030	GO:0031468
CL6285.Contig4_All	GO:0006355	GO:0008270	GO:0043565	GO:0003700
CL4304.Contig4_All	GO:0015266	GO:0005744	GO:0030150	GO:0031305
CL18799.Contig2_All	GO:0004553	GO:0030247	GO:0005975	GO:0046658
Unigene38960_All	GO:0016628	GO:0055114	GO:0015979	GO:0015995	GO:0045550
CL1374.Contig6_All	GO:0061630	GO:0005783	GO:0006511	GO:0016567	GO:0031625	GO:0016021	GO:0048471
CL6787.Contig3_All	GO:0009269
CL13469.Contig3_All	GO:0003677
CL7324.Contig27_All	GO:0046914	GO:0030001	GO:0005737	GO:0046916
CL7857.Contig4_All	GO:0016021	GO:0005789
CL109.Contig11_All	GO:0005524
Unigene16870_All	GO:0016020
CL7960.Contig7_All	GO:0005794	GO:0016021	GO:0016740
Unigene44875_All	GO:0003677	GO:0005634	GO:0006352
CL5121.Contig1_All	GO:0033539	GO:0009055	GO:0052890	GO:0050660	GO:0000062	GO:0005777	GO:0001676	GO:0003997	GO:0055088	GO:0003995
CL21155.Contig10_All	GO:0003755	GO:0030154	GO:0048513	GO:0000413	GO:0005528	GO:0005789	GO:0042761	GO:0061077
CL5788.Contig12_All	GO:0006351
CL9985.Contig2_All	GO:0016020
CL8401.Contig1_All	GO:0000166	GO:0003676
CL5739.Contig3_All	GO:0016021	GO:0005886
Unigene59136_All	GO:0000145	GO:0006887
Unigene25700_All	GO:0016020	GO:0000166
CL10802.Contig3_All	GO:0031167	GO:0008649	GO:0005737
CL1928.Contig2_All	GO:0016021
Unigene10814_All	GO:0003723
Unigene15057_All	GO:0070534	GO:0061630	GO:0005634	GO:0031625	GO:0005737	GO:0006301
CL16118.Contig3_All	GO:0005840	GO:0032544	GO:0003735	GO:0009941	GO:0005739	GO:0019288	GO:0009570
CL10713.Contig5_All	GO:0016020
CL8883.Contig1_All	GO:0008270	GO:0016021	GO:0019706
Unigene62208_All	GO:0005762	GO:0006412	GO:0003735
CL1930.Contig14_All	GO:0015693	GO:1903830	GO:0016021	GO:0015095
CL1407.Contig10_All	GO:0005615	GO:0004556	GO:0005509	GO:0005975
CL15175.Contig7_All	GO:0009416
Unigene60333_All	GO:0016874
CL11510.Contig1_All	GO:0008168	GO:0005794	GO:0005739	GO:0032259	GO:0005886
CL5862.Contig17_All	GO:0050278	GO:0005829	GO:0016311
CL14080.Contig3_All	GO:0005759	GO:0006986	GO:0046872	GO:0051085	GO:0051082	GO:0051087	GO:0009507
CL2213.Contig5_All	GO:0016020	GO:0006680	GO:0004348
CL8227.Contig12_All	GO:0003779	GO:0016310	GO:0016301
CL1063.Contig6_All	GO:0007186	GO:0035235	GO:0004970	GO:0016021	GO:0006811	GO:0004930
CL442.Contig13_All	GO:0055114	GO:0016491
CL10969.Contig4_All	GO:0004674	GO:0005524	GO:0006468
CL21459.Contig1_All	GO:0007010	GO:0008017
CL2365.Contig4_All	GO:0006546	GO:0008483	GO:0004047	GO:0005739	GO:0032259
Unigene25597_All	GO:0006810	GO:0005524	GO:0016021	GO:0016887
CL20112.Contig2_All	GO:0046872	GO:0006508	GO:0070084	GO:0070006
CL5038.Contig4_All	GO:0008168	GO:0032259
CL9448.Contig1_All	GO:0043067	GO:0005783	GO:0009058	GO:0016740	GO:0016049	GO:0030170
Unigene16448_All	GO:0015074	GO:0008270	GO:0003676
Unigene37529_All	GO:0070588	GO:0015369	GO:0016021
Unigene13030_All	GO:0006810	GO:0016021	GO:0005215
CL9264.Contig2_All	GO:0015035	GO:0009055	GO:0051537	GO:0046872	GO:0006812	GO:0055114	GO:0045454	GO:0009570
CL2531.Contig17_All	GO:0051603	GO:0004185	GO:0016747	GO:0019748
Unigene48450_All	GO:0016021	GO:0009941
CL4265.Contig13_All	GO:0005634	GO:0008270	GO:0005694	GO:0034968	GO:0018024
Unigene61638_All	GO:0003677
Unigene7769_All	GO:0005524
Unigene56112_All	GO:0005509
CL1644.Contig7_All	GO:0016709	GO:0020037	GO:0005506	GO:0044550	GO:0016021	GO:0055114
CL18853.Contig2_All	GO:0044212
CL6697.Contig12_All	GO:0005524	GO:0016597	GO:0004672	GO:0006468
CL4259.Contig4_All	GO:0008375	GO:0016020
CL20965.Contig2_All	GO:0000287	GO:0004427	GO:0006796	GO:0005737
CL835.Contig1_All	GO:0005739
CL615.Contig8_All	GO:0046872	GO:0016021	GO:0070469	GO:0055114	GO:0009916
CL10087.Contig9_All	GO:0003723
CL1661.Contig5_All	GO:0000287	GO:0008441	GO:0016311	GO:0046854	GO:0009507
CL7576.Contig2_All	GO:0005310	GO:0015142	GO:0009506	GO:0005774	GO:0035674	GO:0006835	GO:0005618	GO:0006412	GO:0016021	GO:0005739	GO:0009941	GO:0003735
CL2119.Contig5_All	GO:1902600	GO:0035725	GO:0015385	GO:0006885	GO:0016021
CL2939.Contig7_All	GO:0005524	GO:0004672	GO:0006468	GO:0009536
Unigene70048_All	GO:0008422	GO:1901657	GO:0005975
CL18753.Contig4_All	GO:0009640	GO:0001731	GO:0009908	GO:0016282	GO:0006446	GO:0003743	GO:0005829	GO:0008180	GO:0033290	GO:0005852	GO:0005886
CL5842.Contig11_All	GO:0016757
CL19449.Contig6_All	GO:0005524	GO:0004672	GO:0006468	GO:0016021
Unigene17053_All	GO:0000062
CL7117.Contig55_All	GO:0003723	GO:0000398	GO:0046540
CL106.Contig7_All	GO:0010024	GO:0016636	GO:0055114	GO:0050897
CL3408.Contig4_All	GO:0004674	GO:0005524	GO:0006468	GO:0016021	GO:0016023
CL11244.Contig1_All	GO:0005524	GO:0004672	GO:0006468
CL8675.Contig3_All	GO:0016021	GO:0015238	GO:0015297	GO:0006855
Unigene8567_All	GO:0006614	GO:0005786	GO:0005525	GO:0003924	GO:0008312
CL20910.Contig8_All	GO:0003677	GO:0005634	GO:0006355	GO:0007275	GO:0003700
CL353.Contig42_All	GO:0044550	GO:0016021	GO:0004497	GO:0055114	GO:0071949
CL8540.Contig3_All	GO:0080005	GO:0003677	GO:0006355	GO:0006352	GO:0001053	GO:0003700	GO:0071461	GO:0009507
CL2.Contig8_All	GO:0016020
Unigene38547_All	GO:0016021	GO:0016023
Unigene26275_All	GO:0016023	GO:0055114	GO:0016491
Unigene41669_All	GO:0008270	GO:0016021
CL7566.Contig7_All	GO:0005634	GO:0006355	GO:0006468	GO:0035556	GO:0048364	GO:0046983	GO:0004674	GO:0005829	GO:0003700
CL21013.Contig2_All	GO:0005774	GO:0005783	GO:0005524	GO:0005794	GO:0009507
CL4103.Contig6_All	GO:0055085	GO:0006412	GO:0016021	GO:0003735
CL6927.Contig1_All	GO:0000272	GO:0016161
CL3092.Contig4_All	GO:0005774	GO:0005524	GO:0005739	GO:0042026
CL9111.Contig4_All	GO:0006364	GO:0009507
CL6120.Contig5_All	GO:0006412	GO:0022625	GO:0003735
Unigene518_All	GO:0005634	GO:0043170	GO:0044238	GO:0044237	GO:0048731	GO:0065007
CL9741.Contig2_All	GO:0010508
CL10136.Contig2_All	GO:0044267	GO:0046872	GO:0003824
Unigene44295_All	GO:0046872
CL8761.Contig3_All	GO:0005488
CL8130.Contig6_All	GO:1901363	GO:0097159
CL7270.Contig3_All	GO:0005774	GO:0005768	GO:0008757	GO:0016021	GO:0032259	GO:0005802
Unigene31010_All	GO:0016042	GO:0016787
CL3302.Contig7_All	GO:0046914	GO:0030001	GO:0005737	GO:0046916
CL2786.Contig19_All	GO:0045735
Unigene15966_All	GO:0016702	GO:0046872	GO:0006633	GO:0055114	GO:0031408
CL2054.Contig6_All	GO:0001228	GO:0005634	GO:0001046	GO:0045944	GO:0046983
CL1485.Contig9_All	GO:0070652	GO:0051225	GO:0051011	GO:0005876
CL9615.Contig7_All	GO:0046872	GO:1900027	GO:0032587	GO:0035091
Unigene29603_All	GO:0015074	GO:0003676
CL2078.Contig2_All	GO:0016042	GO:0008970	GO:0005737
CL21396.Contig4_All	GO:0005634	GO:0005524	GO:0008168	GO:0004672	GO:0003682	GO:0006468	GO:0016021	GO:0032259
CL11422.Contig5_All	GO:0008270
CL19765.Contig9_All	GO:0044238
Unigene30965_All	GO:0005874	GO:0005829	GO:0007017	GO:0005525	GO:0005200	GO:0005886	GO:0003924
CL28.Contig15_All	GO:0016021
CL8318.Contig13_All	GO:0046872	GO:0020037	GO:0016021
CL3391.Contig16_All	GO:0016020
CL6285.Contig5_All	GO:0006355	GO:0008270	GO:0043565	GO:0003700
CL3758.Contig7_All	GO:0003746	GO:0006414
CL20817.Contig16_All	GO:0010216	GO:0061630	GO:0046872	GO:0016567	GO:0090308	GO:0005720
CL19051.Contig13_All	GO:0006075	GO:0003843	GO:0016021	GO:0000148
CL5419.Contig6_All	GO:0003676
CL2583.Contig12_All	GO:0003677	GO:0005634	GO:0006355
CL4993.Contig2_All	GO:0016020	GO:0016023
CL20240.Contig2_All	GO:0005634	GO:0006355	GO:0009734	GO:0006417	GO:0046983
CL3923.Contig13_All	GO:0055114	GO:0003955
Unigene54693_All	GO:0016157	GO:0005985
CL7410.Contig4_All	GO:0004662	GO:0005965	GO:0018344	GO:0004660	GO:0005953	GO:0018343
CL4225.Contig18_All	GO:0005685	GO:0006376	GO:0003729	GO:0071004
Unigene42508_All	GO:0004674	GO:0005524	GO:0006468
Unigene47336_All	GO:0004674	GO:0005524	GO:0006468	GO:0016021
CL6066.Contig2_All	GO:0005739	GO:0055114	GO:0016491
CL10057.Contig2_All	GO:0016021
CL4243.Contig3_All	GO:0006006	GO:0050661	GO:0006098	GO:0055114	GO:0004345
CL3429.Contig21_All	GO:0008270
CL6053.Contig1_All	GO:0005747	GO:0016021	GO:0016023
CL5082.Contig10_All	GO:0006457	GO:0005759	GO:0000774	GO:0051087	GO:0050790	GO:0042803
Unigene6047_All	GO:0007264	GO:0005622	GO:0005525
Unigene58099_All	GO:0016762	GO:0004553	GO:0048046	GO:0005618	GO:0010411	GO:0042546	GO:0071555	GO:0016023
Unigene1293_All	GO:0016020	GO:0061630	GO:0046872	GO:0043161
CL5030.Contig3_All	GO:0033539	GO:0009055	GO:0052890	GO:0009535	GO:0005506	GO:0050660	GO:0000062	GO:0005777	GO:0016021	GO:0055088	GO:0003995
Unigene83475_All	GO:0031146	GO:0016567	GO:0004842	GO:0019005
Unigene17761_All	GO:0016020	GO:0044710
CL3701.Contig2_All	GO:0003729	GO:0005634	GO:0006379	GO:0006378
CL9977.Contig8_All	GO:0023014	GO:0005524	GO:0004702	GO:0005737
CL13831.Contig7_All	GO:0016310	GO:0005524	GO:0006388	GO:0006379	GO:0006378	GO:0051731	GO:0005849
CL3600.Contig2_All	GO:0003824	GO:0009507
Unigene30269_All	GO:0000398	GO:0005681	GO:0030623	GO:0017070
Unigene52091_All	GO:0061630	GO:0005524	GO:0016567	GO:0016579	GO:0031625	GO:0005737
CL442.Contig7_All	GO:0055114	GO:0016491
Unigene59307_All	GO:0005730	GO:0006412	GO:0022625	GO:0003735	GO:0070180
CL11374.Contig3_All	GO:0042284	GO:0030148	GO:0016021	GO:0055114
CL1423.Contig2_All	GO:0015695	GO:0008519	GO:0072488	GO:0005887	GO:0019740
CL19711.Contig2_All	GO:0016021
CL19459.Contig8_All	GO:0006351
CL19768.Contig2_All	GO:0045824	GO:0003677
CL15420.Contig1_All	GO:0003723	GO:0005634	GO:0005845	GO:0006370	GO:0004482	GO:0016023	GO:0036265
CL6192.Contig3_All	GO:0006355	GO:0008270
CL3883.Contig6_All	GO:0080043	GO:0043231	GO:0009813	GO:0080044	GO:0052696
CL16289.Contig1_All	GO:0032968	GO:0005829	GO:0042787	GO:0070449	GO:0004842
Unigene55289_All	GO:0006432	GO:0004826	GO:0005737
CL3330.Contig4_All	GO:0006396	GO:0009536
CL6183.Contig5_All	GO:0000166	GO:0003676
CL8318.Contig12_All	GO:0022900	GO:0046872	GO:0020037	GO:0016021
CL21326.Contig5_All	GO:0009536
CL7664.Contig12_All	GO:0016787	GO:0016021	GO:0006629
Unigene43645_All	GO:0016021	GO:0006633	GO:0016747
CL7664.Contig10_All	GO:0016787	GO:0016021	GO:0006629
Unigene34877_All	GO:0004672
Unigene48407_All	GO:0003677	GO:0005634	GO:0046982	GO:0000786
Unigene43756_All	GO:0010051	GO:0005634	GO:0009855	GO:0030154	GO:0006355	GO:0009956	GO:0044212	GO:0010089	GO:0008289	GO:0010014	GO:0003700	GO:0009944
CL14328.Contig4_All	GO:0009555	GO:0005753	GO:0005730	GO:0005507	GO:0008270	GO:0050897	GO:0009507
CL16825.Contig7_All	GO:0006886	GO:0030132	GO:0030130	GO:0005198	GO:0016192
Unigene43670_All	GO:0016021
Unigene23094_All	GO:0016023	GO:0005488
CL1574.Contig1_All	GO:0051603	GO:0004185	GO:0005773
CL92.Contig73_All	GO:0016787	GO:0009536
CL8509.Contig2_All	GO:0016298	GO:0006629
CL4779.Contig8_All	GO:0016021
CL253.Contig3_All	GO:0005829
CL8482.Contig3_All	GO:0030276	GO:0048268	GO:0005545	GO:0030136
Unigene61599_All	GO:0005739
CL7528.Contig2_All	GO:0016925	GO:0061630	GO:0005634	GO:0031625	GO:0005737	GO:0019789
Unigene13605_All	GO:0008643	GO:0016021	GO:0005351	GO:0015992	GO:0000139
CL5195.Contig4_All	GO:0016415	GO:0009536	GO:0009107	GO:0009249	GO:0016874
CL10123.Contig6_All	GO:0005737
CL8678.Contig8_All	GO:0005739
Unigene74969_All	GO:0000784	GO:0031848	GO:0016874	GO:0003684	GO:0090305	GO:0035312	GO:0036297	GO:0006303
CL4689.Contig12_All	GO:0005739
CL2398.Contig2_All	GO:0019252	GO:0005978	GO:0008878	GO:0005524	GO:0009507
CL10119.Contig11_All	GO:0016021
CL13960.Contig2_All	GO:0016021	GO:0055114
CL19591.Contig2_All	GO:0016740
Unigene55709_All	GO:0009414	GO:0004616	GO:0019521	GO:0009409	GO:0055114	GO:0009737	GO:0006098	GO:0009651	GO:0009507
CL13555.Contig2_All	GO:0007264	GO:0005622	GO:0055114	GO:0050790	GO:0005092	GO:0016491
CL8227.Contig11_All	GO:0003779
CL6246.Contig2_All	GO:0009969	GO:0016020	GO:0008417	GO:0005794	GO:0009832
Unigene31047_All	GO:0016021	GO:0009788
Unigene8762_All	GO:0046872	GO:0005739
CL12064.Contig4_All	GO:0005739
Unigene52001_All	GO:0006508	GO:0004177	GO:0009536	GO:0008235	GO:0030145
CL7475.Contig6_All	GO:0006457	GO:0003755	GO:0000413
Unigene58116_All	GO:0005685	GO:0003723	GO:0000398	GO:0005732	GO:0019013	GO:0071013
CL18603.Contig27_All	GO:0005524	GO:0004672	GO:0006468
CL367.Contig29_All	GO:0003677	GO:0005634	GO:0046982	GO:0000786
CL8722.Contig4_All	GO:0046872	GO:0006470	GO:0016021	GO:0005739	GO:0004722
CL20991.Contig3_All	GO:0003746	GO:0006414	GO:0005737
CL3806.Contig8_All	GO:0006457	GO:0046872	GO:0009535	GO:0005524	GO:0051082	GO:0031072	GO:0009941	GO:0009408
CL13278.Contig2_All	GO:0005634	GO:0030154	GO:0006366
Unigene23045_All	GO:0070940	GO:0008420	GO:0016591
CL16031.Contig3_All	GO:0004674	GO:0005524	GO:0006468
Unigene69450_All	GO:0005509	GO:0019898	GO:0015979	GO:0009507	GO:0009654
Unigene44324_All	GO:0043229
Unigene58310_All	GO:0015630	GO:0044430	GO:0005737
CL3776.Contig1_All	GO:0000724
CL16373.Contig3_All	GO:0008422	GO:0009505	GO:1901657	GO:0005975
CL8104.Contig4_All	GO:0005544	GO:0005509	GO:0016021	GO:0005886
CL15290.Contig4_All	GO:0005524	GO:0009570
Unigene81704_All	GO:0046982	GO:0005669	GO:0006352
CL15280.Contig2_All	GO:0009536
Unigene4631_All	GO:0044205	GO:0004590	GO:0006207	GO:0004588
Unigene67216_All	GO:0006810	GO:0016020	GO:0044444
CL485.Contig10_All	GO:0000154	GO:0030515	GO:0032040	GO:0031428
CL16887.Contig3_All	GO:0005739
Unigene50369_All	GO:0003677	GO:0016787	GO:0005524	GO:0006260	GO:0006974
CL1263.Contig2_All	GO:0006508	GO:0008234
CL4747.Contig4_All	GO:0016311	GO:0008195
Unigene847_All	GO:0016021
CL25.Contig2_All	GO:0009536
CL7573.Contig1_All	GO:0003723	GO:0005524	GO:0004819	GO:0006425	GO:0004818	GO:0005829	GO:0006424	GO:0005739
CL17386.Contig2_All	GO:0015074	GO:0003676
CL3687.Contig14_All	GO:0003677	GO:0005634	GO:0006355
CL3560.Contig9_All	GO:0019252	GO:0033201	GO:0004373	GO:0009501	GO:0009011	GO:0009507
CL3294.Contig5_All	GO:0005488
Unigene43573_All	GO:0004674	GO:0005524	GO:0006468	GO:0016021
Unigene11730_All	GO:0007264	GO:0009558	GO:0005622	GO:0005525	GO:0009960	GO:0009793
Unigene27339_All	GO:0000719	GO:0003904
CL4336.Contig1_All	GO:0052692	GO:0009505	GO:0005975
CL2587.Contig2_All	GO:0008152	GO:0016021	GO:0003824
Unigene22937_All	GO:0005739
CL1654.Contig8_All	GO:0045892	GO:0010181	GO:0055114	GO:0016491
CL12111.Contig2_All	GO:0006508	GO:0030163	GO:0004190
CL3115.Contig10_All	GO:0003824	GO:0050662
CL2420.Contig4_All	GO:0006098	GO:0017057	GO:0005975
CL20528.Contig13_All	GO:0030126	GO:0006890	GO:0006891	GO:0000139	GO:0006886	GO:0005739	GO:0005198	GO:0006888
CL7866.Contig2_All	GO:0005829	GO:0055114	GO:0018580
CL13993.Contig1_All	GO:0006357	GO:0005634	GO:0000977	GO:0003700	GO:0046983
CL526.Contig10_All	GO:0015035	GO:0009055	GO:0005623	GO:0055114	GO:0045454
Unigene44627_All	GO:0004553	GO:0030247	GO:0046658
CL2419.Contig3_All	GO:0005524	GO:0004672	GO:0006468
CL17954.Contig4_All	GO:0046872
CL4933.Contig15_All	GO:0009055	GO:0010598	GO:0009773	GO:0046872	GO:0009535	GO:0051536
CL4855.Contig9_All	GO:0016020	GO:0003824
CL3257.Contig3_All	GO:0000166	GO:0003676
CL7330.Contig5_All	GO:0009415	GO:0006950
Unigene69297_All	GO:0008270	GO:0005739
CL13936.Contig1_All	GO:0034219	GO:0005887	GO:0051119	GO:0016023
Unigene9636_All	GO:0017148	GO:0009536	GO:0000932	GO:0006402	GO:0030015
Unigene47536_All	GO:0003824	GO:0006796
CL20375.Contig11_All	GO:0009904	GO:0005829	GO:0009903
CL5209.Contig15_All	GO:0046872	GO:0003676
Unigene81165_All	GO:0016020	GO:0016023
CL21220.Contig24_All	GO:0052793	GO:0009505	GO:0008152	GO:0071555
CL3818.Contig3_All	GO:0004674	GO:0005524	GO:0006468
CL18628.Contig1_All	GO:0043531
Unigene12641_All	GO:0052654	GO:0052656	GO:0009081	GO:0052655
CL14419.Contig4_All	GO:0046872
CL7223.Contig3_All	GO:0016614	GO:0050660	GO:0016021	GO:0055114
CL9396.Contig10_All	GO:0009611	GO:0005634	GO:0003714	GO:0031347	GO:2000022	GO:1903507
CL16129.Contig3_All	GO:0004674	GO:0005524	GO:0006468	GO:0016021
CL8689.Contig4_All	GO:0003885	GO:0016020	GO:0050660	GO:0016023	GO:0055114
Unigene12487_All	GO:0003964	GO:0003723	GO:0006508	GO:0006278	GO:0004190
Unigene48263_All	GO:0016021
Unigene316_All	GO:0003333	GO:0016021	GO:0005886	GO:0015171
CL69.Contig6_All	GO:0009528	GO:0016021	GO:0009507
CL9170.Contig1_All	GO:0005524	GO:0004672	GO:0006468
CL1486.Contig8_All	GO:0003677	GO:0005634	GO:0006355
CL3971.Contig4_All	GO:0005634	GO:0006221	GO:0009041	GO:0005524	GO:0046939	GO:0006207	GO:0004127	GO:0005737
Unigene45140_All	GO:0016021
CL4242.Contig7_All	GO:0016021	GO:0005385	GO:0005886	GO:0071577
Unigene10733_All	GO:0016629	GO:0005777	GO:0055114	GO:0010181	GO:0009695	GO:0003959	GO:0006633	GO:0031408
CL809.Contig7_All	GO:0003677	GO:0006352
CL8676.Contig1_All	GO:0016740	GO:0008033
CL6971.Contig2_All	GO:0018171	GO:0016702	GO:0070483	GO:0009061
CL4430.Contig3_All	GO:0080043	GO:0043231	GO:0009813	GO:0080044	GO:0052696
CL16044.Contig2_All	GO:0006790	GO:0000287	GO:0008441	GO:0016311	GO:0005737	GO:0046854
Unigene4015_All	GO:0003779	GO:0005524	GO:0003774	GO:0016459
CL884.Contig15_All	GO:0005634	GO:0090305	GO:0004518
CL9297.Contig10_All	GO:0016021
CL7319.Contig3_All	GO:0018026	GO:0016279
CL8099.Contig3_All	GO:0016021
Unigene25383_All	GO:0009505	GO:0051603	GO:0004185	GO:0016023	GO:0005773
CL2569.Contig5_All	GO:0005634	GO:0030014	GO:0090503	GO:0000288	GO:0000175	GO:0003676
CL2263.Contig25_All	GO:0015074	GO:0003676
Unigene21911_All	GO:0005543
CL15802.Contig1_All	GO:0003729	GO:0000381	GO:0000166	GO:0000184	GO:0035145	GO:0005737
CL889.Contig2_All	GO:0016722	GO:0009505	GO:0009506	GO:0005507	GO:0016023	GO:0055114
CL3774.Contig7_All	GO:0004028	GO:0006081	GO:0055114	GO:0004030	GO:0004029
CL12160.Contig1_All	GO:0005509
CL4884.Contig7_All	GO:0061630	GO:0032436	GO:0042787	GO:0005737	GO:0031624	GO:0000151	GO:0008270	GO:0000209
CL1453.Contig8_All	GO:0006886	GO:0008536	GO:0005622
Unigene89_All	GO:0030246	GO:0004565	GO:0005618	GO:0005975	GO:0005773
CL13259.Contig2_All	GO:0009536
CL4713.Contig6_All	GO:0016747
CL17307.Contig10_All	GO:0006886	GO:0030126	GO:0005198	GO:0005739	GO:0000045	GO:0016192	GO:0000421
CL7384.Contig10_All	GO:0071011
CL1807.Contig23_All	GO:0005524
Unigene40251_All	GO:0005840	GO:0006412	GO:0003735
Unigene25631_All	GO:0008654	GO:0006886	GO:0016036	GO:0019375	GO:0016311	GO:0008195	GO:0032586	GO:0000139
CL8730.Contig1_All	GO:0003677	GO:0005634	GO:0046982	GO:0000786
Unigene14459_All	GO:0007264	GO:0005509	GO:0031307	GO:0005525	GO:0007005	GO:0003924
CL21133.Contig3_All	GO:0080043	GO:0043231	GO:0009813	GO:0080044	GO:0052696
CL3567.Contig24_All	GO:0000166	GO:0003676
Unigene15156_All	GO:0003677	GO:0005634	GO:0006355	GO:0003700
CL9487.Contig4_All	GO:0009536
CL3923.Contig24_All	GO:0000028	GO:0003729	GO:0006412	GO:0003735	GO:0022627	GO:0019843
CL18632.Contig1_All	GO:0031977	GO:0006508	GO:0008236
CL1451.Contig1_All	GO:0044425
CL3740.Contig7_All	GO:0005509
Unigene76864_All	GO:0016023
CL1461.Contig3_All	GO:0005829	GO:0016788
CL732.Contig2_All	GO:0046872	GO:0006508	GO:0070084	GO:0070006
CL9016.Contig7_All	GO:0044238
CL12198.Contig4_All	GO:0007018	GO:0005524	GO:0003777	GO:0008017	GO:0016887	GO:0005871
CL11977.Contig4_All	GO:0031146	GO:0004842	GO:0019005
CL10822.Contig2_All	GO:0071554	GO:0006073	GO:0005576	GO:0016740	GO:0071840	GO:0016798
CL19306.Contig1_All	GO:0003677	GO:0009506	GO:0006334	GO:0046982	GO:0009579	GO:0005774	GO:0005730	GO:0000166	GO:0005794	GO:0005829	GO:0016021	GO:0005886	GO:0000786	GO:0009507
Unigene9003_All	GO:0004471	GO:0046872	GO:0051287	GO:0055114	GO:0006108
CL1161.Contig2_All	GO:0005730	GO:0009553
CL2732.Contig5_All	GO:0006614	GO:0005525	GO:0005047	GO:0003924	GO:0005785
Unigene29415_All	GO:0003723	GO:0005829
CL964.Contig2_All	GO:0016023
Unigene24938_All	GO:0003677	GO:0005634	GO:0000160	GO:0006355	GO:0003700
CL4545.Contig4_All	GO:0005634	GO:0009570
CL3467.Contig45_All	GO:0005874	GO:0007017	GO:0005525	GO:0005200	GO:0005737	GO:0003924
CL7100.Contig1_All	GO:0002181	GO:0032147	GO:0030295	GO:0022625	GO:0006414	GO:0030687	GO:0003735	GO:0070180
Unigene721_All	GO:0007275
Unigene72272_All	GO:0006457	GO:0005524	GO:0051082	GO:0006950
CL2087.Contig4_All	GO:0016021	GO:0005739	GO:0016788
Unigene30665_All	GO:0003333	GO:0016021	GO:0005886	GO:0015171
CL8836.Contig2_All	GO:0016480	GO:0005634	GO:0000994	GO:0070217	GO:0005737
CL2242.Contig7_All	GO:0016787
CL1337.Contig1_All	GO:0051536	GO:0016491
Unigene21302_All	GO:0004553	GO:0030247	GO:0005975	GO:0016023	GO:0046658
CL1442.Contig1_All	GO:0005654	GO:0010212	GO:0005524	GO:0003690	GO:0042148	GO:0004520	GO:0070192	GO:0000150	GO:0003697	GO:0007131	GO:0000794	GO:0006312	GO:0008094	GO:0000730	GO:0000400
CL11237.Contig1_All	GO:0006782	GO:0055114	GO:0015995	GO:0004729	GO:0009507
CL5470.Contig2_All	GO:0000166	GO:0003676
CL3996.Contig8_All	GO:0010181	GO:0005622	GO:0003959	GO:0055114
CL20777.Contig1_All	GO:0006351
CL11619.Contig6_All	GO:0005525	GO:0003824
CL20930.Contig4_All	GO:0005634	GO:0006334
CL20317.Contig2_All	GO:0000165	GO:0005524	GO:0005622	GO:0004707
CL11873.Contig1_All	GO:0044550	GO:0004497	GO:0009536	GO:0055114	GO:0071949
Unigene59543_All	GO:0008152	GO:0016597
CL3493.Contig1_All	GO:0009535	GO:0016021	GO:0005739
CL14009.Contig7_All	GO:0016021
CL21216.Contig3_All	GO:0016021	GO:0003824	GO:0050662
Unigene42117_All	GO:0050661	GO:0004499	GO:0050660	GO:0016021	GO:0055114
Unigene73014_All	GO:0046872
CL18016.Contig47_All	GO:0016021	GO:0010043	GO:0005385	GO:0061088	GO:0071577
Unigene61968_All	GO:0003677
CL1801.Contig1_All	GO:0006351
CL3108.Contig2_All	GO:0006099	GO:0000287	GO:0004450	GO:0006102	GO:0051287	GO:0016023	GO:0005777	GO:0005886
CL10968.Contig2_All	GO:0043091	GO:0005313	GO:0089711	GO:0005887	GO:0015189	GO:1903401	GO:0015297	GO:0051938
Unigene41481_All	GO:0016021	GO:0005739
CL235.Contig2_All	GO:0034755	GO:0016021	GO:0005381
CL10097.Contig3_All	GO:0016021	GO:0010043	GO:0005385	GO:0061088	GO:0071577
CL5862.Contig14_All	GO:0050278	GO:0005829	GO:0016311
CL13085.Contig7_All	GO:0005663	GO:0005634	GO:0006281	GO:0005524	GO:0003689	GO:0006260
Unigene1773_All	GO:0000462	GO:0000166	GO:0006412	GO:0003735	GO:0022627
CL10029.Contig3_All	GO:0005737
CL9860.Contig2_All	GO:0043547	GO:0005096
Unigene64292_All	GO:0008270	GO:0055114	GO:0016491
CL21405.Contig4_All	GO:0046982	GO:0005669	GO:0006352
CL13453.Contig2_All	GO:0006396	GO:0003723	GO:0001510	GO:0008173
CL1226.Contig13_All	GO:0010143	GO:0090447	GO:0016021	GO:0016311	GO:0016791
CL11111.Contig6_All	GO:0000103	GO:0006457	GO:0015035	GO:0055114	GO:0045454	GO:0006662	GO:0016671	GO:0005829	GO:0034599	GO:0003756	GO:0005886
CL3811.Contig3_All	GO:0005730
Unigene64232_All	GO:0016021	GO:0009579
CL14381.Contig1_All	GO:0005634	GO:0005488	GO:0000786
CL14637.Contig4_All	GO:0006351
CL1527.Contig7_All	GO:0050832	GO:1902609	GO:0005783	GO:0010118	GO:0055114	GO:0005773	GO:0031407	GO:0005509	GO:0016021	GO:2000377	GO:0012511	GO:0031969	GO:1990137
CL12045.Contig1_All	GO:0019915	GO:0010344	GO:0016021	GO:0050826	GO:0012511
CL9350.Contig2_All	GO:0003994	GO:0008152	GO:0051539
CL20472.Contig2_All	GO:0004144	GO:0019432	GO:0005886	GO:0047196
CL2261.Contig3_All	GO:0016762	GO:0004553	GO:0048046	GO:0005618	GO:0010411	GO:0042546	GO:0071555	GO:0016023
CL7271.Contig4_All	GO:0000741	GO:0009536	GO:0005739
CL18192.Contig2_All	GO:0009536
Unigene13992_All	GO:0005524	GO:0004386	GO:0003676
CL20501.Contig1_All	GO:0016020
Unigene5412_All	GO:0016043	GO:0005515
CL1455.Contig2_All	GO:0004674	GO:0005524	GO:0006468
CL11758.Contig1_All	GO:0005509
Unigene43571_All	GO:0003691	GO:0000781	GO:0006355	GO:0006334	GO:0042803	GO:0005730	GO:0043047	GO:0000786
Unigene45035_All	GO:0030246	GO:0004674	GO:0005524	GO:0006468	GO:0016021	GO:0016023
Unigene58137_All	GO:0006810	GO:0016021	GO:0005215
CL537.Contig6_All	GO:0004553	GO:0030247	GO:0046658
CL3645.Contig2_All	GO:0031224	GO:0016023
CL9790.Contig7_All	GO:0005524	GO:0004672	GO:0006468
CL3997.Contig2_All	GO:0007165
CL5875.Contig1_All	GO:0008289	GO:0016021
Unigene49500_All	GO:0080043	GO:0043231	GO:0009813	GO:0080044	GO:0052696
Unigene83595_All	GO:0033014	GO:0004852
CL2054.Contig2_All	GO:0001228	GO:0005634	GO:0001046	GO:0045944	GO:0046983
Unigene22858_All	GO:0003779	GO:0005524	GO:0003774	GO:0016459
CL8741.Contig6_All	GO:0008353	GO:0005524	GO:0004693	GO:0006468	GO:0051726
CL5056.Contig4_All	GO:0061630	GO:0043161	GO:0008270	GO:0016021
CL3302.Contig6_All	GO:0046914	GO:0030001	GO:0005737	GO:0046916
CL4680.Contig6_All	GO:0016020	GO:0012505	GO:0009536
CL4939.Contig3_All	GO:0046835	GO:0003872	GO:0006002	GO:0005524	GO:0061615	GO:0047334	GO:0005737
CL8845.Contig5_All	GO:0016021
CL4961.Contig2_All	GO:0008152	GO:0016787
Unigene876_All	GO:0005829
CL11479.Contig6_All	GO:0046982	GO:0008614	GO:1903600	GO:0006541	GO:0042819	GO:0042823	GO:0005829	GO:0004359	GO:0016740
CL21286.Contig26_All	GO:0002161	GO:0004812	GO:0006450
CL20375.Contig3_All	GO:0008270	GO:0016021	GO:0019706
CL17499.Contig2_All	GO:0008270	GO:0016021
CL3078.Contig3_All	GO:0006120	GO:0005747	GO:0016021	GO:0016023	GO:0008137	GO:0005886
CL8105.Contig91_All	GO:0009536
CL4050.Contig2_All	GO:0005634	GO:0030154	GO:0006355	GO:0043565	GO:0003700
Unigene25967_All	GO:0055085	GO:0016021
CL20223.Contig2_All	GO:0004848
CL10324.Contig3_All	GO:0043547	GO:0005096
CL9496.Contig3_All	GO:0005739	GO:0009570
Unigene51760_All	GO:0005615	GO:0006508	GO:0008270	GO:0004181	GO:0016021
Unigene85485_All	GO:0016810
CL304.Contig12_All	GO:0016020	GO:0006508	GO:0005524	GO:0004222
Unigene51995_All	GO:0004843	GO:0006511	GO:0016579	GO:0005737
Unigene12779_All	GO:0016788
CL3621.Contig3_All	GO:0006633	GO:0016747	GO:0009536
Unigene11496_All	GO:0046872	GO:0006470	GO:0004722
CL10457.Contig1_All	GO:0016023
CL20433.Contig50_All	GO:0003746	GO:0006414	GO:0005525	GO:0005737	GO:0003924
CL2137.Contig4_All	GO:0004175	GO:0005634	GO:0016926	GO:0016929
Unigene47512_All	GO:0016021
Unigene22442_All	GO:0006396	GO:0005634	GO:0044822	GO:0005524	GO:0004004	GO:0005739
Unigene44378_All	GO:0003723	GO:0005524	GO:0004004	GO:0010501
CL989.Contig3_All	GO:0016021	GO:0005739
CL10979.Contig4_All	GO:0008289	GO:0005886
CL13003.Contig2_All	GO:0016020
Unigene29287_All	GO:0006541	GO:0009646	GO:0006529	GO:0005829	GO:0042803	GO:0004066
Unigene223_All	GO:0003677	GO:0005634	GO:0006355
CL6184.Contig5_All	GO:0016021
CL14311.Contig1_All	GO:0003677
Unigene77595_All	GO:0015986	GO:0015991	GO:0000220	GO:0016021	GO:0070072	GO:0051117	GO:0007035	GO:0046961	GO:0000325
CL12751.Contig2_All	GO:0008152	GO:0016787
CL1243.Contig1_All	GO:0009705	GO:0030007	GO:0005242	GO:0005509	GO:0016021	GO:0071805
Unigene49481_All	GO:0016023
CL5599.Contig1_All	GO:0042393	GO:0005634	GO:0008270	GO:0009536	GO:0005694	GO:0034968	GO:0018024
CL3581.Contig6_All	GO:0008270
Unigene13910_All	GO:0016310	GO:0003951	GO:0006741	GO:0019674
CL5462.Contig9_All	GO:0016021	GO:0005886
CL13013.Contig3_All	GO:0008353	GO:0005634	GO:0005524	GO:0004693	GO:0051301	GO:0006468	GO:0051726
CL53.Contig19_All	GO:0009536
CL4420.Contig28_All	GO:0005634	GO:0006355	GO:0003700
CL1719.Contig2_All	GO:0005840
Unigene66213_All	GO:0003676
Unigene35969_All	GO:0031047	GO:0003676
CL6437.Contig2_All	GO:0007264	GO:0005622	GO:0005525
CL19324.Contig6_All	GO:0016021
CL18045.Contig1_All	GO:0016705	GO:0020037	GO:0005506	GO:0016021	GO:0004497	GO:0055114
Unigene27220_All	GO:0031047	GO:0003676
CL20137.Contig4_All	GO:0019898	GO:0032266	GO:0000422	GO:0080025	GO:0034497	GO:0006497	GO:0005829	GO:0044804	GO:0034045
CL836.Contig1_All	GO:0061630	GO:0043161	GO:0008270	GO:0042787	GO:0000209
CL19675.Contig34_All	GO:0055114	GO:0016491
Unigene13983_All	GO:0016020
CL8950.Contig13_All	GO:0008270	GO:0016021	GO:0019706
CL17725.Contig2_All	GO:0016747
CL20611.Contig12_All	GO:0008289
CL9751.Contig3_All	GO:0009507
Unigene37150_All	GO:0006355
CL2335.Contig12_All	GO:0008152	GO:0016746	GO:0009536
CL9115.Contig1_All	GO:0035194	GO:0001056	GO:0006351	GO:0005666
CL2053.Contig3_All	GO:0016709	GO:0016020	GO:0020037	GO:0005506	GO:0044550	GO:0055114
CL8980.Contig3_All	GO:0016282	GO:0006446	GO:0003743	GO:0000166	GO:0033290	GO:0005852	GO:0001731
CL10025.Contig2_All	GO:0044424	GO:0005488
Unigene65527_All	GO:0080019	GO:0055114
CL7211.Contig2_All	GO:0005774	GO:0005524	GO:0005886	GO:0016887
CL11420.Contig16_All	GO:0004674	GO:0005524	GO:0006468	GO:0048544	GO:0016021
Unigene14222_All	GO:0004674	GO:0005524	GO:0006468
CL9440.Contig3_All	GO:0016021	GO:0042578
Unigene36520_All	GO:0030246	GO:0016021	GO:0016023
CL3513.Contig5_All	GO:0005634	GO:0009738	GO:0005524	GO:0035556	GO:0005737	GO:0046777	GO:0018105	GO:0004683	GO:0009931	GO:0005516	GO:0005886
Unigene60671_All	GO:0004252	GO:0006508	GO:0005618
CL9757.Contig19_All	GO:0042254	GO:0004517	GO:0005525	GO:0005739	GO:0055114	GO:0003924
CL12387.Contig1_All	GO:0004553	GO:0030246	GO:0005975
Unigene43594_All	GO:0016021	GO:0006633	GO:0016747
Unigene1007_All	GO:0016123	GO:0009540	GO:0052663	GO:0009535	GO:0009414	GO:0052662	GO:0050891	GO:0055114	GO:0009688	GO:0044550	GO:0031969	GO:0071949
CL12750.Contig5_All	GO:0016020	GO:0061630	GO:0046872	GO:0043161
Unigene46437_All	GO:0005980	GO:0030170	GO:0008184	GO:0005737
CL21340.Contig2_All	GO:0080043	GO:0043231	GO:0009813	GO:0080044	GO:0052696
CL14192.Contig11_All	GO:0006810	GO:0016021	GO:0005215
CL101.Contig7_All	GO:0006351
CL13866.Contig1_All	GO:0006412	GO:0003735	GO:0022627
CL10265.Contig6_All	GO:0003677
CL2892.Contig6_All	GO:0016020	GO:0007155	GO:0006508	GO:0004222
CL103.Contig7_All	GO:0005543
CL2667.Contig6_All	GO:0005634	GO:0006355	GO:0043565	GO:0003700
CL3495.Contig8_All	GO:0006635	GO:0061630	GO:0005524	GO:0016567	GO:0016558	GO:0031625	GO:0005737
Unigene494_All	GO:0005634	GO:0008270	GO:0003676
CL19988.Contig9_All	GO:0009506	GO:0005829	GO:0005794	GO:0009735	GO:0005886	GO:0009269
Unigene85492_All	GO:0008152	GO:0003824
CL19751.Contig4_All	GO:0046872	GO:0006633	GO:0055114	GO:0031408	GO:0016165	GO:0009507
CL2349.Contig5_All	GO:0003677	GO:0005634	GO:0006334	GO:0000786
Unigene58267_All	GO:0004144	GO:0019432	GO:0005886	GO:0047196
CL9601.Contig1_All	GO:0004553	GO:0005975
CL5032.Contig3_All	GO:0008375	GO:0016021
CL1646.Contig4_All	GO:0003723	GO:0005730	GO:0000027
CL11516.Contig2_All	GO:0016023	GO:0005488
CL3829.Contig11_All	GO:0006308	GO:0090305	GO:0004519	GO:0003676
Unigene43767_All	GO:0003677	GO:0005634	GO:0006355	GO:0003700
Unigene7985_All	GO:0006886	GO:0030132	GO:0030130	GO:0005198	GO:0016192
CL21087.Contig2_All	GO:0016020
Unigene75337_All	GO:0006810	GO:0016021	GO:0042981	GO:0005215
Unigene52339_All	GO:0023014	GO:0005524	GO:0004702	GO:0005737
Unigene35492_All	GO:0016021
Unigene6262_All	GO:0046914	GO:0030001	GO:0005737	GO:0046916
Unigene51242_All	GO:0005874	GO:0007010	GO:0008017	GO:0005737
CL20063.Contig1_All	GO:0046872	GO:0006470	GO:0004722
CL18770.Contig3_All	GO:0016020
CL19773.Contig2_All	GO:0016787
Unigene16106_All	GO:0043531
CL284.Contig11_All	GO:0005524	GO:0009506	GO:0006468	GO:0016023	GO:0004674	GO:0006952	GO:0048544	GO:0016021	GO:0005886
CL13235.Contig7_All	GO:0005622	GO:0007034
CL3756.Contig1_All	GO:0005524	GO:0016308	GO:0046854
CL8678.Contig1_All	GO:0005739
CL804.Contig2_All	GO:0016021	GO:0031969
CL18748.Contig2_All	GO:0080043	GO:0043231	GO:0009813	GO:0080044	GO:0052696
CL17311.Contig2_All	GO:0004674	GO:0005524	GO:0006468	GO:0016021
CL8465.Contig2_All	GO:0061630	GO:0005634	GO:0042787	GO:0005737	GO:0006915	GO:0016874	GO:0043161	GO:0007275	GO:0008270
Unigene61393_All	GO:0016567	GO:0051087	GO:0009266	GO:0009737	GO:0004842
CL15.Contig36_All	GO:0006833	GO:0009506	GO:0034220	GO:0015254	GO:0009992	GO:0005773	GO:0015250	GO:0005887	GO:0015793
CL3523.Contig27_All	GO:0046323	GO:0005887	GO:0005355	GO:0005351	GO:0015992	GO:1904659
CL4681.Contig7_All	GO:0006096	GO:0004807
Unigene20938_All	GO:0003676
CL1269.Contig4_All	GO:0009904	GO:0005829	GO:0009903
CL17516.Contig5_All	GO:0015693	GO:1903830	GO:0016021	GO:0015095
CL9998.Contig4_All	GO:0008289	GO:0006869	GO:0016023
CL677.Contig10_All	GO:1901363	GO:0097159
Unigene27753_All	GO:0006511	GO:0008541	GO:0042176	GO:0030234	GO:0050790
CL7352.Contig3_All	GO:0000398	GO:0044822	GO:0004004	GO:0005681	GO:0000166	GO:0005737
Unigene41775_All	GO:0080043	GO:0043231	GO:0009813	GO:0080044	GO:0052696
CL2098.Contig4_All	GO:0061630	GO:0006511	GO:0005524	GO:0016567	GO:0031625	GO:0005737
Unigene36920_All	GO:0005847	GO:0006379
CL3870.Contig20_All	GO:0004553	GO:0016762	GO:0048046	GO:0005618	GO:0010411	GO:0042546	GO:0071555
CL316.Contig19_All	GO:0003677	GO:0005634
Unigene17466_All	GO:0016310	GO:0005524	GO:2001289	GO:0005739	GO:0009029	GO:0009245
CL13126.Contig3_All	GO:0009507
CL4376.Contig26_All	GO:0006511	GO:0016579	GO:0036459
CL4926.Contig5_All	GO:0006457	GO:0005615	GO:0030173	GO:0003756	GO:0016971	GO:0055114	GO:0045454
CL17395.Contig3_All	GO:0000398	GO:0005686	GO:0003676	GO:0071013	GO:0005684	GO:0000166	GO:0071011	GO:0005689
CL15837.Contig2_All	GO:0010181	GO:0009536	GO:0055114	GO:0016491
CL14484.Contig3_All	GO:0016021
Unigene61683_All	GO:0003676
CL5550.Contig2_All	GO:0016747
CL7566.Contig8_All	GO:0005634	GO:0006468	GO:0035556	GO:0045893	GO:0046983	GO:0004674	GO:0005829	GO:0010479	GO:0003700	GO:0010078
CL4321.Contig6_All	GO:0061630	GO:0043161	GO:0016567	GO:0008270
CL3828.Contig8_All	GO:0005524	GO:0004004	GO:0005829	GO:0010501	GO:0005739	GO:0003676
Unigene27718_All	GO:0016616	GO:0051287	GO:0055114
Unigene52553_All	GO:0003723	GO:0006412	GO:0003735	GO:0015935
CL3441.Contig4_All	GO:0008270
CL8411.Contig4_All	GO:0006355	GO:0008270
CL1119.Contig3_All	GO:0016021	GO:0005886
Unigene36661_All	GO:0020037	GO:0016023	GO:0055114	GO:0006979	GO:0009664	GO:0009505	GO:0046872	GO:0004601	GO:0098869	GO:0005576	GO:0042744
CL12283.Contig2_All	GO:0005840	GO:0006412	GO:0003735
CL3810.Contig14_All	GO:0035235	GO:0004970	GO:0016021	GO:0006811
CL2383.Contig4_All	GO:0016705	GO:0020037	GO:0005506	GO:0016021	GO:0004497	GO:0055114
CL5788.Contig5_All	GO:0003677	GO:0005634	GO:0006355	GO:0003700
CL15766.Contig5_All	GO:0016021
CL2613.Contig9_All	GO:0016023
CL358.Contig8_All	GO:0061630	GO:0046872	GO:0005634	GO:0043161	GO:0016567
CL3567.Contig13_All	GO:0000166	GO:0003676
CL2310.Contig7_All	GO:0008270
CL6203.Contig12_All	GO:0006541	GO:0004642	GO:0005524	GO:0006189	GO:0005737
CL15349.Contig1_All	GO:0032543	GO:0005739	GO:0004045
Unigene6250_All	GO:0005643	GO:0016021
CL10300.Contig5_All	GO:0009904	GO:0007015	GO:0009903	GO:0071483	GO:0005737
CL16927.Contig3_All	GO:0005524	GO:0004674	GO:0030247	GO:0005509	GO:0006468	GO:0016021	GO:0007166	GO:0005886
CL6303.Contig3_All	GO:0042254	GO:0008152	GO:0005730	GO:0005525	GO:0003924
CL9942.Contig2_All	GO:0005840	GO:0006412	GO:0003735	GO:0005739
Unigene20632_All	GO:0009535	GO:0016021	GO:0005739
CL19939.Contig2_All	GO:0006048	GO:0005789	GO:0004343
CL6677.Contig5_All	GO:0003677	GO:0005634
CL19645.Contig2_All	GO:0016021
CL5972.Contig4_All	GO:0003677	GO:0005634	GO:0006355
CL2806.Contig6_All	GO:0008270	GO:0016023
CL165.Contig8_All	GO:0004364	GO:0009072	GO:0006749	GO:0005737
CL9454.Contig6_All	GO:0051603	GO:0004185	GO:0016747	GO:0019748
CL1227.Contig1_All	GO:0004674	GO:0005524	GO:0006468	GO:0016021
CL367.Contig15_All	GO:0006342	GO:0003677	GO:0046982	GO:0000790	GO:0000786
CL1482.Contig12_All	GO:0031146	GO:0004842	GO:0019005
CL8056.Contig5_All	GO:0009630	GO:0006623	GO:0030131	GO:0016192
CL5074.Contig7_All	GO:0009536
Unigene549_All	GO:0046872	GO:0016021	GO:0005739	GO:0070469	GO:0055114	GO:0009916
CL14540.Contig11_All	GO:0009536
Unigene22280_All	GO:0005634	GO:0006355
Unigene32096_All	GO:0004175	GO:0005634	GO:0043161	GO:0042176	GO:0030234	GO:0016023	GO:0050790	GO:0034515	GO:0008540
CL5900.Contig7_All	GO:0006694	GO:0005774	GO:0005768	GO:0008757	GO:0032259	GO:0005802
CL20707.Contig20_All	GO:0010008	GO:0005765	GO:0071458	GO:0071556	GO:0033619	GO:0042500	GO:0030660	GO:0006465
CL14141.Contig1_All	GO:0016021	GO:0005739
CL9095.Contig16_All	GO:0007186	GO:0031683	GO:0004871	GO:0005525	GO:0003924
CL4107.Contig11_All	GO:0034551	GO:0005524	GO:0005739
Unigene62153_All	GO:0016246	GO:0003723	GO:0010492	GO:0000166	GO:0005739	GO:0003968	GO:0001172
CL12784.Contig7_All	GO:0004620	GO:0016020	GO:0016042	GO:0047372	GO:0005737
CL2244.Contig5_All	GO:0016226	GO:0005634	GO:0007059	GO:0005737
CL12554.Contig3_All	GO:0033907	GO:0047701	GO:0016023	GO:0080083	GO:0004565	GO:1901657	GO:0005576	GO:0004338	GO:0005975
CL4267.Contig10_All	GO:0004553	GO:0030247	GO:0005975	GO:0016023	GO:0046658
CL11051.Contig1_All	GO:0009536
CL16478.Contig2_All	GO:0003824	GO:0050662
CL4157.Contig2_All	GO:0016020
Unigene51899_All	GO:0050794	GO:0006351
CL11501.Contig2_All	GO:0005829
CL19969.Contig2_All	GO:0005634	GO:0006355	GO:0043565	GO:0016021	GO:0003700
CL20290.Contig3_All	GO:0000149	GO:0005484	GO:0006906	GO:0016021	GO:0031201	GO:0006887
CL2493.Contig5_All	GO:0000160	GO:0005622	GO:0006351
CL9092.Contig4_All	GO:0003723	GO:0005634	GO:0005524	GO:0004004	GO:0005829	GO:0000184	GO:0010501	GO:0006364
Unigene32353_All	GO:0000166	GO:0042626	GO:0016021	GO:0005886
CL72.Contig62_All	GO:0006886	GO:0030131	GO:0016192
CL18684.Contig3_All	GO:0000028	GO:0006412	GO:0003735	GO:0022627
CL832.Contig10_All	GO:0005524	GO:0004672	GO:0006468	GO:0016021
CL7977.Contig6_All	GO:0046577	GO:0050660	GO:0016021	GO:0055114
Unigene22445_All	GO:0016811	GO:0016021	GO:0006672
Unigene19464_All	GO:0055091	GO:0055089	GO:0070328	GO:0004623	GO:0042171
Unigene35295_All	GO:0006857	GO:0016021	GO:0005739	GO:0005215
Unigene58451_All	GO:0006412	GO:0022625	GO:0003735
CL12542.Contig5_All	GO:0008152	GO:0016787
CL1211.Contig2_All	GO:0005992	GO:0003824	GO:0009536
CL7605.Contig5_All	GO:0015770	GO:0005887	GO:0008515
CL7710.Contig6_All	GO:0005634	GO:0046982
CL12051.Contig7_All	GO:0008270
Unigene25560_All	GO:0006355	GO:0043565	GO:0003700
CL4281.Contig5_All	GO:0008270	GO:0016021	GO:0016023	GO:0019706
CL4242.Contig14_All	GO:0016021	GO:0005385	GO:0005886	GO:0071577
CL19324.Contig4_All	GO:0071554	GO:0016413	GO:0005794	GO:0016021	GO:0005739
CL15224.Contig1_All	GO:0003677	GO:0006281	GO:0006260	GO:0008622	GO:0003887	GO:0008408	GO:0071897	GO:0000166	GO:0008270	GO:0090305
Unigene17860_All	GO:0070940	GO:0008420	GO:0016591
CL20939.Contig5_All	GO:0008270	GO:0016021
CL12199.Contig3_All	GO:0006032	GO:0008061	GO:0004568	GO:0005576	GO:0016021	GO:0009536
Unigene63013_All	GO:0006479	GO:0008276	GO:0003676
CL12409.Contig5_All	GO:0033615	GO:0005739
CL4505.Contig1_All	GO:0016021
CL11553.Contig1_All	GO:0046982	GO:0005669	GO:0006352
CL7281.Contig4_All	GO:0005634	GO:0052907	GO:0005739	GO:0070475
Unigene55121_All	GO:0005634	GO:0043621	GO:0042903	GO:0048487	GO:0005829	GO:0043014	GO:0090042	GO:0051721	GO:0009507
CL5305.Contig6_All	GO:0006979	GO:0020037	GO:0046872	GO:0098869	GO:0004601	GO:0005576	GO:0042744	GO:0055114
Unigene1034_All	GO:0005524	GO:0009536	GO:0042026
CL18740.Contig8_All	GO:0016021	GO:0031966	GO:0008495	GO:0048034
CL11322.Contig6_All	GO:0007165	GO:0008601	GO:0000159	GO:0034047
CL18646.Contig1_All	GO:0006212	GO:0004152	GO:0017113	GO:0006207	GO:0055114	GO:0009570
CL10755.Contig2_All	GO:0015035	GO:0009055	GO:0005623	GO:0055114	GO:0045454
CL21135.Contig3_All	GO:0006075	GO:0003843	GO:0016021	GO:0000148
CL638.Contig3_All	GO:0017089	GO:0051861	GO:0005829	GO:0009651	GO:0006816	GO:0046836	GO:0007030	GO:0005886
Unigene48665_All	GO:0003723	GO:0005829
CL20291.Contig7_All	GO:0043531	GO:0000028	GO:0003735	GO:0022627
CL1395.Contig5_All	GO:0046872	GO:0006470	GO:0004722
CL9966.Contig1_All	GO:0043531
CL10722.Contig6_All	GO:0016021
CL7548.Contig8_All	GO:0097428	GO:0005759	GO:0016226	GO:0051537	GO:0051539	GO:0005198	GO:0008198
Unigene57019_All	GO:0004416	GO:0019243
CL18817.Contig2_All	GO:0046872	GO:0005634	GO:0009867	GO:0010150
Unigene67212_All	GO:0008861	GO:0005829	GO:0005975	GO:0006567
CL2965.Contig3_All	GO:1901363	GO:0097159	GO:0016787
Unigene44836_All	GO:0009535	GO:0009735	GO:0009941	GO:0010319	GO:0009570
Unigene30451_All	GO:0016021	GO:0098656	GO:0006814	GO:0005215
CL12121.Contig6_All	GO:0015035	GO:0009055	GO:0048046	GO:0055114	GO:0045454	GO:0005773	GO:0005794	GO:0005829	GO:0005886
Unigene75128_All	GO:0006007	GO:0004619	GO:0005737	GO:0030145
CL19070.Contig1_All	GO:0006491
CL21048.Contig21_All	GO:0005524	GO:0004672	GO:0006468	GO:0016567	GO:0004842
CL16829.Contig2_All	GO:0020037	GO:0016023	GO:0055114	GO:0006979	GO:0046872	GO:0004601	GO:0098869	GO:0005576	GO:0042744
CL12081.Contig1_All	GO:0006396
CL5917.Contig4_All	GO:0070588	GO:0043231	GO:0046872	GO:0005524	GO:0005887	GO:0005388	GO:0005516
CL3495.Contig25_All	GO:0006635	GO:0061630	GO:0005524	GO:0016567	GO:0016558	GO:0031625	GO:0005737
CL1727.Contig6_All	GO:0005634	GO:0019243	GO:0019172	GO:0006357	GO:0003713	GO:0005829	GO:0005739	GO:0070301	GO:0019249
CL17892.Contig1_All	GO:0016705	GO:0020037	GO:0005506	GO:0016021	GO:0004497	GO:0016023	GO:0055114
CL1296.Contig3_All	GO:0008270	GO:0016021
CL7656.Contig9_All	GO:0032781	GO:0001671	GO:0051087
CL4315.Contig1_All	GO:0046872
Unigene40869_All	GO:0008270
CL20302.Contig4_All	GO:0061630	GO:0005634	GO:0042787	GO:0005737	GO:0006915	GO:0016874	GO:0043161	GO:0007275	GO:0008270
CL18875.Contig5_All	GO:0005488
CL1853.Contig5_All	GO:0080163	GO:0010427	GO:0004864	GO:0005634	GO:0009738	GO:0006952	GO:0004872	GO:0043086	GO:0005737	GO:0009607
CL14810.Contig2_All	GO:0006886	GO:0005768	GO:0030897	GO:0030674	GO:0006904	GO:0007032	GO:0035542	GO:0007040
Unigene100_All	GO:0003723
CL5178.Contig1_All	GO:0000166	GO:0008270	GO:0003676
CL19396.Contig5_All	GO:0003677	GO:0005634	GO:0006355
CL6339.Contig12_All	GO:0034398	GO:0003723	GO:0005487	GO:0006405	GO:0008139	GO:0000973	GO:0006606	GO:0017056	GO:0044614
CL4548.Contig4_All	GO:0006333	GO:0005634
Unigene8327_All	GO:0000166	GO:0004672
CL20076.Contig12_All	GO:0016705	GO:0020037	GO:0005506	GO:0016021	GO:0004497	GO:0055114
CL8193.Contig8_All	GO:0006886	GO:0005783	GO:0016021	GO:0016023
CL3597.Contig5_All	GO:0010343	GO:0009507	GO:0042651
CL14926.Contig2_All	GO:0046872	GO:0003723	GO:0005634	GO:0004525	GO:0090502	GO:0016442	GO:0005737	GO:0030422
CL5872.Contig6_All	GO:0005759	GO:0006096	GO:0004739	GO:0006086	GO:0055114
CL12467.Contig3_All	GO:0008152	GO:0003824
CL1736.Contig17_All	GO:0016760	GO:0030244	GO:0016021	GO:0071555
CL122.Contig4_All	GO:0070847	GO:0006357	GO:0001104	GO:0016592
CL2583.Contig4_All	GO:0003677	GO:0005634	GO:0006355
CL880.Contig12_All	GO:0006457	GO:0046872	GO:0005524	GO:0031072	GO:0051082	GO:0009408
Unigene48061_All	GO:0008757	GO:0010289	GO:0048364	GO:0005802	GO:0005768	GO:0005774	GO:0009735	GO:0016021	GO:0048367	GO:0032259
CL8425.Contig7_All	GO:0023014	GO:0005524	GO:0004702	GO:0005737
Unigene33911_All	GO:0004674	GO:0005524	GO:0006468	GO:0016021
Unigene40725_All	GO:0061630	GO:0031625	GO:0005737
Unigene44025_All	GO:0016020
CL17418.Contig2_All	GO:0006338	GO:0006355	GO:0016573	GO:0000123	GO:0016568
CL8084.Contig7_All	GO:0071423	GO:0009705	GO:0016021	GO:0015140
CL15619.Contig2_All	GO:0004674	GO:0005524	GO:0006468	GO:0048544	GO:0016021	GO:0005886
CL19908.Contig2_All	GO:0016042	GO:0004435	GO:0005622	GO:0035556	GO:0004871
CL17009.Contig1_All	GO:0005623	GO:0045454
CL4953.Contig1_All	GO:0009506	GO:0017119	GO:0006891
CL3204.Contig2_All	GO:0090502	GO:0005655	GO:0031047	GO:0004526
CL18100.Contig1_All	GO:0004674	GO:0005524	GO:0006468	GO:0048544	GO:0016021	GO:0005886
CL914.Contig3_All	GO:0043231	GO:0035336	GO:0080019	GO:0016021	GO:0055114	GO:0010345
Unigene15536_All	GO:0044424	GO:0006974	GO:0007049	GO:0006259	GO:0004519	GO:0005488
CL9770.Contig4_All	GO:0046872
CL16666.Contig3_All	GO:0061630	GO:0043161	GO:0008270	GO:0005739	GO:0042787	GO:0000209
CL5761.Contig1_All	GO:0003333	GO:0016021	GO:0005886	GO:0015171
CL5816.Contig8_All	GO:0008270
CL6267.Contig7_All	GO:0006886	GO:0030123	GO:0016192
CL4511.Contig3_All	GO:0016747
Unigene44037_All	GO:0003682	GO:0008270
CL11944.Contig2_All	GO:0005315	GO:0016021	GO:0098656	GO:0031969
CL2624.Contig8_All	GO:0080019	GO:0016021	GO:0055114
Unigene23795_All	GO:0006857	GO:0016021	GO:0005215
CL1480.Contig2_All	GO:0003723	GO:0001522	GO:0009982
CL21197.Contig14_All	GO:0046872	GO:0003993	GO:0016311
Unigene4721_All	GO:0070271
CL3736.Contig3_All	GO:0016428	GO:0003723	GO:0030488
CL1145.Contig16_All	GO:0005975	GO:0016832	GO:0009536
CL18603.Contig72_All	GO:0005524	GO:0004672	GO:0006468
CL20423.Contig1_All	GO:0003333	GO:0016021	GO:0015171
CL5900.Contig8_All	GO:0006694	GO:0005774	GO:0005768	GO:0008757	GO:0032259	GO:0005802
Unigene35250_All	GO:0009768	GO:0010287	GO:0009535	GO:0009416	GO:0018298	GO:0046872	GO:0031409	GO:0016021	GO:0009941	GO:0016168	GO:0009522
CL11303.Contig10_All	GO:0003723	GO:0032040	GO:0005730
CL1310.Contig9_All	GO:0005634	GO:0005737
CL9489.Contig12_All	GO:0000145	GO:0006887
CL13010.Contig4_All	GO:0016020
CL6563.Contig4_All	GO:0098869	GO:0004601	GO:0055114	GO:0009534	GO:0051920
CL19675.Contig39_All	GO:0055114	GO:0016491
CL1469.Contig2_All	GO:0016021	GO:0016788
CL20224.Contig2_All	GO:0016740
Unigene54442_All	GO:0003824
Unigene39647_All	GO:0005635	GO:0009536	GO:0006998
CL1191.Contig1_All	GO:0003824	GO:0050662
CL8804.Contig1_All	GO:0045859	GO:0043022	GO:0033554	GO:0019887	GO:0033674	GO:0006417	GO:0019901
CL2541.Contig1_All	GO:0016298	GO:0016021	GO:0006629
CL21247.Contig6_All	GO:0043531
CL3506.Contig4_All	GO:0004674	GO:0005524	GO:0009506	GO:0006952	GO:0006468	GO:0016021	GO:0005886
CL4990.Contig3_All	GO:0006355	GO:0043565	GO:0003700
CL261.Contig2_All	GO:0016310	GO:0006508	GO:0008233	GO:0016301	GO:0016021
CL7261.Contig2_All	GO:0055085	GO:0043132	GO:0051724	GO:0016021	GO:0006412	GO:0005739	GO:0003735	GO:0031969
CL673.Contig6_All	GO:0016021
CL15428.Contig3_All	GO:0006412	GO:0022625	GO:0003735	GO:0005739
CL19254.Contig2_All	GO:0032012	GO:0043547	GO:0005086	GO:0005802	GO:0016192
Unigene28262_All	GO:0005634	GO:0051603	GO:0004298	GO:0005737	GO:0005839
CL7726.Contig4_All	GO:0016310	GO:0016301	GO:0009536
CL7305.Contig8_All	GO:0006950	GO:0005516
CL3643.Contig3_All	GO:0010258	GO:0009535	GO:0055114	GO:0016655	GO:0005886
CL1128.Contig4_All	GO:0003723	GO:0005634	GO:0005524	GO:0004525	GO:0004386	GO:0005737	GO:0030422	GO:0046872	GO:0090502	GO:0016442
CL964.Contig4_All	GO:0005576	GO:0016023
Unigene82361_All	GO:0016021	GO:0016023	GO:0005385	GO:0005886	GO:0071577
CL550.Contig10_All	GO:0005634	GO:0004674	GO:0006468	GO:0035556	GO:0005737
CL13379.Contig2_All	GO:0044611	GO:0006999	GO:0017056	GO:0000059
CL12775.Contig2_All	GO:0005634	GO:0006355	GO:0043565	GO:0003700
CL19383.Contig2_All	GO:0018279	GO:0008373	GO:0009311	GO:0097503	GO:0016021	GO:0008378	GO:0000139
CL919.Contig45_All	GO:0003755	GO:0005829	GO:0000413	GO:0005528	GO:0005789	GO:0061077
Unigene11038_All	GO:0003697	GO:0003684	GO:0006298	GO:0000111	GO:0005737	GO:0006289	GO:0071942
CL4721.Contig7_All	GO:0006351
CL21364.Contig20_All	GO:0009535	GO:0005524	GO:0004222	GO:0010205	GO:0010206	GO:0010304	GO:0006508	GO:0016021	GO:0005739	GO:0009941	GO:0004176	GO:0010027
CL3649.Contig1_All	GO:0005509	GO:0019898	GO:0009536	GO:0015979	GO:0009654
CL6927.Contig23_All	GO:0000272	GO:0016161
CL6435.Contig2_All	GO:0042254	GO:0003723	GO:0006412	GO:0022625	GO:0003735
CL12811.Contig3_All	GO:0008146
CL5571.Contig2_All	GO:0008375	GO:0016020
CL2711.Contig5_All	GO:0055085	GO:0005524	GO:0042626	GO:0043190
CL318.Contig2_All	GO:0071421	GO:0034755	GO:0005384	GO:0005381	GO:0071281	GO:0005774	GO:0030026	GO:0016021	GO:0006880
CL6780.Contig1_All	GO:0000226	GO:0000910	GO:0008017
CL13945.Contig3_All	GO:0043547	GO:0005096
CL525.Contig32_All	GO:0046983
CL20571.Contig7_All	GO:0003899	GO:0003677	GO:0006351	GO:0005739	GO:0009507
CL14684.Contig5_All	GO:0006979	GO:0020037	GO:0009535	GO:0005634	GO:0098869	GO:0004601	GO:0009543	GO:0055114
CL7537.Contig3_All	GO:0006486	GO:0016021	GO:0008378	GO:0000139
CL1014.Contig2_All	GO:0005509
CL7523.Contig1_All	GO:0043086	GO:0004857
CL5882.Contig4_All	GO:0046835	GO:0003872	GO:0006002	GO:0005524	GO:0061615	GO:0047334	GO:0005737
Unigene43991_All	GO:0005975	GO:0016021	GO:0016857	GO:0050662
Unigene20125_All	GO:0070588	GO:0015369	GO:0016021
CL5285.Contig1_All	GO:0000166	GO:0003676
CL1279.Contig10_All	GO:0080043	GO:0043231	GO:0009813	GO:0080044	GO:0052696
Unigene7685_All	GO:0003333	GO:0016021	GO:0009536	GO:0015171
CL17261.Contig1_All	GO:0046872	GO:0006508	GO:0008237	GO:0006520	GO:0004046	GO:0005737
CL16029.Contig3_All	GO:0005524	GO:0033612	GO:0009506	GO:0006468	GO:0043621	GO:0004672	GO:0009934	GO:0016021	GO:0000325
CL10208.Contig4_All	GO:0000460	GO:0000176	GO:0005739
Unigene44477_All	GO:0055114	GO:0016491
CL12512.Contig1_All	GO:0003691	GO:0000784	GO:0006334	GO:0031627	GO:0000786
CL1026.Contig8_All	GO:0003968	GO:0001172
Unigene63373_All	GO:0005938	GO:0042989	GO:0015629	GO:0003785
CL1980.Contig3_All	GO:0050660	GO:0055114	GO:0016491
CL891.Contig10_All	GO:0006457	GO:0003755	GO:0000413
CL6490.Contig18_All	GO:0003824	GO:0030170	GO:0005737
Unigene16866_All	GO:0006099	GO:0005975	GO:0030060	GO:0006108
CL14901.Contig1_All	GO:0016021
CL15856.Contig4_All	GO:0015986	GO:0000276	GO:0015078
CL6568.Contig3_All	GO:0016021
CL1450.Contig2_All	GO:0005762	GO:0006412	GO:0003735
CL21219.Contig13_All	GO:0048278	GO:0015031	GO:0005737	GO:0006887
CL14001.Contig9_All	GO:0016126	GO:0020037	GO:0005783	GO:0005506	GO:0008398	GO:0055114	GO:0005886
CL3996.Contig7_All	GO:0005739
CL1127.Contig10_All	GO:0009536
CL19023.Contig10_All	GO:0016614	GO:0009055	GO:0051537	GO:0005506	GO:0050660	GO:0004854	GO:0055114	GO:0016903	GO:0005829	GO:0009115
Unigene11833_All	GO:0006694	GO:0003854	GO:0016021	GO:0005789	GO:0055114
CL8770.Contig2_All	GO:0005509
CL4050.Contig3_All	GO:0005634	GO:0030154	GO:0006355	GO:0043565	GO:0003700
CL64.Contig5_All	GO:0006508	GO:0008237	GO:0008270
CL2277.Contig6_All	GO:0043022	GO:0005759	GO:0005743	GO:0045727	GO:0005525	GO:0003924
CL7206.Contig4_All	GO:0051015	GO:0007015	GO:0004553	GO:0030674	GO:0005975
Unigene34236_All	GO:0023014	GO:0005524	GO:0004702	GO:0005737
CL3248.Contig7_All	GO:0061630	GO:0043161	GO:0008270	GO:0042787	GO:0000209
CL541.Contig1_All	GO:0006412	GO:0022625	GO:0003735	GO:0042273
CL7111.Contig5_All	GO:0016783	GO:0002143	GO:0005739
CL4937.Contig8_All	GO:0004674	GO:0009506	GO:0006952	GO:0006468	GO:0005886
Unigene18374_All	GO:0006272	GO:0019985	GO:0005634	GO:0043626	GO:0006298	GO:0030337
CL9493.Contig10_All	GO:0016021
Unigene62509_All	GO:0042393	GO:0005634	GO:0005524	GO:0045944	GO:0003682	GO:0031936	GO:0016887
CL20581.Contig4_All	GO:0050794	GO:0006351
CL5170.Contig2_All	GO:0042393	GO:0005634	GO:0008270	GO:0005694	GO:0034968	GO:0018024
CL12972.Contig7_All	GO:0003729	GO:0006412	GO:0022625	GO:0000463	GO:0003735
Unigene48052_All	GO:0000287	GO:0016310	GO:0052725	GO:0005524	GO:0005622	GO:0032957	GO:0047325	GO:0052726
CL5870.Contig2_All	GO:0005739
Unigene6314_All	GO:0005524
CL12938.Contig2_All	GO:0008152	GO:0003824
CL6285.Contig6_All	GO:0006355	GO:0008270	GO:0043565	GO:0003700
Unigene27410_All	GO:0003824	GO:0050662
Unigene28159_All	GO:0000027	GO:0006412	GO:0022625	GO:0003735
CL13574.Contig2_All	GO:0046872
CL4498.Contig2_All	GO:0016021
CL1470.Contig9_All	GO:0006457	GO:0016226	GO:0051087	GO:0005739	GO:0051259
Unigene85554_All	GO:0009725	GO:0016021
CL4404.Contig5_All	GO:0007031	GO:0005779	GO:0005739
CL8859.Contig3_All	GO:0008270	GO:0016021
CL5855.Contig8_All	GO:0006397	GO:0003723	GO:0005634	GO:0005737
Unigene19393_All	GO:0000287	GO:0004634	GO:0006096	GO:0000015
CL4452.Contig7_All	GO:0046872	GO:0055114	GO:0051213
CL4038.Contig5_All	GO:0005634	GO:0016567	GO:0031347	GO:0008270	GO:0004842
Unigene45551_All	GO:0006096	GO:0004807
CL14640.Contig21_All	GO:0004674	GO:0005524	GO:0006468
CL18218.Contig2_All	GO:0046835	GO:0004747	GO:0006014	GO:0009570
CL19357.Contig4_All	GO:0004664	GO:0009094	GO:0016597	GO:0047769	GO:0009570
CL298.Contig3_All	GO:0016709	GO:0016020	GO:0022900	GO:0020037	GO:0005506	GO:0044550
CL1283.Contig3_All	GO:0009331	GO:0046168	GO:0005829	GO:0005975	GO:0051287	GO:0055114	GO:0004367
Unigene21744_All	GO:0006508	GO:0008233	GO:0016021
CL10496.Contig2_All	GO:0005634	GO:0006355	GO:0043565	GO:0009536
CL12938.Contig5_All	GO:0008152	GO:0003824
Unigene47377_All	GO:0006415	GO:0016149	GO:0005737
CL15957.Contig2_All	GO:0005740	GO:1902600	GO:0004129
CL20354.Contig2_All	GO:0009611	GO:0010951	GO:0004867
Unigene13489_All	GO:0016023	GO:0055114	GO:0016491
Unigene42042_All	GO:0046872
Unigene6861_All	GO:0006952
CL16766.Contig2_All	GO:0008270	GO:0005739
CL19881.Contig5_All	GO:0005524	GO:0004672	GO:0006468
CL548.Contig10_All	GO:0004553	GO:0005975
Unigene12956_All	GO:0004674	GO:0005524	GO:0006468	GO:0016021
CL14228.Contig1_All	GO:0003723	GO:0006412	GO:0003735	GO:0009536	GO:0022626
Unigene63021_All	GO:0016021	GO:0015031
CL3512.Contig11_All	GO:0016310	GO:0016301
CL5972.Contig6_All	GO:0003677	GO:0005634	GO:0006355	GO:0005739
CL3823.Contig4_All	GO:0009331	GO:0046168	GO:0005975	GO:0051287	GO:0055114	GO:0042803	GO:0004367
Unigene595_All	GO:0005524	GO:0019538
CL1289.Contig3_All	GO:0008270
Unigene63954_All	GO:0008152	GO:0004564	GO:0005576	GO:0016023
Unigene6076_All	GO:0008422	GO:1901657	GO:0005975
CL18481.Contig1_All	GO:0016020
CL17483.Contig1_All	GO:0000028	GO:0046872	GO:0006412	GO:0003735	GO:0022627
Unigene72532_All	GO:0015074	GO:0008270	GO:0003676
CL3036.Contig3_All	GO:0008152	GO:0003824
CL1155.Contig30_All	GO:0010181	GO:0005622	GO:0003959	GO:0055114
CL13901.Contig9_All	GO:0042973	GO:0030247	GO:0005975	GO:0046658
CL16633.Contig3_All	GO:0051603	GO:0004185
CL6217.Contig8_All	GO:0016787	GO:0016023
CL8532.Contig2_All	GO:0047262	GO:0005774	GO:0005768	GO:0045489	GO:0016021	GO:0071555	GO:0005802	GO:0000139
CL19140.Contig5_All	GO:0004806	GO:0016021	GO:0006629
Unigene61178_All	GO:0003691	GO:0000783	GO:0031627
Unigene61920_All	GO:0031047
Unigene30473_All	GO:0006351
Unigene71781_All	GO:0005840
Unigene52026_All	GO:0003677	GO:0005634	GO:0007131	GO:0006281	GO:0005524	GO:0008094
CL7500.Contig2_All	GO:0004864	GO:0043666	GO:0043086	GO:0000164	GO:0009966
Unigene61466_All	GO:0006979
CL4894.Contig2_All	GO:0016597	GO:0009536	GO:0009082	GO:0003984
CL16812.Contig29_All	GO:0006972	GO:0005768	GO:0016262	GO:0003827	GO:0016023	GO:0006491	GO:0005802
CL19469.Contig1_All	GO:0003677	GO:0046872
CL226.Contig13_All	GO:0000162	GO:0004834	GO:0030170	GO:0009507
CL15172.Contig3_All	GO:0016020
CL3484.Contig2_All	GO:0005524	GO:0009536	GO:0016887
CL2875.Contig5_All	GO:0008270	GO:0009536	GO:0055114	GO:0016491
CL8355.Contig2_All	GO:0009536	GO:0005739
Unigene9311_All	GO:0003824	GO:0050662
CL12301.Contig2_All	GO:0015035	GO:0009055	GO:0004364	GO:0006749	GO:0005739	GO:0055114	GO:0045454
Unigene41092_All	GO:0005524
CL10929.Contig2_All	GO:0000166
Unigene75092_All	GO:0008152	GO:0016787	GO:0016021
CL13477.Contig2_All	GO:0035196	GO:0070919	GO:0003725	GO:0005737
CL1269.Contig7_All	GO:0009904	GO:0005829	GO:0009903
CL862.Contig2_All	GO:0006021	GO:0008654	GO:0004512	GO:0005737
CL11436.Contig2_All	GO:0005634	GO:0009738	GO:0005524	GO:0035556	GO:0005737	GO:0046777	GO:0004713	GO:0018105	GO:0004683	GO:0009931	GO:0005516	GO:0005886
CL789.Contig1_All	GO:0015977	GO:0009853	GO:0004497	GO:0055114	GO:0015979	GO:0016984	GO:0009507
CL1449.Contig8_All	GO:0016021	GO:0016192
CL11519.Contig7_All	GO:0016021
CL4217.Contig4_All	GO:0016021
CL17828.Contig15_All	GO:0005643	GO:0006913	GO:0005487
Unigene67841_All	GO:0008289	GO:0016021
Unigene10181_All	GO:0009611	GO:0009733	GO:0080123	GO:0040008	GO:0009416	GO:0009864	GO:0007275	GO:0009694
CL8957.Contig1_All	GO:0008270	GO:0003676
CL1076.Contig1_All	GO:0016021	GO:0010043	GO:0005385	GO:0061088	GO:0071577
CL12051.Contig6_All	GO:0008270
CL8437.Contig4_All	GO:0005524	GO:0046939	GO:0004017
CL12629.Contig2_All	GO:0003677	GO:0016602	GO:0006355	GO:0003700
CL16568.Contig3_All	GO:0008565	GO:0015031
CL5527.Contig2_All	GO:0016023
CL709.Contig9_All	GO:0016021
CL8787.Contig4_All	GO:0047262	GO:0045489	GO:0071555	GO:0000139
CL2326.Contig5_All	GO:0016747
CL9451.Contig7_All	GO:0032780	GO:0042030	GO:0005739
CL6883.Contig3_All	GO:0006457	GO:0003755	GO:0000413
CL15022.Contig2_All	GO:0016020	GO:0019915	GO:0005811
CL10162.Contig2_All	GO:0016021
CL6234.Contig7_All	GO:0006970	GO:0005739	GO:0009408
CL353.Contig32_All	GO:0044550	GO:0004497	GO:0055114	GO:0071949
Unigene6158_All	GO:0050664	GO:0098869	GO:0005509	GO:0004601	GO:0016021	GO:0055114
CL7244.Contig2_All	GO:0003779	GO:0005739
Unigene8027_All	GO:0050664	GO:0098869	GO:0005509	GO:0004601	GO:0016021	GO:0055114
CL6563.Contig2_All	GO:0098869	GO:0004601	GO:0055114	GO:0009534	GO:0051920
CL20250.Contig3_All	GO:0016787	GO:0046856
CL4232.Contig6_All	GO:0005634	GO:0005524	GO:0008360	GO:0005737	GO:0004674	GO:0018105	GO:0016055	GO:0006897
Unigene1425_All	GO:0004364	GO:0006749	GO:0009407	GO:0005737
CL7335.Contig4_All	GO:1990316	GO:0006914
CL9940.Contig1_All	GO:0016021	GO:0051205
CL1206.Contig8_All	GO:0010215	GO:0016049	GO:0031225	GO:0005886
CL353.Contig87_All	GO:0044550	GO:0016021	GO:0004497	GO:0055114	GO:0071949
CL4856.Contig11_All	GO:0016021
CL7274.Contig3_All	GO:0006480	GO:0008168	GO:0005737
Unigene62961_All	GO:0003723	GO:0005634	GO:0042256	GO:0006364	GO:0005737
CL6792.Contig5_All	GO:0005507	GO:0015450	GO:0005743	GO:0005758	GO:0015031
CL7419.Contig5_All	GO:0070940	GO:0008420	GO:0016591
Unigene73635_All	GO:0008270
CL5796.Contig3_All	GO:0016787
Unigene913_All	GO:0016020
CL3292.Contig8_All	GO:0006355	GO:0003700
CL10485.Contig5_All	GO:0003755	GO:0000413	GO:0005528	GO:0005789	GO:0061077
CL3740.Contig5_All	GO:0005509
CL9383.Contig5_All	GO:0003333	GO:0016021	GO:0015171
Unigene27068_All	GO:0009987	GO:0048731
CL11321.Contig2_All	GO:0031167	GO:0000179
CL11633.Contig2_All	GO:0016021
CL3912.Contig6_All	GO:0009535	GO:0016021	GO:0010190
Unigene49507_All	GO:0003824
Unigene50248_All	GO:0044424
CL3077.Contig11_All	GO:0006820	GO:0008381	GO:0034220	GO:0016021	GO:0005886
CL3399.Contig3_All	GO:0006355	GO:0043565	GO:0003700
CL2.Contig28_All	GO:0006810	GO:0016021	GO:0005215
Unigene47875_All	GO:0006355	GO:0008270	GO:0043565	GO:0003700
Unigene28140_All	GO:0009536
Unigene65332_All	GO:0020037	GO:0005506	GO:0016021	GO:0055114	GO:0033772
CL14112.Contig3_All	GO:0016627	GO:0016021	GO:0055114	GO:0005737	GO:0006629
Unigene40734_All	GO:0016787
CL6007.Contig4_All	GO:0009904	GO:0005829	GO:0009903
CL6205.Contig2_All	GO:0006355	GO:0043565	GO:0016021	GO:0003700
CL1587.Contig1_All	GO:0006810	GO:0005622	GO:0005215
CL15164.Contig1_All	GO:0005506	GO:0055114	GO:0051213
CL8555.Contig4_All	GO:0009536
CL18857.Contig5_All	GO:0046872	GO:0006470	GO:0004722
Unigene26713_All	GO:0005524	GO:0004672	GO:0006468	GO:0016021
CL1845.Contig10_All	GO:0043229	GO:0006351	GO:0006974	GO:0006259
CL20921.Contig6_All	GO:0004471	GO:0005524	GO:0051287	GO:0055114	GO:0042803	GO:0006108	GO:0050897	GO:0008270	GO:0005739	GO:0009507
CL6500.Contig2_All	GO:0004721	GO:0006470	GO:0009742
CL4657.Contig19_All	GO:0003677	GO:0005634	GO:0006355
Unigene24619_All	GO:0005829
Unigene49768_All	GO:0000166
CL17969.Contig11_All	GO:0005768	GO:0003723	GO:0006412	GO:0005763	GO:0003735	GO:0022627	GO:0005802
CL13392.Contig4_All	GO:0008757	GO:0005829	GO:0032259
CL1249.Contig5_All	GO:0016021
CL16955.Contig1_All	GO:0046872
CL644.Contig3_All	GO:0004805	GO:0005992	GO:0016311
CL3209.Contig4_All	GO:0016021	GO:0071705
Unigene25197_All	GO:0003964	GO:0003723	GO:0006508	GO:0006278	GO:0004190
CL477.Contig28_All	GO:0005634	GO:0009738	GO:0005524	GO:0035556	GO:0005737	GO:0046777	GO:0018105	GO:0004683	GO:0009931	GO:0005516	GO:0005886
CL12950.Contig3_All	GO:0016021	GO:0005789
CL4632.Contig3_All	GO:0097526	GO:0003723	GO:0000398	GO:1990726	GO:0005732	GO:0071013	GO:0071004	GO:0005688	GO:0005689
CL3809.Contig7_All	GO:0005634	GO:0008356	GO:0006355	GO:0090610	GO:0009956	GO:0009630	GO:0043565	GO:0009536	GO:0003700	GO:0048366	GO:0051457
Unigene36637_All	GO:0009536
CL12821.Contig2_All	GO:0043231
CL7728.Contig1_All	GO:0051156	GO:0005524	GO:0019158	GO:0006096	GO:0008865	GO:0005536	GO:0005741	GO:0046835	GO:0001678	GO:0005829	GO:0004340	GO:0016021
Unigene86082_All	GO:0055085	GO:0016021	GO:0005215
CL9795.Contig7_All	GO:0009536	GO:0005739
CL1385.Contig16_All	GO:0009882	GO:0009785
CL13525.Contig1_All	GO:0016021	GO:0005739	GO:0005789
CL8458.Contig8_All	GO:0005509	GO:0005739
CL2200.Contig3_All	GO:0003677	GO:0005634	GO:0010338	GO:0006351
CL10871.Contig2_All	GO:0006071	GO:0016310	GO:0006641	GO:0004370	GO:0005739	GO:0046167
CL14209.Contig18_All	GO:0046872	GO:0000166	GO:0006796	GO:0051766
CL141.Contig12_All	GO:0016021	GO:0016023
CL4693.Contig4_All	GO:0005524
Unigene63394_All	GO:0055085	GO:0005509	GO:0016021
CL12642.Contig2_All	GO:0004553	GO:0030247	GO:0005975	GO:0046658
CL14739.Contig1_All	GO:0016021
CL13903.Contig3_All	GO:0006664	GO:0012505	GO:0046527	GO:0016021
CL16306.Contig3_All	GO:0005665	GO:0003677	GO:0001055	GO:0006360	GO:0001054	GO:0005666	GO:0006366	GO:0001056	GO:0005736	GO:0006383
CL6199.Contig10_All	GO:0016021
CL3914.Contig12_All	GO:0016021
Unigene47507_All	GO:0003677
Unigene80974_All	GO:0003824
Unigene10615_All	GO:0046914	GO:0030001	GO:0005737	GO:0046916
Unigene16574_All	GO:0043531
CL2897.Contig2_All	GO:0006810	GO:0016021	GO:0005739	GO:0005215
CL1065.Contig8_All	GO:0006099	GO:0045252	GO:0004149	GO:0005739
CL19714.Contig1_All	GO:0004674	GO:0005524	GO:0006468
CL8005.Contig3_All	GO:0003677	GO:0006355	GO:0009536	GO:0005739	GO:0003700	GO:0016987	GO:0006352
CL7178.Contig3_All	GO:0006807	GO:0016151	GO:0043085
Unigene60269_All	GO:0043170	GO:0009987
CL9328.Contig4_All	GO:0005634	GO:0006355	GO:0016568
CL14978.Contig1_All	GO:0016021
CL2887.Contig3_All	GO:0003729	GO:0005730	GO:0006417
Unigene81741_All	GO:0016020
CL6142.Contig2_All	GO:0000166	GO:0003676
CL5165.Contig2_All	GO:0016042	GO:0016787
Unigene2206_All	GO:0005488
CL2929.Contig6_All	GO:0016021	GO:0016023
CL20909.Contig4_All	GO:0005634	GO:0030014	GO:0090503	GO:0000288	GO:0000175	GO:0003676
CL5428.Contig2_All	GO:0006457	GO:0003755	GO:0000413	GO:0009536
CL5506.Contig6_All	GO:0003677	GO:0005634	GO:0006355
CL13964.Contig7_All	GO:0043248	GO:0005634	GO:0006511	GO:0008541	GO:0005829	GO:0005198
CL45.Contig1_All	GO:0003677	GO:0005634	GO:0006355	GO:0003700
CL4228.Contig6_All	GO:0000122	GO:0001106	GO:0005665	GO:0003682	GO:0010923	GO:0019212
CL5761.Contig5_All	GO:0003333	GO:0016021	GO:0005886	GO:0015171
Unigene1051_All	GO:0008152	GO:0003824
CL8183.Contig7_All	GO:0000462	GO:0034511	GO:0005634	GO:0000479	GO:0030688	GO:0005525	GO:0003924
CL17274.Contig2_All	GO:0005451	GO:0016020	GO:0012505	GO:0055085	GO:0006885	GO:0006812
Unigene12892_All	GO:0009987
Unigene22138_All	GO:0023014	GO:0009882	GO:0005524	GO:0009785	GO:0000160	GO:0009898	GO:0009903	GO:0010155	GO:0009904	GO:0005634	GO:0042802	GO:0005773	GO:0046777	GO:0000155	GO:0010362	GO:0009986	GO:0004674	GO:0010181	GO:0010119	GO:0009638
CL7967.Contig8_All	GO:0043229
Unigene42317_All	GO:0042127	GO:0035067	GO:0004842	GO:0071158	GO:0045944	GO:0045717	GO:0035066	GO:0031436	GO:0000724	GO:0070531	GO:0005886
CL675.Contig1_All	GO:0030247	GO:0016023
CL21158.Contig12_All	GO:0005524	GO:0004386	GO:0003676
CL3266.Contig1_All	GO:0033314	GO:0005634	GO:0010212	GO:0006260
CL3778.Contig6_All	GO:0016722	GO:0005507	GO:0005576	GO:0016023	GO:0055114
CL21377.Contig11_All	GO:0004674	GO:0005524	GO:0006468	GO:0016021	GO:0042803
Unigene52694_All	GO:0006508	GO:0008236
CL8845.Contig3_All	GO:0016020
CL13240.Contig4_All	GO:0004674	GO:0005524	GO:0006468	GO:0016021
Unigene46959_All	GO:0006879	GO:0055085	GO:0005524	GO:0042626	GO:0005743	GO:0016021
CL2107.Contig8_All	GO:0009536
Unigene49274_All	GO:0008270
CL20257.Contig1_All	GO:0016597	GO:0009082	GO:0003984
CL5318.Contig4_All	GO:0004674	GO:0005524	GO:0006468	GO:0009536
Unigene45110_All	GO:0046872
CL2950.Contig10_All	GO:0003677	GO:0005634	GO:0006355	GO:0009734
CL13958.Contig3_All	GO:0005739
CL8191.Contig4_All	GO:0071554	GO:0016413	GO:0005794
CL550.Contig9_All	GO:0005634	GO:0004674	GO:0006468	GO:0035556	GO:0005737
CL5139.Contig3_All	GO:0016021
Unigene25359_All	GO:0006351
Unigene29333_All	GO:0005634	GO:0005524	GO:0008360	GO:0005737	GO:0004674	GO:0018105	GO:0016055	GO:0006897
Unigene80507_All	GO:0005524	GO:0004055	GO:0000053	GO:0006526	GO:0000050	GO:0005737
Unigene8290_All	GO:0046274	GO:0016722	GO:0048046	GO:0052716	GO:0009809	GO:0005507	GO:0055114
CL3858.Contig3_All	GO:0043170	GO:0044238
CL809.Contig15_All	GO:0003677	GO:0006352
CL2284.Contig5_All	GO:0016021
Unigene52530_All	GO:0006412	GO:0022625	GO:0003735	GO:0070180
Unigene16757_All	GO:0031146	GO:0004842	GO:0019005
CL4956.Contig3_All	GO:0005978	GO:0043169	GO:0004553	GO:0003844	GO:0009536
CL18325.Contig3_All	GO:0005992	GO:0003824
Unigene62573_All	GO:0090305	GO:0006259	GO:0045145
Unigene41079_All	GO:0008233	GO:0019538	GO:0016023
CL350.Contig1_All	GO:0009058	GO:0080130	GO:0006520	GO:0042802	GO:0004069	GO:0005739	GO:0030170
CL13352.Contig4_All	GO:0005739
CL14409.Contig7_All	GO:0005634	GO:0006355	GO:0043565	GO:0003700
Unigene10561_All	GO:0003677	GO:0005634	GO:0000160	GO:0006355	GO:0003700
CL6360.Contig9_All	GO:0006099	GO:0048046	GO:0015977	GO:0008964	GO:0005829	GO:0048366	GO:0009507
CL9306.Contig11_All	GO:0005525	GO:0003924
CL19023.Contig12_All	GO:0016614	GO:0009055	GO:0051537	GO:0005506	GO:0050660	GO:0004854	GO:0055114	GO:0016903	GO:0005829	GO:0009115
CL8557.Contig6_All	GO:0016620	GO:0055114
CL7628.Contig1_All	GO:0005774	GO:0005768	GO:0008757	GO:0016021	GO:0032259	GO:0005802
CL6080.Contig1_All	GO:0000470	GO:0003723	GO:0030686	GO:0006412	GO:0022625
Unigene35422_All	GO:0005315	GO:0016021	GO:0009536	GO:0098656
CL20649.Contig23_All	GO:0010468	GO:0003682	GO:0008270	GO:0007064
Unigene11053_All	GO:0023014	GO:0005524	GO:0004702	GO:0005737
Unigene30535_All	GO:0003824	GO:0050662
CL877.Contig5_All	GO:0016021	GO:0005737
CL1165.Contig8_All	GO:0005524	GO:0004672	GO:0006468	GO:0016021
Unigene63869_All	GO:0061630	GO:0000151	GO:0032436	GO:0042787	GO:0005737	GO:0000209	GO:0031624
Unigene27027_All	GO:0055085	GO:0016021	GO:0016023	GO:0005886	GO:0022857
CL4905.Contig1_All	GO:0003677	GO:0005634	GO:0032578	GO:0006355	GO:0005509	GO:0003700	GO:0005773
CL4106.Contig2_All	GO:0004198	GO:0006508	GO:0005737
CL4.Contig122_All	GO:0005634	GO:0005524	GO:0008360	GO:0005737	GO:0004674	GO:0018105	GO:0016055	GO:0006897
Unigene22769_All	GO:0016021
CL8432.Contig6_All	GO:0006355	GO:0008270
CL2829.Contig4_All	GO:0061630	GO:0005634	GO:0043161	GO:0008270	GO:0042787	GO:0005737	GO:0000209
CL687.Contig7_All	GO:0015031
CL7668.Contig1_All	GO:0016021
CL19870.Contig8_All	GO:0007264	GO:0005622	GO:0005525
CL9757.Contig11_All	GO:0042254	GO:0005525	GO:0005739	GO:0003924
Unigene9454_All	GO:0005524
CL17569.Contig2_All	GO:0004674	GO:0005524	GO:0006468
Unigene63537_All	GO:0015035	GO:0009055	GO:0005623	GO:0055114	GO:0045454
CL20745.Contig2_All	GO:0000785	GO:0046914	GO:0030001	GO:0005737	GO:0046916
CL8274.Contig3_All	GO:0016021
Unigene48501_All	GO:0016020
CL16129.Contig2_All	GO:0004674	GO:0005524	GO:0006468	GO:0016021
CL2107.Contig9_All	GO:0009536
CL4149.Contig6_All	GO:0005313	GO:0089711	GO:0015808	GO:0015189	GO:0015812	GO:0015185	GO:1903826	GO:0005887	GO:0015180	GO:0015181	GO:1903401	GO:0015297
CL16090.Contig5_All	GO:0016021
Unigene21454_All	GO:0005524	GO:0004672	GO:0006468
CL3467.Contig24_All	GO:0005874	GO:0007017	GO:0005525	GO:0005200	GO:0005737	GO:0003924
Unigene34736_All	GO:0005634	GO:0005524	GO:0008568	GO:0031122
CL3753.Contig3_All	GO:0004674	GO:0009506	GO:0006952	GO:0000166	GO:0006468	GO:0005886
Unigene23673_All	GO:0003677	GO:0005634	GO:0006281	GO:0006355	GO:0006260	GO:0005694
CL13343.Contig1_All	GO:0003723
CL10674.Contig1_All	GO:0004857
CL12520.Contig4_All	GO:0016021	GO:0005789
Unigene61331_All	GO:0046658
CL11090.Contig5_All	GO:0004252	GO:0006508	GO:0016021
CL3526.Contig4_All	GO:0015693	GO:1903830	GO:0016021	GO:0015095
Unigene473_All	GO:0016021
Unigene43958_All	GO:0005634
Unigene1292_All	GO:0030687	GO:0006364
CL9361.Contig1_All	GO:0008287	GO:0006470	GO:0009536	GO:0004722
CL13286.Contig1_All	GO:0019776	GO:0005874	GO:0019779	GO:0033110	GO:0019786	GO:0005515	GO:0006995	GO:0006914	GO:0015031	GO:0005775	GO:0000421
CL7269.Contig7_All	GO:0009570
CL6340.Contig3_All	GO:0006810	GO:0016021	GO:0005215
CL14486.Contig1_All	GO:0002181	GO:0022625	GO:0003735	GO:0042273
Unigene30603_All	GO:0046872
CL12506.Contig3_All	GO:0016021	GO:0071805	GO:0015079
CL11485.Contig1_All	GO:0016021
CL13751.Contig4_All	GO:0006888	GO:0005737
CL743.Contig4_All	GO:0047724	GO:0005829	GO:0006148	GO:0035251
CL14187.Contig4_All	GO:0016021
CL3758.Contig3_All	GO:0005524	GO:0006388	GO:0003972
CL18748.Contig3_All	GO:0080043	GO:0043231	GO:0009813	GO:0080044	GO:0052696
CL7755.Contig1_All	GO:0016021	GO:0005789
CL1710.Contig2_All	GO:0016042	GO:0004435	GO:0005622	GO:0035556	GO:0004871
Unigene18983_All	GO:0022900	GO:1902600	GO:0008121	GO:0016021	GO:0005743	GO:0070469
CL1362.Contig1_All	GO:0009733	GO:0005739
Unigene62192_All	GO:0016787
CL1065.Contig5_All	GO:0006099	GO:0045252	GO:0004149
CL16682.Contig5_All	GO:0006413	GO:0003743
CL6268.Contig7_All	GO:0046556	GO:0046373
CL12773.Contig1_All	GO:0016020
CL12844.Contig1_All	GO:0016021	GO:0016023
CL7347.Contig1_All	GO:0055085	GO:0005524	GO:0042626	GO:0016021	GO:0009536	GO:0005886
CL1780.Contig16_All	GO:0005524	GO:0004672	GO:0006468	GO:0016021
CL16162.Contig4_All	GO:0006397	GO:0005634	GO:0004721	GO:0006470	GO:0005739
CL4937.Contig44_All	GO:0004674	GO:0005524	GO:0009506	GO:0006952	GO:0006468	GO:0005886
Unigene54847_All	GO:0010468	GO:0003723	GO:0007059	GO:0005524	GO:0006413	GO:0004004	GO:0036464	GO:0010501
CL11539.Contig4_All	GO:0008152	GO:0016788
Unigene63980_All	GO:0008152	GO:0016746	GO:0016021
CL10485.Contig2_All	GO:0003755	GO:0000413	GO:0005528	GO:0005789	GO:0061077
CL7773.Contig2_All	GO:0016836	GO:0006633	GO:0005737
CL15079.Contig1_All	GO:0009739	GO:0005789
CL632.Contig3_All	GO:0016620	GO:0055114
Unigene2411_All	GO:0015934	GO:0006412	GO:0016740	GO:0003735	GO:0015935	GO:0019843	GO:0009507
Unigene746_All	GO:0042578
Unigene65330_All	GO:0005216	GO:0034220	GO:0016021
CL20785.Contig31_All	GO:0006857	GO:0016021	GO:0005215
Unigene30499_All	GO:0005524	GO:0004386
Unigene28548_All	GO:0003824
Unigene18211_All	GO:0005524
CL3640.Contig7_All	GO:0004674	GO:0005524	GO:0006468	GO:0016021
CL7529.Contig1_All	GO:0008289	GO:0005634	GO:0005783	GO:0016021	GO:0016023
CL2474.Contig2_All	GO:0009693	GO:0046872	GO:0055114	GO:0051213
Unigene52534_All	GO:0046872	GO:0045490	GO:0030570
CL2445.Contig5_All	GO:0080043	GO:0043231	GO:0009813	GO:0080044	GO:0052696
CL4868.Contig5_All	GO:0055085	GO:0006412	GO:0016021	GO:0003735	GO:0005739
CL7696.Contig6_All	GO:0016021
CL2901.Contig2_All	GO:0004674	GO:0005524	GO:0006468
Unigene33377_All	GO:0005975	GO:0004575	GO:0016021
CL11571.Contig1_All	GO:0000287	GO:0005524	GO:0042802	GO:0005739	GO:0004015	GO:0030170	GO:0004141	GO:0009102
Unigene16414_All	GO:0003677	GO:0005634	GO:0006355
CL21090.Contig4_All	GO:0008705	GO:0050667	GO:0005829	GO:0008270	GO:0005576	GO:0032259	GO:0009086	GO:0003871
CL19985.Contig27_All	GO:0003677	GO:0005634	GO:0006281	GO:0006260	GO:0006310
CL13006.Contig2_All	GO:0005840	GO:0006412	GO:0003735
CL99.Contig5_All	GO:0000145	GO:0006887
CL989.Contig6_All	GO:0016021	GO:0005739
Unigene43910_All	GO:0016705	GO:0020037	GO:0005506	GO:0016021	GO:0004497	GO:0055114
CL18350.Contig5_All	GO:0006508	GO:0030163	GO:0004190
CL7346.Contig2_All	GO:0003676
Unigene55354_All	GO:0005542	GO:0008152	GO:0016740
CL4608.Contig3_All	GO:0004523	GO:0090502	GO:0003676
Unigene10126_All	GO:0000166	GO:0003676
CL21149.Contig3_All	GO:0006413	GO:0003743	GO:0005524	GO:0004386
CL233.Contig2_All	GO:0046872
Unigene68022_All	GO:0005313	GO:0089711	GO:0015808	GO:0015189	GO:0015812	GO:0015185	GO:1903826	GO:0005887	GO:0015180	GO:0015181	GO:1903401	GO:0015297
CL3391.Contig14_All	GO:0016021
Unigene10251_All	GO:0003723	GO:0005524	GO:0004829	GO:0006435	GO:0005737
CL8011.Contig6_All	GO:0001731	GO:0016282	GO:0003743	GO:0006446	GO:0005829	GO:0033290	GO:0005852	GO:0005886
CL402.Contig7_All	GO:0016020	GO:0000166	GO:0004672	GO:0016023
CL13487.Contig2_All	GO:0008152	GO:0016758
CL18516.Contig1_All	GO:0016020
CL14012.Contig4_All	GO:0005622	GO:0016021	GO:0006890
CL16571.Contig1_All	GO:0009904	GO:0005829	GO:0009903
CL16478.Contig13_All	GO:0003824	GO:0050662
CL3045.Contig7_All	GO:0006099	GO:0006097	GO:0030060	GO:0009514	GO:0006108
Unigene24688_All	GO:0003723	GO:0008168	GO:0005739	GO:0032259
CL21399.Contig4_All	GO:0015074	GO:0003676
CL1972.Contig6_All	GO:0008418
CL3985.Contig20_All	GO:0004674	GO:0005524	GO:0006468	GO:0016021
CL12129.Contig3_All	GO:0005739
CL1259.Contig8_All	GO:0004674	GO:0005524	GO:0006468
CL14362.Contig1_All	GO:0016705	GO:0020037	GO:0005506	GO:0004497	GO:0055114
CL3191.Contig4_All	GO:0008270
CL19662.Contig1_All	GO:0016567	GO:0004842
Unigene24806_All	GO:0070588	GO:0015369	GO:0005774	GO:0016021
CL2656.Contig1_All	GO:0004674	GO:0005524	GO:0005829	GO:0006468	GO:0035556
Unigene36674_All	GO:0009664	GO:0009505	GO:0004601
CL4416.Contig1_All	GO:0016787
CL17122.Contig1_All	GO:0032040	GO:0005730	GO:0009561	GO:0042274	GO:0006364
CL16314.Contig1_All	GO:0016021
CL20976.Contig2_All	GO:0004364	GO:0006749	GO:0009407	GO:0005737
CL20528.Contig9_All	GO:0006886	GO:0030126	GO:0006888	GO:0006890	GO:0005198	GO:0006891	GO:0000139
CL15656.Contig4_All	GO:0016787
CL15350.Contig7_All	GO:0031977	GO:0009507
CL464.Contig13_All	GO:0000166	GO:0008270	GO:0005739	GO:0003676
CL10110.Contig2_All	GO:0008152	GO:0016787
Unigene43897_All	GO:0005249	GO:0005887	GO:0034765	GO:0071805	GO:0042391
Unigene67083_All	GO:0004674	GO:0000166	GO:0006468	GO:0016023	GO:0005886
Unigene79722_All	GO:0016651	GO:0048038	GO:0051287	GO:0005739	GO:0055114
CL3799.Contig1_All	GO:0003824
CL9502.Contig1_All	GO:0001228	GO:0005634	GO:0001046	GO:0006366
Unigene2609_All	GO:0009554	GO:0009506	GO:0010305	GO:0009934	GO:0016021	GO:0009956	GO:0016023	GO:0005886	GO:0010015
CL3051.Contig5_All	GO:0055085	GO:0005524	GO:0042626	GO:0016021	GO:0005739	GO:0005886
CL3795.Contig19_All	GO:0006433	GO:0003723	GO:0005524	GO:0005737	GO:0004827
CL5717.Contig7_All	GO:0003677	GO:0005634	GO:0006355	GO:0005667	GO:0003700
Unigene60007_All	GO:0005634	GO:0008270	GO:0005694	GO:0034968	GO:0018024
Unigene55199_All	GO:0032012	GO:0005829	GO:0043547	GO:0005086	GO:0005802	GO:0016192
Unigene14384_All	GO:0016310	GO:0016301
CL3626.Contig16_All	GO:0006397	GO:0003723	GO:0005634	GO:0000166
Unigene45512_All	GO:0016023
CL19548.Contig3_All	GO:0006396	GO:0003723	GO:0004000	GO:0009536
CL2894.Contig4_All	GO:0015074	GO:0005524	GO:0003676	GO:0016887
CL106.Contig1_All	GO:0010024	GO:0016636	GO:0055114	GO:0050897
CL6495.Contig3_All	GO:0044763	GO:0043170	GO:0003676
Unigene33460_All	GO:0003824
CL19476.Contig22_All	GO:0004674	GO:0005524	GO:0006468	GO:0009536
Unigene6331_All	GO:0048507	GO:0006400	GO:0099402
CL2263.Contig16_All	GO:0004000	GO:0019700	GO:0050270
CL17314.Contig3_All	GO:0016787	GO:0005507	GO:0008270	GO:0005739	GO:0046474
CL95.Contig3_All	GO:0004721	GO:0006470
CL11592.Contig5_All	GO:0071554	GO:0016413	GO:0005794	GO:0016021
CL16677.Contig2_All	GO:0016787
CL10849.Contig5_All	GO:0046872	GO:0005524	GO:0004639	GO:0046084	GO:0009536	GO:0006189	GO:0004638
CL13053.Contig5_All	GO:0004674	GO:0005524	GO:0006468
Unigene35656_All	GO:0004252	GO:0006508	GO:0070008
CL18295.Contig1_All	GO:0003723	GO:0006412	GO:0022625	GO:0003735
CL18301.Contig9_All	GO:0006511
CL6375.Contig9_All	GO:0006979	GO:0020037	GO:0046872	GO:0098869	GO:0004601	GO:0005576	GO:0042744	GO:0055114
CL4725.Contig2_All	GO:0006228	GO:0005524	GO:0006241	GO:0006165	GO:0016023	GO:0004550	GO:0006183
CL367.Contig2_All	GO:0003677	GO:0005634	GO:0046982	GO:0000786
CL1072.Contig2_All	GO:0005747	GO:0016021	GO:0009507
CL7415.Contig3_All	GO:0016020	GO:0006351
CL11240.Contig1_All	GO:0016021
Unigene56258_All	GO:0055114	GO:0016491
CL13313.Contig3_All	GO:0006355	GO:0043565	GO:0003700
CL3553.Contig2_All	GO:0009579	GO:0009507
CL8089.Contig13_All	GO:0000166	GO:0008270	GO:0003676
Unigene60567_All	GO:0005524	GO:0006096	GO:0004618
CL4133.Contig32_All	GO:0005685	GO:0071004	GO:0000395	GO:0030627	GO:0000243
CL20129.Contig6_All	GO:0046323	GO:0005887	GO:0005355	GO:0005351	GO:0015992	GO:1904659
CL21173.Contig4_All	GO:0006810	GO:0006412	GO:0008270	GO:0016021	GO:0005622	GO:0003735
CL13540.Contig2_All	GO:0006413	GO:0003743
CL8005.Contig2_All	GO:0003677	GO:0006355	GO:0009536	GO:0005739	GO:0003700	GO:0016987	GO:0006352
CL18974.Contig2_All	GO:0009733
Unigene31093_All	GO:0000166	GO:0008270	GO:0003676
Unigene24627_All	GO:0003723	GO:0005524	GO:0004829	GO:0006435	GO:0005737
CL6190.Contig2_All	GO:0008270
CL12467.Contig2_All	GO:0008152	GO:0003824
CL2936.Contig17_All	GO:0034219	GO:0005887	GO:0051119
Unigene5734_All	GO:0016616	GO:0051287	GO:0055114
Unigene64286_All	GO:0016023
CL17088.Contig4_All	GO:0016021
CL2326.Contig10_All	GO:0016747
CL296.Contig4_All	GO:0005739
CL3337.Contig2_All	GO:0003677	GO:0046983
CL14798.Contig1_All	GO:0016020	GO:0005739
CL19259.Contig15_All	GO:0016020	GO:0043231	GO:0016310	GO:0000160	GO:0016301	GO:0005488	GO:0044444
Unigene39245_All	GO:0080043	GO:0043231	GO:0009813	GO:0080044	GO:0052696
CL13964.Contig2_All	GO:0043248	GO:0005634	GO:0006511	GO:0008541	GO:0005829	GO:0005198
CL3829.Contig3_All	GO:0006308	GO:0090305	GO:0004519	GO:0003676
Unigene48138_All	GO:0003989	GO:0004075	GO:0046872	GO:0005524	GO:0006633
CL12971.Contig4_All	GO:0016787
CL1576.Contig14_All	GO:0006032	GO:0008061	GO:0005975	GO:0004568	GO:0005576
CL21007.Contig26_All	GO:0005524	GO:0016567	GO:0016579	GO:0004842
Unigene26005_All	GO:0043161
Unigene22534_All	GO:0000166	GO:0003676
Unigene1785_All	GO:0003677	GO:0005634	GO:0006355
CL1359.Contig4_All	GO:0005739
CL7204.Contig3_All	GO:0003824	GO:0009536
Unigene9683_All	GO:0080043	GO:0043231	GO:0009813	GO:0080044	GO:0052696
CL2420.Contig7_All	GO:0006098	GO:0017057	GO:0005975
CL13970.Contig1_All	GO:0005783
Unigene58010_All	GO:0003677	GO:0005634	GO:0046982	GO:0000786
CL1357.Contig4_All	GO:0003723	GO:0000166
Unigene37131_All	GO:0005634	GO:0008270
CL9620.Contig5_All	GO:0006396	GO:0003723	GO:0000166
Unigene77542_All	GO:0031146	GO:0004842	GO:0019005
CL21455.Contig11_All	GO:0070981	GO:0006541	GO:0005524	GO:0005829	GO:0042803	GO:0004066
CL18708.Contig5_All	GO:0005634	GO:0046982	GO:0051090	GO:0006352
CL3622.Contig5_All	GO:0004674	GO:0007166	GO:0005488	GO:0005886
Unigene24383_All	GO:0005768	GO:0016021	GO:0009536	GO:0005802
Unigene16405_All	GO:0016021	GO:0003735	GO:0022627	GO:0045903	GO:0019843
CL4251.Contig1_All	GO:0008152	GO:0008270	GO:0005739	GO:0016407
CL7247.Contig4_All	GO:0005829
CL1127.Contig24_All	GO:0009536
CL324.Contig1_All	GO:0005634	GO:0019538
CL19627.Contig1_All	GO:0016020
CL1337.Contig16_All	GO:0051537	GO:0046872	GO:0010277	GO:0055114
CL2716.Contig6_All	GO:0004553	GO:0016762	GO:0048046	GO:0005618	GO:0010411	GO:0042546	GO:0071555
Unigene70960_All	GO:0005618	GO:0006094	GO:0004332	GO:0005829	GO:0006096	GO:0008270	GO:0005886
CL9645.Contig2_All	GO:0016310	GO:0016301	GO:0042793	GO:0009658	GO:0009662	GO:0042644
CL2933.Contig5_All	GO:0005634	GO:0016567	GO:0005737	GO:0004842
CL9768.Contig1_All	GO:0033617	GO:0097249	GO:0031305
CL19928.Contig4_All	GO:0016705	GO:0020037	GO:0005506	GO:0016021	GO:0004497	GO:0055114
CL7664.Contig15_All	GO:0016787	GO:0016021	GO:0006629
CL646.Contig5_All	GO:0005829
Unigene43327_All	GO:0016020	GO:0016705	GO:0020037	GO:0005506	GO:0004497	GO:0055114
CL9696.Contig1_All	GO:0006032	GO:0016998	GO:0005975	GO:0004568	GO:0016023
CL14707.Contig3_All	GO:0010207	GO:0009735	GO:0009571	GO:0009570
Unigene25733_All	GO:0000244	GO:0005690	GO:0071011	GO:0005687	GO:0046540
Unigene19569_All	GO:0016023
Unigene34102_All	GO:0005634	GO:0005524	GO:0008360	GO:0005737	GO:0004674	GO:0018105	GO:0016055	GO:0006897
CL14.Contig3_All	GO:0009535	GO:0016021	GO:0005739	GO:0051205	GO:0009658
CL14217.Contig2_All	GO:0005634
CL11250.Contig2_All	GO:0016567	GO:0004842
CL9279.Contig5_All	GO:0000166	GO:0006468	GO:0004702	GO:0005737
CL702.Contig9_All	GO:0003824	GO:0050662
Unigene40322_All	GO:0043547	GO:0006888	GO:0017112	GO:0030008	GO:0005737
Unigene33537_All	GO:0046872	GO:0006633	GO:0055114	GO:0031408	GO:0016165	GO:0009507
CL19011.Contig1_All	GO:0005524	GO:0004672	GO:0006468	GO:0016021
CL1562.Contig4_All	GO:0016747
Unigene928_All	GO:0005509
Unigene16608_All	GO:0006412	GO:0003735	GO:0022627
CL88.Contig16_All	GO:0005634	GO:0004674	GO:0005524	GO:0006468	GO:0035556	GO:0005737
CL6063.Contig3_All	GO:0000028	GO:0000462	GO:0048027	GO:0070181	GO:0006412	GO:0003735	GO:0022627
CL6508.Contig3_All	GO:0006979	GO:0009061
CL885.Contig7_All	GO:0007165
CL1355.Contig5_All	GO:0016021
CL12747.Contig2_All	GO:0016021	GO:0009507
CL11241.Contig6_All	GO:0016021	GO:0005886
CL20471.Contig6_All	GO:0016722	GO:0005507	GO:0005576	GO:0055114
CL19250.Contig1_All	GO:0000149	GO:0005484	GO:0006906	GO:0016021	GO:0031201	GO:0006887
CL20237.Contig18_All	GO:0005759	GO:0003746	GO:0070125
Unigene67303_All	GO:0005774	GO:0042765	GO:0016255
CL8201.Contig6_All	GO:0016020
Unigene26854_All	GO:0055085	GO:0016021
CL1175.Contig3_All	GO:0009507
CL6717.Contig3_All	GO:1903506	GO:0048519	GO:0006351
CL10165.Contig4_All	GO:0010287
CL3626.Contig20_All	GO:0006397	GO:0003723	GO:0005634	GO:0000166
CL1318.Contig11_All	GO:0005634	GO:0009738	GO:0005524	GO:0035556	GO:0005737	GO:0046777	GO:0018105	GO:0005509	GO:0004683	GO:0009931	GO:0005516
Unigene58974_All	GO:0008152	GO:0016853	GO:0009536	GO:0005777
Unigene28724_All	GO:0009536
CL12165.Contig2_All	GO:0043547	GO:0005096
CL1254.Contig4_All	GO:0045910	GO:0003697	GO:0048046	GO:0006260	GO:0000002	GO:0005739
CL839.Contig10_All	GO:0016874
CL9765.Contig1_All	GO:0003677	GO:0005634	GO:0006355	GO:0005739	GO:0003700
CL8435.Contig1_All	GO:0061630	GO:0032436	GO:0042787	GO:0031624	GO:0000151	GO:0008270	GO:0005739	GO:0000209
CL9569.Contig9_All	GO:0007264	GO:0005622	GO:0043547	GO:0005085
CL18325.Contig4_All	GO:0005992	GO:0003824
CL322.Contig1_All	GO:0050896
Unigene10069_All	GO:0045735
CL21393.Contig11_All	GO:0016747
CL10710.Contig2_All	GO:0003677	GO:0005634	GO:0006355	GO:0003700	GO:0046983
CL17009.Contig2_All	GO:0005623	GO:0045454
Unigene33937_All	GO:0003677	GO:0005634	GO:0006355	GO:0046983
CL3733.Contig10_All	GO:0009536
CL8179.Contig2_All	GO:0003824
CL10782.Contig2_All	GO:0009247	GO:0046509	GO:0009793	GO:0010027	GO:0009706
CL1201.Contig5_All	GO:0016020
Unigene35749_All	GO:0044424
CL1644.Contig12_All	GO:0016709	GO:0022900	GO:0020037	GO:0005506	GO:0044550	GO:0016021
CL1383.Contig2_All	GO:0009570
CL16648.Contig3_All	GO:0060776	GO:0031146	GO:0016567	GO:0010305	GO:0010928	GO:0004842	GO:0019005
Unigene77975_All	GO:0016310	GO:0030246	GO:0016301
CL4204.Contig2_All	GO:0009507
CL2130.Contig7_All	GO:0009536
CL20293.Contig4_All	GO:0000166	GO:0008270	GO:0003676
Unigene1215_All	GO:0004596	GO:0006474	GO:0031248	GO:0009536
Unigene43690_All	GO:0005634
Unigene35714_All	GO:0006631	GO:0003857	GO:0055114
Unigene58821_All	GO:0005634	GO:0010322	GO:1902395	GO:0061077	GO:0009507
Unigene59229_All	GO:0005634
Unigene20854_All	GO:0016760	GO:0030244	GO:0016021	GO:0071555
CL4220.Contig2_All	GO:0016021
Unigene43460_All	GO:0003824	GO:0006596
Unigene41325_All	GO:0016787
CL13988.Contig2_All	GO:0016021	GO:0035091
Unigene84219_All	GO:1901363	GO:0097159	GO:0005739
CL3629.Contig4_All	GO:0006813	GO:1902600	GO:0016021	GO:0015299
CL18980.Contig1_All	GO:0006259
CL6945.Contig14_All	GO:0003677	GO:0008270
CL4380.Contig3_All	GO:0006006	GO:0080048	GO:0005737
CL4401.Contig12_All	GO:0009987	GO:0016023
CL8178.Contig3_All	GO:0010468	GO:0005777
CL1174.Contig7_All	GO:0015693	GO:1903830	GO:0016021	GO:0015095
CL6166.Contig5_All	GO:0080043	GO:0043231	GO:0009813	GO:0080044	GO:0052696
Unigene15013_All	GO:0006357	GO:0003713	GO:0001104	GO:0016592
CL19398.Contig4_All	GO:0003872	GO:0046872	GO:0006002	GO:0005524	GO:0061615	GO:0005737
CL16722.Contig1_All	GO:0006627	GO:0004252	GO:0042720	GO:0016021	GO:0033108	GO:0006465
CL7038.Contig7_All	GO:0016021
CL9451.Contig5_All	GO:0032780	GO:0042030	GO:0005739
CL3478.Contig6_All	GO:0051603	GO:0004185	GO:0016023
Unigene51291_All	GO:0006457	GO:0005615	GO:0030173	GO:0003756	GO:0016971	GO:0055114	GO:0045454
CL3115.Contig24_All	GO:0003824	GO:0050662
Unigene8905_All	GO:0009536
CL12660.Contig4_All	GO:0020037	GO:0055114	GO:0006979	GO:0009505	GO:0046872	GO:0009664	GO:0004601	GO:0098869	GO:0005576	GO:0042744
CL11384.Contig1_All	GO:0016021
CL8407.Contig7_All	GO:0016740
CL4219.Contig2_All	GO:0004674	GO:0005524	GO:0006468
Unigene73994_All	GO:0040034	GO:0010492	GO:0010599	GO:0060145	GO:0005737	GO:0010267	GO:0010050	GO:0003676
Unigene17640_All	GO:0006508	GO:0004222	GO:0002949	GO:0016747	GO:0005739
CL8011.Contig4_All	GO:0001731	GO:0016282	GO:0003743	GO:0006446	GO:0005829	GO:0033290	GO:0005852	GO:0005886
CL15156.Contig1_All	GO:0016021
CL1612.Contig23_All	GO:0005684	GO:0000398	GO:0005686	GO:0009536	GO:0005689	GO:0071011	GO:0071013
CL1486.Contig6_All	GO:0006351
CL1677.Contig1_All	GO:0009019	GO:0005739	GO:0032259	GO:0008033
CL14209.Contig5_All	GO:0046872	GO:0000166	GO:0006796	GO:0051766
Unigene6953_All	GO:0030246	GO:0004674	GO:0005524	GO:0006468	GO:0016021	GO:0016023
CL18208.Contig8_All	GO:0004664	GO:0009094	GO:0016597	GO:0047769	GO:0009570
Unigene14911_All	GO:0031012	GO:0006508	GO:0004222	GO:0008270	GO:0016023
CL4015.Contig6_All	GO:0080043	GO:0043231	GO:0009813	GO:0080044	GO:0052696
CL1206.Contig10_All	GO:0010215	GO:0016023	GO:0016049	GO:0031225	GO:0005886
CL2726.Contig1_All	GO:0004553	GO:0005975
CL8650.Contig2_All	GO:0006470	GO:0004722
CL7590.Contig5_All	GO:0009846	GO:0016036	GO:0005783	GO:0005524	GO:0098655	GO:0019829	GO:0010152	GO:0046872	GO:0048867	GO:0005887	GO:0006874	GO:0010073
Unigene23759_All	GO:0004596	GO:0006474	GO:0031248
CL6215.Contig4_All	GO:0006561	GO:0015189	GO:0000064	GO:0089709	GO:0043091	GO:0005290	GO:1903826	GO:0006412	GO:0016021	GO:0015181	GO:0005739	GO:0003735	GO:1903401	GO:1903352
CL10850.Contig3_All	GO:0043461	GO:0005739
Unigene14473_All	GO:0006355
Unigene86529_All	GO:0006754	GO:1902600	GO:0046872	GO:0005524	GO:0016021	GO:0008553
CL8011.Contig7_All	GO:0001731	GO:0016282	GO:0003743	GO:0006446	GO:0005829	GO:0033290	GO:0005852	GO:0005886
Unigene771_All	GO:0000166	GO:0003676
CL9883.Contig1_All	GO:0016787	GO:0046856
Unigene13631_All	GO:0005488
CL8688.Contig3_All	GO:0006397	GO:0000166	GO:0003676
Unigene31498_All	GO:0005783	GO:0016021
CL2424.Contig4_All	GO:1902358	GO:0016021	GO:0008271
CL15842.Contig2_All	GO:0005634	GO:0003910	GO:0003950	GO:0005737	GO:0006273	GO:0051103	GO:0006303	GO:0006471
Unigene68324_All	GO:0003824
CL6240.Contig4_All	GO:0005829	GO:0051287	GO:0055114	GO:0030267	GO:0016618
CL4873.Contig2_All	GO:0005634
CL135.Contig3_All	GO:0016844	GO:0009058
CL2214.Contig25_All	GO:0006541	GO:0009646	GO:0006529	GO:0005829	GO:0042803	GO:0004066
CL2041.Contig11_All	GO:0006810	GO:0016021	GO:0005739
Unigene26674_All	GO:0005634	GO:0019243	GO:0019172	GO:0006357	GO:0003713	GO:0005829	GO:0005739	GO:0009536	GO:0070301	GO:0019249
CL12427.Contig4_All	GO:0017089	GO:0051861	GO:0046836	GO:0005737
CL13564.Contig6_All	GO:0000103	GO:0006457	GO:0015035	GO:0016671	GO:0034599	GO:0009536	GO:0055114	GO:0045454
CL8248.Contig1_All	GO:0003992	GO:0042802	GO:0006526	GO:0042742	GO:0080022	GO:0005829	GO:0005507	GO:0044419	GO:0030170	GO:0009570
CL5271.Contig1_All	GO:0005795	GO:0007264	GO:0005525	GO:0005886
CL141.Contig6_All	GO:0016021	GO:0016023
CL21423.Contig1_All	GO:0003676
CL1721.Contig1_All	GO:0035434	GO:0016021	GO:0005375
CL6769.Contig4_All	GO:0071139	GO:0030915	GO:0007062	GO:0000724
CL17154.Contig1_All	GO:0006950
Unigene20048_All	GO:0004674	GO:0005524	GO:0006468	GO:0016021
CL7324.Contig15_All	GO:0046914	GO:0030001	GO:0005737	GO:0046916
CL1291.Contig53_All	GO:0009768	GO:0010287	GO:0009535	GO:0009416	GO:0018298	GO:0046872	GO:0031409	GO:0016021	GO:0009941	GO:0016168	GO:0009522
CL21449.Contig10_All	GO:0003677	GO:0005634	GO:0006352
CL514.Contig3_All	GO:0016020	GO:0005783
Unigene31200_All	GO:0006486	GO:0030246	GO:0005794	GO:0016021	GO:0005739	GO:0008378
CL2209.Contig1_All	GO:0016616	GO:0051287	GO:0055114
CL7004.Contig2_All	GO:0016787
Unigene11839_All	GO:0046914	GO:0030001	GO:0005737	GO:0046916
CL13152.Contig3_All	GO:0005524	GO:0004828	GO:0016021	GO:0006434	GO:0005737
Unigene37219_All	GO:0003824	GO:0030170	GO:0005737
CL3073.Contig13_All	GO:0005783	GO:0005506	GO:0016021	GO:0006633	GO:0055114	GO:0016491
CL12019.Contig3_All	GO:0046872	GO:0005739	GO:0003676
CL7494.Contig2_All	GO:0007018	GO:0005524	GO:0003777	GO:0008017	GO:0016887	GO:0005871
CL13167.Contig2_All	GO:0009790
CL9477.Contig6_All	GO:0016021
CL13666.Contig5_All	GO:0004560
CL10581.Contig6_All	GO:0005524	GO:0032543	GO:0050567	GO:0070681	GO:0005739	GO:0006450	GO:0030956	GO:0009507
CL7026.Contig12_All	GO:0009536
CL1153.Contig7_All	GO:0008152	GO:0016758
CL2806.Contig7_All	GO:0008270	GO:0016023
CL2100.Contig16_All	GO:0045548	GO:0009800	GO:0005737	GO:0006559
CL2380.Contig7_All	GO:0000287	GO:0004427	GO:0006796	GO:0005737
CL2474.Contig5_All	GO:0009815	GO:0005506	GO:0055114
CL19162.Contig8_All	GO:0005524	GO:0004672	GO:0006468
CL2897.Contig8_All	GO:0006810	GO:0016021	GO:0005739	GO:0005215
CL4937.Contig16_All	GO:0004674	GO:0005524	GO:0009506	GO:0006952	GO:0006468	GO:0005886
CL12719.Contig6_All	GO:0009536
CL8560.Contig6_All	GO:0005975	GO:0005576	GO:0071555	GO:0005739	GO:0004650
CL21396.Contig9_All	GO:0005634	GO:0005524	GO:0008168	GO:0004672	GO:0003682	GO:0006468	GO:0016021	GO:0032259
CL20147.Contig2_All	GO:0005634	GO:0007165
CL6032.Contig5_All	GO:0004713	GO:0005634	GO:0004674	GO:0005524	GO:0006468	GO:0035556	GO:0005886	GO:0005737
Unigene37153_All	GO:0034051	GO:0005634	GO:0045595
Unigene79398_All	GO:0043531
Unigene28064_All	GO:0051276	GO:0004386	GO:0016023	GO:0006259
CL10969.Contig3_All	GO:0004674	GO:0005524	GO:0006468
CL5509.Contig1_All	GO:0009734	GO:0005516	GO:0005739
Unigene36782_All	GO:0005509
CL9976.Contig15_All	GO:0006536	GO:0004351	GO:0030170
CL4562.Contig5_All	GO:0071806	GO:0015266	GO:0033365	GO:0016021
CL7861.Contig2_All	GO:0033539	GO:0009055	GO:0052890	GO:0050660	GO:0000062	GO:0005777	GO:0003995	GO:0055088
CL10624.Contig1_All	GO:0003677
CL8434.Contig4_All	GO:0006810	GO:0016021	GO:0016023
Unigene43892_All	GO:0005249	GO:0005887	GO:0034765	GO:0071805	GO:0042391
CL4106.Contig10_All	GO:0004198	GO:0006508	GO:0005737
CL3351.Contig8_All	GO:0009536
CL412.Contig14_All	GO:0000989	GO:0003677	GO:0005634	GO:0006355	GO:0008270	GO:0009640
Unigene7013_All	GO:0003677	GO:0005634	GO:0006355
CL6184.Contig1_All	GO:0006508	GO:0008234	GO:0005773
CL19247.Contig2_All	GO:0009736	GO:0003677	GO:0005634	GO:0000160	GO:0006355	GO:0003700
CL3391.Contig8_All	GO:0016020
CL14504.Contig3_All	GO:0050794	GO:0015630	GO:0044430
CL20750.Contig1_All	GO:0055114	GO:0016491
Unigene84439_All	GO:0003964	GO:0016020	GO:0003723	GO:0005739	GO:0006278
Unigene63890_All	GO:0009987	GO:0015935
Unigene55549_All	GO:0016021
CL18380.Contig10_All	GO:0046872	GO:0055114	GO:0051213
Unigene8947_All	GO:0003779	GO:0005524	GO:0003774	GO:0016459
Unigene50827_All	GO:0003677	GO:0006334	GO:0046982	GO:0000788
CL21364.Contig15_All	GO:0009535	GO:0005524	GO:0004222	GO:0010205	GO:0010206	GO:0010304	GO:0006508	GO:0016021	GO:0005739	GO:0009941	GO:0004176	GO:0010027
CL14343.Contig5_All	GO:0005665	GO:0000288	GO:0045948	GO:0031369	GO:0000932	GO:0031990	GO:0003899	GO:0034402	GO:0003697	GO:0000166	GO:0006367	GO:0003727
Unigene54860_All	GO:0008375	GO:0016021
Unigene38070_All	GO:0006520	GO:0004837	GO:0030170
Unigene15697_All	GO:0001558	GO:0005515	GO:0010181	GO:0009651	GO:0070207	GO:0015937	GO:0004633
Unigene14492_All	GO:0004674	GO:0005524	GO:0006468
CL517.Contig3_All	GO:0009536	GO:0005739
CL16236.Contig1_All	GO:0003723	GO:0009737	GO:0009507
[truncated: 4,307,934 more chars]
