# Supplementary material for: Transcriptomics analysis of the flowering regulatory genes involved in the herbicide resistance of Asia minor bluegrass (Polypogon fugax)
Source: BMC Genomics. 2017 Dec 6;18:953. doi: 10.1186/s12864-017-4324-z (PMC5719899; doi:10.1186/s12864-017-4324-z)
Supplement: Supplementary file 3 — Summary of sequencing reads after filtering. Table S3. Quality metrics of unigenes. Table S4. Summary of functional annotation result. Table S5. All-unigenes with a COG classification. Table S6. All-unigenes categorized by GO terns. Table S7. Unigenes mapped onto KEGG pathways. Table S8. TF prediction results. Table S9. MYB family. Table S10. MYB-related family. Table S11. MADS-box family. Table S12. NAC family. Table S13. mTERF family. Table S14. ABI3VP1 family. Table S15. AP2-EREBP family. Table S16. bHLH family. Table S17. GRAS family. (ZIP 3364 kb) [file 12864_2017_4324_MOESM3_ESM.zip › Supplemental Table S7.xls]

CL1.Contig1_All	ko00230	ko01100	ko01110
CL1.Contig3_All	ko03022
CL1.Contig4_All	ko03030
CL1.Contig5_All	ko03022
CL1.Contig9_All	ko03022	ko04144
CL100.Contig1_All	ko00940	ko01100	ko01110	ko03040
CL100.Contig2_All	ko00940	ko01100	ko01110
CL100.Contig4_All	ko00940	ko01100	ko01110	ko03040
CL1000.Contig1_All	ko00511
CL1000.Contig2_All	ko00511
CL1000.Contig3_All	ko00511
CL1000.Contig4_All	ko00511
CL1000.Contig5_All	ko00511
CL10000.Contig1_All	ko04144
CL10000.Contig2_All	ko04144
CL10000.Contig3_All	ko04144
CL10000.Contig5_All	ko04144
CL10000.Contig6_All	ko04144
CL10001.Contig1_All	ko00230	ko00240	ko01100	ko03020
CL10001.Contig2_All	ko00230	ko00240	ko01100	ko03020
CL10002.Contig1_All	ko00260	ko00350	ko00360	ko00410	ko00460	ko00500	ko00940	ko00950	ko00960	ko01100	ko01110
CL10002.Contig2_All	ko00460	ko00500	ko00940	ko01100	ko01110	ko03015
CL10005.Contig3_All	ko04144
CL10005.Contig4_All	ko04144
CL10005.Contig5_All	ko04144
CL10008.Contig1_All	ko00520	ko01100
CL10008.Contig2_All	ko03420
CL10009.Contig1_All	ko03013
CL10009.Contig2_All	ko03013	ko04626
CL1001.Contig2_All	ko03040
CL10013.Contig2_All	ko03013	ko03015
CL10013.Contig3_All	ko03013	ko03015
CL10019.Contig1_All	ko03018
CL1002.Contig2_All	ko00630	ko00710	ko01100	ko01200	ko03410	ko04120
CL1002.Contig3_All	ko03410
CL1002.Contig4_All	ko00630	ko00710	ko01100	ko01200	ko03410
CL1002.Contig5_All	ko00630	ko00710	ko01100	ko01200	ko03410	ko04120
CL10022.Contig3_All	ko04144
CL10024.Contig1_All	ko00240	ko01100	ko04144
CL10024.Contig3_All	ko00240	ko01100
CL10025.Contig2_All	ko00940	ko01100	ko01110
CL10025.Contig7_All	ko04144
CL10025.Contig8_All	ko00040	ko00500	ko00940	ko01100	ko01110
CL10025.Contig9_All	ko00940	ko01100	ko01110
CL10027.Contig13_All	ko03013	ko03015
CL10027.Contig19_All	ko00040	ko00500	ko01100	ko04144
CL10027.Contig1_All	ko03013	ko03015
CL10027.Contig23_All	ko03013	ko03015
CL10027.Contig24_All	ko03013	ko03015
CL10027.Contig7_All	ko03013	ko03015
CL10028.Contig1_All	ko00280	ko01100
CL10028.Contig2_All	ko00280	ko01100
CL10028.Contig3_All	ko00280	ko01100
CL10028.Contig4_All	ko00280	ko01100
CL10028.Contig5_All	ko00280	ko01100
CL10028.Contig6_All	ko00280	ko01100
CL10028.Contig7_All	ko00280	ko01100
CL10028.Contig8_All	ko00280	ko01100
CL10028.Contig9_All	ko00280	ko01100
CL10029.Contig1_All	ko00561	ko00564	ko01100	ko01110
CL10029.Contig2_All	ko00561	ko00564	ko01100	ko01110
CL10029.Contig3_All	ko00561	ko00564	ko01100	ko01110
CL10029.Contig4_All	ko00561	ko00564	ko01100	ko01110
CL10029.Contig5_All	ko00561	ko00564	ko01100	ko01110
CL10029.Contig6_All	ko00561	ko00564	ko01100	ko01110
CL10029.Contig7_All	ko00561	ko00564	ko01100	ko01110
CL10030.Contig1_All	ko00240	ko00760
CL10030.Contig2_All	ko00240	ko00760
CL10031.Contig2_All	ko03013	ko03015
CL10031.Contig3_All	ko00460	ko01110	ko03013	ko03015
CL10032.Contig1_All	ko04075	ko04626
CL10032.Contig2_All	ko04075	ko04626
CL10032.Contig3_All	ko04075	ko04626
CL10032.Contig4_All	ko04075	ko04626
CL10032.Contig5_All	ko04075	ko04626
CL10034.Contig1_All	ko00052	ko00511	ko00531	ko00600	ko00604	ko01100
CL10034.Contig2_All	ko00052	ko00511	ko00531	ko00600	ko00604	ko01100
CL10034.Contig3_All	ko00052	ko00511	ko00531	ko00600	ko00604	ko01100
CL10035.Contig1_All	ko03060	ko04141	ko04145
CL10037.Contig1_All	ko03010
CL10037.Contig2_All	ko03010
CL10037.Contig3_All	ko03010
CL10037.Contig4_All	ko03010
CL10037.Contig5_All	ko03010
CL10037.Contig6_All	ko03010
CL10037.Contig7_All	ko03010
CL10042.Contig1_All	ko03008
CL10042.Contig5_All	ko03013
CL10042.Contig7_All	ko03008
CL10042.Contig8_All	ko03013
CL10043.Contig3_All	ko04144
CL10043.Contig4_All	ko03030	ko03410	ko03420	ko03430
CL10047.Contig1_All	ko04626
CL10047.Contig2_All	ko04626
CL10047.Contig3_All	ko04626
CL10048.Contig1_All	ko03015
CL10048.Contig4_All	ko00230	ko00240	ko01100
CL10048.Contig5_All	ko03015	ko04144
CL10049.Contig1_All	ko00500	ko01100
CL10049.Contig2_All	ko00500	ko01100
CL10049.Contig3_All	ko00500	ko01100
CL10050.Contig10_All	ko00260	ko00460	ko00630	ko00670	ko01100	ko01110	ko01200	ko01230
CL10050.Contig11_All	ko00260	ko00460	ko00630	ko00670	ko01100	ko01110	ko01200	ko01230	ko03013	ko03015	ko04626
CL10050.Contig12_All	ko00260	ko00460	ko00630	ko00670	ko01100	ko01110	ko01200	ko01230	ko03013	ko03015	ko03060	ko04141	ko04145
CL10050.Contig13_All	ko00260	ko00460	ko00630	ko00670	ko01100	ko01110	ko01200	ko01230
CL10050.Contig14_All	ko00260	ko00460	ko00630	ko00670	ko01100	ko01110	ko01200	ko01230
CL10050.Contig1_All	ko00260	ko00460	ko00630	ko00670	ko01100	ko01110	ko01200	ko01230	ko04144
CL10050.Contig2_All	ko00260	ko00460	ko00630	ko00670	ko01100	ko01110	ko01200	ko01230	ko03013	ko03015
CL10050.Contig3_All	ko00260	ko00460	ko00630	ko00670	ko01100	ko01110	ko01200	ko01230	ko03013	ko03015
CL10050.Contig4_All	ko00260	ko00460	ko00630	ko00670	ko01100	ko01110	ko01200	ko01230	ko03013	ko03015
CL10050.Contig5_All	ko00260	ko00460	ko00630	ko00670	ko01100	ko01110	ko01200	ko01230	ko03013	ko03015
CL10050.Contig6_All	ko00260	ko00460	ko00630	ko00670	ko01100	ko01110	ko01200	ko01230	ko03013	ko03015
CL10050.Contig7_All	ko00260	ko00460	ko00630	ko00670	ko01100	ko01110	ko01200	ko01230
CL10050.Contig8_All	ko00260	ko00460	ko00630	ko00670	ko01100	ko01110	ko01200	ko01230
CL10050.Contig9_All	ko00260	ko00460	ko00630	ko00670	ko01100	ko01110	ko01200	ko01230	ko03013	ko03015
CL10051.Contig1_All	ko03013	ko03015	ko04626
CL10053.Contig1_All	ko03015
CL10053.Contig2_All	ko03015
CL10053.Contig3_All	ko03015
CL10053.Contig5_All	ko03015
CL10053.Contig6_All	ko03015
CL10053.Contig7_All	ko03015
CL10053.Contig8_All	ko03015
CL10053.Contig9_All	ko03015
CL10054.Contig7_All	ko00230	ko00240	ko01100	ko03020
CL10057.Contig1_All	ko03013	ko03015
CL10057.Contig2_All	ko03013	ko03015	ko04626
CL10057.Contig3_All	ko03013	ko03015
CL10057.Contig4_All	ko03013	ko03015
CL10057.Contig5_All	ko03013	ko03015
CL1006.Contig10_All	ko04141
CL1006.Contig1_All	ko04141
CL1006.Contig2_All	ko04141
CL1006.Contig3_All	ko04141
CL1006.Contig4_All	ko04141
CL1006.Contig5_All	ko04141
CL1006.Contig6_All	ko04141
CL1006.Contig7_All	ko04141
CL1006.Contig8_All	ko04141
CL1006.Contig9_All	ko04141
CL10061.Contig1_All	ko04144
CL10061.Contig2_All	ko04144
CL10061.Contig3_All	ko04144
CL10061.Contig4_All	ko04144
CL10061.Contig5_All	ko04144
CL10063.Contig3_All	ko04144
CL10065.Contig2_All	ko03013	ko03015
CL10067.Contig1_All	ko03015
CL10067.Contig2_All	ko03015
CL10067.Contig3_All	ko03015
CL10067.Contig4_All	ko03015
CL10068.Contig1_All	ko04075
CL10068.Contig2_All	ko04075
CL10068.Contig3_All	ko04075
CL10068.Contig4_All	ko04075
CL10068.Contig5_All	ko04075
CL10068.Contig6_All	ko04075
CL10068.Contig7_All	ko04075
CL10068.Contig8_All	ko04075
CL10068.Contig9_All	ko04075
CL10069.Contig10_All	ko02010	ko04146
CL10069.Contig11_All	ko02010	ko04146
CL10069.Contig12_All	ko02010	ko04146
CL10069.Contig13_All	ko02010	ko04146
CL10069.Contig14_All	ko02010	ko04146
CL10069.Contig15_All	ko02010	ko04146
CL10069.Contig16_All	ko02010	ko04146
CL10069.Contig17_All	ko02010	ko04146
CL10069.Contig18_All	ko02010	ko04146
CL10069.Contig19_All	ko02010	ko04146
CL10069.Contig1_All	ko02010	ko04146
CL10069.Contig20_All	ko02010	ko04146
CL10069.Contig21_All	ko02010	ko04146
CL10069.Contig22_All	ko02010	ko04146
CL10069.Contig23_All	ko02010	ko04146
CL10069.Contig24_All	ko02010	ko04146
CL10069.Contig25_All	ko02010	ko04146
CL10069.Contig2_All	ko02010	ko04146
CL10069.Contig3_All	ko02010	ko04146
CL10069.Contig4_All	ko02010	ko04146
CL10069.Contig5_All	ko02010	ko04146
CL10069.Contig6_All	ko02010	ko04146
CL10069.Contig7_All	ko02010	ko04146
CL10069.Contig8_All	ko02010	ko04146
CL10069.Contig9_All	ko02010	ko04146
CL1007.Contig17_All	ko03040
CL10070.Contig1_All	ko03013	ko03015
CL10070.Contig2_All	ko03013	ko03015
CL10070.Contig4_All	ko03013	ko03015
CL10070.Contig7_All	ko00520	ko01100	ko03013	ko03015
CL10071.Contig1_All	ko03060	ko04141	ko04145
CL10071.Contig2_All	ko03060	ko04141	ko04145	ko04626
CL10071.Contig3_All	ko03060	ko04141	ko04145
CL10071.Contig4_All	ko03060	ko04141	ko04145	ko04626
CL10072.Contig1_All	ko03013
CL10072.Contig2_All	ko03013
CL10072.Contig3_All	ko03013
CL10073.Contig1_All	ko03015	ko04626
CL10073.Contig2_All	ko03015	ko04144
CL10075.Contig5_All	ko03015
CL10076.Contig1_All	ko02010
CL10076.Contig2_All	ko02010
CL10077.Contig2_All	ko00520	ko01100	ko04144
CL10079.Contig1_All	ko03013
CL10079.Contig2_All	ko03013
CL10079.Contig3_All	ko03013
CL1008.Contig42_All	ko04075
CL10080.Contig1_All	ko00400	ko01100	ko01110	ko01230	ko03010
CL10080.Contig2_All	ko00400	ko01100	ko01110	ko01230	ko03010
CL10080.Contig3_All	ko00400	ko01100	ko01110	ko01230	ko03010
CL10080.Contig4_All	ko00400	ko01100	ko01110	ko01230	ko03010
CL10082.Contig1_All	ko00940	ko01100	ko01110
CL10082.Contig2_All	ko00940	ko01100	ko01110
CL10082.Contig3_All	ko00940	ko01100	ko01110
CL10082.Contig4_All	ko00940	ko01100	ko01110
CL10082.Contig5_All	ko00940	ko01100	ko01110
CL10082.Contig6_All	ko00940	ko01100	ko01110
CL10082.Contig7_All	ko00940	ko01100	ko01110
CL10086.Contig2_All	ko03013	ko03015
CL10086.Contig3_All	ko03013	ko03015
CL10086.Contig4_All	ko03013	ko03015	ko03040
CL10086.Contig5_All	ko03013	ko03015
CL10086.Contig6_All	ko03040
CL10086.Contig7_All	ko03013	ko03015
CL10086.Contig8_All	ko03013	ko03015
CL10086.Contig9_All	ko03040
CL1009.Contig1_All	ko00040	ko00500	ko00910	ko00940	ko01100	ko01110
CL1009.Contig2_All	ko00040	ko00500	ko00940	ko01100	ko01110
CL1009.Contig3_All	ko00040	ko00500	ko00910	ko00940	ko01100	ko01110
CL1009.Contig4_All	ko00040	ko00500	ko00910	ko00940	ko01100	ko01110
CL10093.Contig6_All	ko03013	ko03015
CL10097.Contig1_All	ko00940	ko01100	ko01110
CL10097.Contig2_All	ko00940	ko01100	ko01110
CL10097.Contig3_All	ko00940	ko01100	ko01110
CL10097.Contig4_All	ko00940	ko01100	ko01110
CL10099.Contig2_All	ko03013	ko03015
CL101.Contig1_All	ko04626
CL101.Contig2_All	ko04626
CL101.Contig3_All	ko04626
CL101.Contig4_All	ko04626
CL101.Contig5_All	ko04626
CL101.Contig6_All	ko04626
CL101.Contig7_All	ko04626
CL101.Contig8_All	ko04626
CL101.Contig9_All	ko04626
CL10102.Contig1_All	ko03040
CL10102.Contig2_All	ko03040
CL10102.Contig3_All	ko03040
CL10106.Contig1_All	ko00940
CL10106.Contig4_All	ko00940
CL10109.Contig1_All	ko00270	ko00920	ko01100	ko01110	ko01200	ko01230
CL10109.Contig2_All	ko00270	ko00920	ko01100	ko01110	ko01200	ko01230
CL10109.Contig3_All	ko00270	ko00920	ko01100	ko01110	ko01200	ko01230
CL10109.Contig4_All	ko00270	ko00920	ko01100	ko01110	ko01200	ko01230
CL10109.Contig5_All	ko00270	ko00920	ko01100	ko01110	ko01200	ko01230
CL10109.Contig6_All	ko00270	ko00920	ko01100	ko01110	ko01200	ko01230
CL10109.Contig7_All	ko00270	ko00920	ko01100	ko01110	ko01200	ko01230
CL10109.Contig8_All	ko00270	ko00920	ko01100	ko01110	ko01200	ko01230
CL10110.Contig1_All	ko04075
CL10110.Contig2_All	ko04075
CL10110.Contig3_All	ko04075
CL10110.Contig4_All	ko04075
CL10110.Contig5_All	ko04075
CL10111.Contig2_All	ko04144
CL10111.Contig3_All	ko04144
CL10111.Contig4_All	ko04144
CL10111.Contig5_All	ko04144
CL10111.Contig6_All	ko04144
CL10111.Contig7_All	ko04144
CL10111.Contig8_All	ko04144
CL10111.Contig9_All	ko04144
CL10115.Contig1_All	ko00230	ko00240	ko01100	ko03020
CL10115.Contig2_All	ko00230	ko00240	ko01100	ko03020
CL10115.Contig3_All	ko00230	ko00240	ko01100	ko03020
CL10115.Contig4_All	ko00230	ko00240	ko01100	ko03020
CL10115.Contig5_All	ko00230	ko00240	ko01100	ko03020
CL10115.Contig6_All	ko00230	ko00240	ko01100	ko03020
CL10115.Contig7_All	ko00230	ko00240	ko01100	ko03020
CL10115.Contig8_All	ko00230	ko00240	ko01100	ko03020
CL10115.Contig9_All	ko00230	ko00240	ko01100	ko03020
CL10116.Contig1_All	ko04144
CL10116.Contig2_All	ko04144
CL10116.Contig3_All	ko04144
CL10117.Contig1_All	ko04130
CL10117.Contig2_All	ko04130
CL10117.Contig3_All	ko04130
CL10117.Contig4_All	ko04130
CL10117.Contig5_All	ko04130
CL10117.Contig6_All	ko04130
CL10117.Contig7_All	ko04130
CL10117.Contig8_All	ko04130
CL10117.Contig9_All	ko04130
CL10118.Contig1_All	ko03013
CL10118.Contig2_All	ko03013
CL10118.Contig3_All	ko03013
CL10118.Contig4_All	ko03013
CL10119.Contig11_All	ko04626
CL10119.Contig2_All	ko03013	ko03015
CL10119.Contig3_All	ko03013	ko03015	ko04626
CL10119.Contig4_All	ko03013	ko03015	ko04626
CL10119.Contig5_All	ko03013	ko03015	ko04626
CL10119.Contig6_All	ko03013	ko03015	ko04626
CL10119.Contig7_All	ko03013	ko03015	ko04626
CL10119.Contig8_All	ko03013	ko03015	ko04626
CL10119.Contig9_All	ko03013	ko03015	ko04626
CL1012.Contig2_All	ko03013	ko03015
CL1012.Contig3_All	ko00230	ko00240	ko00450	ko01100	ko03010
CL1012.Contig5_All	ko00230	ko00240	ko00450	ko01100	ko03010
CL1012.Contig6_All	ko03010
CL1012.Contig7_All	ko03010
CL10121.Contig1_All	ko03013	ko03015
CL10121.Contig2_All	ko00940	ko01100	ko01110	ko04626
CL10121.Contig3_All	ko00940	ko01100	ko01110	ko03013	ko03015
CL10123.Contig1_All	ko00561	ko00564	ko01100	ko01110	ko03013	ko03015
CL10123.Contig2_All	ko00561	ko00564	ko01100	ko01110	ko03013	ko03015
CL10123.Contig3_All	ko00561	ko00564	ko01100	ko01110
CL10123.Contig4_All	ko00561	ko00564	ko01100	ko01110	ko03013	ko03015
CL10125.Contig1_All	ko00908	ko00944	ko01110
CL10125.Contig2_All	ko00908	ko00944	ko01110	ko03013	ko03015
CL10126.Contig1_All	ko00520	ko01100	ko04144
CL10126.Contig2_All	ko00520	ko01100
CL10128.Contig1_All	ko04144
CL10128.Contig2_All	ko04144
CL10128.Contig3_All	ko04144
CL10131.Contig3_All	ko04933
CL10131.Contig4_All	ko04933
CL10134.Contig3_All	ko03013	ko03015
CL10136.Contig10_All	ko04120
CL10136.Contig11_All	ko04120
CL10136.Contig1_All	ko04120
CL10136.Contig2_All	ko04120
CL10136.Contig3_All	ko04120
CL10136.Contig4_All	ko04120
CL10136.Contig5_All	ko04120
CL10136.Contig6_All	ko04120
CL10136.Contig7_All	ko04120
CL10136.Contig8_All	ko04120
CL10136.Contig9_All	ko04120
CL10137.Contig10_All	ko01100	ko03022
CL10137.Contig11_All	ko01100	ko03022
CL10137.Contig1_All	ko04144
CL10137.Contig2_All	ko01100	ko03022
CL10137.Contig3_All	ko01100	ko03022
CL10137.Contig4_All	ko01100	ko03022
CL10137.Contig5_All	ko01100	ko03022
CL10137.Contig6_All	ko01100	ko03022
CL10137.Contig7_All	ko04144
CL10137.Contig8_All	ko01100	ko03022
CL10137.Contig9_All	ko01100	ko03022
CL10139.Contig1_All	ko00230	ko01100	ko03013
CL10139.Contig2_All	ko03013
CL10139.Contig3_All	ko03013
CL1014.Contig10_All	ko03420
CL1014.Contig11_All	ko03420
CL1014.Contig12_All	ko03420
CL1014.Contig13_All	ko03420
CL1014.Contig1_All	ko03420
CL1014.Contig2_All	ko03420
CL1014.Contig3_All	ko03420
CL1014.Contig4_All	ko03420
CL1014.Contig5_All	ko03420
CL1014.Contig6_All	ko03420
CL1014.Contig7_All	ko03420
CL1014.Contig8_All	ko03420
CL1014.Contig9_All	ko03420
CL10140.Contig1_All	ko04712
CL10140.Contig2_All	ko04712
CL10140.Contig3_All	ko04712
CL10140.Contig4_All	ko04712
CL10140.Contig5_All	ko04712
CL10140.Contig6_All	ko04712
CL10140.Contig7_All	ko04712
CL10140.Contig8_All	ko04712
CL10141.Contig1_All	ko00040	ko00500	ko01100	ko03022	ko04144
CL10141.Contig2_All	ko03008	ko03013	ko03015	ko03018
CL10141.Contig3_All	ko03008	ko03013	ko03015	ko03018
CL10141.Contig4_All	ko03008	ko03013	ko03015	ko03018
CL10141.Contig5_All	ko03008	ko03013	ko03015	ko03018
CL10142.Contig1_All	ko00940	ko01100	ko01110
CL10142.Contig2_All	ko00940	ko01100	ko01110
CL10142.Contig3_All	ko00940	ko01100	ko01110
CL10142.Contig4_All	ko00940	ko01100	ko01110
CL10143.Contig3_All	ko03050
CL10148.Contig1_All	ko04626
CL10150.Contig10_All	ko03013	ko03015	ko04626
CL10150.Contig11_All	ko00460	ko01110	ko04626
CL10150.Contig12_All	ko04626
CL10150.Contig13_All	ko04626
CL10150.Contig1_All	ko04626
CL10150.Contig2_All	ko03013	ko03015	ko04626
CL10150.Contig3_All	ko03013	ko03015	ko04626
CL10150.Contig4_All	ko04626
CL10150.Contig5_All	ko03013	ko03015	ko04626
CL10150.Contig6_All	ko03013	ko03015	ko04626
CL10150.Contig7_All	ko03013	ko03015	ko04626
CL10150.Contig8_All	ko03013	ko03015	ko04626
CL10150.Contig9_All	ko03013	ko03015	ko04626
CL10151.Contig3_All	ko03040
CL10152.Contig2_All	ko03022
CL10153.Contig1_All	ko03060	ko04141	ko04145
CL10153.Contig4_All	ko04626
CL10153.Contig5_All	ko00230	ko00240	ko01100	ko03020	ko04626	ko04933
CL10153.Contig6_All	ko04626	ko04933
CL10153.Contig7_All	ko00230	ko00240	ko01100	ko03013	ko03020	ko04626	ko04933
CL10154.Contig1_All	ko00380	ko01100	ko03040
CL10154.Contig2_All	ko00380	ko01100	ko04075
CL10154.Contig3_All	ko00380	ko01100
CL10154.Contig4_All	ko00380	ko01100
CL10154.Contig5_All	ko00380	ko01100
CL10156.Contig1_All	ko00062	ko01110	ko04626
CL10156.Contig2_All	ko00062	ko01110	ko04626
CL10156.Contig3_All	ko00062	ko01110	ko04626
CL10156.Contig4_All	ko00062	ko01110	ko04626
CL10157.Contig1_All	ko03008
CL10157.Contig2_All	ko03008
CL10157.Contig5_All	ko03008
CL10157.Contig6_All	ko03008
CL10157.Contig7_All	ko03008
CL10157.Contig8_All	ko03008
CL10157.Contig9_All	ko03008
CL10163.Contig4_All	ko00940	ko01100	ko01110
CL10163.Contig5_All	ko00940	ko01100	ko01110
CL10164.Contig1_All	ko04141
CL10166.Contig1_All	ko03040
CL10167.Contig1_All	ko00196
CL10167.Contig2_All	ko00196
CL10167.Contig3_All	ko00196
CL10167.Contig4_All	ko00196
CL10169.Contig2_All	ko04626
CL1017.Contig1_All	ko00040	ko00500	ko00940	ko01100	ko01110
CL1017.Contig2_All	ko00040	ko00500	ko00940	ko01100	ko01110
CL1017.Contig3_All	ko00940	ko01100	ko01110
CL1017.Contig4_All	ko00040	ko00500	ko00940	ko01100	ko01110	ko04144
CL10171.Contig1_All	ko04626
CL10171.Contig2_All	ko04626
CL10171.Contig3_All	ko04626
CL10171.Contig4_All	ko04075	ko04626	ko04712
CL10175.Contig1_All	ko00970
CL10175.Contig2_All	ko00970
CL10175.Contig3_All	ko00970
CL10175.Contig4_All	ko00970
CL10177.Contig1_All	ko03013	ko04626
CL10177.Contig2_All	ko00030	ko00710	ko01100	ko01110	ko01200	ko01230	ko03013	ko04626
CL10178.Contig1_All	ko00230	ko01100
CL10178.Contig2_All	ko00230	ko01100
CL10182.Contig1_All	ko00511
CL10182.Contig2_All	ko00511
CL10182.Contig3_All	ko00511
CL10182.Contig4_All	ko00511
CL10182.Contig5_All	ko00511
CL10182.Contig6_All	ko00511
CL10183.Contig1_All	ko00940	ko01100	ko01110	ko04144
CL10183.Contig3_All	ko00940	ko01100	ko01110	ko04141	ko04144
CL10183.Contig4_All	ko00940	ko01100	ko01110	ko04144
CL10183.Contig5_All	ko03013
CL10183.Contig6_All	ko00940	ko01100	ko01110	ko04144
CL10183.Contig7_All	ko00940	ko01100	ko01110	ko04144
CL10183.Contig8_All	ko00940	ko01100	ko01110	ko03015	ko04141
CL10183.Contig9_All	ko04141	ko04144
CL10184.Contig3_All	ko00270	ko01100
CL10186.Contig1_All	ko00230	ko00240	ko03018
CL10186.Contig2_All	ko00230	ko00240	ko03018
CL10187.Contig1_All	ko03030
CL10187.Contig2_All	ko03030
CL10187.Contig3_All	ko03030
CL10187.Contig4_All	ko03030
CL10188.Contig1_All	ko04626
CL10188.Contig2_All	ko04626
CL10189.Contig4_All	ko04141
CL1019.Contig1_All	ko00940	ko01100	ko01110	ko03013
CL1019.Contig2_All	ko00230	ko00240	ko01100	ko03020	ko04626
CL1019.Contig3_All	ko00230	ko00240	ko01100	ko03020	ko04626
CL1019.Contig4_All	ko00230	ko00240	ko01100	ko03020
CL1019.Contig5_All	ko00230	ko00240	ko01100	ko03020	ko04626
CL10192.Contig1_All	ko00230	ko00240	ko01100	ko03020
CL10192.Contig2_All	ko00230	ko00240	ko01100	ko03020
CL10192.Contig3_All	ko00230	ko00240	ko01100	ko03020
CL10192.Contig4_All	ko00230	ko00240	ko01100	ko03020
CL10192.Contig5_All	ko00230	ko00240	ko01100	ko03020
CL10192.Contig6_All	ko00230	ko00240	ko01100	ko03020
CL10194.Contig1_All	ko03040	ko04144
CL10197.Contig1_All	ko03013	ko03015	ko04626
CL10197.Contig2_All	ko03013	ko03015	ko04626
CL10197.Contig3_All	ko03013	ko03015	ko04626
CL10197.Contig4_All	ko03013	ko03015	ko04626
CL10199.Contig3_All	ko04144
CL102.Contig10_All	ko04075
CL102.Contig11_All	ko04075
CL102.Contig12_All	ko04075
CL102.Contig13_All	ko04075
CL102.Contig14_All	ko04075
CL102.Contig15_All	ko04075
CL102.Contig16_All	ko04075
CL102.Contig17_All	ko04075
CL102.Contig18_All	ko04075
CL102.Contig19_All	ko04075
CL102.Contig1_All	ko04075
CL102.Contig20_All	ko04075
CL102.Contig21_All	ko04075
CL102.Contig22_All	ko04075
CL102.Contig23_All	ko04075
CL102.Contig24_All	ko03013	ko03015	ko04075
CL102.Contig25_All	ko04075
CL102.Contig26_All	ko04075
CL102.Contig27_All	ko04075
CL102.Contig2_All	ko04075
CL102.Contig3_All	ko04075
CL102.Contig4_All	ko00510	ko01100	ko04075
CL102.Contig5_All	ko04075
CL102.Contig6_All	ko03013	ko03015	ko04075
CL102.Contig7_All	ko04075
CL102.Contig8_All	ko04075
CL102.Contig9_All	ko03013	ko03015
CL1020.Contig10_All	ko04626
CL1020.Contig11_All	ko03013	ko03015	ko03040
CL1020.Contig6_All	ko03013	ko03015
CL1020.Contig7_All	ko00520	ko00940	ko01100	ko01110
CL10200.Contig1_All	ko00195	ko01100
CL10200.Contig2_All	ko00195	ko01100
CL10200.Contig3_All	ko00195	ko01100
CL10200.Contig4_All	ko00195	ko01100
CL10201.Contig1_All	ko00130	ko00270	ko00350	ko00360	ko00400	ko00950	ko00960	ko01100	ko01110	ko01230
CL10201.Contig2_All	ko00130	ko00270	ko00350	ko00360	ko00400	ko00950	ko00960	ko01100	ko01110	ko01230
CL10205.Contig11_All	ko00010	ko00020	ko00620	ko01100	ko01110	ko01200
CL10207.Contig1_All	ko03013	ko03015	ko03040
CL10207.Contig2_All	ko03040
CL10207.Contig3_All	ko03013	ko03015	ko03040
CL10208.Contig1_All	ko03018
CL10208.Contig2_All	ko03018
CL10208.Contig3_All	ko03018
CL10208.Contig4_All	ko03018
CL10208.Contig5_All	ko03018
CL10208.Contig6_All	ko03018
CL10208.Contig7_All	ko03018
CL10209.Contig1_All	ko03013	ko03015
CL10209.Contig2_All	ko03013	ko03015
CL10209.Contig3_All	ko03013	ko03015
CL1021.Contig10_All	ko00942
CL1021.Contig11_All	ko00942	ko00943
CL1021.Contig12_All	ko00942	ko00943
CL1021.Contig13_All	ko00942	ko00943
CL1021.Contig14_All	ko00942	ko00943
CL1021.Contig15_All	ko00942	ko00943
CL1021.Contig16_All	ko00942	ko00943
CL1021.Contig17_All	ko00942	ko00943
CL1021.Contig18_All	ko00942	ko00943
CL1021.Contig19_All	ko00942
CL1021.Contig1_All	ko00942	ko00943
CL1021.Contig2_All	ko00942	ko00943
CL1021.Contig3_All	ko00942	ko00943
CL1021.Contig4_All	ko00942	ko00943
CL1021.Contig5_All	ko00942	ko00943
CL1021.Contig6_All	ko00942	ko00943
CL1021.Contig7_All	ko00942	ko00943
CL1021.Contig8_All	ko00942	ko00943
CL1021.Contig9_All	ko00942	ko00943
CL10210.Contig2_All	ko04120
CL10210.Contig3_All	ko04120
CL10210.Contig4_All	ko04120
CL10210.Contig5_All	ko04120
CL10210.Contig6_All	ko04120
CL10210.Contig7_All	ko04120
CL10210.Contig8_All	ko04120
CL10211.Contig11_All	ko04626
CL10211.Contig12_All	ko00940	ko01100	ko01110
CL10211.Contig1_All	ko04626
CL10211.Contig2_All	ko03013	ko03015	ko04626
CL10211.Contig3_All	ko00940	ko01100	ko01110
CL10211.Contig4_All	ko03013	ko03015
CL10211.Contig5_All	ko03013	ko03015
CL10211.Contig6_All	ko03013	ko03015
CL10211.Contig7_All	ko03013	ko03015
CL10211.Contig9_All	ko03013	ko04626
CL10212.Contig2_All	ko03013
CL10212.Contig4_All	ko03013
CL10212.Contig5_All	ko03013
CL10212.Contig6_All	ko03013	ko03040
CL10212.Contig7_All	ko03013
CL10212.Contig8_All	ko03013
CL10212.Contig9_All	ko03013
CL10213.Contig2_All	ko00500	ko01100	ko01110
CL10213.Contig3_All	ko00500	ko01100	ko01110
CL10213.Contig4_All	ko00500	ko01100	ko01110
CL10213.Contig5_All	ko00500	ko01100	ko01110
CL10216.Contig1_All	ko03013	ko03015
CL10216.Contig2_All	ko03013	ko03015
CL10216.Contig3_All	ko03013	ko03015
CL10219.Contig2_All	ko04144
CL10219.Contig3_All	ko04144
CL10219.Contig4_All	ko04144
CL10219.Contig5_All	ko04144
CL10219.Contig6_All	ko04144
CL10219.Contig7_All	ko04144
CL10219.Contig8_All	ko04144
CL1022.Contig1_All	ko03013
CL1022.Contig2_All	ko03013
CL1022.Contig3_All	ko03013
CL1022.Contig4_All	ko03013
CL1022.Contig5_All	ko03013
CL1022.Contig6_All	ko03013
CL1022.Contig7_All	ko03013
CL10220.Contig3_All	ko03018	ko04144
CL10220.Contig4_All	ko00520	ko01100	ko03040
CL10220.Contig5_All	ko03018	ko04144
CL10220.Contig6_All	ko00520	ko01100	ko03040
CL10222.Contig1_All	ko03013
CL10222.Contig3_All	ko03013	ko03015
CL10222.Contig4_All	ko03013
CL10222.Contig5_All	ko03013
CL10225.Contig1_All	ko04626
CL10225.Contig2_All	ko04626
CL10225.Contig3_All	ko04626
CL10225.Contig4_All	ko04626
CL10227.Contig1_All	ko00195	ko01100
CL10227.Contig2_All	ko00195	ko01100
CL10227.Contig3_All	ko00195	ko01100
CL10227.Contig4_All	ko00195	ko01100
CL10228.Contig1_All	ko00511
CL10228.Contig2_All	ko00511
CL10228.Contig3_All	ko00511
CL10228.Contig4_All	ko00511
CL1023.Contig10_All	ko00520	ko01100
CL1023.Contig13_All	ko00520	ko01100
CL1023.Contig14_All	ko00520	ko01100
CL1023.Contig15_All	ko00520	ko01100
CL1023.Contig16_All	ko00520	ko01100
CL1023.Contig1_All	ko00520	ko01100
CL1023.Contig2_All	ko00520	ko01100
CL1023.Contig3_All	ko00520	ko01100
CL1023.Contig5_All	ko00520	ko01100
CL1023.Contig7_All	ko00520	ko01100
CL1023.Contig8_All	ko00520	ko01100
CL1023.Contig9_All	ko00520	ko01100
CL10237.Contig1_All	ko00402	ko00943	ko01110
CL10237.Contig2_All	ko00402	ko00943	ko00945	ko01110
CL10238.Contig1_All	ko00010	ko00051	ko00562	ko00710	ko01100	ko01110	ko01200	ko01230	ko04144	ko04626
CL10238.Contig2_All	ko00010	ko00051	ko00562	ko00710	ko01100	ko01110	ko01200	ko01230	ko04144	ko04626
CL10240.Contig1_All	ko00230	ko00261	ko00450	ko00920	ko01100
CL10240.Contig2_All	ko00230	ko00261	ko00450	ko00920	ko01100
CL10240.Contig3_All	ko00230	ko00261	ko00450	ko00920	ko01100
CL10240.Contig4_All	ko00230	ko00261	ko00450	ko00920	ko01100
CL10240.Contig5_All	ko00230	ko00261	ko00450	ko00920	ko01100
CL10240.Contig6_All	ko00230	ko00261	ko00450	ko00920	ko01100
CL10240.Contig7_All	ko00230	ko00261	ko00450	ko00920	ko01100
CL10243.Contig2_All	ko03410
CL10243.Contig3_All	ko03410
CL10243.Contig4_All	ko03410
CL10245.Contig1_All	ko00561	ko00564	ko01100	ko01110
CL10245.Contig2_All	ko00561	ko00564	ko01100	ko01110
CL10247.Contig1_All	ko00940	ko01100	ko01110	ko04144
CL10247.Contig2_All	ko00940	ko01100	ko01110
CL10247.Contig3_All	ko00940	ko01100	ko01110
CL10248.Contig1_All	ko03013	ko03015
CL10251.Contig1_All	ko04626
CL10254.Contig1_All	ko00940	ko01100	ko01110	ko03060	ko04141	ko04145
CL10254.Contig3_All	ko00940	ko01100	ko01110	ko03060	ko04141	ko04145
CL10254.Contig4_All	ko00940	ko01100	ko01110	ko03060	ko04141	ko04145
CL10254.Contig5_All	ko00940	ko01100	ko01110
CL10256.Contig1_All	ko00520
CL10256.Contig2_All	ko00520
CL10256.Contig3_All	ko00520
CL10256.Contig4_All	ko00520
CL10259.Contig1_All	ko00071	ko00592	ko01040	ko01100	ko01110	ko01212	ko04146
CL10259.Contig2_All	ko00071	ko00592	ko01040	ko01100	ko01110	ko01212	ko04146
CL10259.Contig3_All	ko00071	ko00592	ko01040	ko01100	ko01110	ko01212	ko04146
CL1026.Contig11_All	ko00040	ko00500	ko01100
CL1026.Contig17_All	ko03013	ko03015
CL1026.Contig5_All	ko03013	ko03015
CL1026.Contig6_All	ko00040	ko00500	ko01100	ko03013	ko03015
CL1026.Contig7_All	ko00040	ko00500	ko01100	ko04144
CL10261.Contig1_All	ko00940	ko01100	ko01110
CL10261.Contig2_All	ko00940	ko01100	ko01110
CL10261.Contig3_All	ko00940	ko01100	ko01110
CL10261.Contig4_All	ko00940	ko01100	ko01110
CL10261.Contig5_All	ko00940	ko01100	ko01110
CL10262.Contig1_All	ko03060	ko04141	ko04145
CL10262.Contig3_All	ko03060	ko04141	ko04145
CL10264.Contig1_All	ko04626
CL10264.Contig2_All	ko04626
CL10265.Contig10_All	ko00260	ko01100	ko01110	ko01230	ko02010
CL10265.Contig11_All	ko00190	ko00260	ko01100	ko01110	ko01230	ko04144
CL10265.Contig12_All	ko00190	ko00260	ko01100	ko01110	ko01230	ko02010
CL10265.Contig15_All	ko00190	ko00260	ko01100	ko01110	ko01230	ko02010
CL10265.Contig16_All	ko00190	ko00260	ko01100	ko01110	ko01230	ko04144
CL10265.Contig17_All	ko00190	ko00260	ko01100	ko01110	ko01230	ko02010
CL10265.Contig18_All	ko04075
CL10265.Contig2_All	ko00260	ko01100	ko01110	ko01230	ko02010
CL10265.Contig3_All	ko00260	ko01100	ko01110	ko01230	ko02010
CL10265.Contig4_All	ko00260	ko01100	ko01110	ko01230	ko02010
CL10265.Contig5_All	ko00260	ko01100	ko01110	ko01230	ko02010
CL10265.Contig6_All	ko00260	ko01100	ko01110	ko01230	ko02010
CL10265.Contig7_All	ko00190	ko00260	ko01100	ko01110	ko01230	ko02010
CL10265.Contig9_All	ko00190	ko00260	ko01100	ko01110	ko01230	ko02010
CL10266.Contig1_All	ko00941	ko01100	ko01110
CL10266.Contig2_All	ko00941	ko01100	ko01110
CL10266.Contig3_All	ko00941	ko01100	ko01110
CL10266.Contig4_All	ko00941	ko01100	ko01110
CL10266.Contig5_All	ko00941	ko01100	ko01110
CL10266.Contig6_All	ko00941	ko01100	ko01110
CL10267.Contig1_All	ko03013
CL10267.Contig2_All	ko03013
CL10267.Contig3_All	ko03013
CL10267.Contig4_All	ko03013
CL10268.Contig1_All	ko00620
CL10268.Contig2_All	ko00620
CL10268.Contig3_All	ko00620
CL10268.Contig4_All	ko00620
CL10268.Contig5_All	ko00620
CL10268.Contig6_All	ko00620
CL10270.Contig1_All	ko00940	ko01100	ko01110	ko04144
CL10270.Contig2_All	ko00940	ko01100	ko01110
CL10271.Contig1_All	ko00940	ko01100	ko01110
CL10271.Contig2_All	ko04141
CL10271.Contig3_All	ko00940	ko01100	ko01110
CL10271.Contig4_All	ko00940	ko01100	ko01110	ko03013	ko03015
CL10272.Contig1_All	ko04712
CL10272.Contig2_All	ko04712
CL10275.Contig1_All	ko04075
CL10275.Contig2_All	ko04075
CL10275.Contig3_All	ko04075
CL10277.Contig10_All	ko03013
CL10277.Contig11_All	ko03013
CL10277.Contig12_All	ko03013
CL10277.Contig13_All	ko03013
CL10277.Contig14_All	ko03013
CL10277.Contig15_All	ko03013
CL10277.Contig1_All	ko03013
CL10277.Contig2_All	ko03013
CL10277.Contig4_All	ko03013
CL10277.Contig5_All	ko03013
CL10277.Contig6_All	ko03013
CL10277.Contig7_All	ko03013
CL10277.Contig8_All	ko03013
CL10277.Contig9_All	ko03013
CL10280.Contig1_All	ko00480	ko01100
CL10280.Contig2_All	ko00480	ko01100
CL10280.Contig5_All	ko00480	ko01100
CL10280.Contig6_All	ko00480	ko01100
CL10280.Contig7_All	ko00480	ko01100
CL10280.Contig8_All	ko00480	ko01100
CL10280.Contig9_All	ko00480	ko01100
CL10281.Contig2_All	ko03013	ko03015
CL10282.Contig1_All	ko00562	ko01100	ko04070	ko04144
CL10282.Contig2_All	ko00562	ko01100	ko04070	ko04144
CL10282.Contig3_All	ko00562	ko01100	ko04070	ko04144
CL10282.Contig5_All	ko00562	ko01100	ko04070	ko04144
CL10283.Contig1_All	ko00270	ko00480	ko01100	ko03013	ko03015	ko03060	ko04141	ko04145
CL10283.Contig2_All	ko03013	ko03015	ko04626
CL10283.Contig3_All	ko03013	ko03015	ko04626
CL10283.Contig4_All	ko03013	ko03015	ko04626
CL10283.Contig5_All	ko03013	ko03015	ko04626
CL10284.Contig2_All	ko00010	ko00030	ko00051	ko00052	ko00230	ko00240	ko01100	ko01110	ko01200	ko01230	ko03018
CL10284.Contig3_All	ko00010	ko00030	ko00051	ko00052	ko00230	ko00240	ko01100	ko01110	ko01200	ko01230	ko03018
CL10284.Contig4_All	ko00010	ko00030	ko00051	ko00052	ko01100	ko01110	ko01200	ko01230	ko03018
CL10284.Contig6_All	ko00010	ko00030	ko00051	ko00052	ko00230	ko00240	ko01100	ko01110	ko01200	ko01230	ko03018
CL10284.Contig7_All	ko00010	ko00030	ko00051	ko00052	ko00230	ko00240	ko01100	ko01110	ko01200	ko01230	ko03018
CL10285.Contig1_All	ko03013
CL10285.Contig2_All	ko03013	ko04626
CL10285.Contig3_All	ko03013	ko03015
CL10286.Contig3_All	ko03013	ko03015
CL10288.Contig1_All	ko03060
CL10288.Contig2_All	ko03060
CL10288.Contig3_All	ko03060
CL10288.Contig4_All	ko03060
CL10288.Contig5_All	ko03060
CL1029.Contig2_All	ko03040
CL1029.Contig3_All	ko04144
CL10290.Contig2_All	ko00260	ko01100	ko01110	ko01230
CL10291.Contig1_All	ko00020	ko01100	ko01110	ko01200	ko01210	ko01230
CL10291.Contig2_All	ko00020	ko01100	ko01110	ko01200	ko01210	ko01230
CL10291.Contig3_All	ko00020	ko01100	ko01110	ko01200	ko01210	ko01230
CL10291.Contig4_All	ko00020	ko01100	ko01110	ko01200	ko01210	ko01230
CL10292.Contig1_All	ko00040	ko00053	ko00520	ko01100
CL10292.Contig2_All	ko00040	ko00053	ko00520	ko01100	ko04075
CL10292.Contig3_All	ko03013	ko03015
CL10292.Contig4_All	ko00040	ko00053	ko00520	ko01100	ko04075
CL10292.Contig5_All	ko00040	ko00053	ko00520	ko01100	ko04075
CL10294.Contig1_All	ko00940	ko01100	ko01110	ko03013	ko03015
CL10294.Contig2_All	ko00940	ko01100	ko01110	ko03013	ko03015
CL103.Contig12_All	ko04141
CL103.Contig13_All	ko04141
CL103.Contig16_All	ko03013	ko03015
CL103.Contig8_All	ko03013	ko03015	ko04626
CL10300.Contig2_All	ko03013	ko03015
CL10300.Contig3_All	ko03013	ko03015
CL10300.Contig4_All	ko03013	ko03015
CL10305.Contig10_All	ko04140
CL10305.Contig11_All	ko04140
CL10305.Contig1_All	ko04140
CL10305.Contig2_All	ko04140
CL10305.Contig3_All	ko04140
CL10305.Contig4_All	ko04140
CL10305.Contig5_All	ko04140
CL10305.Contig6_All	ko04140
CL10305.Contig7_All	ko04140
CL10305.Contig8_All	ko04140
CL10305.Contig9_All	ko04140
CL10310.Contig3_All	ko03013	ko03015	ko04626
CL10310.Contig5_All	ko03013	ko03015	ko04626
CL10312.Contig1_All	ko04120
CL10312.Contig2_All	ko04120
CL10312.Contig3_All	ko04120
CL10312.Contig4_All	ko04120
CL10312.Contig5_All	ko04120
CL10312.Contig6_All	ko04120
CL10312.Contig7_All	ko04120
CL10315.Contig1_All	ko04075
CL10315.Contig2_All	ko04075
CL10316.Contig1_All	ko00040	ko00500	ko01100
CL10316.Contig3_All	ko00040	ko00500	ko01100
CL10316.Contig4_All	ko00040	ko00500	ko01100
CL10316.Contig5_All	ko00040	ko00500	ko01100
CL10316.Contig6_All	ko00040	ko00500	ko01100
CL10316.Contig7_All	ko00040	ko00500	ko01100
CL10318.Contig1_All	ko04144
CL10319.Contig1_All	ko00460	ko01110
CL10322.Contig1_All	ko04120
CL10322.Contig2_All	ko04120
CL10322.Contig3_All	ko04120
CL10322.Contig4_All	ko04120
CL10324.Contig1_All	ko04144
CL10324.Contig2_All	ko04144
CL10324.Contig3_All	ko04144
CL10326.Contig1_All	ko04626
CL10326.Contig2_All	ko04626
CL10326.Contig3_All	ko04626
CL10326.Contig4_All	ko04626
CL10328.Contig1_All	ko03450
CL10328.Contig2_All	ko03450
CL10328.Contig3_All	ko03450
CL10328.Contig4_All	ko03450
CL10328.Contig5_All	ko03450
CL10328.Contig6_All	ko03450
CL10328.Contig7_All	ko03450
CL10328.Contig8_All	ko03450
CL10329.Contig2_All	ko00053	ko01100	ko01110
CL10329.Contig4_All	ko00053	ko01100	ko01110
CL1033.Contig11_All	ko00230	ko00240	ko01100	ko03020
CL1033.Contig13_All	ko00940	ko01100	ko01110	ko04626
CL1033.Contig15_All	ko00040	ko00500	ko01100	ko03013
CL1033.Contig16_All	ko04626
CL1033.Contig18_All	ko04626
CL1033.Contig19_All	ko00230	ko00240	ko01100	ko03020
CL1033.Contig20_All	ko00940	ko01100	ko01110
CL1033.Contig21_All	ko00230	ko00240	ko01100	ko03020
CL1033.Contig2_All	ko00230	ko00240	ko01100	ko03020
CL1033.Contig3_All	ko00230	ko00240	ko01100	ko03020
CL1033.Contig7_All	ko04626
CL10334.Contig2_All	ko03013	ko03015
CL10334.Contig3_All	ko03013	ko03015
CL10334.Contig5_All	ko03013	ko03015
CL10335.Contig1_All	ko03013	ko03015
CL10335.Contig2_All	ko03013	ko03015
CL10335.Contig3_All	ko03013	ko03015	ko04626
CL10335.Contig4_All	ko04626
CL10336.Contig10_All	ko00010	ko00020	ko00620	ko01100	ko01110	ko01200
CL10336.Contig1_All	ko00010	ko00020	ko00620	ko01100	ko01110	ko01200
CL10336.Contig2_All	ko00010	ko00020	ko00620	ko01100	ko01110	ko01200
CL10336.Contig3_All	ko00010	ko00020	ko00620	ko01100	ko01110	ko01200
CL10336.Contig4_All	ko00010	ko00020	ko00620	ko01100	ko01110	ko01200
CL10336.Contig5_All	ko00010	ko00020	ko00620	ko01100	ko01110	ko01200
CL10336.Contig6_All	ko00010	ko00020	ko00620	ko01100	ko01110	ko01200
CL10336.Contig7_All	ko00010	ko00020	ko00620	ko01100	ko01110	ko01200
CL10336.Contig8_All	ko00010	ko00020	ko00620	ko01100	ko01110	ko01200
CL10336.Contig9_All	ko00010	ko00020	ko00620	ko01100	ko01110	ko01200
CL10338.Contig1_All	ko00520	ko01100
CL10338.Contig2_All	ko00520	ko01100
CL10338.Contig3_All	ko00520	ko00940	ko01100	ko01110
CL10339.Contig1_All	ko04626	ko04933
CL10339.Contig2_All	ko03013	ko03015	ko04626
CL10339.Contig3_All	ko00460	ko01110	ko04626
CL10339.Contig4_All	ko04626
CL10339.Contig5_All	ko04626
CL10339.Contig6_All	ko03013	ko03015
CL10339.Contig7_All	ko04933
CL1034.Contig2_All	ko00040	ko00500	ko00940	ko01100	ko01110
CL1034.Contig4_All	ko03030	ko03420	ko03430
CL1034.Contig6_All	ko00520	ko00940	ko01100	ko01110
CL1034.Contig7_All	ko03030	ko03420	ko03430	ko04144
CL10341.Contig10_All	ko03013	ko04144
CL10341.Contig2_All	ko03013
CL10341.Contig3_All	ko03013	ko04144
CL10341.Contig4_All	ko03013	ko04144
CL10341.Contig5_All	ko04144
CL10341.Contig6_All	ko03013	ko04144
CL10343.Contig1_All	ko00910
CL10343.Contig2_All	ko00910
CL10343.Contig3_All	ko00910
CL10343.Contig4_All	ko00910
CL10348.Contig1_All	ko00940
CL10348.Contig2_All	ko00908	ko00944	ko01110
CL10348.Contig3_All	ko00906	ko00908	ko00944	ko01100	ko01110
CL10348.Contig4_All	ko00906	ko00908	ko00944	ko01100	ko01110
CL10348.Contig5_All	ko00908	ko00944	ko01110
CL10348.Contig6_All	ko00908	ko00944	ko01110
CL10348.Contig7_All	ko00908	ko00944	ko01110
CL10349.Contig1_All	ko00500	ko01100	ko01110
CL10349.Contig2_All	ko00500	ko01100	ko01110
CL10349.Contig3_All	ko00500	ko01100	ko01110
CL10349.Contig4_All	ko00500	ko01100	ko01110
CL10349.Contig5_All	ko00500	ko01100	ko01110
CL10351.Contig1_All	ko03013	ko03015
CL10351.Contig2_All	ko03013	ko03015	ko04626
CL10351.Contig3_All	ko00460	ko01110
CL10354.Contig1_All	ko03013	ko03015
CL10354.Contig4_All	ko04144
CL10355.Contig3_All	ko00940	ko01100	ko01110
CL10355.Contig4_All	ko00940	ko01100	ko01110
CL10355.Contig5_All	ko00940	ko01100	ko01110
CL10356.Contig2_All	ko00905	ko00906	ko00908	ko01100	ko01110
CL10357.Contig1_All	ko03013
CL10357.Contig2_All	ko03013
CL10357.Contig3_All	ko03013
CL10357.Contig4_All	ko03013
CL10357.Contig5_All	ko03013
CL10359.Contig2_All	ko03022
CL1036.Contig1_All	ko03013
CL1036.Contig2_All	ko03013
CL1036.Contig3_All	ko03013
CL1036.Contig4_All	ko03013
CL1036.Contig5_All	ko03013
CL10361.Contig10_All	ko04626
CL10361.Contig11_All	ko04626
CL10361.Contig1_All	ko04626
CL10361.Contig2_All	ko04626
CL10361.Contig3_All	ko04626
CL10361.Contig4_All	ko04626
CL10361.Contig5_All	ko04626
CL10361.Contig6_All	ko04626
CL10361.Contig7_All	ko04626
CL10361.Contig8_All	ko04626
CL10361.Contig9_All	ko04626
CL10364.Contig1_All	ko00940	ko01100	ko01110
CL10364.Contig2_All	ko00940	ko01100	ko01110
CL10364.Contig3_All	ko00230	ko00240	ko00940	ko01100	ko01110	ko03020
CL10364.Contig4_All	ko00940	ko01100	ko01110
CL10364.Contig5_All	ko00230	ko00240	ko00940	ko01100	ko01110	ko03020
CL10368.Contig1_All	ko00195	ko01100
CL10368.Contig2_All	ko00195	ko01100
CL10368.Contig3_All	ko00195	ko01100
CL10368.Contig4_All	ko00195	ko01100
CL10368.Contig5_All	ko00195	ko01100
CL10369.Contig1_All	ko04626
CL10369.Contig2_All	ko03013	ko03015
CL10369.Contig3_All	ko03013	ko03015	ko04626
CL10370.Contig2_All	ko03013	ko03015
CL10370.Contig3_All	ko03013	ko03015
CL10371.Contig1_All	ko03030	ko03420	ko03430	ko03440	ko04626
CL10371.Contig2_All	ko03030	ko03420	ko03430	ko03440	ko04626
CL10371.Contig3_All	ko03030	ko03420	ko03430	ko03440	ko04626
CL10371.Contig4_All	ko04626
CL10371.Contig5_All	ko04626
CL10373.Contig1_All	ko03040
CL10373.Contig2_All	ko03040
CL10373.Contig3_All	ko03040
CL10374.Contig1_All	ko00940	ko01100	ko01110	ko03013	ko03015	ko04626
CL10374.Contig2_All	ko03013	ko03015	ko04626
CL10374.Contig3_All	ko03013	ko03015	ko04626
CL10374.Contig4_All	ko04626
CL10375.Contig5_All	ko04626
CL10379.Contig1_All	ko03010
CL10379.Contig2_All	ko03010
CL10379.Contig3_All	ko03010
CL10379.Contig4_All	ko03010
CL1038.Contig1_All	ko03013	ko03015	ko04626
CL1038.Contig2_All	ko03013	ko03015
CL1038.Contig3_All	ko03013	ko03015	ko03060	ko04141	ko04145
CL1038.Contig4_All	ko00020	ko00630	ko01100	ko01110	ko01200	ko01210	ko01230	ko03013	ko03015	ko04626
CL1038.Contig5_All	ko00020	ko00630	ko01100	ko01110	ko01200	ko01210	ko01230	ko03013	ko03015
CL1038.Contig6_All	ko03013	ko03015	ko04626
CL10380.Contig1_All	ko04626
CL10380.Contig2_All	ko04626
CL10380.Contig3_All	ko04626
CL10380.Contig4_All	ko04626
CL10381.Contig2_All	ko04141
CL10381.Contig3_All	ko04141
CL10382.Contig4_All	ko03013	ko03015
CL10385.Contig1_All	ko03015
CL10385.Contig2_All	ko03015
CL10385.Contig3_All	ko03015
CL10385.Contig4_All	ko03015
CL10390.Contig1_All	ko03430	ko04144
CL10390.Contig2_All	ko03430	ko04144
CL10390.Contig3_All	ko04144
CL10390.Contig4_All	ko04144
CL10390.Contig5_All	ko04144
CL10390.Contig6_All	ko04144
CL10390.Contig7_All	ko03430	ko04144
CL10393.Contig1_All	ko00520	ko01100	ko03008	ko03018
CL10393.Contig2_All	ko03008	ko03018
CL10393.Contig3_All	ko03008	ko03013	ko03018
CL10393.Contig4_All	ko03008	ko03013	ko03018
CL10393.Contig5_All	ko03008	ko03018
CL10393.Contig6_All	ko03008	ko03013	ko03018
CL10394.Contig1_All	ko00562	ko01100	ko04070
CL10394.Contig2_All	ko00562	ko01100	ko03013	ko03015	ko04070
CL10394.Contig3_All	ko00562	ko01100	ko03040	ko04070
CL10394.Contig4_All	ko00562	ko01100	ko03013	ko03015	ko04070
CL10394.Contig5_All	ko00562	ko01100	ko04070
CL10394.Contig6_All	ko00562	ko01100	ko04070
CL10394.Contig7_All	ko00562	ko01100	ko03013	ko03015	ko04070
CL10394.Contig8_All	ko03008	ko03040
CL10394.Contig9_All	ko03040
CL10396.Contig1_All	ko00940	ko01100	ko01110
CL10396.Contig2_All	ko00940	ko01100	ko01110
CL10396.Contig3_All	ko00940	ko01100	ko01110
CL10396.Contig4_All	ko00940	ko01100	ko01110
CL10396.Contig5_All	ko00940	ko01100	ko01110
CL10396.Contig6_All	ko00940	ko01100	ko01110
CL10396.Contig7_All	ko00940	ko01100	ko01110
CL10397.Contig1_All	ko00940	ko01100	ko01110	ko03013	ko03015
CL10399.Contig1_All	ko00520
CL10399.Contig2_All	ko00520
CL10399.Contig3_All	ko00520
CL10399.Contig4_All	ko00520
CL10399.Contig5_All	ko00520
CL1040.Contig1_All	ko03013	ko03015
CL10400.Contig1_All	ko00970
CL10400.Contig2_All	ko00970
CL10400.Contig3_All	ko00970
CL10400.Contig4_All	ko00970
CL10401.Contig1_All	ko03015
CL10401.Contig2_All	ko03015
CL10401.Contig3_All	ko03015
CL10401.Contig4_All	ko03015
CL10401.Contig5_All	ko03015
CL10401.Contig6_All	ko03015
CL10401.Contig7_All	ko03015
CL10401.Contig8_All	ko03015
CL10402.Contig1_All	ko03013	ko03015	ko04626
CL10402.Contig2_All	ko03013	ko03015	ko04626
CL10404.Contig10_All	ko00561	ko01100	ko03013	ko03015	ko03018	ko04626
CL10404.Contig11_All	ko00620	ko00710	ko01100	ko01200
CL10404.Contig1_All	ko00561	ko01100	ko03013	ko03015	ko03018	ko04626
CL10404.Contig2_All	ko00561	ko01100	ko03013	ko03015	ko03018
CL10404.Contig3_All	ko00561	ko01100	ko03013	ko03015	ko03018	ko04626
CL10404.Contig4_All	ko00561	ko01100	ko03013	ko03015	ko03018	ko04626
CL10404.Contig5_All	ko00561	ko01100	ko03013	ko03015	ko03018	ko04626
CL10404.Contig6_All	ko00561	ko01100	ko03013	ko03015	ko03018	ko04144	ko04626
CL10404.Contig7_All	ko00561	ko01100	ko03013	ko03015	ko03018	ko04626
CL10404.Contig8_All	ko00561	ko01100	ko03013	ko03015	ko03018	ko03022	ko04626
CL10404.Contig9_All	ko00561	ko01100	ko03013	ko03015	ko03018	ko04626
CL10405.Contig1_All	ko00940	ko01100	ko01110
CL10405.Contig2_All	ko00940	ko01100	ko01110
CL10405.Contig3_All	ko00940	ko01100	ko01110
CL10405.Contig4_All	ko00940	ko01100	ko01110
CL10405.Contig5_All	ko00940	ko01100	ko01110
CL10406.Contig10_All	ko04141
CL10406.Contig11_All	ko04141
CL10406.Contig3_All	ko04141
CL10406.Contig4_All	ko04141
CL10406.Contig8_All	ko04141
CL10406.Contig9_All	ko04141
CL10407.Contig1_All	ko00100	ko01100
CL10407.Contig2_All	ko00100	ko01100
CL10407.Contig3_All	ko00100	ko01100
CL10407.Contig4_All	ko00100	ko01100
CL10407.Contig5_All	ko00100	ko01100
CL10408.Contig1_All	ko00940	ko01100	ko01110	ko03013	ko03015
CL10408.Contig3_All	ko03013	ko03015
CL10408.Contig4_All	ko00940	ko01100	ko01110	ko03013	ko03015	ko04626
CL10408.Contig5_All	ko00940	ko01100	ko01110	ko03013	ko03015	ko04626
CL10408.Contig6_All	ko03013	ko03015
CL10411.Contig1_All	ko03040
CL10411.Contig2_All	ko03040
CL10411.Contig3_All	ko03040
CL10413.Contig1_All	ko00250	ko00650	ko01100
CL10413.Contig2_All	ko00250	ko00650	ko01100
CL10413.Contig3_All	ko00250	ko00650	ko01100
CL10413.Contig4_All	ko00250	ko00650	ko01100
CL10413.Contig5_All	ko00250	ko00650	ko01100
CL10413.Contig6_All	ko00250	ko00650	ko01100
CL10414.Contig1_All	ko00500
CL10414.Contig2_All	ko00500
CL10414.Contig3_All	ko00500
CL10415.Contig3_All	ko04144
CL10416.Contig2_All	ko00940	ko01100	ko01110
CL10416.Contig3_All	ko00940	ko01100	ko01110
CL10416.Contig4_All	ko00940	ko01100	ko01110
CL10417.Contig1_All	ko04144	ko04626
CL10417.Contig2_All	ko04144	ko04626
CL10419.Contig1_All	ko03015
CL10419.Contig2_All	ko03015
CL10419.Contig3_All	ko03015
CL10419.Contig4_All	ko03015
CL10419.Contig5_All	ko03015
CL10419.Contig6_All	ko03015
CL10419.Contig7_All	ko03015
CL10422.Contig1_All	ko00010	ko01100	ko01110
CL10422.Contig2_All	ko00010	ko01100	ko01110
CL10422.Contig3_All	ko00010	ko01100	ko01110
CL10422.Contig4_All	ko00010	ko01100	ko01110
CL10422.Contig5_All	ko00010	ko01100	ko01110
CL10422.Contig6_All	ko00010	ko01100	ko01110
CL10424.Contig1_All	ko00920
CL10424.Contig2_All	ko03013	ko04933
CL10425.Contig10_All	ko00940	ko01100	ko01110
CL10425.Contig11_All	ko00940	ko01100	ko01110
CL10425.Contig6_All	ko03040
CL10425.Contig7_All	ko00940	ko01100	ko01110	ko03013	ko03015	ko03040
CL10426.Contig2_All	ko00220	ko01100	ko01110	ko01210	ko01230
CL10426.Contig3_All	ko00220	ko01100	ko01110	ko01210	ko01230
CL10426.Contig4_All	ko00220	ko01100	ko01110	ko01210	ko01230
CL10426.Contig5_All	ko00220	ko01100	ko01110	ko01210	ko01230
CL10426.Contig6_All	ko00220	ko01100	ko01110	ko01210	ko01230
CL10426.Contig7_All	ko00220	ko01100	ko01110	ko01210	ko01230
CL10426.Contig8_All	ko00220	ko01100	ko01110	ko01210	ko01230
CL10427.Contig1_All	ko00520	ko01100
CL10427.Contig2_All	ko00520	ko01100
CL10430.Contig1_All	ko00943	ko00944
CL10430.Contig3_All	ko00943	ko00944
CL10431.Contig1_All	ko00040	ko00051	ko01100
CL10431.Contig2_All	ko00040	ko00051	ko01100
CL10431.Contig3_All	ko00040	ko00051	ko01100
CL10431.Contig4_All	ko00040	ko00051	ko01100
CL10431.Contig5_All	ko00040	ko00051	ko01100
CL10431.Contig6_All	ko00040	ko00051	ko01100
CL10432.Contig1_All	ko00480
CL10432.Contig2_All	ko00480
CL10432.Contig3_All	ko00480
CL10432.Contig4_All	ko00480
CL10432.Contig5_All	ko00480
CL10432.Contig6_All	ko00480
CL10432.Contig7_All	ko00480
CL10434.Contig10_All	ko00190	ko00260	ko01100	ko01110	ko01230	ko02010
CL10434.Contig1_All	ko00190	ko00260	ko01100	ko01110	ko01230	ko02010
CL10434.Contig2_All	ko00190	ko00260	ko01100	ko01110	ko01230	ko02010
CL10434.Contig3_All	ko00190	ko00260	ko01100	ko01110	ko01230	ko02010
CL10434.Contig4_All	ko00190	ko00260	ko01100	ko01110	ko01230	ko02010
CL10434.Contig5_All	ko00190	ko00260	ko01100	ko01110	ko01230	ko02010
CL10434.Contig6_All	ko00190	ko00260	ko01100	ko01110	ko01230	ko02010
CL10434.Contig7_All	ko00190	ko00260	ko01100	ko01110	ko01230	ko02010
CL10434.Contig8_All	ko00190	ko00260	ko01100	ko01110	ko01230	ko02010
CL10434.Contig9_All	ko00190	ko00260	ko01100	ko01110	ko01230	ko02010
CL10435.Contig1_All	ko00061	ko00071	ko01100	ko01212	ko04146
CL10435.Contig2_All	ko00061	ko00071	ko01100	ko01212	ko04146
CL10435.Contig3_All	ko00061	ko00071	ko01100	ko01212	ko04146
CL10435.Contig4_All	ko00061	ko00071	ko01100	ko01212	ko04146
CL10435.Contig5_All	ko00061	ko00071	ko01100	ko01212	ko04146
CL10439.Contig3_All	ko03013
CL1044.Contig2_All	ko04144
CL1044.Contig3_All	ko04144
CL10440.Contig10_All	ko04141
CL10440.Contig1_All	ko04141
CL10440.Contig3_All	ko04141
CL10440.Contig7_All	ko03015	ko04141
CL10440.Contig8_All	ko04141
CL10440.Contig9_All	ko03040	ko04141
CL10442.Contig3_All	ko03013	ko03015
CL10442.Contig6_All	ko04144
CL10443.Contig1_All	ko03013	ko03015
CL10443.Contig2_All	ko03013	ko03015
CL10443.Contig3_All	ko03013	ko03015	ko04626	ko04933
CL10443.Contig4_All	ko03013	ko03015
CL10443.Contig6_All	ko03013	ko03015
CL10449.Contig1_All	ko00230	ko00240	ko00940	ko01100	ko01110	ko03020
CL10449.Contig2_All	ko00230	ko00240	ko00940	ko01100	ko01110	ko03020
CL10449.Contig3_All	ko00230	ko00240	ko00940	ko01100	ko01110	ko03020
CL10449.Contig4_All	ko00230	ko00240	ko00940	ko01100	ko01110	ko03020
CL10449.Contig5_All	ko00230	ko00240	ko00940	ko01100	ko01110	ko03020
CL10449.Contig6_All	ko00230	ko00240	ko00940	ko01100	ko01110	ko03020
CL10449.Contig7_All	ko00230	ko00240	ko00940	ko01100	ko01110	ko03020
CL10452.Contig2_All	ko00561	ko00564	ko01100	ko01110
CL10452.Contig3_All	ko00561	ko00564	ko01100	ko01110
CL10452.Contig4_All	ko00561	ko00564	ko01100	ko01110
CL10452.Contig5_All	ko00561	ko00564	ko01100	ko01110
CL10453.Contig10_All	ko03013	ko04626
CL10453.Contig11_All	ko03013	ko04933
CL10453.Contig1_All	ko03013	ko03015
CL10453.Contig4_All	ko03013
CL10453.Contig5_All	ko00053	ko01100	ko01110
CL10453.Contig6_All	ko00053	ko01100	ko01110	ko03013
CL10453.Contig7_All	ko00053	ko01100	ko01110	ko03013	ko03015
CL10453.Contig8_All	ko03013
CL10453.Contig9_All	ko03013	ko04933
CL10454.Contig1_All	ko03013	ko03015
CL10454.Contig2_All	ko03013	ko03015	ko04626
CL10454.Contig3_All	ko03013	ko03015	ko04626
CL10455.Contig2_All	ko00053	ko00480	ko00520	ko01100
CL10455.Contig3_All	ko00053	ko00480	ko00520	ko01100
CL10455.Contig4_All	ko00053	ko00480	ko00520	ko01100
CL10458.Contig5_All	ko00520	ko00940	ko01100	ko01110
CL10459.Contig10_All	ko03040
CL10459.Contig1_All	ko03040
CL10459.Contig2_All	ko03040
CL10459.Contig3_All	ko03040
CL10459.Contig4_All	ko03040
CL10459.Contig6_All	ko03040
CL10459.Contig7_All	ko03040
CL10459.Contig9_All	ko03040
CL1046.Contig1_All	ko04075
CL1046.Contig2_All	ko04075
CL1046.Contig3_All	ko04075
CL1046.Contig4_All	ko04075
CL10462.Contig2_All	ko04075
CL10463.Contig1_All	ko04120
CL10463.Contig2_All	ko04120
CL10463.Contig3_All	ko04120
CL10463.Contig4_All	ko04120
CL10463.Contig5_All	ko04120
CL10464.Contig1_All	ko03013	ko03015
CL10464.Contig2_All	ko00520	ko01100	ko03013	ko03015
CL10464.Contig3_All	ko00520	ko01100	ko03013	ko03015
CL10464.Contig7_All	ko04144
CL10466.Contig2_All	ko00520	ko01100
CL10466.Contig3_All	ko03008
CL10467.Contig10_All	ko00460	ko00500	ko00940	ko01100	ko01110
CL10467.Contig1_All	ko00460	ko00500	ko00940	ko01100	ko01110
CL10467.Contig2_All	ko00460	ko00500	ko00940	ko01100	ko01110
CL10467.Contig3_All	ko00460	ko00500	ko00940	ko01100	ko01110
CL10467.Contig4_All	ko00460	ko00500	ko00940	ko01100	ko01110
CL10467.Contig5_All	ko00460	ko00500	ko00940	ko01100	ko01110
CL10467.Contig6_All	ko00460	ko00500	ko00940	ko01100	ko01110
CL10467.Contig7_All	ko00460	ko00500	ko00940	ko01100	ko01110
CL10467.Contig8_All	ko00460	ko00500	ko00940	ko01100	ko01110
CL10467.Contig9_All	ko00460	ko00500	ko00940	ko01100	ko01110
CL1047.Contig21_All	ko03015	ko03040	ko04120
CL10473.Contig1_All	ko00270	ko00920	ko01100	ko01110	ko01200	ko01230
CL10473.Contig2_All	ko00270	ko00920	ko01100	ko01110	ko01200	ko01230
CL10473.Contig3_All	ko00270	ko00920	ko01100	ko01110	ko01200	ko01230
CL10473.Contig4_All	ko00270	ko00920	ko01100	ko01110	ko01200	ko01230
CL10473.Contig5_All	ko00270	ko00920	ko01100	ko01110	ko01200	ko01230
CL10473.Contig6_All	ko00270	ko00920	ko01100	ko01110	ko01200	ko01230
CL10473.Contig7_All	ko00270	ko00920	ko01100	ko01110	ko01200	ko01230
CL10474.Contig1_All	ko00940	ko00944	ko01100	ko01110
CL10474.Contig2_All	ko00940	ko00944	ko01100	ko01110
CL10478.Contig1_All	ko03013
CL10478.Contig2_All	ko03022	ko04626
CL10478.Contig3_All	ko04144
CL10481.Contig1_All	ko00230
CL10481.Contig2_All	ko00230
CL10481.Contig3_All	ko00230
CL10481.Contig4_All	ko00230
CL10481.Contig5_All	ko00230
CL10481.Contig6_All	ko00230
CL10482.Contig1_All	ko00940	ko01100	ko01110
CL10483.Contig1_All	ko00402	ko01100	ko01110
CL10483.Contig2_All	ko00402	ko01100	ko01110
CL10483.Contig3_All	ko00402	ko01100	ko01110
CL10483.Contig4_All	ko00402	ko01100	ko01110
CL10483.Contig5_All	ko00402	ko01100	ko01110
CL10483.Contig6_All	ko00402	ko01100	ko01110
CL10483.Contig7_All	ko00402	ko01100	ko01110
CL10483.Contig8_All	ko00402	ko01100	ko01110
CL10486.Contig1_All	ko00520	ko01100
CL10486.Contig5_All	ko04144
CL10487.Contig2_All	ko03013	ko03015
CL10489.Contig2_All	ko00940	ko01100	ko01110
CL10489.Contig3_All	ko00940	ko01100	ko01110
CL10489.Contig4_All	ko00940	ko01100	ko01110
CL1049.Contig10_All	ko03040
CL1049.Contig1_All	ko03040
CL1049.Contig2_All	ko03040
CL1049.Contig3_All	ko03040
CL1049.Contig4_All	ko03040
CL1049.Contig5_All	ko03040
CL1049.Contig6_All	ko03040
CL1049.Contig7_All	ko03040
CL1049.Contig8_All	ko03040
CL1049.Contig9_All	ko03040
CL10492.Contig1_All	ko00195	ko01100
CL10492.Contig2_All	ko00195	ko01100
CL10492.Contig3_All	ko00195	ko01100
CL10492.Contig4_All	ko00195	ko01100
CL10493.Contig1_All	ko00230	ko01100
CL10493.Contig2_All	ko00230	ko01100
CL10493.Contig3_All	ko00230	ko01100
CL10495.Contig1_All	ko00480
CL10495.Contig2_All	ko00480
CL10495.Contig3_All	ko00480
CL10495.Contig4_All	ko00480
CL10495.Contig5_All	ko00480
CL10495.Contig6_All	ko00480
CL10497.Contig2_All	ko04144
CL10498.Contig4_All	ko04144
CL1050.Contig1_All	ko03013	ko03015
CL1050.Contig4_All	ko03013	ko03015
CL1050.Contig5_All	ko03013	ko03015
CL1050.Contig6_All	ko00230	ko00261	ko00450	ko00920	ko01100
CL1050.Contig7_All	ko03013	ko03015
CL10503.Contig10_All	ko00520	ko01100	ko03013	ko03015
CL10503.Contig11_All	ko03013	ko03015
CL10503.Contig12_All	ko00520	ko01100	ko03013	ko03015
CL10503.Contig13_All	ko03013	ko03015
CL10503.Contig14_All	ko03013	ko03015
CL10503.Contig1_All	ko03013	ko03015
CL10503.Contig2_All	ko00520	ko01100	ko03013	ko03015
CL10503.Contig3_All	ko03013	ko03015
CL10503.Contig4_All	ko00520	ko01100	ko03013	ko03015
CL10503.Contig5_All	ko00520	ko01100	ko03013	ko03015
CL10503.Contig6_All	ko00520	ko01100	ko03013	ko03015
CL10503.Contig7_All	ko03013	ko03015
CL10503.Contig8_All	ko00520	ko01100	ko03013	ko03015
CL10503.Contig9_All	ko00520	ko01100	ko03013	ko03015
CL10508.Contig1_All	ko00940	ko01100	ko01110	ko03420	ko04120	ko04141
CL10508.Contig2_All	ko03420	ko04120	ko04141
CL10508.Contig3_All	ko00940	ko01100	ko01110	ko03420	ko04120	ko04141
CL10509.Contig2_All	ko03013	ko03015
CL10509.Contig4_All	ko03013	ko03015
CL1051.Contig1_All	ko00760	ko01100
CL1051.Contig2_All	ko00760	ko01100
CL1051.Contig3_All	ko00760	ko01100
CL1051.Contig4_All	ko00760	ko01100
CL1051.Contig5_All	ko00760	ko01100
CL1051.Contig6_All	ko00760	ko01100
CL1051.Contig7_All	ko00760	ko01100
CL10511.Contig2_All	ko00270	ko00920	ko01100	ko01110	ko01200	ko01230
CL10514.Contig1_All	ko04626
CL10514.Contig2_All	ko04626
CL10514.Contig3_All	ko04626
CL10514.Contig4_All	ko04626
CL10514.Contig5_All	ko04626
CL10514.Contig6_All	ko04626
CL10515.Contig6_All	ko03018
CL1052.Contig2_All	ko04626
CL1052.Contig3_All	ko00230	ko00240	ko01100	ko03020	ko04626
CL1052.Contig4_All	ko04626
CL10521.Contig1_All	ko03010
CL10521.Contig2_All	ko03010
CL10521.Contig3_All	ko03010
CL10521.Contig4_All	ko03010
CL10522.Contig2_All	ko04075
CL10522.Contig3_All	ko04075
CL10522.Contig4_All	ko04075
CL10522.Contig5_All	ko04075
CL10522.Contig6_All	ko04075
CL10522.Contig7_All	ko04075	ko04626
CL10524.Contig1_All	ko03010
CL10524.Contig2_All	ko03010
CL10524.Contig3_All	ko03010
CL10524.Contig4_All	ko03010
CL10524.Contig5_All	ko03010
CL10524.Contig6_All	ko03010
CL10525.Contig1_All	ko04141
CL10525.Contig2_All	ko04141
CL10525.Contig3_All	ko04141
CL10526.Contig1_All	ko03013	ko03015	ko04626
CL10528.Contig1_All	ko00600	ko01100
CL10528.Contig2_All	ko00600	ko01100
CL10528.Contig3_All	ko00600	ko01100
CL1053.Contig1_All	ko03013	ko03015
CL1053.Contig2_All	ko03013	ko03015
CL1053.Contig3_All	ko03013	ko03015
CL1053.Contig4_All	ko03013	ko03015
CL1053.Contig5_All	ko03013	ko03015
CL1053.Contig6_All	ko03013	ko03015
CL1053.Contig7_All	ko03013	ko03015
CL1053.Contig8_All	ko03013	ko03015
CL10533.Contig1_All	ko04712
CL10533.Contig2_All	ko04712
CL10533.Contig3_All	ko04712
CL10533.Contig4_All	ko04712
CL10533.Contig5_All	ko04712
CL10534.Contig1_All	ko00790
CL10534.Contig2_All	ko00790
CL10534.Contig3_All	ko00790
CL10534.Contig4_All	ko00790
CL10536.Contig2_All	ko03013	ko03015
CL10536.Contig4_All	ko03013	ko03015
CL10537.Contig1_All	ko00940	ko01100	ko01110
CL10537.Contig2_All	ko00940	ko01100	ko01110
CL10539.Contig1_All	ko00190	ko01100
CL1054.Contig2_All	ko03013
CL10540.Contig2_All	ko00940	ko01100	ko01110	ko04144
CL10540.Contig3_All	ko00940	ko01100	ko01110	ko03420	ko04141
CL10540.Contig4_All	ko04144
CL10545.Contig1_All	ko04144
CL10545.Contig2_All	ko04144
CL10545.Contig3_All	ko04144
CL10545.Contig4_All	ko04144
CL10545.Contig5_All	ko04144
CL10545.Contig6_All	ko04144
CL10546.Contig2_All	ko04120	ko04141
CL10546.Contig3_All	ko04120	ko04141
CL10546.Contig4_All	ko04120	ko04141
CL10546.Contig5_All	ko04120	ko04141
CL10546.Contig6_All	ko04120	ko04141
CL10546.Contig7_All	ko04120	ko04141
CL1055.Contig1_All	ko04144
CL10552.Contig1_All	ko03015
CL10552.Contig2_All	ko03015
CL10556.Contig4_All	ko00040	ko00500	ko01100	ko03013	ko03015	ko04141
CL10556.Contig5_All	ko00906	ko01100	ko01110
CL10557.Contig1_All	ko03040
CL10557.Contig2_All	ko03040
CL10557.Contig3_All	ko03040
CL10557.Contig4_All	ko03040
CL10557.Contig5_All	ko03040
CL10557.Contig6_All	ko03040
CL10558.Contig3_All	ko03013	ko03015	ko04075
CL10560.Contig1_All	ko00940	ko01100	ko01110	ko04144
CL10560.Contig2_All	ko00940	ko01100	ko01110
CL10560.Contig3_All	ko00940	ko01100	ko01110
CL10561.Contig1_All	ko00073	ko04146
CL10561.Contig2_All	ko00073	ko04146
CL10561.Contig3_All	ko00073	ko04146
CL10562.Contig1_All	ko00071	ko00280	ko00410	ko00640	ko01100	ko01110	ko01200	ko01212
CL10562.Contig2_All	ko00071	ko00280	ko00410	ko00640	ko01100	ko01110	ko01200	ko01212
CL10562.Contig3_All	ko00071	ko00280	ko00410	ko00640	ko01100	ko01110	ko01200	ko01212
CL10562.Contig4_All	ko00071	ko00280	ko00410	ko00640	ko01100	ko01110	ko01200	ko01212
CL10562.Contig5_All	ko00071	ko00280	ko00410	ko00640	ko01100	ko01110	ko01200	ko01212
CL10562.Contig6_All	ko00071	ko00280	ko00410	ko00640	ko01100	ko01110	ko01200	ko01212
CL10563.Contig1_All	ko03013
CL10563.Contig2_All	ko03013
CL10565.Contig1_All	ko00500	ko01100
CL10565.Contig2_All	ko00500	ko01100
CL10565.Contig3_All	ko00500	ko01100
CL10565.Contig4_All	ko00500	ko01100
CL10565.Contig5_All	ko00500	ko01100
CL10565.Contig6_All	ko00500	ko01100
CL10565.Contig7_All	ko00500	ko01100
CL10568.Contig1_All	ko03013
CL10568.Contig2_All	ko03013
CL10568.Contig3_All	ko03013
CL10568.Contig4_All	ko03013
CL10568.Contig5_All	ko03013
CL10568.Contig6_All	ko03013
CL10568.Contig7_All	ko03013
CL10569.Contig10_All	ko03018
CL10569.Contig11_All	ko03018
CL10569.Contig12_All	ko03018
CL10569.Contig1_All	ko03018
CL10569.Contig2_All	ko03018
CL10569.Contig3_All	ko03018
CL10569.Contig4_All	ko03018
CL10569.Contig5_All	ko03018
CL10569.Contig6_All	ko03018
CL10569.Contig7_All	ko03018
CL10569.Contig8_All	ko03018
CL10569.Contig9_All	ko03018
CL10570.Contig1_All	ko03060	ko04141	ko04145	ko04626
CL10571.Contig1_All	ko03040
CL10571.Contig2_All	ko03040
CL10572.Contig11_All	ko03030	ko03420	ko03430	ko03440
CL10572.Contig12_All	ko03030	ko03420	ko03430	ko03440
CL10572.Contig15_All	ko03030	ko03420	ko03430	ko03440
CL10572.Contig1_All	ko03030	ko03420	ko03430	ko03440
CL10572.Contig27_All	ko03030	ko03420	ko03430	ko03440
CL10572.Contig29_All	ko03030	ko03420	ko03430	ko03440
CL10572.Contig32_All	ko03030	ko03420	ko03430	ko03440
CL10572.Contig35_All	ko03030	ko03420	ko03430	ko03440
CL10572.Contig37_All	ko03030	ko03420	ko03430	ko03440
CL10572.Contig9_All	ko03030	ko03420	ko03430	ko03440
CL10573.Contig1_All	ko04626
CL10573.Contig2_All	ko03013	ko03015	ko04626
CL10573.Contig3_All	ko03013	ko03015	ko04626
CL10578.Contig10_All	ko03013	ko03015	ko04626
CL10578.Contig2_All	ko03013	ko03015	ko04626
CL10578.Contig4_All	ko03013	ko03015	ko04626
CL10578.Contig7_All	ko03013	ko03015	ko04626
CL10578.Contig8_All	ko03013	ko03015	ko04626
CL10578.Contig9_All	ko03013	ko03015	ko04626
CL10580.Contig1_All	ko00500	ko01100
CL10580.Contig2_All	ko00500	ko01100
CL10580.Contig4_All	ko00500	ko01100
CL10580.Contig5_All	ko00500	ko01100
CL10580.Contig6_All	ko00500	ko01100
CL10580.Contig7_All	ko00500	ko01100
CL10580.Contig8_All	ko00500	ko01100
CL10581.Contig1_All	ko00970	ko01100
CL10581.Contig2_All	ko00970	ko01100
CL10581.Contig3_All	ko00970	ko01100
CL10581.Contig4_All	ko00970	ko01100
CL10581.Contig5_All	ko00970	ko01100
CL10581.Contig6_All	ko00970	ko01100
CL10581.Contig7_All	ko00970	ko01100
CL10581.Contig8_All	ko00970	ko01100
CL10581.Contig9_All	ko00970	ko01100
CL10582.Contig2_All	ko04626
CL10582.Contig3_All	ko04626
CL10583.Contig1_All	ko03040
CL10583.Contig2_All	ko03040
CL10583.Contig3_All	ko03040
CL10583.Contig4_All	ko03040
CL10583.Contig5_All	ko03040
CL10584.Contig1_All	ko00630	ko00710	ko01100	ko01200
CL10584.Contig2_All	ko00630	ko00710	ko01100	ko01200
CL10584.Contig3_All	ko00630	ko00710	ko01100	ko01200
CL10585.Contig4_All	ko03013	ko03015
CL10585.Contig5_All	ko03013	ko03015
CL10585.Contig6_All	ko03013	ko03015
CL10585.Contig8_All	ko04144
CL10585.Contig9_All	ko04144
CL10586.Contig1_All	ko00903	ko00945	ko01100	ko01110
CL10586.Contig2_All	ko00903	ko00945	ko01100	ko01110
CL10589.Contig3_All	ko04144
CL1059.Contig1_All	ko02010
CL1059.Contig2_All	ko02010
CL1059.Contig3_All	ko02010
CL1059.Contig4_All	ko02010
CL1059.Contig5_All	ko02010
CL1059.Contig6_All	ko02010
CL10591.Contig1_All	ko00400	ko01100	ko01110	ko01230
CL10591.Contig2_All	ko00400	ko01100	ko01110	ko01230
CL10591.Contig3_All	ko00400	ko01100	ko01110	ko01230
CL10591.Contig4_All	ko00400	ko01100	ko01110	ko01230
CL10591.Contig5_All	ko00400	ko01100	ko01110	ko01230
CL10591.Contig6_All	ko00400	ko01100	ko01110	ko01230
CL10591.Contig7_All	ko00400	ko01100	ko01110	ko01230
CL10592.Contig1_All	ko00904	ko00941	ko01100	ko01110
CL10592.Contig2_All	ko00941	ko01100	ko01110
CL10592.Contig3_All	ko00941	ko01100	ko01110
CL10592.Contig4_All	ko00941	ko01100	ko01110
CL10592.Contig5_All	ko00941	ko01100	ko01110
CL10594.Contig1_All	ko00561	ko01100
CL10594.Contig2_All	ko00561	ko01100
CL10594.Contig3_All	ko00561	ko01100
CL10594.Contig4_All	ko00561	ko01100
CL10594.Contig5_All	ko00561	ko01100
CL10595.Contig1_All	ko04626
CL10595.Contig2_All	ko04626
CL10595.Contig3_All	ko04626
CL10595.Contig4_All	ko04626
CL10595.Contig5_All	ko04626
CL10595.Contig6_All	ko04626
CL10595.Contig7_All	ko04626
CL10595.Contig8_All	ko04626
CL10596.Contig1_All	ko00920
CL10596.Contig2_All	ko00920
CL10596.Contig3_All	ko00920
CL10596.Contig4_All	ko00920
CL10597.Contig5_All	ko03040
CL10599.Contig1_All	ko03013	ko03015
CL10599.Contig2_All	ko03013	ko03015	ko04626
CL10599.Contig3_All	ko03013	ko03015	ko04626
CL10599.Contig4_All	ko03013	ko03015
CL10599.Contig5_All	ko03013	ko03015
CL106.Contig10_All	ko00860
CL106.Contig11_All	ko00860
CL106.Contig12_All	ko00860
CL106.Contig13_All	ko00860
CL106.Contig1_All	ko00860
CL106.Contig2_All	ko00860
CL106.Contig3_All	ko00860
CL106.Contig4_All	ko00860
CL106.Contig5_All	ko00860
CL106.Contig6_All	ko00860
CL106.Contig7_All	ko00860
CL106.Contig8_All	ko00860
CL106.Contig9_All	ko00860
CL1060.Contig2_All	ko03018
CL1060.Contig3_All	ko03018
CL1060.Contig4_All	ko03018
CL1060.Contig5_All	ko03018
CL1060.Contig6_All	ko03018
CL1060.Contig7_All	ko03018
CL10600.Contig1_All	ko03450
CL10600.Contig2_All	ko03450
CL10604.Contig10_All	ko03013
CL10604.Contig11_All	ko03013
CL10604.Contig12_All	ko03013
CL10604.Contig13_All	ko03013
CL10604.Contig2_All	ko03013
CL10604.Contig3_All	ko03013
CL10604.Contig4_All	ko03013
CL10604.Contig5_All	ko03013
CL10604.Contig6_All	ko03013
CL10604.Contig7_All	ko03013
CL10604.Contig9_All	ko03013
CL10605.Contig1_All	ko00052	ko00511	ko00531	ko00600	ko00604	ko01100
CL10605.Contig2_All	ko00052	ko00511	ko00531	ko00600	ko00604	ko01100
CL10605.Contig3_All	ko00052	ko00511	ko00531	ko00600	ko00604	ko01100
CL10608.Contig2_All	ko03013	ko03015
CL10608.Contig3_All	ko03013	ko03015
CL10608.Contig6_All	ko04626
CL10608.Contig8_All	ko04626
CL10613.Contig1_All	ko00943	ko01110
CL10613.Contig2_All	ko00943	ko01110
CL10614.Contig1_All	ko00230	ko00240	ko01100	ko03020	ko03022
CL10614.Contig2_All	ko03013	ko03015
CL10615.Contig1_All	ko03010
CL10615.Contig2_All	ko03010	ko03420	ko04141
CL10615.Contig3_All	ko03010	ko03420	ko04141
CL10617.Contig1_All	ko04626
CL10617.Contig2_All	ko04626
CL10617.Contig3_All	ko03013	ko04626
CL10617.Contig4_All	ko03013	ko04626
CL10619.Contig3_All	ko04144	ko04933
CL1062.Contig1_All	ko03060
CL1062.Contig2_All	ko03060
CL1062.Contig3_All	ko03060
CL1062.Contig4_All	ko03060
CL10620.Contig1_All	ko00940	ko01100	ko01110	ko03013	ko03015
CL10620.Contig2_All	ko00940	ko01100	ko01110	ko03013	ko03015
CL10622.Contig1_All	ko03013	ko03015
CL10622.Contig2_All	ko03013	ko03015
CL10622.Contig3_All	ko03013	ko03015
CL10622.Contig4_All	ko03013	ko03015
CL10624.Contig1_All	ko02010	ko04141
CL10624.Contig2_All	ko02010
CL10624.Contig3_All	ko02010
CL10624.Contig4_All	ko00020	ko00270	ko00620	ko00630	ko00710	ko01100	ko01110	ko01200	ko02010	ko04141
CL10624.Contig5_All	ko00020	ko00270	ko00620	ko00630	ko00710	ko01100	ko01110	ko01200	ko02010	ko04141
CL10625.Contig1_All	ko03010
CL10625.Contig2_All	ko03010
CL10628.Contig1_All	ko03013	ko03015
CL10628.Contig4_All	ko00940	ko01100	ko01110	ko03013	ko03015
CL10630.Contig1_All	ko04144
CL10630.Contig2_All	ko04144
CL10630.Contig3_All	ko04144	ko04626
CL10633.Contig1_All	ko00564	ko03013	ko03015	ko03060	ko04141	ko04145
CL10633.Contig2_All	ko03013	ko03015	ko03060	ko04141	ko04145
CL10633.Contig3_All	ko03013	ko03015	ko03060	ko04141	ko04145
CL10633.Contig4_All	ko03013	ko03060	ko04141	ko04145
CL10633.Contig5_All	ko03013	ko03015	ko03060	ko04141	ko04145
CL10637.Contig1_All	ko04122	ko04141
CL10637.Contig2_All	ko04122	ko04141
CL10637.Contig3_All	ko04122	ko04141
CL10639.Contig10_All	ko03440
CL10639.Contig1_All	ko03440
CL10639.Contig2_All	ko03440
CL10639.Contig3_All	ko03440
CL10639.Contig4_All	ko03440
CL10639.Contig5_All	ko03440
CL10639.Contig6_All	ko03440
CL10639.Contig7_All	ko03440
CL10639.Contig8_All	ko03440
CL10639.Contig9_All	ko03440
CL1064.Contig1_All	ko03040
CL10643.Contig3_All	ko04144
CL10644.Contig1_All	ko03040
CL10644.Contig2_All	ko03040
CL10645.Contig1_All	ko00563	ko01100
CL10645.Contig2_All	ko00563	ko01100
CL10647.Contig2_All	ko03013	ko04626
CL10647.Contig3_All	ko04626
CL10647.Contig4_All	ko04626
CL10647.Contig5_All	ko04626
CL10648.Contig2_All	ko00561	ko00564	ko00600	ko01100	ko01110	ko04070
CL10648.Contig3_All	ko00600	ko01100
CL10648.Contig4_All	ko00561	ko00564	ko00600	ko01100	ko01110	ko04070
CL10648.Contig5_All	ko00561	ko00564	ko00600	ko01100	ko01110	ko04070
CL10648.Contig6_All	ko00600	ko01100
CL1065.Contig10_All	ko00020	ko00310	ko01100	ko01110	ko01200
CL1065.Contig11_All	ko00020	ko00310	ko01100	ko01110	ko01200
CL1065.Contig12_All	ko00020	ko00310	ko01100	ko01110	ko01200
CL1065.Contig1_All	ko00020	ko00310	ko01100	ko01110	ko01200
CL1065.Contig2_All	ko00020	ko00310	ko01100	ko01110	ko01200
CL1065.Contig3_All	ko00020	ko00310	ko01100	ko01110	ko01200
CL1065.Contig4_All	ko00020	ko00310	ko01100	ko01110	ko01200
CL1065.Contig5_All	ko00020	ko00310	ko01100	ko01110	ko01200
CL1065.Contig6_All	ko00020	ko00310	ko01100	ko01110	ko01200
CL1065.Contig7_All	ko00020	ko00310	ko01100	ko01110	ko01200
CL1065.Contig8_All	ko00020	ko00310	ko01100	ko01110	ko01200
CL1065.Contig9_All	ko00020	ko00310	ko01100	ko01110	ko01200
CL10650.Contig11_All	ko03013	ko03015
CL10650.Contig12_All	ko03040
CL10650.Contig1_All	ko03008
CL10650.Contig2_All	ko03008
CL10650.Contig3_All	ko03008
CL10650.Contig4_All	ko03008	ko03013	ko03015	ko03018
CL10650.Contig5_All	ko03008
CL10650.Contig7_All	ko03008	ko03013	ko03015	ko03018
CL10650.Contig8_All	ko03008
CL10650.Contig9_All	ko03008
CL10653.Contig1_All	ko00520	ko01100
CL10653.Contig2_All	ko00940	ko01100	ko01110	ko04626
CL10653.Contig3_All	ko00940	ko01100	ko01110	ko04626
CL10653.Contig4_All	ko00520	ko01100
CL10653.Contig5_All	ko00520	ko01100
CL10655.Contig3_All	ko01100
CL10655.Contig4_All	ko01100
CL10656.Contig2_All	ko04626
CL10657.Contig12_All	ko03040
CL10657.Contig13_All	ko03040
CL10657.Contig14_All	ko03040
CL10657.Contig1_All	ko03040
CL10657.Contig3_All	ko03013	ko03015	ko03040
CL10657.Contig4_All	ko03040
CL10657.Contig5_All	ko03040
CL10657.Contig6_All	ko00230	ko00240	ko01100	ko03020
CL10657.Contig7_All	ko03040
CL10657.Contig8_All	ko03040
CL10657.Contig9_All	ko03040
CL10658.Contig1_All	ko00561	ko01100
CL10658.Contig2_All	ko00561	ko01100
CL1066.Contig10_All	ko03013	ko03015
CL1066.Contig12_All	ko03013	ko03015
CL1066.Contig13_All	ko03013	ko03015
CL1066.Contig14_All	ko03013	ko03015
CL1066.Contig15_All	ko03013	ko03015
CL1066.Contig3_All	ko03013	ko03015
CL1066.Contig4_All	ko03013	ko03015
CL1066.Contig5_All	ko03013	ko03015
CL1066.Contig6_All	ko03013	ko03015
CL1066.Contig8_All	ko03013	ko03015
CL1066.Contig9_All	ko03013	ko03015
CL10660.Contig1_All	ko00020	ko00310	ko00380	ko01100	ko01110	ko01200
CL10660.Contig2_All	ko00020	ko00310	ko00380	ko01100	ko01110	ko01200
CL10660.Contig3_All	ko00020	ko00310	ko00380	ko01100	ko01110	ko01200
CL10661.Contig1_All	ko03013	ko03015
CL10661.Contig2_All	ko03013	ko03015
CL10662.Contig1_All	ko00941	ko01100	ko01110
CL10662.Contig2_All	ko00941	ko01100	ko01110
CL10662.Contig3_All	ko00941	ko01100	ko01110
CL10662.Contig4_All	ko00941	ko01100	ko01110
CL10662.Contig6_All	ko00941	ko01100	ko01110
CL10662.Contig8_All	ko00941	ko01100	ko01110
CL10663.Contig1_All	ko04141
CL10663.Contig2_All	ko04141
CL10663.Contig3_All	ko04141
CL10663.Contig4_All	ko04141
CL10663.Contig5_All	ko04141
CL10663.Contig6_All	ko04141
CL10663.Contig7_All	ko04141
CL10663.Contig8_All	ko04141
CL10668.Contig1_All	ko04130
CL10668.Contig2_All	ko04130
CL10670.Contig1_All	ko03040
CL10670.Contig2_All	ko03040
CL10670.Contig3_All	ko03040
CL10671.Contig2_All	ko00603	ko00604	ko00970	ko01100
CL10671.Contig3_All	ko00603	ko00604	ko00970	ko01100
CL10671.Contig4_All	ko00603	ko00604	ko00970	ko01100
CL10674.Contig1_All	ko03013	ko03015	ko04626
CL10674.Contig2_All	ko03013	ko03015
CL10674.Contig3_All	ko03013	ko03015	ko04626
CL10674.Contig4_All	ko03013	ko03015	ko04626
CL10674.Contig5_All	ko03013	ko03015	ko04626
CL10674.Contig6_All	ko03013	ko03015
CL10674.Contig7_All	ko03013	ko03015
CL10675.Contig1_All	ko04626
CL10675.Contig2_All	ko04075	ko04626
CL1068.Contig1_All	ko04120
CL1068.Contig2_All	ko04120
CL1068.Contig3_All	ko04120
CL1068.Contig4_All	ko04120
CL10684.Contig1_All	ko03013	ko03015
CL10684.Contig2_All	ko03013	ko03015
CL10684.Contig3_All	ko03013	ko03015	ko04626
CL10684.Contig4_All	ko03013	ko03015	ko04626
CL10684.Contig5_All	ko03013	ko03015
CL10684.Contig6_All	ko03013	ko03015
CL10684.Contig8_All	ko03013	ko03015	ko04626
CL10684.Contig9_All	ko03013	ko03015
CL10687.Contig1_All	ko04075	ko04712
CL10687.Contig2_All	ko04075	ko04712
CL10687.Contig3_All	ko04075	ko04712
CL1069.Contig1_All	ko03013	ko03015
CL1069.Contig2_All	ko03013	ko03015
CL1069.Contig3_All	ko00250	ko00940	ko01100	ko01110
CL1069.Contig4_All	ko03013	ko03015	ko03060	ko04141	ko04145	ko04626
CL10692.Contig2_All	ko04626
CL10692.Contig3_All	ko04626
CL10693.Contig1_All	ko00240	ko01100	ko04144
CL10693.Contig2_All	ko00240	ko01100
CL10693.Contig4_All	ko00240	ko01100	ko04144
CL10695.Contig1_All	ko00970
CL10695.Contig2_All	ko00970
CL10695.Contig3_All	ko00970
CL10697.Contig4_All	ko00040	ko00500	ko01100
CL10699.Contig1_All	ko04712
CL10699.Contig2_All	ko04712
CL10699.Contig3_All	ko04712
CL10699.Contig4_All	ko04712
CL10699.Contig5_All	ko04712
CL1070.Contig10_All	ko00943	ko01110
CL1070.Contig11_All	ko00943	ko01110
CL1070.Contig13_All	ko00943	ko01110
CL1070.Contig15_All	ko00943	ko01110
CL1070.Contig17_All	ko00943	ko01110
CL1070.Contig18_All	ko00943	ko01110
CL1070.Contig19_All	ko00943	ko01110
CL1070.Contig20_All	ko00943	ko01110
CL1070.Contig21_All	ko00943	ko01110
CL1070.Contig22_All	ko00943	ko01110
CL1070.Contig24_All	ko00943	ko01110
CL1070.Contig28_All	ko00940	ko01100	ko01110
CL1070.Contig29_All	ko00943	ko01110
CL1070.Contig2_All	ko00943	ko01110
CL1070.Contig4_All	ko00943	ko01110
CL10700.Contig1_All	ko00230	ko00240	ko01100	ko03030
CL10700.Contig2_All	ko00230	ko00240	ko01100	ko03030
CL10702.Contig2_All	ko03013	ko03015	ko04144
CL10703.Contig10_All	ko00230	ko01100	ko03010
CL10703.Contig11_All	ko03010
CL10703.Contig1_All	ko00230	ko01100	ko03010	ko04626
CL10703.Contig2_All	ko00230	ko01100	ko03010
CL10703.Contig3_All	ko00230	ko01100	ko03010
CL10703.Contig4_All	ko00230	ko01100	ko03010
CL10703.Contig5_All	ko00030	ko01100	ko03010
CL10703.Contig6_All	ko00230	ko01100	ko03010
CL10703.Contig7_All	ko03010
CL10703.Contig8_All	ko00230	ko01100	ko03010
CL10703.Contig9_All	ko00230	ko01100	ko03010
CL10704.Contig2_All	ko00260	ko00350	ko00360	ko00410	ko00460	ko00500	ko00940	ko00950	ko00960	ko01100	ko01110	ko03015
CL10704.Contig3_All	ko00260	ko00350	ko00360	ko00410	ko00950	ko00960	ko01100	ko01110
CL10707.Contig2_All	ko00940	ko01100	ko01110	ko04144
CL10707.Contig3_All	ko00940	ko01100	ko01110	ko04144
CL1071.Contig1_All	ko03013	ko03015	ko04626
CL1071.Contig2_All	ko03013	ko03015	ko04626
CL1071.Contig3_All	ko03013	ko03015	ko04626
CL10712.Contig1_All	ko03013
CL10712.Contig2_All	ko04933
CL10712.Contig3_All	ko03013
CL10712.Contig4_All	ko03013
CL10712.Contig5_All	ko04933
CL10712.Contig6_All	ko03013	ko04933
CL10712.Contig7_All	ko03013	ko04933
CL10713.Contig1_All	ko04141
CL10713.Contig2_All	ko04141
CL10713.Contig3_All	ko04141
CL10713.Contig4_All	ko04141
CL10713.Contig5_All	ko04141
CL10714.Contig1_All	ko03013
CL10714.Contig2_All	ko00565	ko01100	ko01110	ko03013
CL10714.Contig3_All	ko00565	ko01100	ko01110	ko03013
CL10714.Contig4_All	ko03013
CL10714.Contig5_All	ko03013
CL10717.Contig1_All	ko03060	ko04141	ko04145
CL10717.Contig2_All	ko03060	ko04141	ko04145
CL10717.Contig3_All	ko03060	ko04141	ko04145
CL10717.Contig4_All	ko03060	ko04141	ko04145
CL10717.Contig5_All	ko03060	ko04141	ko04145
CL10717.Contig8_All	ko03060	ko04141	ko04145
CL10718.Contig1_All	ko04120
CL10718.Contig2_All	ko04120
CL10718.Contig3_All	ko04120
CL10718.Contig4_All	ko04120
CL10718.Contig5_All	ko04120
CL10719.Contig1_All	ko00630	ko00710	ko01100	ko01200
CL10719.Contig2_All	ko00630	ko00710	ko01100	ko01200
CL10719.Contig3_All	ko00630	ko00710	ko01100	ko01200
CL10726.Contig1_All	ko00020	ko00630	ko01100	ko01110	ko01200	ko01210	ko01230
CL10726.Contig2_All	ko00020	ko00630	ko01100	ko01110	ko01200	ko01210	ko01230	ko04626
CL10726.Contig3_All	ko00020	ko00630	ko01100	ko01110	ko01200	ko01210	ko01230	ko04626
CL10726.Contig4_All	ko00020	ko00630	ko01100	ko01110	ko01200	ko01210	ko01230	ko04626
CL10728.Contig1_All	ko04075
CL10728.Contig2_All	ko04075
CL10733.Contig2_All	ko03430
CL10733.Contig4_All	ko03430
CL10733.Contig5_All	ko03430
CL10735.Contig2_All	ko00230	ko00240	ko01100	ko03020
CL10735.Contig3_All	ko04626
CL10735.Contig4_All	ko04626
CL10738.Contig2_All	ko03018
CL10739.Contig1_All	ko00920	ko01100
CL10739.Contig2_All	ko00920	ko01100
CL10739.Contig3_All	ko00920	ko01100
CL10739.Contig4_All	ko00920	ko01100
CL10747.Contig2_All	ko00310
CL10748.Contig1_All	ko04075
CL10749.Contig10_All	ko00940	ko01100	ko01110	ko03013	ko03015
CL10749.Contig1_All	ko03013	ko03015
CL10749.Contig3_All	ko03013	ko03015
CL10749.Contig4_All	ko00940	ko01100	ko01110	ko03013	ko03015
CL10749.Contig7_All	ko03013	ko03015
CL10749.Contig8_All	ko03013	ko03015	ko04144	ko04626
CL10749.Contig9_All	ko03013	ko03015
CL1075.Contig10_All	ko00400	ko01100	ko01110	ko01230
CL1075.Contig11_All	ko00400	ko01100	ko01110	ko01230
CL1075.Contig12_All	ko00400	ko01100	ko01110	ko01230
CL1075.Contig13_All	ko00400	ko01100	ko01110	ko01230
CL1075.Contig14_All	ko00400	ko01100	ko01110	ko01230
CL1075.Contig15_All	ko00400	ko01100	ko01110	ko01230
CL1075.Contig16_All	ko00400	ko01100	ko01110	ko01230
CL1075.Contig17_All	ko00400	ko01100	ko01110	ko01230
CL1075.Contig1_All	ko00400	ko01100	ko01110	ko01230
CL1075.Contig2_All	ko00400	ko01100	ko01110	ko01230
CL1075.Contig3_All	ko00400	ko01100	ko01110	ko01230
CL1075.Contig4_All	ko00400	ko01100	ko01110	ko01230
CL1075.Contig5_All	ko00400	ko01100	ko01110	ko01230
CL1075.Contig6_All	ko00400	ko01100	ko01110	ko01230
CL1075.Contig7_All	ko00400	ko01100	ko01110	ko01230
CL1075.Contig8_All	ko00400	ko01100	ko01110	ko01230
CL1075.Contig9_All	ko00400	ko01100	ko01110	ko01230
CL10750.Contig1_All	ko00970
CL10750.Contig2_All	ko00970
CL10750.Contig3_All	ko00970
CL10751.Contig1_All	ko03030	ko03420	ko03430
CL10752.Contig1_All	ko00520	ko01100
CL10752.Contig3_All	ko03013	ko03015
CL10753.Contig1_All	ko00051
CL10753.Contig2_All	ko00051
CL10753.Contig3_All	ko00051
CL10758.Contig1_All	ko00970	ko03013	ko03015
CL10758.Contig2_All	ko00970	ko03013	ko03015
CL10758.Contig3_All	ko00970	ko03013	ko03015
CL10759.Contig1_All	ko00564	ko00592	ko01100	ko01110
CL10759.Contig3_All	ko00564	ko00592	ko01100	ko01110
CL10759.Contig4_All	ko00564	ko00592	ko01100	ko01110
CL10759.Contig5_All	ko00564	ko00592	ko01100	ko01110
CL10759.Contig6_All	ko00564	ko00592	ko01100	ko01110
CL10759.Contig7_All	ko00564	ko00592	ko01100	ko01110
CL10759.Contig8_All	ko00564	ko00592	ko01100	ko01110
CL1076.Contig1_All	ko00940	ko01100	ko01110	ko04626
CL1076.Contig2_All	ko00940	ko01100	ko01110	ko03060	ko04141	ko04145	ko04626
CL1076.Contig3_All	ko00940	ko01100	ko01110	ko03060	ko04141	ko04145	ko04626
CL1076.Contig4_All	ko00940	ko01100	ko01110	ko03013	ko03015	ko04626
CL1076.Contig5_All	ko00940	ko01100	ko01110	ko03013	ko03015	ko04626
CL1076.Contig6_All	ko00940	ko01100	ko01110	ko03060	ko04141	ko04145	ko04626	ko04933
CL1076.Contig7_All	ko00940	ko01100	ko01110	ko04626
CL10760.Contig1_All	ko04075	ko04140
CL10760.Contig2_All	ko04075	ko04140
CL10760.Contig3_All	ko04075	ko04140
CL10760.Contig4_All	ko04075	ko04140
CL10761.Contig1_All	ko03013
CL10761.Contig2_All	ko03013
CL10761.Contig3_All	ko03013
CL10761.Contig4_All	ko03013
CL10761.Contig5_All	ko03013
CL10761.Contig6_All	ko03013
CL10762.Contig4_All	ko00940	ko01100	ko01110
CL10764.Contig1_All	ko03008	ko03040
CL10764.Contig2_All	ko03008	ko03040
CL10764.Contig3_All	ko03008	ko03040
CL10765.Contig1_All	ko03030	ko03420	ko03430	ko03440
CL10765.Contig2_All	ko03030	ko03420	ko03430	ko03440
CL10767.Contig1_All	ko03013	ko03015
CL10769.Contig1_All	ko03013	ko03015
CL10769.Contig2_All	ko03013	ko03015
CL10769.Contig3_All	ko03013	ko03015
CL10769.Contig4_All	ko03013	ko03015	ko04933
CL10769.Contig5_All	ko03013	ko03015
CL1077.Contig10_All	ko00270	ko00920	ko01100	ko01110	ko01200	ko01230
CL1077.Contig11_All	ko00270	ko00920	ko01100	ko01110	ko01200	ko01230
CL1077.Contig12_All	ko00270	ko00920	ko01100	ko01110	ko01200	ko01230
CL1077.Contig13_All	ko00270	ko00920	ko01100	ko01110	ko01200	ko01230
CL1077.Contig14_All	ko00270	ko00920	ko01100	ko01110	ko01200	ko01230
CL1077.Contig1_All	ko00270	ko00920	ko01100	ko01110	ko01200	ko01230
CL1077.Contig2_All	ko00270	ko00920	ko01100	ko01110	ko01200	ko01230
CL1077.Contig3_All	ko00270	ko00920	ko01100	ko01110	ko01200	ko01230
CL1077.Contig4_All	ko00270	ko00920	ko01100	ko01110	ko01200	ko01230
CL1077.Contig5_All	ko00270	ko00920	ko01100	ko01110	ko01200	ko01230
CL1077.Contig6_All	ko00270	ko00920	ko01100	ko01110	ko01200	ko01230
CL1077.Contig7_All	ko00270	ko00920	ko01100	ko01110	ko01200	ko01230
CL1077.Contig8_All	ko00270	ko00920	ko01100	ko01110	ko01200	ko01230
CL1077.Contig9_All	ko00270	ko00920	ko01100	ko01110	ko01200	ko01230
CL10770.Contig1_All	ko03013	ko03015
CL10774.Contig1_All	ko00902	ko01110
CL10774.Contig2_All	ko00902	ko01110
CL10774.Contig4_All	ko00902	ko01110
CL10775.Contig1_All	ko04075
CL10775.Contig2_All	ko04075
CL10775.Contig3_All	ko04075
CL10775.Contig4_All	ko04075
CL10775.Contig5_All	ko04075
CL10775.Contig6_All	ko04075
CL10777.Contig1_All	ko00780	ko01100
CL10777.Contig2_All	ko00780	ko01100
CL10777.Contig3_All	ko00780	ko01100
CL10777.Contig4_All	ko00780	ko01100
CL1078.Contig1_All	ko00531	ko01100
CL1078.Contig2_All	ko00531	ko01100
CL1078.Contig3_All	ko00531	ko01100
CL1078.Contig4_All	ko00531	ko01100
CL10782.Contig1_All	ko00561	ko01100
CL10782.Contig2_All	ko00561	ko01100
CL10783.Contig1_All	ko04120
CL10783.Contig2_All	ko04120
CL10783.Contig3_All	ko04120
CL10783.Contig4_All	ko04120
CL10783.Contig5_All	ko04120
CL10783.Contig6_All	ko04120
CL10784.Contig1_All	ko00564	ko00592	ko01100	ko01110	ko03013
CL10784.Contig2_All	ko00564	ko00592	ko01100	ko01110	ko03013
CL10784.Contig3_All	ko00564	ko00592	ko01100	ko01110	ko03013
CL10784.Contig4_All	ko00564	ko00592	ko01100	ko01110	ko03013
CL10784.Contig5_All	ko00564	ko00592	ko01100	ko01110	ko03013
CL10786.Contig1_All	ko00230	ko00240	ko03018
CL10786.Contig2_All	ko00230	ko00240	ko03018
CL10787.Contig1_All	ko03013
CL10787.Contig2_All	ko03013
CL10787.Contig3_All	ko03013	ko03015	ko03018
CL10790.Contig10_All	ko04626
CL10790.Contig11_All	ko04626
CL10790.Contig12_All	ko04626
CL10790.Contig13_All	ko04626
CL10790.Contig14_All	ko04626
CL10790.Contig2_All	ko04626
CL10790.Contig3_All	ko03013	ko03015
CL10790.Contig5_All	ko04626
CL10790.Contig6_All	ko04626
CL10790.Contig7_All	ko04626
CL10790.Contig8_All	ko04626
CL10790.Contig9_All	ko04626
CL10794.Contig1_All	ko04626	ko04933
CL10794.Contig2_All	ko04626	ko04933
CL10794.Contig3_All	ko04626	ko04933
CL10794.Contig4_All	ko04626	ko04933
CL10794.Contig5_All	ko04626	ko04933
CL10795.Contig1_All	ko03013
CL10795.Contig2_All	ko03013	ko03015
CL10795.Contig3_All	ko03013
CL10795.Contig4_All	ko03013
CL10795.Contig5_All	ko03013	ko03015
CL10795.Contig6_All	ko03013
CL10796.Contig1_All	ko00500	ko03013	ko03015	ko04626
CL10796.Contig2_All	ko00500	ko00940	ko01100	ko01110
CL10796.Contig3_All	ko00500	ko00940	ko01100	ko01110
CL10796.Contig4_All	ko00500	ko00940	ko01100	ko01110
CL10796.Contig5_All	ko00500	ko00940	ko01100	ko01110
CL10796.Contig6_All	ko00500	ko00940	ko01100	ko01110
CL10797.Contig1_All	ko04626
CL10797.Contig2_All	ko04626
CL10797.Contig3_All	ko04626
CL10799.Contig1_All	ko00564	ko01100	ko01110
CL10799.Contig2_All	ko00564	ko01100	ko01110
CL10799.Contig3_All	ko00564	ko01100	ko01110
CL10799.Contig4_All	ko00564	ko01100	ko01110
CL10799.Contig5_All	ko00564	ko01100	ko01110
CL10799.Contig6_All	ko00564	ko01100	ko01110
CL10799.Contig7_All	ko00564	ko01100	ko01110
CL10799.Contig8_All	ko00564	ko01100	ko01110
CL10801.Contig2_All	ko04140
CL10801.Contig3_All	ko04140
CL10801.Contig4_All	ko04140
CL10804.Contig1_All	ko03440
CL10804.Contig2_All	ko03440
CL10804.Contig3_All	ko03440
CL10804.Contig4_All	ko03440
CL10804.Contig5_All	ko03440
CL10804.Contig6_All	ko03440
CL10804.Contig7_All	ko03440
CL10805.Contig1_All	ko00402
CL10805.Contig2_All	ko00402
CL10805.Contig3_All	ko00402
CL10805.Contig4_All	ko00402
CL10805.Contig5_All	ko00402	ko00970	ko04141
CL10806.Contig1_All	ko00940	ko01100	ko01110
CL10806.Contig2_All	ko00940	ko01100	ko01110
CL10806.Contig3_All	ko00940	ko01100	ko01110
CL10806.Contig4_All	ko00940	ko01100	ko01110
CL10809.Contig1_All	ko04075
CL10809.Contig2_All	ko04075
CL10809.Contig3_All	ko04075
CL10810.Contig1_All	ko00940	ko01100	ko01110	ko03013
CL10813.Contig1_All	ko00240	ko00760	ko03013	ko03015
CL10813.Contig2_All	ko00240	ko00760	ko04626
CL10813.Contig3_All	ko04075
CL10813.Contig4_All	ko00240	ko00760	ko03040	ko04933
CL10813.Contig5_All	ko00240	ko00760	ko03013
CL10813.Contig6_All	ko04075
CL10813.Contig8_All	ko00270	ko01100	ko04075
CL10815.Contig1_All	ko03008	ko03013
CL10815.Contig2_All	ko03008	ko03013
CL10815.Contig3_All	ko03008	ko03013
CL10816.Contig1_All	ko00030	ko00710	ko01100	ko01110	ko01200	ko01230
CL10820.Contig1_All	ko00500	ko01100	ko01110
CL10820.Contig2_All	ko00500	ko01100	ko01110
CL10820.Contig3_All	ko00500	ko01100	ko01110
CL10820.Contig4_All	ko00500	ko01100	ko01110
CL10821.Contig1_All	ko00010	ko00030	ko00051	ko00710	ko01100	ko01110	ko01200	ko01230	ko03060	ko04141	ko04145
CL10821.Contig2_All	ko00010	ko00030	ko00051	ko00460	ko00710	ko01100	ko01110	ko01200	ko01230	ko03060	ko04141	ko04145	ko04626
CL10821.Contig3_All	ko00010	ko00030	ko00051	ko00710	ko01100	ko01110	ko01200	ko01230
CL10821.Contig4_All	ko00010	ko00030	ko00051	ko00710	ko01100	ko01110	ko01200	ko01230	ko03060	ko04141	ko04145
CL10821.Contig5_All	ko00010	ko00030	ko00051	ko00710	ko01100	ko01110	ko01200	ko01230	ko03013	ko03015	ko04626
CL10821.Contig6_All	ko00010	ko00030	ko00051	ko00710	ko01100	ko01110	ko01200	ko01230	ko04626
CL10821.Contig7_All	ko00010	ko00030	ko00051	ko00230	ko00240	ko00710	ko01100	ko01110	ko01200	ko01230	ko03020	ko04626
CL10821.Contig8_All	ko00010	ko00030	ko00051	ko00710	ko00940	ko01100	ko01110	ko01200	ko01230	ko04626
CL10821.Contig9_All	ko00010	ko00030	ko00051	ko00230	ko00240	ko00710	ko01100	ko01110	ko01200	ko01230	ko03020	ko04626
CL10824.Contig2_All	ko00250
CL10824.Contig3_All	ko00250
CL10824.Contig4_All	ko00250
CL10827.Contig1_All	ko00270	ko00480	ko01100	ko03013	ko03015
CL10827.Contig2_All	ko00270	ko00480	ko01100	ko03013	ko03015
CL10827.Contig3_All	ko00270	ko00480	ko01100	ko03013	ko03015
CL10827.Contig4_All	ko03013	ko03015
CL10827.Contig5_All	ko00520	ko01100	ko03013	ko03015
CL10827.Contig6_All	ko03013	ko03015
CL10829.Contig1_All	ko00230	ko00240	ko01100	ko03020
CL10829.Contig2_All	ko00230	ko00240	ko01100	ko03020
CL10829.Contig3_All	ko00230	ko00240	ko01100	ko03020
CL10829.Contig4_All	ko00230	ko00240	ko01100	ko03020
CL1083.Contig2_All	ko00564	ko00565	ko01100	ko01110	ko04144
CL10831.Contig4_All	ko04140
CL10831.Contig5_All	ko04140
CL10831.Contig6_All	ko04140
CL10832.Contig2_All	ko04626
CL10832.Contig3_All	ko03013	ko03015	ko04626
CL10833.Contig13_All	ko03013	ko03015	ko03022
CL10833.Contig16_All	ko03013	ko03015	ko04626
CL10833.Contig17_All	ko00940	ko01100	ko01110	ko03013	ko03015
CL10837.Contig2_All	ko04626
CL10838.Contig2_All	ko03013	ko03015	ko04626
CL10838.Contig3_All	ko03013	ko03015	ko04626
CL10838.Contig5_All	ko03013	ko03015	ko04626
CL10841.Contig1_All	ko04144
CL10841.Contig2_All	ko04144
CL10841.Contig3_All	ko04144
CL10842.Contig3_All	ko03013	ko04075	ko04933
CL10842.Contig4_All	ko03013	ko04075	ko04933
CL10842.Contig5_All	ko04075	ko04933
CL10842.Contig6_All	ko04075	ko04933
CL10842.Contig7_All	ko03013	ko04075	ko04933
CL10843.Contig1_All	ko00520	ko01100	ko04144
CL10843.Contig4_All	ko00520	ko01100	ko04144
CL10843.Contig5_All	ko00520	ko01100	ko04144
CL10843.Contig6_All	ko00520	ko01100	ko04144
CL10846.Contig3_All	ko04144
CL10846.Contig4_All	ko04144
CL10847.Contig1_All	ko03013	ko03015
CL10847.Contig2_All	ko00010	ko00030	ko00051	ko00710	ko01100	ko01110	ko01200	ko01230	ko03013	ko03015
CL10849.Contig1_All	ko00230	ko01100	ko01110
CL10849.Contig2_All	ko00230	ko01100	ko01110
CL10849.Contig3_All	ko00230	ko01100	ko01110
CL10849.Contig4_All	ko00230	ko01100	ko01110
CL10849.Contig5_All	ko00230	ko01100	ko01110
CL10856.Contig1_All	ko00970
CL10856.Contig2_All	ko00970
CL10858.Contig2_All	ko03013	ko03015
CL1086.Contig1_All	ko00195	ko01100
CL1086.Contig2_All	ko00195	ko01100
CL10860.Contig1_All	ko03040
CL10860.Contig2_All	ko03040
CL10860.Contig3_All	ko03040
CL10860.Contig4_All	ko03040
CL10860.Contig5_All	ko03040
CL10860.Contig6_All	ko03040
CL10862.Contig1_All	ko03013	ko03015
CL10862.Contig2_All	ko03013	ko03015
CL10862.Contig3_All	ko03013	ko03015
CL10862.Contig4_All	ko03013	ko03015
CL10863.Contig7_All	ko00380	ko00966	ko01110	ko01210
CL10866.Contig1_All	ko00040	ko00500	ko01100
CL10866.Contig2_All	ko00040	ko00500	ko01100
CL10871.Contig1_All	ko00561	ko01100	ko04626
CL10871.Contig2_All	ko00561	ko01100	ko04626
CL10871.Contig3_All	ko00561	ko01100	ko04626
CL10872.Contig3_All	ko03010
CL10872.Contig4_All	ko04144
CL10873.Contig1_All	ko03013	ko03015
CL10873.Contig2_All	ko03013	ko03015
CL10873.Contig3_All	ko03013	ko03015
CL10874.Contig1_All	ko04141
CL10874.Contig2_All	ko04141
CL10874.Contig3_All	ko04141
CL10875.Contig10_All	ko04075	ko04712
CL10875.Contig1_All	ko04075	ko04712
CL10875.Contig2_All	ko04075	ko04712
CL10875.Contig3_All	ko04075
CL10875.Contig4_All	ko04075	ko04712
CL10875.Contig5_All	ko04075	ko04712
CL10875.Contig6_All	ko04075	ko04712
CL10875.Contig7_All	ko04075	ko04712
CL10875.Contig8_All	ko04075	ko04712
CL10875.Contig9_All	ko04075	ko04712
CL10877.Contig10_All	ko00010	ko00020	ko00620	ko01100	ko01110	ko01200
CL10877.Contig1_All	ko00010	ko00020	ko00620	ko01100	ko01110	ko01200
CL10877.Contig2_All	ko00010	ko00020	ko00620	ko01100	ko01110	ko01200
CL10877.Contig3_All	ko00010	ko00020	ko00620	ko01100	ko01110	ko01200
CL10877.Contig4_All	ko00010	ko00020	ko00620	ko01100	ko01110	ko01200
CL10877.Contig5_All	ko00010	ko00020	ko00620	ko01100	ko01110	ko01200
CL10877.Contig6_All	ko00010	ko00020	ko00620	ko01100	ko01110	ko01200
CL10877.Contig7_All	ko00010	ko00020	ko00620	ko01100	ko01110	ko01200
CL10877.Contig8_All	ko00010	ko00020	ko00620	ko01100	ko01110	ko01200
CL10877.Contig9_All	ko00010	ko00020	ko00620	ko01100	ko01110	ko01200
CL10878.Contig1_All	ko00500	ko01100	ko01110
CL10878.Contig2_All	ko00500	ko01100	ko01110
CL10878.Contig3_All	ko00500	ko01100	ko01110
CL10878.Contig4_All	ko00500	ko01100	ko01110
CL10878.Contig5_All	ko00500	ko01100	ko01110
CL10879.Contig3_All	ko00073
CL10879.Contig4_All	ko00073
CL10879.Contig5_All	ko00073
CL1088.Contig1_All	ko00940	ko01100	ko01110
CL1088.Contig2_All	ko00940	ko01100	ko01110
CL1088.Contig3_All	ko00940	ko01100	ko01110
CL1088.Contig4_All	ko00940	ko01100	ko01110
CL1088.Contig5_All	ko00940	ko01100	ko01110
CL10881.Contig1_All	ko03440
CL10881.Contig2_All	ko03440
CL10881.Contig3_All	ko03440
CL10881.Contig4_All	ko03440
CL10884.Contig1_All	ko04144
CL10885.Contig1_All	ko00940	ko01100	ko01110
CL10885.Contig2_All	ko00520	ko00940	ko01100	ko01110	ko03022
CL10885.Contig3_All	ko03013	ko03015
CL10885.Contig4_All	ko00940	ko01100	ko01110	ko04144
CL10886.Contig1_All	ko00900
CL10886.Contig2_All	ko00900
CL10886.Contig3_All	ko00900
CL10886.Contig4_All	ko00900
CL10887.Contig1_All	ko00040	ko00052	ko00053	ko00520	ko01100
CL10887.Contig2_All	ko03013
CL10887.Contig3_All	ko03060	ko04141	ko04145	ko04626
CL10887.Contig4_All	ko03060	ko04141	ko04145	ko04626
CL10887.Contig5_All	ko03013	ko03015	ko03022
CL10889.Contig2_All	ko00310
CL10890.Contig2_All	ko00230	ko00240	ko00760	ko01100	ko01110
CL10892.Contig1_All	ko03013	ko03015	ko04626
CL10894.Contig1_All	ko00970	ko04626
CL10894.Contig2_All	ko00970
CL10894.Contig3_All	ko00970
CL10894.Contig4_All	ko00970
CL10898.Contig3_All	ko03013	ko03015	ko04626
CL10898.Contig5_All	ko03013	ko03015	ko04626
CL10899.Contig1_All	ko04626
CL10899.Contig2_All	ko04626
CL10899.Contig3_All	ko04626
CL10899.Contig4_All	ko04626
CL10899.Contig5_All	ko04626
CL10899.Contig6_All	ko03018
CL10900.Contig2_All	ko03013	ko03015
CL10904.Contig1_All	ko00563	ko01100
CL10904.Contig2_All	ko00563	ko01100
CL10904.Contig3_All	ko00563	ko01100
CL10904.Contig4_All	ko00563	ko01100
CL10904.Contig5_All	ko00563	ko01100
CL10905.Contig1_All	ko00260	ko01100	ko01200	ko01230
CL10905.Contig2_All	ko00260	ko01100	ko01200	ko01230
CL10905.Contig3_All	ko00260	ko01100	ko01200	ko01230
CL10909.Contig1_All	ko00940	ko01100	ko01110
CL10909.Contig2_All	ko00940	ko01100	ko01110
CL10909.Contig3_All	ko00940	ko01100	ko01110
CL10909.Contig4_All	ko00940	ko01100	ko01110
CL10909.Contig5_All	ko00940	ko01100	ko01110
CL10909.Contig6_All	ko00940	ko01100	ko01110
CL1091.Contig10_All	ko00402	ko00943	ko00945	ko01110
CL1091.Contig11_All	ko00943
CL1091.Contig12_All	ko00402	ko00943	ko00945	ko01110
CL1091.Contig13_All	ko00402	ko00943	ko00945
CL1091.Contig1_All	ko00402	ko00943	ko00945	ko01110
CL1091.Contig2_All	ko00943	ko00945
CL1091.Contig3_All	ko00402	ko00943	ko00945	ko01110
CL1091.Contig4_All	ko00402	ko00943	ko00945
CL1091.Contig5_All	ko00943	ko00945	ko01110
CL1091.Contig6_All	ko00402	ko00943	ko00945	ko01110
CL1091.Contig7_All	ko00943
CL1091.Contig8_All	ko00943
CL1091.Contig9_All	ko00943
CL10910.Contig1_All	ko04712
CL10910.Contig2_All	ko04712
CL10911.Contig1_All	ko04075
CL10911.Contig2_All	ko04075
CL10911.Contig3_All	ko04075
CL10911.Contig4_All	ko04075
CL10911.Contig5_All	ko04075
CL10915.Contig1_All	ko03440
CL10915.Contig2_All	ko03013	ko03440
CL10915.Contig3_All	ko00940	ko01100	ko01110	ko03440	ko04141
CL10915.Contig4_All	ko03013	ko03440
CL1092.Contig1_All	ko04626
CL1092.Contig2_All	ko04626
CL1092.Contig3_All	ko04626
CL1092.Contig4_All	ko04626
CL1092.Contig5_All	ko04626
CL10920.Contig1_All	ko00970	ko04140
CL10920.Contig2_All	ko00970	ko04140
CL10920.Contig3_All	ko00970	ko03013	ko03015	ko04140
CL10920.Contig4_All	ko00970	ko04120	ko04140
CL10921.Contig1_All	ko00100	ko01100	ko01110
CL10921.Contig2_All	ko00100	ko01100	ko01110
CL10921.Contig3_All	ko00100	ko01100	ko01110
CL10921.Contig4_All	ko00100	ko01100	ko01110
CL10921.Contig5_All	ko00100	ko01100	ko01110
CL10921.Contig6_All	ko00100	ko01100	ko01110
CL1093.Contig1_All	ko00010	ko00030	ko00051	ko00710	ko00940	ko01100	ko01110	ko01200	ko01230
CL1093.Contig2_All	ko00010	ko00030	ko00051	ko00710	ko00940	ko01100	ko01110	ko01200	ko01230
CL1093.Contig3_All	ko00010	ko00030	ko00051	ko00230	ko00240	ko00710	ko00940	ko01100	ko01110	ko01200	ko01230	ko03020
CL10933.Contig1_All	ko00460	ko00630	ko00910	ko01200	ko03013	ko03015	ko04626
CL10933.Contig2_All	ko00460	ko00630	ko00910	ko01200	ko04626
CL10933.Contig3_All	ko00460	ko00630	ko00910	ko01200	ko04626
CL10933.Contig4_All	ko00460	ko00630	ko00910	ko01200	ko04626
CL10936.Contig1_All	ko04141
CL10936.Contig2_All	ko04141
CL10936.Contig3_All	ko04141
CL10939.Contig1_All	ko04626
CL10939.Contig2_All	ko04626
CL10939.Contig3_All	ko04626
CL1094.Contig10_All	ko03013	ko04626
CL1094.Contig11_All	ko03013	ko04626
CL1094.Contig1_All	ko04626
CL1094.Contig2_All	ko03013
CL1094.Contig3_All	ko00940	ko01100	ko01110	ko03013	ko03015
CL1094.Contig4_All	ko04626
CL1094.Contig5_All	ko04626
CL1094.Contig6_All	ko03013	ko04626
CL1094.Contig7_All	ko03013
CL1094.Contig8_All	ko04626
CL1094.Contig9_All	ko03013	ko03015
CL10940.Contig1_All	ko00230	ko00240	ko00940	ko01100	ko01110	ko03020	ko04626
CL10940.Contig2_All	ko00940	ko01100	ko01110
CL10940.Contig3_All	ko00230	ko00240	ko00940	ko01100	ko01110	ko03020
CL10940.Contig4_All	ko00230	ko00240	ko00940	ko01100	ko01110	ko03020	ko04626
CL10940.Contig5_All	ko00230	ko00240	ko00940	ko01100	ko01110	ko03020
CL10940.Contig6_All	ko00230	ko00240	ko00940	ko01100	ko01110	ko03020	ko04626
CL10940.Contig7_All	ko00940	ko01100	ko01110
CL10942.Contig1_All	ko00940	ko01100	ko01110
CL10942.Contig2_All	ko00940	ko01100	ko01110
CL10945.Contig2_All	ko03013	ko03015
CL10946.Contig3_All	ko00130	ko01100	ko01110
CL10947.Contig1_All	ko00230	ko00240	ko01100	ko03020
CL10947.Contig2_All	ko04626
CL10948.Contig1_All	ko00480
CL10948.Contig2_All	ko00480
CL10948.Contig3_All	ko00480
CL10948.Contig4_All	ko00480
CL10948.Contig5_All	ko00480
CL10948.Contig6_All	ko00480
CL1095.Contig10_All	ko00520	ko00940	ko01100	ko01110
CL1095.Contig13_All	ko00520	ko01100
CL1095.Contig6_All	ko00520	ko01100	ko04141
CL1095.Contig9_All	ko00520	ko00940	ko01100	ko01110
CL10950.Contig5_All	ko04626
CL10950.Contig6_All	ko04626
CL10950.Contig7_All	ko03013	ko03015
CL10952.Contig1_All	ko00230	ko00240	ko01100	ko03020
CL10952.Contig2_All	ko00230	ko00240	ko01100	ko03020
CL10952.Contig3_All	ko00230	ko00240	ko01100	ko03020
CL10952.Contig4_All	ko00230	ko00240	ko01100	ko03020
CL10955.Contig1_All	ko03013
CL10955.Contig2_All	ko03013
CL10955.Contig3_All	ko03013
CL10955.Contig4_All	ko03013
CL10955.Contig5_All	ko03013
CL10956.Contig1_All	ko00010	ko01100	ko01110	ko01200	ko01230	ko03018
CL10956.Contig2_All	ko00010	ko01100	ko01110	ko01200	ko01230	ko03018
CL10956.Contig3_All	ko00010	ko01100	ko01110	ko01200	ko01230	ko03018
CL10956.Contig4_All	ko00010	ko01100	ko01110	ko01200	ko01230	ko03018
CL10957.Contig1_All	ko00052	ko00561	ko00600	ko00603
CL10957.Contig3_All	ko00052	ko00561	ko00600	ko00603
CL10958.Contig1_All	ko03013
CL10958.Contig2_All	ko03013
CL10958.Contig3_All	ko03013
CL10958.Contig4_All	ko03013
CL10958.Contig5_All	ko03013
CL10958.Contig6_All	ko03013
CL10959.Contig1_All	ko03013	ko03015
CL10959.Contig2_All	ko03013	ko03015
CL10960.Contig1_All	ko03013	ko03015
CL10960.Contig2_All	ko03013	ko03015
CL10961.Contig2_All	ko04626
CL10963.Contig2_All	ko04626
CL10966.Contig1_All	ko00260	ko00750	ko01100	ko01110	ko01230
CL10966.Contig2_All	ko00260	ko00750	ko01100	ko01110	ko01230
CL10966.Contig3_All	ko00260	ko00750	ko01100	ko01110	ko01230
CL10966.Contig4_All	ko00260	ko00750	ko01100	ko01110	ko01230
CL10966.Contig5_All	ko00260	ko00750	ko01100	ko01110	ko01230
CL10966.Contig6_All	ko00260	ko00750	ko01100	ko01110	ko01230
CL10967.Contig1_All	ko03013	ko03015
CL10967.Contig2_All	ko03013	ko03015
CL10967.Contig3_All	ko03013	ko03015
CL10967.Contig4_All	ko03013	ko03015
CL10969.Contig1_All	ko03013	ko03015
CL10969.Contig2_All	ko03013	ko03015	ko04626
CL10970.Contig1_All	ko00940	ko01100	ko01110
CL10970.Contig2_All	ko00940	ko01100	ko01110	ko03013	ko03015
CL10970.Contig3_All	ko03013	ko03015
CL10970.Contig4_All	ko03013	ko03015
CL10970.Contig5_All	ko04626
CL10970.Contig6_All	ko03013	ko03015
CL10970.Contig7_All	ko04626
CL10971.Contig2_All	ko00561	ko00564	ko01100	ko01110
CL10971.Contig4_All	ko00561	ko00564	ko01100	ko01110
CL10971.Contig5_All	ko00561	ko00564	ko01100	ko01110
CL10971.Contig6_All	ko00561	ko00564	ko01100	ko01110	ko03013	ko03015
CL10971.Contig7_All	ko00561	ko00564	ko01100	ko01110	ko03013	ko03015
CL10972.Contig3_All	ko04144
CL10975.Contig1_All	ko03040
CL10975.Contig2_All	ko03040
CL10975.Contig3_All	ko03040
CL10975.Contig4_All	ko00310
CL10975.Contig5_All	ko03040
CL10975.Contig6_All	ko03013	ko03015	ko03040
CL10976.Contig1_All	ko00564	ko01100
CL10976.Contig2_All	ko00564	ko01100
CL10976.Contig3_All	ko00564	ko01100
CL10976.Contig4_All	ko00564	ko01100
CL10978.Contig1_All	ko03013	ko03015	ko04626
CL10978.Contig2_All	ko04626
CL1098.Contig1_All	ko00970	ko01100	ko03015
CL1098.Contig2_All	ko00970	ko01100	ko03015
CL1098.Contig3_All	ko00970	ko01100	ko03015
CL1098.Contig4_All	ko00970	ko01100	ko03015
CL1098.Contig5_All	ko03015
CL1098.Contig6_All	ko00970	ko01100	ko03015
CL1098.Contig7_All	ko00970	ko01100	ko03015
CL1098.Contig8_All	ko00970	ko01100	ko03015
CL1098.Contig9_All	ko00970	ko01100	ko03015
CL10981.Contig2_All	ko04626
CL10981.Contig3_All	ko04626
CL10981.Contig4_All	ko04626
CL10986.Contig1_All	ko03013
CL10987.Contig1_All	ko03013
CL10987.Contig2_All	ko03013
CL10987.Contig3_All	ko03013
CL10988.Contig1_All	ko03013	ko03015	ko04626
CL10988.Contig2_All	ko03013	ko03015	ko03040	ko04626
CL10988.Contig3_All	ko03013	ko03015	ko04626
CL10988.Contig4_All	ko03013	ko03015	ko04626
CL10988.Contig5_All	ko03013	ko03015
CL10988.Contig6_All	ko03013	ko03015	ko04626
CL10989.Contig1_All	ko03013	ko03015	ko03430	ko04626
CL10989.Contig2_All	ko03015	ko04626
CL10989.Contig3_All	ko03013	ko03015
CL10990.Contig1_All	ko03013	ko03015
CL10991.Contig1_All	ko04144
CL10991.Contig3_All	ko03013	ko03015	ko04144
CL10993.Contig1_All	ko00561	ko00564	ko01100	ko01110
CL10993.Contig2_All	ko00561	ko00564	ko01100	ko01110
CL10993.Contig3_All	ko00561	ko00564	ko01100	ko01110
CL10994.Contig1_All	ko04120
CL10994.Contig2_All	ko04120
CL10994.Contig3_All	ko04120
CL10995.Contig1_All	ko00230	ko00240	ko01100	ko03010	ko03020
CL10995.Contig2_All	ko00230	ko00240	ko01100	ko03010	ko03020
CL10998.Contig4_All	ko03060	ko04141	ko04145
CL10998.Contig5_All	ko04144
CL10999.Contig2_All	ko03013
CL10999.Contig3_All	ko03013
CL10999.Contig6_All	ko03013
CL11.Contig2_All	ko03022
CL11.Contig4_All	ko04144
CL11.Contig6_All	ko00520	ko01100
CL11.Contig7_All	ko03022
CL110.Contig2_All	ko03013	ko03015
CL110.Contig3_All	ko03013	ko03015	ko03060	ko04141	ko04144	ko04145
CL110.Contig4_All	ko04144
CL11001.Contig1_All	ko04626
CL11007.Contig2_All	ko00520	ko00940	ko01100	ko01110
CL11007.Contig4_All	ko03040
CL11008.Contig1_All	ko00460	ko01110
CL11008.Contig2_All	ko00460	ko01110
CL11008.Contig3_All	ko00460	ko01110
CL11009.Contig1_All	ko00240	ko00250	ko01100
CL11009.Contig2_All	ko00240	ko00250	ko01100
CL11009.Contig3_All	ko00240	ko00250	ko01100
CL11009.Contig4_All	ko00240	ko00250	ko01100
CL11009.Contig5_All	ko00240	ko00250	ko01100
CL1101.Contig10_All	ko03040
CL1101.Contig12_All	ko00520	ko01100	ko03040
CL1101.Contig4_All	ko03008
CL1101.Contig6_All	ko00520	ko01100
CL11010.Contig1_All	ko04141
CL11010.Contig2_All	ko04141
CL11010.Contig3_All	ko04141
CL11010.Contig4_All	ko04141
CL11010.Contig5_All	ko04141
CL11010.Contig6_All	ko04141
CL11012.Contig1_All	ko00561
CL11012.Contig2_All	ko00561
CL11012.Contig3_All	ko00561
CL11012.Contig4_All	ko00561
CL11012.Contig5_All	ko00561
CL11012.Contig6_All	ko00561
CL11015.Contig1_All	ko00100	ko00740	ko01100	ko01110
CL11015.Contig2_All	ko00100	ko00740	ko01100	ko01110
CL11015.Contig3_All	ko00100	ko00740	ko01100	ko01110
CL11015.Contig4_All	ko00100	ko00740	ko01100	ko01110
CL11017.Contig1_All	ko04626
CL11017.Contig2_All	ko04626
CL11018.Contig10_All	ko04626
CL11018.Contig11_All	ko04626
CL11018.Contig1_All	ko04626
CL11018.Contig2_All	ko04626
CL11018.Contig3_All	ko04626
CL11018.Contig4_All	ko04626
CL11018.Contig5_All	ko04626
CL11018.Contig6_All	ko04626
CL11018.Contig7_All	ko04626
CL11018.Contig8_All	ko04626
CL11018.Contig9_All	ko04626
CL11019.Contig10_All	ko03013	ko03015
CL11019.Contig16_All	ko03040
CL11019.Contig1_All	ko03013	ko03015
CL11019.Contig2_All	ko03013	ko03015
CL11019.Contig3_All	ko03013	ko03015
CL11019.Contig5_All	ko04144
CL11019.Contig7_All	ko03013	ko03015
CL11019.Contig8_All	ko00010	ko00030	ko00051	ko00052	ko00520	ko01100	ko01110	ko01200	ko01230	ko03013	ko03015	ko03018
CL1102.Contig1_All	ko00040	ko00500	ko01100
CL1102.Contig2_All	ko00040	ko00500	ko01100
CL11022.Contig1_All	ko04933
CL11022.Contig2_All	ko03013	ko03015	ko04626
CL11022.Contig3_All	ko04626	ko04933
CL11022.Contig4_All	ko04626
CL11023.Contig1_All	ko00500
CL11023.Contig2_All	ko00500
CL11023.Contig3_All	ko00500
CL11023.Contig4_All	ko00500
CL11024.Contig1_All	ko00940	ko01100	ko01110
CL11024.Contig2_All	ko00940	ko01100	ko01110
CL11024.Contig3_All	ko00940	ko01100	ko01110
CL11024.Contig4_All	ko00940	ko01100	ko01110
CL11027.Contig1_All	ko00230	ko00240	ko01100	ko03013	ko03020
CL11027.Contig2_All	ko00230	ko00240	ko01100	ko03013	ko03020
CL11027.Contig3_All	ko00230	ko00240	ko01100	ko03020
CL11029.Contig2_All	ko03013	ko03015
CL11029.Contig3_All	ko03013	ko03015
CL1103.Contig10_All	ko03013	ko03015
CL1103.Contig11_All	ko03040
CL1103.Contig12_All	ko03050
CL1103.Contig13_All	ko03050
CL1103.Contig14_All	ko04144
CL1103.Contig15_All	ko03013	ko03015
CL1103.Contig16_All	ko00906	ko01100	ko01110
CL1103.Contig23_All	ko00010	ko00030	ko00051	ko00052	ko00940	ko01100	ko01110	ko01200	ko01230	ko03018
CL1103.Contig25_All	ko00940	ko01100	ko01110
CL1103.Contig3_All	ko00940	ko01100	ko01110
CL1103.Contig4_All	ko03050
CL1103.Contig5_All	ko03050
CL1103.Contig7_All	ko03040
CL1103.Contig9_All	ko04144
CL11034.Contig1_All	ko02010
CL11034.Contig2_All	ko02010
CL11035.Contig1_All	ko04141
CL11035.Contig2_All	ko04141
CL11035.Contig3_All	ko04141
CL11035.Contig4_All	ko04141
CL11035.Contig5_All	ko04141
CL11035.Contig6_All	ko04141
CL11035.Contig7_All	ko04141
CL11037.Contig1_All	ko03030	ko03410	ko03420	ko03430	ko04144
CL11037.Contig2_All	ko04144
CL11039.Contig5_All	ko00520	ko01100	ko03013	ko03015	ko04144
CL11040.Contig2_All	ko03050
CL11040.Contig3_All	ko03050
CL11040.Contig5_All	ko03050
CL11040.Contig6_All	ko03050
CL11043.Contig1_All	ko00510	ko01100
CL11043.Contig2_All	ko00510	ko01100
CL11043.Contig3_All	ko00510	ko01100
CL11043.Contig4_All	ko00510	ko01100
CL11043.Contig5_All	ko00510	ko01100
CL11045.Contig1_All	ko04626
CL11045.Contig2_All	ko04626
CL11045.Contig3_All	ko04626
CL11045.Contig4_All	ko04626
CL11046.Contig2_All	ko04626
CL11048.Contig1_All	ko00750
CL11048.Contig2_All	ko00750
CL11048.Contig3_All	ko00750
CL11048.Contig4_All	ko00750
CL11048.Contig5_All	ko00750
CL11048.Contig6_All	ko00750
CL11048.Contig7_All	ko00750
CL11048.Contig8_All	ko00750
CL1105.Contig4_All	ko04626
CL11050.Contig2_All	ko04626
CL11050.Contig3_All	ko04626
CL11050.Contig4_All	ko04626
CL11052.Contig1_All	ko04146
CL11052.Contig2_All	ko04146
CL11052.Contig3_All	ko04146
CL11052.Contig4_All	ko04146
CL11052.Contig5_All	ko04146
CL11052.Contig6_All	ko04146
CL11052.Contig7_All	ko04146
CL11052.Contig8_All	ko04146
CL11053.Contig2_All	ko03013	ko03015
CL11054.Contig3_All	ko00010	ko00030	ko00051	ko00052	ko01100	ko01110	ko01200	ko01230	ko03018
CL11055.Contig1_All	ko03013	ko03015
CL11055.Contig2_All	ko03013	ko03015
CL11058.Contig1_All	ko00750	ko01100
CL11058.Contig2_All	ko00564	ko00750	ko01100
CL11058.Contig3_All	ko00750	ko01100
CL11058.Contig4_All	ko00750	ko01100
CL11058.Contig5_All	ko00750	ko01100
CL11059.Contig1_All	ko04075
CL11060.Contig1_All	ko03040
CL11060.Contig2_All	ko03040
CL11060.Contig3_All	ko03040
CL11060.Contig4_All	ko03040
CL11060.Contig5_All	ko03040
CL11063.Contig1_All	ko00261	ko00300	ko01100	ko01110	ko01230
CL11063.Contig2_All	ko00261	ko00300	ko01100	ko01110	ko01230
CL11063.Contig3_All	ko00261	ko00300	ko01100	ko01110	ko01230
CL11063.Contig4_All	ko00261	ko00300	ko01100	ko01110	ko01230
CL11070.Contig1_All	ko00670	ko01100
CL11070.Contig2_All	ko00670	ko01100
CL11070.Contig3_All	ko00670	ko01100
CL11071.Contig1_All	ko03013	ko03015	ko03060	ko04141	ko04145	ko04626
CL11071.Contig2_All	ko03060	ko04141	ko04145	ko04626
CL11071.Contig3_All	ko03013	ko03015	ko03060	ko04141	ko04145	ko04626
CL11071.Contig4_All	ko03013	ko03060	ko04141	ko04145	ko04626
CL11074.Contig1_All	ko03013	ko03015	ko04626
CL11074.Contig2_All	ko03013	ko03015	ko04626
CL11076.Contig1_All	ko03015	ko04626
CL11076.Contig2_All	ko00940	ko01100	ko01110	ko03015	ko04626
CL11076.Contig3_All	ko03015	ko04626
CL11077.Contig1_All	ko00900	ko01100	ko01110
CL11077.Contig2_All	ko00900	ko01100	ko01110
CL11077.Contig3_All	ko00900	ko01100	ko01110
CL11077.Contig4_All	ko00900	ko01100	ko01110
CL1108.Contig1_All	ko03015
CL1108.Contig2_All	ko03015
CL1108.Contig3_All	ko03015
CL1108.Contig4_All	ko03015
CL1108.Contig5_All	ko03015
CL1108.Contig6_All	ko03015
CL1108.Contig7_All	ko03015
CL11080.Contig1_All	ko00040
CL11080.Contig2_All	ko00040
CL11082.Contig1_All	ko00020	ko00630	ko01100	ko01110	ko01200	ko01210	ko01230	ko03013	ko03015
CL11082.Contig2_All	ko00020	ko00630	ko01100	ko01110	ko01200	ko01210	ko01230	ko03013	ko03015
CL11082.Contig3_All	ko00020	ko00630	ko01100	ko01110	ko01200	ko01210	ko01230	ko03013	ko03015	ko04626
CL11082.Contig4_All	ko00020	ko00630	ko01100	ko01110	ko01200	ko01210	ko01230	ko03013	ko03015
CL11082.Contig5_All	ko00020	ko00630	ko01100	ko01110	ko01200	ko01210	ko01230	ko03013	ko03015
CL11084.Contig1_All	ko03010
CL11084.Contig2_All	ko03010
CL11087.Contig1_All	ko00040	ko00500	ko01100
CL11087.Contig2_All	ko00040	ko00500	ko01100
CL11090.Contig2_All	ko04145
CL11090.Contig3_All	ko04145
CL11090.Contig4_All	ko04145
CL11090.Contig5_All	ko04145
CL11090.Contig6_All	ko04145
CL11091.Contig1_All	ko00480
CL11091.Contig2_All	ko00480
CL11091.Contig3_All	ko00480
CL11092.Contig1_All	ko00071	ko00592	ko01040	ko01100	ko01110	ko01212	ko04146
CL11092.Contig2_All	ko00071	ko00592	ko01040	ko01100	ko01110	ko01212	ko04146
CL11092.Contig3_All	ko00071	ko00592	ko01040	ko01100	ko01110	ko01212	ko04146
CL11092.Contig4_All	ko00071	ko00592	ko01040	ko01100	ko01110	ko01212	ko04146
CL11092.Contig5_All	ko00071	ko00592	ko01040	ko01100	ko01110	ko01212	ko04146
CL11095.Contig1_All	ko03013
CL11095.Contig2_All	ko03013
CL11099.Contig3_All	ko03013
CL111.Contig3_All	ko00520	ko01100
CL1110.Contig1_All	ko00940	ko01100	ko01110
CL1110.Contig2_All	ko00940	ko01100	ko01110
CL1110.Contig3_All	ko00940	ko01100	ko01110
CL1110.Contig4_All	ko00940	ko01100	ko01110	ko04144
CL1110.Contig5_All	ko00940	ko01100	ko01110
CL1110.Contig6_All	ko00940	ko01100	ko01110
CL1110.Contig7_All	ko00230	ko00240	ko00940	ko01100	ko01110	ko03020	ko03022
CL11101.Contig3_All	ko03018
CL11101.Contig4_All	ko03018
CL11103.Contig1_All	ko00260
CL11103.Contig2_All	ko00260
CL11103.Contig3_All	ko00260
CL11108.Contig1_All	ko03013	ko03015	ko04626
CL11108.Contig2_All	ko03013	ko03015
CL11108.Contig3_All	ko03013	ko03015
CL11108.Contig4_All	ko03013	ko03015
CL1111.Contig10_All	ko04141
CL1111.Contig11_All	ko04141
CL1111.Contig1_All	ko04141
CL1111.Contig2_All	ko04141
CL1111.Contig3_All	ko04141
CL1111.Contig4_All	ko04141
CL1111.Contig5_All	ko04141
CL1111.Contig6_All	ko04141
CL1111.Contig7_All	ko04141
CL1111.Contig8_All	ko04141
CL1111.Contig9_All	ko04141
CL11113.Contig2_All	ko00230	ko00240	ko01100	ko03020	ko04626
CL11116.Contig1_All	ko03040
CL11116.Contig2_All	ko03040
CL11116.Contig3_All	ko03040
CL11116.Contig4_All	ko03040
CL11116.Contig5_All	ko03040
CL11117.Contig2_All	ko03013
CL11117.Contig4_All	ko03013
CL11118.Contig1_All	ko00230	ko00240	ko01100	ko03020
CL11118.Contig2_All	ko03013	ko03015
CL11118.Contig3_All	ko03013	ko03015
CL11118.Contig4_All	ko03013	ko03015
CL11118.Contig5_All	ko03013	ko03015
CL11119.Contig1_All	ko03010
CL11119.Contig2_All	ko03010
CL1112.Contig1_All	ko00730	ko01100
CL1112.Contig2_All	ko00730	ko01100
CL1112.Contig3_All	ko00730	ko01100
CL1112.Contig4_All	ko00730	ko01100
CL1112.Contig5_All	ko00730	ko01100
CL11120.Contig1_All	ko03010
CL11120.Contig2_All	ko03010
CL11120.Contig3_All	ko03010
CL11120.Contig4_All	ko03010
CL11125.Contig1_All	ko03013	ko03015
CL11125.Contig2_All	ko00940	ko01100	ko01110	ko03013	ko03015
CL11125.Contig5_All	ko03013	ko03015
CL11128.Contig1_All	ko04712
CL11128.Contig2_All	ko04712
CL11128.Contig3_All	ko04712
CL11128.Contig4_All	ko04712
CL11128.Contig5_All	ko04712
CL11128.Contig6_All	ko04712
CL11129.Contig1_All	ko04712
CL11129.Contig2_All	ko04712
CL1113.Contig1_All	ko00510	ko01100	ko04075
CL1113.Contig2_All	ko00510	ko01100	ko04075
CL1113.Contig3_All	ko00510	ko01100	ko04075
CL1113.Contig4_All	ko00510	ko01100	ko04075
CL1113.Contig5_All	ko00510	ko01100	ko04075
CL11130.Contig1_All	ko04626
CL11130.Contig2_All	ko04626
CL11133.Contig1_All	ko03018
CL11133.Contig2_All	ko03018
CL11133.Contig3_All	ko03018
CL11133.Contig4_All	ko03018
CL11133.Contig5_All	ko03018
CL11133.Contig6_All	ko03018
CL11133.Contig7_All	ko03018
CL11136.Contig1_All	ko00510	ko01100	ko04075
CL11136.Contig2_All	ko00510	ko01100	ko04075
CL11136.Contig3_All	ko00510	ko01100	ko04075
CL11136.Contig4_All	ko00510	ko01100	ko04075	ko04626
CL11136.Contig5_All	ko00510	ko01100	ko04075	ko04626
CL11137.Contig1_All	ko00062	ko01110	ko04626
CL11137.Contig2_All	ko00062	ko01110	ko04626
CL11137.Contig3_All	ko00062	ko01110	ko04626
CL11137.Contig4_All	ko00062	ko01110	ko04626
CL11137.Contig5_All	ko00062	ko01110	ko04626
CL1114.Contig1_All	ko03013	ko03015
CL1114.Contig2_All	ko04626
CL1114.Contig3_All	ko03013	ko03015
CL1114.Contig4_All	ko03013	ko03015	ko04626
CL1114.Contig5_All	ko03013	ko03015	ko04626
CL1114.Contig6_All	ko03013	ko03015	ko04626
CL1114.Contig7_All	ko03013	ko03015	ko04626
CL1114.Contig8_All	ko03013	ko03015
CL11141.Contig1_All	ko00460	ko01110	ko04626
CL11141.Contig2_All	ko03013	ko03015
CL11141.Contig3_All	ko03013	ko03015	ko04626
CL11141.Contig4_All	ko03013	ko03015
CL11145.Contig1_All	ko00511
CL11145.Contig2_All	ko00511
CL11145.Contig3_All	ko00511
CL11145.Contig4_All	ko00511
CL11145.Contig5_All	ko00511
CL11145.Contig6_All	ko00511
CL11149.Contig1_All	ko00230	ko00240	ko00900	ko01100	ko01110	ko03010	ko03020
CL11149.Contig2_All	ko00230	ko00240	ko00900	ko01100	ko01110	ko03010	ko03020
CL11149.Contig3_All	ko00900	ko01110	ko03010
CL1115.Contig10_All	ko00940	ko01100	ko01110
CL1115.Contig11_All	ko00940	ko01100	ko01110
CL1115.Contig12_All	ko00940	ko01100	ko01110
CL1115.Contig13_All	ko00940	ko01100	ko01110
CL1115.Contig14_All	ko00940	ko01100	ko01110
CL1115.Contig15_All	ko00940	ko01100	ko01110
CL1115.Contig16_All	ko00940	ko01100	ko01110
CL1115.Contig17_All	ko00940	ko01100	ko01110
CL1115.Contig18_All	ko00940	ko01100	ko01110
CL1115.Contig19_All	ko00940	ko01100	ko01110
CL1115.Contig1_All	ko00940	ko01100	ko01110
CL1115.Contig2_All	ko00940	ko01100	ko01110
CL1115.Contig3_All	ko00940	ko01100	ko01110
CL1115.Contig4_All	ko00940	ko01100	ko01110
CL1115.Contig5_All	ko00940	ko01100	ko01110
CL1115.Contig6_All	ko00940	ko01100	ko01110
CL1115.Contig7_All	ko00940	ko01100	ko01110
CL1115.Contig8_All	ko00940	ko01100	ko01110
CL1115.Contig9_All	ko00940	ko01100	ko01110
CL11150.Contig2_All	ko03013	ko03015
CL11153.Contig1_All	ko00590	ko01100
CL11153.Contig2_All	ko00590	ko01100
CL11153.Contig3_All	ko00590	ko01100
CL11153.Contig4_All	ko00590	ko01100
CL11153.Contig5_All	ko00590	ko01100
CL11153.Contig6_All	ko00590	ko01100
CL11155.Contig1_All	ko04075	ko04712
CL11155.Contig2_All	ko04075	ko04712
CL11156.Contig1_All	ko04626
CL11156.Contig2_All	ko04626
CL11157.Contig1_All	ko00520
CL11157.Contig2_All	ko00520
CL11157.Contig3_All	ko00520
CL11157.Contig4_All	ko00520
CL11157.Contig5_All	ko00520
CL11157.Contig6_All	ko00520
CL11159.Contig3_All	ko00520	ko01100
CL11159.Contig4_All	ko00520	ko01100
CL11161.Contig1_All	ko00592	ko01100	ko01110
CL11161.Contig2_All	ko00592	ko01100	ko01110
CL11161.Contig3_All	ko00592	ko01100	ko01110
CL11161.Contig4_All	ko00592	ko01100	ko01110
CL11161.Contig5_All	ko00592	ko01100	ko01110
CL11161.Contig6_All	ko00592	ko01100	ko01110
CL11161.Contig7_All	ko00592	ko01100	ko01110
CL11164.Contig1_All	ko03013	ko03015	ko03022
CL11164.Contig2_All	ko03013	ko03015
CL11164.Contig3_All	ko03022
CL11165.Contig1_All	ko00564	ko00592	ko01100	ko01110
CL11165.Contig2_All	ko00564	ko00592	ko01100	ko01110
CL11167.Contig1_All	ko04120	ko04712
CL11167.Contig2_All	ko04120	ko04712
CL11167.Contig3_All	ko04120	ko04712
CL1117.Contig10_All	ko00563	ko01100
CL1117.Contig1_All	ko00563	ko01100
CL1117.Contig2_All	ko00563	ko01100
CL1117.Contig3_All	ko00563	ko01100
CL1117.Contig4_All	ko00563	ko01100
CL1117.Contig5_All	ko00563	ko01100
CL1117.Contig6_All	ko00563	ko01100
CL1117.Contig7_All	ko00563	ko01100
CL1117.Contig8_All	ko00563	ko01100
CL1117.Contig9_All	ko00563	ko01100
CL11170.Contig1_All	ko00940	ko01100	ko01110
CL11170.Contig2_All	ko00940	ko01100	ko01110
CL11170.Contig3_All	ko00940	ko01100	ko01110
CL11170.Contig4_All	ko00940	ko01100	ko01110
CL11170.Contig5_All	ko00940	ko01100	ko01110
CL11170.Contig6_All	ko00940	ko01100	ko01110
CL11170.Contig7_All	ko00940	ko01100	ko01110
CL11171.Contig10_All	ko03013
CL11171.Contig11_All	ko03013
CL11171.Contig4_All	ko03013
CL11171.Contig6_All	ko03013	ko03015	ko04626
CL11171.Contig8_All	ko03013
CL11174.Contig1_All	ko03013	ko03015	ko04626
CL11174.Contig2_All	ko03013	ko03015	ko04626
CL11174.Contig3_All	ko03013	ko03015	ko04626
CL11174.Contig4_All	ko04626
CL11175.Contig1_All	ko04141
CL11175.Contig2_All	ko04141
CL11175.Contig3_All	ko04141
CL11175.Contig4_All	ko04141
CL11176.Contig1_All	ko00270	ko00904	ko01100	ko01110
CL11176.Contig2_All	ko00270	ko00904	ko01100	ko01110
CL11176.Contig3_All	ko00941	ko01100	ko01110
CL11179.Contig1_All	ko03013	ko03015
CL11179.Contig2_All	ko03013	ko03015	ko04144
CL11179.Contig5_All	ko03013	ko03015
CL1118.Contig1_All	ko00910	ko00940	ko01100	ko01110
CL11180.Contig1_All	ko04144	ko04626
CL11180.Contig2_All	ko03060	ko04141	ko04145
CL11184.Contig1_All	ko04120
CL11184.Contig2_All	ko04120
CL11184.Contig3_All	ko04120
CL11186.Contig1_All	ko04144
CL11186.Contig2_All	ko04144
CL11186.Contig3_All	ko04144
CL11186.Contig4_All	ko04144
CL11186.Contig5_All	ko04144
CL11186.Contig6_All	ko04144
CL11186.Contig7_All	ko04144
CL11186.Contig8_All	ko04144
CL11186.Contig9_All	ko04144
CL1119.Contig1_All	ko03013	ko03015	ko04626
CL1119.Contig2_All	ko03013	ko03015
CL1119.Contig3_All	ko03013	ko03015	ko03040
CL1119.Contig4_All	ko03013	ko03015	ko03040
CL1119.Contig5_All	ko03013	ko03015	ko03018
CL11190.Contig1_All	ko03010
CL11190.Contig2_All	ko03010
CL11190.Contig3_All	ko03010
CL11192.Contig1_All	ko03040
CL11192.Contig3_All	ko03040
CL11194.Contig10_All	ko03040
CL11194.Contig11_All	ko03040
CL11194.Contig12_All	ko03040
CL11194.Contig1_All	ko03040
CL11194.Contig2_All	ko03040
CL11194.Contig3_All	ko03040
CL11194.Contig4_All	ko03040
CL11194.Contig5_All	ko03040
CL11194.Contig6_All	ko03040
CL11194.Contig7_All	ko03040
CL11194.Contig8_All	ko03040
CL11194.Contig9_All	ko03040
CL11195.Contig1_All	ko00511	ko00520	ko00531	ko00603	ko00604	ko01100
CL11195.Contig2_All	ko00511	ko00520	ko00531	ko00603	ko00604	ko01100
CL11195.Contig3_All	ko00511	ko00520	ko00531	ko00603	ko00604	ko01100
CL11195.Contig4_All	ko00511	ko00520	ko00531	ko00603	ko00604	ko01100
CL11195.Contig5_All	ko00511	ko00520	ko00531	ko00603	ko00604	ko01100
CL11195.Contig6_All	ko00511	ko00520	ko00531	ko00603	ko00604	ko01100
CL11195.Contig7_All	ko00511	ko00520	ko00531	ko00603	ko00604	ko01100
CL112.Contig1_All	ko00040	ko00052	ko00053	ko00230	ko00240	ko00520	ko01100	ko03020
CL112.Contig2_All	ko00010	ko00030	ko00051	ko00350	ko00710	ko00950	ko01100	ko01110	ko01200	ko01230	ko04626
CL112.Contig3_All	ko00010	ko00030	ko00051	ko00710	ko01100	ko01110	ko01200	ko01230
CL112.Contig4_All	ko00010	ko00030	ko00040	ko00051	ko00052	ko00053	ko00520	ko00710	ko01100	ko01110	ko01200	ko01230	ko03013	ko03015	ko03040
CL112.Contig5_All	ko00010	ko00030	ko00051	ko00100	ko00710	ko01100	ko01110	ko01200	ko01230	ko03022	ko04626
CL112.Contig6_All	ko03018
CL112.Contig7_All	ko00040	ko00052	ko00053	ko00230	ko00240	ko00520	ko01100	ko02010	ko03020
CL112.Contig8_All	ko00010	ko00030	ko00051	ko00100	ko00710	ko01100	ko01110	ko01200	ko01230	ko03022
CL11202.Contig2_All	ko03013	ko03015
CL11202.Contig3_All	ko03013	ko03015
CL11203.Contig1_All	ko00310	ko03022	ko04144	ko04626
CL11203.Contig3_All	ko04626
CL11203.Contig4_All	ko04626
CL11203.Contig5_All	ko04626
CL11205.Contig1_All	ko00073	ko01110
CL11205.Contig2_All	ko00073	ko01110
CL11205.Contig3_All	ko00073	ko01110
CL11205.Contig4_All	ko00073	ko01100
CL11205.Contig5_All	ko00073	ko01110
CL11205.Contig6_All	ko00073
CL11207.Contig2_All	ko03040
CL11207.Contig3_All	ko00010	ko00030	ko00051	ko00052	ko01100	ko01110	ko01200	ko01230	ko03018	ko03040
CL11207.Contig4_All	ko00940	ko01100	ko01110	ko03040
CL11207.Contig5_All	ko00520	ko00940	ko01100	ko01110
CL11207.Contig6_All	ko00010	ko00030	ko00051	ko00052	ko01100	ko01110	ko01200	ko01230	ko03018	ko03040
CL11207.Contig7_All	ko00010	ko00030	ko00051	ko00052	ko00940	ko01100	ko01110	ko01200	ko01230	ko03018	ko03040
CL11208.Contig13_All	ko04626
CL11208.Contig4_All	ko04626
CL11212.Contig1_All	ko00040	ko00500	ko01100
CL11212.Contig2_All	ko00040	ko00500	ko01100
CL11212.Contig3_All	ko00040	ko00500	ko01100
CL11212.Contig4_All	ko00040	ko00500	ko01100
CL11215.Contig1_All	ko00941	ko01100	ko01110
CL11215.Contig2_All	ko00941	ko01100	ko01110
CL11215.Contig3_All	ko00941	ko01100	ko01110
CL11215.Contig4_All	ko00941	ko01100	ko01110
CL11215.Contig6_All	ko00941	ko01100	ko01110
CL11217.Contig11_All	ko00010	ko00051	ko00562	ko00710	ko01100	ko01110	ko01200	ko01230
CL11217.Contig12_All	ko00010	ko00051	ko00562	ko00710	ko01100	ko01110	ko01200	ko01230
CL11217.Contig13_All	ko00010	ko00051	ko00562	ko00710	ko01100	ko01110	ko01200	ko01230
CL11217.Contig14_All	ko00010	ko00051	ko00562	ko00710	ko01100	ko01110	ko01200	ko01230
CL11217.Contig15_All	ko00010	ko00051	ko00562	ko00710	ko01100	ko01110	ko01200	ko01230
CL11217.Contig1_All	ko00010	ko00051	ko00562	ko00710	ko01100	ko01110	ko01200	ko01230
CL11217.Contig2_All	ko00010	ko00051	ko00562	ko00710	ko01100	ko01110	ko01200	ko01230
CL1122.Contig10_All	ko03013
CL1122.Contig11_All	ko03013
CL1122.Contig12_All	ko03013
CL1122.Contig1_All	ko03013
CL1122.Contig3_All	ko04144
CL1122.Contig4_All	ko03013
CL1122.Contig5_All	ko03013
CL1122.Contig6_All	ko03013
CL1122.Contig7_All	ko03013
CL1122.Contig8_All	ko03013
CL1122.Contig9_All	ko03013
CL11220.Contig2_All	ko03013	ko03015
CL11220.Contig3_All	ko03013	ko03015	ko03040
CL11220.Contig4_All	ko03040
CL11222.Contig1_All	ko04144
CL11222.Contig2_All	ko00520	ko01100
CL11223.Contig1_All	ko01100
CL11223.Contig2_All	ko01100
CL11223.Contig3_All	ko01100
CL11223.Contig4_All	ko01100
CL11224.Contig1_All	ko00970	ko03013	ko03015
CL11224.Contig2_All	ko03013	ko03015
CL11224.Contig3_All	ko00970	ko03013	ko03015	ko04626
CL11224.Contig4_All	ko00970	ko03013	ko03015	ko04626
CL11224.Contig5_All	ko00970
CL11224.Contig6_All	ko03013	ko03015
CL11224.Contig8_All	ko03013	ko03015
CL11224.Contig9_All	ko00970
CL11225.Contig1_All	ko03013	ko03015
CL11225.Contig2_All	ko03013	ko03015
CL11225.Contig3_All	ko03013	ko03015
CL11227.Contig2_All	ko00940	ko01100	ko01110
CL11227.Contig3_All	ko00940	ko01100	ko01110
CL11228.Contig1_All	ko00531	ko01100
CL11228.Contig2_All	ko00531	ko01100
CL11228.Contig3_All	ko00531	ko01100
CL11228.Contig4_All	ko00531	ko01100
CL11228.Contig5_All	ko00531	ko01100
CL11228.Contig6_All	ko00531	ko01100
CL11228.Contig7_All	ko00531	ko01100
CL11230.Contig2_All	ko04075
CL11230.Contig3_All	ko04075	ko04712
CL11230.Contig4_All	ko04075
CL11230.Contig5_All	ko04075	ko04712
CL11230.Contig6_All	ko04075
CL11231.Contig1_All	ko03030	ko03420	ko03430
CL11231.Contig2_All	ko00940	ko01100	ko01110	ko03013	ko03030	ko03420	ko03430	ko04626
CL11231.Contig3_All	ko00230	ko00240	ko01100	ko03020	ko03030	ko03420	ko03430	ko04626
CL11231.Contig4_All	ko03030	ko03420	ko03430	ko04626
CL11231.Contig5_All	ko03030	ko03420	ko03430	ko04626
CL11231.Contig6_All	ko00230	ko00240	ko01100	ko03020	ko03030	ko03420	ko03430	ko04626
CL11231.Contig7_All	ko00230	ko00240	ko01100	ko03020	ko03030	ko03420	ko03430	ko04626
CL11231.Contig8_All	ko03030	ko03420	ko03430	ko04626
CL11234.Contig1_All	ko00052	ko00511	ko00531	ko00600	ko00604	ko01100
CL11234.Contig2_All	ko00052	ko00511	ko00531	ko00600	ko00604	ko01100
CL11236.Contig1_All	ko00100	ko00740	ko01100	ko01110
CL11236.Contig2_All	ko00100	ko00740	ko01100	ko01110
CL11237.Contig1_All	ko00860	ko01100	ko01110
CL11237.Contig3_All	ko00860	ko01100	ko01110
CL11241.Contig2_All	ko00520	ko01100
CL11241.Contig5_All	ko00520	ko01100
CL11241.Contig6_All	ko00520	ko01100
CL11242.Contig1_All	ko03010
CL11242.Contig2_All	ko03010
CL11245.Contig1_All	ko03060
CL11245.Contig2_All	ko03060
CL11245.Contig3_All	ko03060
CL11246.Contig2_All	ko03013	ko03015
CL11246.Contig3_All	ko03013
CL11246.Contig4_All	ko03013	ko03015
CL11248.Contig1_All	ko03013	ko03015	ko03040
CL11248.Contig2_All	ko00040	ko03013	ko03015	ko03040	ko04144
CL11248.Contig3_All	ko03013	ko03015	ko03040	ko04144
CL11250.Contig1_All	ko04140
CL11250.Contig2_All	ko04140
CL11250.Contig3_All	ko04140
CL11250.Contig4_All	ko04140
CL11252.Contig1_All	ko04144
CL11255.Contig1_All	ko03008
CL11255.Contig2_All	ko03008
CL1126.Contig1_All	ko04626
CL1126.Contig2_All	ko04626
CL1126.Contig3_All	ko04626
CL1126.Contig4_All	ko04626
CL1126.Contig5_All	ko04626
CL11260.Contig2_All	ko03430
CL11260.Contig3_All	ko03430
CL11261.Contig2_All	ko03013	ko03015
CL11261.Contig3_All	ko03013	ko03015
CL11261.Contig4_All	ko03013	ko03015	ko04626
CL11261.Contig5_All	ko03013	ko03015
CL11261.Contig6_All	ko03013	ko03015
CL11261.Contig7_All	ko03013	ko03015	ko04626
CL11263.Contig1_All	ko03040
CL11263.Contig2_All	ko03040
CL11263.Contig3_All	ko03040
CL11266.Contig1_All	ko04075
CL11266.Contig2_All	ko04075
CL11266.Contig3_All	ko04075
CL11266.Contig4_All	ko04075
CL11266.Contig5_All	ko04075
CL11266.Contig6_All	ko04075
CL11268.Contig1_All	ko04075
CL11268.Contig2_All	ko04075
CL11268.Contig3_All	ko04075
CL11269.Contig10_All	ko00240	ko01100
CL11269.Contig11_All	ko00240	ko01100
CL11269.Contig12_All	ko00240	ko01100
CL11269.Contig13_All	ko00240	ko01100
CL11269.Contig14_All	ko00240	ko01100
CL11269.Contig1_All	ko00240	ko01100
CL11269.Contig2_All	ko00240	ko01100
CL11269.Contig3_All	ko00240	ko01100
CL11269.Contig4_All	ko00240	ko01100
CL11269.Contig5_All	ko00240	ko01100
CL11269.Contig6_All	ko00240	ko01100
CL11269.Contig7_All	ko00240	ko01100
CL11269.Contig8_All	ko00240	ko01100
CL11269.Contig9_All	ko00240	ko01100
CL11270.Contig1_All	ko00940	ko01100	ko01110
CL11270.Contig2_All	ko00940	ko01100	ko01110
CL11270.Contig3_All	ko00940	ko01100	ko01110
CL11272.Contig10_All	ko04626
CL11272.Contig11_All	ko04626
CL11272.Contig12_All	ko04626
CL11272.Contig13_All	ko04626
CL11272.Contig1_All	ko04626
CL11272.Contig2_All	ko04626
CL11272.Contig3_All	ko04626
CL11272.Contig4_All	ko04626
CL11272.Contig5_All	ko04626
CL11272.Contig6_All	ko04626
CL11272.Contig7_All	ko04626
CL11272.Contig8_All	ko04626
CL11272.Contig9_All	ko04626
CL11274.Contig3_All	ko03013	ko03015
CL11280.Contig1_All	ko00330	ko01100
CL11280.Contig2_All	ko00330	ko01100
CL11280.Contig3_All	ko00330	ko01100
CL11280.Contig4_All	ko00330	ko01100
CL11280.Contig5_All	ko00330	ko01100
CL11284.Contig1_All	ko00230	ko00240	ko01100	ko03020
CL11284.Contig2_All	ko00230	ko00240	ko01100	ko03020
CL11287.Contig1_All	ko03013	ko03015	ko03022
CL11287.Contig2_All	ko00940	ko01100	ko01110
CL1129.Contig10_All	ko00380	ko01100
CL1129.Contig11_All	ko00380	ko01100
CL1129.Contig2_All	ko00380	ko01100
CL1129.Contig3_All	ko00380	ko01100
CL1129.Contig4_All	ko00380	ko01100	ko04075
CL1129.Contig6_All	ko00380	ko01100	ko04075
CL1129.Contig7_All	ko00380	ko01100
CL1129.Contig8_All	ko00380	ko01100
CL1129.Contig9_All	ko00380	ko01100	ko04075
CL11292.Contig1_All	ko03013
CL11292.Contig2_All	ko03013
CL11292.Contig3_All	ko03013
CL11292.Contig4_All	ko03013
CL11293.Contig1_All	ko00511	ko00520	ko00531	ko00603	ko00604	ko01100
CL11293.Contig2_All	ko00511	ko00520	ko00531	ko00603	ko00604	ko01100
CL11293.Contig3_All	ko00511	ko00520	ko00531	ko00603	ko00604	ko01100
CL11295.Contig1_All	ko03013	ko04120
CL11295.Contig2_All	ko03013	ko04120
CL11295.Contig3_All	ko03013	ko04120
CL11295.Contig4_All	ko03013	ko04120
CL11295.Contig5_All	ko03013	ko04120
CL11296.Contig1_All	ko03013	ko03015	ko04626
CL11296.Contig2_All	ko03013	ko03015	ko04626
CL11297.Contig1_All	ko00220	ko00460	ko00500	ko00940	ko01100	ko01110	ko01210	ko01230
CL11297.Contig2_All	ko00460	ko00500	ko00940	ko01100	ko01110
CL11301.Contig1_All	ko04075
CL11301.Contig2_All	ko00940	ko01100	ko01110	ko03013	ko03015	ko03022
CL11301.Contig4_All	ko04075
CL11301.Contig5_All	ko04075
CL11303.Contig1_All	ko03010
CL11303.Contig2_All	ko03010
CL11303.Contig3_All	ko03010
CL11303.Contig4_All	ko03010
CL11303.Contig5_All	ko03010
CL11303.Contig6_All	ko03010
CL11303.Contig7_All	ko03010
CL11303.Contig8_All	ko03010
CL11303.Contig9_All	ko03010
CL11307.Contig1_All	ko04626
CL11307.Contig3_All	ko04626
CL11307.Contig4_All	ko04626
CL11307.Contig6_All	ko03013	ko03015	ko04626
CL11307.Contig7_All	ko04626
CL11311.Contig1_All	ko00511	ko04144
CL11311.Contig2_All	ko00511	ko04144
CL11315.Contig1_All	ko03013	ko03015	ko04626
CL11316.Contig10_All	ko00940	ko01100	ko01110
CL11316.Contig12_All	ko00940	ko01100	ko01110
CL11316.Contig13_All	ko00940	ko01100	ko01110
CL11316.Contig14_All	ko00940	ko01100	ko01110
CL11316.Contig15_All	ko00940	ko01100	ko01110
CL11316.Contig16_All	ko00940	ko01100	ko01110
CL11316.Contig17_All	ko00940	ko01100	ko01110
CL11316.Contig18_All	ko00940	ko01100	ko01110
CL11316.Contig1_All	ko00940	ko01100	ko01110
CL11316.Contig20_All	ko00940	ko01100	ko01110
CL11316.Contig21_All	ko00940	ko01100	ko01110
CL11316.Contig22_All	ko00940	ko01100	ko01110
CL11316.Contig23_All	ko00940	ko01100	ko01110
CL11316.Contig24_All	ko00940	ko01100	ko01110
CL11316.Contig25_All	ko00940	ko01100	ko01110
CL11316.Contig26_All	ko00940	ko01100	ko01110
CL11316.Contig28_All	ko00940	ko01100	ko01110
CL11316.Contig2_All	ko00940	ko01100	ko01110
CL11316.Contig30_All	ko00940	ko01100	ko01110
CL11316.Contig32_All	ko00940	ko01100	ko01110
CL11316.Contig33_All	ko00940	ko01100	ko01110
CL11316.Contig34_All	ko00940	ko01100	ko01110
CL11316.Contig35_All	ko00940	ko01100	ko01110
CL11316.Contig36_All	ko00940	ko01100	ko01110
CL11316.Contig39_All	ko00940	ko01100	ko01110
CL11316.Contig40_All	ko00940	ko01100	ko01110
CL11316.Contig41_All	ko00940	ko01100	ko01110
CL11316.Contig42_All	ko00940	ko01100	ko01110
CL11316.Contig43_All	ko00940	ko01100	ko01110
CL11316.Contig44_All	ko00940	ko01100	ko01110
CL11316.Contig45_All	ko00940	ko01100	ko01110
CL11316.Contig46_All	ko00940	ko01100	ko01110
CL11316.Contig47_All	ko00940	ko01100	ko01110
CL11316.Contig48_All	ko00940	ko01100	ko01110
CL11316.Contig4_All	ko00940	ko01100	ko01110
CL11316.Contig51_All	ko00940	ko01100	ko01110
CL11316.Contig52_All	ko00940	ko01100	ko01110
CL11316.Contig53_All	ko00940	ko01100	ko01110
CL11316.Contig54_All	ko00940	ko01100	ko01110
CL11316.Contig55_All	ko00940	ko01100	ko01110
CL11316.Contig56_All	ko00940	ko01100	ko01110
CL11316.Contig57_All	ko00940	ko01100	ko01110
CL11316.Contig58_All	ko00940	ko01100	ko01110
CL11316.Contig59_All	ko00940	ko01100	ko01110
CL11316.Contig5_All	ko00940	ko01100	ko01110
CL11316.Contig61_All	ko00940	ko01100	ko01110
CL11316.Contig62_All	ko00940	ko01100	ko01110
CL11316.Contig64_All	ko00940	ko01100	ko01110
CL11316.Contig65_All	ko00940	ko01100	ko01110
CL11316.Contig66_All	ko00940	ko01100	ko01110
CL11316.Contig67_All	ko00940	ko01100	ko01110
CL11316.Contig68_All	ko00940	ko01100	ko01110
CL11316.Contig69_All	ko00940	ko01100	ko01110
CL11316.Contig6_All	ko00940	ko01100	ko01110
CL11316.Contig70_All	ko00940	ko01100	ko01110
CL11316.Contig71_All	ko00940	ko01100	ko01110
CL11316.Contig7_All	ko00940	ko01100	ko01110
CL11316.Contig9_All	ko00940	ko01100	ko01110
CL11320.Contig1_All	ko00520	ko01100
CL11320.Contig2_All	ko00520	ko01100
CL11322.Contig1_All	ko03015
CL11322.Contig2_All	ko03015
CL11322.Contig3_All	ko03015
CL11322.Contig4_All	ko03015
CL11322.Contig5_All	ko03015
CL11322.Contig6_All	ko03015
CL11322.Contig7_All	ko03015
CL11322.Contig8_All	ko03015
CL11322.Contig9_All	ko03015
CL11324.Contig1_All	ko03013
CL11324.Contig2_All	ko03013
CL11324.Contig3_All	ko03013
CL11325.Contig1_All	ko04626
CL11325.Contig2_All	ko04626
CL11325.Contig3_All	ko04626
CL11325.Contig4_All	ko04626
CL11325.Contig5_All	ko04626
CL11325.Contig6_All	ko04626
CL11325.Contig7_All	ko04626
CL11326.Contig1_All	ko00564	ko00565	ko01100
CL11326.Contig2_All	ko00564	ko00565	ko01100
CL11326.Contig3_All	ko00564	ko00565	ko01100
CL11326.Contig4_All	ko00564	ko00565	ko01100
CL11326.Contig5_All	ko00564	ko00565	ko01100
CL11326.Contig6_All	ko00564	ko00565	ko01100
CL11326.Contig7_All	ko00564	ko00565	ko01100
CL11326.Contig8_All	ko00564	ko00565	ko01100
CL11326.Contig9_All	ko00564	ko00565	ko01100
CL11328.Contig1_All	ko03030	ko03420	ko03430	ko03440
CL11328.Contig2_All	ko03030	ko03420	ko03430	ko03440
CL11328.Contig3_All	ko03030	ko03420	ko03430	ko03440
CL11330.Contig1_All	ko03013
CL11330.Contig2_All	ko03013
CL11334.Contig2_All	ko04075
CL11334.Contig3_All	ko04075
CL11334.Contig4_All	ko04075
CL11334.Contig5_All	ko04075
CL11334.Contig6_All	ko04075
CL11336.Contig2_All	ko03013	ko03015
CL11336.Contig3_All	ko03013	ko03015
CL11337.Contig1_All	ko04144
CL11338.Contig5_All	ko03040
CL11341.Contig2_All	ko00940	ko01100	ko01110	ko04626
CL11341.Contig3_All	ko00940	ko01100	ko01110	ko04626
CL11341.Contig4_All	ko00940	ko01100	ko01110	ko04626
CL11341.Contig5_All	ko00940	ko01100	ko01110	ko04626
CL11341.Contig6_All	ko00940	ko01100	ko01110	ko04626
CL11341.Contig7_All	ko00940	ko01100	ko01110	ko04626
CL11344.Contig10_All	ko03013	ko03015
CL11344.Contig13_All	ko00940	ko01100	ko01110
CL11344.Contig2_All	ko00940	ko01100	ko01110
CL11344.Contig3_All	ko00940	ko01100	ko01110
CL11344.Contig5_All	ko00940	ko01100	ko01110
CL11344.Contig7_All	ko00940	ko01100	ko01110
CL11345.Contig1_All	ko00740	ko01100	ko01110
CL11345.Contig2_All	ko00740	ko01100	ko01110
CL11346.Contig1_All	ko03010	ko03050
CL11346.Contig2_All	ko03050
CL11346.Contig3_All	ko03050
CL11346.Contig4_All	ko03050
CL11346.Contig5_All	ko03050
CL11347.Contig1_All	ko03013	ko03015
CL11351.Contig4_All	ko03013	ko03015	ko04626
CL11351.Contig5_All	ko03013	ko03015	ko04626
CL11354.Contig1_All	ko04141
CL11354.Contig2_All	ko04141
CL11354.Contig3_All	ko04141
CL11354.Contig4_All	ko04141
CL11354.Contig5_All	ko04141
CL11356.Contig1_All	ko03013	ko03015	ko04626
CL11356.Contig2_All	ko04626
CL11356.Contig3_All	ko04626
CL11356.Contig4_All	ko04626
CL11356.Contig5_All	ko04626
CL11357.Contig1_All	ko03013	ko03015	ko03018	ko03040
CL11357.Contig2_All	ko03013	ko03015	ko03018	ko03040
CL11358.Contig2_All	ko04626
CL11358.Contig3_All	ko04626
CL11358.Contig4_All	ko04626
CL11358.Contig5_All	ko04626
CL11358.Contig6_All	ko04626
CL11358.Contig7_All	ko04626
CL1136.Contig10_All	ko00520	ko01100	ko03013	ko03015
CL1136.Contig1_All	ko00520	ko01100	ko03040
CL1136.Contig2_All	ko03013	ko03015	ko03040
CL1136.Contig5_All	ko00940	ko01100	ko01110	ko03013	ko03015
CL1136.Contig6_All	ko00520	ko01100	ko03040
CL1136.Contig7_All	ko00520	ko01100	ko03013	ko03015
CL1136.Contig8_All	ko00910	ko00940	ko01100	ko01110	ko03013	ko03015
CL1136.Contig9_All	ko00520	ko01100	ko03040
CL11360.Contig1_All	ko00941	ko01100	ko01110
CL11360.Contig2_All	ko00941	ko01100	ko01110
CL11360.Contig3_All	ko00941	ko01100	ko01110
CL11360.Contig4_All	ko00941	ko01100	ko01110
CL11360.Contig5_All	ko00941	ko01100	ko01110
CL11362.Contig2_All	ko00940	ko01100	ko01110
CL11363.Contig2_All	ko03013	ko03015
CL11363.Contig3_All	ko03013	ko03015
CL11363.Contig4_All	ko00940	ko01100	ko01110	ko03013	ko04141
CL11364.Contig3_All	ko03040
CL11369.Contig1_All	ko00940	ko01100	ko01110
CL11369.Contig2_All	ko00940	ko01100	ko01110
CL11369.Contig3_All	ko00940	ko01100	ko01110
CL11369.Contig4_All	ko00940	ko01100	ko01110
CL11369.Contig5_All	ko00940	ko01100	ko01110
CL11369.Contig6_All	ko00940	ko01100	ko01110
CL1137.Contig3_All	ko04144
CL11370.Contig2_All	ko04075
CL11371.Contig1_All	ko03420
CL11371.Contig2_All	ko03420
CL11371.Contig3_All	ko03420
CL11371.Contig4_All	ko03420
CL11371.Contig5_All	ko03420
CL11371.Contig6_All	ko03420
CL11371.Contig7_All	ko03420
CL11371.Contig8_All	ko03420
CL11371.Contig9_All	ko03420
CL11372.Contig1_All	ko04140
CL11372.Contig2_All	ko04140
CL11372.Contig3_All	ko04140
CL11372.Contig4_All	ko04140
CL11372.Contig5_All	ko04140
CL11372.Contig6_All	ko04140
CL11372.Contig7_All	ko04140
CL11374.Contig1_All	ko00600	ko01100
CL11374.Contig2_All	ko00600	ko01100
CL11374.Contig3_All	ko00600	ko01100
CL11375.Contig1_All	ko03013	ko03015
CL11375.Contig2_All	ko01110
CL11375.Contig3_All	ko01110
CL11375.Contig4_All	ko01110
CL11377.Contig1_All	ko03010
CL11377.Contig2_All	ko03010
CL11378.Contig1_All	ko04626
CL11378.Contig3_All	ko00061	ko01100	ko01212	ko03040	ko04626
CL11378.Contig4_All	ko00061	ko01100	ko01212	ko03040	ko04626
CL1138.Contig13_All	ko03013	ko03015
CL1138.Contig1_All	ko03013	ko03015
CL1138.Contig2_All	ko03013	ko03015
CL1138.Contig3_All	ko03013	ko03015
CL1138.Contig7_All	ko03013	ko03015
CL11381.Contig2_All	ko00960	ko01100	ko01110
CL11381.Contig3_All	ko00960	ko01100	ko01110
CL11381.Contig4_All	ko00960	ko01100	ko01110
CL11381.Contig5_All	ko00960	ko01100	ko01110
CL11382.Contig1_All	ko00061	ko00071	ko01100	ko01212	ko04146
CL11382.Contig2_All	ko00061	ko00071	ko01100	ko01212	ko04146
CL11382.Contig3_All	ko00061	ko00071	ko01100	ko01212	ko04146
CL11382.Contig4_All	ko00061	ko00071	ko01100	ko01212	ko04146
CL11382.Contig5_All	ko00061	ko00071	ko01100	ko01212	ko04146
CL11382.Contig6_All	ko00061	ko00071	ko01100	ko01212	ko04146
CL11382.Contig7_All	ko00061	ko00071	ko01100	ko01212	ko04146
CL11382.Contig8_All	ko00061	ko00071	ko01100	ko01212	ko04146
CL11382.Contig9_All	ko00061	ko00071	ko01100	ko01212	ko04146
CL11385.Contig2_All	ko04626
CL11388.Contig1_All	ko03013	ko03015
CL11388.Contig2_All	ko03013	ko03015
CL11388.Contig3_All	ko03013	ko03015
CL11388.Contig4_All	ko03013	ko03015
CL11388.Contig5_All	ko03013	ko03015
CL11389.Contig1_All	ko00940	ko01100	ko01110
CL11389.Contig2_All	ko00940	ko01100	ko01110
CL11389.Contig3_All	ko00940	ko01100	ko01110
CL1139.Contig11_All	ko04626
CL1139.Contig12_All	ko04626
CL1139.Contig13_All	ko04626
CL1139.Contig15_All	ko04626
CL1139.Contig16_All	ko04626
CL1139.Contig18_All	ko04626
CL1139.Contig19_All	ko04626
CL1139.Contig1_All	ko00970	ko01100
CL1139.Contig20_All	ko04626
CL1139.Contig21_All	ko04626
CL1139.Contig2_All	ko04626
CL1139.Contig3_All	ko04626
CL1139.Contig6_All	ko04626
CL1139.Contig7_All	ko04626
CL1139.Contig9_All	ko04626
CL11390.Contig1_All	ko04626
CL11390.Contig2_All	ko04626
CL11390.Contig3_All	ko04626
CL11390.Contig4_All	ko04626
CL11390.Contig5_All	ko04626
CL11390.Contig6_All	ko04626
CL11391.Contig1_All	ko00270	ko00280	ko00290	ko00770	ko00966	ko01100	ko01110	ko01210	ko01230
CL11391.Contig2_All	ko00270	ko00280	ko00290	ko00770	ko00966	ko01100	ko01110	ko01210	ko01230
CL11393.Contig1_All	ko03040
CL11393.Contig2_All	ko03040
CL11395.Contig1_All	ko04626
CL11395.Contig2_All	ko04626
CL11396.Contig1_All	ko04626
CL11396.Contig2_All	ko04626
CL11396.Contig3_All	ko04626
CL11396.Contig4_All	ko04626
CL11397.Contig1_All	ko03013	ko03015	ko04626
CL11397.Contig2_All	ko03013	ko03015
CL11397.Contig3_All	ko03013	ko03015	ko04626
CL11398.Contig2_All	ko03013	ko04141
CL11398.Contig3_All	ko03013
CL11398.Contig4_All	ko03013	ko04141
CL11398.Contig5_All	ko03013
CL11399.Contig1_All	ko03013
CL11399.Contig2_All	ko03013
CL1140.Contig1_All	ko03013	ko03015
CL1140.Contig2_All	ko03013	ko03015
CL1140.Contig3_All	ko03013	ko03015
CL11400.Contig2_All	ko04141
CL11400.Contig3_All	ko04141
CL11400.Contig4_All	ko04141
CL11400.Contig5_All	ko04141
CL11400.Contig6_All	ko04141
CL11400.Contig7_All	ko04141
CL11403.Contig2_All	ko02010
CL11403.Contig3_All	ko02010
CL11403.Contig4_All	ko02010
CL11404.Contig1_All	ko00230	ko00240	ko01100	ko03013	ko03020
CL11404.Contig2_All	ko00230	ko00240	ko01100	ko03013	ko03020
CL11404.Contig3_All	ko00230	ko00240	ko01100	ko03013	ko03015	ko03020
CL11404.Contig4_All	ko00230	ko00240	ko01100	ko03013	ko03015	ko03020
CL11404.Contig5_All	ko03013
CL11405.Contig2_All	ko03013	ko03015
CL11406.Contig10_All	ko03013	ko03015
CL11406.Contig11_All	ko03013	ko03015	ko04626
CL11406.Contig1_All	ko03013	ko03015
CL11406.Contig2_All	ko03013	ko03015
CL11406.Contig3_All	ko03013	ko03015
CL11406.Contig4_All	ko03013	ko03015
CL11406.Contig5_All	ko03013	ko03015
CL11406.Contig6_All	ko04626
CL11406.Contig7_All	ko03013	ko03015	ko04626
CL11406.Contig9_All	ko03013	ko03015
CL11409.Contig1_All	ko03013	ko03015
CL11409.Contig2_All	ko03015	ko04626
CL11409.Contig3_All	ko03015	ko04626
CL1141.Contig2_All	ko00565	ko01100	ko04120
CL11410.Contig1_All	ko04075
CL11410.Contig2_All	ko04075
CL11415.Contig1_All	ko00040	ko00051	ko00052	ko00053	ko00561	ko01100
CL11415.Contig2_All	ko00040	ko00051	ko00052	ko00053	ko00561	ko01100
CL11415.Contig3_All	ko00040	ko00051	ko00052	ko00053	ko00561	ko01100
CL11415.Contig4_All	ko00040	ko00051	ko00052	ko00053	ko00561	ko01100
CL11415.Contig5_All	ko00040	ko00051	ko00052	ko00053	ko00561	ko01100
CL11415.Contig6_All	ko00040	ko00051	ko00052	ko00053	ko00561	ko01100
CL11416.Contig1_All	ko00010	ko00051	ko00562	ko00710	ko01100	ko01110	ko01200	ko01230
CL11416.Contig2_All	ko00010	ko00051	ko00562	ko00710	ko01100	ko01110	ko01200	ko01230
CL11416.Contig3_All	ko00010	ko00051	ko00562	ko00710	ko01100	ko01110	ko01200	ko01230
CL11418.Contig1_All	ko00520	ko00940	ko01100	ko01110	ko03008	ko03013	ko03015
CL11418.Contig2_All	ko03013	ko03015
CL11418.Contig3_All	ko00520	ko00940	ko01100	ko01110	ko03008	ko03013	ko03015
CL11419.Contig1_All	ko04626
CL11419.Contig2_All	ko04626
CL11419.Contig3_All	ko04626
CL11419.Contig4_All	ko04626
CL1142.Contig4_All	ko00940	ko01100	ko01110	ko04144
CL11420.Contig18_All	ko00260	ko00350	ko00360	ko00410	ko00950	ko00960	ko01100	ko01110
CL11420.Contig19_All	ko00260	ko00350	ko00360	ko00410	ko00950	ko00960	ko01100	ko01110
CL11420.Contig20_All	ko00260	ko00350	ko00360	ko00410	ko00950	ko00960	ko01100	ko01110
CL11420.Contig21_All	ko00260	ko00350	ko00360	ko00410	ko00950	ko00960	ko01100	ko01110
CL11420.Contig22_All	ko00260	ko00350	ko00360	ko00410	ko00950	ko00960	ko01100	ko01110
CL11420.Contig23_All	ko00260	ko00350	ko00360	ko00410	ko00950	ko00960	ko01100	ko01110
CL11420.Contig25_All	ko00260	ko00350	ko00360	ko00410	ko00950	ko00960	ko01100	ko01110
CL11420.Contig26_All	ko00260	ko00350	ko00360	ko00410	ko00950	ko00960	ko01100	ko01110
CL11420.Contig27_All	ko00260	ko00350	ko00360	ko00410	ko00950	ko00960	ko01100	ko01110
CL11420.Contig2_All	ko00260	ko00350	ko00360	ko00410	ko00950	ko00960	ko01100	ko01110
CL11420.Contig5_All	ko00260	ko00350	ko00360	ko00410	ko00460	ko00500	ko00940	ko00950	ko00960	ko01100	ko01110	ko03015
CL11420.Contig7_All	ko00260	ko00350	ko00360	ko00410	ko00950	ko00960	ko01100	ko01110
CL11423.Contig1_All	ko03030	ko03420	ko03430	ko03440
CL11423.Contig2_All	ko03030	ko03420	ko03430	ko03440
CL11424.Contig1_All	ko03018
CL11427.Contig3_All	ko00940	ko01100	ko01110
CL11427.Contig4_All	ko00940	ko01100	ko01110
CL11427.Contig5_All	ko00940	ko01100	ko01110
CL11428.Contig1_All	ko03013	ko03015
CL11428.Contig2_All	ko03040
CL1143.Contig2_All	ko04144
CL11432.Contig11_All	ko00195	ko01100
CL11432.Contig1_All	ko00940	ko01100	ko01110
CL11432.Contig8_All	ko00195	ko01100
CL11433.Contig10_All	ko00010	ko00020	ko00620	ko01100	ko01110	ko01200
CL11433.Contig11_All	ko00010	ko00020	ko00620	ko01100	ko01110	ko01200
CL11433.Contig12_All	ko00010	ko00020	ko00620	ko01100	ko01110	ko01200
CL11433.Contig13_All	ko00010	ko00020	ko00620	ko01100	ko01110	ko01200
CL11433.Contig14_All	ko00010	ko00020	ko00620	ko01100	ko01110	ko01200
CL11433.Contig15_All	ko00010	ko00020	ko00620	ko01100	ko01110	ko01200
CL11433.Contig16_All	ko00010	ko00020	ko00620	ko01100	ko01110	ko01200
CL11433.Contig17_All	ko00010	ko00020	ko00620	ko01100	ko01110	ko01200
CL11433.Contig18_All	ko00010	ko00020	ko00620	ko01100	ko01110	ko01200
CL11433.Contig19_All	ko00010	ko00020	ko00620	ko01100	ko01110	ko01200
CL11433.Contig1_All	ko00010	ko00020	ko00620	ko01100	ko01110	ko01200
CL11433.Contig20_All	ko00010	ko00020	ko00620	ko01100	ko01110	ko01200
CL11433.Contig21_All	ko00010	ko00020	ko00620	ko01100	ko01110	ko01200
CL11433.Contig22_All	ko00010	ko00020	ko00620	ko01100	ko01110	ko01200
CL11433.Contig23_All	ko00010	ko00020	ko00620	ko01100	ko01110	ko01200
CL11433.Contig24_All	ko00010	ko00020	ko00620	ko01100	ko01110	ko01200
CL11433.Contig25_All	ko00010	ko00020	ko00620	ko01100	ko01110	ko01200
CL11433.Contig26_All	ko00010	ko00020	ko00620	ko01100	ko01110	ko01200
CL11433.Contig27_All	ko00010	ko00020	ko00620	ko01100	ko01110	ko01200
CL11433.Contig28_All	ko00010	ko00020	ko00620	ko01100	ko01110	ko01200
CL11433.Contig2_All	ko00010	ko00020	ko00620	ko01100	ko01110	ko01200
CL11433.Contig3_All	ko00010	ko00020	ko00620	ko01100	ko01110	ko01200
CL11433.Contig4_All	ko00010	ko00020	ko00620	ko01100	ko01110	ko01200
CL11433.Contig5_All	ko00010	ko00020	ko00620	ko01100	ko01110	ko01200
CL11433.Contig6_All	ko00010	ko00020	ko00620	ko01100	ko01110	ko01200
CL11433.Contig7_All	ko00010	ko00020	ko00620	ko01100	ko01110	ko01200
CL11433.Contig8_All	ko00010	ko00020	ko00620	ko01100	ko01110	ko01200
CL11433.Contig9_All	ko00010	ko00020	ko00620	ko01100	ko01110	ko01200
CL11434.Contig1_All	ko00460	ko01110	ko03013	ko03015	ko04626
CL11434.Contig2_All	ko00460	ko01110	ko03013	ko03015
CL11436.Contig2_All	ko04626
CL11438.Contig1_All	ko04075	ko04626
CL11438.Contig2_All	ko04626
CL11439.Contig1_All	ko00230	ko00240	ko00940	ko01100	ko01110	ko03020
CL11439.Contig2_All	ko00940	ko01100	ko01110
CL11439.Contig3_All	ko00940	ko01100	ko01110
CL11439.Contig4_All	ko00230	ko00240	ko01100	ko03020
CL11439.Contig5_All	ko00940	ko01100	ko01110
CL11439.Contig6_All	ko04933
CL11440.Contig1_All	ko01100
CL11440.Contig2_All	ko01100
CL11440.Contig3_All	ko01100
CL11440.Contig4_All	ko01100
CL11440.Contig5_All	ko01100
CL11440.Contig6_All	ko01100
CL11440.Contig7_All	ko01100
CL11440.Contig8_All	ko01100
CL11443.Contig1_All	ko03013	ko04626
CL11443.Contig2_All	ko04626
CL11443.Contig3_All	ko03013	ko04626
CL11443.Contig4_All	ko04626
CL11443.Contig5_All	ko03013	ko04626
CL11445.Contig1_All	ko04144
CL11445.Contig2_All	ko04144
CL11445.Contig3_All	ko04144
CL11445.Contig4_All	ko04144
CL11447.Contig1_All	ko03013
CL11447.Contig2_All	ko03013
CL11447.Contig3_All	ko03013
CL11447.Contig4_All	ko03013
CL11447.Contig5_All	ko03013
CL11450.Contig2_All	ko04120
CL11451.Contig2_All	ko04144
CL11452.Contig1_All	ko00600	ko01100	ko04626
CL11452.Contig2_All	ko00600	ko01100	ko04626
CL11452.Contig3_All	ko00600	ko01100	ko04626
CL11455.Contig2_All	ko00500	ko00520	ko01100	ko04144
CL11455.Contig3_All	ko00230	ko00240	ko00500	ko01100	ko03020	ko04144
CL11455.Contig4_All	ko00230	ko00240	ko01100	ko03020
CL11455.Contig5_All	ko03022
CL11455.Contig6_All	ko04144
CL11456.Contig1_All	ko03013	ko03015
CL11456.Contig2_All	ko03013	ko03015
CL11456.Contig3_All	ko03013	ko03015
CL11459.Contig1_All	ko03013	ko03015
CL11459.Contig2_All	ko03013	ko03015
CL11459.Contig3_All	ko03013	ko03015	ko03022	ko04144
CL1146.Contig1_All	ko00020	ko00630	ko01100	ko01110	ko01200	ko01210	ko01230	ko03013	ko03015	ko04626
CL1146.Contig2_All	ko00020	ko00630	ko01100	ko01110	ko01200	ko01210	ko01230	ko03013	ko03015	ko04626
CL1146.Contig3_All	ko00020	ko00630	ko01100	ko01110	ko01200	ko01210	ko01230	ko03013	ko03015
CL1146.Contig4_All	ko00020	ko00630	ko01100	ko01110	ko01200	ko01210	ko01230	ko04626
CL1146.Contig5_All	ko00020	ko00630	ko01100	ko01110	ko01200	ko01210	ko01230	ko03013	ko03015
CL1146.Contig6_All	ko00020	ko00630	ko01100	ko01110	ko01200	ko01210	ko01230	ko03013	ko03015
CL11462.Contig2_All	ko00230	ko00240	ko01100	ko03020
CL11462.Contig3_All	ko00230	ko00240	ko01100	ko03020
CL11462.Contig4_All	ko00230	ko00240	ko01100	ko03020
CL11463.Contig2_All	ko00514
CL11463.Contig3_All	ko00514
CL11463.Contig4_All	ko00514
CL11463.Contig6_All	ko00514
CL11463.Contig7_All	ko00514
CL11463.Contig8_All	ko00514
CL11467.Contig2_All	ko00260	ko01100
CL11467.Contig3_All	ko00260	ko01100
CL11467.Contig4_All	ko00010	ko00040	ko00053	ko00071	ko00260	ko00280	ko00310	ko00330	ko00340	ko00380	ko00410	ko00561	ko00620	ko00903	ko01100	ko01110
CL11467.Contig5_All	ko00260	ko01100
CL11467.Contig6_All	ko00260	ko01100
CL11472.Contig2_All	ko03040
CL11474.Contig1_All	ko00940	ko01100	ko01110
CL11474.Contig2_All	ko00940	ko01100	ko01110
CL11476.Contig4_All	ko03013	ko03015	ko04626
CL11478.Contig2_All	ko03013	ko03015
CL11478.Contig3_All	ko03013	ko03015
CL11478.Contig4_All	ko03013	ko03015
CL11478.Contig5_All	ko03013	ko03015
CL11478.Contig6_All	ko03013	ko03015
CL11479.Contig10_All	ko00750
CL11479.Contig11_All	ko00750
CL11479.Contig12_All	ko00750
CL11479.Contig1_All	ko00750
CL11479.Contig2_All	ko00750
CL11479.Contig3_All	ko00750
CL11479.Contig4_All	ko00750
CL11479.Contig5_All	ko00750
CL11479.Contig6_All	ko00750
CL11479.Contig7_All	ko00750
CL11479.Contig8_All	ko00750
CL11479.Contig9_All	ko00750
CL1148.Contig13_All	ko04075
CL1148.Contig28_All	ko04075
CL1148.Contig39_All	ko03013
CL11480.Contig1_All	ko00670	ko01100
CL11480.Contig2_All	ko00670	ko01100
CL11480.Contig3_All	ko00670	ko01100
CL11480.Contig4_All	ko00670	ko01100	ko03013	ko03015
CL11480.Contig5_All	ko00670	ko01100
CL11481.Contig1_All	ko04626
CL11481.Contig2_All	ko04626
CL11481.Contig3_All	ko04626
CL11481.Contig4_All	ko04626
CL11485.Contig10_All	ko04626
CL11485.Contig1_All	ko04626
CL11485.Contig2_All	ko04626
CL11485.Contig3_All	ko04626
CL11485.Contig4_All	ko04626
CL11485.Contig5_All	ko04626
CL11485.Contig6_All	ko04626
CL11485.Contig7_All	ko00230	ko00240	ko01100	ko03020	ko04626
CL11485.Contig8_All	ko04626
CL11485.Contig9_All	ko00230	ko00240	ko01100	ko03020	ko04626
CL11489.Contig1_All	ko03008	ko03013
CL11489.Contig2_All	ko03008	ko03013
CL1149.Contig1_All	ko03060	ko04141	ko04144	ko04145	ko04626
CL1149.Contig2_All	ko00940	ko01100	ko01110	ko04144	ko04626
CL1149.Contig3_All	ko03060	ko04141	ko04144	ko04145	ko04626
CL1149.Contig4_All	ko00940	ko01100	ko01110	ko04144	ko04626
CL1149.Contig5_All	ko00940	ko01100	ko01110	ko04144	ko04626
CL1149.Contig6_All	ko00940	ko01100	ko01110	ko03060	ko04141	ko04144	ko04145	ko04626
CL1149.Contig7_All	ko00940	ko01100	ko01110	ko04144	ko04626
CL11495.Contig1_All	ko03013	ko03015
CL11495.Contig2_All	ko03013	ko03015
CL11495.Contig3_All	ko03013	ko03015	ko04626
CL11495.Contig4_All	ko03013	ko03015	ko04626
CL11495.Contig5_All	ko03013	ko03015
CL11502.Contig1_All	ko00040	ko00052	ko00053	ko00230	ko00240	ko00520	ko01100	ko03020
CL11502.Contig2_All	ko00040	ko00052	ko00053	ko00520	ko01100	ko04626
CL11504.Contig1_All	ko00480
CL11504.Contig2_All	ko00480
CL11504.Contig3_All	ko00480
CL11504.Contig4_All	ko00480
CL11504.Contig5_All	ko00480
CL11505.Contig2_All	ko03013	ko03015
CL11506.Contig1_All	ko00511
CL11506.Contig2_All	ko00511
CL11506.Contig3_All	ko00511
CL11506.Contig4_All	ko00511
CL11506.Contig5_All	ko00511
CL11507.Contig2_All	ko03013	ko03015
CL11507.Contig3_All	ko03013	ko03015
CL11507.Contig4_All	ko03013	ko03015
CL11507.Contig6_All	ko03013	ko03015
CL11509.Contig1_All	ko00230	ko00240	ko01100	ko03030
CL11509.Contig3_All	ko00230	ko00240	ko01100	ko03030
CL11509.Contig4_All	ko00230	ko00240	ko01100	ko03030
CL11509.Contig5_All	ko00230	ko00240	ko01100	ko03030
CL1151.Contig1_All	ko03010
CL1151.Contig2_All	ko03010
CL1151.Contig3_All	ko03010
CL1151.Contig4_All	ko03010
CL1151.Contig5_All	ko03010
CL11510.Contig1_All	ko00940	ko01100	ko01110	ko04144
CL11510.Contig2_All	ko00940	ko01100	ko01110	ko03013	ko03015	ko03022
CL11511.Contig1_All	ko04626
CL11511.Contig2_All	ko04626
CL11511.Contig3_All	ko04626
CL11511.Contig4_All	ko04626
CL11511.Contig5_All	ko04626
CL11511.Contig6_All	ko04626
CL11511.Contig7_All	ko04626
CL11512.Contig2_All	ko04120
CL11513.Contig1_All	ko04075
CL11513.Contig2_All	ko04075
CL11513.Contig3_All	ko04075
CL11516.Contig2_All	ko00500	ko01100
CL11517.Contig1_All	ko04144
CL11517.Contig5_All	ko04144
CL11518.Contig1_All	ko03013	ko03015
CL11518.Contig2_All	ko03013	ko03015	ko04626
CL11519.Contig1_All	ko01100
CL11519.Contig2_All	ko01100
CL11519.Contig3_All	ko01100
CL11519.Contig4_All	ko01100
CL11519.Contig5_All	ko01100
CL11519.Contig6_All	ko01100
CL11519.Contig7_All	ko01100
CL1152.Contig1_All	ko03013	ko03015	ko03060	ko04141	ko04145
CL1152.Contig2_All	ko03013
CL1152.Contig3_All	ko00230	ko00240	ko01100	ko03020
CL1152.Contig4_All	ko03013
CL1152.Contig5_All	ko00230	ko00240	ko01100	ko03020
CL1152.Contig6_All	ko03013	ko03015
CL11520.Contig11_All	ko00940	ko01100	ko01110
CL11520.Contig2_All	ko03013	ko03015
CL11520.Contig4_All	ko03013	ko03015
CL11520.Contig9_All	ko00940	ko01100	ko01110	ko03013	ko03015
CL11521.Contig1_All	ko00190	ko01100
CL11521.Contig2_All	ko00190	ko01100
CL11521.Contig3_All	ko00190	ko01100
CL11522.Contig5_All	ko03013	ko03015	ko03040
CL11525.Contig2_All	ko04933
CL11525.Contig3_All	ko03013	ko03015	ko04933
CL11527.Contig1_All	ko00620	ko00710	ko01100	ko01200
CL11527.Contig2_All	ko00620	ko00710	ko01100	ko01200
CL11529.Contig1_All	ko04144
CL1153.Contig10_All	ko00942
CL1153.Contig12_All	ko00942
CL1153.Contig13_All	ko00942
CL1153.Contig14_All	ko00942
CL1153.Contig15_All	ko00942
CL1153.Contig16_All	ko00942
CL1153.Contig17_All	ko00942
CL1153.Contig18_All	ko00942
CL1153.Contig19_All	ko00942
CL1153.Contig20_All	ko00942
CL1153.Contig22_All	ko00942
CL1153.Contig23_All	ko00942
CL1153.Contig24_All	ko00942
CL1153.Contig2_All	ko00942
CL1153.Contig3_All	ko00940
CL1153.Contig4_All	ko00942
CL1153.Contig5_All	ko00942
CL1153.Contig6_All	ko00942
CL1153.Contig8_All	ko00942
CL1153.Contig9_All	ko00942
CL11531.Contig1_All	ko00072	ko00280	ko00650	ko00900	ko01100	ko01110
CL11531.Contig8_All	ko00072	ko00280	ko00650	ko00900	ko01100	ko01110
CL11534.Contig2_All	ko03013	ko03015
CL11534.Contig3_All	ko03013	ko03015
CL11535.Contig1_All	ko03010
CL11535.Contig2_All	ko03010
CL11537.Contig2_All	ko00520	ko01100
CL11539.Contig1_All	ko00562	ko00564	ko00565	ko01100	ko01110
CL11539.Contig2_All	ko00562	ko00564	ko00565	ko01100	ko01110
CL11539.Contig3_All	ko00562	ko00564	ko00565	ko01100	ko01110
CL11539.Contig4_All	ko00562	ko00564	ko00565	ko01100	ko01110
CL11540.Contig1_All	ko00230	ko00670	ko01100	ko01110
CL11540.Contig2_All	ko00230	ko00670	ko01100	ko01110
CL11540.Contig3_All	ko00230	ko00670	ko01100	ko01110
CL11540.Contig4_All	ko00230	ko00670	ko01100	ko01110
CL11540.Contig5_All	ko00230	ko00670	ko01100	ko01110
CL11540.Contig6_All	ko00230	ko00670	ko01100	ko01110
CL11542.Contig2_All	ko00230	ko00240	ko01100	ko03030	ko03410	ko03420
CL11542.Contig3_All	ko00230	ko00240	ko01100	ko03030	ko03410	ko03420
CL11544.Contig3_All	ko00520	ko00940	ko01100	ko01110	ko04141
CL11544.Contig4_All	ko00230	ko00240	ko01100	ko03030	ko03410	ko03420
CL11549.Contig2_All	ko00460	ko00500	ko00940	ko01100	ko01110
CL11549.Contig3_All	ko00460	ko00500	ko00940	ko01100	ko01110
CL1155.Contig10_All	ko00592	ko01100	ko01110
CL1155.Contig11_All	ko00592	ko01100	ko01110
CL1155.Contig12_All	ko00592	ko01100	ko01110
CL1155.Contig13_All	ko00592	ko01100	ko01110
CL1155.Contig14_All	ko00592	ko01100	ko01110
CL1155.Contig15_All	ko00592	ko01100	ko01110
CL1155.Contig16_All	ko00592	ko01100	ko01110
CL1155.Contig17_All	ko00592	ko01100	ko01110
CL1155.Contig18_All	ko00592	ko01100	ko01110
CL1155.Contig19_All	ko00592	ko01100	ko01110
CL1155.Contig1_All	ko00592	ko01100	ko01110
CL1155.Contig20_All	ko00592	ko01100	ko01110
CL1155.Contig21_All	ko00592	ko01100	ko01110
CL1155.Contig22_All	ko00592	ko01100	ko01110
CL1155.Contig23_All	ko00592	ko01100	ko01110
CL1155.Contig24_All	ko00592	ko01100	ko01110
CL1155.Contig25_All	ko00592	ko01100	ko01110
CL1155.Contig26_All	ko00592	ko01100	ko01110
CL1155.Contig27_All	ko00592	ko01100	ko01110
CL1155.Contig28_All	ko00592	ko01100	ko01110
CL1155.Contig29_All	ko00592	ko01100	ko01110
CL1155.Contig2_All	ko00592	ko01100	ko01110
CL1155.Contig30_All	ko00592	ko01100	ko01110
CL1155.Contig3_All	ko00592	ko01100	ko01110
CL1155.Contig4_All	ko00592	ko01100	ko01110
CL1155.Contig5_All	ko00592	ko01100	ko01110
CL1155.Contig6_All	ko00592	ko01100	ko01110
CL1155.Contig7_All	ko00592	ko01100	ko01110
CL1155.Contig8_All	ko00592	ko01100	ko01110
CL1155.Contig9_All	ko00592	ko01100	ko01110
CL11552.Contig5_All	ko03013
CL11552.Contig6_All	ko03013
CL11553.Contig10_All	ko03022
CL11553.Contig1_All	ko03022
CL11553.Contig2_All	ko03022
CL11553.Contig3_All	ko03022
CL11553.Contig4_All	ko03022
CL11553.Contig5_All	ko03022
CL11553.Contig6_All	ko03022
CL11553.Contig7_All	ko03022
CL11553.Contig8_All	ko03022
CL11553.Contig9_All	ko03022
CL11556.Contig2_All	ko03013	ko03015
CL11556.Contig3_All	ko03013	ko03015
CL11558.Contig1_All	ko04141	ko04145
CL11558.Contig2_All	ko04141	ko04145
CL11558.Contig3_All	ko04141	ko04145
CL1156.Contig1_All	ko04070	ko04626
CL1156.Contig2_All	ko04070	ko04626
CL1156.Contig3_All	ko04070	ko04626
CL1156.Contig4_All	ko04070	ko04626
CL1156.Contig5_All	ko04070	ko04626
CL1156.Contig6_All	ko04070	ko04626
CL1156.Contig7_All	ko04070	ko04626
CL1156.Contig8_All	ko04070	ko04626
CL11563.Contig3_All	ko04626
CL11564.Contig3_All	ko01100
CL11567.Contig1_All	ko03018
CL11567.Contig2_All	ko03018
CL11567.Contig3_All	ko00520	ko01100	ko03013	ko03015	ko03018
CL11567.Contig4_All	ko00520	ko01100	ko03013	ko03015	ko03018
CL11568.Contig1_All	ko00230	ko00240	ko01100	ko03020
CL11568.Contig2_All	ko00230	ko00240	ko01100	ko03020
CL11568.Contig3_All	ko00230	ko00240	ko01100	ko03020
CL11568.Contig4_All	ko00230	ko00240	ko01100	ko03020
CL11568.Contig5_All	ko00230	ko00240	ko01100	ko03020
CL11569.Contig1_All	ko00220	ko00330	ko01100	ko01110	ko04626
CL11569.Contig2_All	ko00220	ko00330	ko01100	ko01110	ko04626
CL11569.Contig3_All	ko00220	ko00330	ko01100	ko01110	ko04626
CL11569.Contig4_All	ko03013	ko03015
CL11569.Contig5_All	ko03013	ko03015	ko04626
CL11569.Contig6_All	ko00220	ko00330	ko01100	ko01110	ko04626
CL1157.Contig2_All	ko03013
CL11571.Contig1_All	ko00780	ko01100
CL11571.Contig2_All	ko00780	ko01100
CL11571.Contig3_All	ko00780	ko01100
CL11572.Contig1_All	ko00230	ko00240
CL11572.Contig5_All	ko00230	ko00240
CL11573.Contig1_All	ko04144
CL11574.Contig1_All	ko00230	ko00240	ko01100	ko03020
CL11574.Contig2_All	ko00230	ko00240	ko01100	ko03020
CL11574.Contig3_All	ko00230	ko00240	ko01100	ko03020
CL1158.Contig1_All	ko00460	ko00520	ko01100	ko01110
CL1158.Contig2_All	ko00460	ko01110
CL1158.Contig3_All	ko00460	ko01110	ko04144
CL1158.Contig5_All	ko00460	ko00520	ko01100	ko01110
CL1158.Contig6_All	ko00460	ko00520	ko01100	ko01110
CL1158.Contig7_All	ko00520	ko01100
CL1158.Contig8_All	ko00460	ko01110	ko03013	ko03015
CL11583.Contig1_All	ko03040	ko04144
CL11583.Contig2_All	ko00040	ko00500	ko01100	ko04144
CL11583.Contig3_All	ko04144
CL11583.Contig4_All	ko04144
CL11584.Contig1_All	ko03013	ko03015
CL11584.Contig3_All	ko03013	ko03015
CL11584.Contig4_All	ko03013	ko03015
CL11584.Contig5_All	ko03013	ko03015
CL11588.Contig1_All	ko03013	ko03015	ko04141
CL11588.Contig2_All	ko03013	ko03015	ko04141
CL11588.Contig3_All	ko03013	ko03015
CL11588.Contig4_All	ko03013	ko03015
CL11588.Contig5_All	ko03013	ko03015
CL1159.Contig10_All	ko00061	ko01040	ko01212	ko04075
CL1159.Contig11_All	ko04075
CL1159.Contig13_All	ko03022	ko04144
CL1159.Contig1_All	ko04075
CL1159.Contig2_All	ko04075
CL1159.Contig3_All	ko00061	ko01040	ko01212	ko04075
CL1159.Contig4_All	ko04075
CL1159.Contig5_All	ko04075
CL1159.Contig6_All	ko04075
CL1159.Contig7_All	ko04075
CL1159.Contig8_All	ko04075
CL1159.Contig9_All	ko04075
CL11590.Contig1_All	ko04144
CL11590.Contig2_All	ko04144
CL11590.Contig3_All	ko04144
CL11590.Contig4_All	ko04144
CL11590.Contig5_All	ko04144
CL11590.Contig6_All	ko04144
CL11591.Contig4_All	ko04140
CL11592.Contig2_All	ko04626
CL11592.Contig4_All	ko04626
CL11592.Contig5_All	ko04626
CL11592.Contig6_All	ko04626
CL11592.Contig7_All	ko04626
CL11593.Contig2_All	ko03040
CL11599.Contig1_All	ko03013	ko03015
CL11599.Contig2_All	ko00260	ko00290	ko00520	ko01100	ko01110	ko01200	ko01230	ko03013	ko03015
CL11599.Contig3_All	ko03013	ko03015	ko04933
CL11599.Contig4_All	ko00908	ko01100	ko01110	ko03013	ko03015
CL11602.Contig1_All	ko00900	ko01100	ko01110
CL11602.Contig2_All	ko04144
CL11602.Contig3_All	ko04144
CL11603.Contig10_All	ko03040
CL11603.Contig11_All	ko03040
CL11603.Contig12_All	ko03040
CL11603.Contig1_All	ko03040
CL11603.Contig2_All	ko03040
CL11603.Contig3_All	ko03040
CL11603.Contig4_All	ko03040
CL11603.Contig5_All	ko03040
CL11603.Contig6_All	ko03040
CL11603.Contig7_All	ko03040
CL11603.Contig8_All	ko03040
CL11603.Contig9_All	ko03040
CL11604.Contig3_All	ko00010	ko00030	ko00051	ko00052	ko01100	ko01110	ko01200	ko01230	ko03018	ko03022
CL11604.Contig4_All	ko00010	ko00030	ko00051	ko00052	ko01100	ko01110	ko01200	ko01230	ko03018	ko03022	ko03040
CL11604.Contig5_All	ko00010	ko00030	ko00051	ko00052	ko01100	ko01110	ko01200	ko01230	ko03018	ko03022
CL11604.Contig6_All	ko03008	ko03022	ko03040
CL11604.Contig7_All	ko03008	ko03022	ko03040
CL11613.Contig10_All	ko03420	ko04120
CL11613.Contig11_All	ko03420	ko04120
CL11613.Contig12_All	ko03420	ko04120
CL11613.Contig1_All	ko03420	ko04120
CL11613.Contig2_All	ko03420	ko04120
CL11613.Contig3_All	ko03420	ko04120
CL11613.Contig4_All	ko03420	ko04120
CL11613.Contig5_All	ko03420	ko04120
CL11613.Contig6_All	ko03420	ko04120
CL11613.Contig7_All	ko03420	ko04120
CL11613.Contig8_All	ko03420	ko04120
CL11613.Contig9_All	ko03420	ko04120
CL11614.Contig1_All	ko03018
CL11614.Contig2_All	ko03018
CL11614.Contig3_All	ko03018
CL11615.Contig1_All	ko00073
CL11615.Contig3_All	ko00073
CL11615.Contig4_All	ko00073
CL11615.Contig5_All	ko00073
CL11616.Contig1_All	ko03010
CL11616.Contig2_All	ko03010
CL11616.Contig3_All	ko03010
CL11616.Contig4_All	ko03010
CL11616.Contig5_All	ko03010
CL11618.Contig1_All	ko00562	ko01100	ko04070
CL11618.Contig2_All	ko00562	ko01100	ko04070
CL11619.Contig1_All	ko03013	ko03015	ko04626
CL11619.Contig2_All	ko03013	ko03015
CL11619.Contig3_All	ko03013	ko03015
CL11619.Contig4_All	ko03013	ko03015
CL11619.Contig5_All	ko03013	ko03015
CL11619.Contig6_All	ko03013	ko03015
CL11619.Contig7_All	ko03013	ko03015
CL11619.Contig8_All	ko03013	ko03015
CL1162.Contig1_All	ko00904	ko01100	ko01110
CL1162.Contig2_All	ko00904	ko01100	ko01110
CL1162.Contig3_All	ko00904	ko01100	ko01110
CL1162.Contig4_All	ko00904	ko01100	ko01110
CL1162.Contig5_All	ko00904	ko01100	ko01110
CL1162.Contig6_All	ko00904	ko01100	ko01110
CL11621.Contig1_All	ko00310	ko04144
CL11621.Contig2_All	ko00564	ko00565	ko01100	ko01110	ko03420	ko04144
CL11622.Contig3_All	ko03013	ko03015
CL11623.Contig1_All	ko00520	ko01100
CL11623.Contig2_All	ko03040
CL11623.Contig3_All	ko04144
CL11624.Contig1_All	ko00230	ko00240	ko00909	ko01100	ko01110	ko03020
CL11624.Contig2_All	ko00230	ko00240	ko00909	ko01100	ko01110	ko03020
CL11624.Contig3_All	ko00230	ko00240	ko01100	ko03020
CL11624.Contig4_All	ko00230	ko00240	ko01100	ko03020
CL11625.Contig1_All	ko00520	ko01100
CL11625.Contig2_All	ko00940	ko01100	ko01110
CL11625.Contig3_All	ko00520	ko00940	ko01100	ko01110	ko04144
CL11628.Contig1_All	ko00906	ko01100	ko01110
CL11628.Contig2_All	ko00906	ko01100	ko01110
CL11628.Contig3_All	ko00906	ko01100	ko01110
CL11628.Contig4_All	ko00906	ko01100	ko01110
CL11629.Contig1_All	ko00940	ko01100	ko01110
CL11629.Contig2_All	ko00940	ko01100	ko01110
CL11629.Contig3_All	ko00940	ko01100	ko01110
CL11629.Contig4_All	ko00940	ko01100	ko01110
CL1163.Contig1_All	ko00940	ko01100	ko01110
CL1163.Contig2_All	ko00902	ko01110
CL1163.Contig3_All	ko00902	ko01110
CL11632.Contig1_All	ko01100
CL11632.Contig2_All	ko01100
CL11632.Contig3_All	ko01100
CL11633.Contig1_All	ko00940	ko01100	ko01110	ko03013	ko03015
CL11633.Contig2_All	ko04626
CL11633.Contig3_All	ko03013	ko03015	ko04626
CL11633.Contig4_All	ko03013	ko03015
CL11636.Contig1_All	ko00500	ko01100
CL11636.Contig2_All	ko00500	ko01100
CL11636.Contig3_All	ko00500	ko01100
CL11636.Contig4_All	ko00500	ko01100
CL11636.Contig5_All	ko00500	ko01100
CL11636.Contig6_All	ko00500	ko01100
CL11636.Contig7_All	ko00500	ko01100
CL11636.Contig8_All	ko00500	ko01100
CL11636.Contig9_All	ko00500	ko01100
CL11637.Contig1_All	ko00520	ko00561
CL11637.Contig2_All	ko00520	ko00561
CL11637.Contig3_All	ko00520	ko00561
CL11638.Contig1_All	ko03420
CL11638.Contig2_All	ko03420
CL11639.Contig1_All	ko00520	ko01100
CL11639.Contig4_All	ko00520	ko01100
CL11639.Contig6_All	ko03040
CL11639.Contig7_All	ko00520	ko01100
CL11646.Contig1_All	ko00960	ko01100	ko01110
CL11646.Contig3_All	ko00960	ko01100	ko01110
CL11648.Contig2_All	ko03013	ko03015
CL11648.Contig3_All	ko03013	ko03015
CL11648.Contig5_All	ko03013	ko03015
CL11648.Contig8_All	ko03013	ko03015
CL11648.Contig9_All	ko03013	ko03015
CL11649.Contig1_All	ko03440
CL11649.Contig2_All	ko03440
CL11649.Contig3_All	ko03440
CL11649.Contig4_All	ko03440
CL11650.Contig1_All	ko00670	ko00970
CL11650.Contig2_All	ko00670	ko00970
CL11650.Contig3_All	ko00670	ko00970
CL11650.Contig4_All	ko00670	ko00970
CL11650.Contig5_All	ko00670	ko00970
CL11650.Contig6_All	ko00670	ko00970
CL11651.Contig1_All	ko03013	ko03015
CL11651.Contig2_All	ko03013	ko03015
CL11652.Contig1_All	ko03010
CL11652.Contig2_All	ko03010
CL11652.Contig3_All	ko03010
CL11653.Contig1_All	ko00600	ko01100	ko04120
CL11653.Contig2_All	ko00010	ko00020	ko00230	ko00240	ko00600	ko00620	ko01100	ko01110	ko01200	ko03020
CL11655.Contig1_All	ko00020	ko00480	ko01100	ko01110	ko01200	ko01210	ko01230	ko04146
CL11655.Contig2_All	ko00020	ko00480	ko01100	ko01110	ko01200	ko01210	ko01230	ko04146
CL11656.Contig1_All	ko03013
CL11656.Contig2_All	ko03013
CL11656.Contig3_All	ko03013
CL11656.Contig4_All	ko03013
CL11658.Contig1_All	ko00562	ko01100	ko04070
CL11658.Contig2_All	ko00562	ko01100	ko04070
CL1166.Contig1_All	ko00240	ko01100
CL1166.Contig2_All	ko00240	ko01100
CL1166.Contig3_All	ko00240	ko01100
CL1166.Contig4_All	ko00240	ko01100
CL1166.Contig5_All	ko00240	ko01100
CL1166.Contig6_All	ko00240	ko01100
CL1166.Contig7_All	ko00240	ko01100
CL11664.Contig1_All	ko03013	ko03040
CL11664.Contig2_All	ko03013	ko03040
CL11664.Contig3_All	ko03013	ko03040
CL11664.Contig4_All	ko03013	ko03040
CL11664.Contig5_All	ko03013	ko03040
CL11665.Contig10_All	ko04626
CL11665.Contig1_All	ko04626
CL11665.Contig2_All	ko04626
CL11665.Contig3_All	ko04626
CL11665.Contig4_All	ko04626
CL11665.Contig5_All	ko04626
CL11665.Contig6_All	ko04626
CL11665.Contig7_All	ko04626
CL11665.Contig8_All	ko04626
CL11665.Contig9_All	ko04626
CL11668.Contig1_All	ko04130
CL11668.Contig2_All	ko04130
CL11668.Contig3_All	ko04130
CL11668.Contig4_All	ko04130
CL11668.Contig5_All	ko04130
CL11668.Contig6_All	ko04130
CL11668.Contig7_All	ko04130
CL11669.Contig2_All	ko03013	ko04141
CL1167.Contig10_All	ko03013	ko03015	ko04626
CL1167.Contig1_All	ko03013	ko03015
CL1167.Contig2_All	ko03013	ko03015
CL1167.Contig3_All	ko03013	ko03015	ko04626
CL1167.Contig4_All	ko03013	ko03015
CL1167.Contig5_All	ko03013	ko03015
CL1167.Contig6_All	ko03013	ko03015	ko04626
CL1167.Contig7_All	ko03013	ko03015
CL1167.Contig8_All	ko03013	ko03015
CL1167.Contig9_All	ko03013	ko03015	ko04626
CL11675.Contig1_All	ko04141
CL11675.Contig2_All	ko03013	ko03015	ko04141
CL11675.Contig3_All	ko03013	ko03015	ko04141
CL11675.Contig4_All	ko03013	ko03015	ko04141
CL11675.Contig5_All	ko03013	ko03015	ko04141
CL11676.Contig1_All	ko03060	ko04141	ko04145	ko04626
CL11676.Contig3_All	ko03060	ko04141	ko04145
CL11676.Contig4_All	ko00230	ko00240	ko00940	ko01100	ko01110	ko03020
CL11676.Contig6_All	ko03060	ko04141	ko04145
CL11676.Contig7_All	ko04626
CL11676.Contig8_All	ko03013	ko03015
CL11677.Contig1_All	ko03013	ko03015	ko04626
CL11677.Contig2_All	ko03013	ko03015	ko04626
CL11677.Contig3_All	ko03013	ko03015	ko04626
CL11677.Contig4_All	ko04626
CL11677.Contig5_All	ko03013	ko03015	ko04626
CL11678.Contig1_All	ko04146
CL11678.Contig2_All	ko04146
CL11678.Contig3_All	ko04146
CL1168.Contig1_All	ko04141
CL1168.Contig2_All	ko04141
CL1168.Contig3_All	ko04141
CL1168.Contig4_All	ko04141
CL1168.Contig5_All	ko04141
CL1168.Contig6_All	ko04141
CL1168.Contig7_All	ko04141
CL1168.Contig8_All	ko04141
CL1168.Contig9_All	ko04141
CL11680.Contig1_All	ko00940	ko01100	ko01110	ko04144
CL11680.Contig2_All	ko00010	ko00260	ko01100	ko01110	ko01200	ko01230	ko04144
CL11680.Contig3_All	ko04144
CL11680.Contig4_All	ko04144
CL11681.Contig1_All	ko00280	ko01100
CL11681.Contig2_All	ko00280	ko01100
CL11681.Contig3_All	ko00280	ko01100
CL11681.Contig4_All	ko00280	ko01100
CL11681.Contig5_All	ko00280	ko01100
CL11681.Contig6_All	ko00280	ko01100
CL11681.Contig7_All	ko00280	ko01100
CL11683.Contig1_All	ko00230	ko03013	ko03015
CL11683.Contig2_All	ko00230
CL11683.Contig3_All	ko00230
CL11683.Contig4_All	ko00230
CL11684.Contig1_All	ko00520	ko01100
CL11684.Contig2_All	ko00520	ko01100
CL11684.Contig3_All	ko00520	ko01100
CL11684.Contig4_All	ko00520	ko01100
CL11684.Contig5_All	ko00520	ko01100
CL11685.Contig1_All	ko00230	ko01100
CL11685.Contig2_All	ko00230	ko01100
CL11685.Contig3_All	ko00230	ko01100
CL11686.Contig2_All	ko00130
CL11686.Contig3_All	ko00130
CL11686.Contig4_All	ko00130
CL11686.Contig5_All	ko00130
CL11686.Contig6_All	ko00130
CL11689.Contig3_All	ko03013	ko03015
CL11689.Contig4_All	ko03013	ko03015
CL11689.Contig5_All	ko03013	ko03015
CL1169.Contig11_All	ko04144
CL1169.Contig13_All	ko00230	ko00240	ko01100	ko03020
CL1169.Contig14_All	ko04144
CL1169.Contig1_All	ko00230	ko00240	ko01100	ko03020
CL1169.Contig2_All	ko03013	ko03015
CL1169.Contig6_All	ko00940	ko01100	ko01110
CL1169.Contig7_All	ko00230	ko00240	ko01100	ko03013	ko03015	ko03020
CL1169.Contig8_All	ko04144
CL11692.Contig1_All	ko00310	ko01100	ko01110
CL11692.Contig2_All	ko00310	ko01100	ko01110
CL11692.Contig3_All	ko00310	ko01100	ko01110
CL11696.Contig1_All	ko04075	ko04626
CL11696.Contig2_All	ko04626
CL11696.Contig3_All	ko04626
CL11696.Contig4_All	ko04626
CL11696.Contig5_All	ko00940	ko01100	ko01110	ko04626
CL11696.Contig6_All	ko04626
CL11696.Contig7_All	ko04626
CL11697.Contig1_All	ko03010
CL11697.Contig2_All	ko03010
CL11698.Contig1_All	ko00564	ko01100	ko01110	ko04070
CL11698.Contig2_All	ko00564	ko01100	ko01110	ko04070
CL11698.Contig3_All	ko00564	ko01100	ko01110	ko04070
CL11698.Contig4_All	ko00564	ko01100	ko01110	ko04070
CL11699.Contig3_All	ko03420	ko04141
CL11699.Contig6_All	ko03420	ko04141
CL11700.Contig1_All	ko00520	ko01100
CL11700.Contig2_All	ko00520	ko01100
CL11700.Contig3_All	ko00520	ko01100
CL11700.Contig4_All	ko00520	ko01100
CL11700.Contig5_All	ko00520	ko01100
CL11700.Contig6_All	ko00520	ko01100
CL11701.Contig1_All	ko03420	ko04141
CL11701.Contig2_All	ko03420	ko04141
CL11701.Contig3_All	ko03420	ko04141
CL11702.Contig1_All	ko00940	ko01100	ko01110
CL11702.Contig2_All	ko00940	ko01100	ko01110
CL11702.Contig3_All	ko00940	ko01100	ko01110
CL11703.Contig2_All	ko00040	ko00500	ko01100
CL11704.Contig1_All	ko00400	ko01100	ko01110	ko01230
CL11705.Contig1_All	ko03010
CL11705.Contig2_All	ko03010
CL11705.Contig3_All	ko03010
CL11705.Contig4_All	ko03010
CL11705.Contig5_All	ko03010
CL11705.Contig6_All	ko03010
CL11706.Contig1_All	ko03013
CL11706.Contig2_All	ko03013
CL11706.Contig3_All	ko03013
CL11707.Contig1_All	ko03013	ko03015	ko04144
CL11707.Contig2_All	ko04144
CL11707.Contig3_All	ko03013	ko03015	ko04144
CL11707.Contig4_All	ko03013	ko03015	ko04144
CL11707.Contig5_All	ko04144
CL11707.Contig6_All	ko04144
CL11709.Contig1_All	ko00500	ko01100	ko01110
CL11709.Contig4_All	ko00500	ko01100	ko01110
CL11709.Contig5_All	ko00500	ko01100	ko01110
CL1171.Contig10_All	ko00100	ko01100	ko01110
CL1171.Contig11_All	ko00100	ko01100	ko01110
CL1171.Contig1_All	ko00100	ko01100	ko01110
CL1171.Contig2_All	ko00100	ko01100	ko01110
CL1171.Contig3_All	ko00100	ko01100	ko01110
CL1171.Contig4_All	ko00100	ko01100	ko01110
CL1171.Contig5_All	ko00100	ko01100	ko01110
CL1171.Contig6_All	ko00100	ko01100	ko01110
CL1171.Contig7_All	ko00100	ko01100	ko01110
CL1171.Contig8_All	ko00100	ko01100	ko01110
CL1171.Contig9_All	ko00100	ko01100	ko01110
CL11711.Contig1_All	ko04122
CL11711.Contig2_All	ko04122
CL11711.Contig3_All	ko04122
CL11711.Contig4_All	ko04122
CL11711.Contig5_All	ko04122
CL11711.Contig6_All	ko04122
CL11714.Contig1_All	ko04712
CL11714.Contig2_All	ko04712
CL11714.Contig3_All	ko04712
CL11714.Contig4_All	ko04712
CL11715.Contig1_All	ko04626
CL11715.Contig2_All	ko04626
CL11715.Contig3_All	ko04626
CL11715.Contig4_All	ko04626
CL11715.Contig5_All	ko04626
CL11717.Contig1_All	ko00760	ko01100	ko04146
CL11717.Contig2_All	ko00760	ko01100	ko04146
CL11717.Contig3_All	ko00760	ko01100	ko04146
CL11717.Contig4_All	ko00760	ko01100	ko04146
CL11717.Contig5_All	ko00760	ko01100	ko04146
CL11717.Contig6_All	ko00760	ko01100	ko04146
CL11717.Contig7_All	ko00760	ko01100	ko04146
CL11717.Contig8_All	ko00760	ko01100	ko04146
CL11718.Contig1_All	ko03010
CL11718.Contig2_All	ko03010
CL11718.Contig3_All	ko03010
CL1172.Contig1_All	ko04626
CL1172.Contig2_All	ko04626	ko04933
CL1172.Contig3_All	ko04933
CL1172.Contig4_All	ko04626
CL1172.Contig5_All	ko04626
CL1172.Contig6_All	ko03013	ko03015	ko04626	ko04933
CL11721.Contig3_All	ko00740	ko01100	ko01110	ko03013	ko03015	ko04626
CL11721.Contig4_All	ko00740	ko01100	ko01110	ko03013	ko03015	ko04626
CL11722.Contig1_All	ko00940	ko01100	ko01110	ko03013	ko03015
CL11722.Contig2_All	ko00940	ko01100	ko01110	ko03013	ko03015
CL11722.Contig4_All	ko00940	ko01100	ko01110
CL11722.Contig5_All	ko00940	ko01100	ko01110
CL11722.Contig6_All	ko00940	ko01100	ko01110	ko03013	ko03015
CL11725.Contig3_All	ko04626
CL11725.Contig4_All	ko04626
CL11725.Contig5_All	ko04626
CL11725.Contig6_All	ko04626
CL11727.Contig1_All	ko00620
CL11727.Contig2_All	ko00620
CL11727.Contig3_All	ko00620
CL11727.Contig4_All	ko00620
CL11727.Contig5_All	ko00620
CL11727.Contig6_All	ko00620
CL11727.Contig7_All	ko00620
CL11727.Contig8_All	ko00620
CL11728.Contig1_All	ko04626
CL11728.Contig2_All	ko04626
CL11728.Contig3_All	ko04626
CL11728.Contig4_All	ko04626
CL11728.Contig5_All	ko04626
CL11728.Contig6_All	ko04626
CL11728.Contig7_All	ko04626
CL11729.Contig1_All	ko00040
CL11729.Contig2_All	ko00040
CL11729.Contig3_All	ko00040
CL11729.Contig4_All	ko00040
CL11729.Contig5_All	ko00040
CL11729.Contig6_All	ko00040
CL1173.Contig4_All	ko00940	ko01100	ko01110	ko03013
CL11735.Contig4_All	ko04075
CL11735.Contig6_All	ko04075
CL11735.Contig7_All	ko04075
CL11736.Contig1_All	ko03022
CL11736.Contig2_All	ko03022
CL11738.Contig2_All	ko00940
CL11740.Contig1_All	ko00051	ko00500	ko00520	ko01100
CL11740.Contig2_All	ko00051	ko00500	ko00520	ko01100
CL11740.Contig3_All	ko00051	ko00500	ko00520	ko01100
CL11740.Contig4_All	ko00051	ko00500	ko00520	ko01100
CL11740.Contig5_All	ko00051	ko00500	ko00520	ko01100
CL11741.Contig1_All	ko03013	ko03015
CL11741.Contig2_All	ko03013	ko03015
CL11744.Contig1_All	ko03040
CL11744.Contig2_All	ko03040
CL11744.Contig3_All	ko03040
CL11744.Contig4_All	ko03040
CL11744.Contig5_All	ko03040
CL11744.Contig6_All	ko03040
CL11745.Contig1_All	ko00053	ko00562	ko01100	ko01110	ko04070
CL11745.Contig2_All	ko00053	ko01100	ko01110
CL11746.Contig1_All	ko03013	ko03015
CL11746.Contig2_All	ko03013	ko03015
CL11747.Contig2_All	ko00230	ko01100	ko01110
CL11747.Contig3_All	ko00230	ko01100	ko01110
CL11747.Contig4_All	ko00230	ko01100	ko01110
CL11747.Contig5_All	ko00230	ko01100	ko01110
CL11747.Contig6_All	ko00230	ko01100	ko01110
CL11747.Contig7_All	ko00230	ko01100	ko01110
CL11748.Contig1_All	ko00040	ko00052	ko00053	ko00230	ko00240	ko00520	ko01100	ko02010	ko03020
CL11748.Contig3_All	ko00040	ko00052	ko00053	ko00230	ko00240	ko00520	ko01100	ko02010	ko03020
CL11748.Contig4_All	ko00900	ko01110
CL11750.Contig1_All	ko00940	ko01100	ko01110
CL11750.Contig2_All	ko00940	ko01100	ko01110
CL11750.Contig3_All	ko00940	ko01100	ko01110
CL11750.Contig4_All	ko00940	ko01100	ko01110
CL11750.Contig5_All	ko00940	ko01100	ko01110
CL11750.Contig6_All	ko00940	ko01100	ko01110
CL11752.Contig2_All	ko03040	ko04144
CL11752.Contig3_All	ko03013	ko03015	ko04144
CL11752.Contig4_All	ko03013	ko03015	ko04144
CL11752.Contig6_All	ko03013	ko03015	ko04144
CL11754.Contig3_All	ko03013
CL11757.Contig1_All	ko00480
CL11757.Contig2_All	ko00480
CL11757.Contig3_All	ko00480
CL1176.Contig10_All	ko00520	ko01100
CL1176.Contig11_All	ko00520	ko01100
CL1176.Contig12_All	ko00520	ko01100
CL1176.Contig1_All	ko00520	ko01100
CL1176.Contig2_All	ko00520	ko01100
CL1176.Contig3_All	ko00520	ko01100
CL1176.Contig4_All	ko00520	ko01100
CL1176.Contig5_All	ko00520	ko01100
CL1176.Contig6_All	ko00520	ko01100
CL1176.Contig8_All	ko00520	ko01100
CL1176.Contig9_All	ko00520	ko01100
CL11760.Contig1_All	ko03010
CL11760.Contig2_All	ko03010
CL11764.Contig1_All	ko00073
CL11764.Contig2_All	ko00073
CL11764.Contig3_All	ko00073
CL11765.Contig1_All	ko03015
CL11765.Contig2_All	ko03015
CL11765.Contig3_All	ko03015
CL11765.Contig4_All	ko03015
CL11767.Contig5_All	ko00220	ko00250	ko01100	ko01110	ko01230
CL11767.Contig7_All	ko00220	ko00250	ko01100	ko01110	ko01230
CL11767.Contig8_All	ko00220	ko00250	ko01100	ko01110	ko01230
CL11768.Contig1_All	ko00230	ko00240	ko01100	ko03020
CL11768.Contig2_All	ko00230	ko00240	ko01100	ko03020
CL1177.Contig1_All	ko00940	ko01100	ko01110
CL1177.Contig2_All	ko00940	ko01100	ko01110
CL1177.Contig4_All	ko00940	ko01100	ko01110
CL1177.Contig5_All	ko00940	ko01100	ko01110
CL1177.Contig6_All	ko00940	ko01100	ko01110
CL11770.Contig1_All	ko00670	ko00970
CL11770.Contig2_All	ko00670	ko00970
CL11771.Contig1_All	ko03013	ko03015	ko04626
CL11771.Contig2_All	ko03013	ko03015
CL11771.Contig3_All	ko03013	ko03015
CL11771.Contig5_All	ko03013	ko03015
CL11771.Contig6_All	ko03013	ko03015
CL11774.Contig1_All	ko03013	ko03015
CL11774.Contig3_All	ko03013	ko03015
CL11774.Contig4_All	ko03013	ko03015
CL11775.Contig1_All	ko04144
CL11775.Contig2_All	ko04144
CL11775.Contig3_All	ko04144
CL11775.Contig4_All	ko04144
CL11777.Contig10_All	ko04075
CL11777.Contig11_All	ko04075
CL11777.Contig12_All	ko04075
CL11777.Contig2_All	ko04075
CL11777.Contig3_All	ko04075
CL11777.Contig4_All	ko04075
CL11777.Contig5_All	ko04075
CL11777.Contig6_All	ko04075
CL11777.Contig7_All	ko04075
CL11777.Contig8_All	ko04075
CL11777.Contig9_All	ko04075
CL11778.Contig1_All	ko00220	ko00250	ko01100	ko01110	ko01230	ko03013	ko03040	ko04075	ko04933
CL11778.Contig2_All	ko00220	ko00250	ko01100	ko01110	ko01230	ko03013	ko03040	ko04075	ko04933
CL11778.Contig3_All	ko00220	ko00250	ko01100	ko01110	ko01230	ko03013	ko03040	ko04075	ko04933
CL11778.Contig4_All	ko00220	ko00250	ko01100	ko01110	ko01230	ko03013	ko03040	ko04075	ko04933
CL11778.Contig5_All	ko00220	ko00250	ko01100	ko01110	ko01230	ko03013	ko03040	ko04075	ko04933
CL1178.Contig1_All	ko04075	ko04626
CL1178.Contig2_All	ko04075	ko04626
CL1178.Contig3_All	ko04075	ko04626
CL1178.Contig4_All	ko04075	ko04626
CL1178.Contig5_All	ko04075	ko04626
CL1178.Contig6_All	ko04075	ko04626
CL1178.Contig7_All	ko04075	ko04626
CL1178.Contig8_All	ko04075	ko04626
CL11781.Contig1_All	ko00460	ko01110	ko04626
CL11781.Contig2_All	ko04626
CL11782.Contig1_All	ko04075
CL11784.Contig10_All	ko03018
CL11784.Contig11_All	ko03018
CL11784.Contig12_All	ko03018
CL11784.Contig5_All	ko03018
CL11789.Contig2_All	ko00250	ko00260	ko00270	ko00280	ko01100	ko01110
CL11789.Contig3_All	ko00250	ko00260	ko00270	ko00280	ko01100	ko01110
CL11789.Contig4_All	ko00250	ko00260	ko00270	ko00280	ko01100	ko01110
CL11789.Contig5_All	ko00250	ko00260	ko00270	ko00280	ko01100	ko01110
CL11789.Contig6_All	ko00250	ko00260	ko00270	ko00280	ko01100	ko01110
CL1179.Contig1_All	ko04626
CL1179.Contig2_All	ko04626
CL1179.Contig3_All	ko04626
CL1179.Contig4_All	ko04626
CL1179.Contig5_All	ko04626
CL1179.Contig6_All	ko04626
CL11790.Contig1_All	ko00196	ko01100
CL11790.Contig2_All	ko00196	ko01100
CL11793.Contig1_All	ko00061	ko00780	ko01040	ko01100	ko01212
CL11793.Contig2_All	ko00061	ko00780	ko01040	ko01100	ko01212
CL11794.Contig1_All	ko04141
CL11794.Contig2_All	ko04141
CL11794.Contig3_All	ko04141
CL11794.Contig4_All	ko04141
CL11799.Contig1_All	ko01100
CL11799.Contig2_All	ko01100
CL11799.Contig3_All	ko01100
CL11799.Contig4_All	ko01100
CL1180.Contig2_All	ko00500	ko01100	ko01110	ko04122
CL1180.Contig3_All	ko04075	ko04122
CL1180.Contig4_All	ko00270	ko01100	ko04075
CL11800.Contig2_All	ko04933
CL11801.Contig1_All	ko03060	ko04141	ko04145	ko04626
CL11801.Contig2_All	ko03013	ko03015	ko04626
CL11801.Contig3_All	ko03013	ko03015	ko04626
CL11804.Contig1_All	ko00940	ko01100	ko01110	ko03040	ko04144
CL11804.Contig2_All	ko00520	ko01100	ko03040
CL11804.Contig3_All	ko00520	ko01100	ko03040
CL11804.Contig4_All	ko00520	ko01100	ko03040	ko04144
CL11805.Contig1_All	ko04626
CL11805.Contig2_All	ko04626
CL11805.Contig3_All	ko04626
CL11805.Contig4_All	ko04626
CL11805.Contig5_All	ko04626
CL11805.Contig6_All	ko04626
CL11805.Contig7_All	ko04626
CL11805.Contig8_All	ko04626
CL11805.Contig9_All	ko04626
CL11806.Contig2_All	ko00190	ko00270	ko00920	ko01100	ko01110	ko01200	ko01230	ko04070	ko04141
CL11806.Contig3_All	ko00190	ko00940	ko01100	ko01110	ko04070	ko04141
CL11809.Contig10_All	ko00520	ko00940	ko01100	ko01110
CL11809.Contig8_All	ko04933
CL11809.Contig9_All	ko00520	ko01100
CL1181.Contig10_All	ko03040
CL1181.Contig11_All	ko03040
CL1181.Contig12_All	ko03040
CL1181.Contig13_All	ko03040
CL1181.Contig14_All	ko03040
CL1181.Contig15_All	ko03040
CL1181.Contig16_All	ko03040
CL1181.Contig17_All	ko03040
CL1181.Contig18_All	ko03040
CL1181.Contig19_All	ko03040
CL1181.Contig1_All	ko03040
CL1181.Contig20_All	ko03040
CL1181.Contig2_All	ko03040
CL1181.Contig3_All	ko03040
CL1181.Contig4_All	ko03040
CL1181.Contig5_All	ko03040
CL1181.Contig6_All	ko03040
CL1181.Contig7_All	ko03040
CL1181.Contig8_All	ko03040
CL1181.Contig9_All	ko03040
CL11813.Contig10_All	ko00260	ko00310	ko01100	ko04146
CL11813.Contig11_All	ko00260	ko00310	ko01100	ko04146
CL11813.Contig12_All	ko00260	ko00310	ko01100	ko04146
CL11813.Contig13_All	ko00260	ko00310	ko01100	ko04146
CL11813.Contig14_All	ko00260	ko00310	ko01100	ko04146
CL11813.Contig15_All	ko00260	ko00310	ko01100	ko04146
CL11813.Contig1_All	ko00260	ko00310	ko01100	ko04146
CL11813.Contig2_All	ko00260	ko00310	ko01100	ko04146
CL11813.Contig3_All	ko00260	ko00310	ko01100	ko04146
CL11813.Contig4_All	ko00260	ko00310	ko01100	ko04146
CL11813.Contig5_All	ko00260	ko00310	ko01100	ko04146
CL11813.Contig6_All	ko00260	ko00310	ko01100	ko04146
CL11813.Contig7_All	ko00260	ko00310	ko01100	ko04146
CL11813.Contig8_All	ko00260	ko00310	ko01100	ko04146
CL11813.Contig9_All	ko00260	ko00310	ko01100	ko04146
CL11814.Contig1_All	ko03010
CL11814.Contig2_All	ko03010
CL11819.Contig1_All	ko00010	ko00020	ko00260	ko00280	ko00620	ko00630	ko00640	ko01100	ko01110	ko01200
CL11819.Contig2_All	ko00010	ko00020	ko00260	ko00280	ko00620	ko00630	ko00640	ko01100	ko01110	ko01200
CL11819.Contig3_All	ko00010	ko00020	ko00260	ko00280	ko00620	ko00630	ko00640	ko01100	ko01110	ko01200
CL11819.Contig4_All	ko00010	ko00020	ko00260	ko00280	ko00620	ko00630	ko00640	ko01100	ko01110	ko01200
CL11819.Contig5_All	ko00010	ko00020	ko00260	ko00280	ko00620	ko00630	ko00640	ko01100	ko01110	ko01200
CL11821.Contig1_All	ko04075	ko04712
CL11821.Contig2_All	ko04075	ko04712
CL11822.Contig1_All	ko00230	ko00240	ko01100	ko03013	ko03015
CL11822.Contig2_All	ko03013	ko03015
CL11822.Contig3_All	ko00230	ko00240	ko01100	ko03013	ko03015
CL11822.Contig4_All	ko00230	ko00240	ko01100
CL11822.Contig5_All	ko03013	ko03015
CL11826.Contig2_All	ko00460	ko00500	ko00940	ko01100	ko01110	ko04075	ko04120
CL11827.Contig1_All	ko00270	ko01100	ko01110
CL11827.Contig2_All	ko00270	ko01100	ko01110
CL11827.Contig3_All	ko00270	ko01100	ko01110
CL11828.Contig1_All	ko03013
CL11828.Contig2_All	ko03013
CL11828.Contig3_All	ko03013
CL11829.Contig1_All	ko00520	ko00940	ko01100	ko01110	ko04144
CL11829.Contig2_All	ko00520	ko01100	ko04144
CL11829.Contig3_All	ko00520	ko00940	ko01100	ko01110	ko04144
CL11829.Contig4_All	ko00520	ko01100	ko04144
CL11829.Contig5_All	ko00230	ko00240	ko00940	ko01100	ko01110	ko03020
CL11829.Contig6_All	ko00940	ko01100	ko01110	ko04144
CL11830.Contig1_All	ko00510	ko00941	ko01100	ko01110	ko04075
CL11831.Contig4_All	ko03013	ko03015
CL11836.Contig1_All	ko00940	ko01100	ko01110	ko03040
CL11836.Contig2_All	ko00940	ko01100	ko01110	ko03040	ko04626
CL11836.Contig3_All	ko00940	ko01100	ko01110
CL11836.Contig4_All	ko00940	ko01100	ko01110
CL11836.Contig5_All	ko00940	ko01100	ko01110
CL11837.Contig1_All	ko04626	ko04933
CL11837.Contig2_All	ko04626	ko04933
CL11837.Contig3_All	ko04626	ko04933
CL11837.Contig4_All	ko04626	ko04933
CL11839.Contig1_All	ko03013	ko03015	ko04626
CL11839.Contig3_All	ko03013	ko03015
CL11840.Contig1_All	ko04626
CL11840.Contig2_All	ko04626
CL11840.Contig3_All	ko03013	ko03015
CL11840.Contig4_All	ko03013	ko03015
CL11840.Contig5_All	ko03013	ko03015
CL11840.Contig6_All	ko03013	ko03015
CL11840.Contig7_All	ko03013	ko03015	ko04626
CL11841.Contig1_All	ko03013	ko03015
CL11841.Contig2_All	ko03013	ko03015
CL11841.Contig3_All	ko03013	ko03015
CL11841.Contig4_All	ko03013	ko03015
CL11841.Contig5_All	ko03013	ko03015
CL11841.Contig6_All	ko03013	ko03015
CL11841.Contig7_All	ko03013	ko03015
CL11845.Contig1_All	ko00561	ko00564	ko01100	ko01110	ko04070
CL11845.Contig2_All	ko00561	ko00564	ko01100	ko01110	ko04070
CL11854.Contig1_All	ko00860	ko01100	ko01110
CL11854.Contig2_All	ko00860	ko01100	ko01110
CL11854.Contig3_All	ko00860	ko01100	ko01110
CL11859.Contig1_All	ko00040	ko00500	ko01100	ko03040
CL1186.Contig10_All	ko00940	ko01100	ko01110	ko03013	ko03015
CL1186.Contig11_All	ko00230	ko00240	ko01100	ko03020
CL1186.Contig12_All	ko00230	ko00240	ko00940	ko01100	ko01110	ko03020
CL1186.Contig13_All	ko00940	ko01100	ko01110	ko04626
CL1186.Contig14_All	ko00940	ko01100	ko01110
CL1186.Contig15_All	ko00940	ko01100	ko01110
CL1186.Contig18_All	ko00940	ko01100	ko01110	ko03013	ko03015
CL1186.Contig20_All	ko00940	ko01100	ko01110
CL1186.Contig21_All	ko00230	ko00240	ko01100	ko03020
CL1186.Contig2_All	ko00940	ko01100	ko01110
CL1186.Contig3_All	ko00230	ko00240	ko00940	ko01100	ko01110	ko03020
CL1186.Contig4_All	ko00940	ko01100	ko01110
CL1186.Contig6_All	ko00230	ko00240	ko00940	ko01100	ko01110	ko03020
CL1186.Contig7_All	ko00940	ko01100	ko01110	ko04626
CL1186.Contig8_All	ko00940	ko01100	ko01110
CL11860.Contig1_All	ko04144
CL11860.Contig3_All	ko00190	ko00940	ko01100	ko01110
CL11862.Contig1_All	ko03010
CL11862.Contig2_All	ko03010
CL11864.Contig4_All	ko04144
CL11865.Contig1_All	ko04075
CL11865.Contig2_All	ko04075
CL11865.Contig3_All	ko04075
CL11865.Contig4_All	ko04075
CL11867.Contig2_All	ko00130	ko00940	ko01100	ko01110
CL11868.Contig3_All	ko04144
CL11868.Contig6_All	ko04144
CL11869.Contig3_All	ko00940	ko01100	ko01110	ko04144
CL11869.Contig4_All	ko00940	ko01100	ko01110
CL11871.Contig2_All	ko03013	ko03015	ko03040
CL11873.Contig1_All	ko00906	ko01100	ko01110
CL11873.Contig2_All	ko00906	ko01100	ko01110
CL11873.Contig3_All	ko00906	ko01100	ko01110
CL11873.Contig4_All	ko00906	ko01100	ko01110
CL11873.Contig5_All	ko00906	ko01100	ko01110
CL11873.Contig6_All	ko00906	ko01100	ko01110
CL11874.Contig1_All	ko04144
CL11874.Contig2_All	ko04144
CL11874.Contig3_All	ko04144
CL11874.Contig4_All	ko04144
CL11874.Contig5_All	ko04144
CL11876.Contig1_All	ko03013	ko03015
CL11876.Contig2_All	ko03013	ko03015	ko04626
CL11876.Contig3_All	ko03013	ko03015	ko03060	ko04141	ko04145
CL11876.Contig4_All	ko03013	ko03015
CL11876.Contig5_All	ko03013	ko03015	ko03060	ko04141	ko04145
CL11876.Contig6_All	ko03013	ko03015	ko03060	ko04141	ko04145
CL11877.Contig3_All	ko04626
CL11877.Contig4_All	ko04626
CL1188.Contig1_All	ko00940	ko01100	ko01110	ko03013	ko03015
CL1188.Contig2_All	ko00940	ko01100	ko01110	ko03013	ko03015
CL1188.Contig3_All	ko00940	ko01100	ko01110
CL11880.Contig1_All	ko00510	ko01100	ko04141
CL11880.Contig2_All	ko00510	ko01100	ko04141
CL11880.Contig3_All	ko00510	ko01100	ko04141
CL11885.Contig1_All	ko03013
CL11885.Contig2_All	ko03013	ko03040	ko04075	ko04933
CL11885.Contig3_All	ko03013	ko03040	ko04075	ko04933
CL11885.Contig4_All	ko03013	ko03040	ko04075	ko04933
CL11887.Contig2_All	ko03013	ko04626
CL11887.Contig3_All	ko03013	ko04626
CL11887.Contig4_All	ko03013	ko04626
CL11888.Contig1_All	ko04146
CL11888.Contig2_All	ko04146
CL11889.Contig1_All	ko00940	ko01100	ko01110
CL11892.Contig1_All	ko03013	ko03015
CL11892.Contig2_All	ko03013	ko03015
CL11892.Contig3_All	ko03013	ko03015
CL11893.Contig2_All	ko00940	ko01100	ko01110
CL11896.Contig1_All	ko04144
CL11896.Contig2_All	ko04144
CL11896.Contig3_All	ko04144
CL11896.Contig4_All	ko04144
CL11898.Contig1_All	ko03013	ko03015	ko03018
CL11898.Contig2_All	ko03013	ko03015	ko03018
CL11898.Contig3_All	ko03013	ko03015	ko03018
CL119.Contig1_All	ko04712
CL119.Contig2_All	ko04712
CL11901.Contig1_All	ko03010
CL11901.Contig2_All	ko03010
CL11907.Contig1_All	ko00940	ko01100	ko01110
CL11907.Contig2_All	ko00940	ko01100	ko01110
CL11908.Contig1_All	ko03013	ko03015	ko04626
CL11908.Contig2_All	ko03013	ko03015
CL11908.Contig3_All	ko03013	ko03015	ko04626
CL11908.Contig4_All	ko03013	ko03015
CL1191.Contig10_All	ko00940	ko01100	ko01110
CL1191.Contig11_All	ko00940	ko01100	ko01110
CL1191.Contig12_All	ko00940	ko01100	ko01110
CL1191.Contig13_All	ko00940	ko01100	ko01110
CL1191.Contig14_All	ko00940	ko01100	ko01110
CL1191.Contig15_All	ko00940	ko01100	ko01110
CL1191.Contig16_All	ko00940	ko01100	ko01110
CL1191.Contig1_All	ko00940	ko01100	ko01110
CL1191.Contig2_All	ko00940	ko01100	ko01110
CL1191.Contig3_All	ko00940	ko01100	ko01110
CL1191.Contig4_All	ko00940	ko01100	ko01110
CL1191.Contig5_All	ko00940	ko01100	ko01110
CL1191.Contig6_All	ko00940	ko01100	ko01110
CL1191.Contig7_All	ko00940	ko01100	ko01110
CL1191.Contig8_All	ko00940	ko01100	ko01110
CL1191.Contig9_All	ko00940	ko01100	ko01110
CL11916.Contig1_All	ko03022
CL11916.Contig2_All	ko03022
CL11918.Contig2_All	ko04146
CL11918.Contig3_All	ko04146
CL11918.Contig4_All	ko04146
CL11919.Contig1_All	ko02010
CL11919.Contig2_All	ko02010
CL11919.Contig3_All	ko02010
CL11920.Contig1_All	ko00240	ko01100
CL11920.Contig2_All	ko00240	ko00500	ko01100
CL11921.Contig1_All	ko00940	ko01100	ko01110
CL11921.Contig2_All	ko00940	ko01100	ko01110	ko03060	ko04141	ko04145	ko04626
CL11921.Contig3_All	ko03013
CL11921.Contig4_All	ko00940	ko01100	ko01110	ko03013
CL11921.Contig5_All	ko03013
CL11921.Contig6_All	ko00940	ko01100	ko01110	ko04626
CL11921.Contig7_All	ko00940	ko01100	ko01110	ko03060	ko04141	ko04145
CL11921.Contig8_All	ko00940	ko01100	ko01110	ko04626
CL11923.Contig1_All	ko03022	ko03420
CL11923.Contig2_All	ko03022	ko03420
CL11923.Contig3_All	ko03022	ko03420
CL11925.Contig2_All	ko04626
CL11925.Contig3_All	ko03013	ko03015	ko04626
CL11925.Contig4_All	ko04626
CL11925.Contig5_All	ko04626
CL11928.Contig1_All	ko04075
CL11928.Contig2_All	ko04075
CL11929.Contig1_All	ko03010
CL11929.Contig2_All	ko03010
CL11931.Contig1_All	ko00350	ko00360
CL11931.Contig2_All	ko00350	ko00360
CL11931.Contig3_All	ko00350	ko00360
CL11931.Contig4_All	ko00350	ko00360
CL11931.Contig5_All	ko00350	ko00360
CL11932.Contig2_All	ko00940	ko01100	ko01110
CL11941.Contig1_All	ko00250	ko00330	ko01100
CL11941.Contig3_All	ko00250	ko00330	ko01100
CL11941.Contig4_All	ko00250	ko00330	ko01100
CL11941.Contig5_All	ko00250	ko00330	ko01100
CL11941.Contig6_All	ko00250	ko00330	ko01100
CL11941.Contig7_All	ko00250	ko00330	ko01100
CL11941.Contig8_All	ko00250	ko00330	ko01100
CL11942.Contig10_All	ko03013	ko03015
CL11942.Contig1_All	ko03013	ko03015
CL11942.Contig2_All	ko03013	ko03015
CL11942.Contig3_All	ko03013	ko03015	ko03040
CL11942.Contig5_All	ko03013	ko03015
CL11942.Contig6_All	ko03013	ko03015
CL11942.Contig8_All	ko03013	ko03015
CL11942.Contig9_All	ko03013	ko03015
CL1195.Contig10_All	ko04075
CL1195.Contig11_All	ko04075
CL1195.Contig12_All	ko04075
CL1195.Contig13_All	ko04075
CL1195.Contig14_All	ko04075
CL1195.Contig15_All	ko04075
CL1195.Contig16_All	ko04075
CL1195.Contig17_All	ko04075
CL1195.Contig18_All	ko04075
CL1195.Contig1_All	ko04075
CL1195.Contig2_All	ko04075
CL1195.Contig3_All	ko04075
CL1195.Contig4_All	ko04075
CL1195.Contig5_All	ko04075
CL1195.Contig6_All	ko04075
CL1195.Contig7_All	ko04075
CL1195.Contig8_All	ko04075
CL1195.Contig9_All	ko04075
CL11950.Contig1_All	ko03010
CL11950.Contig2_All	ko03010
CL11950.Contig3_All	ko03010
CL11953.Contig1_All	ko00230	ko01100
CL11953.Contig2_All	ko00230	ko01100
CL11953.Contig3_All	ko00230	ko01100
CL11956.Contig1_All	ko00073
CL11956.Contig2_All	ko00073
CL11958.Contig1_All	ko03022
CL11958.Contig2_All	ko03022
CL11958.Contig3_All	ko03022
CL11958.Contig4_All	ko03022
CL11960.Contig3_All	ko00230	ko00240	ko01100	ko03020
CL11960.Contig6_All	ko00230	ko00240	ko01100	ko03020
CL11961.Contig1_All	ko00561	ko00564	ko01100	ko01110
CL11961.Contig2_All	ko00310	ko00561	ko00564	ko01100	ko01110
CL11962.Contig2_All	ko00561	ko00564	ko01100	ko01110	ko04933
CL11962.Contig3_All	ko00561	ko00564	ko01100	ko01110	ko04933
CL11965.Contig1_All	ko00230	ko00920	ko01100
CL11965.Contig2_All	ko00230	ko00920	ko01100
CL11965.Contig3_All	ko00230	ko00920	ko01100
CL11965.Contig4_All	ko00230	ko00920	ko01100
CL11965.Contig5_All	ko00230	ko00920	ko01100
CL11965.Contig6_All	ko00230	ko00920	ko01100
CL11966.Contig2_All	ko03013
CL11966.Contig3_All	ko03013	ko03015
CL11968.Contig1_All	ko00190	ko00260	ko01100	ko01110	ko01230	ko02010
CL11968.Contig2_All	ko00190	ko00260	ko01100	ko01110	ko01230	ko02010
CL11969.Contig1_All	ko03013
CL11969.Contig2_All	ko03013
CL11969.Contig3_All	ko03013
CL11969.Contig4_All	ko03013
CL11969.Contig5_All	ko03013
CL11969.Contig6_All	ko03013
CL11969.Contig7_All	ko03013
CL11972.Contig1_All	ko03410
CL11972.Contig2_All	ko03410
CL11972.Contig3_All	ko03410
CL11973.Contig1_All	ko00230	ko00240	ko00940	ko01100	ko01110	ko03020
CL11973.Contig2_All	ko00520	ko00940	ko01100	ko01110
CL11973.Contig3_All	ko00520	ko00940	ko01100	ko01110
CL11974.Contig2_All	ko00230	ko00240	ko00940	ko01100	ko01110	ko03020
CL11974.Contig3_All	ko00940	ko01100	ko01110	ko03040
CL11974.Contig4_All	ko00940	ko01100	ko01110	ko03040
CL11975.Contig3_All	ko03013	ko03015
CL11977.Contig1_All	ko04626
CL11977.Contig2_All	ko03013	ko03015	ko04626
CL11978.Contig2_All	ko03040
CL11979.Contig2_All	ko03013
CL11979.Contig3_All	ko03013
CL11979.Contig4_All	ko03013
CL11979.Contig5_All	ko03013
CL11980.Contig1_All	ko00190	ko01100
CL11980.Contig2_All	ko00190	ko01100
CL11985.Contig1_All	ko00230	ko00240	ko01100	ko03020
CL11985.Contig2_All	ko00230	ko00240	ko01100	ko03020
CL11985.Contig3_All	ko00230	ko00240	ko01100	ko03020
CL11990.Contig1_All	ko04144	ko04626
CL11990.Contig3_All	ko04144
CL11990.Contig4_All	ko04144
CL11992.Contig1_All	ko00230	ko01100	ko01110
CL11992.Contig2_All	ko00230	ko01100	ko01110
CL11993.Contig1_All	ko00460	ko00500	ko00561	ko00860	ko00900	ko00940	ko01100	ko01110
CL11993.Contig2_All	ko00460	ko00500	ko00561	ko00860	ko00900	ko00940	ko01100	ko01110
CL11993.Contig3_All	ko00460	ko00500	ko00561	ko00860	ko00900	ko00940	ko01100	ko01110	ko04144
CL11993.Contig4_All	ko00460	ko00500	ko00561	ko00860	ko00900	ko00940	ko01100	ko01110	ko04144
CL11993.Contig5_All	ko00460	ko00500	ko00561	ko00860	ko00900	ko00940	ko01100	ko01110	ko04144
CL11993.Contig6_All	ko00460	ko00500	ko00561	ko00860	ko00900	ko00940	ko01100	ko01110
CL11995.Contig1_All	ko00940	ko01100	ko01110	ko04626
CL11995.Contig2_All	ko00940	ko01100	ko01110	ko03013	ko03015	ko04626
CL11995.Contig3_All	ko00940	ko01100	ko01110	ko03013	ko03015	ko04626
CL11995.Contig4_All	ko03013	ko03015
CL11995.Contig5_All	ko04626
CL11995.Contig6_All	ko00940	ko01100	ko01110	ko03013	ko03015	ko04626
CL11995.Contig7_All	ko03013	ko03015	ko04626
CL11995.Contig8_All	ko00940	ko01100	ko01110	ko04626
CL11997.Contig1_All	ko00561	ko00564	ko01100	ko01110
CL11997.Contig2_All	ko00561	ko00564	ko01100	ko01110
CL11998.Contig2_All	ko04626
CL11998.Contig6_All	ko04626
CL11999.Contig1_All	ko00520	ko01100	ko04144
CL1200.Contig10_All	ko04120
CL1200.Contig11_All	ko04120
CL1200.Contig14_All	ko04120
CL1200.Contig15_All	ko04120
CL1200.Contig16_All	ko04120
CL1200.Contig17_All	ko00010	ko00030	ko00051	ko00710	ko01100	ko01110	ko01200	ko01230
CL1200.Contig18_All	ko04120
CL1200.Contig19_All	ko04120
CL1200.Contig1_All	ko04120
CL1200.Contig20_All	ko04120
CL1200.Contig21_All	ko04120
CL1200.Contig23_All	ko04120
CL1200.Contig24_All	ko04120
CL1200.Contig25_All	ko04120
CL1200.Contig3_All	ko00010	ko00030	ko00051	ko00710	ko01100	ko01110	ko01200	ko01230
CL1200.Contig5_All	ko04120
CL1200.Contig6_All	ko00010	ko00030	ko00051	ko00710	ko01100	ko01110	ko01200	ko01230	ko04144
CL1200.Contig7_All	ko04120
CL12000.Contig1_All	ko03040	ko04141	ko04144
CL12000.Contig2_All	ko03040	ko04141	ko04144
CL12003.Contig1_All	ko03013	ko03015
CL12003.Contig2_All	ko03013	ko03015
CL12003.Contig3_All	ko03013	ko03015
CL12003.Contig4_All	ko03013	ko03015
CL12003.Contig5_All	ko03013	ko03015
CL12004.Contig1_All	ko04626
CL12004.Contig2_All	ko04626
CL12008.Contig2_All	ko03040
CL1201.Contig8_All	ko03040
CL12010.Contig1_All	ko04626
CL12010.Contig2_All	ko04626
CL12012.Contig1_All	ko00230	ko00240	ko01100	ko03020
CL12014.Contig1_All	ko00460	ko01110	ko03013	ko03015
CL12014.Contig2_All	ko00460	ko01110	ko03013
CL12015.Contig10_All	ko03013
CL12015.Contig11_All	ko03013
CL12015.Contig1_All	ko03013
CL12015.Contig2_All	ko03013
CL12015.Contig3_All	ko03013
CL12015.Contig4_All	ko03013
CL12015.Contig5_All	ko03013
CL12015.Contig6_All	ko03013
CL12015.Contig7_All	ko03013
CL12015.Contig8_All	ko03013
CL12015.Contig9_All	ko03013
CL1202.Contig1_All	ko00230	ko00240	ko01100	ko03020	ko03060	ko04141	ko04145	ko04626
CL1202.Contig2_All	ko03060	ko04141	ko04145
CL1202.Contig3_All	ko03060	ko04141	ko04145	ko04626
CL12020.Contig5_All	ko04144
CL12020.Contig6_All	ko04141
CL12021.Contig1_All	ko03013	ko03015
CL12021.Contig2_All	ko03013	ko03015
CL12021.Contig3_All	ko03013	ko03015
CL12022.Contig1_All	ko00860	ko00940	ko01100	ko01110
CL12022.Contig2_All	ko00860
CL12022.Contig3_All	ko00860
CL12022.Contig4_All	ko00860
CL12022.Contig5_All	ko00860
CL12024.Contig1_All	ko04144
CL12024.Contig2_All	ko04144
CL12024.Contig3_All	ko04144
CL12025.Contig1_All	ko04626
CL12025.Contig2_All	ko04626
CL12025.Contig3_All	ko04626
CL12026.Contig1_All	ko00230	ko01100
CL12026.Contig2_All	ko00230	ko01100
CL12026.Contig3_All	ko00230	ko01100
CL12026.Contig4_All	ko00230	ko01100
CL12026.Contig5_All	ko00230	ko01100
CL12026.Contig6_All	ko00230	ko01100
CL12028.Contig5_All	ko03013	ko03015
CL12028.Contig6_All	ko03013	ko03015
CL12028.Contig7_All	ko03013	ko03015
CL1203.Contig1_All	ko03040
CL1203.Contig3_All	ko03040
CL1203.Contig4_All	ko03040
CL1203.Contig5_All	ko03040
CL12030.Contig2_All	ko04144
CL12030.Contig3_All	ko04144
CL12030.Contig4_All	ko04144
CL12033.Contig1_All	ko00260	ko00290	ko01100	ko01110	ko01200	ko01230	ko03013	ko03015	ko04626
CL12033.Contig2_All	ko00260	ko00290	ko01100	ko01110	ko01200	ko01230	ko03013	ko03015	ko04626
CL12033.Contig3_All	ko04626
CL12033.Contig4_All	ko03013	ko03015	ko04626
CL12034.Contig1_All	ko03010
CL12034.Contig2_All	ko03010
CL12034.Contig3_All	ko03010
CL12034.Contig4_All	ko03010
CL12035.Contig1_All	ko04141
CL12035.Contig2_All	ko04141
CL12035.Contig3_All	ko04141
CL12036.Contig10_All	ko00230	ko00240	ko01100	ko03020	ko03060	ko04141	ko04145
CL12036.Contig11_All	ko00230	ko00240	ko01100	ko03020
CL12036.Contig12_All	ko00940	ko01100	ko01110
CL12036.Contig13_All	ko00230	ko00240	ko01100	ko03020	ko03060	ko04141	ko04145
CL12036.Contig14_All	ko03013	ko03015	ko04626
CL12036.Contig1_All	ko03060	ko04141	ko04144	ko04145
CL12036.Contig2_All	ko00230	ko00240	ko01100	ko03020	ko03060	ko04141	ko04145
CL12036.Contig3_All	ko00230	ko00240	ko01100	ko03020
CL12036.Contig4_All	ko03013	ko03015
CL12036.Contig6_All	ko00940	ko01100	ko01110
CL12036.Contig8_All	ko03013	ko03015	ko04144
CL12036.Contig9_All	ko00230	ko00240	ko01100	ko03013	ko03020
CL12038.Contig1_All	ko00910
CL12038.Contig2_All	ko00910
CL12038.Contig3_All	ko00910
CL12039.Contig1_All	ko03430	ko04144
CL12039.Contig2_All	ko03430	ko04144
CL12039.Contig3_All	ko04144
CL1204.Contig10_All	ko00514
CL1204.Contig11_All	ko00514
CL1204.Contig12_All	ko00514
CL1204.Contig1_All	ko00514
CL1204.Contig3_All	ko00514
CL1204.Contig5_All	ko00514
CL1204.Contig6_All	ko00514
CL1204.Contig7_All	ko00514
CL1204.Contig8_All	ko00514
CL1204.Contig9_All	ko00514
CL12041.Contig1_All	ko03018	ko04933
CL12041.Contig2_All	ko03018	ko03022	ko04933
CL12041.Contig3_All	ko00940	ko01100	ko01110	ko03022
CL12041.Contig4_All	ko04144	ko04933
CL12041.Contig5_All	ko03022	ko04933
CL12042.Contig2_All	ko03013	ko03015
CL12042.Contig3_All	ko03013	ko03015
CL12045.Contig1_All	ko03013	ko03015
CL12045.Contig2_All	ko03013	ko03015
CL1205.Contig1_All	ko00600	ko01100
CL1205.Contig2_All	ko00600	ko01100
CL1205.Contig3_All	ko00600	ko01100
CL1205.Contig4_All	ko00600	ko01100
CL1205.Contig5_All	ko00600	ko01100
CL12054.Contig3_All	ko03013	ko03015
CL12055.Contig1_All	ko03015
CL12055.Contig2_All	ko00510	ko00940	ko01100	ko01110	ko04141
CL12055.Contig3_All	ko00460	ko00510	ko01100	ko01110	ko03060	ko04141	ko04145
CL12055.Contig4_All	ko00510	ko01100	ko03013	ko03015	ko04141
CL12055.Contig5_All	ko00510	ko00940	ko01100	ko01110	ko04141	ko04626
CL12055.Contig6_All	ko00510	ko00940	ko01100	ko01110	ko04141
CL12057.Contig3_All	ko04144
CL12057.Contig4_All	ko04144
CL1206.Contig11_All	ko00230	ko00240	ko01100	ko03020	ko04626
CL1206.Contig1_All	ko03013	ko04626
CL1206.Contig3_All	ko04626
CL1206.Contig4_All	ko04626
CL1206.Contig5_All	ko00940	ko01100	ko01110	ko03013	ko03015
CL1206.Contig9_All	ko04626
CL12060.Contig1_All	ko04144
CL12060.Contig2_All	ko04144
CL12060.Contig3_All	ko04144
CL12060.Contig4_All	ko04144
CL12062.Contig2_All	ko00940	ko01100	ko01110
CL12063.Contig1_All	ko04075
CL12064.Contig1_All	ko03013	ko03015
CL12064.Contig2_All	ko03013	ko03015
CL12064.Contig3_All	ko03013	ko03015
CL12064.Contig4_All	ko03013	ko03015
CL12066.Contig1_All	ko03013	ko03015	ko03050	ko03060	ko04141	ko04145	ko04626
CL12066.Contig2_All	ko00460	ko01110	ko03013	ko03015	ko03050	ko03060	ko04141	ko04145
CL12066.Contig3_All	ko03013	ko03015	ko03050	ko03060	ko04141	ko04145	ko04626
CL12068.Contig1_All	ko03013
CL12068.Contig2_All	ko03013
CL12068.Contig3_All	ko03013
CL12068.Contig4_All	ko03013
CL1207.Contig1_All	ko00905	ko00908	ko01100	ko01110
CL1207.Contig2_All	ko00905	ko00908	ko01100	ko01110
CL1207.Contig3_All	ko00905	ko00908	ko01100	ko01110
CL12070.Contig1_All	ko00500	ko01100	ko01110
CL12070.Contig2_All	ko00500	ko01100	ko01110
CL12072.Contig1_All	ko03040
CL12072.Contig2_All	ko03040
CL12077.Contig1_All	ko03013	ko03015
CL12077.Contig2_All	ko03013	ko03015
CL12077.Contig3_All	ko03013	ko03015
CL12077.Contig4_All	ko03013	ko03015
CL12078.Contig1_All	ko00230	ko00240	ko01100
CL12078.Contig2_All	ko00940	ko01100	ko01110
CL12078.Contig3_All	ko00270	ko00480	ko01100	ko03040
CL12078.Contig4_All	ko03013	ko03015
CL12079.Contig1_All	ko00270	ko01100	ko01110
CL12079.Contig2_All	ko00270	ko01100	ko01110
CL1208.Contig1_All	ko03008	ko03013	ko04075
CL1208.Contig2_All	ko03008	ko03022
CL12081.Contig7_All	ko00040	ko00500	ko01100	ko03013	ko03015
CL12082.Contig2_All	ko00564
CL12082.Contig3_All	ko00564
CL12082.Contig4_All	ko00564
CL12084.Contig1_All	ko00906	ko01100	ko01110
CL12084.Contig2_All	ko00906	ko01100	ko01110
CL12084.Contig3_All	ko00906	ko01100	ko01110
CL12084.Contig4_All	ko00906	ko01100	ko01110
CL12086.Contig1_All	ko03013	ko03015	ko04933
CL12086.Contig2_All	ko03013	ko03015
CL12087.Contig2_All	ko00310	ko00940	ko01100	ko01110	ko03420	ko04141	ko04144
CL12089.Contig1_All	ko00040	ko00500	ko01100	ko03013	ko03015
CL12089.Contig2_All	ko03015
CL12089.Contig3_All	ko03015
CL12089.Contig4_All	ko03015
CL1209.Contig1_All	ko03010
CL1209.Contig2_All	ko03010
CL1209.Contig6_All	ko03010
CL1209.Contig8_All	ko03010
CL12090.Contig1_All	ko03040
CL12091.Contig2_All	ko03060
CL12091.Contig3_All	ko03060
CL12091.Contig4_All	ko03060
CL12091.Contig5_All	ko03060
CL12093.Contig1_All	ko00520	ko01100
CL12093.Contig2_All	ko00940	ko01100	ko01110	ko03013	ko03015
CL12093.Contig3_All	ko00520	ko00940	ko01100	ko01110
CL12093.Contig4_All	ko00940	ko01100	ko01110	ko03013	ko03015
CL12093.Contig5_All	ko00940	ko01100	ko01110	ko03013	ko03015
CL12093.Contig6_All	ko00940	ko01100	ko01110	ko03013	ko03015
CL12094.Contig2_All	ko00460	ko00500	ko00511	ko00561	ko00860	ko00900	ko00940	ko01100	ko01110
CL12095.Contig2_All	ko00520	ko01100
CL12096.Contig1_All	ko04141
CL12096.Contig2_All	ko04141
CL12096.Contig3_All	ko04141
CL12096.Contig4_All	ko04141
CL12097.Contig1_All	ko03008
CL12097.Contig2_All	ko03008
CL1210.Contig1_All	ko00190	ko01100
CL1210.Contig2_All	ko00190	ko01100
CL1210.Contig3_All	ko00190	ko01100
CL1210.Contig4_All	ko00190	ko01100
CL1210.Contig5_All	ko00190	ko01100
CL1210.Contig6_All	ko00190	ko01100
CL1210.Contig7_All	ko00190	ko01100
CL1210.Contig8_All	ko00190	ko01100
CL1210.Contig9_All	ko00190	ko01100
CL12102.Contig2_All	ko03040
CL12103.Contig1_All	ko04626
CL12103.Contig2_All	ko04626
CL12109.Contig3_All	ko00940	ko01100	ko01110	ko03013	ko03015
CL12109.Contig5_All	ko00940	ko01100	ko01110	ko03013	ko03015
CL1211.Contig1_All	ko00500	ko01100
CL1211.Contig2_All	ko00500	ko01100
CL1211.Contig3_All	ko00500	ko01100
CL12110.Contig1_All	ko03010
CL12110.Contig2_All	ko03010
CL12110.Contig3_All	ko03010
CL12110.Contig4_All	ko03010
CL12112.Contig1_All	ko00940	ko01100	ko01110
CL12112.Contig2_All	ko00940	ko01100	ko01110	ko03013
CL12112.Contig3_All	ko00940	ko01100	ko01110
CL12112.Contig4_All	ko00040	ko00500	ko00940	ko01100	ko01110
CL12112.Contig5_All	ko00940	ko01100	ko01110
CL12113.Contig3_All	ko00511	ko00600	ko01100
CL12113.Contig4_All	ko00940	ko01100	ko01110
CL12115.Contig1_All	ko00590	ko01100
CL12115.Contig2_All	ko00590	ko01100
CL12115.Contig3_All	ko00590	ko01100
CL12115.Contig4_All	ko00590	ko01100
CL12115.Contig5_All	ko00590	ko01100
CL12115.Contig6_All	ko00590	ko01100
CL12115.Contig7_All	ko00590	ko01100
CL12116.Contig1_All	ko04144
CL12116.Contig2_All	ko03030	ko03410	ko03420	ko03430	ko04144
CL12117.Contig1_All	ko03013	ko03015	ko04626
CL12117.Contig2_All	ko03013	ko03015
CL12118.Contig1_All	ko00250
CL12118.Contig2_All	ko00250
CL12118.Contig3_All	ko00250
CL12118.Contig4_All	ko00250
CL12118.Contig5_All	ko00250
CL12118.Contig6_All	ko00250
CL12119.Contig1_All	ko03013	ko03015
CL12119.Contig2_All	ko03013	ko03015
CL12119.Contig3_All	ko03013	ko03015
CL12119.Contig4_All	ko03013	ko03015
CL1212.Contig13_All	ko04120	ko04141
CL1212.Contig14_All	ko04120	ko04141
CL1212.Contig15_All	ko04120	ko04141
CL12129.Contig1_All	ko00940	ko01100	ko01110
CL12129.Contig2_All	ko00230	ko00240	ko01100	ko03020
CL12134.Contig1_All	ko00940	ko01100	ko01110	ko03013	ko03015
CL12134.Contig2_All	ko00940	ko01100	ko01110	ko03013	ko03015
CL12135.Contig1_All	ko04626
CL12135.Contig2_All	ko04626
CL12135.Contig4_All	ko04626
CL12135.Contig5_All	ko04626
CL12137.Contig1_All	ko03013	ko03015
CL12137.Contig2_All	ko04626
CL12137.Contig3_All	ko04626
CL12137.Contig4_All	ko00230	ko00240	ko01100	ko03020	ko04626
CL12138.Contig3_All	ko00910
CL12141.Contig3_All	ko01100	ko04626
CL12141.Contig4_All	ko01100
CL12142.Contig1_All	ko03013	ko03015
CL12143.Contig1_All	ko03013	ko03015
CL12144.Contig10_All	ko03013	ko03015
CL12144.Contig11_All	ko03013	ko03015
CL12144.Contig12_All	ko03013	ko03015
CL12144.Contig1_All	ko03013	ko03015	ko04626
CL12144.Contig2_All	ko03013	ko03015
CL12144.Contig3_All	ko03013	ko03015
CL12144.Contig6_All	ko03013	ko03015
CL12144.Contig7_All	ko03013	ko03015
CL12144.Contig8_All	ko03013	ko03015
CL12144.Contig9_All	ko03013	ko03015
CL12145.Contig1_All	ko03013	ko03015
CL12146.Contig1_All	ko03013	ko03015
CL12146.Contig3_All	ko03013	ko03015
CL12152.Contig1_All	ko04626
CL12152.Contig2_All	ko04626
CL12152.Contig3_All	ko04626
CL12155.Contig1_All	ko03010
CL12155.Contig2_All	ko03010
CL12155.Contig3_All	ko03010
CL12157.Contig10_All	ko04140
CL12157.Contig11_All	ko04140
CL12157.Contig12_All	ko04140
CL12157.Contig1_All	ko04140
CL12157.Contig2_All	ko04140
CL12157.Contig3_All	ko04140
CL12157.Contig4_All	ko04140
CL12157.Contig5_All	ko04140
CL12157.Contig6_All	ko04140
CL12157.Contig7_All	ko04140
CL12157.Contig8_All	ko04140
CL12157.Contig9_All	ko04140
CL12158.Contig1_All	ko00970	ko03013	ko03015	ko04626
CL12158.Contig2_All	ko00970	ko04626
CL12158.Contig3_All	ko00970	ko03013	ko03015
CL12158.Contig4_All	ko00970
CL12158.Contig5_All	ko00970	ko04626
CL12158.Contig6_All	ko00970	ko04626
CL12158.Contig7_All	ko00970	ko03013	ko03015	ko04626
CL1216.Contig10_All	ko03013	ko03015	ko03040
CL1216.Contig11_All	ko03013	ko03015	ko03040
CL1216.Contig12_All	ko03013	ko03015	ko03040
CL1216.Contig13_All	ko03013	ko03015	ko03040
CL1216.Contig14_All	ko03013	ko03015	ko03040
CL1216.Contig15_All	ko03013	ko03015	ko03040
CL1216.Contig16_All	ko03013	ko03015	ko03040
CL1216.Contig17_All	ko03013	ko03015	ko03040
CL1216.Contig18_All	ko03013	ko03015	ko03040
CL1216.Contig19_All	ko03013	ko03015	ko03040
CL1216.Contig1_All	ko03013	ko03015	ko03040
CL1216.Contig20_All	ko03013	ko03015	ko03040
CL1216.Contig21_All	ko03013	ko03015	ko03040
CL1216.Contig22_All	ko03013	ko03015	ko03040
CL1216.Contig23_All	ko03013	ko03015	ko03040
CL1216.Contig24_All	ko03013	ko03015	ko03040
CL1216.Contig25_All	ko03013	ko03015	ko03040
CL1216.Contig26_All	ko03013	ko03015	ko03040
CL1216.Contig27_All	ko03013	ko03015	ko03040
CL1216.Contig28_All	ko03013	ko03015	ko03040
CL1216.Contig29_All	ko03013	ko03015	ko03040
CL1216.Contig2_All	ko03013	ko03015	ko03040
CL1216.Contig30_All	ko03013	ko03015	ko03040
CL1216.Contig31_All	ko03013	ko03015	ko03040
CL1216.Contig32_All	ko03013	ko03015	ko03040
CL1216.Contig33_All	ko03013	ko03015	ko03040
CL1216.Contig34_All	ko03013	ko03015	ko03040
CL1216.Contig35_All	ko03013	ko03015	ko03040
CL1216.Contig36_All	ko03013	ko03015	ko03040
CL1216.Contig37_All	ko03013	ko03015	ko03040
CL1216.Contig38_All	ko03013	ko03015	ko03040
CL1216.Contig39_All	ko03013	ko03015	ko03040
CL1216.Contig3_All	ko03013	ko03015	ko03040
CL1216.Contig40_All	ko03013	ko03015	ko03040
CL1216.Contig4_All	ko03013	ko03015	ko03040
CL1216.Contig5_All	ko03013	ko03015	ko03040
CL1216.Contig6_All	ko03013	ko03015	ko03040
CL1216.Contig7_All	ko03013	ko03015	ko03040
CL1216.Contig8_All	ko03013	ko03015	ko03040
CL1216.Contig9_All	ko03013	ko03015	ko03040
CL12160.Contig1_All	ko04626
CL12160.Contig2_All	ko04626
CL12160.Contig3_All	ko04626
CL12160.Contig4_All	ko04626
CL12160.Contig5_All	ko04626
CL12160.Contig6_All	ko04626
CL12160.Contig7_All	ko04626
CL12162.Contig1_All	ko04712
CL12162.Contig2_All	ko04712
CL12162.Contig3_All	ko04712
CL12162.Contig4_All	ko04712
CL12164.Contig1_All	ko04626
CL12164.Contig2_All	ko04626
CL12164.Contig3_All	ko04626
CL12165.Contig1_All	ko04144
CL12165.Contig2_All	ko04144
CL12168.Contig4_All	ko00260	ko00350	ko00360	ko00410	ko00950	ko00960	ko01100	ko01110
CL12171.Contig1_All	ko04075	ko04712
CL12171.Contig2_All	ko04075	ko04712
CL12171.Contig3_All	ko04075	ko04712
CL12173.Contig2_All	ko04120	ko04141
CL12173.Contig3_All	ko04120	ko04141
CL12173.Contig4_All	ko04120	ko04141
CL12173.Contig5_All	ko04120	ko04141
CL12176.Contig1_All	ko03013	ko03015	ko03040
CL12176.Contig2_All	ko03013	ko03015	ko03040
CL12176.Contig3_All	ko03013	ko03015	ko03040
CL12176.Contig4_All	ko03013	ko03015	ko03040
CL12176.Contig5_All	ko03013	ko03015	ko03040
CL12176.Contig6_All	ko03013	ko03015	ko03040
CL1218.Contig1_All	ko00230	ko00240	ko01100	ko03020
CL12182.Contig1_All	ko00010	ko00051	ko00562	ko00710	ko01100	ko01110	ko01200	ko01230	ko04144	ko04626
CL12182.Contig2_All	ko00010	ko00051	ko00562	ko00710	ko01100	ko01110	ko01200	ko01230	ko03013	ko03015	ko04144	ko04626
CL12182.Contig3_All	ko00010	ko00051	ko00562	ko00710	ko01100	ko01110	ko01200	ko01230	ko04144	ko04626
CL12182.Contig4_All	ko00910
CL12184.Contig1_All	ko04144
CL12184.Contig2_All	ko04144
CL12184.Contig3_All	ko04144
CL12184.Contig4_All	ko04144
CL12184.Contig5_All	ko04144
CL12185.Contig5_All	ko00906	ko01100	ko01110
CL12186.Contig1_All	ko04144
CL12186.Contig2_All	ko04144
CL12189.Contig2_All	ko03013
CL12190.Contig1_All	ko03013	ko03015	ko03018
CL12190.Contig2_All	ko03013	ko03015	ko03018
CL12190.Contig3_All	ko03013	ko03015	ko03018
CL12191.Contig1_All	ko00520	ko01100
CL12191.Contig3_All	ko00520	ko01100
CL12197.Contig1_All	ko03013	ko03015
CL12197.Contig2_All	ko04075
CL12197.Contig3_All	ko04075
CL12197.Contig4_All	ko04075
CL12197.Contig5_All	ko04075
CL12197.Contig6_All	ko04075
CL12200.Contig1_All	ko00061	ko00195	ko00970	ko01040	ko01100	ko01212	ko04075
CL12202.Contig1_All	ko00902	ko01110	ko04626
CL12202.Contig2_All	ko00902	ko01110	ko04626
CL12202.Contig3_All	ko00902	ko01110	ko04626
CL12203.Contig2_All	ko00040	ko00052	ko00053	ko00500	ko00520	ko01100	ko04144
CL12203.Contig3_All	ko00040	ko00052	ko00053	ko00500	ko00520	ko01100	ko04144
CL12203.Contig4_All	ko00040	ko00052	ko00053	ko00280	ko00500	ko00520	ko01100
CL12205.Contig1_All	ko03013	ko03015	ko04626
CL12205.Contig2_All	ko00941	ko01100	ko01110
CL12205.Contig3_All	ko00941	ko01100	ko01110
CL12205.Contig4_All	ko00941	ko01100	ko01110
CL12205.Contig5_All	ko00941	ko01100	ko01110
CL12213.Contig10_All	ko00220	ko00250	ko00630	ko00910	ko01100	ko01230
CL12213.Contig11_All	ko00220	ko00250	ko00630	ko00910	ko01100	ko01230
CL12213.Contig1_All	ko00220	ko00250	ko00630	ko00910	ko01100	ko01230
CL12213.Contig2_All	ko00220	ko00250	ko00630	ko00910	ko01100	ko01230
CL12213.Contig3_All	ko00220	ko00250	ko00630	ko00910	ko01100	ko01230
CL12213.Contig4_All	ko00220	ko00250	ko00630	ko00910	ko01100	ko01230
CL12213.Contig5_All	ko00220	ko00250	ko00630	ko00910	ko01100	ko01230
CL12213.Contig6_All	ko00220	ko00250	ko00630	ko00910	ko01100	ko01230
CL12213.Contig7_All	ko00220	ko00250	ko00630	ko00910	ko01100	ko01230
CL12213.Contig8_All	ko00220	ko00250	ko00630	ko00910	ko01100	ko01230
CL12213.Contig9_All	ko00220	ko00250	ko00630	ko00910	ko01100	ko01230
CL12215.Contig1_All	ko04140
CL12215.Contig2_All	ko04140
CL12215.Contig3_All	ko04140
CL12215.Contig4_All	ko04140
CL12215.Contig5_All	ko04140
CL12216.Contig2_All	ko00943	ko01110
CL12216.Contig3_All	ko00943	ko01110
CL12216.Contig4_All	ko00943	ko01110
CL12218.Contig2_All	ko04933
CL1222.Contig10_All	ko00230	ko00240
CL1222.Contig13_All	ko00230	ko00240
CL1222.Contig14_All	ko00230	ko00240
CL1222.Contig1_All	ko00230	ko00240
CL1222.Contig2_All	ko00230	ko00240
CL1222.Contig3_All	ko00230	ko00240
CL1222.Contig4_All	ko00230	ko00240
CL1222.Contig5_All	ko00230	ko00240
CL1222.Contig6_All	ko00230	ko00240
CL1222.Contig7_All	ko00230	ko00240
CL1222.Contig8_All	ko00230	ko00240
CL1222.Contig9_All	ko00230	ko00240
CL12220.Contig1_All	ko03040	ko04144
CL12220.Contig2_All	ko00460	ko01110	ko04144	ko04626
CL12220.Contig3_All	ko00460	ko01110	ko04144	ko04626
CL12220.Contig4_All	ko00460	ko01110	ko03013	ko03015	ko04626
CL12220.Contig5_All	ko00460	ko00940	ko01100	ko01110
CL12221.Contig1_All	ko00400	ko01100	ko01110	ko01230
CL12221.Contig2_All	ko00400	ko01100	ko01110	ko01230
CL12221.Contig3_All	ko00400	ko01100	ko01110	ko01230
CL12222.Contig1_All	ko00230	ko00240	ko01100	ko03020
CL12222.Contig2_All	ko00900	ko01110	ko03008
CL12222.Contig4_All	ko00230	ko00240	ko01100	ko03020
CL12222.Contig5_All	ko00230	ko00240	ko01100	ko03020
CL12222.Contig6_All	ko00040	ko00052	ko00053	ko00230	ko00240	ko00520	ko01100	ko03020
CL12222.Contig7_All	ko00230	ko00240	ko00511	ko01100	ko03020	ko04140
CL12222.Contig8_All	ko00230	ko00240	ko01100	ko03020
CL12222.Contig9_All	ko00400	ko01100	ko01110	ko01230	ko02010
CL12224.Contig4_All	ko03040	ko04141	ko04144
CL12225.Contig1_All	ko00380	ko00906	ko01100	ko01110
CL12225.Contig2_All	ko00380	ko00906	ko01100	ko01110
CL12226.Contig4_All	ko04075	ko04626
CL12229.Contig14_All	ko04626
CL12229.Contig16_All	ko03013	ko03015	ko04144
CL12229.Contig20_All	ko03013	ko03015	ko04141
CL12229.Contig35_All	ko03013	ko03015
CL12229.Contig3_All	ko03013	ko03015
CL12229.Contig8_All	ko03013	ko03015
CL12229.Contig9_All	ko03013	ko03015
CL1223.Contig1_All	ko03010	ko03013	ko03015	ko03040
CL1223.Contig2_All	ko03010	ko03013	ko03015	ko03040	ko03420	ko04141
CL1223.Contig3_All	ko03010	ko03013	ko03015	ko03040	ko03420	ko04141
CL1223.Contig4_All	ko03010	ko03013	ko03015	ko03040	ko03420	ko04141
CL1223.Contig5_All	ko03010	ko03013	ko03015	ko03040
CL1223.Contig6_All	ko03010	ko03013	ko03015	ko03040
CL1223.Contig7_All	ko03010	ko03013	ko03015	ko03040
CL1223.Contig8_All	ko03010	ko03013	ko03015	ko03040
CL12230.Contig1_All	ko03022
CL12230.Contig2_All	ko03022
CL12230.Contig3_All	ko03022
CL12230.Contig4_All	ko03022
CL12230.Contig5_All	ko03022
CL12232.Contig1_All	ko04626
CL12232.Contig2_All	ko03013	ko03015	ko04626
CL12232.Contig3_All	ko00940	ko01100	ko01110	ko03013	ko03015	ko04626
CL12232.Contig4_All	ko00940	ko01100	ko01110	ko03013	ko03015
CL12236.Contig1_All	ko00520	ko01100
CL12236.Contig2_All	ko03013	ko03015
CL12236.Contig4_All	ko03013	ko03015
CL12236.Contig5_All	ko03013	ko03015
CL12236.Contig6_All	ko03013	ko03015
CL12237.Contig1_All	ko03013	ko03015	ko03040
CL12237.Contig2_All	ko03013	ko03015	ko03040
CL12239.Contig1_All	ko03010
CL12239.Contig2_All	ko03010
CL12239.Contig3_All	ko03010
CL1224.Contig2_All	ko03013
CL1224.Contig3_All	ko03013
CL1224.Contig4_All	ko03013
CL12241.Contig1_All	ko00562	ko01100	ko04070	ko04144
CL12241.Contig2_All	ko00562	ko01100	ko04070	ko04144
CL12241.Contig3_All	ko00562	ko01100	ko04070	ko04144
CL12241.Contig4_All	ko00562	ko01100	ko04070	ko04144
CL12241.Contig5_All	ko00562	ko01100	ko04070	ko04144
CL12241.Contig6_All	ko00562	ko01100	ko04070	ko04144
CL12242.Contig2_All	ko04626
CL12242.Contig3_All	ko04626
CL12242.Contig4_All	ko04626
CL12242.Contig5_All	ko04626
CL12243.Contig1_All	ko03010
CL12243.Contig2_All	ko03010
CL12244.Contig1_All	ko03013	ko03015	ko04933
CL12244.Contig2_All	ko03013	ko03015	ko04626	ko04933
CL12245.Contig5_All	ko00230	ko00240	ko01100	ko03020	ko04933
CL12246.Contig1_All	ko03013	ko03015
CL12247.Contig1_All	ko00240	ko01100
CL12247.Contig2_All	ko00240	ko01100
CL12247.Contig3_All	ko00240	ko01100
CL1225.Contig1_All	ko03013	ko03015
CL1225.Contig2_All	ko03013	ko03015
CL12253.Contig2_All	ko04626
CL12256.Contig3_All	ko04144
CL12256.Contig4_All	ko04144
CL12258.Contig2_All	ko00520	ko01100
CL12258.Contig5_All	ko00520	ko01100
CL1226.Contig10_All	ko00561	ko00564	ko01100	ko01110
CL1226.Contig11_All	ko00561	ko00564	ko01100	ko01110
CL1226.Contig12_All	ko00561	ko00564	ko01100	ko01110
CL1226.Contig13_All	ko00561	ko00564	ko01100	ko01110
CL1226.Contig14_All	ko00561	ko00564	ko01100	ko01110
CL1226.Contig15_All	ko00561	ko00564	ko01100	ko01110
CL1226.Contig1_All	ko00561	ko00564	ko01100	ko01110
CL1226.Contig2_All	ko00561	ko00564	ko01100	ko01110
CL1226.Contig3_All	ko00561	ko00564	ko01100	ko01110
CL1226.Contig4_All	ko00561	ko00564	ko01100	ko01110
CL1226.Contig5_All	ko00561	ko00564	ko01100	ko01110
CL1226.Contig6_All	ko00561	ko00564	ko01100	ko01110
CL1226.Contig7_All	ko00561	ko00564	ko01100	ko01110
CL1226.Contig8_All	ko00561	ko00564	ko01100	ko01110
CL1226.Contig9_All	ko00561	ko00564	ko01100	ko01110
CL12260.Contig1_All	ko03013
CL12260.Contig2_All	ko03013
CL12263.Contig1_All	ko03013
CL12263.Contig2_All	ko03013
CL12264.Contig1_All	ko04144
CL12264.Contig2_All	ko04144
CL12264.Contig3_All	ko04144
CL12264.Contig4_All	ko04144
CL12264.Contig5_All	ko04144
CL12265.Contig1_All	ko00030	ko01100	ko01110	ko01200
CL12265.Contig2_All	ko00030	ko01100	ko01110	ko01200
CL12265.Contig3_All	ko00030	ko01100	ko01110	ko01200
CL12265.Contig4_All	ko00030	ko01100	ko01110	ko01200
CL12265.Contig5_All	ko00030	ko01100	ko01110	ko01200
CL12265.Contig6_All	ko00030	ko01100	ko01110	ko01200
CL12265.Contig7_All	ko00030	ko01100	ko01110	ko01200
CL12265.Contig8_All	ko00030	ko01100	ko01110	ko01200
CL12265.Contig9_All	ko00030	ko01100	ko01110	ko01200
CL12266.Contig1_All	ko03030	ko03410	ko03450
CL12266.Contig2_All	ko03030	ko03410	ko03450
CL12266.Contig3_All	ko03030	ko03410	ko03450
CL12266.Contig4_All	ko03030	ko03410	ko03450
CL12266.Contig5_All	ko03030	ko03410	ko03450
CL12266.Contig6_All	ko03030	ko03410	ko03450
CL12266.Contig7_All	ko03030	ko03410	ko03450
CL12266.Contig8_All	ko03030	ko03410	ko03450
CL12266.Contig9_All	ko03030	ko03410	ko03450
CL12269.Contig3_All	ko03013	ko03015
CL12269.Contig4_All	ko03013	ko03015
CL12273.Contig1_All	ko04712
CL12273.Contig2_All	ko04712
CL12273.Contig3_All	ko04712
CL12275.Contig1_All	ko04626
CL12275.Contig2_All	ko04626
CL12275.Contig3_All	ko00230	ko00240	ko01100	ko03020	ko04626
CL12275.Contig4_All	ko00230	ko00240	ko01100	ko03020	ko04626
CL12280.Contig3_All	ko03040
CL12281.Contig2_All	ko00940	ko01100	ko01110	ko04144
CL12281.Contig3_All	ko04144
CL12283.Contig1_All	ko03010
CL12283.Contig2_All	ko03010
CL12284.Contig1_All	ko00230	ko00240	ko01100	ko03013	ko03015	ko03020
CL12284.Contig2_All	ko00940	ko01100	ko01110
CL12284.Contig3_All	ko03060	ko04141	ko04144	ko04145
CL12284.Contig5_All	ko00940	ko01100	ko01110	ko04144
CL12284.Contig6_All	ko00940	ko01100	ko01110
CL12284.Contig7_All	ko00940	ko01100	ko01110
CL12284.Contig8_All	ko03013	ko03015	ko03060	ko04141	ko04145	ko04626
CL12284.Contig9_All	ko03013	ko03015	ko03060	ko04141	ko04145
CL12289.Contig1_All	ko04140
CL12289.Contig2_All	ko04140
CL12289.Contig3_All	ko04140
CL12291.Contig2_All	ko03013	ko03015
CL12292.Contig1_All	ko03015
CL12292.Contig3_All	ko03015
CL12292.Contig7_All	ko03015
CL12292.Contig8_All	ko03015
CL12292.Contig9_All	ko03015
CL12293.Contig1_All	ko04144
CL12294.Contig2_All	ko00940	ko01100	ko01110
CL12294.Contig3_All	ko00940	ko01100	ko01110
CL12294.Contig4_All	ko04144
CL12294.Contig5_All	ko00940	ko01100	ko01110
CL12297.Contig4_All	ko03013	ko03015
CL12299.Contig1_All	ko00908	ko01100	ko01110
CL12299.Contig2_All	ko00908	ko01100	ko01110
CL12301.Contig1_All	ko04120
CL12301.Contig2_All	ko04120
CL12301.Contig3_All	ko04120
CL12301.Contig4_All	ko04120
CL12303.Contig1_All	ko00500
CL12303.Contig2_All	ko00500
CL12308.Contig2_All	ko03040
CL12310.Contig2_All	ko02010
CL12310.Contig3_All	ko02010
CL12310.Contig4_All	ko02010
CL12310.Contig5_All	ko02010
CL12313.Contig1_All	ko04075
CL12313.Contig2_All	ko04075
CL12314.Contig1_All	ko04626
CL12314.Contig2_All	ko04626
CL12314.Contig3_All	ko04626
CL12316.Contig1_All	ko00565	ko00600	ko01100
CL12316.Contig2_All	ko00565	ko00600	ko01100
CL12316.Contig3_All	ko00565	ko00600	ko01100
CL12316.Contig4_All	ko00565	ko00600	ko01100
CL12316.Contig5_All	ko00380	ko00565	ko00600	ko00966	ko01100	ko01110	ko01210
CL12316.Contig6_All	ko00565	ko00600	ko01100
CL12316.Contig7_All	ko00565	ko00600	ko01100
CL12316.Contig8_All	ko00565	ko00600	ko01100
CL12316.Contig9_All	ko00402
CL12317.Contig1_All	ko04144
CL12319.Contig2_All	ko03015
CL12319.Contig3_All	ko03015
CL1232.Contig1_All	ko04075
CL1232.Contig2_All	ko04075
CL1232.Contig3_All	ko04075
CL12322.Contig1_All	ko00250
CL12322.Contig2_All	ko00250
CL12323.Contig2_All	ko00230	ko00240	ko03018	ko04075
CL12323.Contig3_All	ko00230	ko00240	ko03018	ko04075
CL1233.Contig10_All	ko03013	ko03015
CL1233.Contig11_All	ko03013	ko03015
CL1233.Contig12_All	ko03013	ko03015
CL1233.Contig1_All	ko03013	ko03015
CL1233.Contig2_All	ko03013	ko03015
CL1233.Contig3_All	ko03013	ko03015
CL1233.Contig4_All	ko03013	ko03015
CL1233.Contig5_All	ko03013	ko03015
CL1233.Contig6_All	ko03013	ko03015
CL1233.Contig7_All	ko03013	ko03015
CL1233.Contig8_All	ko03013	ko03015
CL12334.Contig1_All	ko03030	ko03420	ko03430	ko03440
CL12335.Contig1_All	ko03013	ko03015
CL12335.Contig3_All	ko03013	ko03015
CL12339.Contig1_All	ko00040	ko00500	ko01100
CL12339.Contig2_All	ko00040	ko00500	ko01100
CL12339.Contig3_All	ko00040	ko00500	ko01100
CL12340.Contig1_All	ko00563	ko01100
CL12340.Contig2_All	ko00563	ko01100
CL12344.Contig1_All	ko03013	ko03015
CL12344.Contig2_All	ko03013	ko03015
CL12344.Contig3_All	ko03013	ko03015
CL12344.Contig4_All	ko03013	ko03015
CL12344.Contig5_All	ko03013	ko03015
CL12344.Contig6_All	ko03013	ko03015
CL12345.Contig1_All	ko00230	ko00240	ko01100	ko03020
CL12345.Contig2_All	ko00230	ko00240	ko01100	ko03020
CL12345.Contig3_All	ko00230	ko00240	ko01100	ko03020
CL12346.Contig2_All	ko03013	ko03015	ko03060	ko04141	ko04144	ko04145	ko04626
CL12348.Contig1_All	ko00940	ko01100	ko01110	ko03013	ko03015
CL12348.Contig2_All	ko00940	ko01100	ko01110	ko03013	ko03015
CL12349.Contig1_All	ko00230	ko00240	ko01100	ko03020
CL12349.Contig2_All	ko00230	ko00240	ko01100	ko03020
CL12349.Contig3_All	ko00230	ko00240	ko01100	ko03020
CL12349.Contig4_All	ko00230	ko00240	ko01100	ko03020
CL1235.Contig1_All	ko04141
CL1235.Contig2_All	ko04141
CL1235.Contig3_All	ko04141
CL1235.Contig4_All	ko04141
CL1235.Contig5_All	ko04141
CL1235.Contig6_All	ko04141
CL1235.Contig7_All	ko04141
CL12350.Contig2_All	ko04626
CL12352.Contig2_All	ko00230	ko00240	ko01100	ko03020
CL12352.Contig4_All	ko00230	ko00240	ko01100	ko03020
CL12353.Contig1_All	ko00909	ko01110
CL12353.Contig2_All	ko00909	ko01110
CL12358.Contig1_All	ko04626
CL12358.Contig2_All	ko04626
CL12358.Contig3_All	ko03013	ko03015	ko04626
CL12358.Contig4_All	ko04626
CL12358.Contig5_All	ko04626
CL12358.Contig6_All	ko04626
CL12358.Contig7_All	ko04626
CL12358.Contig9_All	ko04626
CL12359.Contig3_All	ko03015	ko04075
CL1236.Contig10_All	ko04144
CL1236.Contig11_All	ko04144
CL1236.Contig12_All	ko04144
CL1236.Contig1_All	ko04144
CL1236.Contig2_All	ko04144
CL1236.Contig3_All	ko04144
CL1236.Contig4_All	ko04144
CL1236.Contig6_All	ko04144
CL1236.Contig7_All	ko04144
CL1236.Contig8_All	ko04144
CL1236.Contig9_All	ko04144
CL12362.Contig1_All	ko00902	ko01110
CL12362.Contig2_All	ko00902	ko01110
CL12363.Contig1_All	ko00230	ko00240	ko01100	ko03013	ko03020
CL12363.Contig3_All	ko00230	ko00240	ko00270	ko01100	ko03013	ko03020
CL12363.Contig4_All	ko03013	ko03015
CL12363.Contig5_All	ko00230	ko00240	ko01100	ko03013	ko03020
CL12363.Contig6_All	ko00230	ko00240	ko01100	ko03013	ko03020
CL12363.Contig7_All	ko00230	ko00240	ko01100	ko03020
CL12363.Contig8_All	ko00230	ko00240	ko01100	ko03020
CL12364.Contig1_All	ko03013	ko03015	ko03018
CL12364.Contig2_All	ko03013	ko03015	ko03018
CL12364.Contig3_All	ko03013	ko03015	ko03018
CL12364.Contig4_All	ko03013	ko03015	ko03018
CL12364.Contig5_All	ko03013	ko03015	ko03018
CL12369.Contig1_All	ko03022
CL12369.Contig2_All	ko03022
CL12369.Contig3_All	ko03022
CL12369.Contig4_All	ko03022
CL12369.Contig5_All	ko03022
CL12369.Contig6_All	ko03022
CL1237.Contig1_All	ko03010
CL1237.Contig2_All	ko03010
CL1237.Contig3_All	ko03010
CL1237.Contig4_All	ko03010
CL12370.Contig1_All	ko00062	ko01040	ko01110	ko01212
CL12370.Contig2_All	ko00062	ko01040	ko01110	ko01212
CL12370.Contig3_All	ko00062	ko01040	ko01110	ko01212
CL12370.Contig4_All	ko00062	ko01040	ko01110	ko01212
CL12370.Contig5_All	ko00062	ko01040	ko01110	ko01212
CL12374.Contig1_All	ko03013	ko03015
CL12374.Contig2_All	ko03013	ko03015
CL12374.Contig3_All	ko03013	ko03015
CL12374.Contig4_All	ko03013	ko03015
CL12374.Contig5_All	ko03013	ko03015
CL12374.Contig6_All	ko03013	ko03015
CL12374.Contig7_All	ko03013	ko03015
CL12374.Contig8_All	ko03013	ko03015
CL12374.Contig9_All	ko03013	ko03015
CL12376.Contig1_All	ko04626
CL12376.Contig2_All	ko03013
CL12377.Contig1_All	ko03013	ko03015
CL12377.Contig2_All	ko03013	ko03015
CL12378.Contig1_All	ko00310
CL12378.Contig2_All	ko00310
CL12378.Contig3_All	ko00310
CL12378.Contig4_All	ko00310
CL1238.Contig1_All	ko03010
CL1238.Contig2_All	ko03010
CL1238.Contig3_All	ko03010
CL1238.Contig4_All	ko03010
CL1238.Contig5_All	ko03010
CL1238.Contig6_All	ko03010
CL12381.Contig4_All	ko04626
CL12382.Contig2_All	ko04626
CL12385.Contig1_All	ko00230	ko00240	ko01100	ko03020
CL12385.Contig2_All	ko00230	ko00240	ko01100	ko03020
CL12387.Contig1_All	ko03013	ko03015
CL12387.Contig2_All	ko03013	ko03015
CL12387.Contig3_All	ko00052	ko00500	ko00510	ko01100	ko04141
CL12387.Contig4_All	ko00052	ko00500	ko00510	ko01100	ko04141
CL12387.Contig5_All	ko00052	ko00500	ko00510	ko01100	ko04141
CL12387.Contig6_All	ko00052	ko00500	ko00510	ko01100	ko04141
CL12387.Contig7_All	ko00052	ko00500	ko00510	ko01100	ko04141
CL12388.Contig1_All	ko03040
CL12388.Contig2_All	ko03040
CL12388.Contig3_All	ko03040
CL12388.Contig4_All	ko03040
CL12388.Contig5_All	ko03040
CL12388.Contig6_All	ko03040
CL1239.Contig2_All	ko00030	ko00480	ko01100	ko01110	ko01200
CL1239.Contig3_All	ko00030	ko00480	ko01100	ko01110	ko01200
CL1239.Contig4_All	ko00030	ko00480	ko01100	ko01110	ko01200
CL1239.Contig5_All	ko00030	ko00480	ko01100	ko01110	ko01200
CL1239.Contig6_All	ko00030	ko00480	ko01100	ko01110	ko01200
CL1239.Contig7_All	ko00030	ko00480	ko01100	ko01110	ko01200
CL1239.Contig8_All	ko00030	ko00480	ko01100	ko01110	ko01200
CL1239.Contig9_All	ko00030	ko00480	ko01100	ko01110	ko01200
CL12392.Contig1_All	ko00190	ko01100	ko04145
CL12392.Contig2_All	ko00190	ko01100	ko04145
CL12392.Contig3_All	ko00190	ko01100	ko04145
CL12393.Contig1_All	ko03013	ko03015
CL12393.Contig2_All	ko03013	ko03015
CL12394.Contig2_All	ko00230	ko00240	ko01100	ko02010	ko03018	ko03020	ko04626
CL12394.Contig3_All	ko00230	ko00240	ko01100	ko03020
CL12394.Contig4_All	ko00900	ko01110	ko03008	ko04145
CL12397.Contig1_All	ko00040	ko00052	ko00053	ko00500	ko00520	ko01100
CL12397.Contig2_All	ko00040	ko00052	ko00053	ko00500	ko00520	ko01100
CL12400.Contig2_All	ko03013	ko03015	ko04144
CL12400.Contig4_All	ko00460	ko00564	ko01110	ko03013	ko03015	ko04144
CL12400.Contig5_All	ko03013	ko03015	ko03040
CL12407.Contig1_All	ko03010
CL12407.Contig2_All	ko03010
CL12407.Contig3_All	ko03010
CL12407.Contig4_All	ko03010
CL12407.Contig5_All	ko03010
CL12407.Contig6_All	ko03010
CL12407.Contig7_All	ko03010
CL12408.Contig1_All	ko00905	ko01100	ko01110
CL12408.Contig2_All	ko00905	ko01100	ko01110
CL12408.Contig3_All	ko00905	ko01100	ko01110
CL12408.Contig4_All	ko00905	ko01100	ko01110
CL12410.Contig1_All	ko03030	ko03410	ko03420	ko03430
CL12410.Contig2_All	ko03030	ko03410	ko03420	ko03430	ko04626
CL12412.Contig1_All	ko00480
CL12412.Contig2_All	ko00480
CL12412.Contig3_All	ko00480
CL12414.Contig1_All	ko03030	ko03410	ko03420	ko03430
CL12414.Contig2_All	ko03030	ko03410	ko03420	ko03430
CL12414.Contig3_All	ko03030	ko03410	ko03420	ko03430
CL12418.Contig1_All	ko04141
CL12418.Contig2_All	ko04141
CL12418.Contig3_All	ko04141
CL12419.Contig2_All	ko04626
CL12419.Contig3_All	ko04626
CL12423.Contig1_All	ko01100
CL12423.Contig2_All	ko01100
CL12423.Contig3_All	ko01100
CL12425.Contig1_All	ko04140
CL12425.Contig2_All	ko04140
CL12427.Contig2_All	ko04626
CL12427.Contig4_All	ko03013	ko04144
CL12430.Contig1_All	ko00230	ko00240	ko01100	ko03020	ko04626
CL12430.Contig2_All	ko00230	ko00240	ko01100	ko03020	ko04626
CL12430.Contig3_All	ko00230	ko00240	ko01100	ko03020	ko04626
CL12430.Contig4_All	ko04626
CL12430.Contig5_All	ko00230	ko00240	ko01100	ko03020	ko04626
CL12432.Contig1_All	ko00010	ko00040	ko00053	ko00071	ko00280	ko00310	ko00330	ko00340	ko00380	ko00410	ko00561	ko00620	ko00903	ko01100	ko01110
CL12432.Contig2_All	ko00010	ko00040	ko00053	ko00071	ko00280	ko00310	ko00330	ko00340	ko00380	ko00410	ko00561	ko00620	ko00903	ko01100	ko01110
CL12432.Contig3_All	ko00010	ko00040	ko00053	ko00071	ko00280	ko00310	ko00330	ko00340	ko00380	ko00410	ko00561	ko00620	ko00903	ko01100	ko01110
CL12433.Contig2_All	ko04626
CL12433.Contig3_All	ko04626
CL12433.Contig4_All	ko04626
CL12435.Contig1_All	ko00350	ko00950	ko01100	ko01110
CL12435.Contig2_All	ko00350	ko00950	ko01100	ko01110
CL12436.Contig5_All	ko00940	ko01100	ko01110
CL12438.Contig1_All	ko00940	ko01100	ko01110
CL12438.Contig2_All	ko00940	ko01100	ko01110	ko03013	ko03015
CL12438.Contig3_All	ko03013	ko03015
CL12438.Contig4_All	ko03013	ko03015
CL12439.Contig1_All	ko04626
CL12439.Contig2_All	ko04626
CL1244.Contig1_All	ko00040	ko00500	ko00520	ko01100
CL1244.Contig3_All	ko00940	ko01100	ko01110	ko04144
CL1244.Contig5_All	ko00940	ko01100	ko01110	ko04144
CL12442.Contig1_All	ko00785	ko01100
CL12442.Contig2_All	ko00785	ko01100
CL12442.Contig3_All	ko00785	ko01100
CL12442.Contig4_All	ko00785	ko01100
CL12442.Contig5_All	ko00785	ko01100
CL12442.Contig6_All	ko00785	ko01100
CL12442.Contig7_All	ko00785	ko01100
CL12442.Contig8_All	ko00785	ko01100
CL12442.Contig9_All	ko00785	ko01100
CL12443.Contig1_All	ko04626
CL12443.Contig2_All	ko04626
CL12443.Contig3_All	ko04626
CL12443.Contig4_All	ko04626
CL12443.Contig5_All	ko04626
CL12443.Contig6_All	ko04626
CL12445.Contig1_All	ko00230	ko01100	ko01110
CL12445.Contig2_All	ko00230	ko01100	ko01110
CL12445.Contig3_All	ko00230	ko01100	ko01110
CL12445.Contig4_All	ko00230	ko01100	ko01110
CL12445.Contig5_All	ko00230	ko01100	ko01110
CL12445.Contig6_All	ko00230	ko01100	ko01110
CL12447.Contig2_All	ko03013	ko03015
CL12447.Contig3_All	ko03013	ko03015
CL12447.Contig4_All	ko03013	ko03015
CL12449.Contig1_All	ko00040	ko00500	ko01100
CL1245.Contig11_All	ko00940	ko01100	ko01110
CL1245.Contig13_All	ko00940	ko01100	ko01110
CL1245.Contig14_All	ko00940	ko01100	ko01110
CL1245.Contig16_All	ko00940	ko01100	ko01110
CL1245.Contig17_All	ko00940	ko01100	ko01110
CL1245.Contig18_All	ko00940	ko01100	ko01110
CL1245.Contig25_All	ko00940	ko01100	ko01110
CL1245.Contig26_All	ko00940	ko01100	ko01110
CL1245.Contig27_All	ko00940	ko01100	ko01110
CL1245.Contig2_All	ko00940	ko01100	ko01110
CL1245.Contig30_All	ko00940	ko01100	ko01110
CL1245.Contig33_All	ko00940	ko01100	ko01110
CL1245.Contig35_All	ko00940	ko01100	ko01110
CL1245.Contig4_All	ko00940	ko01100	ko01110
CL1245.Contig5_All	ko00940	ko01100	ko01110
CL1245.Contig7_All	ko00940	ko01100	ko01110
CL1245.Contig8_All	ko00940	ko01100	ko01110
CL12452.Contig3_All	ko00940	ko01100	ko01110	ko03013	ko03015	ko03040	ko03420	ko04141
CL12452.Contig4_All	ko00940	ko01100	ko01110	ko03013	ko03015	ko03040	ko03420	ko04141
CL12458.Contig1_All	ko00230	ko00240	ko01100	ko03020
CL12458.Contig2_All	ko00230	ko00240	ko01100	ko03020
CL12459.Contig1_All	ko00940	ko01100	ko01110
CL12459.Contig2_All	ko00940	ko01100	ko01110
CL1246.Contig10_All	ko00940	ko01100	ko01110
CL1246.Contig11_All	ko00940	ko01100	ko01110
CL1246.Contig1_All	ko00940	ko01100	ko01110
CL1246.Contig2_All	ko00940	ko01100	ko01110
CL1246.Contig3_All	ko00940	ko01100	ko01110
CL1246.Contig4_All	ko00940	ko01100	ko01110
CL1246.Contig7_All	ko00940	ko01100	ko01110
CL1246.Contig9_All	ko00940	ko01100	ko01110
CL12462.Contig1_All	ko00040	ko00500	ko01100
CL12462.Contig2_All	ko00040	ko00500	ko01100
CL12467.Contig1_All	ko00062	ko01110	ko04626
CL12467.Contig2_All	ko00062	ko01110	ko04626
CL12467.Contig3_All	ko00062	ko01110	ko04626
CL12467.Contig4_All	ko00062	ko01110	ko04626
CL12467.Contig5_All	ko00062	ko01110	ko04626
CL12467.Contig6_All	ko00062	ko01110	ko04626
CL12467.Contig7_All	ko00062	ko01110	ko04626
CL12467.Contig8_All	ko00062	ko01110	ko04626
CL12469.Contig2_All	ko04626
CL1247.Contig2_All	ko00460	ko01110	ko03013	ko03015	ko04626
CL1247.Contig3_All	ko00460	ko01110	ko04626
CL1247.Contig4_All	ko00460	ko01110	ko03013	ko03015	ko04626
CL12473.Contig1_All	ko00941	ko01100	ko01110
CL12473.Contig2_All	ko00941	ko01100	ko01110
CL12473.Contig3_All	ko00941	ko01100	ko01110
CL12473.Contig4_All	ko00941	ko01100	ko01110
CL12474.Contig1_All	ko03013	ko03015
CL12474.Contig2_All	ko03013	ko03015
CL12474.Contig3_All	ko03013	ko03015
CL12474.Contig4_All	ko03013	ko03015
CL12474.Contig5_All	ko03013	ko03015
CL12475.Contig1_All	ko04626
CL12475.Contig2_All	ko04626
CL12475.Contig3_All	ko04626
CL12476.Contig1_All	ko03010
CL12476.Contig2_All	ko03010
CL12476.Contig3_All	ko03010
CL12476.Contig4_All	ko03010
CL12476.Contig5_All	ko03010
CL12477.Contig1_All	ko04075
CL12477.Contig2_All	ko04075
CL12477.Contig3_All	ko04075
CL12477.Contig4_All	ko04075
CL12477.Contig5_All	ko04075
CL12477.Contig6_All	ko04075
CL12477.Contig7_All	ko04075
CL12478.Contig1_All	ko03013	ko03015
CL12478.Contig2_All	ko03013	ko03015
CL12478.Contig3_All	ko03013	ko03015
CL12478.Contig4_All	ko03013	ko03015
CL12479.Contig1_All	ko00230	ko00240	ko01100	ko03020
CL12479.Contig2_All	ko00230	ko00240	ko01100	ko03020
CL12479.Contig3_All	ko00230	ko00240	ko01100	ko03020
CL12479.Contig4_All	ko00230	ko00240	ko01100	ko03020
CL12479.Contig5_All	ko00230	ko00240	ko01100	ko03020
CL12479.Contig6_All	ko00230	ko00240	ko01100	ko03020
CL12481.Contig1_All	ko04075
CL12481.Contig2_All	ko04075
CL12481.Contig3_All	ko04075
CL12482.Contig1_All	ko00563	ko01100
CL12482.Contig2_All	ko00563	ko01100
CL12483.Contig2_All	ko00500	ko00520
CL12483.Contig3_All	ko00500	ko00520
CL12487.Contig1_All	ko03040	ko04626
CL12487.Contig2_All	ko03013	ko03015	ko03040	ko03060	ko04141	ko04145	ko04626
CL12488.Contig1_All	ko04141	ko04626
CL12488.Contig2_All	ko04141	ko04626
CL12488.Contig3_All	ko04141	ko04626
CL12488.Contig4_All	ko04141	ko04626
CL1249.Contig1_All	ko04626
CL1249.Contig2_All	ko04626
CL1249.Contig3_All	ko04626
CL1249.Contig4_All	ko04626
CL1249.Contig5_All	ko04626
CL12490.Contig1_All	ko00940	ko01100	ko01110	ko03013	ko03015
CL12490.Contig2_All	ko00230	ko00240	ko00940	ko01100	ko01110	ko03020
CL12490.Contig3_All	ko00230	ko00240	ko00940	ko01100	ko01110	ko03020
CL12493.Contig2_All	ko03013	ko03015
CL12495.Contig3_All	ko03013	ko03015
CL12496.Contig1_All	ko04626
CL12496.Contig2_All	ko00940	ko01100	ko01110
CL12496.Contig3_All	ko04626
CL12496.Contig4_All	ko00940	ko01100	ko01110
CL12496.Contig5_All	ko00940	ko01100	ko01110	ko04626
CL12498.Contig1_All	ko00564	ko00565	ko01100	ko01110	ko04144
CL12498.Contig2_All	ko00564	ko00565	ko01100	ko01110	ko04144
CL125.Contig1_All	ko00500	ko01100	ko01110
CL125.Contig2_All	ko00500	ko01100	ko01110
CL1250.Contig14_All	ko04626
CL1250.Contig15_All	ko03013	ko03015	ko04626
CL1250.Contig16_All	ko03013	ko03015	ko04144
CL1250.Contig17_All	ko03013	ko03015	ko04144
CL1250.Contig18_All	ko03013	ko03015	ko04626
CL1250.Contig19_All	ko00020	ko00310	ko00520	ko01100	ko01110	ko01200	ko03013	ko03015	ko04144
CL1250.Contig3_All	ko03013	ko03015	ko04626
CL1250.Contig7_All	ko03013	ko03015	ko04626
CL12505.Contig1_All	ko03040
CL12505.Contig2_All	ko03040
CL12505.Contig3_All	ko03040
CL12507.Contig1_All	ko00860	ko00970	ko01100	ko01110
CL12507.Contig2_All	ko00860	ko00970	ko01100	ko01110
CL12509.Contig1_All	ko04120
CL12509.Contig2_All	ko04120
CL12509.Contig3_All	ko04120
CL12509.Contig4_All	ko04120
CL12509.Contig5_All	ko04120
CL12509.Contig6_All	ko04120
CL12510.Contig1_All	ko03013	ko03015
CL12510.Contig2_All	ko03013	ko03015
CL12510.Contig4_All	ko03013	ko03015
CL12510.Contig5_All	ko03013	ko03015
CL12511.Contig1_All	ko03013	ko03015
CL12511.Contig2_All	ko00940	ko01100	ko01110	ko03013	ko03015
CL12511.Contig3_All	ko03013	ko03015
CL12512.Contig1_All	ko04626
CL12512.Contig2_All	ko04626
CL12512.Contig3_All	ko04626
CL12512.Contig4_All	ko04626
CL12514.Contig1_All	ko03010
CL12514.Contig2_All	ko03010
CL12515.Contig1_All	ko03013	ko03015	ko04626
CL12515.Contig2_All	ko03013	ko03015
CL12515.Contig3_All	ko03013	ko03015
CL12517.Contig1_All	ko03013
CL12517.Contig2_All	ko00940	ko01100	ko01110	ko03013
CL12517.Contig3_All	ko00940	ko01100	ko01110	ko03013
CL12517.Contig4_All	ko03013
CL12518.Contig1_All	ko04120	ko04141
CL12518.Contig2_All	ko04120	ko04141
CL12518.Contig3_All	ko04120	ko04141
CL12518.Contig4_All	ko04120	ko04141
CL12518.Contig5_All	ko04120	ko04141
CL12518.Contig6_All	ko04120	ko04141
CL12518.Contig7_All	ko04120	ko04141
CL1252.Contig10_All	ko04144
CL1252.Contig1_All	ko04144
CL1252.Contig2_All	ko04144
CL1252.Contig3_All	ko04144
CL1252.Contig4_All	ko04144
CL1252.Contig5_All	ko04144
CL1252.Contig6_All	ko04144
CL1252.Contig7_All	ko04144
CL1252.Contig8_All	ko03013	ko04144
CL1252.Contig9_All	ko03013	ko04144
CL12522.Contig1_All	ko00790	ko01100
CL12522.Contig2_All	ko00790	ko01100
CL12522.Contig3_All	ko00790	ko01100
CL12522.Contig4_All	ko00790	ko01100
CL12523.Contig1_All	ko00940	ko01100	ko01110
CL12523.Contig2_All	ko00940	ko01100	ko01110	ko03013	ko03015
CL12523.Contig3_All	ko04144
CL12524.Contig1_All	ko02010
CL12524.Contig2_All	ko02010
CL12524.Contig3_All	ko02010
CL12524.Contig4_All	ko02010
CL12525.Contig1_All	ko03013	ko03015	ko04626
CL12525.Contig2_All	ko03013	ko03015	ko04626
CL12526.Contig1_All	ko03013	ko03015
CL12526.Contig2_All	ko03013	ko03015
CL12526.Contig3_All	ko03013	ko03015
CL12527.Contig1_All	ko04141
CL12527.Contig2_All	ko04141
CL12527.Contig3_All	ko04141
CL12527.Contig4_All	ko04141
CL12527.Contig5_All	ko04141
CL1253.Contig10_All	ko00230	ko01100
CL1253.Contig1_All	ko00230	ko01100
CL1253.Contig2_All	ko00230	ko01100
CL1253.Contig3_All	ko00230	ko01100
CL1253.Contig4_All	ko00230	ko01100
CL1253.Contig5_All	ko00230	ko01100
CL1253.Contig6_All	ko00230	ko01100
CL1253.Contig7_All	ko00230	ko01100
CL1253.Contig8_All	ko00230	ko01100
CL1253.Contig9_All	ko00230	ko01100
CL12535.Contig2_All	ko03008
CL12535.Contig3_All	ko03008
CL12535.Contig4_All	ko03008
CL12535.Contig5_All	ko03008
CL12536.Contig2_All	ko00942	ko00943
CL12537.Contig1_All	ko00230	ko00240	ko01100	ko03020
CL12537.Contig2_All	ko00230	ko00240	ko01100	ko03020
CL1254.Contig1_All	ko00010	ko00030	ko00500	ko00520	ko01100	ko01110	ko01200
CL1254.Contig2_All	ko00010	ko00030	ko00500	ko00520	ko01100	ko01110	ko01200
CL1254.Contig3_All	ko00010	ko00030	ko00500	ko00520	ko01100	ko01110	ko01200
CL1254.Contig4_All	ko00010	ko00030	ko00500	ko00520	ko01100	ko01110	ko01200
CL1254.Contig5_All	ko00010	ko00030	ko00500	ko00520	ko01100	ko01110	ko01200
CL12541.Contig1_All	ko00941	ko01100	ko01110
CL12541.Contig2_All	ko00941	ko01100	ko01110
CL12541.Contig3_All	ko00941	ko01100	ko01110
CL12541.Contig4_All	ko00941	ko01100	ko01110
CL12541.Contig5_All	ko00941	ko01100	ko01110
CL12541.Contig6_All	ko00941	ko01100	ko01110
CL12541.Contig7_All	ko00941	ko01100	ko01110
CL12541.Contig8_All	ko00941	ko01100	ko01110
CL12542.Contig1_All	ko00350	ko01100
CL12542.Contig2_All	ko00350	ko01100
CL12542.Contig3_All	ko00350	ko01100
CL12542.Contig4_All	ko00350	ko01100
CL12542.Contig5_All	ko00350	ko01100
CL12542.Contig6_All	ko00350	ko01100
CL12542.Contig7_All	ko00350	ko01100
CL12543.Contig2_All	ko04626
CL12546.Contig1_All	ko03013	ko03040	ko04075	ko04933
CL12546.Contig2_All	ko03013	ko03040	ko04075	ko04933
CL12546.Contig3_All	ko03013	ko03040	ko04075	ko04933
CL12547.Contig1_All	ko00940	ko01100	ko01110	ko03013	ko03015	ko04144
CL12547.Contig2_All	ko00940	ko01100	ko01110
CL12547.Contig3_All	ko00940	ko01100	ko01110	ko04144
CL12547.Contig4_All	ko03013	ko03015
CL12547.Contig5_All	ko00940	ko01100	ko01110	ko03013	ko03015
CL12547.Contig6_All	ko00940	ko01100	ko01110
CL12548.Contig1_All	ko00940	ko01100	ko01110	ko03420	ko04141
CL12548.Contig2_All	ko04626
CL12548.Contig4_All	ko00940	ko01100	ko01110	ko04626
CL1255.Contig10_All	ko03013	ko03015
CL1255.Contig4_All	ko03013	ko03015
CL12551.Contig1_All	ko04626
CL12551.Contig2_All	ko04626
CL12551.Contig4_All	ko03013	ko03015	ko04626
CL12551.Contig5_All	ko04626
CL12551.Contig6_All	ko04626
CL12554.Contig1_All	ko00460	ko00500	ko00940	ko01100	ko01110
CL12554.Contig2_All	ko00460	ko00500	ko00940	ko01100	ko01110
CL12554.Contig3_All	ko00460	ko00500	ko00940	ko01100	ko01110
CL12554.Contig4_All	ko00460	ko00500	ko00940	ko01100	ko01110
CL12555.Contig1_All	ko00940	ko01100	ko01110
CL12555.Contig3_All	ko00940	ko01100	ko01110
CL12555.Contig4_All	ko03013	ko03015
CL12555.Contig5_All	ko03013	ko03015
CL12556.Contig2_All	ko03060	ko04141	ko04145
CL12557.Contig1_All	ko00562	ko01100	ko03013	ko03015	ko03040	ko04070
CL12557.Contig2_All	ko00562	ko01100	ko03013	ko03015	ko03040	ko04070
CL12557.Contig3_All	ko00562	ko01100	ko03013	ko03015	ko03040	ko04070
CL12557.Contig4_All	ko00562	ko01100	ko03013	ko03015	ko03040	ko04070
CL12557.Contig5_All	ko00562	ko01100	ko03013	ko03015	ko03040	ko04070
CL12557.Contig6_All	ko00562	ko01100	ko03013	ko03015	ko03040	ko04070
CL12557.Contig7_All	ko00562	ko01100	ko03013	ko03015	ko03040	ko04070
CL12557.Contig8_All	ko00562	ko01100	ko03013	ko03015	ko03040	ko04070	ko04626
CL12558.Contig1_All	ko00563	ko01100
CL12558.Contig2_All	ko00563	ko01100
CL12558.Contig3_All	ko00563	ko01100
CL12559.Contig1_All	ko00460	ko01110
CL12559.Contig3_All	ko00460	ko01110
CL12559.Contig6_All	ko00460	ko01110
CL12560.Contig1_All	ko03013	ko03015
CL12560.Contig2_All	ko03013	ko03015
CL12561.Contig1_All	ko03010
CL12561.Contig2_All	ko03010
CL12561.Contig3_All	ko03010
CL12561.Contig4_All	ko03010
CL12561.Contig5_All	ko03010
CL12565.Contig1_All	ko04141
CL12565.Contig2_All	ko04141
CL12565.Contig3_All	ko04141
CL12565.Contig4_All	ko04141
CL12565.Contig5_All	ko04141
CL12566.Contig1_All	ko00130	ko01100	ko01110
CL12566.Contig2_All	ko00130	ko01100	ko01110
CL12566.Contig3_All	ko00130	ko01100	ko01110
CL12572.Contig1_All	ko00230	ko01100
CL12572.Contig3_All	ko00230	ko01100
CL12572.Contig4_All	ko00230	ko01100
CL12572.Contig5_All	ko00230	ko01100
CL12572.Contig6_All	ko00230	ko01100
CL12572.Contig7_All	ko00230	ko01100
CL12573.Contig1_All	ko00010	ko00020	ko00620	ko01100	ko01110	ko01200
CL12573.Contig2_All	ko00010	ko00020	ko00620	ko01100	ko01110	ko01200
CL12573.Contig3_All	ko00010	ko00020	ko00620	ko01100	ko01110	ko01200
CL12573.Contig4_All	ko00010	ko00020	ko00620	ko01100	ko01110	ko01200
CL12576.Contig1_All	ko04626
CL12576.Contig2_All	ko04626
CL12577.Contig2_All	ko04933
CL12579.Contig1_All	ko00520	ko01100
CL12579.Contig2_All	ko00520	ko01100
CL1258.Contig16_All	ko00906	ko01100	ko01110
CL1258.Contig4_All	ko00906	ko01100	ko01110
CL12581.Contig1_All	ko04146
CL12581.Contig2_All	ko04626
CL12583.Contig2_All	ko03013	ko03015
CL12583.Contig3_All	ko03013	ko03015	ko03022	ko04626
CL12583.Contig4_All	ko04626
CL12583.Contig6_All	ko03013	ko03015	ko04626
CL12584.Contig1_All	ko00564	ko01110
CL12584.Contig2_All	ko00564	ko01110
CL12585.Contig1_All	ko00940	ko01100	ko01110
CL12585.Contig2_All	ko00940	ko01100	ko01110
CL12585.Contig3_All	ko00940	ko01100	ko01110
CL12585.Contig4_All	ko00940	ko01100	ko01110
CL12585.Contig5_All	ko00940	ko01100	ko01110
CL12585.Contig6_All	ko00940	ko01100	ko01110
CL12585.Contig7_All	ko00940	ko01100	ko01110
CL12586.Contig2_All	ko00940	ko01100	ko01110
CL12588.Contig2_All	ko04626
CL12589.Contig1_All	ko04146
CL12589.Contig2_All	ko04146
CL12589.Contig3_All	ko04146
CL1259.Contig10_All	ko03008	ko04712
CL1259.Contig11_All	ko03008	ko04712
CL1259.Contig12_All	ko03008	ko04712
CL1259.Contig13_All	ko03008	ko04712
CL1259.Contig14_All	ko03008	ko04712
CL1259.Contig15_All	ko03008	ko04712
CL1259.Contig16_All	ko03008	ko04712
CL1259.Contig17_All	ko03008	ko04712
CL1259.Contig1_All	ko03008	ko04712
CL1259.Contig2_All	ko03008	ko04712
CL1259.Contig3_All	ko03008	ko04712
CL1259.Contig4_All	ko03008	ko04712
CL1259.Contig5_All	ko03008	ko04712
CL1259.Contig6_All	ko03008	ko04712
CL1259.Contig7_All	ko03008	ko04712
CL1259.Contig8_All	ko03008	ko04712
CL1259.Contig9_All	ko03008	ko04712
CL12598.Contig2_All	ko03022	ko03040
CL12598.Contig4_All	ko03040	ko04144
CL126.Contig10_All	ko04626	ko04933
CL126.Contig11_All	ko04626	ko04933
CL126.Contig12_All	ko04626	ko04933
CL126.Contig13_All	ko04626	ko04933
CL126.Contig14_All	ko04626	ko04933
CL126.Contig15_All	ko04626	ko04933
CL126.Contig16_All	ko04626	ko04933
CL126.Contig17_All	ko04626	ko04933
CL126.Contig18_All	ko04626	ko04933
CL126.Contig19_All	ko04626	ko04933
CL126.Contig1_All	ko04626	ko04933
CL126.Contig20_All	ko04626	ko04933
CL126.Contig21_All	ko04626	ko04933
CL126.Contig22_All	ko04626	ko04933
CL126.Contig23_All	ko04626	ko04933
CL126.Contig24_All	ko04626	ko04933
CL126.Contig25_All	ko04626	ko04933
CL126.Contig26_All	ko04626	ko04933
CL126.Contig27_All	ko04626	ko04933
CL126.Contig28_All	ko04626	ko04933
CL126.Contig29_All	ko04626	ko04933
CL126.Contig2_All	ko04626	ko04933
CL126.Contig30_All	ko04626	ko04933
CL126.Contig31_All	ko04626	ko04933
CL126.Contig3_All	ko04626	ko04933
CL126.Contig4_All	ko04626	ko04933
CL126.Contig5_All	ko04626	ko04933
CL126.Contig6_All	ko04626	ko04933
CL126.Contig7_All	ko04626	ko04933
CL126.Contig8_All	ko04626	ko04933
CL126.Contig9_All	ko04626	ko04933
CL1260.Contig1_All	ko04626
CL1260.Contig2_All	ko04626
CL1260.Contig3_All	ko04626
CL1260.Contig4_All	ko04626
CL1260.Contig5_All	ko04626
CL12600.Contig2_All	ko03013	ko03015
CL12601.Contig1_All	ko00940	ko01100	ko01110
CL12601.Contig2_All	ko00940	ko01100	ko01110	ko03013	ko03015	ko04626
CL12601.Contig3_All	ko00940	ko01100	ko01110	ko03013	ko03015	ko04626
CL12601.Contig4_All	ko00940	ko01100	ko01110	ko04626
CL12601.Contig5_All	ko00940	ko01100	ko01110	ko04626
CL12601.Contig6_All	ko00940	ko01100	ko01110	ko03013	ko03015	ko04626
CL12601.Contig7_All	ko00940	ko01100	ko01110	ko04626
CL12605.Contig1_All	ko04626
CL12605.Contig2_All	ko04626
CL12608.Contig1_All	ko03013	ko03015
CL12608.Contig2_All	ko03013	ko03015
CL12608.Contig3_All	ko03013	ko03015
CL12609.Contig1_All	ko00500	ko01100	ko01110
CL12609.Contig2_All	ko00500	ko01100	ko01110
CL12609.Contig3_All	ko00500	ko01100	ko01110
CL12609.Contig4_All	ko00500	ko01100	ko01110
CL12609.Contig5_All	ko00500	ko01100	ko01110
CL12609.Contig6_All	ko00500	ko01100	ko01110
CL12611.Contig1_All	ko04120
CL12611.Contig2_All	ko04120
CL12612.Contig1_All	ko00970	ko04140
CL12612.Contig2_All	ko00970	ko04140
CL12619.Contig1_All	ko00520	ko01100
CL12619.Contig3_All	ko00520	ko01100
CL12620.Contig1_All	ko00100	ko00740	ko01100	ko01110
CL12620.Contig2_All	ko00100	ko00740	ko01100	ko01110
CL12620.Contig3_All	ko00100	ko00740	ko01100	ko01110
CL12620.Contig4_All	ko00100	ko00740	ko01100	ko01110
CL12620.Contig5_All	ko00100	ko00740	ko01100	ko01110
CL12620.Contig6_All	ko00100	ko01100
CL12620.Contig7_All	ko00100	ko01100
CL12621.Contig1_All	ko00230	ko00240	ko01100	ko03020	ko04626
CL12621.Contig2_All	ko00230	ko00240	ko01100	ko03013	ko03020	ko04626
CL12621.Contig3_All	ko00230	ko00240	ko01100	ko03020	ko04626
CL12626.Contig1_All	ko03013
CL12626.Contig2_All	ko03013
CL12626.Contig3_All	ko03013
CL12628.Contig1_All	ko03013	ko03015
CL1263.Contig10_All	ko00230	ko01100	ko01110
CL1263.Contig11_All	ko00230	ko01100	ko01110
CL1263.Contig13_All	ko00230	ko01100	ko01110
CL1263.Contig2_All	ko04145
CL1263.Contig3_All	ko04145
CL1263.Contig7_All	ko00230	ko01100	ko01110
CL1263.Contig9_All	ko00230	ko01100	ko01110
CL12630.Contig1_All	ko03013	ko03015	ko04626
CL12630.Contig2_All	ko03015	ko04626
CL12630.Contig3_All	ko03013	ko03015	ko04626
CL12642.Contig2_All	ko00500
CL12643.Contig1_All	ko00941	ko01100	ko01110
CL12643.Contig2_All	ko00941	ko01100	ko01110
CL12643.Contig3_All	ko00941	ko01100	ko01110
CL12645.Contig2_All	ko01100
CL12645.Contig3_All	ko01100
CL12649.Contig1_All	ko04712
CL12649.Contig2_All	ko04712
CL12649.Contig3_All	ko04712
CL1265.Contig16_All	ko00520	ko01100	ko03013	ko03015
CL1265.Contig19_All	ko03013	ko03015
CL12650.Contig2_All	ko00010	ko00040	ko00053	ko00071	ko00280	ko00310	ko00330	ko00340	ko00380	ko00410	ko00561	ko00620	ko00903	ko00920	ko01100	ko01110	ko03040	ko04141	ko04144
CL12653.Contig1_All	ko00564	ko01100
CL12653.Contig2_All	ko00564	ko01100
CL12653.Contig3_All	ko00564	ko01100
CL12653.Contig4_All	ko00564	ko01100
CL12654.Contig1_All	ko04626
CL12654.Contig2_All	ko03060	ko04141	ko04145
CL12654.Contig3_All	ko03060	ko04141	ko04145	ko04626
CL12654.Contig4_All	ko03060	ko04141	ko04145
CL12655.Contig1_All	ko03010
CL12655.Contig2_All	ko03010
CL12655.Contig3_All	ko03010
CL12658.Contig1_All	ko00460	ko01110	ko03013	ko03015	ko04626
CL12660.Contig1_All	ko00940	ko01100	ko01110
CL12660.Contig2_All	ko00940	ko01100	ko01110
CL12660.Contig3_All	ko00940	ko01100	ko01110
CL12660.Contig4_All	ko00940	ko01100	ko01110
CL12660.Contig5_All	ko00940	ko01100	ko01110
CL12660.Contig6_All	ko00940	ko01100	ko01110
CL12660.Contig7_All	ko00940	ko01100	ko01110
CL12660.Contig8_All	ko00940	ko01100	ko01110
CL12662.Contig3_All	ko04626
CL12665.Contig4_All	ko00520	ko01100
CL12665.Contig5_All	ko00520	ko01100
CL12666.Contig1_All	ko00940	ko01100	ko01110
CL12666.Contig2_All	ko00940	ko01100	ko01110
CL1267.Contig10_All	ko00904	ko00906	ko01100	ko01110
CL1267.Contig11_All	ko00904	ko00906	ko01100	ko01110
CL1267.Contig12_All	ko00904	ko00906	ko01100	ko01110
CL1267.Contig13_All	ko00904	ko00906	ko01100	ko01110
CL1267.Contig14_All	ko00904	ko00906	ko01100	ko01110
CL1267.Contig15_All	ko00904	ko00906	ko01100	ko01110
CL1267.Contig16_All	ko00904	ko00906	ko01100	ko01110
CL1267.Contig17_All	ko00904	ko00906	ko01100	ko01110
CL1267.Contig18_All	ko00904	ko00906	ko01100	ko01110
CL1267.Contig19_All	ko00904	ko00906	ko01100	ko01110
CL1267.Contig1_All	ko00904	ko00906	ko01100	ko01110
CL1267.Contig20_All	ko00904	ko00906	ko01100	ko01110
CL1267.Contig21_All	ko00904	ko00906	ko01100	ko01110
CL1267.Contig22_All	ko00904	ko00906	ko01100	ko01110
CL1267.Contig23_All	ko00904	ko00906	ko01100	ko01110
CL1267.Contig24_All	ko00904	ko00906	ko01100	ko01110
CL1267.Contig25_All	ko00904	ko00906	ko01100	ko01110
CL1267.Contig2_All	ko00904	ko00906	ko01100	ko01110
CL1267.Contig3_All	ko00904	ko00906	ko01100	ko01110
CL1267.Contig4_All	ko00904	ko00906	ko01100	ko01110
CL1267.Contig5_All	ko00904	ko00906	ko01100	ko01110
CL1267.Contig6_All	ko00904	ko00906	ko01100	ko01110
CL1267.Contig7_All	ko00904	ko00906	ko01100	ko01110
CL1267.Contig8_All	ko00904	ko00906	ko01100	ko01110
CL1267.Contig9_All	ko00904	ko00906	ko01100	ko01110
CL12673.Contig2_All	ko03013
CL12674.Contig1_All	ko03410
CL12674.Contig2_All	ko03410
CL12674.Contig3_All	ko03410
CL12674.Contig4_All	ko03410
CL12674.Contig5_All	ko03410
CL12674.Contig6_All	ko03410
CL12674.Contig7_All	ko03410
CL12674.Contig8_All	ko03410
CL12675.Contig1_All	ko00230
CL12676.Contig2_All	ko03013	ko03015
CL12679.Contig1_All	ko00520	ko01100
CL12679.Contig2_All	ko00520	ko01100
CL12679.Contig3_All	ko00520	ko01100
CL12679.Contig4_All	ko00520	ko00910	ko01100
CL1268.Contig1_All	ko04712
CL1268.Contig2_All	ko04712
CL1268.Contig3_All	ko04712
CL12681.Contig10_All	ko03013	ko03015	ko04626
CL12681.Contig12_All	ko03013	ko03015
CL12681.Contig16_All	ko00040	ko00500	ko01100	ko03013	ko03015
CL12681.Contig25_All	ko03013	ko03015
CL12681.Contig3_All	ko03013	ko03015
CL12681.Contig5_All	ko03013	ko03015
CL12681.Contig6_All	ko03013	ko03015
CL12682.Contig1_All	ko04144
CL12682.Contig2_All	ko03013	ko03015
CL12682.Contig3_All	ko03013	ko03015	ko04626	ko04933
CL12682.Contig4_All	ko04144
CL12685.Contig1_All	ko00040	ko00500	ko01100
CL12685.Contig2_All	ko00040	ko00500	ko01100
CL12685.Contig3_All	ko00040	ko00500	ko01100
CL12685.Contig4_All	ko00040	ko00500	ko01100
CL12690.Contig10_All	ko00965
CL12690.Contig11_All	ko00965
CL12690.Contig1_All	ko00965
CL12690.Contig2_All	ko00965
CL12690.Contig3_All	ko00965
CL12690.Contig4_All	ko00965
CL12690.Contig5_All	ko00965
CL12690.Contig6_All	ko00965
CL12690.Contig7_All	ko00965
CL12690.Contig8_All	ko00965
CL12690.Contig9_All	ko00965
CL12691.Contig11_All	ko03013	ko03015	ko03040	ko04626
CL12691.Contig22_All	ko03013	ko03015	ko04626
CL12691.Contig29_All	ko03022
CL12691.Contig30_All	ko03013	ko03015	ko04626
CL12691.Contig34_All	ko03022
CL12691.Contig36_All	ko03040
CL12691.Contig37_All	ko03013	ko03015
CL12691.Contig39_All	ko03013	ko03015	ko03040
CL12691.Contig47_All	ko03013	ko03015
CL12691.Contig55_All	ko00040	ko00500	ko01100
CL12692.Contig1_All	ko03008
CL12692.Contig2_All	ko03008
CL12696.Contig2_All	ko03013
CL12698.Contig1_All	ko00480	ko00860	ko01100	ko01110
CL12698.Contig2_All	ko00480	ko00860	ko01100	ko01110
CL12698.Contig3_All	ko00480	ko01100	ko03013	ko03015
CL12698.Contig4_All	ko00480	ko00860	ko01100	ko01110
CL12698.Contig5_All	ko00480	ko01100	ko03013	ko03015
CL12699.Contig1_All	ko03013	ko03015	ko04626
CL12699.Contig2_All	ko03013	ko03015
CL127.Contig1_All	ko03040
CL127.Contig2_All	ko03040
CL12703.Contig1_All	ko04141
CL12703.Contig2_All	ko04141
CL12703.Contig3_All	ko04141
CL12703.Contig4_All	ko04141
CL12703.Contig5_All	ko04141
CL12703.Contig6_All	ko04141
CL12704.Contig1_All	ko03040
CL12704.Contig2_All	ko03040
CL12704.Contig3_All	ko03040
CL12708.Contig1_All	ko04075
CL12708.Contig2_All	ko04075
CL12709.Contig1_All	ko00040	ko00500	ko01100
CL12709.Contig6_All	ko04144
CL12711.Contig1_All	ko03022	ko03420
CL12711.Contig2_All	ko03022	ko03420
CL12711.Contig3_All	ko03022	ko03420
CL12711.Contig4_All	ko03022	ko03420
CL12711.Contig5_All	ko03022	ko03420
CL12713.Contig1_All	ko03022
CL12714.Contig1_All	ko00590	ko01100
CL12714.Contig2_All	ko00590	ko01100
CL12714.Contig3_All	ko00590	ko01100
CL12714.Contig4_All	ko00590	ko01100
CL12715.Contig1_All	ko03013	ko03015
CL12715.Contig2_All	ko03013	ko03015
CL12715.Contig3_All	ko03013	ko03015
CL12715.Contig5_All	ko03013	ko03015
CL12716.Contig1_All	ko04141
CL12716.Contig2_All	ko04141
CL12716.Contig3_All	ko04141
CL12717.Contig1_All	ko00860	ko01100	ko01110
CL12717.Contig2_All	ko00860	ko01100	ko01110
CL12717.Contig3_All	ko00860	ko01100	ko01110
CL12717.Contig4_All	ko00860	ko01100	ko01110
CL12717.Contig5_All	ko00860	ko01100	ko01110
CL12717.Contig6_All	ko00860	ko01100	ko01110
CL12717.Contig7_All	ko00860	ko01100	ko01110
CL12717.Contig8_All	ko00860	ko01100	ko01110
CL12717.Contig9_All	ko00860	ko01100	ko01110
CL12718.Contig1_All	ko04626
CL1272.Contig1_All	ko00960	ko01100	ko01110
CL1272.Contig2_All	ko00960	ko01100	ko01110
CL1272.Contig3_All	ko00960	ko01100	ko01110
CL1272.Contig4_All	ko00960	ko01100	ko01110
CL1272.Contig5_All	ko00960	ko01100	ko01110
CL1272.Contig6_All	ko00960	ko01100	ko01110
CL1272.Contig7_All	ko00960	ko01100	ko01110
CL1272.Contig8_All	ko00960	ko01100	ko01110
CL1272.Contig9_All	ko00960	ko01100	ko01110
CL12720.Contig1_All	ko03013	ko03015
CL12721.Contig1_All	ko00240	ko00450
CL12721.Contig2_All	ko00240	ko00450
CL12723.Contig1_All	ko03050
CL12723.Contig2_All	ko03050
CL12725.Contig3_All	ko03013
CL12726.Contig2_All	ko00520	ko01100
CL12728.Contig1_All	ko04141
CL12728.Contig2_All	ko04141
CL12728.Contig3_All	ko04141
CL12728.Contig4_All	ko04141
CL1273.Contig1_All	ko00563	ko01100
CL1273.Contig3_All	ko00563	ko01100
CL1273.Contig4_All	ko00563	ko01100
CL1273.Contig5_All	ko00563	ko01100
CL1273.Contig6_All	ko00563	ko01100
CL1273.Contig7_All	ko00563	ko01100
CL12730.Contig1_All	ko00460	ko00500	ko00940	ko01100	ko01110	ko03040
CL12730.Contig2_All	ko00460	ko00500	ko00940	ko01100	ko01110	ko03040
CL12730.Contig3_All	ko00460	ko00500	ko00940	ko01100	ko01110	ko03040
CL12730.Contig4_All	ko00460	ko00500	ko00940	ko01100	ko01110	ko03040
CL12730.Contig5_All	ko00460	ko00500	ko00940	ko01100	ko01110	ko03040
CL12730.Contig6_All	ko00460	ko00500	ko00940	ko01100	ko01110	ko03040
CL12733.Contig2_All	ko03013	ko03015
CL12733.Contig3_All	ko03013	ko03015
CL12733.Contig4_All	ko03013	ko03015
CL12733.Contig5_All	ko03013	ko03015
CL12733.Contig6_All	ko03013	ko03015
CL12733.Contig7_All	ko03013	ko03015
CL12738.Contig1_All	ko04141
CL12738.Contig2_All	ko04141
CL12742.Contig1_All	ko03013	ko03015
CL12747.Contig1_All	ko00230	ko00240	ko01100	ko03020	ko04626
CL12747.Contig2_All	ko00940	ko01100	ko01110	ko04626
CL12747.Contig3_All	ko04626
CL12747.Contig5_All	ko04626
CL12747.Contig6_All	ko04626
CL12748.Contig2_All	ko00940	ko01100	ko01110	ko03013	ko03015
CL1275.Contig10_All	ko03040
CL1275.Contig11_All	ko03040
CL1275.Contig12_All	ko03040
CL1275.Contig13_All	ko03040
CL1275.Contig1_All	ko03040
CL1275.Contig2_All	ko03040
CL1275.Contig3_All	ko03040
CL1275.Contig4_All	ko03040
CL1275.Contig5_All	ko03040
CL1275.Contig6_All	ko03040
CL1275.Contig7_All	ko03040
CL1275.Contig8_All	ko03040
CL1275.Contig9_All	ko03040
CL12751.Contig1_All	ko00740	ko01100	ko01110
CL12751.Contig2_All	ko00740	ko01100	ko01110
CL12751.Contig3_All	ko00740	ko01100	ko01110
CL12751.Contig4_All	ko00740	ko01100	ko01110
CL12752.Contig1_All	ko04141
CL12752.Contig2_All	ko04141
CL12752.Contig3_All	ko04141
CL12752.Contig4_All	ko04141
CL12752.Contig5_All	ko04141
CL12752.Contig6_All	ko04141
CL12754.Contig1_All	ko04626
CL12754.Contig2_All	ko04626
CL12754.Contig3_All	ko04626
CL12754.Contig4_All	ko04626
CL12754.Contig5_All	ko04626
CL12756.Contig1_All	ko03010
CL12756.Contig2_All	ko03010
CL12756.Contig3_All	ko03010
CL12757.Contig1_All	ko03013	ko03015	ko04626
CL12757.Contig2_All	ko03013	ko03015	ko04626
CL12757.Contig3_All	ko03060	ko04141	ko04145	ko04626
CL12757.Contig4_All	ko03013	ko03015	ko04626
CL12757.Contig5_All	ko04626
CL1276.Contig1_All	ko04626
CL1276.Contig2_All	ko04626
CL1276.Contig3_All	ko04626
CL1276.Contig4_All	ko04626
CL1276.Contig5_All	ko04626
CL1276.Contig6_All	ko04626
CL12763.Contig1_All	ko00520	ko01100
CL12763.Contig3_All	ko00520	ko01100	ko03013	ko03015
CL12763.Contig4_All	ko00520	ko00940	ko01100	ko01110	ko04144
CL12763.Contig5_All	ko00520	ko01100	ko03013	ko03015
CL12767.Contig1_All	ko03013	ko03015
CL12767.Contig2_All	ko03013	ko03015
CL12768.Contig1_All	ko03010
CL12768.Contig2_All	ko03010
CL12768.Contig3_All	ko03010
CL1277.Contig1_All	ko03013	ko03015	ko03040
CL1277.Contig2_All	ko03013	ko03015	ko03040
CL1277.Contig4_All	ko03013	ko03015	ko03040
CL12771.Contig2_All	ko04626
CL12771.Contig3_All	ko04075	ko04626
CL12772.Contig1_All	ko00260	ko01100
CL12772.Contig2_All	ko00260	ko01100
CL12772.Contig3_All	ko00260	ko01100
CL12772.Contig4_All	ko00260	ko01100
CL12773.Contig4_All	ko04626
CL12774.Contig3_All	ko00520	ko01100
CL12774.Contig4_All	ko00130	ko00520	ko01100	ko01110
CL12777.Contig1_All	ko04626
CL12777.Contig2_All	ko03060	ko04141	ko04145	ko04626
CL12779.Contig1_All	ko04626
CL12779.Contig2_All	ko04626
CL12779.Contig3_All	ko04626
CL12779.Contig4_All	ko04626
CL1278.Contig12_All	ko03013	ko03015
CL1278.Contig13_All	ko03013	ko03015
CL1278.Contig6_All	ko03013	ko03015
CL1278.Contig7_All	ko03013	ko03015
CL12780.Contig2_All	ko00500	ko01100	ko01110	ko03013
CL12782.Contig1_All	ko03013	ko03015
CL12782.Contig2_All	ko03013	ko03015
CL12782.Contig3_All	ko03013	ko03015
CL12782.Contig4_All	ko03013	ko03015
CL12782.Contig5_All	ko03013	ko03015
CL12783.Contig1_All	ko00250	ko00910	ko01100	ko01110	ko01230
CL12783.Contig2_All	ko00250	ko00910	ko01100	ko01110	ko01230
CL12783.Contig3_All	ko00250	ko00910	ko01100	ko01110	ko01230
CL12784.Contig10_All	ko03013	ko04626
CL12784.Contig11_All	ko03013	ko04626
CL12784.Contig13_All	ko00230	ko00240	ko01100	ko03013	ko03015	ko03020	ko04626
CL12784.Contig14_All	ko04626
CL12784.Contig15_All	ko03013
CL12784.Contig1_All	ko04626
CL12784.Contig2_All	ko04626
CL12784.Contig3_All	ko04626
CL12784.Contig5_All	ko03013	ko03015
CL12784.Contig6_All	ko04626
CL12784.Contig7_All	ko04626
CL12784.Contig9_All	ko04626
CL12785.Contig1_All	ko00940	ko01100	ko01110
CL12786.Contig2_All	ko00563	ko01100
CL1279.Contig10_All	ko00906	ko00908	ko00944	ko01100	ko01110
CL1279.Contig11_All	ko00908	ko00944	ko01110
CL1279.Contig12_All	ko00906	ko00908	ko00944	ko01100	ko01110
CL1279.Contig13_All	ko00906	ko00908	ko00944	ko01100	ko01110
CL1279.Contig14_All	ko00906	ko00908	ko00944	ko01100	ko01110
CL1279.Contig15_All	ko00908	ko00944	ko01110
CL1279.Contig16_All	ko00906	ko00908	ko00944	ko01100	ko01110
CL1279.Contig17_All	ko00906	ko01100	ko01110
CL1279.Contig18_All	ko00908	ko00944	ko01110
CL1279.Contig1_All	ko00908	ko00944	ko01110
CL1279.Contig2_All	ko00908	ko00944	ko01110
CL1279.Contig3_All	ko00906	ko00908	ko00944	ko01100	ko01110
CL1279.Contig4_All	ko00908	ko00944	ko01110
CL1279.Contig5_All	ko00906	ko00908	ko00944	ko01100	ko01110
CL1279.Contig6_All	ko00906	ko00908	ko00944	ko01100	ko01110
CL1279.Contig7_All	ko00906	ko00908	ko00944	ko01100	ko01110
CL1279.Contig8_All	ko00906	ko00908	ko00944	ko01100	ko01110
CL1279.Contig9_All	ko00906	ko01100	ko01110
CL12790.Contig1_All	ko03015
CL12790.Contig2_All	ko03015
CL12792.Contig1_All	ko03010	ko04626
CL12792.Contig2_All	ko03010	ko04626
CL12793.Contig1_All	ko00620	ko00710	ko01100	ko01200
CL12793.Contig2_All	ko00620	ko00710	ko01100	ko01200
CL12797.Contig6_All	ko03013	ko04144
CL12797.Contig7_All	ko03013	ko04144
CL12797.Contig8_All	ko03013	ko04144
CL12798.Contig1_All	ko00010	ko00020	ko00620	ko01100	ko01110	ko01200	ko03013	ko03015	ko04626
CL12798.Contig3_All	ko00010	ko00020	ko00620	ko01100	ko01110	ko01200	ko03013	ko03015
CL12798.Contig4_All	ko00010	ko00020	ko00620	ko01100	ko01110	ko01200	ko03013	ko03015
CL12799.Contig3_All	ko04144
CL1280.Contig1_All	ko00230	ko00240	ko00940	ko01100	ko01110	ko03015	ko03020
CL1280.Contig2_All	ko03015
CL1280.Contig3_All	ko03015
CL1280.Contig4_All	ko03015
CL1280.Contig5_All	ko03015
CL1280.Contig6_All	ko03015	ko04626
CL12805.Contig1_All	ko00040	ko00500	ko01100
CL12805.Contig2_All	ko00040	ko00500	ko01100
CL12805.Contig3_All	ko00040	ko00500	ko01100
CL12806.Contig1_All	ko04141
CL12806.Contig2_All	ko04141
CL12806.Contig3_All	ko04141
CL12806.Contig4_All	ko04141
CL12806.Contig5_All	ko04141
CL12807.Contig3_All	ko00040	ko00230	ko00240	ko00500	ko01100	ko03020
CL12812.Contig1_All	ko03010
CL12812.Contig2_All	ko03010
CL12813.Contig4_All	ko03013	ko03015
CL12813.Contig6_All	ko03013	ko03015
CL12816.Contig1_All	ko00460	ko01110	ko03060	ko04141	ko04145
CL12816.Contig2_All	ko00270	ko00940	ko01100	ko01110
CL12816.Contig3_All	ko00940	ko01100	ko01110
CL12816.Contig4_All	ko00460	ko00940	ko01100	ko01110
CL12816.Contig5_All	ko00940	ko01100	ko01110	ko03013	ko03015
CL12816.Contig6_All	ko00460	ko00940	ko01100	ko01110
CL12821.Contig1_All	ko03013	ko03015	ko04933
CL12821.Contig2_All	ko03013	ko03015	ko04933
CL12824.Contig2_All	ko03013	ko03015
CL12826.Contig1_All	ko04075
CL12826.Contig2_All	ko04075
CL12827.Contig2_All	ko00230	ko00240	ko00520	ko01100
CL12829.Contig1_All	ko04075
CL12829.Contig2_All	ko04075
CL1283.Contig10_All	ko00564	ko01110
CL1283.Contig11_All	ko00564	ko01110
CL1283.Contig12_All	ko00564	ko01110
CL1283.Contig13_All	ko00564	ko01110
CL1283.Contig14_All	ko00564	ko01110
CL1283.Contig15_All	ko00564	ko01110
CL1283.Contig16_All	ko00564	ko01110
CL1283.Contig17_All	ko00564	ko01110
CL1283.Contig18_All	ko00564	ko01110
CL1283.Contig1_All	ko00564	ko01110
CL1283.Contig2_All	ko00564	ko01110
CL1283.Contig3_All	ko00564	ko01110
CL1283.Contig4_All	ko00564	ko01110
CL1283.Contig5_All	ko00564	ko01110
CL1283.Contig6_All	ko00564	ko01110
CL1283.Contig7_All	ko00564	ko01110
CL1283.Contig8_All	ko00564	ko01110
CL1283.Contig9_All	ko00564	ko01110
CL12830.Contig1_All	ko03013	ko03015	ko03060	ko04141	ko04145	ko04626
CL12830.Contig2_All	ko03013	ko03015	ko03060	ko04141	ko04145	ko04626
CL12830.Contig3_All	ko03013	ko03015	ko03060	ko04141	ko04145	ko04626
CL12830.Contig4_All	ko03013	ko03015	ko03060	ko04141	ko04145	ko04626
CL12831.Contig1_All	ko04626
CL12831.Contig2_All	ko04626
CL12831.Contig3_All	ko04626
CL12832.Contig1_All	ko03013	ko03015	ko04626	ko04933
CL12832.Contig2_All	ko03013	ko03015	ko04626
CL12832.Contig3_All	ko03013	ko03015	ko04626
CL12832.Contig4_All	ko03013	ko03015
CL12834.Contig1_All	ko00260	ko01100	ko01110	ko01230	ko02010	ko04144
CL12834.Contig3_All	ko00260	ko01100	ko01110	ko01230	ko02010
CL12835.Contig1_All	ko03013	ko03015
CL12835.Contig2_All	ko03013	ko03015
CL12835.Contig3_All	ko00460	ko01110
CL12836.Contig2_All	ko03040
CL12837.Contig1_All	ko03440
CL12837.Contig2_All	ko03440
CL1284.Contig1_All	ko04712
CL1284.Contig2_All	ko04712
CL1284.Contig3_All	ko04712
CL1284.Contig4_All	ko04712
CL1284.Contig5_All	ko04712
CL1284.Contig6_All	ko04712
CL1284.Contig7_All	ko04712
CL1284.Contig8_All	ko04712
CL1284.Contig9_All	ko04712
CL12842.Contig1_All	ko00260	ko00261	ko00270	ko00300	ko01100	ko01110	ko01230
CL12842.Contig2_All	ko00260	ko00261	ko00270	ko00300	ko01100	ko01110	ko01230
CL12842.Contig3_All	ko00260	ko00261	ko00270	ko00300	ko01100	ko01110	ko01230
CL12843.Contig2_All	ko04626
CL12847.Contig1_All	ko00400	ko01100	ko01110	ko01230
CL12847.Contig2_All	ko00400	ko01100	ko01110	ko01230
CL12847.Contig3_All	ko00400	ko01100	ko01110	ko01230
CL12847.Contig4_All	ko00400	ko01100	ko01110	ko01230
CL12847.Contig5_All	ko00400	ko01100	ko01110	ko01230
CL12848.Contig1_All	ko00910
CL12848.Contig2_All	ko00910
CL12848.Contig3_All	ko00910
CL12848.Contig4_All	ko00910
CL1285.Contig4_All	ko04626
CL1285.Contig5_All	ko04626
CL12850.Contig2_All	ko03030	ko03410	ko03420	ko03430
CL12850.Contig3_All	ko03030	ko03410	ko03420	ko03430
CL12850.Contig4_All	ko04144
CL12851.Contig1_All	ko03013	ko03015
CL12852.Contig2_All	ko03022
CL12854.Contig1_All	ko00400	ko01100	ko01110	ko01230
CL12854.Contig2_All	ko00400	ko01100	ko01110	ko01230
CL12854.Contig3_All	ko00400	ko01100	ko01110	ko01230
CL12854.Contig4_All	ko00400	ko01100	ko01110	ko01230
CL12854.Contig5_All	ko00400	ko01100	ko01110	ko01230
CL12858.Contig1_All	ko04075
CL12858.Contig2_All	ko04075
CL12858.Contig3_All	ko04075
CL1286.Contig11_All	ko04626
CL1286.Contig12_All	ko04626
CL1286.Contig14_All	ko04626
CL1286.Contig19_All	ko04626
CL1286.Contig1_All	ko04626
CL1286.Contig20_All	ko04626
CL1286.Contig23_All	ko04626
CL1286.Contig26_All	ko04626
CL1286.Contig29_All	ko04626
CL12866.Contig5_All	ko04144
CL12867.Contig1_All	ko00940	ko01100	ko01110	ko03013	ko03015	ko04626
CL12867.Contig2_All	ko00940	ko01100	ko01110	ko04626
CL12868.Contig1_All	ko03013	ko03015	ko04626
CL12868.Contig2_All	ko03013	ko03015
CL12869.Contig1_All	ko04144
CL12869.Contig2_All	ko04144
CL12869.Contig3_All	ko04144
CL1287.Contig1_All	ko00510	ko01100	ko04075
CL1287.Contig2_All	ko00510	ko01100	ko04075
CL1287.Contig3_All	ko00510	ko01100	ko04075
CL1287.Contig4_All	ko00510	ko01100	ko04075
CL1287.Contig5_All	ko00510	ko01100	ko04075
CL1287.Contig6_All	ko00510	ko01100	ko04075
CL1287.Contig7_All	ko00510	ko01100	ko04075
CL12874.Contig1_All	ko00940	ko01100	ko01110	ko03060	ko04141	ko04145
CL12874.Contig2_All	ko00940	ko01100	ko01110	ko03060	ko04141	ko04145
CL12874.Contig3_All	ko00040	ko00230	ko00240	ko00500	ko01100	ko03020
CL12874.Contig4_All	ko00230	ko00240	ko01100	ko03020
CL1288.Contig4_All	ko04144
CL12880.Contig1_All	ko03010
CL12880.Contig2_All	ko03010
CL12884.Contig1_All	ko04120
CL12884.Contig2_All	ko04120
CL12886.Contig1_All	ko03010
CL12886.Contig2_All	ko03010
CL12886.Contig3_All	ko03010
CL12887.Contig1_All	ko00860	ko01110
CL12887.Contig2_All	ko00860	ko01110
CL12887.Contig3_All	ko00860	ko01110
CL12887.Contig4_All	ko00860	ko01110
CL12889.Contig1_All	ko00500
CL12889.Contig2_All	ko00500
CL12890.Contig1_All	ko00785	ko01100
CL12890.Contig2_All	ko00785	ko01100
CL12890.Contig3_All	ko00785	ko01100
CL12891.Contig10_All	ko03013	ko04626
CL12891.Contig11_All	ko03013	ko04626
CL12891.Contig12_All	ko04626
CL12891.Contig13_All	ko03013	ko03015
CL12891.Contig14_All	ko03013	ko03015	ko04626
CL12891.Contig15_All	ko04626
CL12891.Contig16_All	ko03013	ko03015
CL12891.Contig17_All	ko04626
CL12891.Contig3_All	ko03013	ko04626
CL12891.Contig4_All	ko03013	ko03015
CL12891.Contig5_All	ko03013	ko04626
CL12891.Contig6_All	ko04626
CL12891.Contig7_All	ko04626
CL12891.Contig8_All	ko03013	ko03015	ko04626
CL12891.Contig9_All	ko03013	ko03015
CL12895.Contig2_All	ko04141
CL12897.Contig1_All	ko04145
CL12898.Contig1_All	ko00040	ko00500	ko01100	ko03040
CL12898.Contig2_All	ko03040
CL129.Contig10_All	ko03040
CL129.Contig11_All	ko03040
CL129.Contig12_All	ko03040
CL129.Contig13_All	ko03040
CL129.Contig14_All	ko03040
CL129.Contig15_All	ko03040
CL129.Contig16_All	ko03040
CL129.Contig17_All	ko03040
CL129.Contig18_All	ko03040
CL129.Contig19_All	ko03040
CL129.Contig1_All	ko03040
CL129.Contig20_All	ko03040
CL129.Contig21_All	ko03040
CL129.Contig22_All	ko03040
CL129.Contig23_All	ko03040
CL129.Contig24_All	ko03040
CL129.Contig25_All	ko03040
CL129.Contig26_All	ko03040
CL129.Contig27_All	ko03040
CL129.Contig28_All	ko03040
CL129.Contig29_All	ko03040
CL129.Contig2_All	ko03040
CL129.Contig30_All	ko03040
CL129.Contig31_All	ko03040
CL129.Contig32_All	ko03040
CL129.Contig33_All	ko03040
CL129.Contig34_All	ko03040
CL129.Contig3_All	ko03040
CL129.Contig4_All	ko03040
CL129.Contig5_All	ko03040
CL129.Contig6_All	ko03040
CL129.Contig7_All	ko03040
CL129.Contig8_All	ko03040
CL129.Contig9_All	ko03040
CL1290.Contig1_All	ko00196	ko01100
CL1290.Contig2_All	ko00196	ko01100
CL12900.Contig1_All	ko00220	ko01100	ko01110	ko01210	ko01230
CL12900.Contig2_All	ko00220	ko01100	ko01110	ko01210	ko01230
CL12900.Contig3_All	ko00220	ko01100	ko01110	ko01210	ko01230
CL12902.Contig1_All	ko04144
CL12902.Contig2_All	ko04144
CL12902.Contig3_All	ko03013	ko03015	ko04626
CL12902.Contig4_All	ko03013	ko03015	ko04626
CL12904.Contig1_All	ko03030	ko03410	ko03420	ko03430	ko04144
CL12904.Contig2_All	ko00940	ko01100	ko01110
CL12904.Contig3_All	ko00940	ko01100	ko01110
CL12904.Contig4_All	ko00940	ko01100	ko01110
CL12904.Contig5_All	ko04144
CL12904.Contig6_All	ko00940	ko01100	ko01110	ko04144
CL12906.Contig1_All	ko04712
CL12906.Contig2_All	ko04712
CL12907.Contig1_All	ko03013	ko03015
CL12907.Contig4_All	ko03013	ko03015	ko03040
CL12907.Contig5_All	ko00940	ko01100	ko01110	ko04144
CL12907.Contig6_All	ko00940	ko01100	ko01110
CL12908.Contig1_All	ko03013	ko03015	ko03040
CL12908.Contig2_All	ko00940	ko01100	ko01110
CL12908.Contig3_All	ko00940	ko01100	ko01110
CL12909.Contig1_All	ko00380	ko01100
CL12909.Contig2_All	ko00380	ko01100
CL12909.Contig3_All	ko00380	ko01100
CL12909.Contig4_All	ko00380	ko01100
CL12909.Contig5_All	ko00380	ko01100
CL12909.Contig6_All	ko00380	ko01100
CL1291.Contig10_All	ko00196	ko01100
CL1291.Contig11_All	ko00196	ko01100
CL1291.Contig12_All	ko00196	ko01100
CL1291.Contig13_All	ko00196	ko01100
CL1291.Contig14_All	ko00196	ko01100
CL1291.Contig15_All	ko00196	ko01100
CL1291.Contig16_All	ko00196	ko01100
CL1291.Contig17_All	ko00196	ko01100
CL1291.Contig18_All	ko00196	ko01100
CL1291.Contig19_All	ko00196	ko01100
CL1291.Contig1_All	ko00196	ko01100
CL1291.Contig20_All	ko00196	ko01100
CL1291.Contig21_All	ko00196	ko01100
CL1291.Contig22_All	ko00196	ko01100
CL1291.Contig23_All	ko00196	ko01100
CL1291.Contig24_All	ko00196	ko01100
CL1291.Contig25_All	ko00196	ko01100
CL1291.Contig26_All	ko00196	ko01100
CL1291.Contig27_All	ko00196	ko01100
CL1291.Contig28_All	ko00196	ko01100
CL1291.Contig29_All	ko00196	ko01100
CL1291.Contig2_All	ko00196	ko01100
CL1291.Contig30_All	ko00196	ko01100
CL1291.Contig31_All	ko00196	ko01100
CL1291.Contig32_All	ko00196	ko01100
CL1291.Contig33_All	ko00196	ko01100
CL1291.Contig34_All	ko00196	ko01100
CL1291.Contig35_All	ko00196	ko01100
CL1291.Contig36_All	ko00196	ko01100
CL1291.Contig37_All	ko00196	ko01100
CL1291.Contig38_All	ko00196	ko01100
CL1291.Contig39_All	ko00196	ko01100
CL1291.Contig3_All	ko00196	ko01100
CL1291.Contig40_All	ko00196	ko01100
CL1291.Contig41_All	ko00196	ko01100
CL1291.Contig42_All	ko00196	ko01100
CL1291.Contig43_All	ko00196	ko01100
CL1291.Contig44_All	ko00196	ko01100
CL1291.Contig45_All	ko00196	ko01100
CL1291.Contig46_All	ko00196	ko01100
CL1291.Contig47_All	ko00196	ko01100
CL1291.Contig48_All	ko00196	ko01100
CL1291.Contig49_All	ko00196	ko01100
CL1291.Contig4_All	ko00196	ko01100
CL1291.Contig50_All	ko00196	ko01100
CL1291.Contig51_All	ko00196	ko01100
CL1291.Contig52_All	ko00196	ko01100
CL1291.Contig53_All	ko00196	ko01100
CL1291.Contig54_All	ko00196	ko01100
CL1291.Contig55_All	ko00196	ko01100
CL1291.Contig56_All	ko00196	ko01100
CL1291.Contig57_All	ko00196	ko01100
CL1291.Contig58_All	ko00196	ko01100
CL1291.Contig59_All	ko00196	ko01100
CL1291.Contig5_All	ko00196	ko01100
CL1291.Contig60_All	ko00196	ko01100
CL1291.Contig6_All	ko00196	ko01100
CL1291.Contig7_All	ko00196	ko01100
CL1291.Contig8_All	ko00196	ko01100
CL1291.Contig9_All	ko00196	ko01100
CL12911.Contig1_All	ko00230	ko00240	ko01100	ko03020
CL12912.Contig1_All	ko00902	ko01110	ko03013	ko03015
CL12912.Contig2_All	ko00902	ko01110	ko04626
CL12912.Contig3_All	ko04626
CL12912.Contig4_All	ko00902	ko01110
CL12912.Contig5_All	ko00902	ko01110
CL12918.Contig3_All	ko03013	ko03015	ko04626
CL1292.Contig1_All	ko03013
CL1292.Contig2_All	ko03013
CL1292.Contig3_All	ko03013
CL1292.Contig4_All	ko03013
CL1292.Contig5_All	ko03013
CL1292.Contig6_All	ko03013
CL12920.Contig2_All	ko00073
CL12920.Contig4_All	ko00130	ko00520	ko01100	ko01110
CL12920.Contig5_All	ko00130	ko00520	ko01100	ko01110
CL12920.Contig6_All	ko00130	ko00520	ko01100	ko01110
CL12923.Contig1_All	ko03013	ko03015
CL12923.Contig2_All	ko03013	ko03015
CL12925.Contig1_All	ko03013	ko03015	ko04626
CL12925.Contig2_All	ko00940	ko01100	ko01110	ko04626
CL12925.Contig3_All	ko00940	ko01100	ko01110	ko04626
CL12925.Contig4_All	ko03013	ko03015	ko04626
CL12925.Contig5_All	ko03013	ko03015	ko04626
CL12926.Contig1_All	ko00230	ko00240	ko01100	ko03020
CL12926.Contig3_All	ko00230	ko00240	ko01100	ko03020
CL12928.Contig2_All	ko04120
CL1293.Contig10_All	ko00740	ko01100	ko01110
CL1293.Contig11_All	ko00740	ko01100	ko01110
CL1293.Contig1_All	ko00740	ko01100	ko01110
CL1293.Contig2_All	ko00740	ko01100	ko01110
CL1293.Contig3_All	ko00740	ko01100	ko01110
CL1293.Contig5_All	ko00740	ko01100	ko01110
CL1293.Contig6_All	ko00740	ko01100	ko01110
CL1293.Contig7_All	ko00740	ko01100	ko01110
CL1293.Contig8_All	ko00740	ko01100	ko01110
CL1293.Contig9_All	ko00740	ko01100	ko01110
CL12932.Contig2_All	ko03013	ko03015	ko04144
CL12936.Contig2_All	ko00562	ko01100	ko04070
CL12938.Contig1_All	ko00280
CL12938.Contig2_All	ko00280
CL12938.Contig3_All	ko00280
CL12938.Contig4_All	ko00280
CL12938.Contig5_All	ko00280
CL12938.Contig6_All	ko00280
CL12939.Contig1_All	ko03013	ko03015	ko04626
CL12939.Contig3_All	ko03013	ko03015	ko04626
CL12946.Contig1_All	ko03013	ko03015
CL12946.Contig2_All	ko03013	ko03015
CL12946.Contig3_All	ko03013	ko03015
CL12947.Contig1_All	ko04626
CL12948.Contig1_All	ko00520	ko01100
CL12948.Contig4_All	ko04144
CL1295.Contig1_All	ko04144	ko04626
CL1295.Contig2_All	ko00940	ko01100	ko01110	ko04144
CL12950.Contig2_All	ko00100	ko00740	ko01100	ko01110
CL12950.Contig3_All	ko00100	ko00740	ko01100	ko01110
CL12950.Contig4_All	ko00100	ko00740	ko01100	ko01110
CL12951.Contig1_All	ko00941	ko00944	ko01110
CL12951.Contig2_All	ko00941	ko00944	ko01110
CL12951.Contig3_All	ko00941	ko00944	ko01110
CL12951.Contig4_All	ko00941	ko00944	ko01110
CL12954.Contig1_All	ko00330	ko01100
CL12954.Contig2_All	ko00330	ko01100
CL12954.Contig3_All	ko00330	ko01100
CL12955.Contig2_All	ko03013	ko03015
CL12956.Contig1_All	ko00430	ko01100
CL12956.Contig2_All	ko00430	ko01100
CL12956.Contig3_All	ko00430	ko01100
CL12956.Contig4_All	ko00430	ko01100
CL12956.Contig5_All	ko00430	ko01100
CL12956.Contig6_All	ko00430	ko01100
CL12956.Contig7_All	ko00430	ko01100
CL12959.Contig1_All	ko00510	ko01100	ko04141
CL12959.Contig2_All	ko00510	ko01100	ko04141
CL12959.Contig3_All	ko00510	ko01100	ko04141
CL12959.Contig4_All	ko00510	ko01100	ko04141
CL12959.Contig5_All	ko00510	ko01100	ko04141
CL12959.Contig6_All	ko00510	ko01100	ko04141
CL12959.Contig7_All	ko00510	ko01100	ko04141
CL12959.Contig8_All	ko00510	ko01100	ko04141
CL12959.Contig9_All	ko00510	ko01100	ko04141
CL12960.Contig1_All	ko04144
CL12960.Contig3_All	ko04144
CL12962.Contig1_All	ko00040	ko00310	ko00500	ko00940	ko01100	ko01110
CL12963.Contig1_All	ko00270	ko01100
CL12963.Contig2_All	ko00270	ko01100
CL12964.Contig1_All	ko00520	ko01100
CL12964.Contig2_All	ko00520	ko01100
CL12964.Contig3_All	ko00520	ko01100
CL12964.Contig4_All	ko00520	ko01100	ko04144
CL12964.Contig5_All	ko00520	ko01100
CL12964.Contig6_All	ko00520	ko01100
CL12964.Contig7_All	ko00520	ko01100	ko04144
CL12964.Contig8_All	ko00520	ko01100	ko04144
CL12964.Contig9_All	ko00520	ko01100
CL12965.Contig3_All	ko03013	ko03015	ko04144
CL12969.Contig1_All	ko00561	ko01100
CL12969.Contig2_All	ko00561	ko01100
CL12969.Contig3_All	ko00561	ko01100
CL12969.Contig4_All	ko00561	ko01100
CL1297.Contig1_All	ko03013	ko03015
CL1297.Contig2_All	ko03013	ko03015
CL1297.Contig3_All	ko03013	ko03015
CL1297.Contig6_All	ko03013	ko03015
CL12970.Contig1_All	ko03013	ko03015	ko04626
CL12971.Contig1_All	ko04075
CL12971.Contig2_All	ko04075
CL12971.Contig3_All	ko04075
CL12971.Contig4_All	ko04075
CL12971.Contig5_All	ko04075
CL12972.Contig1_All	ko03010
CL12972.Contig2_All	ko03010
CL12972.Contig3_All	ko03010
CL12972.Contig4_All	ko03010
CL12972.Contig5_All	ko03010
CL12972.Contig6_All	ko03010
CL12972.Contig7_All	ko03010
CL12972.Contig8_All	ko03010
CL12972.Contig9_All	ko03010
CL12973.Contig1_All	ko01100
CL12973.Contig2_All	ko01100
CL12973.Contig3_All	ko01100
CL12974.Contig1_All	ko04144
CL12974.Contig2_All	ko00940	ko01100	ko01110	ko04144
CL12974.Contig3_All	ko04144
CL12974.Contig4_All	ko04144
CL12977.Contig1_All	ko00190	ko01100	ko03013	ko03015
CL12977.Contig2_All	ko03013	ko03015	ko03040
CL12977.Contig3_All	ko03013	ko03015
CL12980.Contig1_All	ko00900
CL12980.Contig2_All	ko00900
CL12980.Contig3_All	ko00900
CL12980.Contig4_All	ko00900
CL12982.Contig1_All	ko03013	ko03015
CL12982.Contig2_All	ko03013	ko03015
CL12982.Contig3_All	ko04141
CL12982.Contig4_All	ko03013	ko03015
CL12984.Contig1_All	ko03060
CL12984.Contig2_All	ko03060
CL12984.Contig3_All	ko03060
CL12984.Contig4_All	ko03060
CL12984.Contig5_All	ko03060
CL12984.Contig6_All	ko03060
CL12984.Contig7_All	ko03060
CL12986.Contig10_All	ko03030	ko03420	ko03430	ko03440
CL12986.Contig12_All	ko03030	ko03420	ko03430	ko03440
CL12986.Contig13_All	ko03030	ko03420	ko03430	ko03440
CL12986.Contig14_All	ko03030	ko03420	ko03430	ko03440
CL12986.Contig15_All	ko03030	ko03420	ko03430	ko03440
CL12986.Contig17_All	ko03030	ko03420	ko03430	ko03440
CL12986.Contig18_All	ko03030	ko03420	ko03430	ko03440
CL12986.Contig19_All	ko03030	ko03420	ko03430	ko03440
CL12986.Contig1_All	ko03030	ko03420	ko03430	ko03440
CL12986.Contig20_All	ko03030	ko03420	ko03430	ko03440
CL12986.Contig21_All	ko03030	ko03420	ko03430	ko03440
CL12986.Contig22_All	ko03030	ko03420	ko03430	ko03440
CL12986.Contig23_All	ko03030	ko03420	ko03430	ko03440
CL12986.Contig25_All	ko03030	ko03420	ko03430	ko03440
CL12986.Contig26_All	ko03030	ko03420	ko03430	ko03440
CL12986.Contig27_All	ko03030	ko03420	ko03430	ko03440
CL12986.Contig28_All	ko03030	ko03420	ko03430	ko03440
CL12986.Contig29_All	ko03030	ko03420	ko03430	ko03440
CL12986.Contig2_All	ko03030	ko03420	ko03430	ko03440
CL12986.Contig30_All	ko03030	ko03420	ko03430	ko03440
CL12986.Contig31_All	ko03030	ko03420	ko03430	ko03440
CL12986.Contig32_All	ko03030	ko03420	ko03430	ko03440
CL12986.Contig33_All	ko03030	ko03420	ko03430	ko03440
CL12986.Contig34_All	ko03030	ko03420	ko03430	ko03440
CL12986.Contig35_All	ko03030	ko03420	ko03430	ko03440
CL12986.Contig36_All	ko03030	ko03420	ko03430	ko03440
CL12986.Contig37_All	ko04144
CL12986.Contig38_All	ko03030	ko03420	ko03430	ko03440
CL12986.Contig39_All	ko03030	ko03420	ko03430	ko03440
CL12986.Contig3_All	ko03030	ko03420	ko03430	ko03440
CL12986.Contig40_All	ko03030	ko03420	ko03430	ko03440
CL12986.Contig41_All	ko03030	ko03420	ko03430	ko03440
CL12986.Contig42_All	ko03030	ko03420	ko03430	ko03440
CL12986.Contig43_All	ko03030	ko03420	ko03430	ko03440
CL12986.Contig44_All	ko03030	ko03420	ko03430	ko03440
CL12986.Contig45_All	ko03030	ko03420	ko03430	ko03440
CL12986.Contig47_All	ko03030	ko03420	ko03430	ko03440
CL12986.Contig48_All	ko03030	ko03420	ko03430	ko03440
CL12986.Contig49_All	ko03030	ko03420	ko03430	ko03440
CL12986.Contig4_All	ko03030	ko03420	ko03430	ko03440
CL12986.Contig50_All	ko03030	ko03420	ko03430	ko03440
CL12986.Contig51_All	ko03030	ko03420	ko03430	ko03440
CL12986.Contig52_All	ko03030	ko03420	ko03430	ko03440
CL12986.Contig53_All	ko03030	ko03420	ko03430	ko03440
CL12986.Contig54_All	ko03030	ko03420	ko03430	ko03440
CL12986.Contig55_All	ko03030	ko03420	ko03430	ko03440
CL12986.Contig56_All	ko04144
CL12986.Contig57_All	ko03030	ko03420	ko03430	ko03440
CL12986.Contig59_All	ko04144
CL12986.Contig5_All	ko03030	ko03420	ko03430	ko03440
CL12986.Contig60_All	ko03030	ko03420	ko03430	ko03440
CL12986.Contig61_All	ko03030	ko03420	ko03430	ko03440
CL12986.Contig62_All	ko03030	ko03420	ko03430	ko03440
CL12986.Contig63_All	ko03030	ko03420	ko03430	ko03440
CL12986.Contig65_All	ko03030	ko03420	ko03430	ko03440
CL12986.Contig66_All	ko04144
CL12986.Contig6_All	ko03030	ko03420	ko03430	ko03440
CL12986.Contig7_All	ko03030	ko03420	ko03430	ko03440
CL12986.Contig8_All	ko03030	ko03420	ko03430	ko03440
CL12986.Contig9_All	ko03030	ko03420	ko03430	ko03440
CL12988.Contig1_All	ko04144
CL12994.Contig1_All	ko00190	ko01100
CL12994.Contig2_All	ko00190	ko01100
CL12995.Contig1_All	ko03013	ko03015
CL12995.Contig3_All	ko03013	ko03015	ko04626
CL12995.Contig4_All	ko03013	ko03015	ko04626
CL12995.Contig5_All	ko03013	ko03015	ko03040
CL12998.Contig1_All	ko00520	ko01100
CL12999.Contig2_All	ko03013	ko03015
CL12999.Contig3_All	ko03013	ko03015
CL13.Contig1_All	ko04626
CL13000.Contig1_All	ko04626
CL13000.Contig2_All	ko04626
CL13000.Contig3_All	ko04626
CL13001.Contig1_All	ko03010
CL13001.Contig2_All	ko03010
CL13001.Contig3_All	ko03010
CL13003.Contig10_All	ko04144	ko04626
CL13003.Contig11_All	ko04144	ko04626
CL13003.Contig1_All	ko03013	ko03015	ko04144
CL13003.Contig2_All	ko04144	ko04626
CL13003.Contig3_All	ko04144
CL13003.Contig4_All	ko04144	ko04626
CL13003.Contig5_All	ko04144
CL13003.Contig6_All	ko04144	ko04626
CL13003.Contig7_All	ko04144	ko04626
CL13003.Contig8_All	ko04144	ko04626
CL13003.Contig9_All	ko04144	ko04626
CL13004.Contig1_All	ko00310
CL13004.Contig2_All	ko00310
CL13004.Contig3_All	ko00310
CL13004.Contig4_All	ko00310
CL13004.Contig5_All	ko00310
CL13005.Contig1_All	ko03008
CL13005.Contig2_All	ko03008
CL13005.Contig3_All	ko03008
CL13005.Contig4_All	ko03008
CL13005.Contig5_All	ko03008
CL13006.Contig1_All	ko03010
CL13006.Contig2_All	ko03010
CL13008.Contig1_All	ko03030
CL13008.Contig2_All	ko03030
CL1301.Contig1_All	ko03013	ko03015
CL13013.Contig1_All	ko03022	ko03420
CL13013.Contig2_All	ko03022	ko03420
CL13013.Contig3_All	ko03022	ko03420
CL13013.Contig4_All	ko03022	ko03420
CL13013.Contig5_All	ko03022	ko03420
CL13013.Contig6_All	ko03022	ko03420
CL13013.Contig7_All	ko03022	ko03420
CL13013.Contig8_All	ko03022	ko03420
CL13013.Contig9_All	ko03022	ko03420
CL13014.Contig1_All	ko03013	ko03015	ko04933
CL13014.Contig2_All	ko03013	ko03015
CL13014.Contig3_All	ko00230	ko00240	ko00460	ko01100	ko01110	ko03020	ko03060	ko04141	ko04145
CL13014.Contig4_All	ko04933
CL13014.Contig5_All	ko00460	ko01110	ko03013	ko03015	ko03060	ko04141	ko04145
CL13014.Contig6_All	ko03013	ko03015
CL13015.Contig1_All	ko03010
CL13015.Contig2_All	ko03010
CL13015.Contig3_All	ko03010
CL13016.Contig1_All	ko04075
CL13016.Contig2_All	ko04075
CL13016.Contig3_All	ko04075
CL13018.Contig1_All	ko00130	ko00230	ko00240	ko00360	ko00940	ko01100	ko01110	ko03020
CL13018.Contig2_All	ko00040	ko00230	ko00240	ko00500	ko01100	ko03020
CL1302.Contig10_All	ko00040	ko00051	ko00052	ko00561	ko01100
CL1302.Contig11_All	ko00040	ko00051	ko00052	ko00561	ko01100
CL1302.Contig12_All	ko00040	ko00051	ko00052	ko00561	ko01100
CL1302.Contig13_All	ko00040	ko00051	ko00052	ko00561	ko01100
CL1302.Contig14_All	ko00040	ko00051	ko00052	ko00561	ko01100
CL1302.Contig15_All	ko00040	ko00051	ko00052	ko00561	ko01100
CL1302.Contig16_All	ko00040	ko00051	ko00052	ko00561	ko01100
CL1302.Contig17_All	ko00040	ko00051	ko00052	ko00561	ko01100
CL1302.Contig18_All	ko00040	ko00051	ko00052	ko00561	ko01100
CL1302.Contig1_All	ko00040	ko00051	ko00052	ko00561	ko01100
CL1302.Contig2_All	ko00040	ko00051	ko00052	ko00561	ko01100
CL1302.Contig3_All	ko00040	ko00051	ko00052	ko00561	ko01100
CL1302.Contig4_All	ko00040	ko00051	ko00052	ko00561	ko01100
CL1302.Contig5_All	ko00040	ko00051	ko00052	ko00561	ko01100
CL1302.Contig6_All	ko00040	ko00051	ko00052	ko00561	ko01100
CL1302.Contig7_All	ko00040	ko00051	ko00052	ko00561	ko01100
CL1302.Contig8_All	ko00040	ko00051	ko00052	ko00561	ko01100
CL1302.Contig9_All	ko00040	ko00051	ko00052	ko00561	ko01100
CL13020.Contig1_All	ko03013	ko03015
CL13020.Contig2_All	ko03013	ko03015
CL13020.Contig3_All	ko03013	ko03015
CL13021.Contig1_All	ko03050
CL13021.Contig2_All	ko03050
CL13021.Contig3_All	ko03050
CL13021.Contig4_All	ko03050
CL13022.Contig1_All	ko03013	ko03015
CL13022.Contig2_All	ko04626
CL13026.Contig1_All	ko03015
CL13026.Contig2_All	ko03015
CL13026.Contig3_All	ko03015
CL13026.Contig4_All	ko03013	ko03015
CL13026.Contig5_All	ko00040	ko03015
CL13026.Contig6_All	ko03015
CL13027.Contig1_All	ko03008	ko03018
CL13027.Contig2_All	ko03008	ko03018
CL13027.Contig3_All	ko03008	ko03018
CL13027.Contig4_All	ko03008	ko03018
CL13027.Contig5_All	ko03008	ko03018
CL13027.Contig6_All	ko03008	ko03018
CL13028.Contig1_All	ko04141
CL13028.Contig2_All	ko04141
CL13028.Contig3_All	ko04141
CL13031.Contig1_All	ko03013	ko03015
CL13031.Contig2_All	ko04626
CL13031.Contig3_All	ko04626
CL13031.Contig4_All	ko04626
CL13031.Contig5_All	ko04626
CL13034.Contig3_All	ko03013	ko03015
CL13034.Contig5_All	ko03013	ko03015
CL13035.Contig1_All	ko03050
CL13035.Contig2_All	ko03050
CL13035.Contig5_All	ko03050
CL13037.Contig1_All	ko00904	ko00970	ko01100	ko01110
CL13037.Contig2_All	ko00904	ko00970	ko01100	ko01110
CL13037.Contig3_All	ko00904	ko00970	ko01100	ko01110
CL13037.Contig4_All	ko00904	ko01100	ko01110
CL13037.Contig5_All	ko00904	ko00970	ko01100	ko01110
CL13038.Contig1_All	ko00230	ko00564
CL13038.Contig2_All	ko00230	ko00564
CL13038.Contig3_All	ko00230	ko00564
CL13038.Contig4_All	ko00230	ko00564
CL13039.Contig1_All	ko00908	ko00944	ko01110
CL13039.Contig2_All	ko00908	ko00944	ko01110
CL13039.Contig3_All	ko00908	ko00944	ko01110
CL1304.Contig1_All	ko00970	ko04120	ko04140
CL1304.Contig2_All	ko00970	ko04140	ko04626
CL13042.Contig2_All	ko03013	ko04626
CL13043.Contig1_All	ko03013	ko03015	ko03022
CL13043.Contig2_All	ko03013	ko03015	ko03022	ko03040	ko04933
CL13043.Contig3_All	ko03013	ko03015	ko03040
CL13043.Contig4_All	ko03013	ko03015	ko03022
CL13044.Contig1_All	ko04626
CL13044.Contig2_All	ko04626
CL13046.Contig1_All	ko04144
CL13046.Contig2_All	ko04144
CL13049.Contig1_All	ko04626
CL13049.Contig2_All	ko04626
CL13049.Contig3_All	ko04626
CL13053.Contig2_All	ko00940	ko01100	ko01110
CL13054.Contig2_All	ko03040
CL13056.Contig1_All	ko04144
CL13056.Contig2_All	ko04144
CL13057.Contig1_All	ko00520	ko01100
CL13057.Contig2_All	ko00520	ko01100
CL13057.Contig3_All	ko00520	ko01100
CL13057.Contig4_All	ko00520	ko01100
CL13057.Contig5_All	ko00520	ko01100
CL13057.Contig6_All	ko00520	ko01100
CL13057.Contig7_All	ko00520	ko01100
CL13059.Contig1_All	ko00010	ko00030	ko00051	ko00710	ko01100	ko01110	ko01200	ko01230
CL13059.Contig2_All	ko00010	ko00030	ko00051	ko00710	ko01100	ko01110	ko01200	ko01230
CL13059.Contig3_All	ko00010	ko00030	ko00051	ko00710	ko01100	ko01110	ko01200	ko01230	ko04626
CL13059.Contig4_All	ko00010	ko00030	ko00051	ko00710	ko01100	ko01110	ko01200	ko01230	ko04626
CL13059.Contig5_All	ko00010	ko00030	ko00051	ko00710	ko01100	ko01110	ko01200	ko01230	ko04626
CL13063.Contig1_All	ko04141
CL13063.Contig2_All	ko04141
CL13063.Contig3_All	ko04141
CL13063.Contig4_All	ko04141
CL13063.Contig5_All	ko04141
CL13063.Contig6_All	ko04141
CL13063.Contig7_All	ko04141
CL13065.Contig3_All	ko04626
CL13068.Contig1_All	ko04120
CL13068.Contig2_All	ko04120
CL13069.Contig1_All	ko04626
CL13075.Contig1_All	ko04120	ko04141
CL13075.Contig2_All	ko04120	ko04141
CL13076.Contig1_All	ko03060	ko04141	ko04145	ko04626
CL13076.Contig2_All	ko03013	ko03015	ko04626
CL13076.Contig3_All	ko03013	ko03015	ko04626
CL13078.Contig1_All	ko03013	ko03015
CL13078.Contig2_All	ko03013	ko03015
CL13078.Contig3_All	ko03013	ko03015
CL13079.Contig1_All	ko04144	ko04626
CL13079.Contig2_All	ko00030	ko00230	ko01100	ko01110	ko01200	ko01230
CL13079.Contig3_All	ko04144
CL1308.Contig1_All	ko00190
CL1308.Contig2_All	ko00190
CL1308.Contig3_All	ko00190
CL1308.Contig4_All	ko00190
CL1308.Contig5_All	ko00190
CL1308.Contig6_All	ko00190
CL1308.Contig7_All	ko00190
CL1308.Contig8_All	ko00190
CL13081.Contig1_All	ko00860	ko01100	ko01110
CL13081.Contig2_All	ko00860	ko01100	ko01110
CL13081.Contig3_All	ko00860	ko01100	ko01110
CL13084.Contig1_All	ko00562	ko01100	ko04070
CL13084.Contig2_All	ko00562	ko01100	ko04070
CL13084.Contig3_All	ko00562	ko01100	ko04070
CL13084.Contig4_All	ko00562	ko01100	ko04070
CL13084.Contig5_All	ko00562	ko01100	ko04070
CL13085.Contig1_All	ko03030	ko03420	ko03430
CL13085.Contig2_All	ko03030	ko03420	ko03430
CL13085.Contig3_All	ko03030	ko03420	ko03430
CL13085.Contig4_All	ko03030	ko03420	ko03430
CL13085.Contig5_All	ko03030	ko03420	ko03430
CL13085.Contig6_All	ko03030	ko03420	ko03430
CL13085.Contig7_All	ko03030	ko03420	ko03430
CL13086.Contig2_All	ko00520	ko01100	ko04144
CL13087.Contig1_All	ko03013	ko03015	ko04075
CL13087.Contig2_All	ko03013	ko03015	ko04075
CL13087.Contig3_All	ko03013	ko03015	ko04075
CL13089.Contig5_All	ko00230
CL13091.Contig1_All	ko00073
CL13091.Contig2_All	ko00073
CL13091.Contig3_All	ko00073
CL13091.Contig4_All	ko00073
CL13093.Contig1_All	ko03013	ko03015
CL13093.Contig2_All	ko03013	ko03015
CL13093.Contig3_All	ko03013	ko03015
CL13094.Contig1_All	ko00620
CL13094.Contig2_All	ko00620
CL13094.Contig3_All	ko00620
CL13098.Contig1_All	ko00770	ko01100
CL13098.Contig2_All	ko00770	ko01100
CL13098.Contig3_All	ko00770	ko01100
CL131.Contig3_All	ko03013	ko03015
CL1310.Contig10_All	ko04140
CL1310.Contig11_All	ko04140
CL1310.Contig12_All	ko04140
CL1310.Contig13_All	ko04140
CL1310.Contig14_All	ko04140
CL1310.Contig1_All	ko04140
CL1310.Contig2_All	ko04140
CL1310.Contig3_All	ko04140
CL1310.Contig4_All	ko04140
CL1310.Contig5_All	ko04140
CL1310.Contig6_All	ko04140
CL1310.Contig7_All	ko04140
CL1310.Contig8_All	ko04140
CL1310.Contig9_All	ko04140
CL13102.Contig2_All	ko04075	ko04626
CL13103.Contig1_All	ko00860	ko00901	ko01110
CL13103.Contig2_All	ko00860	ko00901	ko01110
CL13104.Contig1_All	ko04120
CL13104.Contig2_All	ko04120
CL13104.Contig3_All	ko04120
CL13107.Contig1_All	ko00230	ko00240	ko01100	ko03020	ko04626
CL13107.Contig2_All	ko04626
CL13108.Contig1_All	ko00510	ko01100	ko04075
CL13108.Contig2_All	ko00510	ko01100	ko04075
CL13108.Contig3_All	ko00510	ko01100	ko04075
CL13108.Contig4_All	ko00510	ko01100	ko04075
CL13108.Contig5_All	ko00510	ko01100	ko04075
CL13108.Contig6_All	ko00510	ko01100	ko04075
CL13109.Contig1_All	ko04120
CL13109.Contig2_All	ko04120
CL13109.Contig3_All	ko04120
CL13109.Contig4_All	ko04120
CL13109.Contig5_All	ko04120
CL13109.Contig6_All	ko04120
CL1311.Contig1_All	ko00010	ko00071	ko00350	ko01100	ko01110	ko01200
CL1311.Contig2_All	ko00010	ko00071	ko00350	ko01100	ko01110	ko01200
CL1311.Contig3_All	ko00010	ko00071	ko00350	ko01100	ko01110	ko01200
CL1311.Contig4_All	ko00010	ko00071	ko00350	ko01100	ko01110	ko01200
CL13111.Contig1_All	ko04120
CL13111.Contig2_All	ko04120
CL13112.Contig1_All	ko00520	ko01100	ko03022
CL13115.Contig1_All	ko03010
CL13115.Contig2_All	ko03010
CL13115.Contig3_All	ko03010
CL13115.Contig4_All	ko03010
CL13115.Contig5_All	ko03010
CL1312.Contig2_All	ko04144
CL1312.Contig3_All	ko04144
CL1312.Contig4_All	ko04144
CL13120.Contig2_All	ko04933
CL13121.Contig1_All	ko03410
CL13121.Contig2_All	ko03410
CL13123.Contig1_All	ko03010
CL13123.Contig2_All	ko03010
CL13123.Contig3_All	ko03010
CL13123.Contig4_All	ko03010
CL13123.Contig5_All	ko03010
CL13123.Contig6_All	ko03010
CL13124.Contig1_All	ko00460	ko01110
CL13124.Contig2_All	ko03013	ko03015
CL13124.Contig4_All	ko03013	ko03015
CL13125.Contig2_All	ko04130
CL13125.Contig3_All	ko04130
CL13125.Contig4_All	ko04130
CL13126.Contig1_All	ko00520	ko00906	ko01100	ko01110
CL13126.Contig2_All	ko00520
CL13126.Contig3_All	ko00520
CL13126.Contig4_All	ko00520
CL13126.Contig5_All	ko00520	ko00906	ko01100	ko01110
CL13126.Contig6_All	ko00520	ko00906	ko01100	ko01110
CL13126.Contig7_All	ko00520	ko00906	ko01100	ko01110
CL13129.Contig1_All	ko00190	ko01100
CL13129.Contig2_All	ko00190	ko01100
CL13129.Contig3_All	ko00190	ko01100
CL13129.Contig4_All	ko00190	ko01100
CL1313.Contig2_All	ko00195	ko01100
CL1313.Contig3_All	ko00195	ko01100
CL1313.Contig4_All	ko00195	ko01100
CL1313.Contig5_All	ko00195	ko01100
CL13130.Contig1_All	ko00940	ko01100	ko01110	ko04144
CL13130.Contig2_All	ko03013	ko04144
CL13131.Contig1_All	ko00230	ko01100	ko01110
CL13131.Contig2_All	ko00230	ko01100	ko01110
CL13131.Contig3_All	ko00230	ko01100	ko01110
CL13131.Contig4_All	ko00230	ko01100	ko01110
CL13132.Contig1_All	ko03013	ko03015
CL13133.Contig1_All	ko03013
CL13133.Contig2_All	ko03013
CL13133.Contig3_All	ko03013
CL13133.Contig4_All	ko03013
CL13133.Contig5_All	ko03013
CL13133.Contig6_All	ko03013
CL13133.Contig7_All	ko03013
CL13133.Contig8_All	ko03013
CL13134.Contig3_All	ko03013	ko03015	ko03022
CL13139.Contig2_All	ko04626
CL13140.Contig1_All	ko03013	ko03015
CL13145.Contig1_All	ko00230	ko00240	ko01100	ko03020	ko04626
CL13145.Contig2_All	ko04626
CL13146.Contig1_All	ko00940	ko01100	ko01110	ko03013	ko03015
CL13146.Contig2_All	ko00940	ko01100	ko01110	ko03013	ko03015
CL13150.Contig1_All	ko00190	ko01100
CL13152.Contig1_All	ko00970
CL13152.Contig2_All	ko00970
CL13152.Contig3_All	ko00970
CL13152.Contig4_All	ko00970
CL13152.Contig5_All	ko00970
CL13153.Contig1_All	ko00040	ko00500	ko01100
CL13153.Contig2_All	ko00040	ko00500	ko01100
CL13153.Contig3_All	ko00040	ko00500	ko01100
CL13155.Contig1_All	ko00531	ko01100
CL13155.Contig2_All	ko00531	ko01100
CL13155.Contig3_All	ko00531	ko01100
CL13157.Contig1_All	ko00230	ko00232	ko01100
CL13157.Contig2_All	ko00230	ko00232	ko01100
CL13157.Contig3_All	ko00230	ko00232	ko01100
CL13157.Contig4_All	ko00230	ko00232	ko01100
CL13158.Contig1_All	ko03013	ko03015
CL13158.Contig2_All	ko03013	ko03015	ko04626
CL13158.Contig3_All	ko03013	ko03015
CL13158.Contig4_All	ko04626
CL13160.Contig2_All	ko04626
CL13160.Contig3_All	ko03013	ko03015	ko04626
CL13160.Contig4_All	ko04626
CL13161.Contig2_All	ko04144
CL13161.Contig4_All	ko04120
CL13162.Contig1_All	ko03010
CL13162.Contig2_All	ko03010
CL13162.Contig3_All	ko03010
CL13162.Contig4_All	ko03010
CL13164.Contig10_All	ko03018
CL13164.Contig11_All	ko00270	ko01100
CL13164.Contig12_All	ko03018
CL13164.Contig13_All	ko03018
CL13164.Contig15_All	ko03018
CL13164.Contig16_All	ko00270	ko01100
CL13164.Contig17_All	ko03018
CL13164.Contig18_All	ko03018
CL13164.Contig19_All	ko03018
CL13164.Contig1_All	ko03018
CL13164.Contig20_All	ko00270	ko01100
CL13164.Contig24_All	ko03018
CL13164.Contig25_All	ko00270	ko01100
CL13164.Contig26_All	ko00270	ko01100
CL13164.Contig27_All	ko03018
CL13164.Contig28_All	ko03018
CL13164.Contig29_All	ko03018
CL13164.Contig30_All	ko03018
CL13164.Contig31_All	ko03018
CL13164.Contig32_All	ko00270	ko01100
CL13164.Contig33_All	ko03018
CL13164.Contig34_All	ko00270	ko01100
CL13164.Contig35_All	ko03018
CL13164.Contig36_All	ko03018
CL13164.Contig37_All	ko00270	ko01100
CL13164.Contig3_All	ko03018
CL13164.Contig4_All	ko03018
CL13164.Contig5_All	ko03018
CL13164.Contig6_All	ko00270	ko01100
CL13164.Contig7_All	ko00270	ko01100
CL13164.Contig8_All	ko03018
CL13164.Contig9_All	ko03018
CL13165.Contig1_All	ko00970	ko04120	ko04140
CL13165.Contig2_All	ko00970	ko04140
CL13165.Contig3_All	ko00970	ko04140
CL13166.Contig4_All	ko00630	ko00710	ko01100	ko01200	ko03410
CL13166.Contig5_All	ko00520
CL13166.Contig7_All	ko00630	ko00710	ko01100	ko01200	ko03410
CL13167.Contig1_All	ko00052	ko00561	ko00600	ko00603
CL13167.Contig2_All	ko00052	ko00561	ko00600	ko00603
CL13167.Contig3_All	ko00052	ko00561	ko00600	ko00603
CL13168.Contig1_All	ko03040
CL13168.Contig2_All	ko03040
CL1317.Contig1_All	ko03018
CL1317.Contig2_All	ko03018
CL1317.Contig3_All	ko03018
CL13170.Contig3_All	ko04144
CL13174.Contig1_All	ko00520	ko01100
CL13175.Contig1_All	ko00520	ko04070
CL13175.Contig2_All	ko00520
CL13176.Contig1_All	ko02010
CL13176.Contig2_All	ko02010	ko03050
CL13176.Contig3_All	ko02010	ko03050
CL13176.Contig4_All	ko02010	ko03050	ko04141
CL13176.Contig5_All	ko02010	ko03050	ko04141
CL13176.Contig6_All	ko02010	ko03050	ko04141
CL13177.Contig1_All	ko03040
CL13177.Contig2_All	ko03013	ko03015
CL13177.Contig3_All	ko03013	ko03015	ko03040
CL13178.Contig1_All	ko00190	ko01100
CL13178.Contig2_All	ko00190	ko01100
CL13178.Contig3_All	ko00190	ko01100
CL13178.Contig4_All	ko00190	ko01100
CL13179.Contig2_All	ko03015
CL13179.Contig3_All	ko03015
CL13179.Contig4_All	ko03015
CL1318.Contig10_All	ko04626
CL1318.Contig11_All	ko04626
CL1318.Contig12_All	ko04626
CL1318.Contig1_All	ko04626
CL1318.Contig2_All	ko04626
CL1318.Contig3_All	ko04626
CL1318.Contig4_All	ko04626
CL1318.Contig5_All	ko04626
CL1318.Contig6_All	ko04626
CL1318.Contig7_All	ko04626
CL1318.Contig8_All	ko04626
CL1318.Contig9_All	ko04626
CL13182.Contig1_All	ko03010
CL13182.Contig2_All	ko03010
CL13182.Contig3_All	ko03010
CL13183.Contig1_All	ko00230	ko00240	ko01100	ko03013	ko03015	ko03020	ko04144
CL13183.Contig2_All	ko04144
CL13184.Contig1_All	ko04626
CL13186.Contig1_All	ko00563	ko01100
CL13186.Contig2_All	ko00563	ko01100
CL13187.Contig4_All	ko03008
CL13189.Contig2_All	ko02010
CL1319.Contig10_All	ko03040
CL1319.Contig11_All	ko03040
CL1319.Contig12_All	ko03040
CL1319.Contig1_All	ko03040
CL1319.Contig2_All	ko03040
CL1319.Contig3_All	ko03040
CL1319.Contig4_All	ko03040
CL1319.Contig5_All	ko03040
CL1319.Contig6_All	ko03040
CL1319.Contig7_All	ko03040
CL1319.Contig8_All	ko03040
CL1319.Contig9_All	ko03040
CL13190.Contig1_All	ko00904	ko01100	ko01110
CL13190.Contig2_All	ko00904	ko01100	ko01110
CL13190.Contig3_All	ko00904	ko01100	ko01110
CL13190.Contig4_All	ko00904	ko01100	ko01110
CL13190.Contig5_All	ko00904	ko01100	ko01110
CL13192.Contig2_All	ko03013	ko03015	ko04933
CL13192.Contig3_All	ko04626
CL13192.Contig4_All	ko03013	ko03015	ko04933
CL13192.Contig5_All	ko03013	ko03015
CL13192.Contig6_All	ko03013	ko03015	ko04933
CL13194.Contig1_All	ko00010	ko00260	ko01100	ko01110	ko01200	ko01230
CL13194.Contig2_All	ko00010	ko00260	ko01100	ko01110	ko01200	ko01230
CL13194.Contig3_All	ko00010	ko00260	ko01100	ko01110	ko01200	ko01230
CL13196.Contig1_All	ko03013	ko03015
CL13196.Contig2_All	ko03013	ko03015
CL13197.Contig1_All	ko00240	ko00760	ko03013	ko03015
CL13197.Contig2_All	ko00240	ko00760	ko03013	ko03015
CL13197.Contig3_All	ko00240	ko00760	ko03013	ko03015
CL13197.Contig4_All	ko00240	ko00760	ko03013	ko03015
CL13197.Contig5_All	ko00240	ko00760	ko03013	ko03015
CL13197.Contig6_All	ko00240	ko00760	ko03013	ko03015
CL13198.Contig1_All	ko00270	ko00280	ko00290	ko00770	ko00790	ko00966	ko01100	ko01110	ko01210	ko01230
CL13198.Contig2_All	ko00270	ko00280	ko00290	ko00770	ko00790	ko00966	ko01100	ko01110	ko01210	ko01230
CL13198.Contig3_All	ko00270	ko00280	ko00290	ko00770	ko00790	ko00966	ko01100	ko01110	ko01210	ko01230
CL1320.Contig6_All	ko04144
CL13202.Contig1_All	ko04626
CL13202.Contig2_All	ko04626
CL13202.Contig3_All	ko04626
CL13202.Contig4_All	ko04626
CL13206.Contig2_All	ko01100
CL13206.Contig3_All	ko01100
CL13206.Contig4_All	ko01100
CL13206.Contig5_All	ko01100
CL13206.Contig6_All	ko01100
CL13206.Contig7_All	ko01100
CL13208.Contig1_All	ko02010
CL13208.Contig2_All	ko02010
CL13208.Contig3_All	ko02010
CL13208.Contig4_All	ko02010
CL13208.Contig5_All	ko02010
CL13208.Contig6_All	ko02010
CL13210.Contig1_All	ko00230	ko00240	ko00520	ko01100	ko03020
CL13210.Contig2_All	ko00230	ko00240	ko00520	ko01100	ko03013	ko03015	ko03020
CL13210.Contig3_All	ko00230	ko00240	ko00520	ko00940	ko01100	ko01110	ko03013	ko03015	ko03020
CL13210.Contig4_All	ko00230	ko00240	ko00520	ko01100	ko03013	ko03015	ko03020	ko04626
CL13216.Contig3_All	ko03013	ko03015
CL13218.Contig1_All	ko03013	ko03015
CL13218.Contig2_All	ko00270	ko00480	ko01100	ko03013	ko03015
CL13218.Contig3_All	ko00270	ko00480	ko01100	ko03013	ko03015
CL13219.Contig1_All	ko03022	ko03420
CL13219.Contig2_All	ko03022	ko03420
CL13219.Contig3_All	ko03022	ko03420
CL13219.Contig4_All	ko03022	ko03420
CL1322.Contig1_All	ko03013	ko03015
CL1322.Contig2_All	ko03013	ko03015
CL1322.Contig3_All	ko03013	ko03015
CL1322.Contig4_All	ko03013	ko03015
CL13220.Contig1_All	ko00240	ko00760	ko03013	ko03015
CL13220.Contig2_All	ko00240	ko00760
CL13222.Contig1_All	ko00514
CL13222.Contig2_All	ko00514
CL13222.Contig3_All	ko00514
CL13224.Contig1_All	ko00062	ko00561	ko00564	ko01100	ko01110	ko01212	ko04070
CL13224.Contig2_All	ko00062	ko01100	ko01212
CL13224.Contig3_All	ko00062	ko00561	ko00564	ko01100	ko01110	ko01212	ko04070
CL13225.Contig2_All	ko00940	ko01100	ko01110
CL13225.Contig3_All	ko00940	ko01100	ko01110	ko04626
CL13226.Contig1_All	ko03013	ko03015
CL13226.Contig2_All	ko00910
CL13226.Contig3_All	ko00910	ko00940	ko01100	ko01110	ko03420	ko04141
CL13227.Contig1_All	ko00040	ko00500	ko01100	ko03013	ko03015	ko03040
CL13227.Contig2_All	ko03040
CL13227.Contig3_All	ko03013	ko03015	ko03040
CL13227.Contig4_All	ko03040
CL13228.Contig1_All	ko00940	ko01100	ko01110
CL13228.Contig2_All	ko00940	ko01100	ko01110
CL13228.Contig3_All	ko00940	ko01100	ko01110
CL13228.Contig4_All	ko00940	ko01100	ko01110
CL1323.Contig1_All	ko00900	ko01100	ko01110
CL1323.Contig2_All	ko00900	ko01100	ko01110
CL1323.Contig3_All	ko00900	ko01100	ko01110
CL13230.Contig1_All	ko00061	ko00780	ko00960	ko01040	ko01100	ko01110	ko01212
CL13230.Contig2_All	ko00061	ko00780	ko00960	ko01040	ko01100	ko01110	ko01212
CL13230.Contig3_All	ko00061	ko00780	ko00960	ko01040	ko01100	ko01110	ko01212
CL13231.Contig1_All	ko04141	ko04144
CL13231.Contig2_All	ko04141
CL13233.Contig2_All	ko03013	ko03015	ko04626
CL13234.Contig3_All	ko00940	ko01100	ko01110
CL13234.Contig5_All	ko04626
CL13235.Contig1_All	ko04144
CL13235.Contig2_All	ko04144
CL13235.Contig3_All	ko04144
CL13235.Contig4_All	ko04144
CL13235.Contig5_All	ko04144
CL13235.Contig6_All	ko04144
CL13235.Contig7_All	ko04144
CL13235.Contig8_All	ko04144
CL13236.Contig1_All	ko00630	ko00710	ko01100	ko01200	ko03410
CL13236.Contig2_All	ko03410
CL13236.Contig3_All	ko00630	ko00710	ko01100	ko01200	ko03410
CL13239.Contig1_All	ko00100	ko00740	ko01100	ko01110
CL13239.Contig2_All	ko00100	ko00740	ko01100	ko01110
CL13239.Contig3_All	ko00100	ko00740	ko01100	ko01110
CL13242.Contig3_All	ko03013	ko03015	ko04626
CL13243.Contig2_All	ko03013	ko03015
CL13245.Contig4_All	ko00940	ko01100	ko01110
CL13246.Contig1_All	ko00900	ko01110
CL13246.Contig2_All	ko00900	ko01110
CL13246.Contig3_All	ko00900	ko01110
CL13247.Contig1_All	ko00460	ko00500	ko00940	ko01100	ko01110	ko04120
CL13248.Contig1_All	ko04626
CL13248.Contig2_All	ko04626
CL13249.Contig1_All	ko00630	ko00710	ko01100	ko01200
CL13249.Contig3_All	ko00630	ko00710	ko01100	ko01200
CL1325.Contig1_All	ko03013	ko03015
CL1325.Contig2_All	ko03013	ko03015
CL1325.Contig3_All	ko03013	ko03015	ko04626
CL1325.Contig4_All	ko03013	ko03015
CL1325.Contig7_All	ko03013	ko03015
CL13257.Contig1_All	ko03013	ko03015	ko04146	ko04626
CL13257.Contig2_All	ko03013	ko03015	ko04146
CL13257.Contig3_All	ko03013	ko03015	ko04146
CL13257.Contig4_All	ko03013	ko03015	ko04146
CL13257.Contig5_All	ko03013	ko03015	ko04146
CL13257.Contig6_All	ko03013	ko03015	ko04146	ko04626
CL13257.Contig7_All	ko04146	ko04626
CL13260.Contig1_All	ko00240	ko00760	ko04626
CL13260.Contig2_All	ko00240	ko00760	ko03013	ko04626
CL13263.Contig1_All	ko03010
CL13263.Contig2_All	ko03010
CL13263.Contig3_All	ko03010
CL13267.Contig1_All	ko03030	ko03420	ko03430	ko03440
CL13267.Contig2_All	ko03030	ko03420	ko03430	ko03440
CL13269.Contig3_All	ko03013	ko03015
CL1327.Contig10_All	ko04626
CL1327.Contig14_All	ko00520	ko01100
CL1327.Contig15_All	ko03013	ko03015	ko04626
CL1327.Contig16_All	ko00940	ko01100	ko01110	ko04626
CL1327.Contig17_All	ko03013	ko03015	ko04626
CL1327.Contig18_All	ko04144
CL1327.Contig19_All	ko04626
CL1327.Contig1_All	ko04626
CL1327.Contig20_All	ko04626
CL1327.Contig21_All	ko00940	ko01100	ko01110
CL1327.Contig22_All	ko04144
CL1327.Contig23_All	ko00230	ko00240	ko00940	ko01100	ko01110	ko03013	ko03020	ko04626
CL1327.Contig25_All	ko03013	ko04626
CL1327.Contig26_All	ko00520	ko01100
CL1327.Contig27_All	ko04626
CL1327.Contig28_All	ko04626
CL1327.Contig29_All	ko04144
CL1327.Contig2_All	ko00520	ko01100
CL1327.Contig30_All	ko00520	ko01100
CL1327.Contig31_All	ko04626
CL1327.Contig3_All	ko03013	ko03015	ko04626
CL1327.Contig5_All	ko00520	ko01100
CL1327.Contig6_All	ko00520	ko01100
CL1327.Contig7_All	ko04626
CL1327.Contig8_All	ko03060	ko04141	ko04145	ko04626
CL1327.Contig9_All	ko00520	ko01100
CL13270.Contig2_All	ko04626
CL13270.Contig4_All	ko04626
CL13271.Contig3_All	ko00460	ko01110	ko03013	ko03015
CL13273.Contig1_All	ko00940	ko01100	ko01110
CL13273.Contig2_All	ko03013	ko03015
CL13273.Contig3_All	ko00940	ko01100	ko01110	ko04144
CL13276.Contig10_All	ko04626
CL13276.Contig5_All	ko04626
CL13276.Contig8_All	ko04626
CL13276.Contig9_All	ko04626
CL1328.Contig11_All	ko03040
CL1328.Contig2_All	ko03040
CL1328.Contig3_All	ko03040
CL1328.Contig4_All	ko03040
CL1328.Contig8_All	ko03040
CL1328.Contig9_All	ko03040
CL13280.Contig1_All	ko04626
CL13280.Contig2_All	ko04626
CL13280.Contig4_All	ko03040	ko04626
CL13286.Contig1_All	ko04140
CL13286.Contig3_All	ko04140
CL1329.Contig1_All	ko00564	ko00565	ko01100	ko01110	ko04144
CL1329.Contig2_All	ko04144
CL13291.Contig2_All	ko00520	ko01100
CL13292.Contig10_All	ko03013	ko03060	ko04141	ko04145
CL13292.Contig3_All	ko03013	ko03060	ko04141	ko04145	ko04626
CL13292.Contig6_All	ko03013	ko03060	ko04141	ko04145
CL13292.Contig7_All	ko03013
CL13292.Contig8_All	ko03013
CL13295.Contig1_All	ko04626
CL13295.Contig2_All	ko04626
CL13295.Contig3_All	ko04626
CL13295.Contig4_All	ko04626
CL13297.Contig2_All	ko00460	ko01110
CL13297.Contig3_All	ko00460	ko01110	ko03013	ko03015	ko04933
CL13297.Contig4_All	ko00460	ko01110	ko04933
CL13299.Contig2_All	ko04075
CL133.Contig1_All	ko04933
CL133.Contig2_All	ko04933
CL133.Contig3_All	ko03018	ko04933
CL133.Contig5_All	ko04933
CL133.Contig6_All	ko04933
CL133.Contig7_All	ko04933
CL133.Contig8_All	ko04933
CL133.Contig9_All	ko04933
CL1330.Contig1_All	ko04075	ko04120
CL13301.Contig1_All	ko00460	ko01110
CL13301.Contig2_All	ko00460	ko01110
CL13301.Contig3_All	ko00460	ko01110
CL13304.Contig1_All	ko04626
CL13304.Contig2_All	ko04626
CL13306.Contig1_All	ko00330	ko00943	ko00944
CL13306.Contig2_All	ko00330	ko00943	ko00944
CL13308.Contig1_All	ko00220	ko00250	ko00520	ko01100	ko01110	ko01230
CL13308.Contig2_All	ko00220	ko00250	ko00520	ko01100	ko01110	ko01230
CL1331.Contig1_All	ko00040	ko00500	ko01100
CL13310.Contig1_All	ko00100	ko00909	ko01100	ko01110
CL13310.Contig2_All	ko00909
CL13310.Contig3_All	ko00909
CL13310.Contig4_All	ko00100	ko00909	ko01100	ko01110
CL13312.Contig1_All	ko03018
CL13312.Contig3_All	ko03018
CL13312.Contig4_All	ko03018
CL13312.Contig5_All	ko03018
CL13313.Contig3_All	ko04075
CL13315.Contig1_All	ko00564	ko00565	ko01100	ko01110
CL13315.Contig2_All	ko00564	ko00565	ko01100	ko01110
CL13315.Contig3_All	ko00564	ko00565	ko01100	ko01110
CL13315.Contig4_All	ko00564	ko00565	ko01100	ko01110
CL13315.Contig5_All	ko00564	ko00565	ko01100	ko01110
CL13317.Contig1_All	ko04075
CL13317.Contig2_All	ko04075
CL13317.Contig3_All	ko04075
CL13317.Contig4_All	ko04075
CL13318.Contig3_All	ko04144
CL13318.Contig4_All	ko04144
CL13318.Contig5_All	ko04144
CL13319.Contig1_All	ko00511
CL1332.Contig1_All	ko04130
CL1332.Contig2_All	ko04130
CL1332.Contig3_All	ko04130
CL1332.Contig4_All	ko04130
CL1332.Contig5_All	ko04130
CL1332.Contig6_All	ko04130
CL1332.Contig7_All	ko04130
CL1332.Contig8_All	ko04130
CL1332.Contig9_All	ko04130
CL13320.Contig2_All	ko03013	ko03015	ko04626
CL13322.Contig1_All	ko03013	ko03015
CL13322.Contig2_All	ko00520	ko00940	ko01100	ko01110
CL13322.Contig3_All	ko00520	ko01100
CL13322.Contig4_All	ko00520	ko01100
CL13324.Contig1_All	ko03013	ko03015	ko04626
CL13324.Contig2_All	ko04626
CL13324.Contig3_All	ko00520	ko01100
CL13325.Contig1_All	ko04144	ko04145
CL13325.Contig2_All	ko04144	ko04145
CL13325.Contig3_All	ko04144	ko04145
CL13326.Contig1_All	ko00564	ko00565	ko01100	ko01110	ko03040	ko04144
CL13326.Contig2_All	ko03040	ko04626
CL13328.Contig1_All	ko03015
CL13330.Contig1_All	ko03010
CL13331.Contig1_All	ko03010
CL13331.Contig2_All	ko03010
CL13331.Contig3_All	ko03010
CL13331.Contig4_All	ko03010
CL13331.Contig5_All	ko03010
CL13331.Contig6_All	ko03010
CL13331.Contig7_All	ko03010
CL13331.Contig8_All	ko03010
CL13332.Contig1_All	ko00010	ko00020	ko00620	ko00940	ko01100	ko01110	ko01200	ko04933
CL13332.Contig2_All	ko04144
CL13337.Contig1_All	ko04075
CL13337.Contig2_All	ko04075
CL13338.Contig1_All	ko04144
CL1334.Contig3_All	ko00520	ko01100
CL13340.Contig1_All	ko04120
CL13340.Contig2_All	ko04120
CL13340.Contig3_All	ko04120
CL13340.Contig4_All	ko04120
CL13340.Contig5_All	ko04120
CL13340.Contig6_All	ko04120
CL13340.Contig7_All	ko04120
CL13340.Contig8_All	ko04120
CL13342.Contig1_All	ko00460	ko01110	ko04626
CL13342.Contig3_All	ko03013	ko03015
CL13345.Contig1_All	ko03060
CL13345.Contig2_All	ko03060
CL13347.Contig1_All	ko03013	ko03015
CL13347.Contig2_All	ko03013	ko03015
CL13347.Contig3_All	ko03013	ko03015
CL13347.Contig4_All	ko03013	ko03015
CL13348.Contig1_All	ko04141
CL13349.Contig1_All	ko04075
CL13349.Contig2_All	ko04075
CL13349.Contig3_All	ko04075
CL13349.Contig4_All	ko04075
CL1335.Contig2_All	ko04140
CL1335.Contig3_All	ko04140
CL1335.Contig4_All	ko04140
CL1335.Contig5_All	ko04140
CL1335.Contig6_All	ko04140
CL1335.Contig7_All	ko04140
CL1335.Contig8_All	ko04140
CL13352.Contig3_All	ko03013	ko03015
CL13353.Contig2_All	ko00460	ko01110
CL13353.Contig3_All	ko03022
CL13355.Contig1_All	ko00970	ko03040
CL13355.Contig3_All	ko03013
CL13355.Contig4_All	ko03013
CL13355.Contig5_All	ko03013	ko03015	ko04626
CL13359.Contig1_All	ko03010
CL13359.Contig2_All	ko03010
CL13359.Contig3_All	ko03010
CL13359.Contig4_All	ko03010
CL13361.Contig3_All	ko03013	ko03015
CL13361.Contig4_All	ko03013	ko03015	ko03040
CL13362.Contig2_All	ko00230	ko00240	ko01100	ko03020	ko03030	ko03410	ko03420	ko03430	ko03440
CL13364.Contig2_All	ko00062	ko00240	ko00460	ko00630	ko00910	ko01100	ko01200	ko01212
CL13366.Contig1_All	ko00940	ko01100	ko01110
CL13366.Contig2_All	ko00940	ko01100	ko01110
CL13367.Contig1_All	ko03013	ko03015	ko04626
CL13367.Contig2_All	ko03013	ko03015
CL13367.Contig3_All	ko03013	ko03015	ko04626
CL13367.Contig4_All	ko03013	ko03015	ko04626
CL13367.Contig5_All	ko03013	ko03015	ko04626
CL13368.Contig3_All	ko04141
CL1337.Contig10_All	ko00860	ko01110
CL1337.Contig11_All	ko00860	ko01110
CL1337.Contig12_All	ko00860	ko01110
CL1337.Contig13_All	ko00860	ko01110
CL1337.Contig14_All	ko00860	ko01110
CL1337.Contig15_All	ko00860	ko01110
CL1337.Contig16_All	ko00860	ko01110
CL1337.Contig17_All	ko00860	ko01110
CL1337.Contig18_All	ko00860	ko01110
CL1337.Contig19_All	ko00860	ko01110
CL1337.Contig1_All	ko00860	ko01110
CL1337.Contig20_All	ko00860	ko01110
CL1337.Contig21_All	ko00860	ko01110
CL1337.Contig22_All	ko00860	ko01110
CL1337.Contig2_All	ko00860	ko01110
CL1337.Contig3_All	ko00860	ko01110
CL1337.Contig4_All	ko00860	ko01110
CL1337.Contig5_All	ko00860	ko01110
CL1337.Contig6_All	ko00860	ko01110
CL1337.Contig7_All	ko00860	ko01110
CL1337.Contig8_All	ko00860	ko01110
CL1337.Contig9_All	ko00860	ko01110
CL13370.Contig3_All	ko03013	ko03015
CL13371.Contig1_All	ko00520	ko01100	ko03040
CL13373.Contig1_All	ko00970
CL13373.Contig2_All	ko00970
CL13373.Contig3_All	ko00970
CL13373.Contig4_All	ko00970
CL13373.Contig5_All	ko00970
CL13376.Contig1_All	ko04626
CL13376.Contig2_All	ko04626
CL13376.Contig3_All	ko04626
CL13376.Contig4_All	ko04626
CL13376.Contig5_All	ko04626
CL13376.Contig6_All	ko04626
CL13376.Contig7_All	ko04626
CL13376.Contig8_All	ko04626
CL13376.Contig9_All	ko04626
CL13378.Contig1_All	ko03013
CL13378.Contig2_All	ko03013
CL13378.Contig3_All	ko03013
CL13378.Contig4_All	ko03013
CL13378.Contig5_All	ko03013
CL13378.Contig6_All	ko03013
CL13379.Contig5_All	ko03013
CL1338.Contig3_All	ko04626
CL1338.Contig5_All	ko04626
CL1338.Contig6_All	ko04626
CL1338.Contig7_All	ko04626
CL1338.Contig8_All	ko04626
CL13380.Contig2_All	ko00040	ko00500	ko01100
CL13380.Contig3_All	ko00040	ko00500	ko01100
CL13385.Contig1_All	ko03013	ko03015
CL13386.Contig1_All	ko03040
CL13386.Contig2_All	ko03040
CL13386.Contig3_All	ko03040
CL13386.Contig4_All	ko03040
CL13386.Contig5_All	ko03040
CL13386.Contig6_All	ko03040
CL13386.Contig7_All	ko03040
CL13391.Contig1_All	ko04146	ko04626
CL13391.Contig2_All	ko04146	ko04626
CL13392.Contig1_All	ko03010
CL13392.Contig2_All	ko03010	ko03018
CL13392.Contig3_All	ko03010
CL13392.Contig4_All	ko03010	ko03018
CL13393.Contig2_All	ko03013	ko03015
CL13395.Contig1_All	ko00520	ko01100	ko04144
CL13395.Contig2_All	ko00940	ko01100	ko01110
CL13395.Contig3_All	ko00520	ko01100	ko04144
CL13399.Contig1_All	ko03040
CL13399.Contig5_All	ko03040
CL13401.Contig1_All	ko03013	ko04626
CL13401.Contig2_All	ko03060	ko04141	ko04145	ko04626
CL13401.Contig3_All	ko03013	ko03015	ko04626
CL13401.Contig4_All	ko03013	ko04626
CL13401.Contig5_All	ko03013	ko04626
CL13405.Contig2_All	ko04144
CL13405.Contig3_All	ko00270	ko00480	ko00520	ko00940	ko01100	ko01110
CL13407.Contig1_All	ko00270	ko00920	ko01100	ko01110	ko01200	ko01230	ko04070	ko04141
CL13407.Contig2_All	ko00190	ko04070	ko04141
CL13407.Contig3_All	ko00940	ko01100	ko01110	ko04070	ko04141
CL13407.Contig4_All	ko04070	ko04141
CL13407.Contig5_All	ko00073	ko00450	ko03040	ko04070	ko04141	ko04146
CL1341.Contig10_All	ko00052	ko00520	ko01100
CL1341.Contig11_All	ko00052	ko00520	ko01100
CL1341.Contig12_All	ko00052	ko00520	ko01100
CL1341.Contig13_All	ko00052	ko00520	ko01100
CL1341.Contig14_All	ko00052	ko00520	ko01100
CL1341.Contig15_All	ko00052	ko00520	ko01100
CL1341.Contig16_All	ko00052	ko00520	ko01100
CL1341.Contig17_All	ko00052	ko00520	ko01100
CL1341.Contig18_All	ko00052	ko00520	ko01100
CL1341.Contig19_All	ko00052	ko00520	ko01100
CL1341.Contig1_All	ko00052	ko00520	ko01100
CL1341.Contig2_All	ko00052	ko00520	ko01100
CL1341.Contig3_All	ko00052	ko00520	ko01100
CL1341.Contig4_All	ko00052	ko00520	ko01100
CL1341.Contig5_All	ko00052	ko00520	ko01100
CL1341.Contig6_All	ko00052	ko00520	ko01100
CL1341.Contig7_All	ko00052	ko00520	ko01100
CL1341.Contig8_All	ko00052	ko00520	ko01100
CL1341.Contig9_All	ko00052	ko00520	ko01100
CL13410.Contig1_All	ko00430	ko01100
CL13410.Contig2_All	ko00430	ko01100
CL13410.Contig3_All	ko00430	ko01100
CL13410.Contig4_All	ko00430	ko01100
CL13410.Contig5_All	ko00430	ko01100
CL13411.Contig1_All	ko04626
CL13411.Contig2_All	ko04626
CL13411.Contig3_All	ko04626
CL13414.Contig1_All	ko00010	ko00020	ko00620	ko01100	ko01110	ko01200	ko03013	ko03015	ko04144
CL13416.Contig1_All	ko04626
CL13416.Contig2_All	ko04626
CL13416.Contig3_All	ko04626
CL13416.Contig4_All	ko04144
CL13418.Contig4_All	ko03013
CL13420.Contig1_All	ko03013	ko03015	ko04144
CL13422.Contig1_All	ko03013	ko03015	ko03040
CL13422.Contig2_All	ko03013	ko03015
CL13422.Contig3_All	ko03013	ko03015	ko03040	ko04626
CL13427.Contig14_All	ko00520	ko00940	ko01100	ko01110
CL13427.Contig16_All	ko00940	ko01100	ko01110
CL13427.Contig18_All	ko03013
CL13427.Contig1_All	ko03013
CL13427.Contig6_All	ko00520	ko00940	ko01100	ko01110
CL13427.Contig9_All	ko00940	ko01100	ko01110
CL1343.Contig10_All	ko00310
CL1343.Contig11_All	ko00310
CL1343.Contig12_All	ko00310
CL1343.Contig13_All	ko00310
CL1343.Contig14_All	ko00310
CL1343.Contig15_All	ko00310
CL1343.Contig16_All	ko00310
CL1343.Contig17_All	ko00310
CL1343.Contig18_All	ko00310
CL1343.Contig19_All	ko00310
CL1343.Contig1_All	ko00310
CL1343.Contig20_All	ko00310
CL1343.Contig21_All	ko00310
CL1343.Contig22_All	ko00310
CL1343.Contig23_All	ko00310
CL1343.Contig24_All	ko00310
CL1343.Contig25_All	ko00310
CL1343.Contig26_All	ko00310
CL1343.Contig28_All	ko00310
CL1343.Contig29_All	ko00310
CL1343.Contig2_All	ko00310
CL1343.Contig3_All	ko00310
CL1343.Contig4_All	ko00310
CL1343.Contig5_All	ko00310
CL1343.Contig6_All	ko00310
CL1343.Contig7_All	ko00310
CL1343.Contig8_All	ko00310
CL1343.Contig9_All	ko00310
CL13430.Contig1_All	ko04070	ko04626
CL13430.Contig2_All	ko04070	ko04626
CL13430.Contig3_All	ko04070	ko04626
CL13430.Contig4_All	ko04070	ko04626
CL13430.Contig5_All	ko04070	ko04626
CL13431.Contig1_All	ko00942
CL13431.Contig2_All	ko00942
CL13431.Contig3_All	ko00942
CL13432.Contig1_All	ko04141
CL13432.Contig2_All	ko04141
CL13432.Contig3_All	ko04141
CL13432.Contig4_All	ko04141
CL13433.Contig1_All	ko04712
CL13433.Contig2_All	ko04712
CL13436.Contig1_All	ko03040
CL13436.Contig2_All	ko03040
CL13437.Contig2_All	ko04626
CL13437.Contig3_All	ko04626
CL13438.Contig4_All	ko00220	ko01100	ko01110	ko01210	ko01230
CL13438.Contig5_All	ko00220	ko01100	ko01110	ko01210	ko01230
CL13438.Contig6_All	ko00220	ko01100	ko01110	ko01210	ko01230
CL13438.Contig7_All	ko00220	ko01100	ko01110	ko01210	ko01230
CL13439.Contig2_All	ko00230	ko00240	ko01100	ko03020
CL1344.Contig1_All	ko04144
CL1344.Contig2_All	ko04144
CL1344.Contig3_All	ko04144
CL1344.Contig4_All	ko04144
CL13441.Contig1_All	ko00514
CL13441.Contig2_All	ko00514
CL13442.Contig1_All	ko04626
CL13442.Contig2_All	ko03060	ko04141	ko04145	ko04626
CL13442.Contig3_All	ko03013	ko04626
CL13442.Contig4_All	ko03013	ko03060	ko04141	ko04145	ko04626
CL13443.Contig1_All	ko04144
CL13443.Contig2_All	ko04144
CL13447.Contig1_All	ko00040	ko00053	ko00520	ko01100
CL13447.Contig2_All	ko00040	ko00053	ko00520	ko01100
CL13447.Contig3_All	ko00040	ko00053	ko00520	ko01100
CL13447.Contig4_All	ko00040	ko00053	ko00520	ko01100
CL1345.Contig1_All	ko04626
CL1345.Contig3_All	ko04626
CL13452.Contig1_All	ko00053	ko01100	ko01110
CL13452.Contig2_All	ko00053	ko01100	ko01110
CL13452.Contig3_All	ko00053	ko01100	ko01110
CL13454.Contig2_All	ko03013	ko03015
CL13454.Contig6_All	ko03013	ko03015
CL13455.Contig1_All	ko03013	ko03015
CL13455.Contig2_All	ko03013	ko03015
CL13455.Contig3_All	ko03013	ko03015
CL13458.Contig4_All	ko03013	ko03015
CL13458.Contig5_All	ko03013	ko03015
CL13458.Contig6_All	ko03013	ko03015
CL13460.Contig1_All	ko00940	ko01100	ko01110
CL13460.Contig2_All	ko00940	ko01100	ko01110	ko03013	ko03015
CL13461.Contig1_All	ko03013	ko03015
CL13461.Contig2_All	ko03013	ko03015
CL13461.Contig3_All	ko03013	ko03015	ko04144
CL13461.Contig6_All	ko00940	ko01100	ko01110
CL13462.Contig1_All	ko03010
CL13462.Contig2_All	ko03010
CL13462.Contig3_All	ko03010
CL13463.Contig2_All	ko04144
CL13463.Contig3_All	ko03013	ko03015	ko03018
CL13463.Contig4_All	ko03013	ko03015	ko03018	ko04144
CL13463.Contig5_All	ko03013	ko03015	ko03018
CL13463.Contig6_All	ko03013	ko03015	ko03018	ko04144
CL13464.Contig1_All	ko04141
CL13464.Contig2_All	ko04141
CL13464.Contig3_All	ko04141
CL13465.Contig1_All	ko03013	ko03015
CL13465.Contig2_All	ko03013	ko03015	ko04626
CL13465.Contig3_All	ko03013	ko03015
CL13466.Contig1_All	ko03013	ko03015
CL13466.Contig2_All	ko03013	ko03015
CL13466.Contig3_All	ko03013	ko03015
CL13466.Contig4_All	ko03013	ko03015
CL13466.Contig5_All	ko03013	ko03015
CL13467.Contig1_All	ko03013
CL13467.Contig2_All	ko03013
CL13467.Contig3_All	ko03013
CL13467.Contig4_All	ko03013
CL13468.Contig1_All	ko04626
CL13468.Contig2_All	ko03013	ko03015	ko04626
CL13469.Contig2_All	ko03013	ko03015
CL13469.Contig3_All	ko03013	ko03015
CL1347.Contig2_All	ko00520	ko01100
CL1347.Contig3_All	ko00520	ko01100
CL1347.Contig4_All	ko00520	ko01100
CL13470.Contig1_All	ko03013	ko03015
CL13470.Contig2_All	ko03013	ko03015
CL13470.Contig3_All	ko03013	ko03015
CL13474.Contig1_All	ko00073	ko04070	ko04146
CL13474.Contig2_All	ko04070
CL13477.Contig2_All	ko03013
CL13477.Contig3_All	ko03013
CL13479.Contig1_All	ko00520	ko00940	ko01100	ko01110	ko04144
CL13479.Contig2_All	ko00940	ko01100	ko01110	ko03013	ko03015
CL13483.Contig2_All	ko00520	ko01100
CL13485.Contig1_All	ko00195
CL13485.Contig2_All	ko00195
CL13485.Contig3_All	ko00195
CL13485.Contig4_All	ko00195
CL13486.Contig2_All	ko00062	ko00900	ko00940	ko01100	ko01110	ko04626
CL13486.Contig3_All	ko00062	ko00900	ko00940	ko01100	ko01110	ko04626
CL13486.Contig4_All	ko00062	ko00900	ko00940	ko01100	ko01110	ko04144	ko04626
CL13486.Contig5_All	ko00062	ko00900	ko01100	ko01110	ko04626
CL13487.Contig1_All	ko00908	ko00944	ko01110
CL13487.Contig2_All	ko00908	ko00944	ko01110
CL13487.Contig3_All	ko00908	ko00944	ko01110
CL13487.Contig4_All	ko00908	ko00944	ko01110
CL13489.Contig1_All	ko03013	ko03015	ko04144
CL13489.Contig2_All	ko03013	ko03015
CL13490.Contig1_All	ko03015
CL13490.Contig2_All	ko03015
CL13491.Contig1_All	ko03060
CL13493.Contig1_All	ko00520	ko01100
CL13493.Contig2_All	ko00520	ko01100
CL13493.Contig3_All	ko00520	ko01100
CL13495.Contig2_All	ko00970
CL13496.Contig1_All	ko00130	ko00360	ko00940	ko00941	ko00945	ko01100	ko01110
CL13496.Contig2_All	ko00130	ko00360	ko00940	ko00941	ko00945	ko01100	ko01110
CL13497.Contig1_All	ko00940	ko01100	ko01110
CL135.Contig10_All	ko00901	ko01100	ko01110
CL135.Contig11_All	ko00901	ko01100	ko01110
CL135.Contig12_All	ko00901	ko01100	ko01110
CL135.Contig14_All	ko00901	ko01100	ko01110
CL135.Contig15_All	ko00901	ko01100	ko01110
CL135.Contig1_All	ko00901	ko01100	ko01110
CL135.Contig2_All	ko00901	ko01100	ko01110
CL135.Contig3_All	ko00901	ko01100	ko01110
CL135.Contig4_All	ko03050
CL135.Contig5_All	ko00901	ko01100	ko01110
CL135.Contig6_All	ko00901	ko01100	ko01110
CL135.Contig7_All	ko03050
CL135.Contig8_All	ko00901	ko01100	ko01110
CL13500.Contig1_All	ko03030	ko03420	ko03430	ko03440
CL13500.Contig2_All	ko03030	ko03420	ko03430	ko03440
CL13501.Contig1_All	ko03013	ko03015	ko03040
CL13501.Contig2_All	ko03013	ko03015	ko03040
CL13501.Contig3_All	ko03013	ko03015	ko03040
CL13501.Contig4_All	ko03013	ko03015	ko03040
CL13503.Contig1_All	ko00130	ko01100	ko01110
CL13503.Contig2_All	ko00130	ko01100	ko01110
CL13503.Contig3_All	ko00130	ko01100	ko01110
CL13504.Contig1_All	ko00190	ko01100
CL13504.Contig2_All	ko00190	ko01100
CL13504.Contig3_All	ko00190	ko01100
CL13504.Contig4_All	ko00190	ko01100
CL13504.Contig5_All	ko00590	ko01100
CL13504.Contig7_All	ko00590	ko01100
CL13504.Contig8_All	ko00590	ko01100
CL13504.Contig9_All	ko00190	ko01100
CL13506.Contig1_All	ko03013
CL13506.Contig2_All	ko03013	ko04626
CL13506.Contig3_All	ko03013
CL13506.Contig4_All	ko03013	ko04626
CL13506.Contig5_All	ko03013	ko04626
CL13506.Contig6_All	ko03013	ko04626
CL13506.Contig7_All	ko03013	ko04626
CL13506.Contig9_All	ko03013	ko04626
CL13507.Contig2_All	ko00940	ko01100	ko01110
CL13508.Contig1_All	ko04626
CL13508.Contig2_All	ko04626
CL13509.Contig1_All	ko03010
CL13509.Contig2_All	ko03010
CL13509.Contig3_All	ko03010
CL13510.Contig1_All	ko04141
CL13510.Contig2_All	ko04141
CL13510.Contig3_All	ko04141
CL13510.Contig4_All	ko04141
CL13510.Contig5_All	ko04141
CL13510.Contig6_All	ko04141
CL13510.Contig7_All	ko04141
CL13510.Contig8_All	ko04141
CL13511.Contig2_All	ko00520	ko01100
CL13513.Contig1_All	ko00020	ko00190	ko01100	ko01110	ko01200
CL13513.Contig2_All	ko00020	ko00190	ko01100	ko01110	ko01200
CL13517.Contig1_All	ko03013	ko03015
CL13518.Contig1_All	ko00190	ko01100
CL13518.Contig2_All	ko00190	ko01100
CL13518.Contig3_All	ko00190	ko01100
CL13519.Contig1_All	ko04626
CL1352.Contig1_All	ko03013	ko03015
CL1352.Contig2_All	ko03013	ko03015	ko04144
CL1352.Contig4_All	ko03013	ko03015
CL1352.Contig6_All	ko03013	ko03015
CL1352.Contig7_All	ko03013	ko03015
CL1352.Contig8_All	ko03013	ko03015
CL1352.Contig9_All	ko00940	ko01100	ko01110
CL13520.Contig2_All	ko04075
CL13522.Contig1_All	ko00230	ko00240	ko01100	ko03020
CL13522.Contig2_All	ko00230	ko00240	ko01100	ko03020
CL13522.Contig3_All	ko00230	ko00240	ko01100	ko03020
CL13522.Contig4_All	ko00230	ko00240	ko01100	ko03020
CL13523.Contig1_All	ko04075
CL13523.Contig2_All	ko04075
CL13523.Contig3_All	ko04075
CL13523.Contig4_All	ko04075
CL13523.Contig5_All	ko04626
CL13525.Contig1_All	ko04141
CL13525.Contig2_All	ko04141
CL13525.Contig3_All	ko04141
CL13527.Contig1_All	ko00230	ko00240	ko01100	ko03030	ko03410	ko03420	ko03430	ko03440
CL13527.Contig2_All	ko00230	ko00240	ko01100	ko03030	ko03410	ko03420	ko03430	ko03440
CL13527.Contig3_All	ko00230	ko00240	ko01100	ko03030	ko03410	ko03420	ko03430	ko03440
CL13527.Contig4_All	ko00230	ko00240	ko01100	ko03030	ko03410	ko03420	ko03430	ko03440
CL13530.Contig1_All	ko04075
CL13532.Contig2_All	ko00520	ko01100
CL13532.Contig4_All	ko00230	ko01100	ko01110
CL13532.Contig5_All	ko00230	ko01100	ko01110
CL13532.Contig7_All	ko00230	ko01100	ko01110
CL13532.Contig8_All	ko00520	ko01100
CL13534.Contig1_All	ko04075
CL13534.Contig2_All	ko04075
CL13534.Contig3_All	ko04075
CL13534.Contig4_All	ko04075
CL13540.Contig1_All	ko03013
CL13540.Contig2_All	ko03013
CL13540.Contig3_All	ko03013
CL13543.Contig1_All	ko00590	ko01100
CL13543.Contig2_All	ko00590	ko01100
CL13543.Contig3_All	ko00590	ko01100
CL13544.Contig1_All	ko03060	ko04141	ko04145	ko04626
CL13544.Contig2_All	ko00230	ko00240	ko01100	ko03013	ko03015	ko03020	ko03060	ko04141	ko04145
CL13544.Contig3_All	ko00940	ko01100	ko01110	ko03060	ko04141	ko04145	ko04626
CL13544.Contig4_All	ko00940	ko01100	ko01110	ko03060	ko04141	ko04145	ko04626
CL13545.Contig10_All	ko03013
CL13545.Contig1_All	ko03013
CL13545.Contig2_All	ko03013
CL13545.Contig3_All	ko03013
CL13545.Contig4_All	ko03013
CL13545.Contig5_All	ko03013
CL13545.Contig7_All	ko03013
CL13545.Contig8_All	ko03013
CL13545.Contig9_All	ko03013
CL13546.Contig1_All	ko00460	ko00500	ko00511	ko00561	ko00860	ko00900	ko00940	ko01100	ko01110
CL13546.Contig2_All	ko00460	ko00500	ko00511	ko00561	ko00860	ko00900	ko00940	ko01100	ko01110
CL13546.Contig3_All	ko00460	ko00500	ko00511	ko00561	ko00860	ko00900	ko00940	ko01100	ko01110
CL13546.Contig4_All	ko00460	ko00500	ko00511	ko00561	ko00860	ko00900	ko00940	ko01100	ko01110
CL13547.Contig1_All	ko00380	ko00630	ko01110	ko01200	ko04146
CL13547.Contig2_All	ko00380	ko00630	ko01110	ko01200	ko04146	ko04626
CL13547.Contig3_All	ko00380	ko00630	ko01110	ko01200	ko04146	ko04626
CL13547.Contig4_All	ko00380	ko00630	ko01110	ko01200	ko04146
CL13547.Contig5_All	ko00380	ko00630	ko01110	ko01200	ko04146	ko04626
CL13549.Contig1_All	ko03013	ko03015
CL13549.Contig2_All	ko03013	ko03015
CL1355.Contig10_All	ko04626
CL1355.Contig11_All	ko04626
CL1355.Contig12_All	ko04626
CL1355.Contig13_All	ko03013	ko03015	ko04141	ko04626
CL1355.Contig15_All	ko03022	ko04141	ko04712
CL1355.Contig1_All	ko03013
CL1355.Contig2_All	ko04626
CL1355.Contig3_All	ko03013	ko03015	ko04626
CL1355.Contig4_All	ko04141	ko04626
CL1355.Contig5_All	ko03013	ko03015
CL1355.Contig6_All	ko04141	ko04626
CL1355.Contig7_All	ko03013	ko03015
CL1355.Contig8_All	ko03013	ko03015	ko04141
CL1355.Contig9_All	ko03013	ko03015
CL13557.Contig1_All	ko00940	ko01100	ko01110	ko03013	ko03015
CL13557.Contig2_All	ko03013	ko03015
CL13557.Contig3_All	ko00460	ko01110	ko04626
CL13558.Contig1_All	ko03010	ko04626
CL13558.Contig2_All	ko03010	ko04626
CL13558.Contig3_All	ko03010	ko04626
CL13558.Contig4_All	ko03010
CL13558.Contig5_All	ko03010	ko04626
CL13559.Contig2_All	ko04144
CL13559.Contig3_All	ko04144
CL13559.Contig5_All	ko04144
CL13561.Contig1_All	ko04075
CL13561.Contig2_All	ko04075
CL13561.Contig3_All	ko04075
CL13563.Contig2_All	ko04626
CL13563.Contig3_All	ko04626
CL13566.Contig1_All	ko04120
CL13566.Contig2_All	ko04120
CL13566.Contig3_All	ko04120
CL13566.Contig4_All	ko04120
CL13566.Contig5_All	ko04120
CL13566.Contig6_All	ko04120
CL13566.Contig7_All	ko04120
CL13566.Contig8_All	ko04120
CL13566.Contig9_All	ko04120
CL13567.Contig4_All	ko00940	ko01100	ko01110	ko04070	ko04141
CL13568.Contig3_All	ko00940	ko01100	ko01110
CL13568.Contig4_All	ko00230	ko00240	ko00940	ko01100	ko01110	ko03020
CL13568.Contig5_All	ko00940	ko01100	ko01110
CL13570.Contig1_All	ko03013	ko03015
CL13570.Contig2_All	ko03013	ko03015
CL13574.Contig1_All	ko03013	ko03015
CL13574.Contig3_All	ko03013	ko03015
CL13574.Contig4_All	ko03013	ko03015
CL13574.Contig5_All	ko03013	ko03015
CL13574.Contig6_All	ko03013	ko03015
CL13574.Contig8_All	ko03013	ko03015
CL13575.Contig1_All	ko00020	ko00630	ko01100	ko01110	ko01200	ko01210	ko01230
CL13575.Contig2_All	ko00020	ko00630	ko01100	ko01110	ko01200	ko01210	ko01230
CL13575.Contig3_All	ko00020	ko00630	ko01100	ko01110	ko01200	ko01210	ko01230
CL13576.Contig1_All	ko00073
CL13576.Contig2_All	ko00073
CL13577.Contig2_All	ko04626
CL13578.Contig1_All	ko00940	ko01100	ko01110
CL13578.Contig2_All	ko00940	ko01100	ko01110
CL13578.Contig3_All	ko00940	ko01100	ko01110
CL13578.Contig4_All	ko00940	ko01100	ko01110
CL13579.Contig1_All	ko03010
CL13579.Contig2_All	ko03010
CL13579.Contig3_All	ko03010
CL1358.Contig3_All	ko00940	ko01100	ko01110
CL1358.Contig4_All	ko00940	ko01100	ko01110
CL1358.Contig5_All	ko00940	ko01100	ko01110
CL1358.Contig6_All	ko00940	ko01100	ko01110
CL1358.Contig7_All	ko00940	ko01100	ko01110
CL1358.Contig8_All	ko00940	ko01100	ko01110
CL1358.Contig9_All	ko00940	ko01100	ko01110
CL13584.Contig1_All	ko03013	ko03015
CL13584.Contig2_All	ko03013	ko03015
CL13586.Contig1_All	ko03013	ko03015	ko03420	ko04120	ko04141
CL13586.Contig2_All	ko03420	ko04120	ko04141
CL13586.Contig3_All	ko03420	ko04120	ko04141
CL13586.Contig4_All	ko03013	ko03015	ko03420	ko04120	ko04141
CL13586.Contig5_All	ko03420	ko04120	ko04141
CL13587.Contig1_All	ko00900	ko01100	ko01110
CL13587.Contig2_All	ko00900	ko01100	ko01110
CL13587.Contig3_All	ko00900	ko01100	ko01110
CL13587.Contig4_All	ko00900	ko01100	ko01110
CL13587.Contig5_All	ko00900	ko01100	ko01110
CL13590.Contig1_All	ko00940	ko01100	ko01110
CL13590.Contig2_All	ko00940	ko01100	ko01110	ko04144
CL13590.Contig3_All	ko00940	ko01100	ko01110	ko04144
CL13590.Contig4_All	ko04144
CL13591.Contig1_All	ko00190	ko04070	ko04141
CL13593.Contig1_All	ko04075
CL13593.Contig2_All	ko04075
CL13594.Contig3_All	ko03013	ko03015
CL13595.Contig1_All	ko04140
CL13595.Contig2_All	ko04140
CL13595.Contig3_All	ko04140
CL13595.Contig4_All	ko04140
CL13595.Contig5_All	ko04140
CL13599.Contig1_All	ko00940	ko01100	ko01110
CL13599.Contig2_All	ko00940	ko01100	ko01110
CL13603.Contig2_All	ko00940	ko01100	ko01110
CL13603.Contig3_All	ko00940	ko01100	ko01110	ko03008	ko03420	ko04141
CL13605.Contig1_All	ko03013	ko03015
CL13605.Contig2_All	ko03013	ko03015
CL13605.Contig3_All	ko03013	ko03015
CL13606.Contig1_All	ko04626
CL13607.Contig1_All	ko00260	ko00350	ko00360	ko00410	ko00950	ko00960	ko01100	ko01110	ko04140	ko04626
CL13607.Contig2_All	ko04140
CL13609.Contig1_All	ko00531	ko01100
CL13609.Contig2_All	ko00531	ko01100
CL13609.Contig3_All	ko00531	ko01100
CL13609.Contig4_All	ko00531	ko01100
CL13609.Contig5_All	ko00531	ko01100
CL1361.Contig2_All	ko03018
CL1361.Contig3_All	ko03018
CL1361.Contig4_All	ko03018
CL1361.Contig5_All	ko03018
CL1361.Contig6_All	ko03018
CL1361.Contig7_All	ko03018
CL1361.Contig8_All	ko03018
CL13611.Contig1_All	ko03010
CL13611.Contig2_All	ko00943	ko01110
CL13614.Contig1_All	ko03013	ko03015
CL13614.Contig2_All	ko03013	ko03015
CL13614.Contig3_All	ko03013	ko03015
CL13615.Contig1_All	ko04144
CL13615.Contig2_All	ko04144
CL13615.Contig3_All	ko04144
CL13617.Contig2_All	ko00940	ko01100	ko01110
CL1362.Contig10_All	ko04075
CL1362.Contig11_All	ko04075
CL1362.Contig12_All	ko04075
CL1362.Contig1_All	ko04075
CL1362.Contig2_All	ko04075
CL1362.Contig3_All	ko04075
CL1362.Contig4_All	ko04075
CL1362.Contig5_All	ko04075
CL1362.Contig6_All	ko04075
CL1362.Contig7_All	ko04075
CL1362.Contig8_All	ko04075
CL1362.Contig9_All	ko04075
CL13620.Contig2_All	ko00520	ko01100
CL13620.Contig3_All	ko00460	ko01110	ko04626
CL13620.Contig4_All	ko00520	ko01100
CL13623.Contig1_All	ko03008
CL13623.Contig2_All	ko03008
CL13623.Contig3_All	ko03008
CL13624.Contig1_All	ko04140
CL13624.Contig2_All	ko04140
CL13624.Contig3_All	ko04140
CL13624.Contig4_All	ko04140
CL13624.Contig5_All	ko04140
CL13624.Contig6_All	ko04140
CL13625.Contig1_All	ko03013
CL13625.Contig2_All	ko03013
CL13628.Contig1_All	ko00630	ko00710	ko01100	ko01200	ko03410
CL13628.Contig5_All	ko00630	ko00710	ko01100	ko01200
CL13628.Contig8_All	ko00630	ko00710	ko01100	ko01200
CL13628.Contig9_All	ko00630	ko00710	ko01100	ko01200
CL1363.Contig1_All	ko01100
CL1363.Contig2_All	ko01100
CL13634.Contig2_All	ko00190	ko00260	ko01100	ko01110	ko01230	ko02010
CL13635.Contig2_All	ko03013	ko03015
CL13635.Contig3_All	ko03013	ko03015
CL13636.Contig1_All	ko04626
CL13637.Contig1_All	ko03008
CL13637.Contig2_All	ko03008
CL13638.Contig1_All	ko00970
CL13638.Contig2_All	ko00970
CL13638.Contig3_All	ko00970
CL13638.Contig4_All	ko00970
CL13638.Contig5_All	ko00970
CL13639.Contig1_All	ko04075	ko04626
CL1364.Contig3_All	ko03013	ko03015
CL1364.Contig4_All	ko03013	ko03015
CL1364.Contig5_All	ko03013	ko03015
CL13641.Contig1_All	ko00562	ko04070	ko04145
CL13641.Contig2_All	ko00562	ko04070	ko04145
CL13641.Contig3_All	ko00562	ko04070	ko04145
CL13641.Contig4_All	ko00562	ko04070	ko04145
CL13641.Contig5_All	ko00562	ko04070	ko04145
CL13641.Contig6_All	ko00562	ko04070	ko04145
CL13641.Contig7_All	ko00562	ko04070	ko04145
CL13641.Contig8_All	ko00562	ko04070	ko04145
CL13644.Contig1_All	ko03013	ko03015
CL13644.Contig2_All	ko03013	ko03015
CL13644.Contig3_All	ko03013	ko03015
CL13644.Contig4_All	ko03013	ko03015
CL13645.Contig1_All	ko00510	ko00563	ko01100
CL13645.Contig2_All	ko00510	ko00563	ko01100
CL13645.Contig3_All	ko00510	ko00563	ko01100
CL13645.Contig4_All	ko00510	ko00563	ko01100
CL13645.Contig5_All	ko00510	ko00563	ko01100
CL13645.Contig6_All	ko00510	ko00563	ko01100
CL13645.Contig7_All	ko00510	ko00563	ko01100
CL13645.Contig8_All	ko00510	ko00563	ko01100
CL13648.Contig1_All	ko00010	ko00710	ko01100	ko01110	ko01200	ko01230
CL13648.Contig3_All	ko00010	ko00710	ko01100	ko01110	ko01200	ko01230
CL13649.Contig1_All	ko04626
CL13649.Contig2_All	ko04626
CL13649.Contig3_All	ko03013	ko03015	ko04626
CL13649.Contig4_All	ko03013	ko03015	ko04626
CL13649.Contig5_All	ko04626
CL13649.Contig6_All	ko03013	ko03015	ko04626
CL13649.Contig7_All	ko04626
CL13649.Contig8_All	ko03013	ko03015	ko04626
CL13655.Contig1_All	ko04075
CL13655.Contig2_All	ko04075
CL13655.Contig3_All	ko04075
CL13655.Contig4_All	ko04075
CL13657.Contig1_All	ko00941	ko01100	ko01110
CL13657.Contig2_All	ko00940	ko00941	ko01100	ko01110
CL13657.Contig3_All	ko00941	ko01100	ko01110
CL13659.Contig1_All	ko00860	ko01100	ko01110
CL13659.Contig2_All	ko00860	ko01100	ko01110	ko03013	ko03015
CL13659.Contig3_All	ko00860	ko01100	ko01110	ko03013	ko03015
CL13659.Contig4_All	ko00860	ko01100	ko01110	ko03013	ko03015
CL13662.Contig1_All	ko00130
CL13662.Contig2_All	ko00130
CL13662.Contig3_All	ko00130
CL13666.Contig10_All	ko00511
CL13666.Contig11_All	ko00511
CL13666.Contig12_All	ko00511
CL13666.Contig2_All	ko00511
CL13666.Contig3_All	ko00511
CL13666.Contig5_All	ko00511
CL13666.Contig9_All	ko00511
CL13670.Contig1_All	ko03060
CL13670.Contig2_All	ko03060
CL13670.Contig3_All	ko03060
CL13674.Contig1_All	ko00562	ko01100	ko04070	ko04144
CL13674.Contig2_All	ko00562	ko01100	ko04070	ko04144
CL13674.Contig3_All	ko00562	ko01100	ko04070	ko04144
CL13677.Contig1_All	ko00073	ko03040	ko04070	ko04146
CL13677.Contig2_All	ko00073	ko03040	ko04070	ko04146
CL1368.Contig1_All	ko04144
CL1368.Contig2_All	ko04144
CL1368.Contig3_All	ko04144
CL1368.Contig4_All	ko04144
CL1368.Contig5_All	ko04144
CL13680.Contig2_All	ko04144
CL13680.Contig3_All	ko04144
CL13682.Contig1_All	ko00195	ko01100
CL13682.Contig2_All	ko00195	ko01100
CL13685.Contig1_All	ko01100
CL13685.Contig2_All	ko01100
CL13685.Contig3_All	ko01100
CL13685.Contig4_All	ko01100
CL13685.Contig5_All	ko01100
CL13685.Contig6_All	ko01100
CL13685.Contig7_All	ko01100
CL13687.Contig1_All	ko04626
CL13687.Contig2_All	ko04626
CL13687.Contig3_All	ko04626
CL13687.Contig4_All	ko04626
CL13688.Contig1_All	ko03010	ko04626
CL13688.Contig2_All	ko03010	ko04626
CL13688.Contig3_All	ko03010	ko04626
CL13688.Contig4_All	ko03010	ko04626
CL13688.Contig5_All	ko03010	ko04626
CL13688.Contig6_All	ko03010	ko03013
CL1369.Contig12_All	ko04075
CL1369.Contig13_All	ko04075
CL1369.Contig15_All	ko04075
CL1369.Contig16_All	ko04075
CL1369.Contig18_All	ko04075
CL1369.Contig19_All	ko04075
CL1369.Contig1_All	ko04075
CL1369.Contig20_All	ko04075
CL1369.Contig21_All	ko04075
CL1369.Contig22_All	ko04075
CL1369.Contig23_All	ko04075
CL1369.Contig25_All	ko04075
CL1369.Contig2_All	ko04075
CL1369.Contig3_All	ko04075
CL1369.Contig5_All	ko04075
CL1369.Contig6_All	ko04075
CL1369.Contig7_All	ko04075
CL1369.Contig8_All	ko04075
CL1369.Contig9_All	ko04075
CL13690.Contig1_All	ko00402	ko00943	ko00945	ko01110
CL13690.Contig2_All	ko00402	ko00943	ko00945	ko01110
CL13691.Contig1_All	ko00230	ko00240	ko01100	ko03030
CL13691.Contig2_All	ko00230	ko00240	ko01100	ko03030
CL13691.Contig3_All	ko00230	ko00240	ko01100	ko03030
CL13692.Contig2_All	ko04144
CL13692.Contig3_All	ko04144
CL13692.Contig4_All	ko04144
CL13692.Contig5_All	ko04144
CL13696.Contig1_All	ko00906
CL13696.Contig2_All	ko00906
CL13696.Contig3_All	ko00906
CL13697.Contig2_All	ko03013	ko03015
CL13697.Contig3_All	ko03013	ko03015
CL13699.Contig1_All	ko03013	ko04075	ko04933
CL13699.Contig2_All	ko03013	ko04075	ko04933
CL13699.Contig3_All	ko03013	ko04075	ko04933
CL13699.Contig4_All	ko03013	ko04075	ko04933
CL1370.Contig10_All	ko00520	ko01100
CL1370.Contig11_All	ko00230	ko00240	ko00450	ko01100
CL1370.Contig12_All	ko00040	ko00500	ko01100
CL1370.Contig14_All	ko00240	ko00450
CL1370.Contig15_All	ko00040	ko00500	ko01100
CL1370.Contig16_All	ko00230	ko00240	ko00450	ko01100
CL1370.Contig17_All	ko00240	ko00450
CL1370.Contig19_All	ko00040	ko00500	ko01100
CL1370.Contig1_All	ko00040	ko00500	ko01100
CL1370.Contig20_All	ko00240	ko00450
CL1370.Contig22_All	ko00040	ko00500	ko01100
CL1370.Contig23_All	ko00240	ko00450
CL1370.Contig25_All	ko00230	ko00240	ko00450	ko01100
CL1370.Contig26_All	ko00230	ko00240	ko00450	ko01100
CL1370.Contig27_All	ko00240	ko00450
CL1370.Contig28_All	ko00230	ko00240	ko00450	ko01100
CL1370.Contig29_All	ko00520	ko01100
CL1370.Contig2_All	ko00230	ko00240	ko00450	ko01100
CL1370.Contig30_All	ko00240	ko00450
CL1370.Contig31_All	ko00040	ko00500	ko00940	ko01100	ko01110
CL1370.Contig32_All	ko00240	ko00450
CL1370.Contig33_All	ko00240	ko00450
CL1370.Contig34_All	ko00240	ko00450
CL1370.Contig35_All	ko00230	ko00240	ko00450	ko01100
CL1370.Contig3_All	ko00240	ko00450
CL1370.Contig4_All	ko04144
CL1370.Contig5_All	ko00240	ko00450
CL1370.Contig6_All	ko00520	ko01100
CL1370.Contig7_All	ko00520	ko01100
CL1370.Contig8_All	ko00040	ko00500	ko00940	ko01100	ko01110
CL1370.Contig9_All	ko00240	ko00450
CL13700.Contig1_All	ko00460	ko01110	ko04626
CL13700.Contig2_All	ko03013	ko03015	ko04626
CL13700.Contig3_All	ko03013	ko03015
CL13700.Contig4_All	ko03013	ko03015
CL13701.Contig2_All	ko00940	ko01100	ko01110	ko03013	ko04933
CL13703.Contig2_All	ko04146
CL13703.Contig3_All	ko04146
CL13704.Contig1_All	ko03060
CL13704.Contig2_All	ko03060
CL13704.Contig3_All	ko03060
CL13704.Contig4_All	ko03060
CL13706.Contig10_All	ko04122
CL13706.Contig11_All	ko04122
CL13706.Contig1_All	ko03010
CL13706.Contig2_All	ko04122
CL13706.Contig3_All	ko04122
CL13706.Contig4_All	ko03010
CL13706.Contig5_All	ko03010
CL13706.Contig6_All	ko03010
CL13706.Contig7_All	ko03010
CL13706.Contig8_All	ko03010
CL13706.Contig9_All	ko04122
CL13707.Contig1_All	ko03010
CL13707.Contig2_All	ko03010
CL13707.Contig3_All	ko03010
CL13707.Contig4_All	ko03010
CL13707.Contig5_All	ko03010
CL13709.Contig2_All	ko03030	ko03420	ko03430	ko03440
CL13709.Contig3_All	ko03030	ko03420	ko03430	ko03440
CL13709.Contig4_All	ko03030	ko03420	ko03430	ko03440
CL13710.Contig1_All	ko04144
CL13710.Contig2_All	ko04144
CL13710.Contig3_All	ko04144
CL13710.Contig4_All	ko04144
CL13710.Contig5_All	ko04144
CL13712.Contig1_All	ko04626
CL13712.Contig2_All	ko04626
CL13712.Contig3_All	ko04626
CL13712.Contig4_All	ko04626
CL13712.Contig5_All	ko04626
CL13713.Contig1_All	ko03008
CL13713.Contig2_All	ko03008
CL13713.Contig3_All	ko03008
CL13713.Contig4_All	ko03008
CL13716.Contig1_All	ko03015
CL13716.Contig2_All	ko03015
CL13716.Contig3_All	ko03015
CL13716.Contig4_All	ko03015
CL13716.Contig5_All	ko03015
CL13718.Contig2_All	ko03013	ko03015
CL13718.Contig3_All	ko03013	ko03015
CL13718.Contig4_All	ko00940	ko01100	ko01110	ko03030	ko03040	ko03420	ko03430
CL13719.Contig1_All	ko00073
CL13719.Contig2_All	ko00073
CL13719.Contig3_All	ko00073
CL13719.Contig4_All	ko00073
CL1372.Contig1_All	ko04712
CL1372.Contig2_All	ko04712
CL13720.Contig1_All	ko03013	ko03015
CL13720.Contig2_All	ko03013	ko03015
CL13720.Contig3_All	ko03013	ko03015
CL13728.Contig10_All	ko00480
CL13728.Contig11_All	ko00480
CL13728.Contig12_All	ko00480
CL13728.Contig1_All	ko00480
CL13728.Contig2_All	ko00480
CL13728.Contig3_All	ko00480
CL13728.Contig4_All	ko00480
CL13728.Contig5_All	ko00480
CL13728.Contig6_All	ko00480
CL13728.Contig7_All	ko00480
CL13728.Contig8_All	ko00480
CL13728.Contig9_All	ko00480
CL1373.Contig1_All	ko03013	ko03015
CL1373.Contig3_All	ko03013	ko03015
CL1373.Contig4_All	ko03013	ko03015
CL1373.Contig7_All	ko03013	ko03015
CL1373.Contig9_All	ko03013	ko03015
CL13731.Contig1_All	ko03410
CL13731.Contig2_All	ko03410
CL13731.Contig3_All	ko03410
CL13731.Contig4_All	ko03410
CL13731.Contig5_All	ko03410
CL13731.Contig6_All	ko03410
CL13732.Contig1_All	ko04075	ko04626
CL13732.Contig2_All	ko04075	ko04626
CL13732.Contig3_All	ko04075	ko04626
CL13734.Contig1_All	ko04144
CL13734.Contig2_All	ko04144
CL13735.Contig1_All	ko00260	ko00350	ko00360	ko00410	ko00950	ko00960	ko01100	ko01110	ko03015
CL13738.Contig1_All	ko03008	ko04712
CL13738.Contig2_All	ko03008	ko04712
CL13738.Contig3_All	ko03008	ko04712
CL13738.Contig4_All	ko03008	ko04712
CL13738.Contig5_All	ko03008	ko04712
CL13739.Contig1_All	ko03060
CL13739.Contig2_All	ko03060
CL13739.Contig3_All	ko03060
CL13739.Contig4_All	ko03060
CL13739.Contig5_All	ko03060
CL13739.Contig6_All	ko03060
CL1374.Contig1_All	ko04120	ko04141
CL1374.Contig2_All	ko04120	ko04141
CL1374.Contig3_All	ko04120	ko04141
CL1374.Contig4_All	ko04120	ko04141
CL1374.Contig5_All	ko04120	ko04141
CL1374.Contig6_All	ko04120	ko04141
CL13745.Contig4_All	ko04626
CL13748.Contig1_All	ko03013	ko03015
CL13748.Contig2_All	ko03013	ko03015
CL13749.Contig1_All	ko03010
CL13749.Contig2_All	ko03010
CL1375.Contig1_All	ko04626	ko04933
CL1375.Contig2_All	ko04626	ko04933
CL1375.Contig3_All	ko04626	ko04933
CL1375.Contig4_All	ko04626	ko04933
CL1375.Contig5_All	ko04626	ko04933
CL1375.Contig6_All	ko04626	ko04933
CL13752.Contig1_All	ko04626
CL13752.Contig2_All	ko04626
CL13755.Contig2_All	ko04141
CL13755.Contig5_All	ko04141
CL13756.Contig1_All	ko03013	ko03015	ko04626
CL13756.Contig2_All	ko00230	ko00240	ko01100	ko03013	ko03015	ko03020
CL13756.Contig3_All	ko00230	ko00240	ko01100	ko03013	ko03015	ko03020
CL13756.Contig4_All	ko00230	ko00240	ko01100	ko03013	ko03015	ko03020
CL13757.Contig1_All	ko00520	ko01100	ko04144
CL13757.Contig2_All	ko00520	ko01100
CL13758.Contig1_All	ko00562	ko01100	ko04070
CL13758.Contig2_All	ko00562	ko01100	ko04070
CL13758.Contig3_All	ko00562	ko01100	ko04070
CL13758.Contig4_All	ko00562	ko01100	ko04070
CL13758.Contig5_All	ko00562	ko01100	ko04070
CL13758.Contig6_All	ko00562	ko01100	ko04070	ko04144
CL13758.Contig7_All	ko00562	ko01100	ko04070
CL13759.Contig1_All	ko04120
CL13759.Contig2_All	ko04120
CL13759.Contig3_All	ko04120
CL13759.Contig4_All	ko04120
CL1376.Contig10_All	ko03040	ko04144
CL1376.Contig11_All	ko00010	ko00020	ko00620	ko01100	ko01110	ko01200	ko03040	ko04144
CL1376.Contig14_All	ko03040	ko04144
CL1376.Contig15_All	ko03030	ko03040	ko03410	ko03420	ko03430	ko04144
CL1376.Contig16_All	ko03040	ko04144
CL1376.Contig17_All	ko03040	ko04144
CL1376.Contig18_All	ko04144
CL1376.Contig19_All	ko03040	ko04144
CL1376.Contig1_All	ko03040	ko04144
CL1376.Contig20_All	ko03040	ko04144
CL1376.Contig21_All	ko03040	ko04144
CL1376.Contig22_All	ko03040	ko04144
CL1376.Contig23_All	ko03040	ko04144
CL1376.Contig24_All	ko03040	ko04144
CL1376.Contig25_All	ko03040	ko04144
CL1376.Contig26_All	ko03040	ko04144
CL1376.Contig27_All	ko04144
CL1376.Contig28_All	ko04144
CL1376.Contig29_All	ko03040	ko04144
CL1376.Contig30_All	ko03040	ko04144
CL1376.Contig31_All	ko04144
CL1376.Contig32_All	ko04144
CL1376.Contig33_All	ko03040	ko04144
CL1376.Contig35_All	ko04144
CL1376.Contig36_All	ko03040	ko04144
CL1376.Contig37_All	ko00010	ko00020	ko00620	ko01100	ko01110	ko01200	ko03040	ko04144
CL1376.Contig38_All	ko03040	ko04144
CL1376.Contig39_All	ko03040	ko04144
CL1376.Contig3_All	ko03040	ko04144
CL1376.Contig40_All	ko03040	ko04144
CL1376.Contig41_All	ko03040	ko04144
CL1376.Contig42_All	ko03040	ko04144
CL1376.Contig43_All	ko03040	ko04144
CL1376.Contig45_All	ko03040	ko04144
CL1376.Contig46_All	ko03040	ko04144
CL1376.Contig47_All	ko04144
CL1376.Contig48_All	ko03040	ko04144
CL1376.Contig4_All	ko04144
CL1376.Contig5_All	ko04144
CL1376.Contig6_All	ko03040	ko04144
CL1376.Contig7_All	ko03040	ko04144
CL1376.Contig8_All	ko00010	ko00020	ko00620	ko01100	ko01110	ko01200	ko03040	ko04144
CL1376.Contig9_All	ko00010	ko00020	ko00620	ko01100	ko01110	ko01200	ko04144
CL13760.Contig1_All	ko00195	ko01100
CL13760.Contig2_All	ko00195	ko01100
CL13761.Contig1_All	ko00564	ko01100
CL13761.Contig2_All	ko00564	ko01100
CL13761.Contig3_All	ko00564	ko01100
CL13763.Contig2_All	ko00052	ko00511	ko00531	ko00600	ko00604	ko01100
CL13765.Contig1_All	ko03022
CL13765.Contig2_All	ko03022
CL13765.Contig3_All	ko03022
CL13765.Contig4_All	ko03022
CL13766.Contig1_All	ko00592	ko01110
CL13766.Contig2_All	ko00592	ko01110
CL13767.Contig1_All	ko01100
CL13767.Contig2_All	ko01100
CL13767.Contig3_All	ko01100
CL13767.Contig4_All	ko00904	ko01100	ko01110
CL13769.Contig2_All	ko03040
CL13771.Contig1_All	ko00500	ko01100	ko01110
CL13771.Contig2_All	ko00500	ko01100	ko01110
CL13771.Contig3_All	ko00500	ko01100	ko01110
CL13773.Contig1_All	ko04120
CL13773.Contig2_All	ko04120
CL13773.Contig3_All	ko04120
CL13773.Contig4_All	ko04120
CL13773.Contig5_All	ko04120
CL13773.Contig6_All	ko04120
CL13773.Contig7_All	ko04120
CL13773.Contig8_All	ko04120
CL13775.Contig1_All	ko04626
CL13775.Contig2_All	ko04626
CL13779.Contig6_All	ko04144
CL13779.Contig9_All	ko04144
CL1378.Contig1_All	ko00130	ko01100	ko01110
CL1378.Contig2_All	ko00130	ko01100	ko01110
CL1378.Contig3_All	ko00130	ko01100	ko01110
CL1378.Contig4_All	ko00130	ko01100	ko01110
CL1378.Contig5_All	ko00130	ko01100	ko01110
CL1378.Contig6_All	ko00130	ko01100	ko01110
CL1378.Contig7_All	ko00130	ko01100	ko01110
CL13780.Contig1_All	ko04626
CL13780.Contig2_All	ko04626
CL13780.Contig3_All	ko04626
CL13783.Contig1_All	ko03013	ko03015
CL13783.Contig2_All	ko03013	ko03015
CL13785.Contig1_All	ko00860	ko01100	ko01110
CL13785.Contig2_All	ko00860	ko01100	ko01110
CL13785.Contig3_All	ko00860	ko01100	ko01110
CL13786.Contig1_All	ko04144
CL13787.Contig1_All	ko00190	ko01100
CL13787.Contig2_All	ko00190	ko01100
CL1379.Contig1_All	ko04626
CL1379.Contig2_All	ko00940	ko01100	ko01110	ko03013	ko03015	ko04626
CL1379.Contig3_All	ko03013	ko03015	ko04626
CL1379.Contig4_All	ko04626
CL1379.Contig5_All	ko04626
CL1379.Contig6_All	ko00520	ko01100	ko04144
CL1379.Contig7_All	ko00940	ko01100	ko01110
CL13790.Contig1_All	ko03013	ko03015	ko04626
CL13790.Contig2_All	ko04626
CL13790.Contig3_All	ko04626
CL13790.Contig4_All	ko04626
CL13792.Contig3_All	ko00073	ko00450	ko04070	ko04146
CL13792.Contig5_All	ko04070
CL13795.Contig1_All	ko00500
CL13795.Contig2_All	ko00500
CL13795.Contig3_All	ko00500
CL13795.Contig4_All	ko00500
CL13795.Contig5_All	ko00500
CL13796.Contig1_All	ko03010
CL13796.Contig2_All	ko03010
CL13796.Contig3_All	ko03010
CL13796.Contig4_All	ko03010
CL13796.Contig5_All	ko03010
CL13798.Contig1_All	ko04626
CL13798.Contig2_All	ko04626
CL13798.Contig3_All	ko04626
CL13799.Contig1_All	ko00190	ko01100
CL13799.Contig2_All	ko00190	ko01100
CL13799.Contig3_All	ko00190	ko01100
CL13799.Contig4_All	ko00190	ko01100
CL13799.Contig5_All	ko00190	ko01100
CL138.Contig10_All	ko00380	ko00940	ko01100	ko01110
CL138.Contig11_All	ko00380	ko00500	ko00940	ko01100	ko01110
CL138.Contig12_All	ko00380	ko00500
CL138.Contig13_All	ko00380	ko00500	ko00940	ko01100	ko01110
CL138.Contig14_All	ko00380	ko00500	ko00940	ko01100	ko01110
CL138.Contig15_All	ko00380	ko00500	ko00940	ko01100	ko01110
CL138.Contig16_All	ko00380	ko00500
CL138.Contig17_All	ko00380
CL138.Contig1_All	ko00380	ko00500	ko03013	ko03015
CL138.Contig2_All	ko00940	ko01100	ko01110
CL138.Contig3_All	ko00940	ko01100	ko01110
CL138.Contig4_All	ko00380	ko00500	ko00940	ko01100	ko01110
CL138.Contig5_All	ko00380	ko00500	ko03013	ko03015
CL138.Contig6_All	ko00380
CL138.Contig7_All	ko00940	ko01100	ko01110	ko04144
CL138.Contig8_All	ko00380	ko00500	ko00940	ko01100	ko01110
CL138.Contig9_All	ko00380	ko00500	ko03013	ko03015
CL1380.Contig10_All	ko04120
CL1380.Contig1_All	ko04120
CL1380.Contig2_All	ko04120
CL1380.Contig3_All	ko04120
CL1380.Contig4_All	ko04120
CL1380.Contig5_All	ko04120
CL1380.Contig6_All	ko04120
CL1380.Contig7_All	ko04120
CL1380.Contig8_All	ko04120
CL1380.Contig9_All	ko04120
CL13807.Contig1_All	ko00040	ko00052	ko00053	ko00230	ko00240	ko00520	ko01100	ko03020	ko04140	ko04141
CL13807.Contig2_All	ko00040	ko00052	ko00053	ko00520	ko01100	ko04141
CL13809.Contig1_All	ko00230	ko00240	ko01100
CL13809.Contig2_All	ko04933
CL13810.Contig1_All	ko03013	ko03015
CL13810.Contig2_All	ko03013	ko03015
CL13810.Contig3_All	ko03013	ko03015
CL13810.Contig4_All	ko03013	ko03015	ko03040
CL13810.Contig5_All	ko03013	ko03015
CL13810.Contig6_All	ko03013	ko03015
CL13810.Contig7_All	ko03013	ko03015
CL13815.Contig1_All	ko03013	ko03015
CL13815.Contig2_All	ko03013	ko03015
CL13815.Contig3_All	ko03013	ko03015
CL13816.Contig1_All	ko00562	ko01100	ko04070
CL13816.Contig2_All	ko00562	ko01100	ko04070
CL13816.Contig3_All	ko00562	ko01100	ko04070
CL13817.Contig6_All	ko00460	ko00500	ko00940	ko01100	ko01110
CL13817.Contig7_All	ko00460	ko00500	ko00940	ko01100	ko01110
CL13819.Contig1_All	ko04712
CL13819.Contig2_All	ko04712
CL1382.Contig1_All	ko04070	ko04626
CL1382.Contig2_All	ko04070	ko04626
CL1382.Contig3_All	ko04070	ko04626
CL13820.Contig1_All	ko00940	ko01100	ko01110	ko03022
CL13820.Contig2_All	ko00940	ko01100	ko01110
CL13821.Contig1_All	ko00190	ko01100
CL13821.Contig2_All	ko00190	ko01100
CL13822.Contig6_All	ko00195
CL13824.Contig1_All	ko00940	ko01100	ko01110
CL13824.Contig2_All	ko00520	ko00940	ko01100	ko01110	ko03013	ko03015
CL13825.Contig2_All	ko04626
CL13825.Contig3_All	ko04626
CL13827.Contig1_All	ko00310
CL13827.Contig2_All	ko00310
CL13827.Contig3_All	ko00310
CL13827.Contig4_All	ko00310
CL13829.Contig1_All	ko00564	ko00592	ko01100	ko01110
CL13829.Contig2_All	ko00564	ko00592	ko01100	ko01110
CL13829.Contig3_All	ko00564	ko00592	ko01100	ko01110
CL13829.Contig4_All	ko00564	ko00592	ko01100	ko01110
CL13829.Contig5_All	ko00564	ko00592	ko01100	ko01110
CL13829.Contig6_All	ko00564	ko00592	ko01100	ko01110
CL13829.Contig7_All	ko00564	ko00592	ko01100	ko01110
CL13829.Contig8_All	ko00564	ko00592	ko01100	ko01110
CL1383.Contig1_All	ko00010	ko00030	ko00051	ko00052	ko01100	ko01110	ko01200	ko01230	ko03013	ko03015	ko03018	ko04626
CL1383.Contig2_All	ko00010	ko00030	ko00051	ko00052	ko01100	ko01110	ko01200	ko01230	ko03018	ko04626
CL1383.Contig3_All	ko00010	ko00030	ko00051	ko00052	ko01100	ko01110	ko01200	ko01230	ko03018	ko03040	ko04626
CL1383.Contig4_All	ko04626
CL1383.Contig5_All	ko00010	ko00030	ko00051	ko00052	ko01100	ko01110	ko01200	ko01230	ko03018	ko03040	ko04626
CL1383.Contig6_All	ko04626
CL13831.Contig1_All	ko03015
CL13831.Contig2_All	ko03015
CL13831.Contig3_All	ko03015
CL13831.Contig4_All	ko03015
CL13831.Contig5_All	ko03015
CL13831.Contig6_All	ko03015
CL13831.Contig7_All	ko03015
CL13831.Contig8_All	ko03015
CL13839.Contig1_All	ko04140
CL13839.Contig2_All	ko04140
CL13839.Contig3_All	ko04140
CL13839.Contig4_All	ko04140
CL13839.Contig5_All	ko04140
CL13839.Contig6_All	ko04140
CL1384.Contig2_All	ko00940	ko01100	ko01110
CL1384.Contig3_All	ko00940	ko01100	ko01110
CL1384.Contig6_All	ko00940	ko01100	ko01110	ko04626
CL1384.Contig8_All	ko00940	ko01100	ko01110
CL13841.Contig1_All	ko00500	ko00520
CL13841.Contig2_All	ko00500	ko00520
CL13841.Contig3_All	ko00500	ko00520
CL13842.Contig1_All	ko00940	ko01100	ko01110	ko03040
CL13842.Contig2_All	ko00940	ko01100	ko01110	ko03018	ko03022
CL13843.Contig1_All	ko00240	ko01100
CL13843.Contig2_All	ko00240	ko01100
CL13846.Contig2_All	ko00750	ko01100
CL13846.Contig3_All	ko00750	ko01100
CL13849.Contig1_All	ko03013
CL13849.Contig2_All	ko03013
CL13849.Contig3_All	ko03013
CL1385.Contig10_All	ko04712
CL1385.Contig11_All	ko04712
CL1385.Contig12_All	ko04712
CL1385.Contig13_All	ko04712
CL1385.Contig14_All	ko04712
CL1385.Contig15_All	ko04712
CL1385.Contig16_All	ko04712
CL1385.Contig17_All	ko04712
CL1385.Contig18_All	ko04712
CL1385.Contig19_All	ko04712
CL1385.Contig1_All	ko04712
CL1385.Contig20_All	ko04712
CL1385.Contig2_All	ko04712
CL1385.Contig3_All	ko04712
CL1385.Contig4_All	ko04712
CL1385.Contig5_All	ko04712
CL1385.Contig6_All	ko04712
CL1385.Contig7_All	ko04712
CL1385.Contig8_All	ko04712
CL1385.Contig9_All	ko04712
CL13851.Contig1_All	ko00460	ko00500	ko00561	ko00860	ko00900	ko00940	ko01100	ko01110
CL13851.Contig2_All	ko00561
CL13853.Contig1_All	ko00240	ko01100
CL13853.Contig2_All	ko00240	ko01100
CL13855.Contig1_All	ko03040
CL13857.Contig2_All	ko03040
CL13859.Contig1_All	ko00940	ko01100	ko01110	ko03013	ko03015
CL13860.Contig1_All	ko03040
CL13860.Contig2_All	ko03040
CL13861.Contig1_All	ko04075
CL13861.Contig3_All	ko04075
CL13861.Contig4_All	ko04075
CL13861.Contig5_All	ko04075
CL13864.Contig1_All	ko03013	ko03015	ko04626
CL13864.Contig2_All	ko03013	ko03015
CL13864.Contig3_All	ko03013	ko03015
CL13864.Contig4_All	ko03013	ko03015
CL13864.Contig5_All	ko03013	ko03015
CL13866.Contig1_All	ko03010
CL13866.Contig2_All	ko03010
CL13866.Contig3_All	ko03010
CL13866.Contig4_All	ko03010
CL13866.Contig5_All	ko03010
CL13867.Contig1_All	ko00510	ko01100	ko04075
CL13867.Contig2_All	ko00510	ko01100	ko04075
CL13867.Contig3_All	ko00510	ko01100	ko04075
CL13867.Contig4_All	ko00510	ko01100	ko04075
CL13867.Contig5_All	ko00510	ko01100	ko04075
CL13868.Contig1_All	ko04626
CL13869.Contig1_All	ko00040	ko00500	ko00940	ko01100	ko01110
CL13869.Contig2_All	ko03013	ko03015
CL13872.Contig1_All	ko00195
CL13872.Contig2_All	ko00195
CL13876.Contig1_All	ko04075
CL13876.Contig2_All	ko04075
CL13876.Contig3_All	ko04075
CL13876.Contig5_All	ko04075
CL13877.Contig1_All	ko00073
CL13877.Contig2_All	ko00073
CL13877.Contig3_All	ko00073
CL13877.Contig4_All	ko00073
CL13878.Contig1_All	ko00230	ko00240	ko01100	ko03020
CL13878.Contig2_All	ko00230	ko00240	ko01100	ko03020
CL13878.Contig3_All	ko00940	ko01100	ko01110
CL13878.Contig4_All	ko00230	ko00240	ko01100	ko03020
CL13879.Contig2_All	ko00040	ko00052	ko00053	ko00520	ko01100	ko04141
CL13883.Contig2_All	ko03015
CL13883.Contig3_All	ko03015
CL13883.Contig4_All	ko03015
CL13884.Contig1_All	ko04075	ko04712
CL13884.Contig2_All	ko04075	ko04712
CL13884.Contig3_All	ko04075	ko04712
CL13884.Contig4_All	ko04075	ko04712
CL13885.Contig1_All	ko04075	ko04712
CL13885.Contig2_All	ko03013	ko03015	ko04075	ko04712
CL13886.Contig2_All	ko00260	ko00350	ko00360	ko00410	ko00950	ko00960	ko01100	ko01110
CL13888.Contig1_All	ko03013	ko03015	ko04075
CL13888.Contig2_All	ko03013	ko03015
CL13889.Contig6_All	ko03013	ko03015	ko03040
CL13889.Contig7_All	ko03040
CL13889.Contig8_All	ko03040
CL1389.Contig10_All	ko00230	ko00261	ko00450	ko00920	ko01100
CL1389.Contig11_All	ko00230	ko00261	ko00450	ko00920	ko01100
CL1389.Contig12_All	ko00230	ko00261	ko00450	ko00920	ko01100
CL1389.Contig1_All	ko00230	ko00261	ko00450	ko00920	ko01100
CL1389.Contig2_All	ko00230	ko00261	ko00450	ko00920	ko01100
CL1389.Contig3_All	ko00230	ko00261	ko00450	ko00920	ko01100
CL1389.Contig4_All	ko00230	ko00261	ko00450	ko00920	ko01100
CL1389.Contig5_All	ko00230	ko00261	ko00450	ko00920	ko01100
CL1389.Contig6_All	ko00230	ko00261	ko00450	ko00920	ko01100
CL1389.Contig7_All	ko00230	ko00261	ko00450	ko00920	ko01100
CL1389.Contig8_All	ko00230	ko00261	ko00450	ko00920	ko01100
CL1389.Contig9_All	ko00230	ko00261	ko00450	ko00920	ko01100
CL13890.Contig1_All	ko00860	ko01100	ko01110
CL13890.Contig2_All	ko00860	ko01100	ko01110
CL13890.Contig3_All	ko00860	ko01100	ko01110
CL13890.Contig4_All	ko00860	ko01100	ko01110
CL13891.Contig1_All	ko03040
CL13891.Contig2_All	ko03040
CL13891.Contig3_All	ko03040
CL13892.Contig4_All	ko04626
CL13893.Contig1_All	ko03013
CL13893.Contig2_All	ko03013
CL13893.Contig3_All	ko03013
CL13893.Contig4_All	ko03013
CL13893.Contig5_All	ko03013
CL13893.Contig6_All	ko03013
CL13894.Contig1_All	ko00030	ko00480	ko01100	ko01110	ko01200
CL13894.Contig3_All	ko00030	ko00480	ko01100	ko01110	ko01200
CL13894.Contig4_All	ko00030	ko00480	ko01100	ko01110	ko01200	ko03018
CL13894.Contig5_All	ko00030	ko00480	ko01100	ko01110	ko01200	ko03018
CL13896.Contig1_All	ko03013	ko03015	ko04626
CL13896.Contig2_All	ko03013	ko03015	ko04626
CL13898.Contig1_All	ko00100
CL13898.Contig2_All	ko00100
CL13899.Contig1_All	ko00970	ko03013	ko03015	ko03060	ko04141	ko04145
CL13899.Contig2_All	ko00970	ko03013	ko03015
CL1390.Contig10_All	ko00100	ko00561	ko00564	ko00565	ko00590	ko00591	ko00592	ko01100	ko01110
CL1390.Contig11_All	ko00100	ko00561	ko00564	ko00565	ko00590	ko00591	ko00592	ko01100	ko01110
CL1390.Contig12_All	ko00100	ko00561	ko00564	ko00565	ko00590	ko00591	ko00592	ko01100	ko01110
CL1390.Contig1_All	ko00100	ko00561	ko00564	ko00565	ko00590	ko00591	ko00592	ko01100	ko01110
CL1390.Contig2_All	ko00100	ko00561	ko00564	ko00565	ko00590	ko00591	ko00592	ko01100	ko01110
CL1390.Contig3_All	ko00100	ko00561	ko00564	ko00565	ko00590	ko00591	ko00592	ko01100	ko01110
CL1390.Contig4_All	ko00100	ko00561	ko00564	ko00565	ko00590	ko00591	ko00592	ko01100	ko01110
CL1390.Contig5_All	ko00100	ko00561	ko00564	ko00565	ko00590	ko00591	ko00592	ko01100	ko01110
CL1390.Contig6_All	ko00100	ko00561	ko00564	ko00565	ko00590	ko00591	ko00592	ko01100	ko01110
CL1390.Contig7_All	ko00100	ko00561	ko00564	ko00565	ko00590	ko00591	ko00592	ko01100	ko01110
CL1390.Contig8_All	ko00100	ko00561	ko00564	ko00565	ko00590	ko00591	ko00592	ko01100	ko01110
CL1390.Contig9_All	ko00100	ko00561	ko00564	ko00565	ko00590	ko00591	ko00592	ko01100	ko01110
CL13900.Contig1_All	ko00940	ko01100	ko01110
CL13900.Contig2_All	ko00940	ko01100	ko01110
CL13900.Contig3_All	ko00940	ko01100	ko01110
CL13900.Contig4_All	ko00940	ko01100	ko01110
CL13900.Contig6_All	ko00940	ko01100	ko01110
CL13901.Contig1_All	ko00500
CL13901.Contig2_All	ko00500
CL13901.Contig4_All	ko00500
CL13901.Contig5_All	ko00500
CL13901.Contig6_All	ko00500
CL13901.Contig7_All	ko00500
CL13901.Contig8_All	ko00500
CL13901.Contig9_All	ko00500
CL13903.Contig1_All	ko00514
CL13903.Contig2_All	ko00514
CL13903.Contig3_All	ko00514
CL13903.Contig4_All	ko00514
CL13903.Contig5_All	ko00514
CL13903.Contig6_All	ko00514
CL13904.Contig1_All	ko00230	ko00240	ko00940	ko01100	ko01110	ko03020
CL13904.Contig2_All	ko04144
CL13904.Contig3_All	ko00940	ko01100	ko01110
CL13904.Contig4_All	ko04144
CL13904.Contig5_All	ko00230	ko00240	ko00940	ko01100	ko01110	ko03020
CL13908.Contig1_All	ko00940	ko01100	ko01110	ko03013	ko03015
CL13908.Contig2_All	ko03013	ko03015	ko04144
CL13910.Contig2_All	ko00970
CL13910.Contig3_All	ko00970
CL13912.Contig1_All	ko04075
CL13912.Contig2_All	ko04075
CL13912.Contig3_All	ko04075
CL13912.Contig4_All	ko04075
CL13912.Contig6_All	ko04075
CL13914.Contig2_All	ko03013	ko03015	ko04626
CL13919.Contig1_All	ko00940	ko01100	ko01110
CL13920.Contig2_All	ko03013	ko03015
CL13922.Contig2_All	ko00190	ko01100
CL13926.Contig1_All	ko04626
CL13926.Contig2_All	ko04626
CL1393.Contig10_All	ko03022
CL1393.Contig11_All	ko03022
CL1393.Contig1_All	ko03022
CL1393.Contig2_All	ko03022
CL1393.Contig3_All	ko03022
CL1393.Contig4_All	ko03022
CL1393.Contig5_All	ko03022
CL1393.Contig6_All	ko03022
CL1393.Contig7_All	ko03022
CL1393.Contig8_All	ko03022
CL1393.Contig9_All	ko03022
CL13931.Contig1_All	ko00010	ko00040	ko00053	ko00071	ko00280	ko00310	ko00330	ko00340	ko00380	ko00410	ko00561	ko00620	ko00903	ko01100	ko01110
CL13931.Contig2_All	ko00010	ko00040	ko00053	ko00071	ko00280	ko00310	ko00330	ko00340	ko00380	ko00410	ko00561	ko00620	ko00903	ko01100	ko01110
CL13932.Contig2_All	ko03013	ko03015
CL13933.Contig1_All	ko04626
CL13933.Contig5_All	ko04626
CL13939.Contig2_All	ko00940	ko01100	ko01110
CL13942.Contig1_All	ko03013	ko03015
CL13942.Contig2_All	ko03013	ko03015
CL13943.Contig1_All	ko03010
CL13943.Contig2_All	ko03010
CL13944.Contig1_All	ko00270	ko00480	ko01100
CL13944.Contig2_All	ko00270	ko00480	ko01100
CL13945.Contig1_All	ko04144
CL13945.Contig2_All	ko04144
CL13945.Contig3_All	ko04144
CL13946.Contig1_All	ko03013	ko03015	ko04933
CL13946.Contig2_All	ko03013	ko03015	ko04933
CL13946.Contig3_All	ko03013	ko03015
CL13950.Contig1_All	ko00906	ko01100	ko01110
CL13950.Contig2_All	ko00906	ko01100	ko01110
CL13950.Contig3_All	ko00906	ko01100	ko01110
CL13950.Contig4_All	ko00906	ko01100	ko01110
CL13950.Contig5_All	ko00906	ko01100	ko01110
CL13956.Contig2_All	ko03050
CL13956.Contig3_All	ko03050
CL13959.Contig1_All	ko03013	ko03015
CL1396.Contig13_All	ko00230	ko00240	ko01100	ko03020
CL1396.Contig2_All	ko03008	ko03013
CL13963.Contig1_All	ko00040	ko00500	ko01100
CL13963.Contig2_All	ko00040	ko00500	ko01100
CL13964.Contig1_All	ko03050
CL13964.Contig2_All	ko03050
CL13964.Contig3_All	ko03050
CL13964.Contig4_All	ko03050
CL13964.Contig5_All	ko03050
CL13964.Contig6_All	ko03050
CL13964.Contig7_All	ko03050
CL1397.Contig3_All	ko03013	ko03015
CL13970.Contig10_All	ko00290	ko00650	ko00660	ko00770	ko01100	ko01110	ko01210	ko01230	ko04144
CL13970.Contig11_All	ko00290	ko00650	ko00660	ko00770	ko01100	ko01110	ko01210	ko01230	ko04144
CL13970.Contig2_All	ko00290	ko00650	ko00660	ko00770	ko01100	ko01110	ko01210	ko01230	ko04144
CL13970.Contig3_All	ko00290	ko00650	ko00660	ko00770	ko01100	ko01110	ko01210	ko01230	ko04144
CL13970.Contig4_All	ko00290	ko00650	ko00660	ko00770	ko01100	ko01110	ko01210	ko01230	ko04144
CL13970.Contig5_All	ko00290	ko00650	ko00660	ko00770	ko01100	ko01110	ko01210	ko01230	ko04144
CL13970.Contig8_All	ko00290	ko00650	ko00660	ko00770	ko01100	ko01110	ko01210	ko01230	ko04144
CL13970.Contig9_All	ko00290	ko00650	ko00660	ko00770	ko01100	ko01110	ko01210	ko01230	ko04144
CL13974.Contig1_All	ko03013	ko03015
CL13975.Contig1_All	ko04626
CL13975.Contig2_All	ko04626
CL13976.Contig9_All	ko04144
CL13977.Contig1_All	ko00564	ko00592	ko01100	ko01110
CL13977.Contig2_All	ko00564	ko00592	ko01100	ko01110
CL13978.Contig1_All	ko03008	ko03013
CL13979.Contig1_All	ko04141
CL1398.Contig2_All	ko00520	ko01100
CL13986.Contig1_All	ko00190	ko01100
CL13986.Contig2_All	ko00190	ko01100
CL1399.Contig1_All	ko03013
CL1399.Contig2_All	ko03013
CL1399.Contig3_All	ko03013
CL1399.Contig4_All	ko03013
CL1399.Contig5_All	ko03013
CL1399.Contig7_All	ko03013	ko03015
CL1399.Contig8_All	ko03013
CL1399.Contig9_All	ko03013
CL13990.Contig2_All	ko03013	ko03015
CL13990.Contig3_All	ko03013	ko03015
CL13993.Contig3_All	ko00260	ko01100	ko01110	ko01230	ko02010
CL13993.Contig4_All	ko00260	ko01100	ko01110	ko01230	ko02010
CL13994.Contig1_All	ko04141	ko04626
CL13994.Contig2_All	ko04141	ko04626
CL13999.Contig1_All	ko04626
CL13999.Contig2_All	ko04626
CL13999.Contig3_All	ko04626
CL13999.Contig4_All	ko04626
CL14.Contig10_All	ko00940	ko01100	ko01110
CL14.Contig11_All	ko03060
CL14.Contig12_All	ko03060
CL14.Contig13_All	ko03060
CL14.Contig14_All	ko03060
CL14.Contig1_All	ko00940	ko01100	ko01110
CL14.Contig2_All	ko03060
CL14.Contig3_All	ko03060
CL14.Contig4_All	ko00940	ko01100	ko01110
CL14.Contig5_All	ko03060
CL14.Contig6_All	ko00940	ko01100	ko01110
CL14.Contig7_All	ko03060
CL14.Contig8_All	ko03060
CL14.Contig9_All	ko03060
CL140.Contig1_All	ko04141
CL140.Contig2_All	ko04141
CL140.Contig3_All	ko04141
CL140.Contig4_All	ko04141
CL140.Contig5_All	ko04141
CL140.Contig6_All	ko04141
CL140.Contig7_All	ko04141
CL1400.Contig1_All	ko00790
CL1400.Contig2_All	ko00790
CL1400.Contig3_All	ko00790
CL1400.Contig4_All	ko00790
CL1400.Contig5_All	ko00790
CL14000.Contig1_All	ko04626
CL14000.Contig2_All	ko04626
CL14000.Contig3_All	ko04626
CL14000.Contig4_All	ko04626
CL14000.Contig5_All	ko04626
CL14001.Contig10_All	ko00100	ko01100	ko01110
CL14001.Contig1_All	ko00100	ko01100	ko01110
CL14001.Contig2_All	ko00100	ko01100	ko01110
CL14001.Contig3_All	ko00100	ko01100	ko01110
CL14001.Contig4_All	ko00100	ko01100	ko01110
CL14001.Contig5_All	ko00100	ko01100	ko01110
CL14001.Contig6_All	ko00100	ko01100	ko01110
CL14001.Contig7_All	ko00100	ko01100	ko01110
CL14001.Contig8_All	ko00100	ko01100	ko01110
CL14001.Contig9_All	ko00100	ko01100	ko01110
CL14003.Contig1_All	ko00500
CL14003.Contig2_All	ko00500
CL14004.Contig2_All	ko00940	ko01100	ko01110	ko04626
CL14004.Contig3_All	ko04626
CL14004.Contig4_All	ko00940	ko01100	ko01110	ko04626
CL14007.Contig1_All	ko03010
CL14007.Contig2_All	ko03010
CL14007.Contig3_All	ko03010
CL14008.Contig1_All	ko00904	ko01110
CL14008.Contig2_All	ko00904	ko01110
CL14008.Contig3_All	ko00904	ko01110
CL1401.Contig2_All	ko04626
CL14012.Contig1_All	ko00040	ko00460	ko00500	ko00940	ko01100	ko01110	ko04626
CL14012.Contig2_All	ko00040	ko00460	ko00500	ko00940	ko01100	ko01110	ko04626
CL14012.Contig3_All	ko00460	ko01110	ko03013	ko03015	ko04626
CL14012.Contig4_All	ko00040	ko00460	ko00500	ko00940	ko01100	ko01110	ko04626
CL14012.Contig5_All	ko04144
CL14013.Contig2_All	ko03013	ko03015
CL14016.Contig1_All	ko00562	ko00564	ko01100	ko04070
CL14016.Contig2_All	ko00562	ko00564	ko01100	ko04070
CL14016.Contig3_All	ko00562	ko00564	ko01100	ko04070
CL14016.Contig4_All	ko00562	ko00564	ko01100	ko04070
CL14016.Contig5_All	ko00562	ko00564	ko01100	ko04070
CL14018.Contig1_All	ko00940	ko01100	ko01110
CL14019.Contig2_All	ko00040	ko00500	ko01100
CL1402.Contig7_All	ko00230	ko00240	ko00940	ko01100	ko01110	ko03020
CL1402.Contig8_All	ko00230	ko00240	ko01100	ko03020
CL14020.Contig1_All	ko00860	ko01100	ko01110
CL14020.Contig2_All	ko00860	ko01100	ko01110
CL14020.Contig3_All	ko00860	ko01100	ko01110
CL14020.Contig4_All	ko00860	ko01100	ko01110
CL14021.Contig1_All	ko04141
CL14021.Contig2_All	ko04141
CL14021.Contig3_All	ko04141
CL14022.Contig1_All	ko00942	ko00943
CL14022.Contig2_All	ko00942	ko00943
CL14022.Contig3_All	ko00942	ko00943
CL14022.Contig4_All	ko00942	ko00943
CL14022.Contig5_All	ko00942	ko00943
CL14035.Contig1_All	ko00564
CL14035.Contig2_All	ko00564
CL14035.Contig3_All	ko00564
CL1404.Contig10_All	ko00051
CL1404.Contig11_All	ko00051
CL1404.Contig1_All	ko00051
CL1404.Contig2_All	ko00051
CL1404.Contig3_All	ko00051
CL1404.Contig5_All	ko00051
CL1404.Contig6_All	ko00051
CL1404.Contig7_All	ko00051
CL1404.Contig8_All	ko00051
CL1404.Contig9_All	ko00051
CL14044.Contig1_All	ko00520	ko01100	ko03013	ko03015
CL14044.Contig2_All	ko00460	ko00940	ko01100	ko01110
CL14044.Contig3_All	ko00270	ko00480	ko01100	ko03013	ko03015
CL14048.Contig2_All	ko03013
CL14049.Contig3_All	ko03013
CL14049.Contig4_All	ko03013	ko04933
CL14053.Contig1_All	ko04144
CL14053.Contig2_All	ko04144
CL14053.Contig3_All	ko04144
CL14053.Contig4_All	ko04144
CL14053.Contig5_All	ko04144
CL14053.Contig6_All	ko04144
CL14053.Contig7_All	ko04144
CL14056.Contig2_All	ko00062	ko01110
CL14056.Contig3_All	ko00062	ko01110
CL14057.Contig4_All	ko04144
CL1406.Contig1_All	ko00480	ko01100
CL1406.Contig2_All	ko00480	ko01100
CL1406.Contig3_All	ko00480	ko01100
CL14067.Contig1_All	ko00010	ko00710	ko01100	ko01110	ko01200	ko01230
CL14067.Contig2_All	ko00010	ko00710	ko01100	ko01110	ko01200	ko01230
CL14067.Contig3_All	ko00010	ko00710	ko01100	ko01110	ko01200	ko01230
CL14067.Contig4_All	ko00010	ko00710	ko01100	ko01110	ko01200	ko01230
CL14068.Contig1_All	ko00010	ko00230	ko00620	ko01100	ko01110	ko01200	ko01230
CL14068.Contig2_All	ko00010	ko00230	ko00620	ko01100	ko01110	ko01200	ko01230
CL14068.Contig3_All	ko00010	ko00230	ko00620	ko01100	ko01110	ko01200	ko01230
CL14068.Contig4_All	ko00010	ko00230	ko00620	ko01100	ko01110	ko01200	ko01230
CL1407.Contig10_All	ko00500	ko01100
CL1407.Contig11_All	ko00500	ko01100
CL1407.Contig12_All	ko00500	ko01100
CL1407.Contig13_All	ko00500	ko01100
CL1407.Contig1_All	ko00500	ko01100
CL1407.Contig2_All	ko00500	ko01100
CL1407.Contig3_All	ko00500	ko01100
CL1407.Contig4_All	ko00500	ko01100
CL1407.Contig5_All	ko00500	ko01100
CL1407.Contig6_All	ko00500	ko01100
CL1407.Contig7_All	ko00500	ko01100
CL1407.Contig8_All	ko00500	ko01100
CL1407.Contig9_All	ko00500	ko01100
CL14070.Contig1_All	ko00592	ko01110
CL14070.Contig2_All	ko00592	ko01110
CL14071.Contig1_All	ko00360	ko00650	ko01100
CL14071.Contig2_All	ko00360	ko00650	ko01100
CL14071.Contig3_All	ko00360	ko00650	ko01100
CL14071.Contig4_All	ko00360	ko00650	ko01100
CL14072.Contig2_All	ko03040
CL14072.Contig3_All	ko03022
CL14076.Contig2_All	ko00630	ko00710	ko01100	ko01200	ko03410
CL14076.Contig3_All	ko00630	ko00710	ko01100	ko01200	ko03410
CL14077.Contig10_All	ko04712
CL14077.Contig1_All	ko04712
CL14077.Contig2_All	ko04712
CL14077.Contig3_All	ko04712
CL14077.Contig4_All	ko04712
CL14077.Contig5_All	ko04712
CL14077.Contig6_All	ko04712
CL14077.Contig7_All	ko04712
CL14077.Contig8_All	ko04712
CL14077.Contig9_All	ko04712
CL14078.Contig4_All	ko00520	ko01100
CL14081.Contig2_All	ko04144
CL14082.Contig1_All	ko03010
CL14082.Contig2_All	ko03010
CL14082.Contig3_All	ko03010
CL14082.Contig4_All	ko03010
CL14082.Contig5_All	ko03010
CL14082.Contig6_All	ko03010
CL14087.Contig1_All	ko00561	ko00860	ko00900	ko01100	ko01110
CL14087.Contig2_All	ko00460	ko00500	ko00511	ko00561	ko00860	ko00900	ko00940	ko01100	ko01110	ko04144
CL14087.Contig3_All	ko00460	ko00500	ko00561	ko00860	ko00900	ko00940	ko01100	ko01110	ko04144
CL14087.Contig4_All	ko00460	ko00500	ko00561	ko00860	ko00900	ko00940	ko01100	ko01110	ko04144
CL14087.Contig6_All	ko00460	ko00500	ko00511	ko00561	ko00860	ko00900	ko00940	ko01100	ko01110	ko04144
CL14087.Contig7_All	ko00460	ko00500	ko00511	ko00561	ko00860	ko00900	ko00940	ko01100	ko01110
CL14088.Contig1_All	ko03013	ko03015
CL14089.Contig1_All	ko00010	ko00040	ko00053	ko00071	ko00280	ko00310	ko00330	ko00340	ko00380	ko00410	ko00561	ko00620	ko00903	ko01100	ko01110
CL14089.Contig2_All	ko00010	ko00040	ko00053	ko00071	ko00280	ko00310	ko00330	ko00340	ko00380	ko00410	ko00561	ko00620	ko00903	ko01100	ko01110
CL14089.Contig3_All	ko00010	ko00040	ko00053	ko00071	ko00280	ko00310	ko00330	ko00340	ko00380	ko00410	ko00561	ko00620	ko00903	ko01100	ko01110
CL1409.Contig1_All	ko00908	ko00944	ko01110
CL1409.Contig2_All	ko00908	ko00944	ko01110
CL1409.Contig3_All	ko00908	ko00944	ko01110
CL1409.Contig4_All	ko00908	ko00944	ko01110
CL1409.Contig5_All	ko00908	ko00944	ko01110
CL1409.Contig6_All	ko00908	ko00944	ko01110
CL1409.Contig7_All	ko00908	ko00944	ko01110
CL1409.Contig8_All	ko00908	ko00944	ko01110
CL1409.Contig9_All	ko00908	ko00944	ko01110
CL14090.Contig1_All	ko00040	ko00500	ko00940	ko01100	ko01110
CL14094.Contig1_All	ko00190	ko01100	ko03013	ko03015
CL14094.Contig2_All	ko00190	ko01100
CL14094.Contig3_All	ko00190	ko01100
CL14094.Contig4_All	ko00190	ko01100
CL14094.Contig5_All	ko00190	ko01100
CL14094.Contig6_All	ko00190	ko01100
CL14094.Contig7_All	ko00190	ko01100
CL14097.Contig2_All	ko04144
CL14098.Contig4_All	ko04075	ko04626
CL141.Contig10_All	ko00230	ko00240	ko00940	ko01100	ko01110	ko03020	ko03060	ko04141	ko04145	ko04626
CL141.Contig11_All	ko00940	ko01100	ko01110	ko04626
CL141.Contig12_All	ko00230	ko00240	ko00940	ko01100	ko01110	ko03020	ko04626
CL141.Contig1_All	ko00230	ko00240	ko01100	ko03020	ko03060	ko04141	ko04145	ko04626
CL141.Contig2_All	ko00940	ko01100	ko01110	ko03060	ko04141	ko04145	ko04626
CL141.Contig3_All	ko00940	ko01100	ko01110	ko03060	ko04141	ko04145	ko04626
CL141.Contig4_All	ko00230	ko00240	ko00940	ko01100	ko01110	ko03020	ko04626
CL141.Contig5_All	ko00940	ko01100	ko01110	ko04626
CL141.Contig6_All	ko00940	ko01100	ko01110	ko04626
CL141.Contig7_All	ko00230	ko00240	ko00940	ko01100	ko01110	ko03020	ko03060	ko04141	ko04145	ko04626
CL141.Contig8_All	ko00940	ko01100	ko01110	ko04626	ko04933
CL141.Contig9_All	ko00230	ko00240	ko01100	ko03020	ko04626
CL1410.Contig15_All	ko03013	ko03015
CL1410.Contig17_All	ko04626
CL14100.Contig1_All	ko00270	ko00920	ko01100	ko01110	ko01200	ko01230	ko03013	ko04070	ko04141
CL14100.Contig2_All	ko00073	ko00450	ko04070	ko04141	ko04146
CL14100.Contig3_All	ko00073	ko00450	ko03040	ko04070	ko04141	ko04146
CL14100.Contig4_All	ko00190	ko03015	ko04070
CL14101.Contig1_All	ko03050
CL14101.Contig2_All	ko03050
CL14101.Contig3_All	ko03050
CL14107.Contig1_All	ko00350	ko00950	ko01100	ko01110
CL14107.Contig2_All	ko00350	ko00950	ko01100	ko01110
CL14107.Contig3_All	ko00350	ko00950	ko01100	ko01110
CL14107.Contig4_All	ko00350	ko00950	ko01100	ko01110
CL14107.Contig5_All	ko00350	ko00950	ko01100	ko01110
CL14107.Contig6_All	ko00350	ko00950	ko01100	ko01110
CL14107.Contig7_All	ko00350	ko00950	ko01100	ko01110
CL14107.Contig8_All	ko00350	ko00950	ko01100	ko01110
CL14108.Contig2_All	ko00940	ko01100	ko01110	ko04141
CL14109.Contig1_All	ko00460	ko00500	ko00940	ko01100	ko01110	ko03015
CL14112.Contig1_All	ko03013
CL14112.Contig2_All	ko03013
CL14112.Contig3_All	ko03013
CL14112.Contig4_All	ko03013
CL14112.Contig5_All	ko03013
CL14116.Contig10_All	ko00100	ko01110
CL14117.Contig4_All	ko03013	ko03015	ko04120
CL14118.Contig1_All	ko04626
CL14118.Contig2_All	ko04626
CL14118.Contig3_All	ko04626
CL14118.Contig4_All	ko04626
CL14118.Contig6_All	ko04626
CL14120.Contig1_All	ko04075
CL14120.Contig2_All	ko04075
CL14121.Contig1_All	ko00500	ko00520	ko01100
CL14121.Contig2_All	ko00500	ko00520	ko01100
CL14124.Contig1_All	ko00564	ko00592	ko01100	ko01110
CL14124.Contig2_All	ko00564	ko00592	ko01100	ko01110
CL14124.Contig3_All	ko00564	ko00592	ko01100	ko01110
CL14124.Contig4_All	ko00564	ko00592	ko01100	ko01110
CL14124.Contig5_All	ko00564	ko00592	ko01100	ko01110
CL14128.Contig1_All	ko00860	ko01100	ko01110
CL14128.Contig2_All	ko00860	ko01100	ko01110
CL14128.Contig3_All	ko00860	ko01100	ko01110
CL14128.Contig4_All	ko00860	ko01100	ko01110
CL1413.Contig10_All	ko00620
CL1413.Contig11_All	ko00620
CL1413.Contig1_All	ko00620
CL1413.Contig2_All	ko00620
CL1413.Contig3_All	ko00620
CL1413.Contig4_All	ko00620
CL1413.Contig5_All	ko00620
CL1413.Contig6_All	ko00620
CL1413.Contig7_All	ko00620
CL1413.Contig8_All	ko00620
CL1413.Contig9_All	ko00620
CL14131.Contig1_All	ko04144	ko04145
CL14131.Contig2_All	ko04144	ko04145
CL14133.Contig2_All	ko00940	ko01100	ko01110	ko04712
CL14135.Contig1_All	ko04120
CL14135.Contig2_All	ko04120
CL14135.Contig3_All	ko04120
CL14138.Contig1_All	ko00010	ko00071	ko00350	ko00511	ko00940	ko01100	ko01110	ko01200	ko04070
CL14138.Contig2_All	ko00940	ko01100	ko01110	ko04070	ko04141
CL14140.Contig1_All	ko00230	ko00240	ko00940	ko01100	ko01110	ko03013	ko03020
CL14140.Contig2_All	ko00230	ko00240	ko00940	ko01100	ko01110	ko03013	ko03020
CL14140.Contig3_All	ko00230	ko00240	ko01100	ko03013	ko03020
CL14145.Contig2_All	ko04626
CL14145.Contig3_All	ko04626
CL14145.Contig4_All	ko04626
CL14145.Contig5_All	ko03022	ko04626
CL14145.Contig6_All	ko04626
CL14145.Contig7_All	ko04626
CL14146.Contig1_All	ko00052	ko00511	ko00531	ko00600	ko00604	ko01100
CL14146.Contig2_All	ko00052	ko00511	ko00531	ko00600	ko00604	ko01100
CL14147.Contig1_All	ko04141
CL14147.Contig2_All	ko04141
CL14147.Contig4_All	ko04141
CL14149.Contig1_All	ko03008	ko03018
CL14149.Contig2_All	ko03015
CL14150.Contig10_All	ko03030	ko03410	ko03420	ko03430
CL14150.Contig1_All	ko03030	ko03410	ko03420	ko03430
CL14150.Contig2_All	ko03030	ko03410	ko03420	ko03430
CL14150.Contig3_All	ko03030	ko03410	ko03420	ko03430
CL14150.Contig4_All	ko03030	ko03410	ko03420	ko03430
CL14150.Contig5_All	ko03030	ko03410	ko03420	ko03430
CL14150.Contig6_All	ko03030	ko03410	ko03420	ko03430
CL14150.Contig7_All	ko03030	ko03410	ko03420	ko03430
CL14150.Contig8_All	ko03030	ko03410	ko03420	ko03430
CL14150.Contig9_All	ko03030	ko03410	ko03420	ko03430
CL14151.Contig1_All	ko03050
CL14151.Contig2_All	ko03050
CL14151.Contig3_All	ko03050
CL14153.Contig2_All	ko03013	ko03015
CL14155.Contig3_All	ko03040	ko04144
CL14156.Contig1_All	ko00940	ko01100	ko01110
CL14156.Contig2_All	ko00940	ko01100	ko01110
CL14156.Contig4_All	ko00940	ko01100	ko01110
CL14156.Contig5_All	ko03013	ko03015
CL14156.Contig6_All	ko03013	ko03015
CL14157.Contig1_All	ko00940	ko01100	ko01110
CL14158.Contig1_All	ko04130
CL14158.Contig2_All	ko04130
CL14158.Contig3_All	ko04130
CL14158.Contig4_All	ko04130
CL14158.Contig5_All	ko04130
CL14159.Contig1_All	ko00270	ko01100
CL14159.Contig2_All	ko00270	ko01100
CL14159.Contig3_All	ko00270	ko01100
CL14159.Contig4_All	ko00270	ko01100
CL14159.Contig5_All	ko00270	ko01100
CL14159.Contig6_All	ko00270	ko01100
CL14159.Contig7_All	ko00270	ko01100
CL14159.Contig8_All	ko00270	ko01100
CL14163.Contig1_All	ko00230	ko00240	ko01100	ko02010	ko03020
CL14163.Contig2_All	ko03013	ko03015
CL14163.Contig4_All	ko00230	ko00240	ko01100	ko02010	ko03020
CL14163.Contig5_All	ko00230	ko00240	ko01100	ko02010	ko03020
CL14163.Contig6_All	ko00270	ko00920	ko01100	ko01110	ko01200	ko01230	ko04120
CL14163.Contig7_All	ko00230	ko00240	ko01100	ko02010	ko03020
CL14164.Contig1_All	ko00563	ko01100
CL14164.Contig2_All	ko00563	ko01100
CL14164.Contig3_All	ko00563	ko01100
CL14167.Contig2_All	ko00240	ko01100
CL14167.Contig3_All	ko00240	ko01100
CL1417.Contig1_All	ko00940	ko01100	ko01110
CL1417.Contig2_All	ko00940	ko01100	ko01110
CL1417.Contig3_All	ko00940	ko01100	ko01110
CL1417.Contig4_All	ko00940	ko01100	ko01110
CL1417.Contig5_All	ko00940	ko01100	ko01110
CL1417.Contig6_All	ko00940	ko01100	ko01110
CL1417.Contig7_All	ko00940	ko01100	ko01110
CL1417.Contig8_All	ko00940	ko01100	ko01110
CL1417.Contig9_All	ko00940	ko01100	ko01110
CL14170.Contig1_All	ko03022	ko04141
CL14170.Contig2_All	ko04141
CL14170.Contig3_All	ko04141
CL14172.Contig1_All	ko00270	ko00920	ko01100	ko04122
CL14172.Contig2_All	ko00270	ko00920	ko01100	ko04122
CL14172.Contig3_All	ko00270	ko00920	ko01100	ko04122
CL14172.Contig4_All	ko00270	ko00920	ko01100	ko04122
CL14175.Contig1_All	ko03013
CL14175.Contig2_All	ko03013
CL14175.Contig3_All	ko03013
CL1418.Contig1_All	ko03010
CL1418.Contig2_All	ko03010
CL1418.Contig3_All	ko03010
CL14183.Contig1_All	ko00010	ko00030	ko00051	ko00052	ko01100	ko01110	ko01200	ko01230	ko03013	ko03015	ko03018
CL14183.Contig2_All	ko03013	ko03015
CL14183.Contig3_All	ko03013	ko03015
CL14185.Contig1_All	ko00940	ko01100	ko01110
CL14185.Contig2_All	ko00940	ko01100	ko01110
CL1419.Contig1_All	ko00230	ko00240	ko00906	ko01100	ko03020	ko03030	ko03410	ko03420	ko03430	ko03440	ko04075
CL1419.Contig2_All	ko00230	ko00240	ko00906	ko01100	ko03020	ko03030	ko03410	ko03420	ko03430	ko03440	ko04075
CL1419.Contig3_All	ko00230	ko00240	ko00906	ko01100	ko03020	ko03030	ko03410	ko03420	ko03430	ko03440
CL14190.Contig1_All	ko03040
CL14190.Contig2_All	ko03040
CL14190.Contig3_All	ko03040
CL14191.Contig1_All	ko03060	ko04141	ko04145
CL14191.Contig2_All	ko03060	ko04141	ko04145
CL14196.Contig1_All	ko00500	ko00520
CL14196.Contig2_All	ko00500	ko00520
CL14197.Contig1_All	ko00940	ko01100	ko01110
CL14197.Contig2_All	ko00940	ko01100	ko01110
CL14197.Contig3_All	ko00940	ko01100	ko01110
CL14198.Contig1_All	ko03013	ko03015
CL14198.Contig2_All	ko03013	ko03015
CL14199.Contig1_All	ko03013
CL14199.Contig2_All	ko03013
CL14199.Contig3_All	ko03013
CL1420.Contig2_All	ko03013	ko03015
CL14203.Contig1_All	ko03013	ko04075	ko04933
CL14203.Contig2_All	ko03013	ko04075	ko04933
CL14203.Contig3_All	ko03013	ko04075	ko04933
CL14203.Contig4_All	ko03013	ko04075	ko04933
CL14204.Contig1_All	ko00053	ko00230	ko00240	ko01100	ko01110	ko03020
CL14204.Contig3_All	ko00053	ko01100	ko01110
CL14206.Contig1_All	ko00195	ko01100
CL14206.Contig2_All	ko00195	ko01100
CL14207.Contig3_All	ko00940	ko01100	ko01110
CL14208.Contig3_All	ko00940	ko01100	ko01110
CL14209.Contig10_All	ko00562	ko01100	ko04070
CL14209.Contig11_All	ko00562	ko01100	ko04070
CL14209.Contig12_All	ko00562	ko01100	ko04070
CL14209.Contig13_All	ko03013	ko03015
CL14209.Contig14_All	ko00562	ko01100	ko04070
CL14209.Contig15_All	ko03013	ko03015
CL14209.Contig16_All	ko00562	ko01100	ko04070
CL14209.Contig17_All	ko00562	ko01100	ko04070
CL14209.Contig18_All	ko00562	ko01100	ko04070
CL14209.Contig19_All	ko03013	ko03015
CL14209.Contig1_All	ko00562	ko01100	ko04070
CL14209.Contig20_All	ko00562	ko01100	ko04070
CL14209.Contig21_All	ko00562	ko01100	ko04070
CL14209.Contig22_All	ko00562	ko01100	ko04070
CL14209.Contig23_All	ko03013	ko03015
CL14209.Contig2_All	ko00562	ko01100	ko04070
CL14209.Contig3_All	ko00562	ko01100	ko04070
CL14209.Contig4_All	ko00562	ko01100	ko04070
CL14209.Contig5_All	ko00562	ko01100	ko04070
CL14209.Contig6_All	ko04626
CL14209.Contig7_All	ko00562	ko01100	ko04070
CL14209.Contig8_All	ko00562	ko01100	ko04070
CL14209.Contig9_All	ko04626
CL14210.Contig1_All	ko03013
CL14211.Contig1_All	ko00310
CL14211.Contig2_All	ko00310
CL14211.Contig3_All	ko00310
CL14212.Contig1_All	ko00563
CL14212.Contig2_All	ko00563
CL14213.Contig1_All	ko04626
CL14213.Contig2_All	ko04626
CL14214.Contig1_All	ko03010
CL14214.Contig2_All	ko03010
CL14214.Contig3_All	ko03010
CL14215.Contig2_All	ko00904
CL14217.Contig1_All	ko04075	ko04141	ko04712
CL14217.Contig2_All	ko04075	ko04141	ko04712
CL14217.Contig3_All	ko04075	ko04141	ko04712
CL14218.Contig1_All	ko03010
CL14218.Contig2_All	ko03010
CL14218.Contig3_All	ko03010
CL1422.Contig10_All	ko03010
CL1422.Contig11_All	ko03010
CL1422.Contig12_All	ko03010
CL1422.Contig1_All	ko03010
CL1422.Contig2_All	ko03010
CL1422.Contig3_All	ko03010
CL1422.Contig4_All	ko03010
CL1422.Contig5_All	ko03010
CL1422.Contig6_All	ko03010
CL1422.Contig7_All	ko03010
CL1422.Contig9_All	ko03010
CL14220.Contig1_All	ko03013	ko03015
CL14220.Contig2_All	ko03013	ko03015
CL14220.Contig3_All	ko03013	ko03015
CL14220.Contig4_All	ko03013	ko03015
CL14222.Contig1_All	ko04144
CL14222.Contig2_All	ko03015
CL14222.Contig3_All	ko03015
CL14222.Contig4_All	ko04144
CL14222.Contig5_All	ko03015
CL14223.Contig1_All	ko04140
CL14223.Contig2_All	ko03013	ko03015
CL14223.Contig3_All	ko04140
CL14223.Contig4_All	ko04140
CL14223.Contig5_All	ko04140
CL14223.Contig6_All	ko04140
CL14223.Contig7_All	ko04140
CL14224.Contig1_All	ko04075
CL14224.Contig2_All	ko04075
CL14226.Contig1_All	ko00600	ko01100
CL14226.Contig2_All	ko00600	ko01100
CL14226.Contig3_All	ko00600	ko01100
CL14226.Contig4_All	ko00600	ko01100
CL14228.Contig1_All	ko03010
CL14228.Contig2_All	ko03010
CL14228.Contig3_All	ko03010
CL14230.Contig1_All	ko03013	ko03015	ko04626
CL14230.Contig2_All	ko04626
CL14231.Contig2_All	ko03013	ko03015	ko04626
CL14231.Contig3_All	ko03013	ko03015	ko04626
CL14231.Contig5_All	ko04626
CL14231.Contig6_All	ko03013	ko03015	ko04626
CL14231.Contig8_All	ko04626
CL14233.Contig1_All	ko00520	ko01100
CL14233.Contig3_All	ko04144
CL14234.Contig1_All	ko03013	ko03015
CL14235.Contig2_All	ko04626
CL14242.Contig1_All	ko00073	ko00450	ko03040	ko04070	ko04141	ko04146
CL14242.Contig2_All	ko00073	ko00450	ko00940	ko01100	ko01110	ko04070	ko04141	ko04146
CL14242.Contig3_All	ko00073	ko00450	ko00940	ko01100	ko01110	ko04070	ko04141	ko04146
CL14242.Contig4_All	ko00073	ko04070	ko04141	ko04146
CL14242.Contig5_All	ko00073	ko00450	ko04070	ko04146
CL14245.Contig1_All	ko00940	ko01100	ko01110
CL14245.Contig2_All	ko03013	ko03015
CL14245.Contig3_All	ko00940	ko01100	ko01110
CL14249.Contig2_All	ko00940	ko01100	ko01110
CL14249.Contig3_All	ko00940	ko01100	ko01110
CL14249.Contig4_All	ko00940	ko01100	ko01110
CL14249.Contig5_All	ko00940	ko01100	ko01110
CL1425.Contig2_All	ko03013	ko03015
CL14252.Contig1_All	ko04626
CL14252.Contig2_All	ko03013	ko03015	ko04626
CL14253.Contig1_All	ko03013	ko03015	ko03040	ko04141	ko04144
CL14253.Contig2_All	ko03040	ko04141	ko04144
CL14255.Contig1_All	ko00940	ko01100	ko01110
CL14255.Contig2_All	ko00230	ko00240	ko00940	ko01100	ko01110	ko03020
CL1426.Contig1_All	ko03013	ko03015	ko03022
CL1426.Contig2_All	ko00940	ko01100	ko01110	ko03022
CL14261.Contig1_All	ko04626
CL14261.Contig2_All	ko04626
CL14266.Contig1_All	ko03040
CL14266.Contig2_All	ko03040
CL14266.Contig3_All	ko03040
CL14266.Contig4_All	ko03040
CL14268.Contig1_All	ko00940	ko01100	ko01110
CL14268.Contig2_All	ko00940	ko01100	ko01110
CL14268.Contig3_All	ko00270	ko00940	ko01100	ko01110
CL14268.Contig4_All	ko00940	ko01100	ko01110
CL14268.Contig5_All	ko00940	ko01100	ko01110	ko03013
CL1427.Contig1_All	ko00970	ko03060	ko04141	ko04145	ko04626
CL1427.Contig2_All	ko00970	ko03060	ko04141	ko04145	ko04626
CL1427.Contig3_All	ko00970	ko03060	ko04141	ko04145	ko04626
CL14270.Contig2_All	ko00230	ko00240	ko01100	ko03020
CL14275.Contig1_All	ko00100	ko00460	ko00500	ko00940	ko01100	ko01110	ko04075
CL14275.Contig2_All	ko00100	ko00460	ko00500	ko00940	ko01100	ko01110	ko04075
CL14276.Contig6_All	ko04933
CL14278.Contig1_All	ko03013	ko03015	ko04626
CL14278.Contig2_All	ko03013	ko03015
CL14278.Contig3_All	ko00010	ko00030	ko00051	ko00052	ko01100	ko01110	ko01200	ko01230	ko03013	ko03015	ko03018
CL14285.Contig1_All	ko03013	ko03015
CL14285.Contig2_All	ko03013	ko03015
CL14285.Contig3_All	ko03013	ko03015
CL14285.Contig4_All	ko03013	ko03015
CL14285.Contig5_All	ko03013	ko03015
CL14285.Contig7_All	ko03013	ko03015
CL14285.Contig8_All	ko03013	ko03015
CL14285.Contig9_All	ko03013	ko03015
CL14286.Contig1_All	ko03050	ko04144
CL14286.Contig4_All	ko00330	ko00410	ko03050
CL14289.Contig1_All	ko03013	ko03015	ko04626
CL14289.Contig2_All	ko03013	ko03015	ko04626
CL14289.Contig3_All	ko00270	ko01100	ko04626
CL14292.Contig1_All	ko00020	ko01100	ko01110
CL14292.Contig2_All	ko00020	ko01100	ko01110
CL14292.Contig3_All	ko00020	ko01100	ko01110
CL14292.Contig4_All	ko00020	ko01100	ko01110
CL14293.Contig1_All	ko04144
CL14293.Contig2_All	ko04144
CL14293.Contig3_All	ko04144
CL14293.Contig4_All	ko04144
CL14293.Contig5_All	ko04144
CL14293.Contig6_All	ko04144
CL14293.Contig7_All	ko04144
CL14298.Contig3_All	ko03013	ko03015
CL14299.Contig1_All	ko04144
CL14299.Contig2_All	ko04144
CL143.Contig1_All	ko00460	ko00500	ko00940	ko01100	ko01110
CL143.Contig2_All	ko00460	ko00500	ko00940	ko01100	ko01110
CL143.Contig3_All	ko00460	ko00500	ko00940	ko01100	ko01110
CL143.Contig4_All	ko00460	ko00500	ko00940	ko01100	ko01110
CL143.Contig5_All	ko00460	ko00500	ko00940	ko01100	ko01110
CL143.Contig6_All	ko00460	ko00500	ko00940	ko01100	ko01110
CL143.Contig7_All	ko00460	ko00500	ko00940	ko01100	ko01110
CL143.Contig8_All	ko00460	ko00500	ko00940	ko01100	ko01110
CL1430.Contig1_All	ko04933
CL1430.Contig2_All	ko04933
CL14300.Contig3_All	ko00940	ko01100	ko01110	ko03013	ko03015
CL14302.Contig1_All	ko04141
CL14302.Contig2_All	ko04141
CL14304.Contig1_All	ko04933
CL14304.Contig3_All	ko04933
CL14305.Contig1_All	ko00520	ko01100	ko03013	ko03015	ko04626
CL14305.Contig2_All	ko04626
CL14305.Contig3_All	ko00520	ko01100	ko03013	ko03015	ko04626
CL14305.Contig4_All	ko00520	ko01100	ko03013	ko03015	ko04626
CL14305.Contig5_All	ko00520	ko00940	ko01100	ko01110	ko04626
CL14306.Contig1_All	ko00860	ko01100	ko01110
CL14306.Contig2_All	ko00860	ko01100	ko01110
CL14306.Contig3_All	ko00860	ko01100	ko01110
CL14308.Contig1_All	ko00195
CL14308.Contig2_All	ko00195
CL14308.Contig3_All	ko00195
CL14308.Contig4_All	ko00195
CL14308.Contig5_All	ko00195
CL1431.Contig1_All	ko04626
CL1431.Contig2_All	ko03060	ko04141	ko04145	ko04626
CL1431.Contig3_All	ko00460	ko01110	ko03013	ko03015	ko04626
CL1431.Contig4_All	ko04626
CL1431.Contig5_All	ko03013	ko03015	ko04626
CL14311.Contig1_All	ko04626
CL14311.Contig2_All	ko04626
CL14311.Contig3_All	ko04626
CL14311.Contig4_All	ko04626
CL14311.Contig5_All	ko04626
CL14311.Contig6_All	ko04626
CL14312.Contig1_All	ko00900	ko01110	ko03008
CL14314.Contig1_All	ko00220	ko00330	ko01100	ko01110	ko01230
CL14314.Contig2_All	ko00220	ko00330	ko01100	ko01110	ko01230
CL14314.Contig3_All	ko00220	ko00330	ko01100	ko01110	ko01230
CL14314.Contig4_All	ko00220	ko00330	ko01100	ko01110	ko01230
CL14314.Contig5_All	ko00220	ko00330	ko01100	ko01110	ko01230
CL14314.Contig6_All	ko00220	ko00330	ko01100	ko01110	ko01230
CL14315.Contig2_All	ko04626
CL14315.Contig3_All	ko04626
CL14315.Contig4_All	ko04626
CL14316.Contig4_All	ko00940	ko01100	ko01110
CL14318.Contig1_All	ko00240	ko00250	ko01100
CL14318.Contig2_All	ko00240	ko00250	ko01100
CL14318.Contig3_All	ko00240	ko00250	ko01100
CL14319.Contig1_All	ko04626
CL14319.Contig2_All	ko04626
CL14319.Contig3_All	ko04626
CL1432.Contig1_All	ko00010	ko00260	ko00561	ko01100	ko01110	ko01200	ko01230	ko03013	ko03015
CL1432.Contig2_All	ko00561	ko01100
CL1432.Contig3_All	ko00010	ko00260	ko00561	ko01100	ko01110	ko01200	ko01230
CL1432.Contig4_All	ko00010	ko00260	ko00561	ko01100	ko01110	ko01200	ko01230	ko03013	ko03015
CL1432.Contig5_All	ko00010	ko00260	ko00561	ko01100	ko01110	ko01200	ko01230
CL14321.Contig1_All	ko00940	ko01100	ko01110
CL14321.Contig3_All	ko00940	ko01100	ko01110
CL14325.Contig1_All	ko04140
CL14325.Contig2_All	ko04140
CL14325.Contig3_All	ko04140
CL14325.Contig4_All	ko04140
CL14325.Contig5_All	ko04140
CL14325.Contig6_All	ko04140
CL14327.Contig1_All	ko03013	ko03015
CL1433.Contig15_All	ko00909	ko01110
CL1433.Contig3_All	ko00909	ko01110
CL1433.Contig4_All	ko00909	ko01110
CL1433.Contig6_All	ko00909	ko01110
CL1433.Contig8_All	ko00909	ko01110
CL14330.Contig1_All	ko03013	ko03015
CL14330.Contig2_All	ko03013	ko03015
CL14330.Contig3_All	ko03013	ko03015
CL14330.Contig4_All	ko00630	ko00650	ko01100	ko01200
CL14330.Contig5_All	ko03013	ko03015
CL14330.Contig6_All	ko00630	ko00650	ko01100	ko01200
CL14330.Contig7_All	ko00630	ko00650	ko01100	ko01200
CL14330.Contig8_All	ko00630	ko00650	ko01100	ko01200
CL14331.Contig1_All	ko00220	ko01100	ko01110	ko01210	ko01230
CL14331.Contig2_All	ko00220	ko01100	ko01110	ko01210	ko01230
CL14331.Contig3_All	ko00220	ko01100	ko01110	ko01210	ko01230
CL14332.Contig2_All	ko00940	ko01100	ko01110
CL14333.Contig12_All	ko00940	ko01100	ko01110	ko03013	ko03015
CL14333.Contig13_All	ko00940	ko01100	ko01110	ko03013	ko03015
CL14333.Contig17_All	ko00940	ko01100	ko01110	ko03013	ko03015
CL14333.Contig21_All	ko00940	ko01100	ko01110	ko03013	ko03015	ko04144
CL14333.Contig22_All	ko00940	ko01100	ko01110	ko03013	ko03015	ko04144
CL14333.Contig23_All	ko00940	ko01100	ko01110	ko04144
CL14333.Contig25_All	ko03013	ko03015
CL14333.Contig26_All	ko04144
CL14333.Contig29_All	ko00940	ko01100	ko01110	ko03013	ko03015
CL14333.Contig2_All	ko00010	ko00030	ko00051	ko00052	ko01100	ko01110	ko01200	ko01230	ko03013	ko03015	ko03018
CL14333.Contig30_All	ko03013	ko03015
CL14333.Contig32_All	ko00040	ko00500	ko01100	ko03013	ko03015	ko04144
CL14333.Contig33_All	ko00940	ko01100	ko01110	ko03013	ko03015
CL14333.Contig35_All	ko03013	ko03015
CL14333.Contig36_All	ko04144
CL14333.Contig37_All	ko00040	ko00500	ko00940	ko01100	ko01110	ko03013	ko03015
CL14333.Contig39_All	ko00940	ko01100	ko01110	ko03013	ko03015
CL14333.Contig3_All	ko00940	ko01100	ko01110	ko03013	ko03015
CL14333.Contig6_All	ko00040	ko00500	ko00940	ko01100	ko01110	ko03013	ko03015	ko04144
CL14333.Contig7_All	ko00940	ko01100	ko01110	ko03013	ko03015
CL14334.Contig1_All	ko03040
CL14334.Contig2_All	ko03040
CL14335.Contig3_All	ko03013	ko03015
CL14335.Contig4_All	ko03013	ko03015
CL14337.Contig1_All	ko03013
CL14337.Contig2_All	ko00500	ko01100	ko01110	ko03013	ko03015	ko03022	ko04626
CL14338.Contig1_All	ko04626
CL14338.Contig2_All	ko04626
CL14338.Contig3_All	ko04626
CL14338.Contig4_All	ko04626
CL14338.Contig5_All	ko04626
CL14338.Contig6_All	ko04626
CL1434.Contig1_All	ko03015
CL1434.Contig2_All	ko03015
CL1434.Contig3_All	ko03015
CL1434.Contig4_All	ko03015
CL1434.Contig5_All	ko03015
CL1434.Contig6_All	ko03015
CL14340.Contig1_All	ko00592	ko01100	ko01110
CL14340.Contig2_All	ko00592	ko00940	ko01100	ko01110
CL14340.Contig3_All	ko00592	ko01100	ko01110
CL14340.Contig4_All	ko00592	ko01100	ko01110
CL14340.Contig5_All	ko00592	ko01100	ko01110
CL14340.Contig6_All	ko00592	ko01100	ko01110
CL14340.Contig7_All	ko00592	ko01100	ko01110
CL14341.Contig1_All	ko00402
CL14341.Contig2_All	ko00402
CL14341.Contig3_All	ko00402
CL14341.Contig4_All	ko00402
CL14341.Contig5_All	ko00402
CL14342.Contig1_All	ko03008	ko03013	ko03015
CL14342.Contig2_All	ko03008	ko03013	ko03015
CL14343.Contig1_All	ko00230	ko00240	ko01100	ko03020
CL14343.Contig2_All	ko00230	ko00240	ko01100	ko03020
CL14343.Contig3_All	ko00230	ko00240	ko01100	ko03020
CL14343.Contig4_All	ko00230	ko00240	ko01100	ko03020
CL14343.Contig5_All	ko00230	ko00240	ko01100	ko03020
CL14343.Contig6_All	ko00230	ko00240	ko01100	ko03020
CL14344.Contig1_All	ko00230	ko00240	ko01100
CL14344.Contig2_All	ko04626
CL14345.Contig1_All	ko00940	ko01100	ko01110
CL14347.Contig2_All	ko04626
CL14347.Contig3_All	ko04626
CL14348.Contig1_All	ko00280	ko00410	ko00640	ko01100	ko01200	ko03013	ko03015	ko03060	ko04141	ko04145	ko04626
CL14348.Contig2_All	ko00280	ko00410	ko00640	ko01100	ko01200	ko03013	ko03015	ko04626
CL14350.Contig1_All	ko03013	ko03015
CL14350.Contig2_All	ko03013	ko03015
CL14350.Contig3_All	ko04626
CL14350.Contig4_All	ko03013	ko03015
CL14353.Contig1_All	ko00564	ko01110
CL14353.Contig2_All	ko00564	ko01110
CL14353.Contig3_All	ko00564	ko01110
CL14353.Contig4_All	ko00564	ko01110
CL14354.Contig1_All	ko00260	ko00290	ko01100	ko01110	ko01200	ko01230
CL14354.Contig2_All	ko00260	ko00290	ko01100	ko01110	ko01200	ko01230
CL14354.Contig3_All	ko00260	ko00290	ko01100	ko01110	ko01200	ko01230
CL14355.Contig1_All	ko00270	ko01100	ko01110
CL14355.Contig2_All	ko00270	ko01100	ko01110
CL14355.Contig3_All	ko00270	ko01100	ko01110
CL14355.Contig4_All	ko00270	ko01100	ko01110
CL14361.Contig1_All	ko04141
CL14361.Contig2_All	ko04141
CL14362.Contig1_All	ko01100
CL14362.Contig2_All	ko01100
CL14362.Contig3_All	ko01100
CL14362.Contig4_All	ko01100
CL14363.Contig1_All	ko03040
CL14363.Contig2_All	ko03040
CL14363.Contig3_All	ko03040
CL14364.Contig1_All	ko04626
CL14364.Contig2_All	ko04626
CL14364.Contig3_All	ko04626
CL14364.Contig4_All	ko04626
CL14364.Contig5_All	ko04626
CL14367.Contig1_All	ko04626
CL14367.Contig2_All	ko04626
CL14369.Contig1_All	ko00230	ko01100	ko01110
CL14369.Contig2_All	ko00230	ko01100	ko01110
CL14369.Contig3_All	ko00230	ko01100	ko01110
CL14369.Contig4_All	ko00230	ko01100	ko01110
CL1437.Contig2_All	ko04075
CL1437.Contig3_All	ko04075
CL1437.Contig6_All	ko04075
CL1437.Contig7_All	ko04075
CL1437.Contig9_All	ko04075
CL14370.Contig1_All	ko00220	ko00250	ko00270	ko00330	ko00350	ko00360	ko00400	ko00710	ko00950	ko00960	ko01100	ko01110	ko01200	ko01210	ko01230
CL14370.Contig2_All	ko00220	ko00250	ko00270	ko00330	ko00350	ko00360	ko00400	ko00710	ko00950	ko00960	ko01100	ko01110	ko01200	ko01210	ko01230
CL14372.Contig1_All	ko03060	ko04141	ko04145
CL14372.Contig2_All	ko04120	ko04712
CL14373.Contig2_All	ko03013	ko03015	ko04933
CL14375.Contig1_All	ko03013	ko03015
CL14376.Contig1_All	ko03013	ko03015	ko04626
CL14376.Contig2_All	ko03013	ko03015	ko03022	ko03060	ko04141	ko04145	ko04626
CL14376.Contig3_All	ko03013	ko03015	ko03060	ko04141	ko04145	ko04626
CL14376.Contig4_All	ko03013	ko03015	ko04626
CL14376.Contig5_All	ko03013	ko03015	ko03022	ko04626
CL14376.Contig6_All	ko03013	ko03015	ko04626
CL14377.Contig2_All	ko03022
CL14378.Contig1_All	ko03013	ko03015
CL14378.Contig2_All	ko03013	ko03015
CL14378.Contig3_All	ko03013	ko03015
CL1438.Contig10_All	ko00790	ko01100	ko04122
CL1438.Contig11_All	ko00790	ko01100	ko04122
CL1438.Contig12_All	ko00790	ko01100	ko04122
CL1438.Contig13_All	ko00790	ko01100	ko04122
CL1438.Contig14_All	ko00790	ko01100	ko04122
CL1438.Contig15_All	ko00790	ko01100	ko04122
CL1438.Contig16_All	ko00790	ko01100	ko04122
CL1438.Contig17_All	ko00790	ko01100	ko04122
CL1438.Contig18_All	ko00790	ko01100	ko04122
CL1438.Contig19_All	ko00790	ko01100	ko04122
CL1438.Contig1_All	ko00790	ko01100	ko04122
CL1438.Contig2_All	ko00790	ko01100	ko04122
CL1438.Contig3_All	ko00790	ko01100	ko04122
CL1438.Contig4_All	ko00790	ko01100	ko04122
CL1438.Contig5_All	ko00790	ko01100	ko04122
CL1438.Contig6_All	ko00790	ko01100	ko04122
CL1438.Contig7_All	ko00790	ko01100	ko04122
CL1438.Contig8_All	ko00790	ko01100	ko04122
CL1438.Contig9_All	ko00790	ko01100	ko04122
CL14382.Contig2_All	ko00010	ko00071	ko00350	ko00592	ko01100	ko01110	ko01200
CL14383.Contig1_All	ko04120
CL14383.Contig2_All	ko04120
CL14383.Contig3_All	ko04120
CL14383.Contig4_All	ko04120
CL14385.Contig1_All	ko03410
CL14385.Contig2_All	ko03410
CL14385.Contig5_All	ko03410
CL14386.Contig1_All	ko03010
CL14386.Contig2_All	ko03010
CL14386.Contig3_All	ko03010
CL14386.Contig4_All	ko03010
CL14386.Contig5_All	ko03010
CL14386.Contig6_All	ko03010
CL14386.Contig7_All	ko03010
CL14390.Contig2_All	ko03013	ko03015
CL14390.Contig3_All	ko00460	ko01110
CL14392.Contig2_All	ko04075
CL14392.Contig3_All	ko04075
CL14392.Contig4_All	ko04075
CL14392.Contig5_All	ko04075
CL14393.Contig1_All	ko03015
CL14393.Contig2_All	ko03015
CL14393.Contig3_All	ko03015
CL14396.Contig1_All	ko04626
CL14396.Contig2_All	ko04626
CL14396.Contig3_All	ko00940	ko01100	ko01110	ko04626
CL14396.Contig4_All	ko03013	ko03015	ko04626
CL14397.Contig1_All	ko00730	ko00900	ko01100	ko01110
CL14397.Contig2_All	ko00730	ko00900	ko01100	ko01110
CL14397.Contig3_All	ko00730	ko00900	ko01100	ko01110
CL14397.Contig4_All	ko00730	ko00900	ko01100	ko01110
CL14399.Contig1_All	ko00270	ko01100	ko01110
CL14399.Contig2_All	ko00270	ko01100	ko01110
CL14399.Contig3_All	ko00270	ko01100	ko01110
CL144.Contig13_All	ko04144
CL144.Contig15_All	ko03030	ko03410	ko03420	ko03430	ko04144
CL144.Contig25_All	ko03030	ko03410	ko03420	ko03430	ko04144
CL144.Contig29_All	ko04144
CL144.Contig2_All	ko03030	ko03410	ko03420	ko03430	ko04144
CL144.Contig32_All	ko03030	ko03410	ko03420	ko03430	ko04144
CL144.Contig33_All	ko03030	ko03410	ko03420	ko03430	ko04144
CL144.Contig35_All	ko04144
CL144.Contig36_All	ko03030	ko03410	ko03420	ko03430	ko04144
CL144.Contig37_All	ko03030	ko03410	ko03420	ko03430	ko04144
CL144.Contig39_All	ko03030	ko03410	ko03420	ko03430	ko04144
CL144.Contig42_All	ko04144
CL144.Contig5_All	ko04144
CL1440.Contig1_All	ko00904
CL1440.Contig2_All	ko00904
CL1440.Contig3_All	ko00904
CL14401.Contig1_All	ko00062	ko01100	ko01212
CL14401.Contig2_All	ko00062	ko01100	ko01212
CL14401.Contig3_All	ko00062	ko00500	ko01100	ko01212
CL14401.Contig4_All	ko00062	ko01100	ko01212
CL14409.Contig10_All	ko04075
CL14409.Contig11_All	ko04075
CL14409.Contig12_All	ko04075
CL14409.Contig1_All	ko04075
CL14409.Contig2_All	ko04075
CL14409.Contig3_All	ko04075
CL14409.Contig4_All	ko04075
CL14409.Contig5_All	ko04075
CL14409.Contig6_All	ko04075
CL14409.Contig7_All	ko04075
CL14409.Contig8_All	ko00940	ko01100	ko01110
CL14409.Contig9_All	ko04075
CL1441.Contig10_All	ko00561	ko01100	ko03018	ko04626
CL1441.Contig11_All	ko00561	ko01100	ko03018	ko04626
CL1441.Contig13_All	ko00561	ko01100	ko03018
CL1441.Contig14_All	ko00561	ko01100	ko03018	ko04626
CL1441.Contig15_All	ko00561	ko01100	ko03018	ko04626
CL1441.Contig16_All	ko00561	ko01100	ko03018	ko04626
CL1441.Contig17_All	ko00561	ko01100	ko03018
CL1441.Contig18_All	ko00561	ko01100	ko03018	ko04626
CL1441.Contig19_All	ko03018	ko04626
CL1441.Contig1_All	ko03018
CL1441.Contig20_All	ko00561	ko01100	ko03013	ko03015
CL1441.Contig21_All	ko00561	ko01100	ko03018	ko04626
CL1441.Contig22_All	ko00561	ko00940	ko01100	ko01110	ko03013	ko03015	ko03018
CL1441.Contig23_All	ko00561	ko01100	ko03013	ko03015	ko03018	ko04626
CL1441.Contig24_All	ko00561	ko01100	ko03013	ko03015	ko03018
CL1441.Contig25_All	ko00561	ko01100	ko03013	ko03015	ko03018
CL1441.Contig2_All	ko00230	ko00240	ko00561	ko01100	ko03013	ko03015	ko03018	ko03020
CL1441.Contig3_All	ko00561	ko01100	ko03013	ko03015	ko03018	ko04626
CL1441.Contig4_All	ko00561	ko01100	ko03013	ko03015	ko03018	ko04626
CL1441.Contig5_All	ko00561	ko01100	ko03018	ko04626
CL1441.Contig6_All	ko00561	ko01100	ko03018	ko04626
CL1441.Contig7_All	ko00230	ko00240	ko00561	ko01100	ko03013	ko03015	ko03018	ko03020
CL1441.Contig8_All	ko04626
CL14410.Contig1_All	ko04626
CL14412.Contig2_All	ko03013	ko03015
CL14412.Contig3_All	ko03013	ko03015
CL14412.Contig4_All	ko00940	ko01100	ko01110	ko03013	ko03015
CL14415.Contig3_All	ko04626
CL14415.Contig4_All	ko04626
CL14417.Contig1_All	ko03013	ko03015
CL14417.Contig2_All	ko03013	ko03015
CL14417.Contig3_All	ko03013	ko03015
CL14418.Contig1_All	ko03013	ko03015
CL14418.Contig2_All	ko00908	ko01100	ko01110	ko03013	ko03015	ko03018
CL14418.Contig3_All	ko00940	ko01100	ko01110
CL14418.Contig4_All	ko03013	ko03015	ko04626
CL14418.Contig5_All	ko03013	ko03015	ko04933
CL14418.Contig6_All	ko03013	ko03015	ko04933
CL1442.Contig1_All	ko03440
CL1442.Contig2_All	ko03440
CL1442.Contig3_All	ko03440
CL1442.Contig4_All	ko03440
CL1442.Contig5_All	ko03440
CL1442.Contig6_All	ko03440
CL1442.Contig7_All	ko03440
CL1442.Contig8_All	ko03440
CL14420.Contig1_All	ko00940	ko01100	ko01110	ko03060	ko04141	ko04145	ko04626
CL14420.Contig2_All	ko00940	ko01100	ko01110
CL14420.Contig3_All	ko00940	ko01100	ko01110	ko03060	ko04141	ko04145	ko04626
CL14420.Contig4_All	ko00940	ko01100	ko01110	ko03060	ko04141	ko04145	ko04626
CL14423.Contig1_All	ko00100	ko01100	ko01110
CL14423.Contig2_All	ko00100	ko01100	ko01110
CL14423.Contig3_All	ko00100	ko01100	ko01110
CL14423.Contig4_All	ko00100	ko01100	ko01110
CL14427.Contig1_All	ko00520	ko01100
CL14427.Contig2_All	ko00520	ko01100
CL14429.Contig1_All	ko03013	ko03015	ko03018
CL14429.Contig2_All	ko03013	ko03015	ko03018
CL14430.Contig1_All	ko03018
CL14430.Contig2_All	ko03018
CL14430.Contig3_All	ko03018
CL14430.Contig4_All	ko03018
CL14433.Contig1_All	ko03013	ko03015	ko04120	ko04141
CL14433.Contig2_All	ko03013	ko03015	ko04120	ko04141
CL14433.Contig3_All	ko03013	ko03015	ko04120	ko04141
CL14434.Contig3_All	ko00310	ko04144
CL14437.Contig1_All	ko03013	ko03015
CL14437.Contig2_All	ko03013	ko03015
CL14438.Contig1_All	ko04140
CL14438.Contig2_All	ko04140
CL14438.Contig3_All	ko04140
CL14439.Contig1_All	ko03013
CL14439.Contig2_All	ko03013
CL14439.Contig3_All	ko03013
CL1444.Contig1_All	ko00940	ko01100	ko01110
CL1444.Contig2_All	ko03013	ko03015
CL14440.Contig1_All	ko03040	ko04144
CL14440.Contig3_All	ko03040
CL14441.Contig3_All	ko03018
CL14442.Contig1_All	ko00100	ko01100	ko01110
CL14442.Contig2_All	ko00100	ko01100	ko01110
CL14445.Contig1_All	ko03010
CL14445.Contig2_All	ko03010
CL14446.Contig2_All	ko03013	ko03015
CL14446.Contig3_All	ko03013	ko03015
CL14446.Contig4_All	ko03013	ko03015
CL14452.Contig1_All	ko00740	ko01100	ko01110
CL14452.Contig2_All	ko00740	ko01100	ko01110
CL14452.Contig3_All	ko00740	ko01100	ko01110
CL14452.Contig4_All	ko00740	ko01100	ko01110
CL14455.Contig1_All	ko00190	ko01100	ko04145
CL14455.Contig2_All	ko00190	ko01100	ko04145
CL14455.Contig3_All	ko00190	ko01100	ko04145
CL14455.Contig4_All	ko00190	ko01100	ko04145
CL14456.Contig2_All	ko03013	ko03015
CL14457.Contig4_All	ko00250	ko00760	ko01100
CL14457.Contig5_All	ko00250	ko00760	ko01100
CL14459.Contig1_All	ko03013	ko03015	ko04626
CL14459.Contig2_All	ko03010	ko04626
CL14459.Contig3_All	ko03013	ko03015	ko04626
CL14459.Contig5_All	ko03013	ko03015	ko04626
CL1446.Contig10_All	ko00760	ko01100
CL1446.Contig11_All	ko00760	ko01100
CL1446.Contig12_All	ko00760	ko01100
CL1446.Contig13_All	ko00760	ko01100
CL1446.Contig1_All	ko00760	ko01100
CL1446.Contig2_All	ko00760	ko01100
CL1446.Contig3_All	ko00760	ko01100
CL1446.Contig4_All	ko00760	ko01100
CL1446.Contig5_All	ko00760	ko01100
CL1446.Contig6_All	ko00760	ko01100
CL1446.Contig7_All	ko00760	ko01100
CL1446.Contig8_All	ko00760	ko01100
CL1446.Contig9_All	ko00760	ko01100
CL14461.Contig4_All	ko03013	ko03015
CL14463.Contig7_All	ko04144
CL14464.Contig2_All	ko04144
CL14465.Contig1_All	ko04146
CL14465.Contig2_All	ko04146
CL14465.Contig3_All	ko04146
CL14465.Contig4_All	ko04146
CL14466.Contig2_All	ko03022
CL14466.Contig3_All	ko03022
CL14466.Contig4_All	ko03022
CL14466.Contig5_All	ko00130	ko01100	ko01110	ko03022
CL14469.Contig1_All	ko00190	ko01100
CL14469.Contig2_All	ko00190	ko01100
CL14469.Contig3_All	ko00190	ko01100
CL1447.Contig1_All	ko00500	ko00520	ko01100
CL1447.Contig2_All	ko00500	ko00520	ko01100
CL1447.Contig3_All	ko00500	ko00520	ko01100
CL1447.Contig4_All	ko00500	ko00520	ko01100
CL1447.Contig5_All	ko00500	ko00520	ko01100
CL14470.Contig1_All	ko04141
CL14470.Contig2_All	ko04141
CL14470.Contig3_All	ko04141
CL14470.Contig4_All	ko04141
CL14474.Contig1_All	ko00860
CL14474.Contig2_All	ko00860
CL14476.Contig1_All	ko03430
CL14476.Contig2_All	ko03420	ko04141	ko04144	ko04933
CL14477.Contig10_All	ko04141
CL14477.Contig11_All	ko04141
CL14477.Contig1_All	ko04141
CL14477.Contig2_All	ko04141
CL14477.Contig3_All	ko04141
CL14477.Contig4_All	ko04141
CL14477.Contig5_All	ko04141
CL14477.Contig6_All	ko04141
CL14477.Contig7_All	ko04141
CL14477.Contig8_All	ko04141
CL14477.Contig9_All	ko04141
CL1448.Contig1_All	ko00330	ko00360	ko00380
CL1448.Contig2_All	ko00330	ko00360	ko00380
CL1448.Contig3_All	ko00330	ko00360	ko00380
CL1448.Contig4_All	ko00330	ko00360	ko00380
CL1448.Contig5_All	ko00330	ko00360	ko00380
CL1448.Contig6_All	ko00330	ko00360	ko00380
CL14482.Contig10_All	ko04144
CL14482.Contig12_All	ko04144
CL14482.Contig17_All	ko00520	ko01100
CL14482.Contig1_All	ko04144
CL14482.Contig21_All	ko04144
CL14482.Contig22_All	ko00940	ko01100	ko01110	ko04144
CL14482.Contig25_All	ko04144
CL14482.Contig26_All	ko04144
CL14482.Contig27_All	ko04144
CL14482.Contig28_All	ko03013
CL14482.Contig30_All	ko03013	ko03015
CL14482.Contig31_All	ko03040	ko04144
CL14482.Contig32_All	ko00520	ko01100
CL14482.Contig36_All	ko00520	ko01100
CL14482.Contig40_All	ko04144
CL14482.Contig5_All	ko04144
CL14482.Contig7_All	ko04144
CL14486.Contig1_All	ko03010
CL14486.Contig2_All	ko03010
CL14487.Contig1_All	ko03420	ko04120
CL14487.Contig2_All	ko03420	ko04120
CL14488.Contig1_All	ko03440
CL14488.Contig2_All	ko03440
CL14489.Contig1_All	ko00053	ko00562
CL14489.Contig2_All	ko00053	ko00562
CL14489.Contig3_All	ko00053	ko00562
CL14489.Contig4_All	ko00053	ko00562
CL1449.Contig1_All	ko00940	ko01100	ko01110
CL1449.Contig3_All	ko00520	ko01100
CL1449.Contig4_All	ko00520	ko00940	ko01100	ko01110
CL1449.Contig5_All	ko00520	ko01100
CL1449.Contig6_All	ko00940	ko01100	ko01110
CL1449.Contig7_All	ko00520	ko01100
CL1449.Contig8_All	ko00940	ko01100	ko01110
CL1449.Contig9_All	ko00940	ko01100	ko01110
CL14492.Contig2_All	ko00940	ko01100	ko01110	ko03013	ko03015
CL14494.Contig2_All	ko04626
CL14495.Contig2_All	ko00940	ko01100	ko01110
CL14495.Contig3_All	ko00940	ko01100	ko01110
CL14496.Contig1_All	ko03040
CL145.Contig1_All	ko00195
CL145.Contig2_All	ko00195
CL145.Contig3_All	ko00195
CL145.Contig4_All	ko00195
CL145.Contig5_All	ko00195
CL145.Contig6_All	ko00195
CL1450.Contig1_All	ko03010
CL1450.Contig2_All	ko03010
CL1450.Contig3_All	ko03010
CL1450.Contig4_All	ko03010
CL14500.Contig1_All	ko00460	ko00500	ko00511	ko00561	ko00860	ko00900	ko00940	ko01100	ko01110
CL14500.Contig2_All	ko00460	ko00500	ko00511	ko00561	ko00860	ko00900	ko00940	ko01100	ko01110
CL14500.Contig3_All	ko00460	ko00500	ko00511	ko00561	ko00860	ko00900	ko00940	ko01100	ko01110
CL14500.Contig4_All	ko00460	ko00500	ko00511	ko00561	ko00860	ko00900	ko00940	ko01100	ko01110
CL14500.Contig5_All	ko00460	ko00500	ko00511	ko00561	ko00860	ko00900	ko00940	ko01100	ko01110
CL14500.Contig6_All	ko00460	ko00500	ko00511	ko00561	ko00860	ko00900	ko00940	ko01100	ko01110
CL14502.Contig1_All	ko04146
CL14502.Contig2_All	ko04146
CL14503.Contig2_All	ko00380	ko01100
CL14503.Contig3_All	ko00380	ko01100
CL14503.Contig4_All	ko00380	ko01100
CL14505.Contig2_All	ko00970	ko01100
CL14506.Contig1_All	ko03013	ko03015
CL14507.Contig1_All	ko04626
CL14507.Contig2_All	ko04626
CL14507.Contig3_All	ko04626
CL14507.Contig4_All	ko04626
CL14507.Contig5_All	ko04626
CL14507.Contig6_All	ko04626
CL14507.Contig7_All	ko04626
CL14507.Contig8_All	ko04626
CL14508.Contig1_All	ko00760	ko01100
CL14508.Contig2_All	ko00760	ko01100
CL14508.Contig3_All	ko00760	ko01100
CL14508.Contig4_All	ko00760	ko01100
CL14508.Contig5_All	ko00760	ko01100
CL14508.Contig6_All	ko00760	ko01100
CL14508.Contig7_All	ko00760	ko01100
CL14508.Contig8_All	ko00760	ko01100
CL14508.Contig9_All	ko00760	ko01100
CL14509.Contig1_All	ko03010
CL14509.Contig2_All	ko03010
CL14509.Contig3_All	ko03010
CL14509.Contig4_All	ko03010
CL14509.Contig5_All	ko03010
CL14509.Contig6_All	ko03010
CL14509.Contig7_All	ko03010
CL14509.Contig8_All	ko03010
CL14509.Contig9_All	ko03010
CL1451.Contig1_All	ko00190	ko00860	ko01100	ko01110	ko04626
CL1451.Contig2_All	ko00190	ko00860	ko01100	ko01110	ko04626
CL1451.Contig3_All	ko00190	ko00860	ko01100	ko01110	ko04626
CL1451.Contig4_All	ko00190	ko00860	ko01100	ko01110	ko04626
CL1451.Contig5_All	ko00190	ko00860	ko01100	ko01110	ko04626
CL14510.Contig2_All	ko04144
CL14510.Contig3_All	ko04144
CL14513.Contig1_All	ko00051	ko00230	ko00500
CL14513.Contig2_All	ko00051	ko00230	ko00500
CL14513.Contig3_All	ko00051	ko00230	ko00500
CL14513.Contig4_All	ko00051	ko00230	ko00500
CL14513.Contig5_All	ko00051	ko00230	ko00500
CL14513.Contig6_All	ko00051	ko00230	ko00500
CL14514.Contig1_All	ko04144
CL14514.Contig2_All	ko04144
CL14514.Contig3_All	ko04144
CL14514.Contig4_All	ko04144
CL14514.Contig5_All	ko04144
CL14515.Contig4_All	ko00130	ko00520	ko01100	ko01110
CL1452.Contig2_All	ko01100	ko03015
CL1452.Contig3_All	ko01100
CL1452.Contig4_All	ko01100
CL1452.Contig5_All	ko01100
CL1452.Contig6_All	ko01100
CL1452.Contig7_All	ko01100
CL14521.Contig1_All	ko00230	ko00240	ko01100	ko03020
CL14521.Contig3_All	ko04144
CL14521.Contig4_All	ko04144
CL14522.Contig3_All	ko03022
CL14522.Contig4_All	ko03022
CL14524.Contig19_All	ko04626
CL14525.Contig1_All	ko00940	ko01100	ko01110
CL14527.Contig1_All	ko03010	ko04144
CL14527.Contig2_All	ko03010	ko04144
CL14527.Contig3_All	ko03010
CL14527.Contig4_All	ko03010	ko04144
CL14528.Contig1_All	ko03060
CL14528.Contig2_All	ko03060
CL1453.Contig10_All	ko03008	ko03013
CL1453.Contig11_All	ko03008	ko03013
CL1453.Contig1_All	ko03008	ko03013
CL1453.Contig2_All	ko03008	ko03013
CL1453.Contig3_All	ko03008	ko03013
CL1453.Contig4_All	ko03008	ko03013
CL1453.Contig5_All	ko03008	ko03013
CL1453.Contig6_All	ko03008	ko03013
CL1453.Contig7_All	ko03008	ko03013
CL1453.Contig8_All	ko03008	ko03013
CL1453.Contig9_All	ko03008	ko03013
CL14531.Contig1_All	ko00906	ko01100	ko01110
CL14531.Contig2_All	ko00906	ko01100	ko01110
CL14532.Contig1_All	ko00591	ko00592	ko01100	ko01110
CL14532.Contig2_All	ko00591	ko00592	ko01100	ko01110
CL14532.Contig3_All	ko00591	ko00592	ko01100	ko01110
CL14532.Contig4_All	ko00591	ko00592	ko01100	ko01110
CL14532.Contig5_All	ko00591	ko00592	ko01100	ko01110
CL14533.Contig1_All	ko03013	ko03015	ko04626
CL14533.Contig2_All	ko03013	ko03015	ko04626
CL14536.Contig1_All	ko03420
CL14536.Contig2_All	ko03420
CL14536.Contig3_All	ko03420
CL1454.Contig1_All	ko04146
CL1454.Contig2_All	ko04146
CL1454.Contig3_All	ko04146
CL1454.Contig4_All	ko04146
CL1454.Contig5_All	ko04146
CL14544.Contig1_All	ko03013	ko03015	ko04626
CL14544.Contig2_All	ko04626
CL14548.Contig2_All	ko00010	ko00230	ko00620	ko01100	ko01110	ko01200	ko01230
[truncated: 2,536,308 more chars]
