# Supplementary material for: Transcriptomics analysis of the flowering regulatory genes involved in the herbicide resistance of Asia minor bluegrass (Polypogon fugax)
Source: BMC Genomics. 2017 Dec 6;18:953. doi: 10.1186/s12864-017-4324-z (PMC5719899; doi:10.1186/s12864-017-4324-z)
Supplement: Supplementary file 3 — Summary of sequencing reads after filtering. Table S3. Quality metrics of unigenes. Table S4. Summary of functional annotation result. Table S5. All-unigenes with a COG classification. Table S6. All-unigenes categorized by GO terns. Table S7. Unigenes mapped onto KEGG pathways. Table S8. TF prediction results. Table S9. MYB family. Table S10. MYB-related family. Table S11. MADS-box family. Table S12. NAC family. Table S13. mTERF family. Table S14. ABI3VP1 family. Table S15. AP2-EREBP family. Table S16. bHLH family. Table S17. GRAS family. (ZIP 3364 kb) [file 12864_2017_4324_MOESM3_ESM.zip › Supplemental Table S8.xls]

Unigene	TF_family	Included_domain	Excluded_domain	PlntfDB_link
CL3879.Contig1_All	C2H2	zf-C2H2	PHD	show details
CL2780.Contig3_All	MYB-related	Myb_DNA-binding	ARID,G2-like,Response_reg,SNF2_N,trihelix	show details
CL2780.Contig3_All	MYB	Myb_DNA-binding	ARID,Response_reg,SNF2_N	show details
Unigene31164_All	AP2-EREBP	AP2	-	show details
CL19396.Contig2_All	MYB	Myb_DNA-binding	ARID,Response_reg,SNF2_N	show details
CL19396.Contig2_All	G2-like	G2-like	Response_reg	show details
CL21282.Contig1_All	Trihelix	trihelix	-	show details
Unigene58629_All	AP2-EREBP	AP2	-	show details
CL4022.Contig5_All	HB	Homeobox,KNOX1,KNOX2	-	show details
CL179.Contig15_All	EIL	EIN3	-	show details
CL8738.Contig2_All	bHLH	HLH	-	show details
CL21140.Contig4_All	WRKY	WRKY	-	show details
Unigene52832_All	NAC	NAM	-	show details
CL3908.Contig1_All	zf-HD	ZF-HD_dimer	-	show details
CL1895.Contig2_All	Trihelix	trihelix	-	show details
Unigene32844_All	MYB-related	Myb_DNA-binding	ARID,G2-like,Response_reg,SNF2_N,trihelix	show details
Unigene32844_All	MYB	Myb_DNA-binding	ARID,Response_reg,SNF2_N	show details
CL20673.Contig3_All	ARF	Auxin_resp	-	show details
CL21328.Contig12_All	C2H2	zf-C2H2	PHD	show details
CL21191.Contig26_All	bZIP	bZIP_1,bZIP_2,bZIP_Maf	HLH	show details
CL13295.Contig1_All	WRKY	WRKY	-	show details
Unigene55589_All	WRKY	WRKY	-	show details
CL3545.Contig10_All	LOB	DUF260	-	show details
CL6034.Contig1_All	MYB-related	Myb_DNA-binding	ARID,G2-like,Response_reg,SNF2_N,trihelix	show details
CL6034.Contig1_All	MYB	Myb_DNA-binding	ARID,Response_reg,SNF2_N	show details
CL21202.Contig1_All	ARF	Auxin_resp	-	show details
Unigene37151_All	FAR1	FAR1	-	show details
CL4384.Contig3_All	GeBP	DUF573	-	show details
CL5788.Contig10_All	AP2-EREBP	AP2	-	show details
CL912.Contig5_All	mTERF	mTERF	-	show details
CL19396.Contig6_All	MYB	Myb_DNA-binding	ARID,Response_reg,SNF2_N	show details
CL19396.Contig6_All	G2-like	G2-like	Response_reg	show details
Unigene30526_All	MYB-related	Myb_DNA-binding	ARID,G2-like,Response_reg,SNF2_N,trihelix	show details
Unigene30526_All	MYB	Myb_DNA-binding	ARID,Response_reg,SNF2_N	show details
CL13082.Contig6_All	bHLH	HLH	-	show details
CL768.Contig42_All	MYB-related	Myb_DNA-binding	ARID,G2-like,Response_reg,SNF2_N,trihelix	show details
CL768.Contig42_All	MYB	Myb_DNA-binding	ARID,Response_reg,SNF2_N	show details
CL19459.Contig3_All	AP2-EREBP	AP2	-	show details
CL1907.Contig3_All	TIG	TIG	-	show details
CL1092.Contig4_All	zf-HD	ZF-HD_dimer	-	show details
CL14037.Contig2_All	AP2-EREBP	AP2	-	show details
Unigene61827_All	SBP	SBP	-	show details
CL21386.Contig5_All	PLATZ	PLATZ	-	show details
CL276.Contig7_All	C2H2	zf-C2H2	PHD	show details
Unigene31408_All	mTERF	mTERF	-	show details
CL20994.Contig4_All	RWP-RK	RWP-RK	-	show details
Unigene62232_All	MADS	SRF-TF	-	show details
CL20587.Contig3_All	WRKY	WRKY	-	show details
Unigene41103_All	MYB-related	Myb_DNA-binding	ARID,G2-like,Response_reg,SNF2_N,trihelix	show details
Unigene41103_All	MYB	Myb_DNA-binding	ARID,Response_reg,SNF2_N	show details
CL2642.Contig3_All	bHLH	HLH	-	show details
Unigene24963_All	C2C2-GATA	GATA	-	show details
CL13692.Contig1_All	MYB-related	Myb_DNA-binding	ARID,G2-like,Response_reg,SNF2_N,trihelix	show details
CL13692.Contig1_All	MYB	Myb_DNA-binding	ARID,Response_reg,SNF2_N	show details
CL4252.Contig7_All	MYB-related	Myb_DNA-binding	ARID,G2-like,Response_reg,SNF2_N,trihelix	show details
CL4252.Contig7_All	MYB	Myb_DNA-binding	ARID,Response_reg,SNF2_N	show details
CL3865.Contig4_All	C2C2-GATA	GATA	-	show details
CL9053.Contig5_All	FAR1	FAR1	-	show details
CL17371.Contig1_All	SBP	SBP	-	show details
Unigene10462_All	NAC	NAM	-	show details
Unigene21013_All	mTERF	mTERF	-	show details
CL11121.Contig4_All	HSF	HSF_DNA-bind	-	show details
Unigene30163_All	mTERF	mTERF	-	show details
CL1429.Contig5_All	E2F-DP	E2F_TDP	-	show details
CL4635.Contig16_All	C2C2-CO-like	CCT,zf-B_box	GATA,PLATZ	show details
CL14311.Contig4_All	MYB-related	Myb_DNA-binding	ARID,G2-like,Response_reg,SNF2_N,trihelix	show details
CL14311.Contig4_All	MYB	Myb_DNA-binding	ARID,Response_reg,SNF2_N	show details
Unigene74301_All	MYB-related	Myb_DNA-binding	ARID,G2-like,Response_reg,SNF2_N,trihelix	show details
Unigene74301_All	MYB	Myb_DNA-binding	ARID,Response_reg,SNF2_N	show details
Unigene52131_All	Alfin-like	Alfin-like	DDT,Homeobox,JmjC,JmjN	show details
CL3809.Contig21_All	GRAS	GRAS	-	show details
Unigene44797_All	bHLH	HLH	-	show details
CL12188.Contig6_All	ABI3VP1	B3	AP2,Auxin_resp	show details
CL13248.Contig2_All	WRKY	WRKY	-	show details
CL177.Contig2_All	bHLH	HLH	-	show details
CL5788.Contig14_All	AP2-EREBP	AP2	-	show details
CL11716.Contig3_All	RWP-RK	RWP-RK	-	show details
Unigene47432_All	bHLH	HLH	-	show details
CL7719.Contig1_All	bHLH	HLH	-	show details
Unigene4668_All	MYB-related	Myb_DNA-binding	ARID,G2-like,Response_reg,SNF2_N,trihelix	show details
Unigene4668_All	MYB	Myb_DNA-binding	ARID,Response_reg,SNF2_N	show details
CL328.Contig6_All	C2C2-YABBY	YABBY	-	show details
CL328.Contig4_All	C2C2-YABBY	YABBY	-	show details
Unigene24667_All	ARF	Auxin_resp	-	show details
Unigene35846_All	BSD	BSD	-	show details
Unigene22740_All	EIL	EIN3	-	show details
Unigene6132_All	NAC	NAM	-	show details
CL7700.Contig13_All	WRKY	WRKY	-	show details
CL16972.Contig1_All	C2H2	zf-C2H2	PHD	show details
CL13133.Contig6_All	C3H	zf-CCCH	PHD,SNF2_N,zf-C2H2	show details
CL20691.Contig4_All	GRAS	GRAS	-	show details
CL12439.Contig1_All	MYB-related	Myb_DNA-binding	ARID,G2-like,Response_reg,SNF2_N,trihelix	show details
CL12439.Contig1_All	MYB	Myb_DNA-binding	ARID,Response_reg,SNF2_N	show details
Unigene20875_All	GRAS	GRAS	-	show details
CL3545.Contig11_All	LOB	DUF260	-	show details
Unigene47773_All	FAR1	FAR1	-	show details
CL276.Contig3_All	C2H2	zf-C2H2	PHD	show details
CL3181.Contig2_All	bHLH	HLH	-	show details
Unigene39071_All	OFP	Ovate	-	show details
CL20229.Contig12_All	AP2-EREBP	AP2	-	show details
CL7519.Contig2_All	mTERF	mTERF	-	show details
CL13193.Contig1_All	Trihelix	trihelix	-	show details
Unigene71197_All	zf-HD	ZF-HD_dimer	-	show details
CL21140.Contig6_All	WRKY	WRKY	-	show details
CL12171.Contig3_All	bHLH	HLH	-	show details
CL5812.Contig3_All	AP2-EREBP	AP2	-	show details
CL16019.Contig7_All	AP2-EREBP	AP2	-	show details
CL16433.Contig1_All	MYB	Myb_DNA-binding	ARID,Response_reg,SNF2_N	show details
CL16433.Contig1_All	G2-like	G2-like	Response_reg	show details
CL13049.Contig1_All	WRKY	WRKY	-	show details
CL1493.Contig3_All	C2C2-CO-like	CCT,zf-B_box	GATA,PLATZ	show details
CL13884.Contig2_All	bHLH	HLH	-	show details
CL5904.Contig37_All	MYB-related	Myb_DNA-binding	ARID,G2-like,Response_reg,SNF2_N,trihelix	show details
CL5904.Contig37_All	MYB	Myb_DNA-binding	ARID,Response_reg,SNF2_N	show details
CL1195.Contig2_All	Tify	tify	GATA	show details
CL13049.Contig3_All	WRKY	WRKY	-	show details
Unigene36_All	C2H2	zf-C2H2	PHD	show details
CL2479.Contig1_All	C3H	zf-CCCH	PHD,SNF2_N,zf-C2H2	show details
CL3380.Contig2_All	HB	Homeobox,KNOX1,KNOX2	-	show details
CL4497.Contig15_All	MYB-related	Myb_DNA-binding	ARID,G2-like,Response_reg,SNF2_N,trihelix	show details
CL4497.Contig15_All	MYB	Myb_DNA-binding	ARID,Response_reg,SNF2_N	show details
CL20229.Contig6_All	AP2-EREBP	AP2	-	show details
CL493.Contig1_All	MADS	SRF-TF	-	show details
CL768.Contig3_All	MYB-related	Myb_DNA-binding	ARID,G2-like,Response_reg,SNF2_N,trihelix	show details
CL768.Contig3_All	MYB	Myb_DNA-binding	ARID,Response_reg,SNF2_N	show details
CL10124.Contig2_All	Sigma70-like	Sigma70_r2,Sigma70_r3,Sigma70_r4	-	show details
CL20673.Contig2_All	ARF	Auxin_resp	-	show details
Unigene38883_All	MYB-related	Myb_DNA-binding	ARID,G2-like,Response_reg,SNF2_N,trihelix	show details
Unigene38883_All	MYB	Myb_DNA-binding	ARID,Response_reg,SNF2_N	show details
Unigene58315_All	TUB	Tub	-	show details
CL14262.Contig1_All	zf-HD	ZF-HD_dimer	-	show details
CL5904.Contig8_All	MYB-related	Myb_DNA-binding	ARID,G2-like,Response_reg,SNF2_N,trihelix	show details
CL5904.Contig8_All	MYB	Myb_DNA-binding	ARID,Response_reg,SNF2_N	show details
Unigene59084_All	mTERF	mTERF	-	show details
CL10737.Contig5_All	MYB-related	Myb_DNA-binding	ARID,G2-like,Response_reg,SNF2_N,trihelix	show details
CL10737.Contig5_All	MYB	Myb_DNA-binding	ARID,Response_reg,SNF2_N	show details
CL8519.Contig2_All	AP2-EREBP	AP2	-	show details
CL11672.Contig1_All	Alfin-like	Alfin-like	DDT,Homeobox,JmjC,JmjN	show details
CL12857.Contig4_All	C2H2	zf-C2H2	PHD	show details
CL5381.Contig4_All	Alfin-like	Alfin-like	DDT,Homeobox,JmjC,JmjN	show details
CL5565.Contig3_All	NAC	NAM	-	show details
Unigene58321_All	TUB	Tub	-	show details
Unigene37242_All	Alfin-like	Alfin-like	DDT,Homeobox,JmjC,JmjN	show details
CL9752.Contig4_All	TCP	TCP	-	show details
CL5734.Contig5_All	MYB-related	Myb_DNA-binding	ARID,G2-like,Response_reg,SNF2_N,trihelix	show details
CL5734.Contig5_All	MYB	Myb_DNA-binding	ARID,Response_reg,SNF2_N	show details
CL6193.Contig15_All	bHLH	HLH	-	show details
CL19247.Contig3_All	ARR-B	G2-like,Myb_DNA-binding,Response_reg	CCT	show details
CL11456.Contig2_All	C2C2-CO-like	CCT,zf-B_box	GATA,PLATZ	show details
Unigene81847_All	mTERF	mTERF	-	show details
Unigene24051_All	SRS	DUF702	-	show details
CL3809.Contig16_All	GRAS	GRAS	-	show details
CL21256.Contig11_All	C2C2-GATA	GATA	-	show details
CL14892.Contig3_All	bHLH	HLH	-	show details
Unigene5809_All	NAC	NAM	-	show details
Unigene33_All	C2H2	zf-C2H2	PHD	show details
CL19443.Contig5_All	GRAS	GRAS	-	show details
CL2347.Contig4_All	TCP	TCP	-	show details
Unigene12320_All	ARF	Auxin_resp	-	show details
CL4420.Contig26_All	AP2-EREBP	AP2	-	show details
Unigene880_All	WRKY	WRKY	-	show details
Unigene5241_All	ABI3VP1	B3	AP2,Auxin_resp	show details
CL13508.Contig2_All	MYB-related	Myb_DNA-binding	ARID,G2-like,Response_reg,SNF2_N,trihelix	show details
CL13508.Contig2_All	MYB	Myb_DNA-binding	ARID,Response_reg,SNF2_N	show details
CL9523.Contig2_All	AP2-EREBP	AP2	-	show details
CL4720.Contig1_All	BSD	BSD	-	show details
CL4399.Contig3_All	WRKY	WRKY	-	show details
Unigene56479_All	CSD	CSD	-	show details
CL6565.Contig2_All	HSF	HSF_DNA-bind	-	show details
CL20064.Contig11_All	CSD	CSD	-	show details
CL6938.Contig5_All	WRKY	WRKY	-	show details
CL3329.Contig10_All	C3H	zf-CCCH	PHD,SNF2_N,zf-C2H2	show details
CL3483.Contig2_All	NAC	NAM	-	show details
CL525.Contig10_All	bHLH	HLH	-	show details
Unigene58293_All	bHLH	HLH	-	show details
Unigene36615_All	mTERF	mTERF	-	show details
CL20272.Contig1_All	C2C2-Dof	zf-Dof	-	show details
CL4210.Contig3_All	WRKY	WRKY	-	show details
CL8406.Contig3_All	WRKY	WRKY	-	show details
Unigene42101_All	OFP	Ovate	-	show details
CL2734.Contig3_All	AP2-EREBP	AP2	-	show details
CL1147.Contig2_All	LIM	LIM	-	show details
CL10768.Contig4_All	AP2-EREBP	AP2	-	show details
CL16186.Contig2_All	AP2-EREBP	AP2	-	show details
CL20549.Contig7_All	WRKY	WRKY	-	show details
CL16130.Contig2_All	C2H2	zf-C2H2	PHD	show details
Unigene48705_All	NAC	NAM	-	show details
CL12197.Contig6_All	SBP	SBP	-	show details
CL5593.Contig2_All	C2H2	zf-C2H2	PHD	show details
CL6218.Contig1_All	GRAS	GRAS	-	show details
CL2031.Contig2_All	mTERF	mTERF	-	show details
CL419.Contig20_All	HSF	HSF_DNA-bind	-	show details
CL6193.Contig9_All	bHLH	HLH	-	show details
CL14780.Contig2_All	bHLH	HLH	-	show details
CL17943.Contig6_All	AP2-EREBP	AP2	-	show details
Unigene9395_All	NAC	NAM	-	show details
CL10459.Contig9_All	ABI3VP1	B3	AP2,Auxin_resp	show details
CL13387.Contig1_All	zf-HD	ZF-HD_dimer	-	show details
CL15128.Contig1_All	AP2-EREBP	AP2	-	show details
CL179.Contig7_All	EIL	EIN3	-	show details
Unigene8204_All	mTERF	mTERF	-	show details
CL4438.Contig19_All	GeBP	DUF573	-	show details
Unigene29607_All	AP2-EREBP	AP2	-	show details
Unigene27318_All	mTERF	mTERF	-	show details
CL3653.Contig20_All	MYB-related	Myb_DNA-binding	ARID,G2-like,Response_reg,SNF2_N,trihelix	show details
CL3653.Contig20_All	MYB	Myb_DNA-binding	ARID,Response_reg,SNF2_N	show details
CL8219.Contig9_All	LIM	LIM	-	show details
CL9005.Contig6_All	C3H	zf-CCCH	PHD,SNF2_N,zf-C2H2	show details
CL13193.Contig2_All	Trihelix	trihelix	-	show details
CL13692.Contig5_All	MYB-related	Myb_DNA-binding	ARID,G2-like,Response_reg,SNF2_N,trihelix	show details
CL13692.Contig5_All	MYB	Myb_DNA-binding	ARID,Response_reg,SNF2_N	show details
CL5788.Contig12_All	AP2-EREBP	AP2	-	show details
Unigene51611_All	VOZ	VOZ	-	show details
Unigene36102_All	HSF	HSF_DNA-bind	-	show details
CL11359.Contig1_All	HRT	HRT	-	show details
CL19443.Contig7_All	GRAS	GRAS	-	show details
Unigene1_All	C2H2	zf-C2H2	PHD	show details
Unigene38426_All	bHLH	HLH	-	show details
CL3865.Contig6_All	C2C2-GATA	GATA	-	show details
CL7015.Contig17_All	HSF	HSF_DNA-bind	-	show details
CL4399.Contig5_All	WRKY	WRKY	-	show details
Unigene52301_All	MADS	SRF-TF	-	show details
CL3131.Contig21_All	PLATZ	PLATZ	-	show details
CL4749.Contig11_All	bHLH	HLH	-	show details
Unigene58424_All	BSD	BSD	-	show details
CL21282.Contig2_All	Trihelix	trihelix	-	show details
CL1441.Contig17_All	NAC	NAM	-	show details
Unigene35777_All	mTERF	mTERF	-	show details
CL17969.Contig42_All	C3H	zf-CCCH	PHD,SNF2_N,zf-C2H2	show details
CL4600.Contig15_All	MADS	SRF-TF	-	show details
Unigene51872_All	TUB	Tub	-	show details
CL102.Contig17_All	ARF	Auxin_resp	-	show details
CL19114.Contig3_All	MADS	SRF-TF	-	show details
CL4635.Contig20_All	C2C2-CO-like	CCT,zf-B_box	GATA,PLATZ	show details
CL21256.Contig9_All	C2C2-GATA	GATA	-	show details
Unigene15211_All	FHA	FHA	-	show details
CL18645.Contig7_All	WRKY	WRKY	-	show details
CL21191.Contig8_All	bZIP	bZIP_1,bZIP_2,bZIP_Maf	HLH	show details
CL6984.Contig1_All	MYB	Myb_DNA-binding	ARID,Response_reg,SNF2_N	show details
CL6984.Contig1_All	G2-like	G2-like	Response_reg	show details
CL4446.Contig3_All	HB	Homeobox,KNOX1,KNOX2	-	show details
CL14409.Contig5_All	GRAS	GRAS	-	show details
CL11778.Contig2_All	MYB	Myb_DNA-binding	ARID,Response_reg,SNF2_N	show details
CL11778.Contig2_All	G2-like	G2-like	Response_reg	show details
CL10685.Contig2_All	LIM	LIM	-	show details
CL760.Contig1_All	ABI3VP1	B3	AP2,Auxin_resp	show details
Unigene18624_All	mTERF	mTERF	-	show details
Unigene27265_All	mTERF	mTERF	-	show details
Unigene17153_All	GRAS	GRAS	-	show details
CL102.Contig16_All	ARF	Auxin_resp	-	show details
CL14951.Contig2_All	WRKY	WRKY	-	show details
Unigene28472_All	C2C2-GATA	GATA	-	show details
CL2780.Contig8_All	MYB-related	Myb_DNA-binding	ARID,G2-like,Response_reg,SNF2_N,trihelix	show details
CL2780.Contig8_All	MYB	Myb_DNA-binding	ARID,Response_reg,SNF2_N	show details
CL17672.Contig2_All	MYB	Myb_DNA-binding	ARID,Response_reg,SNF2_N	show details
CL17672.Contig2_All	G2-like	G2-like	Response_reg	show details
Unigene69797_All	MYB-related	Myb_DNA-binding	ARID,G2-like,Response_reg,SNF2_N,trihelix	show details
Unigene69797_All	MYB	Myb_DNA-binding	ARID,Response_reg,SNF2_N	show details
CL9438.Contig3_All	FHA	FHA	-	show details
CL714.Contig4_All	AP2-EREBP	AP2	-	show details
CL1195.Contig16_All	Tify	tify	GATA	show details
Unigene7769_All	FHA	FHA	-	show details
CL16261.Contig2_All	FAR1	FAR1	-	show details
CL18853.Contig2_All	TCP	TCP	-	show details
Unigene35827_All	MYB-related	Myb_DNA-binding	ARID,G2-like,Response_reg,SNF2_N,trihelix	show details
Unigene35827_All	MYB	Myb_DNA-binding	ARID,Response_reg,SNF2_N	show details
CL525.Contig8_All	bHLH	HLH	-	show details
CL20742.Contig1_All	C3H	zf-CCCH	PHD,SNF2_N,zf-C2H2	show details
CL217.Contig3_All	WRKY	WRKY	-	show details
Unigene24269_All	NAC	NAM	-	show details
CL2479.Contig18_All	C3H	zf-CCCH	PHD,SNF2_N,zf-C2H2	show details
Unigene80915_All	bHLH	HLH	-	show details
CL21328.Contig15_All	C2H2	zf-C2H2	PHD	show details
CL21435.Contig1_All	SBP	SBP	-	show details
CL768.Contig52_All	MYB-related	Myb_DNA-binding	ARID,G2-like,Response_reg,SNF2_N,trihelix	show details
CL768.Contig52_All	MYB	Myb_DNA-binding	ARID,Response_reg,SNF2_N	show details
CL3840.Contig5_All	AP2-EREBP	AP2	-	show details
CL5788.Contig9_All	AP2-EREBP	AP2	-	show details
CL21328.Contig5_All	C2H2	zf-C2H2	PHD	show details
Unigene25015_All	AP2-EREBP	AP2	-	show details
CL244.Contig22_All	bHLH	HLH	-	show details
CL8540.Contig3_All	Sigma70-like	Sigma70_r2,Sigma70_r3,Sigma70_r4	-	show details
CL3234.Contig3_All	RWP-RK	RWP-RK	-	show details
Unigene32622_All	AP2-EREBP	AP2	-	show details
CL19149.Contig2_All	NAC	NAM	-	show details
CL13888.Contig2_All	bHLH	HLH	-	show details
CL13082.Contig2_All	bHLH	HLH	-	show details
CL2381.Contig9_All	TAZ	zf-TAZ	PHD	show details
Unigene9894_All	NAC	NAM	-	show details
CL21168.Contig16_All	GeBP	DUF573	-	show details
CL10875.Contig1_All	bHLH	HLH	-	show details
CL9141.Contig5_All	NAC	NAM	-	show details
Unigene15839_All	ABI3VP1	B3	AP2,Auxin_resp	show details
CL15310.Contig4_All	MYB-related	Myb_DNA-binding	ARID,G2-like,Response_reg,SNF2_N,trihelix	show details
CL15310.Contig4_All	MYB	Myb_DNA-binding	ARID,Response_reg,SNF2_N	show details
Unigene25616_All	AP2-EREBP	AP2	-	show details
CL20691.Contig19_All	GRAS	GRAS	-	show details
CL97.Contig9_All	AP2-EREBP	AP2	-	show details
CL2122.Contig5_All	TUB	Tub	-	show details
Unigene46599_All	bHLH	HLH	-	show details
CL4720.Contig10_All	BSD	BSD	-	show details
Unigene25435_All	ABI3VP1	B3	AP2,Auxin_resp	show details
CL102.Contig7_All	ARF	Auxin_resp	-	show details
Unigene41257_All	GeBP	DUF573	-	show details
CL6938.Contig3_All	WRKY	WRKY	-	show details
CL7135.Contig5_All	AP2-EREBP	AP2	-	show details
CL5904.Contig10_All	MYB-related	Myb_DNA-binding	ARID,G2-like,Response_reg,SNF2_N,trihelix	show details
CL5904.Contig10_All	MYB	Myb_DNA-binding	ARID,Response_reg,SNF2_N	show details
Unigene45629_All	LOB	DUF260	-	show details
Unigene26766_All	GRF	QLQ,WRC	-	show details
CL1555.Contig8_All	Alfin-like	Alfin-like	DDT,Homeobox,JmjC,JmjN	show details
CL16615.Contig2_All	GRAS	GRAS	-	show details
CL5904.Contig1_All	MYB-related	Myb_DNA-binding	ARID,G2-like,Response_reg,SNF2_N,trihelix	show details
CL5904.Contig1_All	MYB	Myb_DNA-binding	ARID,Response_reg,SNF2_N	show details
CL6218.Contig3_All	GRAS	GRAS	-	show details
CL10476.Contig1_All	MADS	SRF-TF	-	show details
CL15312.Contig4_All	MYB	Myb_DNA-binding	ARID,Response_reg,SNF2_N	show details
CL15312.Contig4_All	G2-like	G2-like	Response_reg	show details
CL15667.Contig1_All	HSF	HSF_DNA-bind	-	show details
CL16809.Contig1_All	bHLH	HLH	-	show details
CL80.Contig8_All	MYB-related	Myb_DNA-binding	ARID,G2-like,Response_reg,SNF2_N,trihelix	show details
CL80.Contig8_All	MYB	Myb_DNA-binding	ARID,Response_reg,SNF2_N	show details
CL1486.Contig5_All	MYB	Myb_DNA-binding	ARID,Response_reg,SNF2_N	show details
CL1486.Contig5_All	G2-like	G2-like	Response_reg	show details
CL8738.Contig1_All	bHLH	HLH	-	show details
Unigene18425_All	mTERF	mTERF	-	show details
CL18750.Contig1_All	C2C2-Dof	zf-Dof	-	show details
Unigene35908_All	AP2-EREBP	AP2	-	show details
CL7828.Contig7_All	BES1	DUF822	-	show details
CL3483.Contig7_All	NAC	NAM	-	show details
CL20990.Contig2_All	NAC	NAM	-	show details
CL19935.Contig6_All	MADS	SRF-TF	-	show details
CL1560.Contig10_All	C2H2	zf-C2H2	PHD	show details
CL97.Contig5_All	AP2-EREBP	AP2	-	show details
CL12162.Contig2_All	C2C2-Dof	zf-Dof	-	show details
Unigene22620_All	C2C2-Dof	zf-Dof	-	show details
CL5574.Contig11_All	bHLH	HLH	-	show details
CL6466.Contig9_All	NAC	NAM	-	show details
CL14854.Contig1_All	C2C2-Dof	zf-Dof	-	show details
Unigene22080_All	mTERF	mTERF	-	show details
CL2479.Contig7_All	C3H	zf-CCCH	PHD,SNF2_N,zf-C2H2	show details
CL787.Contig1_All	bHLH	HLH	-	show details
CL5506.Contig3_All	NAC	NAM	-	show details
CL15967.Contig2_All	VARL	VARL	-	show details
CL1798.Contig16_All	Tify	tify	GATA	show details
CL1195.Contig12_All	Tify	tify	GATA	show details
CL2479.Contig21_All	C3H	zf-CCCH	PHD,SNF2_N,zf-C2H2	show details
Unigene52063_All	FAR1	FAR1	-	show details
CL5431.Contig10_All	Sigma70-like	Sigma70_r2,Sigma70_r3,Sigma70_r4	-	show details
CL12576.Contig2_All	GeBP	DUF573	-	show details
CL13171.Contig2_All	HSF	HSF_DNA-bind	-	show details
Unigene15813_All	mTERF	mTERF	-	show details
Unigene29705_All	AP2-EREBP	AP2	-	show details
CL12433.Contig3_All	WRKY	WRKY	-	show details
Unigene35947_All	FHA	FHA	-	show details
Unigene30114_All	mTERF	mTERF	-	show details
CL10188.Contig1_All	MYB-related	Myb_DNA-binding	ARID,G2-like,Response_reg,SNF2_N,trihelix	show details
CL10188.Contig1_All	MYB	Myb_DNA-binding	ARID,Response_reg,SNF2_N	show details
Unigene43841_All	TCP	TCP	-	show details
CL2950.Contig4_All	ARF	Auxin_resp	-	show details
Unigene18092_All	AP2-EREBP	AP2	-	show details
CL3653.Contig24_All	MYB-related	Myb_DNA-binding	ARID,G2-like,Response_reg,SNF2_N,trihelix	show details
CL3653.Contig24_All	MYB	Myb_DNA-binding	ARID,Response_reg,SNF2_N	show details
Unigene19990_All	MYB-related	Myb_DNA-binding	ARID,G2-like,Response_reg,SNF2_N,trihelix	show details
Unigene19990_All	MYB	Myb_DNA-binding	ARID,Response_reg,SNF2_N	show details
CL8453.Contig2_All	MADS	SRF-TF	-	show details
CL12857.Contig2_All	C2H2	zf-C2H2	PHD	show details
CL10875.Contig5_All	bHLH	HLH	-	show details
Unigene14578_All	HSF	HSF_DNA-bind	-	show details
CL5904.Contig34_All	MYB-related	Myb_DNA-binding	ARID,G2-like,Response_reg,SNF2_N,trihelix	show details
CL5904.Contig34_All	MYB	Myb_DNA-binding	ARID,Response_reg,SNF2_N	show details
CL7805.Contig2_All	MADS	SRF-TF	-	show details
Unigene58332_All	TUB	Tub	-	show details
Unigene51873_All	TUB	Tub	-	show details
Unigene4870_All	MYB-related	Myb_DNA-binding	ARID,G2-like,Response_reg,SNF2_N,trihelix	show details
Unigene4870_All	MYB	Myb_DNA-binding	ARID,Response_reg,SNF2_N	show details
Unigene20898_All	MYB-related	Myb_DNA-binding	ARID,G2-like,Response_reg,SNF2_N,trihelix	show details
Unigene20898_All	MYB	Myb_DNA-binding	ARID,Response_reg,SNF2_N	show details
CL6192.Contig3_All	FAR1	FAR1	-	show details
CL14672.Contig2_All	CPP	TCR	-	show details
Unigene58426_All	BSD	BSD	-	show details
CL912.Contig26_All	mTERF	mTERF	-	show details
Unigene26153_All	mTERF	mTERF	-	show details
CL10842.Contig2_All	MYB-related	Myb_DNA-binding	ARID,G2-like,Response_reg,SNF2_N,trihelix	show details
CL10842.Contig2_All	MYB	Myb_DNA-binding	ARID,Response_reg,SNF2_N	show details
CL19020.Contig2_All	PLATZ	PLATZ	-	show details
CL8705.Contig6_All	FAR1	FAR1	-	show details
CL18024.Contig1_All	WRKY	WRKY	-	show details
Unigene36967_All	bHLH	HLH	-	show details
CL9752.Contig8_All	TCP	TCP	-	show details
CL18402.Contig3_All	ABI3VP1	B3	AP2,Auxin_resp	show details
CL5786.Contig5_All	AP2-EREBP	AP2	-	show details
CL5138.Contig4_All	C2C2-GATA	GATA	-	show details
CL6744.Contig5_All	E2F-DP	E2F_TDP	-	show details
CL10459.Contig1_All	ABI3VP1	B3	AP2,Auxin_resp	show details
Unigene24104_All	mTERF	mTERF	-	show details
CL13293.Contig1_All	AP2-EREBP	AP2	-	show details
Unigene35759_All	mTERF	mTERF	-	show details
CL7700.Contig17_All	WRKY	WRKY	-	show details
Unigene44088_All	C3H	zf-CCCH	PHD,SNF2_N,zf-C2H2	show details
CL2950.Contig6_All	ARF	Auxin_resp	-	show details
Unigene27691_All	AP2-EREBP	AP2	-	show details
Unigene30953_All	MYB-related	Myb_DNA-binding	ARID,G2-like,Response_reg,SNF2_N,trihelix	show details
Unigene30953_All	MYB	Myb_DNA-binding	ARID,Response_reg,SNF2_N	show details
CL1486.Contig4_All	MYB	Myb_DNA-binding	ARID,Response_reg,SNF2_N	show details
CL1486.Contig4_All	G2-like	G2-like	Response_reg	show details
CL8111.Contig3_All	OFP	Ovate	-	show details
CL21383.Contig3_All	MYB-related	Myb_DNA-binding	ARID,G2-like,Response_reg,SNF2_N,trihelix	show details
CL21383.Contig3_All	MYB	Myb_DNA-binding	ARID,Response_reg,SNF2_N	show details
CL244.Contig21_All	bHLH	HLH	-	show details
CL10121.Contig2_All	MYB-related	Myb_DNA-binding	ARID,G2-like,Response_reg,SNF2_N,trihelix	show details
CL10121.Contig2_All	MYB	Myb_DNA-binding	ARID,Response_reg,SNF2_N	show details
CL7015.Contig6_All	HSF	HSF_DNA-bind	-	show details
CL8510.Contig2_All	bHLH	HLH	-	show details
Unigene51868_All	TUB	Tub	-	show details
CL17405.Contig1_All	MYB-related	Myb_DNA-binding	ARID,G2-like,Response_reg,SNF2_N,trihelix	show details
CL17405.Contig1_All	MYB	Myb_DNA-binding	ARID,Response_reg,SNF2_N	show details
CL4399.Contig13_All	WRKY	WRKY	-	show details
CL11874.Contig4_All	bHLH	HLH	-	show details
CL17260.Contig3_All	C2C2-GATA	GATA	-	show details
CL5574.Contig3_All	bHLH	HLH	-	show details
CL276.Contig11_All	C2H2	zf-C2H2	PHD	show details
CL4929.Contig7_All	WRKY	WRKY	-	show details
Unigene52254_All	FAR1	FAR1	-	show details
CL13049.Contig2_All	WRKY	WRKY	-	show details
CL10951.Contig1_All	MADS	SRF-TF	-	show details
CL5717.Contig10_All	E2F-DP	E2F_TDP	-	show details
CL3545.Contig3_All	LOB	DUF260	-	show details
CL1030.Contig9_All	TUB	Tub	-	show details
CL5904.Contig4_All	MYB-related	Myb_DNA-binding	ARID,G2-like,Response_reg,SNF2_N,trihelix	show details
CL5904.Contig4_All	MYB	Myb_DNA-binding	ARID,Response_reg,SNF2_N	show details
CL9403.Contig3_All	NAC	NAM	-	show details
Unigene34210_All	ARR-B	G2-like,Myb_DNA-binding,Response_reg	CCT	show details
CL2479.Contig8_All	C3H	zf-CCCH	PHD,SNF2_N,zf-C2H2	show details
CL3871.Contig4_All	LIM	LIM	-	show details
Unigene44461_All	AP2-EREBP	AP2	-	show details
CL15796.Contig1_All	MYB-related	Myb_DNA-binding	ARID,G2-like,Response_reg,SNF2_N,trihelix	show details
CL15796.Contig1_All	MYB	Myb_DNA-binding	ARID,Response_reg,SNF2_N	show details
CL179.Contig12_All	EIL	EIN3	-	show details
CL17433.Contig2_All	Alfin-like	Alfin-like	DDT,Homeobox,JmjC,JmjN	show details
CL4497.Contig25_All	MYB-related	Myb_DNA-binding	ARID,G2-like,Response_reg,SNF2_N,trihelix	show details
CL4497.Contig25_All	MYB	Myb_DNA-binding	ARID,Response_reg,SNF2_N	show details
Unigene26146_All	MYB-related	Myb_DNA-binding	ARID,G2-like,Response_reg,SNF2_N,trihelix	show details
Unigene26146_All	MYB	Myb_DNA-binding	ARID,Response_reg,SNF2_N	show details
Unigene18721_All	NAC	NAM	-	show details
Unigene26988_All	bZIP	bZIP_1,bZIP_2,bZIP_Maf	HLH	show details
CL5786.Contig7_All	AP2-EREBP	AP2	-	show details
Unigene8164_All	MYB-related	Myb_DNA-binding	ARID,G2-like,Response_reg,SNF2_N,trihelix	show details
Unigene8164_All	MYB	Myb_DNA-binding	ARID,Response_reg,SNF2_N	show details
CL5812.Contig5_All	AP2-EREBP	AP2	-	show details
CL8705.Contig4_All	FAR1	FAR1	-	show details
CL3908.Contig2_All	zf-HD	ZF-HD_dimer	-	show details
CL8262.Contig5_All	GRAS	GRAS	-	show details
CL3687.Contig14_All	MYB-related	Myb_DNA-binding	ARID,G2-like,Response_reg,SNF2_N,trihelix	show details
CL3687.Contig14_All	MYB	Myb_DNA-binding	ARID,Response_reg,SNF2_N	show details
CL15269.Contig5_All	AP2-EREBP	AP2	-	show details
CL13972.Contig3_All	C3H	zf-CCCH	PHD,SNF2_N,zf-C2H2	show details
CL902.Contig9_All	bHLH	HLH	-	show details
Unigene5477_All	ARF	Auxin_resp	-	show details
Unigene39086_All	MADS	SRF-TF	-	show details
CL2833.Contig5_All	NAC	NAM	-	show details
CL14000.Contig3_All	WRKY	WRKY	-	show details
CL6938.Contig10_All	WRKY	WRKY	-	show details
CL5902.Contig4_All	AP2-EREBP	AP2	-	show details
CL18784.Contig5_All	ARF	Auxin_resp	-	show details
Unigene10259_All	TUB	Tub	-	show details
CL1801.Contig3_All	TCP	TCP	-	show details
CL1712.Contig12_All	AP2-EREBP	AP2	-	show details
CL768.Contig54_All	MYB-related	Myb_DNA-binding	ARID,G2-like,Response_reg,SNF2_N,trihelix	show details
CL768.Contig54_All	MYB	Myb_DNA-binding	ARID,Response_reg,SNF2_N	show details
Unigene15850_All	mTERF	mTERF	-	show details
Unigene40663_All	GRAS	GRAS	-	show details
CL11716.Contig2_All	RWP-RK	RWP-RK	-	show details
CL11895.Contig4_All	C2H2	zf-C2H2	PHD	show details
Unigene45651_All	mTERF	mTERF	-	show details
CL19674.Contig2_All	Trihelix	trihelix	-	show details
CL16956.Contig4_All	RWP-RK	RWP-RK	-	show details
Unigene44_All	C2H2	zf-C2H2	PHD	show details
CL18784.Contig14_All	ARF	Auxin_resp	-	show details
Unigene55586_All	WRKY	WRKY	-	show details
CL9396.Contig10_All	Tify	tify	GATA	show details
CL5500.Contig2_All	ABI3VP1	B3	AP2,Auxin_resp	show details
CL1615.Contig5_All	Tify	tify	GATA	show details
CL2699.Contig3_All	WRKY	WRKY	-	show details
Unigene52850_All	TCP	TCP	-	show details
CL8100.Contig2_All	AP2-EREBP	AP2	-	show details
CL1497.Contig3_All	Trihelix	trihelix	-	show details
CL2122.Contig8_All	TUB	Tub	-	show details
CL5972.Contig10_All	MYB	Myb_DNA-binding	ARID,Response_reg,SNF2_N	show details
CL5972.Contig10_All	G2-like	G2-like	Response_reg	show details
Unigene27889_All	mTERF	mTERF	-	show details
CL19839.Contig2_All	mTERF	mTERF	-	show details
CL7828.Contig5_All	BES1	DUF822	-	show details
CL8576.Contig9_All	WRKY	WRKY	-	show details
CL20691.Contig10_All	GRAS	GRAS	-	show details
Unigene17552_All	WRKY	WRKY	-	show details
CL13317.Contig4_All	Tify	tify	GATA	show details
CL12708.Contig2_All	MYB	Myb_DNA-binding	ARID,Response_reg,SNF2_N	show details
CL12708.Contig2_All	G2-like	G2-like	Response_reg	show details
CL21170.Contig10_All	NAC	NAM	-	show details
Unigene85_All	mTERF	mTERF	-	show details
CL555.Contig6_All	AP2-EREBP	AP2	-	show details
Unigene43842_All	TCP	TCP	-	show details
CL80.Contig18_All	MYB-related	Myb_DNA-binding	ARID,G2-like,Response_reg,SNF2_N,trihelix	show details
CL80.Contig18_All	MYB	Myb_DNA-binding	ARID,Response_reg,SNF2_N	show details
CL15490.Contig4_All	GRAS	GRAS	-	show details
CL21170.Contig1_All	NAC	NAM	-	show details
CL13202.Contig4_All	WRKY	WRKY	-	show details
Unigene8914_All	C2C2-GATA	GATA	-	show details
CL13295.Contig3_All	WRKY	WRKY	-	show details
CL20400.Contig5_All	FAR1	FAR1	-	show details
CL7337.Contig3_All	FAR1	FAR1	-	show details
CL3545.Contig15_All	LOB	DUF260	-	show details
CL14892.Contig1_All	bHLH	HLH	-	show details
CL768.Contig34_All	MYB-related	Myb_DNA-binding	ARID,G2-like,Response_reg,SNF2_N,trihelix	show details
CL768.Contig34_All	MYB	Myb_DNA-binding	ARID,Response_reg,SNF2_N	show details
Unigene82098_All	MYB-related	Myb_DNA-binding	ARID,G2-like,Response_reg,SNF2_N,trihelix	show details
Unigene82098_All	MYB	Myb_DNA-binding	ARID,Response_reg,SNF2_N	show details
CL1769.Contig6_All	bHLH	HLH	-	show details
CL21282.Contig5_All	Trihelix	trihelix	-	show details
CL21147.Contig6_All	C2C2-GATA	GATA	-	show details
Unigene15156_All	AP2-EREBP	AP2	-	show details
CL760.Contig12_All	ABI3VP1	B3	AP2,Auxin_resp	show details
CL15039.Contig3_All	TCP	TCP	-	show details
CL20229.Contig11_All	AP2-EREBP	AP2	-	show details
CL9396.Contig4_All	Tify	tify	GATA	show details
Unigene44799_All	bHLH	HLH	-	show details
Unigene81364_All	mTERF	mTERF	-	show details
CL15048.Contig1_All	BBR/BPC	GAGA_bind	-	show details
CL13126.Contig7_All	FHA	FHA	-	show details
Unigene17409_All	mTERF	mTERF	-	show details
CL20500.Contig1_All	FHA	FHA	-	show details
Unigene76326_All	ABI3VP1	B3	AP2,Auxin_resp	show details
CL7700.Contig12_All	WRKY	WRKY	-	show details
CL8825.Contig16_All	bHLH	HLH	-	show details
CL7403.Contig8_All	TAZ	zf-TAZ	PHD	show details
CL6162.Contig4_All	Trihelix	trihelix	-	show details
CL555.Contig11_All	AP2-EREBP	AP2	-	show details
Unigene2801_All	AP2-EREBP	AP2	-	show details
CL7700.Contig10_All	WRKY	WRKY	-	show details
CL18109.Contig6_All	CAMTA	CG-1,IQ	-	show details
CL18109.Contig6_All	TIG	TIG	-	show details
CL3483.Contig8_All	NAC	NAM	-	show details
CL11365.Contig1_All	AP2-EREBP	AP2	-	show details
Unigene24938_All	G2-like	G2-like	Response_reg	show details
CL19282.Contig1_All	AP2-EREBP	AP2	-	show details
CL16294.Contig3_All	TAZ	zf-TAZ	PHD	show details
Unigene721_All	C2C2-YABBY	YABBY	-	show details
CL17969.Contig13_All	C3H	zf-CCCH	PHD,SNF2_N,zf-C2H2	show details
Unigene5419_All	MYB-related	Myb_DNA-binding	ARID,G2-like,Response_reg,SNF2_N,trihelix	show details
Unigene5419_All	MYB	Myb_DNA-binding	ARID,Response_reg,SNF2_N	show details
Unigene16586_All	NAC	NAM	-	show details
Unigene36969_All	bHLH	HLH	-	show details
CL21282.Contig7_All	Trihelix	trihelix	-	show details
CL14953.Contig1_All	mTERF	mTERF	-	show details
CL20888.Contig19_All	MYB-related	Myb_DNA-binding	ARID,G2-like,Response_reg,SNF2_N,trihelix	show details
CL20888.Contig19_All	MYB	Myb_DNA-binding	ARID,Response_reg,SNF2_N	show details
CL8453.Contig1_All	MADS	SRF-TF	-	show details
CL21168.Contig22_All	GeBP	DUF573	-	show details
Unigene57102_All	mTERF	mTERF	-	show details
Unigene53515_All	AP2-EREBP	AP2	-	show details
CL2691.Contig2_All	Tify	tify	GATA	show details
CL20141.Contig2_All	OFP	Ovate	-	show details
CL17969.Contig22_All	C3H	zf-CCCH	PHD,SNF2_N,zf-C2H2	show details
CL4399.Contig4_All	WRKY	WRKY	-	show details
CL1620.Contig25_All	ABI3VP1	B3	AP2,Auxin_resp	show details
CL12002.Contig2_All	bHLH	HLH	-	show details
CL1948.Contig22_All	AP2-EREBP	AP2	-	show details
CL2627.Contig4_All	WRKY	WRKY	-	show details
Unigene78622_All	NAC	NAM	-	show details
CL5618.Contig1_All	HSF	HSF_DNA-bind	-	show details
Unigene58333_All	TUB	Tub	-	show details
CL2463.Contig5_All	bHLH	HLH	-	show details
CL16743.Contig1_All	mTERF	mTERF	-	show details
Unigene17286_All	mTERF	mTERF	-	show details
CL4851.Contig2_All	ABI3VP1	B3	AP2,Auxin_resp	show details
CL4923.Contig7_All	MYB	Myb_DNA-binding	ARID,Response_reg,SNF2_N	show details
CL4923.Contig7_All	G2-like	G2-like	Response_reg	show details
Unigene21079_All	MYB-related	Myb_DNA-binding	ARID,G2-like,Response_reg,SNF2_N,trihelix	show details
Unigene21079_All	MYB	Myb_DNA-binding	ARID,Response_reg,SNF2_N	show details
CL8111.Contig1_All	OFP	Ovate	-	show details
CL2950.Contig12_All	ARF	Auxin_resp	-	show details
CL1340.Contig3_All	MYB-related	Myb_DNA-binding	ARID,G2-like,Response_reg,SNF2_N,trihelix	show details
CL1340.Contig3_All	MYB	Myb_DNA-binding	ARID,Response_reg,SNF2_N	show details
CL16642.Contig2_All	PLATZ	PLATZ	-	show details
CL4270.Contig5_All	VOZ	VOZ	-	show details
CL12188.Contig4_All	ABI3VP1	B3	AP2,Auxin_resp	show details
CL12548.Contig3_All	PLATZ	PLATZ	-	show details
CL15123.Contig3_All	CPP	TCR	-	show details
CL3840.Contig8_All	AP2-EREBP	AP2	-	show details
CL9764.Contig1_All	bHLH	HLH	-	show details
CL4270.Contig2_All	VOZ	VOZ	-	show details
Unigene29958_All	AP2-EREBP	AP2	-	show details
CL13087.Contig1_All	bHLH	HLH	-	show details
CL10275.Contig3_All	bHLH	HLH	-	show details
Unigene21401_All	PBF-2-like	Whirly	-	show details
Unigene42077_All	AP2-EREBP	AP2	-	show details
CL6423.Contig1_All	MYB-related	Myb_DNA-binding	ARID,G2-like,Response_reg,SNF2_N,trihelix	show details
CL6423.Contig1_All	MYB	Myb_DNA-binding	ARID,Response_reg,SNF2_N	show details
CL14637.Contig4_All	MYB	Myb_DNA-binding	ARID,Response_reg,SNF2_N	show details
CL14637.Contig4_All	G2-like	G2-like	Response_reg	show details
CL12551.Contig4_All	RWP-RK	RWP-RK	-	show details
Unigene13982_All	MYB-related	Myb_DNA-binding	ARID,G2-like,Response_reg,SNF2_N,trihelix	show details
Unigene13982_All	MYB	Myb_DNA-binding	ARID,Response_reg,SNF2_N	show details
CL17049.Contig3_All	FHA	FHA	-	show details
CL6428.Contig1_All	C2C2-Dof	zf-Dof	-	show details
CL5467.Contig1_All	MYB-related	Myb_DNA-binding	ARID,G2-like,Response_reg,SNF2_N,trihelix	show details
CL5467.Contig1_All	MYB	Myb_DNA-binding	ARID,Response_reg,SNF2_N	show details
CL16026.Contig3_All	C3H	zf-CCCH	PHD,SNF2_N,zf-C2H2	show details
Unigene28903_All	AP2-EREBP	AP2	-	show details
CL6677.Contig3_All	SBP	SBP	-	show details
CL11895.Contig6_All	C2H2	zf-C2H2	PHD	show details
CL14392.Contig1_All	FAR1	FAR1	-	show details
Unigene43571_All	MYB-related	Myb_DNA-binding	ARID,G2-like,Response_reg,SNF2_N,trihelix	show details
Unigene43571_All	MYB	Myb_DNA-binding	ARID,Response_reg,SNF2_N	show details
CL12312.Contig1_All	OFP	Ovate	-	show details
CL18817.Contig3_All	C3H	zf-CCCH	PHD,SNF2_N,zf-C2H2	show details
Unigene18519_All	GeBP	DUF573	-	show details
CL21386.Contig6_All	PLATZ	PLATZ	-	show details
Unigene15087_All	mTERF	mTERF	-	show details
CL768.Contig35_All	MYB-related	Myb_DNA-binding	ARID,G2-like,Response_reg,SNF2_N,trihelix	show details
CL768.Contig35_All	MYB	Myb_DNA-binding	ARID,Response_reg,SNF2_N	show details
CL1340.Contig6_All	MYB-related	Myb_DNA-binding	ARID,G2-like,Response_reg,SNF2_N,trihelix	show details
CL1340.Contig6_All	MYB	Myb_DNA-binding	ARID,Response_reg,SNF2_N	show details
Unigene25642_All	bHLH	HLH	-	show details
CL19975.Contig7_All	MYB-related	Myb_DNA-binding	ARID,G2-like,Response_reg,SNF2_N,trihelix	show details
CL19975.Contig7_All	MYB	Myb_DNA-binding	ARID,Response_reg,SNF2_N	show details
CL80.Contig16_All	MYB-related	Myb_DNA-binding	ARID,G2-like,Response_reg,SNF2_N,trihelix	show details
CL80.Contig16_All	MYB	Myb_DNA-binding	ARID,Response_reg,SNF2_N	show details
Unigene37247_All	Alfin-like	Alfin-like	DDT,Homeobox,JmjC,JmjN	show details
CL3329.Contig6_All	C3H	zf-CCCH	PHD,SNF2_N,zf-C2H2	show details
CL14918.Contig3_All	CPP	TCR	-	show details
CL4600.Contig11_All	MADS	SRF-TF	-	show details
CL13207.Contig3_All	AP2-EREBP	AP2	-	show details
CL97.Contig10_All	AP2-EREBP	AP2	-	show details
CL8411.Contig6_All	FAR1	FAR1	-	show details
CL14951.Contig3_All	WRKY	WRKY	-	show details
Unigene47434_All	bHLH	HLH	-	show details
CL10951.Contig3_All	MADS	SRF-TF	-	show details
CL16446.Contig2_All	ABI3VP1	B3	AP2,Auxin_resp	show details
Unigene14720_All	WRKY	WRKY	-	show details
CL11412.Contig3_All	MADS	SRF-TF	-	show details
CL20753.Contig1_All	AP2-EREBP	AP2	-	show details
CL7860.Contig7_All	Tify	tify	GATA	show details
Unigene44241_All	ARR-B	G2-like,Myb_DNA-binding,Response_reg	CCT	show details
CL15096.Contig1_All	GRF	QLQ,WRC	-	show details
Unigene56648_All	mTERF	mTERF	-	show details
CL19114.Contig2_All	MADS	SRF-TF	-	show details
CL4050.Contig2_All	GRAS	GRAS	-	show details
CL912.Contig15_All	mTERF	mTERF	-	show details
CL18645.Contig9_All	WRKY	WRKY	-	show details
Unigene9161_All	GeBP	DUF573	-	show details
CL4399.Contig6_All	WRKY	WRKY	-	show details
CL20927.Contig16_All	ABI3VP1	B3	AP2,Auxin_resp	show details
CL8842.Contig1_All	GeBP	DUF573	-	show details
CL2051.Contig5_All	bHLH	HLH	-	show details
Unigene52116_All	CAMTA	CG-1,IQ	-	show details
CL5506.Contig24_All	NAC	NAM	-	show details
CL4085.Contig4_All	NAC	NAM	-	show details
Unigene59093_All	HSF	HSF_DNA-bind	-	show details
CL6511.Contig3_All	ARF	Auxin_resp	-	show details
CL16688.Contig2_All	TUB	Tub	-	show details
CL2821.Contig2_All	SBP	SBP	-	show details
CL21328.Contig9_All	C2H2	zf-C2H2	PHD	show details
CL12171.Contig1_All	bHLH	HLH	-	show details
CL4085.Contig5_All	NAC	NAM	-	show details
CL7860.Contig2_All	Tify	tify	GATA	show details
CL6677.Contig6_All	SBP	SBP	-	show details
CL14217.Contig3_All	bHLH	HLH	-	show details
Unigene79685_All	mTERF	mTERF	-	show details
Unigene54549_All	WRKY	WRKY	-	show details
Unigene20584_All	mTERF	mTERF	-	show details
CL1429.Contig4_All	E2F-DP	E2F_TDP	-	show details
CL14311.Contig1_All	MYB-related	Myb_DNA-binding	ARID,G2-like,Response_reg,SNF2_N,trihelix	show details
CL14311.Contig1_All	MYB	Myb_DNA-binding	ARID,Response_reg,SNF2_N	show details
CL11603.Contig5_All	MYB-related	Myb_DNA-binding	ARID,G2-like,Response_reg,SNF2_N,trihelix	show details
CL11603.Contig5_All	MYB	Myb_DNA-binding	ARID,Response_reg,SNF2_N	show details
Unigene33347_All	AP2-EREBP	AP2	-	show details
CL20420.Contig4_All	WRKY	WRKY	-	show details
CL9764.Contig4_All	bHLH	HLH	-	show details
CL2390.Contig3_All	HSF	HSF_DNA-bind	-	show details
CL1620.Contig4_All	ABI3VP1	B3	AP2,Auxin_resp	show details
Unigene72748_All	MYB	Myb_DNA-binding	ARID,Response_reg,SNF2_N	show details
Unigene72748_All	G2-like	G2-like	Response_reg	show details
CL6423.Contig9_All	MYB-related	Myb_DNA-binding	ARID,G2-like,Response_reg,SNF2_N,trihelix	show details
CL6423.Contig9_All	MYB	Myb_DNA-binding	ARID,Response_reg,SNF2_N	show details
Unigene21540_All	ARF	Auxin_resp	-	show details
CL2691.Contig3_All	C2C2-GATA	GATA	-	show details
CL14615.Contig1_All	C2C2-GATA	GATA	-	show details
CL768.Contig36_All	MYB-related	Myb_DNA-binding	ARID,G2-like,Response_reg,SNF2_N,trihelix	show details
CL768.Contig36_All	MYB	Myb_DNA-binding	ARID,Response_reg,SNF2_N	show details
CL4399.Contig2_All	WRKY	WRKY	-	show details
Unigene22716_All	MYB-related	Myb_DNA-binding	ARID,G2-like,Response_reg,SNF2_N,trihelix	show details
Unigene22716_All	MYB	Myb_DNA-binding	ARID,Response_reg,SNF2_N	show details
Unigene34008_All	AP2-EREBP	AP2	-	show details
CL555.Contig9_All	AP2-EREBP	AP2	-	show details
CL3080.Contig1_All	WRKY	WRKY	-	show details
CL4420.Contig28_All	AP2-EREBP	AP2	-	show details
CL7746.Contig1_All	GRAS	GRAS	-	show details
CL11412.Contig1_All	MADS	SRF-TF	-	show details
CL8166.Contig13_All	C2C2-Dof	zf-Dof	-	show details
CL14203.Contig4_All	MYB	Myb_DNA-binding	ARID,Response_reg,SNF2_N	show details
CL14203.Contig4_All	G2-like	G2-like	Response_reg	show details
CL4635.Contig18_All	C2C2-CO-like	CCT,zf-B_box	GATA,PLATZ	show details
CL9398.Contig1_All	BBR/BPC	GAGA_bind	-	show details
CL1147.Contig1_All	LIM	LIM	-	show details
Unigene26894_All	GRF	QLQ,WRC	-	show details
CL11230.Contig3_All	bHLH	HLH	-	show details
CL18784.Contig6_All	ARF	Auxin_resp	-	show details
Unigene37150_All	FAR1	FAR1	-	show details
CL19982.Contig1_All	MYB-related	Myb_DNA-binding	ARID,G2-like,Response_reg,SNF2_N,trihelix	show details
CL19982.Contig1_All	MYB	Myb_DNA-binding	ARID,Response_reg,SNF2_N	show details
Unigene58427_All	BSD	BSD	-	show details
CL102.Contig15_All	ARF	Auxin_resp	-	show details
CL21191.Contig21_All	bZIP	bZIP_1,bZIP_2,bZIP_Maf	HLH	show details
CL345.Contig8_All	Trihelix	trihelix	-	show details
Unigene1132_All	TUB	Tub	-	show details
Unigene49724_All	MYB-related	Myb_DNA-binding	ARID,G2-like,Response_reg,SNF2_N,trihelix	show details
Unigene49724_All	MYB	Myb_DNA-binding	ARID,Response_reg,SNF2_N	show details
CL7700.Contig8_All	WRKY	WRKY	-	show details
CL8100.Contig1_All	AP2-EREBP	AP2	-	show details
CL8510.Contig1_All	bHLH	HLH	-	show details
CL783.Contig11_All	ABI3VP1	B3	AP2,Auxin_resp	show details
Unigene36971_All	bHLH	HLH	-	show details
Unigene5811_All	AP2-EREBP	AP2	-	show details
CL4575.Contig3_All	MYB	Myb_DNA-binding	ARID,Response_reg,SNF2_N	show details
CL4575.Contig3_All	G2-like	G2-like	Response_reg	show details
Unigene59056_All	LIM	LIM	-	show details
CL3001.Contig4_All	Trihelix	trihelix	-	show details
CL21442.Contig16_All	ARF	Auxin_resp	-	show details
Unigene30745_All	HB	Homeobox,KNOX1,KNOX2	-	show details
CL10875.Contig7_All	bHLH	HLH	-	show details
Unigene13654_All	mTERF	mTERF	-	show details
Unigene1007_All	FHA	FHA	-	show details
Unigene58318_All	TUB	Tub	-	show details
CL20982.Contig2_All	C2H2	zf-C2H2	PHD	show details
CL6466.Contig10_All	NAC	NAM	-	show details
CL5507.Contig1_All	bHLH	HLH	-	show details
CL12860.Contig4_All	MADS	SRF-TF	-	show details
CL12025.Contig1_All	MYB-related	Myb_DNA-binding	ARID,G2-like,Response_reg,SNF2_N,trihelix	show details
CL12025.Contig1_All	MYB	Myb_DNA-binding	ARID,Response_reg,SNF2_N	show details
CL20691.Contig12_All	GRAS	GRAS	-	show details
CL10768.Contig2_All	AP2-EREBP	AP2	-	show details
CL11895.Contig2_All	C2H2	zf-C2H2	PHD	show details
Unigene66443_All	C2C2-CO-like	CCT,zf-B_box	GATA,PLATZ	show details
CL1092.Contig5_All	zf-HD	ZF-HD_dimer	-	show details
Unigene60342_All	MYB-related	Myb_DNA-binding	ARID,G2-like,Response_reg,SNF2_N,trihelix	show details
Unigene60342_All	MYB	Myb_DNA-binding	ARID,Response_reg,SNF2_N	show details
Unigene53203_All	ABI3VP1	B3	AP2,Auxin_resp	show details
CL3687.Contig8_All	MYB-related	Myb_DNA-binding	ARID,G2-like,Response_reg,SNF2_N,trihelix	show details
CL3687.Contig8_All	MYB	Myb_DNA-binding	ARID,Response_reg,SNF2_N	show details
CL4722.Contig6_All	FHA	FHA	-	show details
CL7437.Contig1_All	MYB-related	Myb_DNA-binding	ARID,G2-like,Response_reg,SNF2_N,trihelix	show details
CL7437.Contig1_All	MYB	Myb_DNA-binding	ARID,Response_reg,SNF2_N	show details
Unigene85499_All	TUB	Tub	-	show details
Unigene62069_All	ABI3VP1	B3	AP2,Auxin_resp	show details
CL1244.Contig3_All	GRF	QLQ,WRC	-	show details
Unigene16098_All	NAC	NAM	-	show details
CL555.Contig7_All	AP2-EREBP	AP2	-	show details
CL7828.Contig4_All	BES1	DUF822	-	show details
CL9351.Contig6_All	HSF	HSF_DNA-bind	-	show details
CL4923.Contig3_All	MYB	Myb_DNA-binding	ARID,Response_reg,SNF2_N	show details
CL4923.Contig3_All	G2-like	G2-like	Response_reg	show details
Unigene27948_All	ABI3VP1	B3	AP2,Auxin_resp	show details
Unigene717_All	C2C2-YABBY	YABBY	-	show details
CL21173.Contig21_All	C2C2-CO-like	CCT,zf-B_box	GATA,PLATZ	show details
CL2833.Contig12_All	NAC	NAM	-	show details
Unigene55306_All	C2H2	zf-C2H2	PHD	show details
Unigene25705_All	GRF	QLQ,WRC	-	show details
Unigene16392_All	NAC	NAM	-	show details
CL21458.Contig9_All	mTERF	mTERF	-	show details
Unigene52672_All	FAR1	FAR1	-	show details
CL10940.Contig1_All	TCP	TCP	-	show details
CL8262.Contig2_All	GRAS	GRAS	-	show details
CL20063.Contig1_All	DBP	DNC,PP2C	-	show details
CL13884.Contig1_All	bHLH	HLH	-	show details
CL1981.Contig6_All	NAC	NAM	-	show details
Unigene6213_All	ARF	Auxin_resp	-	show details
CL14953.Contig2_All	mTERF	mTERF	-	show details
CL7182.Contig3_All	C3H	zf-CCCH	PHD,SNF2_N,zf-C2H2	show details
CL11683.Contig3_All	FHA	FHA	-	show details
CL5507.Contig3_All	bHLH	HLH	-	show details
CL19837.Contig2_All	bHLH	HLH	-	show details
CL1762.Contig3_All	Trihelix	trihelix	-	show details
CL4497.Contig18_All	MYB-related	Myb_DNA-binding	ARID,G2-like,Response_reg,SNF2_N,trihelix	show details
CL4497.Contig18_All	MYB	Myb_DNA-binding	ARID,Response_reg,SNF2_N	show details
CL21256.Contig4_All	C2C2-GATA	GATA	-	show details
CL3687.Contig12_All	MYB-related	Myb_DNA-binding	ARID,G2-like,Response_reg,SNF2_N,trihelix	show details
CL3687.Contig12_All	MYB	Myb_DNA-binding	ARID,Response_reg,SNF2_N	show details
CL1668.Contig9_All	MYB-related	Myb_DNA-binding	ARID,G2-like,Response_reg,SNF2_N,trihelix	show details
CL1668.Contig9_All	MYB	Myb_DNA-binding	ARID,Response_reg,SNF2_N	show details
CL2950.Contig11_All	ARF	Auxin_resp	-	show details
Unigene86563_All	FAR1	FAR1	-	show details
CL276.Contig14_All	C2H2	zf-C2H2	PHD	show details
CL2780.Contig5_All	MYB-related	Myb_DNA-binding	ARID,G2-like,Response_reg,SNF2_N,trihelix	show details
CL2780.Contig5_All	MYB	Myb_DNA-binding	ARID,Response_reg,SNF2_N	show details
CL8005.Contig1_All	Sigma70-like	Sigma70_r2,Sigma70_r3,Sigma70_r4	-	show details
CL4635.Contig3_All	C2C2-CO-like	CCT,zf-B_box	GATA,PLATZ	show details
CL12305.Contig2_All	C2H2	zf-C2H2	PHD	show details
CL12831.Contig3_All	WRKY	WRKY	-	show details
CL4085.Contig2_All	NAC	NAM	-	show details
Unigene16055_All	mTERF	mTERF	-	show details
CL4393.Contig5_All	Trihelix	trihelix	-	show details
CL14507.Contig2_All	MYB-related	Myb_DNA-binding	ARID,G2-like,Response_reg,SNF2_N,trihelix	show details
CL14507.Contig2_All	MYB	Myb_DNA-binding	ARID,Response_reg,SNF2_N	show details
CL13126.Contig3_All	FHA	FHA	-	show details
Unigene13629_All	C3H	zf-CCCH	PHD,SNF2_N,zf-C2H2	show details
Unigene84104_All	C2C2-GATA	GATA	-	show details
CL9429.Contig6_All	MYB-related	Myb_DNA-binding	ARID,G2-like,Response_reg,SNF2_N,trihelix	show details
CL9429.Contig6_All	MYB	Myb_DNA-binding	ARID,Response_reg,SNF2_N	show details
CL10068.Contig4_All	GRAS	GRAS	-	show details
Unigene86744_All	AP2-EREBP	AP2	-	show details
CL14037.Contig1_All	AP2-EREBP	AP2	-	show details
CL1712.Contig16_All	AP2-EREBP	AP2	-	show details
Unigene37172_All	TAZ	zf-TAZ	PHD	show details
Unigene10061_All	MYB-related	Myb_DNA-binding	ARID,G2-like,Response_reg,SNF2_N,trihelix	show details
Unigene10061_All	MYB	Myb_DNA-binding	ARID,Response_reg,SNF2_N	show details
CL13639.Contig1_All	bHLH	HLH	-	show details
CL8821.Contig1_All	MYB-related	Myb_DNA-binding	ARID,G2-like,Response_reg,SNF2_N,trihelix	show details
CL8821.Contig1_All	MYB	Myb_DNA-binding	ARID,Response_reg,SNF2_N	show details
CL7015.Contig16_All	HSF	HSF_DNA-bind	-	show details
CL5788.Contig5_All	AP2-EREBP	AP2	-	show details
Unigene26841_All	mTERF	mTERF	-	show details
Unigene29461_All	HSF	HSF_DNA-bind	-	show details
Unigene16305_All	MADS	SRF-TF	-	show details
CL525.Contig16_All	bHLH	HLH	-	show details
CL4929.Contig2_All	WRKY	WRKY	-	show details
CL1340.Contig8_All	MYB-related	Myb_DNA-binding	ARID,G2-like,Response_reg,SNF2_N,trihelix	show details
CL1340.Contig8_All	MYB	Myb_DNA-binding	ARID,Response_reg,SNF2_N	show details
CL9374.Contig2_All	bHLH	HLH	-	show details
CL588.Contig5_All	BES1	DUF822	-	show details
CL13158.Contig3_All	LOB	DUF260	-	show details
Unigene5058_All	mTERF	mTERF	-	show details
CL3532.Contig7_All	NAC	NAM	-	show details
CL525.Contig12_All	bHLH	HLH	-	show details
CL1948.Contig15_All	AP2-EREBP	AP2	-	show details
CL9301.Contig1_All	MYB-related	Myb_DNA-binding	ARID,G2-like,Response_reg,SNF2_N,trihelix	show details
CL9301.Contig1_All	MYB	Myb_DNA-binding	ARID,Response_reg,SNF2_N	show details
CL4210.Contig6_All	WRKY	WRKY	-	show details
CL3268.Contig4_All	MADS	SRF-TF	-	show details
CL19935.Contig2_All	MADS	SRF-TF	-	show details
CL5788.Contig17_All	AP2-EREBP	AP2	-	show details
Unigene41740_All	LIM	LIM	-	show details
CL2484.Contig2_All	WRKY	WRKY	-	show details
CL6638.Contig1_All	MYB	Myb_DNA-binding	ARID,Response_reg,SNF2_N	show details
CL6638.Contig1_All	Trihelix	trihelix	-	show details
CL6677.Contig5_All	SBP	SBP	-	show details
CL14962.Contig4_All	GeBP	DUF573	-	show details
CL5972.Contig4_All	MYB	Myb_DNA-binding	ARID,Response_reg,SNF2_N	show details
CL5972.Contig4_All	G2-like	G2-like	Response_reg	show details
Unigene23078_All	MYB-related	Myb_DNA-binding	ARID,G2-like,Response_reg,SNF2_N,trihelix	show details
Unigene23078_All	MYB	Myb_DNA-binding	ARID,Response_reg,SNF2_N	show details
CL5074.Contig7_All	FAR1	FAR1	-	show details
CL1429.Contig2_All	E2F-DP	E2F_TDP	-	show details
CL4420.Contig6_All	AP2-EREBP	AP2	-	show details
Unigene4521_All	C2C2-Dof	zf-Dof	-	show details
Unigene48150_All	mTERF	mTERF	-	show details
CL525.Contig9_All	bHLH	HLH	-	show details
CL9438.Contig4_All	FHA	FHA	-	show details
Unigene696_All	WRKY	WRKY	-	show details
CL20400.Contig4_All	FAR1	FAR1	-	show details
Unigene20657_All	NAC	NAM	-	show details
CL8005.Contig5_All	Sigma70-like	Sigma70_r2,Sigma70_r3,Sigma70_r4	-	show details
CL15312.Contig2_All	MYB	Myb_DNA-binding	ARID,Response_reg,SNF2_N	show details
CL15312.Contig2_All	G2-like	G2-like	Response_reg	show details
CL17969.Contig39_All	C3H	zf-CCCH	PHD,SNF2_N,zf-C2H2	show details
CL5873.Contig1_All	GRAS	GRAS	-	show details
CL5667.Contig5_All	C2C2-Dof	zf-Dof	-	show details
CL5382.Contig8_All	C2H2	zf-C2H2	PHD	show details
CL4333.Contig2_All	AP2-EREBP	AP2	-	show details
CL1560.Contig13_All	C2H2	zf-C2H2	PHD	show details
CL19969.Contig2_All	HSF	HSF_DNA-bind	-	show details
Unigene56053_All	NAC	NAM	-	show details
CL1497.Contig2_All	Trihelix	trihelix	-	show details
Unigene22_All	C2H2	zf-C2H2	PHD	show details
CL912.Contig18_All	mTERF	mTERF	-	show details
CL15269.Contig1_All	AP2-EREBP	AP2	-	show details
CL12577.Contig3_All	WRKY	WRKY	-	show details
CL15191.Contig3_All	FAR1	FAR1	-	show details
Unigene36503_All	mTERF	mTERF	-	show details
Unigene25560_All	WRKY	WRKY	-	show details
Unigene22677_All	MYB-related	Myb_DNA-binding	ARID,G2-like,Response_reg,SNF2_N,trihelix	show details
Unigene22677_All	MYB	Myb_DNA-binding	ARID,Response_reg,SNF2_N	show details
Unigene21503_All	NAC	NAM	-	show details
CL1122.Contig6_All	C3H	zf-CCCH	PHD,SNF2_N,zf-C2H2	show details
Unigene47854_All	WRKY	WRKY	-	show details
CL10404.Contig11_All	NAC	NAM	-	show details
CL4393.Contig1_All	Trihelix	trihelix	-	show details
CL3840.Contig3_All	AP2-EREBP	AP2	-	show details
CL5493.Contig1_All	MADS	SRF-TF	-	show details
CL10404.Contig6_All	NAC	NAM	-	show details
Unigene51805_All	MYB-related	Myb_DNA-binding	ARID,G2-like,Response_reg,SNF2_N,trihelix	show details
Unigene51805_All	MYB	Myb_DNA-binding	ARID,Response_reg,SNF2_N	show details
CL18645.Contig3_All	WRKY	WRKY	-	show details
CL1340.Contig7_All	MYB-related	Myb_DNA-binding	ARID,G2-like,Response_reg,SNF2_N,trihelix	show details
CL1340.Contig7_All	MYB	Myb_DNA-binding	ARID,Response_reg,SNF2_N	show details
CL2605.Contig1_All	ABI3VP1	B3	AP2,Auxin_resp	show details
CL19935.Contig5_All	MADS	SRF-TF	-	show details
CL193.Contig3_All	GeBP	DUF573	-	show details
CL6638.Contig3_All	Trihelix	trihelix	-	show details
CL5904.Contig9_All	MYB-related	Myb_DNA-binding	ARID,G2-like,Response_reg,SNF2_N,trihelix	show details
CL5904.Contig9_All	MYB	Myb_DNA-binding	ARID,Response_reg,SNF2_N	show details
Unigene23417_All	MYB-related	Myb_DNA-binding	ARID,G2-like,Response_reg,SNF2_N,trihelix	show details
Unigene23417_All	MYB	Myb_DNA-binding	ARID,Response_reg,SNF2_N	show details
CL244.Contig4_All	bHLH	HLH	-	show details
CL20910.Contig3_All	AP2-EREBP	AP2	-	show details
CL18817.Contig2_All	C3H	zf-CCCH	PHD,SNF2_N,zf-C2H2	show details
CL3687.Contig4_All	MYB-related	Myb_DNA-binding	ARID,G2-like,Response_reg,SNF2_N,trihelix	show details
CL3687.Contig4_All	MYB	Myb_DNA-binding	ARID,Response_reg,SNF2_N	show details
Unigene12475_All	mTERF	mTERF	-	show details
CL19158.Contig1_All	SBP	SBP	-	show details
CL7700.Contig16_All	WRKY	WRKY	-	show details
Unigene10858_All	FAR1	FAR1	-	show details
CL15051.Contig2_All	AP2-EREBP	AP2	-	show details
CL21458.Contig4_All	mTERF	mTERF	-	show details
CL14211.Contig2_All	VARL	VARL	-	show details
CL11683.Contig1_All	FHA	FHA	-	show details
CL5904.Contig3_All	MYB-related	Myb_DNA-binding	ARID,G2-like,Response_reg,SNF2_N,trihelix	show details
CL5904.Contig3_All	MYB	Myb_DNA-binding	ARID,Response_reg,SNF2_N	show details
CL6984.Contig4_All	MYB	Myb_DNA-binding	ARID,Response_reg,SNF2_N	show details
CL6984.Contig4_All	G2-like	G2-like	Response_reg	show details
CL18220.Contig1_All	AP2-EREBP	AP2	-	show details
CL1620.Contig32_All	ABI3VP1	B3	AP2,Auxin_resp	show details
CL6266.Contig3_All	BES1	DUF822	-	show details
Unigene28584_All	FHA	FHA	-	show details
Unigene11997_All	mTERF	mTERF	-	show details
CL1769.Contig5_All	bHLH	HLH	-	show details
CL9765.Contig7_All	AP2-EREBP	AP2	-	show details
CL5074.Contig9_All	FAR1	FAR1	-	show details
CL20589.Contig3_All	GRAS	GRAS	-	show details
CL18109.Contig4_All	CAMTA	CG-1,IQ	-	show details
CL18109.Contig4_All	TIG	TIG	-	show details
CL8418.Contig2_All	EIL	EIN3	-	show details
CL4721.Contig1_All	NAC	NAM	-	show details
CL4438.Contig14_All	bHLH	HLH	-	show details
Unigene9374_All	MYB-related	Myb_DNA-binding	ARID,G2-like,Response_reg,SNF2_N,trihelix	show details
Unigene9374_All	MYB	Myb_DNA-binding	ARID,Response_reg,SNF2_N	show details
CL19396.Contig5_All	MYB	Myb_DNA-binding	ARID,Response_reg,SNF2_N	show details
CL19396.Contig5_All	G2-like	G2-like	Response_reg	show details
CL4127.Contig4_All	bHLH	HLH	-	show details
CL9962.Contig3_All	C3H	zf-CCCH	PHD,SNF2_N,zf-C2H2	show details
CL1429.Contig1_All	E2F-DP	E2F_TDP	-	show details
Unigene22615_All	bZIP	bZIP_1,bZIP_2,bZIP_Maf	HLH	show details
Unigene6374_All	GRF	QLQ,WRC	-	show details
Unigene28942_All	MYB-related	Myb_DNA-binding	ARID,G2-like,Response_reg,SNF2_N,trihelix	show details
Unigene28942_All	MYB	Myb_DNA-binding	ARID,Response_reg,SNF2_N	show details
CL3809.Contig11_All	GRAS	GRAS	-	show details
CL8782.Contig7_All	AP2-EREBP	AP2	-	show details
CL14780.Contig1_All	bHLH	HLH	-	show details
CL4438.Contig10_All	bHLH	HLH	-	show details
CL4600.Contig10_All	MADS	SRF-TF	-	show details
CL4446.Contig2_All	HB	Homeobox,KNOX1,KNOX2	-	show details
CL11874.Contig5_All	bHLH	HLH	-	show details
CL17068.Contig2_All	ARR-B	G2-like,Myb_DNA-binding,Response_reg	CCT	show details
CL1030.Contig12_All	TUB	Tub	-	show details
CL20002.Contig5_All	MYB-related	Myb_DNA-binding	ARID,G2-like,Response_reg,SNF2_N,trihelix	show details
CL20002.Contig5_All	MYB	Myb_DNA-binding	ARID,Response_reg,SNF2_N	show details
CL11412.Contig2_All	MADS	SRF-TF	-	show details
CL20173.Contig2_All	MADS	SRF-TF	-	show details
CL20002.Contig7_All	MYB-related	Myb_DNA-binding	ARID,G2-like,Response_reg,SNF2_N,trihelix	show details
CL20002.Contig7_All	MYB	Myb_DNA-binding	ARID,Response_reg,SNF2_N	show details
CL2930.Contig7_All	AP2-EREBP	AP2	-	show details
Unigene14059_All	NAC	NAM	-	show details
CL419.Contig13_All	HSF	HSF_DNA-bind	-	show details
CL13926.Contig1_All	MYB-related	Myb_DNA-binding	ARID,G2-like,Response_reg,SNF2_N,trihelix	show details
CL13926.Contig1_All	MYB	Myb_DNA-binding	ARID,Response_reg,SNF2_N	show details
Unigene32003_All	FHA	FHA	-	show details
CL6634.Contig16_All	GeBP	DUF573	-	show details
CL1618.Contig3_All	bHLH	HLH	-	show details
Unigene44037_All	Alfin-like	Alfin-like	DDT,Homeobox,JmjC,JmjN	show details
CL6764.Contig7_All	RWP-RK	RWP-RK	-	show details
CL2479.Contig25_All	C3H	zf-CCCH	PHD,SNF2_N,zf-C2H2	show details
Unigene61824_All	SBP	SBP	-	show details
CL7828.Contig6_All	BES1	DUF822	-	show details
Unigene28079_All	bHLH	HLH	-	show details
CL8884.Contig8_All	NAC	NAM	-	show details
CL10737.Contig3_All	MYB-related	Myb_DNA-binding	ARID,G2-like,Response_reg,SNF2_N,trihelix	show details
CL10737.Contig3_All	MYB	Myb_DNA-binding	ARID,Response_reg,SNF2_N	show details
CL7860.Contig3_All	Tify	tify	GATA	show details
CL21173.Contig13_All	C2C2-CO-like	CCT,zf-B_box	GATA,PLATZ	show details
Unigene28567_All	ARF	Auxin_resp	-	show details
CL2122.Contig2_All	TUB	Tub	-	show details
CL21357.Contig4_All	NAC	NAM	-	show details
CL787.Contig13_All	bHLH	HLH	-	show details
CL14854.Contig3_All	C2C2-Dof	zf-Dof	-	show details
Unigene6964_All	GRF	QLQ,WRC	-	show details
CL20905.Contig9_All	DBP	DNC,PP2C	-	show details
CL6423.Contig12_All	MYB-related	Myb_DNA-binding	ARID,G2-like,Response_reg,SNF2_N,trihelix	show details
CL6423.Contig12_All	MYB	Myb_DNA-binding	ARID,Response_reg,SNF2_N	show details
CL15722.Contig2_All	bHLH	HLH	-	show details
CL14364.Contig1_All	MYB-related	Myb_DNA-binding	ARID,G2-like,Response_reg,SNF2_N,trihelix	show details
CL14364.Contig1_All	MYB	Myb_DNA-binding	ARID,Response_reg,SNF2_N	show details
CL2475.Contig2_All	bHLH	HLH	-	show details
Unigene36335_All	Tify	tify	GATA	show details
CL10940.Contig4_All	TCP	TCP	-	show details
CL6193.Contig18_All	bHLH	HLH	-	show details
CL9549.Contig4_All	mTERF	mTERF	-	show details
CL7166.Contig2_All	MYB	Myb_DNA-binding	ARID,Response_reg,SNF2_N	show details
CL7166.Contig2_All	G2-like	G2-like	Response_reg	show details
CL2368.Contig2_All	BSD	BSD	-	show details
CL6397.Contig3_All	MYB-related	Myb_DNA-binding	ARID,G2-like,Response_reg,SNF2_N,trihelix	show details
CL6397.Contig3_All	MYB	Myb_DNA-binding	ARID,Response_reg,SNF2_N	show details
CL4497.Contig1_All	MYB-related	Myb_DNA-binding	ARID,G2-like,Response_reg,SNF2_N,trihelix	show details
CL4497.Contig1_All	MYB	Myb_DNA-binding	ARID,Response_reg,SNF2_N	show details
Unigene8477_All	ARF	Auxin_resp	-	show details
CL19257.Contig2_All	ABI3VP1	B3	AP2,Auxin_resp	show details
CL11490.Contig2_All	AP2-EREBP	AP2	-	show details
CL1122.Contig12_All	C3H	zf-CCCH	PHD,SNF2_N,zf-C2H2	show details
CL4210.Contig5_All	WRKY	WRKY	-	show details
CL3329.Contig7_All	C3H	zf-CCCH	PHD,SNF2_N,zf-C2H2	show details
Unigene11852_All	Trihelix	trihelix	-	show details
CL20981.Contig3_All	bHLH	HLH	-	show details
CL1555.Contig3_All	Alfin-like	Alfin-like	DDT,Homeobox,JmjC,JmjN	show details
CL13520.Contig1_All	AP2-EREBP	AP2	-	show details
Unigene20010_All	mTERF	mTERF	-	show details
Unigene59517_All	CSD	CSD	-	show details
Unigene4290_All	FAR1	FAR1	-	show details
Unigene83724_All	MADS	SRF-TF	-	show details
Unigene48360_All	MADS	SRF-TF	-	show details
CL7746.Contig4_All	GRAS	GRAS	-	show details
CL15039.Contig5_All	TCP	TCP	-	show details
CL3532.Contig6_All	NAC	NAM	-	show details
Unigene65501_All	ABI3VP1	B3	AP2,Auxin_resp	show details
CL4384.Contig2_All	GeBP	DUF573	-	show details
CL20272.Contig4_All	C2C2-Dof	zf-Dof	-	show details
CL525.Contig32_All	bHLH	HLH	-	show details
Unigene38119_All	NAC	NAM	-	show details
CL540.Contig4_All	TAZ	zf-TAZ	PHD	show details
CL12513.Contig2_All	MYB-related	Myb_DNA-binding	ARID,G2-like,Response_reg,SNF2_N,trihelix	show details
CL12513.Contig2_All	MYB	Myb_DNA-binding	ARID,Response_reg,SNF2_N	show details
CL14412.Contig3_All	Trihelix	trihelix	-	show details
CL5972.Contig3_All	MYB	Myb_DNA-binding	ARID,Response_reg,SNF2_N	show details
CL5972.Contig3_All	G2-like	G2-like	Response_reg	show details
Unigene29906_All	ARF	Auxin_resp	-	show details
Unigene17787_All	AP2-EREBP	AP2	-	show details
Unigene41105_All	MYB-related	Myb_DNA-binding	ARID,G2-like,Response_reg,SNF2_N,trihelix	show details
Unigene41105_All	MYB	Myb_DNA-binding	ARID,Response_reg,SNF2_N	show details
CL12982.Contig2_All	zf-HD	ZF-HD_dimer	-	show details
CL9396.Contig5_All	Tify	tify	GATA	show details
CL21191.Contig23_All	bZIP	bZIP_1,bZIP_2,bZIP_Maf	HLH	show details
CL14646.Contig5_All	bHLH	HLH	-	show details
Unigene38507_All	C2C2-CO-like	CCT,zf-B_box	GATA,PLATZ	show details
CL12512.Contig1_All	MYB-related	Myb_DNA-binding	ARID,G2-like,Response_reg,SNF2_N,trihelix	show details
CL12512.Contig1_All	MYB	Myb_DNA-binding	ARID,Response_reg,SNF2_N	show details
CL4161.Contig8_All	C2C2-CO-like	CCT,zf-B_box	GATA,PLATZ	show details
CL525.Contig23_All	bHLH	HLH	-	show details
CL8782.Contig1_All	AP2-EREBP	AP2	-	show details
CL6256.Contig6_All	GRF	QLQ,WRC	-	show details
CL15722.Contig3_All	bHLH	HLH	-	show details
CL3131.Contig1_All	PLATZ	PLATZ	-	show details
Unigene37788_All	bHLH	HLH	-	show details
CL20888.Contig10_All	MYB-related	Myb_DNA-binding	ARID,G2-like,Response_reg,SNF2_N,trihelix	show details
CL20888.Contig10_All	MYB	Myb_DNA-binding	ARID,Response_reg,SNF2_N	show details
Unigene33444_All	mTERF	mTERF	-	show details
CL9764.Contig3_All	bHLH	HLH	-	show details
CL6803.Contig3_All	AP2-EREBP	AP2	-	show details
CL20888.Contig7_All	MYB-related	Myb_DNA-binding	ARID,G2-like,Response_reg,SNF2_N,trihelix	show details
CL20888.Contig7_All	MYB	Myb_DNA-binding	ARID,Response_reg,SNF2_N	show details
CL4050.Contig3_All	GRAS	GRAS	-	show details
CL1948.Contig24_All	AP2-EREBP	AP2	-	show details
Unigene59055_All	LIM	LIM	-	show details
CL19702.Contig3_All	FHA	FHA	-	show details
CL2734.Contig1_All	AP2-EREBP	AP2	-	show details
CL2051.Contig4_All	bHLH	HLH	-	show details
CL3865.Contig8_All	C2C2-GATA	GATA	-	show details
CL5904.Contig17_All	MYB-related	Myb_DNA-binding	ARID,G2-like,Response_reg,SNF2_N,trihelix	show details
CL5904.Contig17_All	MYB	Myb_DNA-binding	ARID,Response_reg,SNF2_N	show details
Unigene55590_All	WRKY	WRKY	-	show details
CL1948.Contig14_All	AP2-EREBP	AP2	-	show details
CL3908.Contig6_All	zf-HD	ZF-HD_dimer	-	show details
CL10567.Contig2_All	AP2-EREBP	AP2	-	show details
CL3329.Contig5_All	C3H	zf-CCCH	PHD,SNF2_N,zf-C2H2	show details
Unigene35239_All	mTERF	mTERF	-	show details
Unigene7879_All	mTERF	mTERF	-	show details
Unigene36958_All	bHLH	HLH	-	show details
CL9284.Contig4_All	MYB-related	Myb_DNA-binding	ARID,G2-like,Response_reg,SNF2_N,trihelix	show details
CL9284.Contig4_All	MYB	Myb_DNA-binding	ARID,Response_reg,SNF2_N	show details
CL9549.Contig5_All	mTERF	mTERF	-	show details
CL11230.Contig5_All	bHLH	HLH	-	show details
CL6423.Contig11_All	MYB-related	Myb_DNA-binding	ARID,G2-like,Response_reg,SNF2_N,trihelix	show details
CL6423.Contig11_All	MYB	Myb_DNA-binding	ARID,Response_reg,SNF2_N	show details
CL4438.Contig8_All	bHLH	HLH	-	show details
CL3687.Contig15_All	MYB-related	Myb_DNA-binding	ARID,G2-like,Response_reg,SNF2_N,trihelix	show details
CL3687.Contig15_All	MYB	Myb_DNA-binding	ARID,Response_reg,SNF2_N	show details
Unigene66635_All	RWP-RK	RWP-RK	-	show details
CL14409.Contig12_All	GRAS	GRAS	-	show details
Unigene40689_All	mTERF	mTERF	-	show details
CL3471.Contig5_All	FAR1	FAR1	-	show details
CL20888.Contig14_All	MYB-related	Myb_DNA-binding	ARID,G2-like,Response_reg,SNF2_N,trihelix	show details
CL20888.Contig14_All	MYB	Myb_DNA-binding	ARID,Response_reg,SNF2_N	show details
Unigene20993_All	WRKY	WRKY	-	show details
CL14795.Contig3_All	MYB-related	Myb_DNA-binding	ARID,G2-like,Response_reg,SNF2_N,trihelix	show details
CL14795.Contig3_All	MYB	Myb_DNA-binding	ARID,Response_reg,SNF2_N	show details
CL912.Contig20_All	mTERF	mTERF	-	show details
CL21140.Contig7_All	WRKY	WRKY	-	show details
CL10496.Contig2_All	HB	Homeobox,KNOX1,KNOX2	-	show details
CL101.Contig3_All	AP2-EREBP	AP2	-	show details
CL11810.Contig2_All	LOB	DUF260	-	show details
Unigene28726_All	FHA	FHA	-	show details
Unigene8088_All	AP2-EREBP	AP2	-	show details
CL5138.Contig2_All	C2C2-GATA	GATA	-	show details
CL4722.Contig3_All	FHA	FHA	-	show details
CL3653.Contig7_All	MYB-related	Myb_DNA-binding	ARID,G2-like,Response_reg,SNF2_N,trihelix	show details
CL3653.Contig7_All	MYB	Myb_DNA-binding	ARID,Response_reg,SNF2_N	show details
CL3879.Contig20_All	C2H2	zf-C2H2	PHD	show details
CL3584.Contig2_All	WRKY	WRKY	-	show details
Unigene1269_All	Trihelix	trihelix	-	show details
CL4929.Contig5_All	WRKY	WRKY	-	show details
CL8313.Contig1_All	AP2-EREBP	AP2	-	show details
CL3653.Contig4_All	MYB-related	Myb_DNA-binding	ARID,G2-like,Response_reg,SNF2_N,trihelix	show details
CL3653.Contig4_All	MYB	Myb_DNA-binding	ARID,Response_reg,SNF2_N	show details
Unigene11042_All	G2-like	G2-like	Response_reg	show details
CL17969.Contig41_All	C3H	zf-CCCH	PHD,SNF2_N,zf-C2H2	show details
Unigene19027_All	C2C2-GATA	GATA	-	show details
CL6304.Contig2_All	Tify	tify	GATA	show details
CL912.Contig11_All	mTERF	mTERF	-	show details
CL787.Contig2_All	bHLH	HLH	-	show details
CL2950.Contig3_All	ARF	Auxin_resp	-	show details
CL5734.Contig8_All	MYB-related	Myb_DNA-binding	ARID,G2-like,Response_reg,SNF2_N,trihelix	show details
CL5734.Contig8_All	MYB	Myb_DNA-binding	ARID,Response_reg,SNF2_N	show details
CL15729.Contig3_All	WRKY	WRKY	-	show details
CL179.Contig10_All	EIL	EIN3	-	show details
CL345.Contig20_All	MYB	Myb_DNA-binding	ARID,Response_reg,SNF2_N	show details
CL345.Contig20_All	Trihelix	trihelix	-	show details
CL555.Contig2_All	AP2-EREBP	AP2	-	show details
Unigene30473_All	AP2-EREBP	AP2	-	show details
CL11155.Contig1_All	bHLH	HLH	-	show details
CL3809.Contig14_All	GRAS	GRAS	-	show details
CL345.Contig18_All	MYB	Myb_DNA-binding	ARID,Response_reg,SNF2_N	show details
CL345.Contig18_All	Trihelix	trihelix	-	show details
CL912.Contig1_All	mTERF	mTERF	-	show details
CL15667.Contig5_All	HSF	HSF_DNA-bind	-	show details
CL21170.Contig5_All	NAC	NAM	-	show details
CL1159.Contig4_All	GRAS	GRAS	-	show details
Unigene3578_All	GRAS	GRAS	-	show details
CL15620.Contig2_All	C3H	zf-CCCH	PHD,SNF2_N,zf-C2H2	show details
Unigene6837_All	mTERF	mTERF	-	show details
CL5629.Contig5_All	FAR1	FAR1	-	show details
Unigene61828_All	SBP	SBP	-	show details
CL912.Contig10_All	mTERF	mTERF	-	show details
CL18794.Contig1_All	C2C2-GATA	GATA	-	show details
Unigene47771_All	FAR1	FAR1	-	show details
CL6527.Contig3_All	AP2-EREBP	AP2	-	show details
CL2627.Contig2_All	WRKY	WRKY	-	show details
Unigene59666_All	MADS	SRF-TF	-	show details
Unigene13245_All	ARF	Auxin_resp	-	show details
Unigene23154_All	mTERF	mTERF	-	show details
Unigene5044_All	MYB-related	Myb_DNA-binding	ARID,G2-like,Response_reg,SNF2_N,trihelix	show details
Unigene5044_All	MYB	Myb_DNA-binding	ARID,Response_reg,SNF2_N	show details
CL18784.Contig2_All	ARF	Auxin_resp	-	show details
CL10234.Contig3_All	Trihelix	trihelix	-	show details
CL912.Contig7_All	mTERF	mTERF	-	show details
CL3809.Contig18_All	GRAS	GRAS	-	show details
CL6984.Contig5_All	MYB	Myb_DNA-binding	ARID,Response_reg,SNF2_N	show details
CL6984.Contig5_All	G2-like	G2-like	Response_reg	show details
CL20691.Contig8_All	GRAS	GRAS	-	show details
CL4497.Contig13_All	MYB-related	Myb_DNA-binding	ARID,G2-like,Response_reg,SNF2_N,trihelix	show details
CL4497.Contig13_All	MYB	Myb_DNA-binding	ARID,Response_reg,SNF2_N	show details
CL10556.Contig1_All	FHA	FHA	-	show details
CL5382.Contig12_All	C2H2	zf-C2H2	PHD	show details
CL9429.Contig4_All	MYB-related	Myb_DNA-binding	ARID,G2-like,Response_reg,SNF2_N,trihelix	show details
CL9429.Contig4_All	MYB	Myb_DNA-binding	ARID,Response_reg,SNF2_N	show details
CL13133.Contig9_All	C3H	zf-CCCH	PHD,SNF2_N,zf-C2H2	show details
Unigene10757_All	MYB-related	Myb_DNA-binding	ARID,G2-like,Response_reg,SNF2_N,trihelix	show details
Unigene10757_All	MYB	Myb_DNA-binding	ARID,Response_reg,SNF2_N	show details
CL4384.Contig7_All	GeBP	DUF573	-	show details
CL21173.Contig6_All	C2C2-CO-like	CCT,zf-B_box	GATA,PLATZ	show details
Unigene18_All	C2H2	zf-C2H2	PHD	show details
CL2390.Contig4_All	HSF	HSF_DNA-bind	-	show details
CL14892.Contig4_All	bHLH	HLH	-	show details
CL4722.Contig8_All	FHA	FHA	-	show details
Unigene28561_All	AP2-EREBP	AP2	-	show details
CL1948.Contig12_All	AP2-EREBP	AP2	-	show details
CL8782.Contig6_All	AP2-EREBP	AP2	-	show details
CL14892.Contig2_All	bHLH	HLH	-	show details
Unigene13634_All	bHLH	HLH	-	show details
CL8393.Contig2_All	MADS	SRF-TF	-	show details
CL4923.Contig2_All	MYB	Myb_DNA-binding	ARID,Response_reg,SNF2_N	show details
CL4923.Contig2_All	G2-like	G2-like	Response_reg	show details
Unigene22966_All	mTERF	mTERF	-	show details
CL7860.Contig6_All	Tify	tify	GATA	show details
Unigene11934_All	mTERF	mTERF	-	show details
Unigene48359_All	MADS	SRF-TF	-	show details
CL10687.Contig3_All	bHLH	HLH	-	show details
Unigene14985_All	NAC	NAM	-	show details
CL14545.Contig2_All	C2H2	zf-C2H2	PHD	show details
CL5788.Contig18_All	AP2-EREBP	AP2	-	show details
CL7828.Contig2_All	BES1	DUF822	-	show details
CL14646.Contig6_All	bHLH	HLH	-	show details
CL4085.Contig3_All	NAC	NAM	-	show details
Unigene27068_All	NAC	NAM	-	show details
CL16433.Contig2_All	MYB	Myb_DNA-binding	ARID,Response_reg,SNF2_N	show details
CL16433.Contig2_All	G2-like	G2-like	Response_reg	show details
CL19969.Contig10_All	HSF	HSF_DNA-bind	-	show details
CL3809.Contig8_All	GRAS	GRAS	-	show details
CL6247.Contig13_All	MYB-related	Myb_DNA-binding	ARID,G2-like,Response_reg,SNF2_N,trihelix	show details
CL6247.Contig13_All	MYB	Myb_DNA-binding	ARID,Response_reg,SNF2_N	show details
CL5574.Contig9_All	bHLH	HLH	-	show details
Unigene17194_All	mTERF	mTERF	-	show details
CL5812.Contig10_All	AP2-EREBP	AP2	-	show details
Unigene10935_All	C2C2-Dof	zf-Dof	-	show details
Unigene75020_All	WRKY	WRKY	-	show details
CL902.Contig5_All	bHLH	HLH	-	show details
CL4468.Contig6_All	NAC	NAM	-	show details
CL4657.Contig9_All	MYB-related	Myb_DNA-binding	ARID,G2-like,Response_reg,SNF2_N,trihelix	show details
CL4657.Contig9_All	MYB	Myb_DNA-binding	ARID,Response_reg,SNF2_N	show details
CL10875.Contig2_All	bHLH	HLH	-	show details
Unigene47875_All	C2C2-GATA	GATA	-	show details
CL1618.Contig10_All	bHLH	HLH	-	show details
CL2833.Contig3_All	NAC	NAM	-	show details
CL13133.Contig3_All	C3H	zf-CCCH	PHD,SNF2_N,zf-C2H2	show details
CL493.Contig2_All	MADS	SRF-TF	-	show details
CL244.Contig25_All	bHLH	HLH	-	show details
CL1441.Contig10_All	NAC	NAM	-	show details
Unigene41753_All	AP2-EREBP	AP2	-	show details
CL5506.Contig16_All	NAC	NAM	-	show details
CL509.Contig2_All	Sigma70-like	Sigma70_r2,Sigma70_r3,Sigma70_r4	-	show details
CL4252.Contig2_All	MYB-related	Myb_DNA-binding	ARID,G2-like,Response_reg,SNF2_N,trihelix	show details
CL4252.Contig2_All	MYB	Myb_DNA-binding	ARID,Response_reg,SNF2_N	show details
CL2122.Contig4_All	TUB	Tub	-	show details
CL5751.Contig4_All	WRKY	WRKY	-	show details
CL525.Contig30_All	bHLH	HLH	-	show details
Unigene741_All	NAC	NAM	-	show details
CL1122.Contig10_All	C3H	zf-CCCH	PHD,SNF2_N,zf-C2H2	show details
CL4657.Contig24_All	MYB-related	Myb_DNA-binding	ARID,G2-like,Response_reg,SNF2_N,trihelix	show details
CL4657.Contig24_All	MYB	Myb_DNA-binding	ARID,Response_reg,SNF2_N	show details
CL13133.Contig4_All	C3H	zf-CCCH	PHD,SNF2_N,zf-C2H2	show details
CL8418.Contig4_All	EIL	EIN3	-	show details
CL4657.Contig19_All	MYB-related	Myb_DNA-binding	ARID,G2-like,Response_reg,SNF2_N,trihelix	show details
CL4657.Contig19_All	MYB	Myb_DNA-binding	ARID,Response_reg,SNF2_N	show details
CL6764.Contig1_All	RWP-RK	RWP-RK	-	show details
Unigene44092_All	C3H	zf-CCCH	PHD,SNF2_N,zf-C2H2	show details
CL16904.Contig22_All	NAC	NAM	-	show details
Unigene47500_All	C2H2	zf-C2H2	PHD	show details
CL6633.Contig4_All	C3H	zf-CCCH	PHD,SNF2_N,zf-C2H2	show details
CL4723.Contig2_All	AP2-EREBP	AP2	-	show details
CL2031.Contig1_All	mTERF	mTERF	-	show details
CL19969.Contig4_All	HSF	HSF_DNA-bind	-	show details
CL15729.Contig2_All	WRKY	WRKY	-	show details
CL15816.Contig1_All	WRKY	WRKY	-	show details
CL4127.Contig5_All	bHLH	HLH	-	show details
Unigene10887_All	ABI3VP1	B3	AP2,Auxin_resp	show details
CL16751.Contig3_All	NAC	NAM	-	show details
CL1288.Contig5_All	FHA	FHA	-	show details
CL6423.Contig14_All	MYB-related	Myb_DNA-binding	ARID,G2-like,Response_reg,SNF2_N,trihelix	show details
CL6423.Contig14_All	MYB	Myb_DNA-binding	ARID,Response_reg,SNF2_N	show details
CL3809.Contig7_All	GRAS	GRAS	-	show details
CL12350.Contig2_All	MYB-related	Myb_DNA-binding	ARID,G2-like,Response_reg,SNF2_N,trihelix	show details
CL12350.Contig2_All	MYB	Myb_DNA-binding	ARID,Response_reg,SNF2_N	show details
Unigene37769_All	HB	Homeobox,KNOX1,KNOX2	-	show details
CL13293.Contig3_All	AP2-EREBP	AP2	-	show details
CL525.Contig15_All	bHLH	HLH	-	show details
CL11603.Contig3_All	MYB-related	Myb_DNA-binding	ARID,G2-like,Response_reg,SNF2_N,trihelix	show details
CL11603.Contig3_All	MYB	Myb_DNA-binding	ARID,Response_reg,SNF2_N	show details
CL9745.Contig2_All	NAC	NAM	-	show details
CL6423.Contig10_All	MYB-related	Myb_DNA-binding	ARID,G2-like,Response_reg,SNF2_N,trihelix	show details
CL6423.Contig10_All	MYB	Myb_DNA-binding	ARID,Response_reg,SNF2_N	show details
Unigene6792_All	mTERF	mTERF	-	show details
CL4161.Contig1_All	C2C2-CO-like	CCT,zf-B_box	GATA,PLATZ	show details
CL5887.Contig1_All	AP2-EREBP	AP2	-	show details
Unigene10383_All	NAC	NAM	-	show details
CL7403.Contig5_All	TAZ	zf-TAZ	PHD	show details
Unigene24_All	C2H2	zf-C2H2	PHD	show details
CL15048.Contig2_All	BBR/BPC	GAGA_bind	-	show details
Unigene5985_All	WRKY	WRKY	-	show details
CL21168.Contig21_All	GeBP	DUF573	-	show details
CL102.Contig10_All	ARF	Auxin_resp	-	show details
CL220.Contig1_All	AP2-EREBP	AP2	-	show details
Unigene47809_All	WRKY	WRKY	-	show details
CL198.Contig9_All	C2H2	zf-C2H2	PHD	show details
CL345.Contig13_All	MYB	Myb_DNA-binding	ARID,Response_reg,SNF2_N	show details
CL345.Contig13_All	Trihelix	trihelix	-	show details
CL768.Contig10_All	MYB-related	Myb_DNA-binding	ARID,G2-like,Response_reg,SNF2_N,trihelix	show details
CL768.Contig10_All	MYB	Myb_DNA-binding	ARID,Response_reg,SNF2_N	show details
CL17474.Contig2_All	ABI3VP1	B3	AP2,Auxin_resp	show details
CL5431.Contig19_All	Sigma70-like	Sigma70_r2,Sigma70_r3,Sigma70_r4	-	show details
Unigene33922_All	mTERF	mTERF	-	show details
CL768.Contig33_All	MYB-related	Myb_DNA-binding	ARID,G2-like,Response_reg,SNF2_N,trihelix	show details
CL768.Contig33_All	MYB	Myb_DNA-binding	ARID,Response_reg,SNF2_N	show details
CL8005.Contig3_All	Sigma70-like	Sigma70_r2,Sigma70_r3,Sigma70_r4	-	show details
CL10875.Contig3_All	bHLH	HLH	-	show details
CL7403.Contig7_All	TAZ	zf-TAZ	PHD	show details
CL557.Contig3_All	NAC	NAM	-	show details
CL15310.Contig2_All	MYB-related	Myb_DNA-binding	ARID,G2-like,Response_reg,SNF2_N,trihelix	show details
CL15310.Contig2_All	MYB	Myb_DNA-binding	ARID,Response_reg,SNF2_N	show details
Unigene52115_All	GRAS	GRAS	-	show details
CL1860.Contig3_All	TCP	TCP	-	show details
CL5138.Contig7_All	C2C2-GATA	GATA	-	show details
CL5506.Contig6_All	NAC	NAM	-	show details
CL19172.Contig3_All	C2C2-Dof	zf-Dof	-	show details
CL5947.Contig1_All	AP2-EREBP	AP2	-	show details
Unigene23334_All	mTERF	mTERF	-	show details
Unigene55572_All	TUB	Tub	-	show details
Unigene11579_All	GRAS	GRAS	-	show details
CL5172.Contig2_All	MYB	Myb_DNA-binding	ARID,Response_reg,SNF2_N	show details
CL5172.Contig2_All	G2-like	G2-like	Response_reg	show details
CL17672.Contig3_All	MYB	Myb_DNA-binding	ARID,Response_reg,SNF2_N	show details
CL17672.Contig3_All	G2-like	G2-like	Response_reg	show details
CL4446.Contig4_All	HB	Homeobox,KNOX1,KNOX2	-	show details
CL80.Contig20_All	MYB-related	Myb_DNA-binding	ARID,G2-like,Response_reg,SNF2_N,trihelix	show details
CL80.Contig20_All	MYB	Myb_DNA-binding	ARID,Response_reg,SNF2_N	show details
Unigene63716_All	LOB	DUF260	-	show details
Unigene36481_All	ARF	Auxin_resp	-	show details
Unigene76428_All	mTERF	mTERF	-	show details
CL21170.Contig2_All	NAC	NAM	-	show details
CL9549.Contig14_All	mTERF	mTERF	-	show details
CL768.Contig20_All	MYB-related	Myb_DNA-binding	ARID,G2-like,Response_reg,SNF2_N,trihelix	show details
CL768.Contig20_All	MYB	Myb_DNA-binding	ARID,Response_reg,SNF2_N	show details
CL18645.Contig1_All	WRKY	WRKY	-	show details
CL14203.Contig3_All	MYB	Myb_DNA-binding	ARID,Response_reg,SNF2_N	show details
CL14203.Contig3_All	G2-like	G2-like	Response_reg	show details
CL468.Contig4_All	AP2-EREBP	AP2	-	show details
Unigene61825_All	SBP	SBP	-	show details
Unigene12685_All	mTERF	mTERF	-	show details
Unigene16327_All	mTERF	mTERF	-	show details
Unigene53082_All	NAC	NAM	-	show details
CL2950.Contig10_All	ARF	Auxin_resp	-	show details
CL4635.Contig22_All	C2C2-CO-like	CCT,zf-B_box	GATA,PLATZ	show details
CL17969.Contig5_All	C3H	zf-CCCH	PHD,SNF2_N,zf-C2H2	show details
Unigene25359_All	AP2-EREBP	AP2	-	show details
CL7731.Contig2_All	C2H2	zf-C2H2	PHD	show details
CL1560.Contig3_All	C2H2	zf-C2H2	PHD	show details
CL7474.Contig1_All	MYB	Myb_DNA-binding	ARID,Response_reg,SNF2_N	show details
CL7474.Contig1_All	G2-like	G2-like	Response_reg	show details
CL11895.Contig8_All	C2H2	zf-C2H2	PHD	show details
CL4022.Contig9_All	HB	Homeobox,KNOX1,KNOX2	-	show details
Unigene21581_All	mTERF	mTERF	-	show details
CL20485.Contig6_All	C2C2-GATA	GATA	-	show details
Unigene5918_All	mTERF	mTERF	-	show details
CL12189.Contig2_All	C2H2	zf-C2H2	PHD	show details
CL18817.Contig5_All	C3H	zf-CCCH	PHD,SNF2_N,zf-C2H2	show details
CL14827.Contig3_All	bHLH	HLH	-	show details
Unigene42606_All	MYB-related	Myb_DNA-binding	ARID,G2-like,Response_reg,SNF2_N,trihelix	show details
Unigene42606_All	MYB	Myb_DNA-binding	ARID,Response_reg,SNF2_N	show details
CL14409.Contig7_All	GRAS	GRAS	-	show details
Unigene10561_All	ARR-B	G2-like,Myb_DNA-binding,Response_reg	CCT	show details
CL21147.Contig5_All	C2C2-GATA	GATA	-	show details
CL6874.Contig7_All	C3H	zf-CCCH	PHD,SNF2_N,zf-C2H2	show details
CL20905.Contig6_All	DBP	DNC,PP2C	-	show details
Unigene83274_All	ABI3VP1	B3	AP2,Auxin_resp	show details
CL17049.Contig4_All	FHA	FHA	-	show details
Unigene742_All	NAC	NAM	-	show details
CL8821.Contig3_All	MYB-related	Myb_DNA-binding	ARID,G2-like,Response_reg,SNF2_N,trihelix	show details
CL8821.Contig3_All	MYB	Myb_DNA-binding	ARID,Response_reg,SNF2_N	show details
Unigene21460_All	GRAS	GRAS	-	show details
CL787.Contig3_All	bHLH	HLH	-	show details
Unigene13106_All	mTERF	mTERF	-	show details
Unigene28532_All	C3H	zf-CCCH	PHD,SNF2_N,zf-C2H2	show details
CL18111.Contig4_All	BSD	BSD	-	show details
CL9141.Contig1_All	NAC	NAM	-	show details
Unigene63889_All	ABI3VP1	B3	AP2,Auxin_resp	show details
CL20946.Contig1_All	MYB-related	Myb_DNA-binding	ARID,G2-like,Response_reg,SNF2_N,trihelix	show details
CL20946.Contig1_All	MYB	Myb_DNA-binding	ARID,Response_reg,SNF2_N	show details
CL7719.Contig2_All	bHLH	HLH	-	show details
CL912.Contig3_All	mTERF	mTERF	-	show details
CL6466.Contig1_All	NAC	NAM	-	show details
CL8166.Contig7_All	C2C2-Dof	zf-Dof	-	show details
CL4420.Contig8_All	AP2-EREBP	AP2	-	show details
CL1555.Contig7_All	Alfin-like	Alfin-like	DDT,Homeobox,JmjC,JmjN	show details
CL1441.Contig1_All	NAC	NAM	-	show details
CL19975.Contig2_All	NAC	NAM	-	show details
CL3329.Contig8_All	C3H	zf-CCCH	PHD,SNF2_N,zf-C2H2	show details
CL8432.Contig6_All	FAR1	FAR1	-	show details
CL20467.Contig7_All	HSF	HSF_DNA-bind	-	show details
CL3370.Contig3_All	AP2-EREBP	AP2	-	show details
CL11716.Contig4_All	RWP-RK	RWP-RK	-	show details
Unigene15639_All	bHLH	HLH	-	show details
CL1860.Contig4_All	TCP	TCP	-	show details
CL19396.Contig4_All	MYB	Myb_DNA-binding	ARID,Response_reg,SNF2_N	show details
CL19396.Contig4_All	G2-like	G2-like	Response_reg	show details
Unigene722_All	C2C2-YABBY	YABBY	-	show details
CL5506.Contig2_All	NAC	NAM	-	show details
CL16157.Contig3_All	WRKY	WRKY	-	show details
Unigene51515_All	ABI3VP1	B3	AP2,Auxin_resp	show details
CL12188.Contig1_All	ABI3VP1	B3	AP2,Auxin_resp	show details
CL912.Contig4_All	mTERF	mTERF	-	show details
CL21256.Contig8_All	C2C2-GATA	GATA	-	show details
Unigene65320_All	WRKY	WRKY	-	show details
CL9364.Contig3_All	MYB-related	Myb_DNA-binding	ARID,G2-like,Response_reg,SNF2_N,trihelix	show details
CL9364.Contig3_All	MYB	Myb_DNA-binding	ARID,Response_reg,SNF2_N	show details
CL3080.Contig4_All	WRKY	WRKY	-	show details
CL3138.Contig5_All	FAR1	FAR1	-	show details
Unigene4422_All	MYB-related	Myb_DNA-binding	ARID,G2-like,Response_reg,SNF2_N,trihelix	show details
Unigene4422_All	MYB	Myb_DNA-binding	ARID,Response_reg,SNF2_N	show details
Unigene38286_All	MYB-related	Myb_DNA-binding	ARID,G2-like,Response_reg,SNF2_N,trihelix	show details
Unigene38286_All	MYB	Myb_DNA-binding	ARID,Response_reg,SNF2_N	show details
Unigene39760_All	ABI3VP1	B3	AP2,Auxin_resp	show details
CL17750.Contig1_All	GRAS	GRAS	-	show details
CL9549.Contig10_All	mTERF	mTERF	-	show details
CL9962.Contig1_All	C3H	zf-CCCH	PHD,SNF2_N,zf-C2H2	show details
CL7015.Contig12_All	HSF	HSF_DNA-bind	-	show details
CL2597.Contig2_All	mTERF	mTERF	-	show details
CL768.Contig38_All	MYB-related	Myb_DNA-binding	ARID,G2-like,Response_reg,SNF2_N,trihelix	show details
CL768.Contig38_All	MYB	Myb_DNA-binding	ARID,Response_reg,SNF2_N	show details
CL179.Contig6_All	EIL	EIN3	-	show details
CL2029.Contig8_All	C2C2-GATA	GATA	-	show details
CL3080.Contig7_All	WRKY	WRKY	-	show details
CL3809.Contig10_All	GRAS	GRAS	-	show details
CL4657.Contig21_All	MYB-related	Myb_DNA-binding	ARID,G2-like,Response_reg,SNF2_N,trihelix	show details
CL4657.Contig21_All	MYB	Myb_DNA-binding	ARID,Response_reg,SNF2_N	show details
Unigene47976_All	LIM	LIM	-	show details
CL2699.Contig11_All	WRKY	WRKY	-	show details
CL4127.Contig9_All	bHLH	HLH	-	show details
Unigene35416_All	GeBP	DUF573	-	show details
Unigene16302_All	NAC	NAM	-	show details
CL4457.Contig2_All	FAR1	FAR1	-	show details
CL9632.Contig7_All	WRKY	WRKY	-	show details
CL21425.Contig27_All	BES1	DUF822	-	show details
Unigene57613_All	NAC	NAM	-	show details
CL768.Contig44_All	MYB-related	Myb_DNA-binding	ARID,G2-like,Response_reg,SNF2_N,trihelix	show details
CL768.Contig44_All	MYB	Myb_DNA-binding	ARID,Response_reg,SNF2_N	show details
CL9828.Contig1_All	ABI3VP1	B3	AP2,Auxin_resp	show details
CL1560.Contig5_All	C2H2	zf-C2H2	PHD	show details
Unigene28783_All	MYB-related	Myb_DNA-binding	ARID,G2-like,Response_reg,SNF2_N,trihelix	show details
Unigene28783_All	MYB	Myb_DNA-binding	ARID,Response_reg,SNF2_N	show details
CL102.Contig19_All	ARF	Auxin_resp	-	show details
CL15850.Contig1_All	AP2-EREBP	AP2	-	show details
CL8111.Contig2_All	OFP	Ovate	-	show details
CL4928.Contig3_All	AP2-EREBP	AP2	-	show details
Unigene34078_All	G2-like	G2-like	Response_reg	show details
Unigene86023_All	MADS	SRF-TF	-	show details
CL4749.Contig1_All	bHLH	HLH	-	show details
CL912.Contig37_All	mTERF	mTERF	-	show details
Unigene53828_All	FAR1	FAR1	-	show details
CL1668.Contig6_All	MYB-related	Myb_DNA-binding	ARID,G2-like,Response_reg,SNF2_N,trihelix	show details
CL1668.Contig6_All	MYB	Myb_DNA-binding	ARID,Response_reg,SNF2_N	show details
CL18794.Contig3_All	C2C2-GATA	GATA	-	show details
Unigene37626_All	NAC	NAM	-	show details
Unigene12520_All	C2C2-CO-like	CCT,zf-B_box	GATA,PLATZ	show details
CL2368.Contig3_All	BSD	BSD	-	show details
CL3840.Contig7_All	AP2-EREBP	AP2	-	show details
Unigene1130_All	TUB	Tub	-	show details
Unigene32900_All	ARR-B	G2-like,Myb_DNA-binding,Response_reg	CCT	show details
CL8782.Contig8_All	AP2-EREBP	AP2	-	show details
CL3871.Contig7_All	LIM	LIM	-	show details
CL14918.Contig2_All	CPP	TCR	-	show details
CL1030.Contig5_All	TUB	Tub	-	show details
Unigene6150_All	HB	Homeobox,KNOX1,KNOX2	-	show details
CL20691.Contig3_All	GRAS	GRAS	-	show details
Unigene9969_All	HSF	HSF_DNA-bind	-	show details
CL5947.Contig3_All	AP2-EREBP	AP2	-	show details
Unigene14128_All	ARF	Auxin_resp	-	show details
CL5565.Contig1_All	NAC	NAM	-	show details
CL2295.Contig1_All	NAC	NAM	-	show details
CL1429.Contig8_All	E2F-DP	E2F_TDP	-	show details
CL1712.Contig2_All	AP2-EREBP	AP2	-	show details
CL4141.Contig1_All	ABI3VP1	B3	AP2,Auxin_resp	show details
CL20229.Contig14_All	AP2-EREBP	AP2	-	show details
CL1340.Contig5_All	MYB-related	Myb_DNA-binding	ARID,G2-like,Response_reg,SNF2_N,trihelix	show details
CL1340.Contig5_All	MYB	Myb_DNA-binding	ARID,Response_reg,SNF2_N	show details
CL6626.Contig4_All	MADS	SRF-TF	-	show details
CL17969.Contig37_All	C3H	zf-CCCH	PHD,SNF2_N,zf-C2H2	show details
CL4270.Contig1_All	VOZ	VOZ	-	show details
CL16632.Contig2_All	MYB-related	Myb_DNA-binding	ARID,G2-like,Response_reg,SNF2_N,trihelix	show details
CL16632.Contig2_All	MYB	Myb_DNA-binding	ARID,Response_reg,SNF2_N	show details
CL9045.Contig1_All	NAC	NAM	-	show details
CL6423.Contig8_All	MYB-related	Myb_DNA-binding	ARID,G2-like,Response_reg,SNF2_N,trihelix	show details
CL6423.Contig8_All	MYB	Myb_DNA-binding	ARID,Response_reg,SNF2_N	show details
Unigene20235_All	C2C2-Dof	zf-Dof	-	show details
CL18046.Contig2_All	MYB	Myb_DNA-binding	ARID,Response_reg,SNF2_N	show details
CL18046.Contig2_All	G2-like	G2-like	Response_reg	show details
CL2987.Contig1_All	C2C2-GATA	GATA	-	show details
Unigene35003_All	NAC	NAM	-	show details
CL21458.Contig5_All	mTERF	mTERF	-	show details
Unigene7487_All	MYB-related	Myb_DNA-binding	ARID,G2-like,Response_reg,SNF2_N,trihelix	show details
Unigene7487_All	MYB	Myb_DNA-binding	ARID,Response_reg,SNF2_N	show details
Unigene44093_All	C3H	zf-CCCH	PHD,SNF2_N,zf-C2H2	show details
Unigene10964_All	GRF	QLQ,WRC	-	show details
CL3809.Contig15_All	GRAS	GRAS	-	show details
CL4923.Contig1_All	MYB	Myb_DNA-binding	ARID,Response_reg,SNF2_N	show details
CL4923.Contig1_All	G2-like	G2-like	Response_reg	show details
Unigene51476_All	AP2-EREBP	AP2	-	show details
CL5399.Contig2_All	SBP	SBP	-	show details
CL17388.Contig2_All	WRKY	WRKY	-	show details
CL21173.Contig12_All	C2C2-CO-like	CCT,zf-B_box	GATA,PLATZ	show details
Unigene26020_All	mTERF	mTERF	-	show details
Unigene16414_All	ABI3VP1	B3	AP2,Auxin_resp	show details
CL12995.Contig3_All	BSD	BSD	-	show details
CL11603.Contig10_All	MYB-related	Myb_DNA-binding	ARID,G2-like,Response_reg,SNF2_N,trihelix	show details
CL11603.Contig10_All	MYB	Myb_DNA-binding	ARID,Response_reg,SNF2_N	show details
CL7828.Contig1_All	BES1	DUF822	-	show details
CL8166.Contig1_All	C2C2-Dof	zf-Dof	-	show details
CL2950.Contig1_All	ARF	Auxin_resp	-	show details
CL3080.Contig3_All	WRKY	WRKY	-	show details
CL21386.Contig8_All	PLATZ	PLATZ	-	show details
CL14637.Contig2_All	MYB	Myb_DNA-binding	ARID,Response_reg,SNF2_N	show details
CL14637.Contig2_All	G2-like	G2-like	Response_reg	show details
CL10265.Contig18_All	FAR1	FAR1	-	show details
Unigene16060_All	mTERF	mTERF	-	show details
CL419.Contig18_All	HSF	HSF_DNA-bind	-	show details
Unigene15580_All	NAC	NAM	-	show details
Unigene59057_All	LIM	LIM	-	show details
CL563.Contig3_All	LOB	DUF260	-	show details
CL5873.Contig5_All	GRAS	GRAS	-	show details
Unigene9652_All	ARF	Auxin_resp	-	show details
CL17205.Contig3_All	FAR1	FAR1	-	show details
CL10496.Contig3_All	HB	Homeobox,KNOX1,KNOX2	-	show details
CL244.Contig5_All	bHLH	HLH	-	show details
CL4399.Contig11_All	WRKY	WRKY	-	show details
CL10459.Contig10_All	ABI3VP1	B3	AP2,Auxin_resp	show details
CL9005.Contig5_All	C3H	zf-CCCH	PHD,SNF2_N,zf-C2H2	show details
CL1981.Contig2_All	NAC	NAM	-	show details
Unigene58319_All	TUB	Tub	-	show details
Unigene29708_All	bHLH	HLH	-	show details
CL783.Contig8_All	ABI3VP1	B3	AP2,Auxin_resp	show details
CL3879.Contig6_All	C2H2	zf-C2H2	PHD	show details
CL7563.Contig2_All	FAR1	FAR1	-	show details
CL9455.Contig3_All	C2C2-YABBY	YABBY	-	show details
CL20229.Contig17_All	AP2-EREBP	AP2	-	show details
CL14148.Contig5_All	AP2-EREBP	AP2	-	show details
CL14392.Contig5_All	FAR1	FAR1	-	show details
CL17404.Contig1_All	MYB-related	Myb_DNA-binding	ARID,G2-like,Response_reg,SNF2_N,trihelix	show details
CL17404.Contig1_All	MYB	Myb_DNA-binding	ARID,Response_reg,SNF2_N	show details
Unigene58288_All	bHLH	HLH	-	show details
CL419.Contig3_All	HSF	HSF_DNA-bind	-	show details
CL1762.Contig2_All	Trihelix	trihelix	-	show details
Unigene45678_All	MYB-related	Myb_DNA-binding	ARID,G2-like,Response_reg,SNF2_N,trihelix	show details
Unigene45678_All	MYB	Myb_DNA-binding	ARID,Response_reg,SNF2_N	show details
CL13171.Contig3_All	HSF	HSF_DNA-bind	-	show details
CL244.Contig17_All	bHLH	HLH	-	show details
Unigene43838_All	TCP	TCP	-	show details
Unigene31195_All	mTERF	mTERF	-	show details
CL6193.Contig1_All	bHLH	HLH	-	show details
CL12512.Contig2_All	MYB-related	Myb_DNA-binding	ARID,G2-like,Response_reg,SNF2_N,trihelix	show details
CL12512.Contig2_All	MYB	Myb_DNA-binding	ARID,Response_reg,SNF2_N	show details
CL4749.Contig12_All	bHLH	HLH	-	show details
CL4497.Contig19_All	MYB-related	Myb_DNA-binding	ARID,G2-like,Response_reg,SNF2_N,trihelix	show details
CL4497.Contig19_All	MYB	Myb_DNA-binding	ARID,Response_reg,SNF2_N	show details
Unigene1977_All	WRKY	WRKY	-	show details
CL9296.Contig3_All	ABI3VP1	B3	AP2,Auxin_resp	show details
CL20538.Contig2_All	bHLH	HLH	-	show details
CL21442.Contig12_All	ARF	Auxin_resp	-	show details
CL9455.Contig1_All	C2C2-YABBY	YABBY	-	show details
CL768.Contig55_All	MYB-related	Myb_DNA-binding	ARID,G2-like,Response_reg,SNF2_N,trihelix	show details
CL768.Contig55_All	MYB	Myb_DNA-binding	ARID,Response_reg,SNF2_N	show details
Unigene20_All	C2H2	zf-C2H2	PHD	show details
CL20990.Contig10_All	NAC	NAM	-	show details
Unigene2182_All	C3H	zf-CCCH	PHD,SNF2_N,zf-C2H2	show details
CL12285.Contig2_All	FAR1	FAR1	-	show details
CL16294.Contig4_All	TAZ	zf-TAZ	PHD	show details
Unigene62845_All	MYB	Myb_DNA-binding	ARID,Response_reg,SNF2_N	show details
Unigene62845_All	G2-like	G2-like	Response_reg	show details
Unigene62252_All	LOB	DUF260	-	show details
Unigene38127_All	FAR1	FAR1	-	show details
CL12857.Contig3_All	C2H2	zf-C2H2	PHD	show details
CL8405.Contig1_All	SBP	SBP	-	show details
CL18746.Contig2_All	MADS	SRF-TF	-	show details
Unigene76663_All	LOB	DUF260	-	show details
CL5717.Contig7_All	E2F-DP	E2F_TDP	-	show details
Unigene5692_All	MYB-related	Myb_DNA-binding	ARID,G2-like,Response_reg,SNF2_N,trihelix	show details
Unigene5692_All	MYB	Myb_DNA-binding	ARID,Response_reg,SNF2_N	show details
CL19247.Contig15_All	ARR-B	G2-like,Myb_DNA-binding,Response_reg	CCT	show details
Unigene11_All	C2H2	zf-C2H2	PHD	show details
CL768.Contig32_All	MYB-related	Myb_DNA-binding	ARID,G2-like,Response_reg,SNF2_N,trihelix	show details
CL768.Contig32_All	MYB	Myb_DNA-binding	ARID,Response_reg,SNF2_N	show details
CL15306.Contig2_All	MADS	SRF-TF	-	show details
Unigene46703_All	OFP	Ovate	-	show details
CL5618.Contig6_All	HSF	HSF_DNA-bind	-	show details
Unigene24105_All	mTERF	mTERF	-	show details
CL16057.Contig1_All	ABI3VP1	B3	AP2,Auxin_resp	show details
CL19247.Contig4_All	ARR-B	G2-like,Myb_DNA-binding,Response_reg	CCT	show details
CL18536.Contig2_All	AP2-EREBP	AP2	-	show details
Unigene8902_All	AP2-EREBP	AP2	-	show details
Unigene8935_All	MYB-related	Myb_DNA-binding	ARID,G2-like,Response_reg,SNF2_N,trihelix	show details
Unigene8935_All	MYB	Myb_DNA-binding	ARID,Response_reg,SNF2_N	show details
CL10875.Contig4_All	bHLH	HLH	-	show details
Unigene66073_All	bHLH	HLH	-	show details
Unigene23873_All	mTERF	mTERF	-	show details
CL20691.Contig2_All	GRAS	GRAS	-	show details
CL14000.Contig4_All	WRKY	WRKY	-	show details
Unigene14633_All	HSF	HSF_DNA-bind	-	show details
Unigene24389_All	NAC	NAM	-	show details
CL468.Contig1_All	AP2-EREBP	AP2	-	show details
CL7415.Contig3_All	NAC	NAM	-	show details
Unigene86767_All	AP2-EREBP	AP2	-	show details
CL4438.Contig7_All	GeBP	DUF573	-	show details
Unigene3209_All	GRAS	GRAS	-	show details
CL2463.Contig2_All	bHLH	HLH	-	show details
CL328.Contig3_All	C2C2-YABBY	YABBY	-	show details
CL5506.Contig23_All	NAC	NAM	-	show details
CL783.Contig3_All	ABI3VP1	B3	AP2,Auxin_resp	show details
CL4657.Contig14_All	MYB-related	Myb_DNA-binding	ARID,G2-like,Response_reg,SNF2_N,trihelix	show details
CL4657.Contig14_All	MYB	Myb_DNA-binding	ARID,Response_reg,SNF2_N	show details
CL21173.Contig4_All	C2C2-CO-like	CCT,zf-B_box	GATA,PLATZ	show details
Unigene44173_All	FAR1	FAR1	-	show details
CL11683.Contig2_All	FHA	FHA	-	show details
CL15051.Contig1_All	AP2-EREBP	AP2	-	show details
CL900.Contig2_All	FAR1	FAR1	-	show details
CL8005.Contig2_All	Sigma70-like	Sigma70_r2,Sigma70_r3,Sigma70_r4	-	show details
CL14951.Contig1_All	WRKY	WRKY	-	show details
Unigene74710_All	MYB	Myb_DNA-binding	ARID,Response_reg,SNF2_N	show details
Unigene74710_All	G2-like	G2-like	Response_reg	show details
CL19740.Contig1_All	C2H2	zf-C2H2	PHD	show details
Unigene82071_All	HSF	HSF_DNA-bind	-	show details
CL3897.Contig1_All	ABI3VP1	B3	AP2,Auxin_resp	show details
CL3919.Contig2_All	TCP	TCP	-	show details
Unigene44094_All	C3H	zf-CCCH	PHD,SNF2_N,zf-C2H2	show details
CL7563.Contig3_All	FAR1	FAR1	-	show details
CL2122.Contig9_All	TUB	Tub	-	show details
Unigene46709_All	bHLH	HLH	-	show details
Unigene58297_All	bHLH	HLH	-	show details
Unigene61823_All	SBP	SBP	-	show details
CL21191.Contig24_All	bZIP	bZIP_1,bZIP_2,bZIP_Maf	HLH	show details
CL7114.Contig2_All	C2C2-CO-like	CCT,zf-B_box	GATA,PLATZ	show details
CL6764.Contig3_All	RWP-RK	RWP-RK	-	show details
CL6247.Contig25_All	MYB-related	Myb_DNA-binding	ARID,G2-like,Response_reg,SNF2_N,trihelix	show details
CL6247.Contig25_All	MYB	Myb_DNA-binding	ARID,Response_reg,SNF2_N	show details
CL19969.Contig15_All	HSF	HSF_DNA-bind	-	show details
CL3532.Contig4_All	NAC	NAM	-	show details
CL1340.Contig4_All	MYB-related	Myb_DNA-binding	ARID,G2-like,Response_reg,SNF2_N,trihelix	show details
CL1340.Contig4_All	MYB	Myb_DNA-binding	ARID,Response_reg,SNF2_N	show details
CL8604.Contig3_All	ABI3VP1	B3	AP2,Auxin_resp	show details
CL20688.Contig1_All	MYB-related	Myb_DNA-binding	ARID,G2-like,Response_reg,SNF2_N,trihelix	show details
CL20688.Contig1_All	MYB	Myb_DNA-binding	ARID,Response_reg,SNF2_N	show details
CL3471.Contig3_All	FAR1	FAR1	-	show details
CL4722.Contig11_All	FHA	FHA	-	show details
CL14734.Contig2_All	SBP	SBP	-	show details
CL1560.Contig15_All	C2H2	zf-C2H2	PHD	show details
CL5897.Contig3_All	NAC	NAM	-	show details
CL14734.Contig1_All	SBP	SBP	-	show details
Unigene34284_All	mTERF	mTERF	-	show details
CL2605.Contig8_All	ABI3VP1	B3	AP2,Auxin_resp	show details
CL11582.Contig2_All	MYB-related	Myb_DNA-binding	ARID,G2-like,Response_reg,SNF2_N,trihelix	show details
CL11582.Contig2_All	MYB	Myb_DNA-binding	ARID,Response_reg,SNF2_N	show details
CL8456.Contig5_All	mTERF	mTERF	-	show details
CL6439.Contig2_All	OFP	Ovate	-	show details
CL20888.Contig11_All	MYB-related	Myb_DNA-binding	ARID,G2-like,Response_reg,SNF2_N,trihelix	show details
CL20888.Contig11_All	MYB	Myb_DNA-binding	ARID,Response_reg,SNF2_N	show details
CL9296.Contig1_All	ABI3VP1	B3	AP2,Auxin_resp	show details
CL21386.Contig2_All	PLATZ	PLATZ	-	show details
CL21357.Contig6_All	NAC	NAM	-	show details
CL1981.Contig1_All	NAC	NAM	-	show details
CL21256.Contig1_All	C2C2-GATA	GATA	-	show details
CL97.Contig6_All	AP2-EREBP	AP2	-	show details
CL6193.Contig17_All	bHLH	HLH	-	show details
CL5679.Contig2_All	Trihelix	trihelix	-	show details
CL20981.Contig7_All	bHLH	HLH	-	show details
Unigene9856_All	WRKY	WRKY	-	show details
CL3871.Contig3_All	LIM	LIM	-	show details
CL3865.Contig3_All	C2C2-GATA	GATA	-	show details
CL17626.Contig2_All	AP2-EREBP	AP2	-	show details
CL768.Contig43_All	MYB-related	Myb_DNA-binding	ARID,G2-like,Response_reg,SNF2_N,trihelix	show details
CL768.Contig43_All	MYB	Myb_DNA-binding	ARID,Response_reg,SNF2_N	show details
Unigene16405_All	ARF	Auxin_resp	-	show details
CL9141.Contig6_All	NAC	NAM	-	show details
CL17137.Contig1_All	HSF	HSF_DNA-bind	-	show details
CL19039.Contig1_All	MYB-related	Myb_DNA-binding	ARID,G2-like,Response_reg,SNF2_N,trihelix	show details
CL19039.Contig1_All	MYB	Myb_DNA-binding	ARID,Response_reg,SNF2_N	show details
CL11390.Contig1_All	MYB-related	Myb_DNA-binding	ARID,G2-like,Response_reg,SNF2_N,trihelix	show details
CL11390.Contig1_All	MYB	Myb_DNA-binding	ARID,Response_reg,SNF2_N	show details
CL9301.Contig2_All	MYB-related	Myb_DNA-binding	ARID,G2-like,Response_reg,SNF2_N,trihelix	show details
CL9301.Contig2_All	MYB	Myb_DNA-binding	ARID,Response_reg,SNF2_N	show details
Unigene19354_All	ARF	Auxin_resp	-	show details
CL7805.Contig5_All	MADS	SRF-TF	-	show details
CL20946.Contig3_All	MYB-related	Myb_DNA-binding	ARID,G2-like,Response_reg,SNF2_N,trihelix	show details
CL20946.Contig3_All	MYB	Myb_DNA-binding	ARID,Response_reg,SNF2_N	show details
CL21173.Contig23_All	C2C2-CO-like	CCT,zf-B_box	GATA,PLATZ	show details
CL525.Contig28_All	bHLH	HLH	-	show details
CL9549.Contig12_All	mTERF	mTERF	-	show details
Unigene6659_All	GRF	QLQ,WRC	-	show details
Unigene32907_All	mTERF	mTERF	-	show details
Unigene17087_All	Trihelix	trihelix	-	show details
CL3403.Contig1_All	Alfin-like	Alfin-like	DDT,Homeobox,JmjC,JmjN	show details
CL10459.Contig4_All	ABI3VP1	B3	AP2,Auxin_resp	show details
CL20160.Contig4_All	MYB-related	Myb_DNA-binding	ARID,G2-like,Response_reg,SNF2_N,trihelix	show details
CL20160.Contig4_All	MYB	Myb_DNA-binding	ARID,Response_reg,SNF2_N	show details
Unigene27090_All	mTERF	mTERF	-	show details
CL2815.Contig3_All	C3H	zf-CCCH	PHD,SNF2_N,zf-C2H2	show details
CL17979.Contig2_All	FAR1	FAR1	-	show details
CL5640.Contig4_All	C2H2	zf-C2H2	PHD	show details
CL525.Contig14_All	bHLH	HLH	-	show details
CL20002.Contig9_All	MYB-related	Myb_DNA-binding	ARID,G2-like,Response_reg,SNF2_N,trihelix	show details
CL20002.Contig9_All	MYB	Myb_DNA-binding	ARID,Response_reg,SNF2_N	show details
CL5788.Contig6_All	AP2-EREBP	AP2	-	show details
Unigene35845_All	CSD	CSD	-	show details
CL11490.Contig1_All	AP2-EREBP	AP2	-	show details
Unigene60579_All	AP2-EREBP	AP2	-	show details
CL21282.Contig4_All	Trihelix	trihelix	-	show details
CL12197.Contig2_All	SBP	SBP	-	show details
CL14217.Contig2_All	bHLH	HLH	-	show details
CL17331.Contig2_All	MYB	Myb_DNA-binding	ARID,Response_reg,SNF2_N	show details
CL17331.Contig2_All	G2-like	G2-like	Response_reg	show details
Unigene38524_All	CSD	CSD	-	show details
CL4830.Contig6_All	bHLH	HLH	-	show details
CL13293.Contig4_All	AP2-EREBP	AP2	-	show details
CL10404.Contig1_All	NAC	NAM	-	show details
CL6744.Contig4_All	E2F-DP	E2F_TDP	-	show details
Unigene62231_All	MADS	SRF-TF	-	show details
CL5904.Contig7_All	MYB-related	Myb_DNA-binding	ARID,G2-like,Response_reg,SNF2_N,trihelix	show details
CL5904.Contig7_All	MYB	Myb_DNA-binding	ARID,Response_reg,SNF2_N	show details
CL8432.Contig7_All	FAR1	FAR1	-	show details
CL5717.Contig8_All	E2F-DP	E2F_TDP	-	show details
CL8466.Contig2_All	NAC	NAM	-	show details
CL16248.Contig2_All	AP2-EREBP	AP2	-	show details
CL17371.Contig2_All	SBP	SBP	-	show details
CL5431.Contig2_All	Sigma70-like	Sigma70_r2,Sigma70_r3,Sigma70_r4	-	show details
CL4722.Contig4_All	FHA	FHA	-	show details
CL17388.Contig1_All	WRKY	WRKY	-	show details
Unigene17227_All	mTERF	mTERF	-	show details
Unigene60216_All	MYB-related	Myb_DNA-binding	ARID,G2-like,Response_reg,SNF2_N,trihelix	show details
Unigene60216_All	MYB	Myb_DNA-binding	ARID,Response_reg,SNF2_N	show details
CL101.Contig1_All	AP2-EREBP	AP2	-	show details
CL3234.Contig6_All	RWP-RK	RWP-RK	-	show details
CL20063.Contig2_All	DBP	DNC,PP2C	-	show details
Unigene8346_All	MADS	SRF-TF	-	show details
CL6717.Contig3_All	MYB	Myb_DNA-binding	ARID,Response_reg,SNF2_N	show details
CL6717.Contig3_All	G2-like	G2-like	Response_reg	show details
Unigene30249_All	C2C2-GATA	GATA	-	show details
CL7135.Contig4_All	AP2-EREBP	AP2	-	show details
CL1560.Contig12_All	C2H2	zf-C2H2	PHD	show details
Unigene11652_All	C2C2-CO-like	CCT,zf-B_box	GATA,PLATZ	show details
CL2479.Contig4_All	C3H	zf-CCCH	PHD,SNF2_N,zf-C2H2	show details
Unigene55493_All	NAC	NAM	-	show details
CL9765.Contig1_All	AP2-EREBP	AP2	-	show details
CL12188.Contig9_All	ABI3VP1	B3	AP2,Auxin_resp	show details
CL6034.Contig2_All	MYB-related	Myb_DNA-binding	ARID,G2-like,Response_reg,SNF2_N,trihelix	show details
CL6034.Contig2_All	MYB	Myb_DNA-binding	ARID,Response_reg,SNF2_N	show details
Unigene16996_All	WRKY	WRKY	-	show details
CL16294.Contig8_All	TAZ	zf-TAZ	PHD	show details
CL10710.Contig2_All	MADS	SRF-TF	-	show details
CL2605.Contig7_All	ABI3VP1	B3	AP2,Auxin_resp	show details
CL19443.Contig6_All	GRAS	GRAS	-	show details
CL1712.Contig14_All	AP2-EREBP	AP2	-	show details
CL787.Contig9_All	bHLH	HLH	-	show details
Unigene61903_All	FAR1	FAR1	-	show details
CL14364.Contig2_All	MYB-related	Myb_DNA-binding	ARID,G2-like,Response_reg,SNF2_N,trihelix	show details
CL14364.Contig2_All	MYB	Myb_DNA-binding	ARID,Response_reg,SNF2_N	show details
Unigene34735_All	mTERF	mTERF	-	show details
Unigene52129_All	Alfin-like	Alfin-like	DDT,Homeobox,JmjC,JmjN	show details
Unigene26980_All	C2C2-Dof	zf-Dof	-	show details
Unigene48042_All	C3H	zf-CCCH	PHD,SNF2_N,zf-C2H2	show details
CL7700.Contig24_All	WRKY	WRKY	-	show details
Unigene7322_All	NAC	NAM	-	show details
CL6193.Contig14_All	bHLH	HLH	-	show details
CL21442.Contig20_All	ARF	Auxin_resp	-	show details
CL4384.Contig6_All	GeBP	DUF573	-	show details
Unigene217_All	MYB-related	Myb_DNA-binding	ARID,G2-like,Response_reg,SNF2_N,trihelix	show details
Unigene217_All	MYB	Myb_DNA-binding	ARID,Response_reg,SNF2_N	show details
Unigene33531_All	G2-like	G2-like	Response_reg	show details
CL5990.Contig3_All	bZIP	bZIP_1,bZIP_2,bZIP_Maf	HLH	show details
CL345.Contig22_All	Trihelix	trihelix	-	show details
Unigene29809_All	AP2-EREBP	AP2	-	show details
Unigene43690_All	bHLH	HLH	-	show details
CL3131.Contig3_All	PLATZ	PLATZ	-	show details
CL18866.Contig2_All	bHLH	HLH	-	show details
Unigene6041_All	FAR1	FAR1	-	show details
CL19247.Contig6_All	ARR-B	G2-like,Myb_DNA-binding,Response_reg	CCT	show details
CL20981.Contig1_All	bHLH	HLH	-	show details
CL2741.Contig6_All	CAMTA	CG-1,IQ	-	show details
Unigene21662_All	FAR1	FAR1	-	show details
CL14211.Contig3_All	VARL	VARL	-	show details
Unigene41466_All	MYB	Myb_DNA-binding	ARID,Response_reg,SNF2_N	show details
Unigene41466_All	G2-like	G2-like	Response_reg	show details
CL5507.Contig5_All	bHLH	HLH	-	show details
CL1555.Contig9_All	Alfin-like	Alfin-like	DDT,Homeobox,JmjC,JmjN	show details
CL20034.Contig1_All	C2C2-Dof	zf-Dof	-	show details
CL6397.Contig4_All	MYB-related	Myb_DNA-binding	ARID,G2-like,Response_reg,SNF2_N,trihelix	show details
CL6397.Contig4_All	MYB	Myb_DNA-binding	ARID,Response_reg,SNF2_N	show details
CL5972.Contig7_All	MYB	Myb_DNA-binding	ARID,Response_reg,SNF2_N	show details
CL5972.Contig7_All	G2-like	G2-like	Response_reg	show details
CL278.Contig4_All	MADS	SRF-TF	-	show details
CL1620.Contig7_All	ABI3VP1	B3	AP2,Auxin_resp	show details
CL783.Contig7_All	ABI3VP1	B3	AP2,Auxin_resp	show details
CL760.Contig2_All	ABI3VP1	B3	AP2,Auxin_resp	show details
CL5904.Contig21_All	MYB-related	Myb_DNA-binding	ARID,G2-like,Response_reg,SNF2_N,trihelix	show details
CL5904.Contig21_All	MYB	Myb_DNA-binding	ARID,Response_reg,SNF2_N	show details
Unigene52699_All	MYB	Myb_DNA-binding	ARID,Response_reg,SNF2_N	show details
Unigene52699_All	G2-like	G2-like	Response_reg	show details
CL2627.Contig7_All	WRKY	WRKY	-	show details
Unigene30789_All	WRKY	WRKY	-	show details
Unigene61941_All	MADS	SRF-TF	-	show details
CL18784.Contig3_All	ARF	Auxin_resp	-	show details
CL11398.Contig5_All	C3H	zf-CCCH	PHD,SNF2_N,zf-C2H2	show details
CL783.Contig4_All	ABI3VP1	B3	AP2,Auxin_resp	show details
CL14000.Contig5_All	WRKY	WRKY	-	show details
CL80.Contig7_All	MYB-related	Myb_DNA-binding	ARID,G2-like,Response_reg,SNF2_N,trihelix	show details
CL80.Contig7_All	MYB	Myb_DNA-binding	ARID,Response_reg,SNF2_N	show details
CL193.Contig4_All	GeBP	DUF573	-	show details
CL1092.Contig3_All	zf-HD	ZF-HD_dimer	-	show details
CL9087.Contig1_All	MYB-related	Myb_DNA-binding	ARID,G2-like,Response_reg,SNF2_N,trihelix	show details
CL9087.Contig1_All	MYB	Myb_DNA-binding	ARID,Response_reg,SNF2_N	show details
CL4649.Contig3_All	C2H2	zf-C2H2	PHD	show details
CL20039.Contig1_All	bHLH	HLH	-	show details
CL2833.Contig7_All	NAC	NAM	-	show details
Unigene8905_All	FHA	FHA	-	show details
Unigene17839_All	NAC	NAM	-	show details
Unigene43692_All	AP2-EREBP	AP2	-	show details
CL20160.Contig3_All	MYB-related	Myb_DNA-binding	ARID,G2-like,Response_reg,SNF2_N,trihelix	show details
CL20160.Contig3_All	MYB	Myb_DNA-binding	ARID,Response_reg,SNF2_N	show details
CL4749.Contig14_All	bHLH	HLH	-	show details
CL16866.Contig1_All	mTERF	mTERF	-	show details
CL1907.Contig7_All	CAMTA	CG-1,IQ	-	show details
CL1907.Contig7_All	TIG	TIG	-	show details
CL1497.Contig1_All	Trihelix	trihelix	-	show details
CL9752.Contig1_All	TCP	TCP	-	show details
CL4420.Contig12_All	AP2-EREBP	AP2	-	show details
Unigene21446_All	MYB-related	Myb_DNA-binding	ARID,G2-like,Response_reg,SNF2_N,trihelix	show details
Unigene21446_All	MYB	Myb_DNA-binding	ARID,Response_reg,SNF2_N	show details
CL1668.Contig2_All	MYB-related	Myb_DNA-binding	ARID,G2-like,Response_reg,SNF2_N,trihelix	show details
CL1668.Contig2_All	MYB	Myb_DNA-binding	ARID,Response_reg,SNF2_N	show details
CL1486.Contig6_All	MYB	Myb_DNA-binding	ARID,Response_reg,SNF2_N	show details
CL1486.Contig6_All	G2-like	G2-like	Response_reg	show details
CL4851.Contig7_All	ARF	Auxin_resp	-	show details
Unigene24136_All	ABI3VP1	B3	AP2,Auxin_resp	show details
CL1159.Contig2_All	GRAS	GRAS	-	show details
CL21142.Contig6_All	WRKY	WRKY	-	show details
CL7015.Contig15_All	HSF	HSF_DNA-bind	-	show details
CL13467.Contig1_All	C3H	zf-CCCH	PHD,SNF2_N,zf-C2H2	show details
Unigene33341_All	mTERF	mTERF	-	show details
CL3483.Contig5_All	NAC	NAM	-	show details
Unigene58033_All	FAR1	FAR1	-	show details
CL20485.Contig2_All	C2C2-GATA	GATA	-	show details
CL12636.Contig3_All	S1Fa-like	S1FA	-	show details
Unigene57014_All	PLATZ	PLATZ	-	show details
CL9364.Contig2_All	MYB-related	Myb_DNA-binding	ARID,G2-like,Response_reg,SNF2_N,trihelix	show details
CL9364.Contig2_All	MYB	Myb_DNA-binding	ARID,Response_reg,SNF2_N	show details
CL16629.Contig1_All	bHLH	HLH	-	show details
CL18310.Contig2_All	MYB-related	Myb_DNA-binding	ARID,G2-like,Response_reg,SNF2_N,trihelix	show details
CL18310.Contig2_All	MYB	Myb_DNA-binding	ARID,Response_reg,SNF2_N	show details
CL8564.Contig3_All	C3H	zf-CCCH	PHD,SNF2_N,zf-C2H2	show details
CL19740.Contig6_All	C2H2	zf-C2H2	PHD	show details
CL14148.Contig3_All	AP2-EREBP	AP2	-	show details
CL734.Contig9_All	MYB-related	Myb_DNA-binding	ARID,G2-like,Response_reg,SNF2_N,trihelix	show details
CL734.Contig9_All	MYB	Myb_DNA-binding	ARID,Response_reg,SNF2_N	show details
CL21282.Contig8_All	Trihelix	trihelix	-	show details
CL4393.Contig3_All	Trihelix	trihelix	-	show details
CL768.Contig46_All	MYB-related	Myb_DNA-binding	ARID,G2-like,Response_reg,SNF2_N,trihelix	show details
CL768.Contig46_All	MYB	Myb_DNA-binding	ARID,Response_reg,SNF2_N	show details
CL5812.Contig9_All	AP2-EREBP	AP2	-	show details
CL20045.Contig2_All	MYB-related	Myb_DNA-binding	ARID,G2-like,Response_reg,SNF2_N,trihelix	show details
CL20045.Contig2_All	MYB	Myb_DNA-binding	ARID,Response_reg,SNF2_N	show details
CL9396.Contig8_All	Tify	tify	GATA	show details
CL328.Contig2_All	C2C2-YABBY	YABBY	-	show details
CL12841.Contig1_All	LOB	DUF260	-	show details
CL19674.Contig3_All	Trihelix	trihelix	-	show details
CL21386.Contig1_All	PLATZ	PLATZ	-	show details
CL9127.Contig5_All	C2C2-Dof	zf-Dof	-	show details
Unigene23707_All	MYB-related	Myb_DNA-binding	ARID,G2-like,Response_reg,SNF2_N,trihelix	show details
Unigene23707_All	MYB	Myb_DNA-binding	ARID,Response_reg,SNF2_N	show details
Unigene17683_All	mTERF	mTERF	-	show details
CL2699.Contig5_All	WRKY	WRKY	-	show details
CL3941.Contig3_All	LOB	DUF260	-	show details
CL5734.Contig11_All	MYB-related	Myb_DNA-binding	ARID,G2-like,Response_reg,SNF2_N,trihelix	show details
CL5734.Contig11_All	MYB	Myb_DNA-binding	ARID,Response_reg,SNF2_N	show details
Unigene561_All	SBP	SBP	-	show details
Unigene61866_All	AP2-EREBP	AP2	-	show details
CL21147.Contig7_All	C2C2-GATA	GATA	-	show details
CL20927.Contig20_All	ABI3VP1	B3	AP2,Auxin_resp	show details
CL12019.Contig3_All	C2H2	zf-C2H2	PHD	show details
CL21191.Contig2_All	bZIP	bZIP_1,bZIP_2,bZIP_Maf	HLH	show details
CL4600.Contig13_All	MADS	SRF-TF	-	show details
CL912.Contig13_All	mTERF	mTERF	-	show details
Unigene42479_All	ABI3VP1	B3	AP2,Auxin_resp	show details
CL3001.Contig2_All	Trihelix	trihelix	-	show details
CL14405.Contig1_All	HSF	HSF_DNA-bind	-	show details
CL3234.Contig4_All	RWP-RK	RWP-RK	-	show details
CL1948.Contig13_All	AP2-EREBP	AP2	-	show details
Unigene13438_All	HSF	HSF_DNA-bind	-	show details
Unigene71788_All	bHLH	HLH	-	show details
Unigene73465_All	AP2-EREBP	AP2	-	show details
CL4161.Contig6_All	C2C2-CO-like	CCT,zf-B_box	GATA,PLATZ	show details
CL5431.Contig16_All	Sigma70-like	Sigma70_r2,Sigma70_r3,Sigma70_r4	-	show details
Unigene9310_All	ARF	Auxin_resp	-	show details
Unigene45941_All	FAR1	FAR1	-	show details
CL17490.Contig2_All	NAC	NAM	-	show details
CL5506.Contig17_All	NAC	NAM	-	show details
CL3063.Contig4_All	AP2-EREBP	AP2	-	show details
Unigene26273_All	AP2-EREBP	AP2	-	show details
Unigene32745_All	NAC	NAM	-	show details
CL4438.Contig11_All	GeBP	DUF573	-	show details
CL21435.Contig3_All	SBP	SBP	-	show details
Unigene1587_All	NAC	NAM	-	show details
CL16512.Contig1_All	Alfin-like	Alfin-like	DDT,Homeobox,JmjC,JmjN	show details
Unigene23661_All	NAC	NAM	-	show details
CL2780.Contig1_All	MYB-related	Myb_DNA-binding	ARID,G2-like,Response_reg,SNF2_N,trihelix	show details
CL2780.Contig1_All	MYB	Myb_DNA-binding	ARID,Response_reg,SNF2_N	show details
Unigene31577_All	MYB-related	Myb_DNA-binding	ARID,G2-like,Response_reg,SNF2_N,trihelix	show details
Unigene31577_All	MYB	Myb_DNA-binding	ARID,Response_reg,SNF2_N	show details
Unigene44788_All	mTERF	mTERF	-	show details
CL12708.Contig1_All	MYB	Myb_DNA-binding	ARID,Response_reg,SNF2_N	show details
CL12708.Contig1_All	G2-like	G2-like	Response_reg	show details
CL21191.Contig16_All	bZIP	bZIP_1,bZIP_2,bZIP_Maf	HLH	show details
CL17302.Contig6_All	OFP	Ovate	-	show details
CL2699.Contig6_All	WRKY	WRKY	-	show details
CL5431.Contig11_All	Sigma70-like	Sigma70_r2,Sigma70_r3,Sigma70_r4	-	show details
CL7775.Contig10_All	C3H	zf-CCCH	PHD,SNF2_N,zf-C2H2	show details
CL7519.Contig1_All	mTERF	mTERF	-	show details
CL21147.Contig3_All	C2C2-GATA	GATA	-	show details
CL2691.Contig9_All	C2C2-GATA	GATA	-	show details
Unigene20830_All	AP2-EREBP	AP2	-	show details
Unigene29979_All	MYB-related	Myb_DNA-binding	ARID,G2-like,Response_reg,SNF2_N,trihelix	show details
Unigene29979_All	MYB	Myb_DNA-binding	ARID,Response_reg,SNF2_N	show details
CL6874.Contig5_All	C3H	zf-CCCH	PHD,SNF2_N,zf-C2H2	show details
Unigene10895_All	NAC	NAM	-	show details
Unigene14846_All	mTERF	mTERF	-	show details
CL5868.Contig4_All	C3H	zf-CCCH	PHD,SNF2_N,zf-C2H2	show details
CL20064.Contig10_All	CSD	CSD	-	show details
CL1429.Contig3_All	E2F-DP	E2F_TDP	-	show details
Unigene13022_All	ABI3VP1	B3	AP2,Auxin_resp	show details
Unigene55457_All	TIG	TIG	-	show details
CL9333.Contig2_All	bHLH	HLH	-	show details
CL2031.Contig4_All	mTERF	mTERF	-	show details
Unigene7013_All	MYB-related	Myb_DNA-binding	ARID,G2-like,Response_reg,SNF2_N,trihelix	show details
Unigene7013_All	MYB	Myb_DNA-binding	ARID,Response_reg,SNF2_N	show details
CL7017.Contig3_All	GeBP	DUF573	-	show details
CL19247.Contig2_All	ARR-B	G2-like,Myb_DNA-binding,Response_reg	CCT	show details
CL80.Contig13_All	MYB-related	Myb_DNA-binding	ARID,G2-like,Response_reg,SNF2_N,trihelix	show details
CL80.Contig13_All	MYB	Myb_DNA-binding	ARID,Response_reg,SNF2_N	show details
Unigene33004_All	MYB-related	Myb_DNA-binding	ARID,G2-like,Response_reg,SNF2_N,trihelix	show details
Unigene33004_All	MYB	Myb_DNA-binding	ARID,Response_reg,SNF2_N	show details
CL14507.Contig3_All	MYB-related	Myb_DNA-binding	ARID,G2-like,Response_reg,SNF2_N,trihelix	show details
CL14507.Contig3_All	MYB	Myb_DNA-binding	ARID,Response_reg,SNF2_N	show details
CL9438.Contig6_All	FHA	FHA	-	show details
CL14133.Contig2_All	MYB-related	Myb_DNA-binding	ARID,G2-like,Response_reg,SNF2_N,trihelix	show details
CL14133.Contig2_All	MYB	Myb_DNA-binding	ARID,Response_reg,SNF2_N	show details
CL5904.Contig32_All	MYB-related	Myb_DNA-binding	ARID,G2-like,Response_reg,SNF2_N,trihelix	show details
CL5904.Contig32_All	MYB	Myb_DNA-binding	ARID,Response_reg,SNF2_N	show details
CL1712.Contig9_All	AP2-EREBP	AP2	-	show details
CL525.Contig21_All	bHLH	HLH	-	show details
CL3941.Contig2_All	LOB	DUF260	-	show details
Unigene6010_All	mTERF	mTERF	-	show details
Unigene33039_All	AP2-EREBP	AP2	-	show details
CL3809.Contig17_All	GRAS	GRAS	-	show details
Unigene7120_All	AP2-EREBP	AP2	-	show details
CL11513.Contig1_All	ARF	Auxin_resp	-	show details
CL17906.Contig4_All	WRKY	WRKY	-	show details
CL1620.Contig20_All	ABI3VP1	B3	AP2,Auxin_resp	show details
CL18383.Contig1_All	MYB	Myb_DNA-binding	ARID,Response_reg,SNF2_N	show details
CL18383.Contig1_All	G2-like	G2-like	Response_reg	show details
Unigene58328_All	TUB	Tub	-	show details
CL10875.Contig9_All	bHLH	HLH	-	show details
CL8087.Contig2_All	NAC	NAM	-	show details
Unigene34637_All	mTERF	mTERF	-	show details
CL10875.Contig8_All	bHLH	HLH	-	show details
CL9549.Contig1_All	mTERF	mTERF	-	show details
CL3269.Contig1_All	MYB-related	Myb_DNA-binding	ARID,G2-like,Response_reg,SNF2_N,trihelix	show details
CL3269.Contig1_All	MYB	Myb_DNA-binding	ARID,Response_reg,SNF2_N	show details
Unigene27413_All	mTERF	mTERF	-	show details
Unigene36955_All	bHLH	HLH	-	show details
CL5105.Contig2_All	MADS	SRF-TF	-	show details
Unigene22659_All	MYB-related	Myb_DNA-binding	ARID,G2-like,Response_reg,SNF2_N,trihelix	show details
Unigene22659_All	MYB	Myb_DNA-binding	ARID,Response_reg,SNF2_N	show details
Unigene52717_All	bHLH	HLH	-	show details
CL19837.Contig1_All	bHLH	HLH	-	show details
Unigene19235_All	MYB-related	Myb_DNA-binding	ARID,G2-like,Response_reg,SNF2_N,trihelix	show details
Unigene19235_All	MYB	Myb_DNA-binding	ARID,Response_reg,SNF2_N	show details
CL6193.Contig3_All	bHLH	HLH	-	show details
CL4657.Contig11_All	MYB-related	Myb_DNA-binding	ARID,G2-like,Response_reg,SNF2_N,trihelix	show details
CL4657.Contig11_All	MYB	Myb_DNA-binding	ARID,Response_reg,SNF2_N	show details
CL102.Contig13_All	ARF	Auxin_resp	-	show details
CL20990.Contig5_All	NAC	NAM	-	show details
Unigene50926_All	MYB-related	Myb_DNA-binding	ARID,G2-like,Response_reg,SNF2_N,trihelix	show details
Unigene50926_All	MYB	Myb_DNA-binding	ARID,Response_reg,SNF2_N	show details
CL15648.Contig1_All	AP2-EREBP	AP2	-	show details
CL9110.Contig3_All	CPP	TCR	-	show details
Unigene52830_All	CSD	CSD	-	show details
CL5109.Contig7_All	C2C2-Dof	zf-Dof	-	show details
Unigene21539_All	RWP-RK	RWP-RK	-	show details
CL16845.Contig2_All	bHLH	HLH	-	show details
Unigene41011_All	bHLH	HLH	-	show details
CL3879.Contig16_All	C2H2	zf-C2H2	PHD	show details
CL7563.Contig5_All	FAR1	FAR1	-	show details
CL4722.Contig1_All	FHA	FHA	-	show details
CL3131.Contig24_All	PLATZ	PLATZ	-	show details
CL20272.Contig3_All	C2C2-Dof	zf-Dof	-	show details
CL9752.Contig2_All	TCP	TCP	-	show details
CL12305.Contig4_All	C2H2	zf-C2H2	PHD	show details
CL11874.Contig1_All	bHLH	HLH	-	show details
CL8456.Contig6_All	mTERF	mTERF	-	show details
CL12019.Contig4_All	C2H2	zf-C2H2	PHD	show details
Unigene54552_All	WRKY	WRKY	-	show details
CL8166.Contig11_All	C2C2-Dof	zf-Dof	-	show details
Unigene28913_All	WRKY	WRKY	-	show details
CL1486.Contig7_All	MYB	Myb_DNA-binding	ARID,Response_reg,SNF2_N	show details
CL1486.Contig7_All	G2-like	G2-like	Response_reg	show details
CL19806.Contig2_All	GRF	QLQ,WRC	-	show details
CL4830.Contig4_All	bHLH	HLH	-	show details
CL18784.Contig8_All	ARF	Auxin_resp	-	show details
CL525.Contig26_All	bHLH	HLH	-	show details
CL1560.Contig9_All	C2H2	zf-C2H2	PHD	show details
CL6844.Contig1_All	bHLH	HLH	-	show details
CL6466.Contig3_All	NAC	NAM	-	show details
CL15096.Contig2_All	GRF	QLQ,WRC	-	show details
CL2479.Contig23_All	C3H	zf-CCCH	PHD,SNF2_N,zf-C2H2	show details
CL21140.Contig9_All	WRKY	WRKY	-	show details
CL8456.Contig1_All	mTERF	mTERF	-	show details
CL18801.Contig3_All	NOZZLE	NOZZLE_Angio	-	show details
CL20688.Contig4_All	MYB-related	Myb_DNA-binding	ARID,G2-like,Response_reg,SNF2_N,trihelix	show details
CL20688.Contig4_All	MYB	Myb_DNA-binding	ARID,Response_reg,SNF2_N	show details
CL1948.Contig16_All	AP2-EREBP	AP2	-	show details
CL4600.Contig14_All	MADS	SRF-TF	-	show details
Unigene54945_All	E2F-DP	E2F_TDP	-	show details
CL3865.Contig7_All	C2C2-GATA	GATA	-	show details
CL21328.Contig13_All	C2H2	zf-C2H2	PHD	show details
CL18853.Contig1_All	TCP	TCP	-	show details
CL16370.Contig5_All	MYB	Myb_DNA-binding	ARID,Response_reg,SNF2_N	show details
CL16370.Contig5_All	G2-like	G2-like	Response_reg	show details
CL3268.Contig2_All	MADS	SRF-TF	-	show details
Unigene62286_All	C3H	zf-CCCH	PHD,SNF2_N,zf-C2H2	show details
[truncated: 3,905 more rows]
