# Supplementary material for: Transcriptomics analysis of the flowering regulatory genes involved in the herbicide resistance of Asia minor bluegrass (Polypogon fugax)
Source: BMC Genomics. 2017 Dec 6;18:953. doi: 10.1186/s12864-017-4324-z (PMC5719899; doi:10.1186/s12864-017-4324-z)
Supplement: Supplementary file 3 — Summary of sequencing reads after filtering. Table S3. Quality metrics of unigenes. Table S4. Summary of functional annotation result. Table S5. All-unigenes with a COG classification. Table S6. All-unigenes categorized by GO terns. Table S7. Unigenes mapped onto KEGG pathways. Table S8. TF prediction results. Table S9. MYB family. Table S10. MYB-related family. Table S11. MADS-box family. Table S12. NAC family. Table S13. mTERF family. Table S14. ABI3VP1 family. Table S15. AP2-EREBP family. Table S16. bHLH family. Table S17. GRAS family. (ZIP 3364 kb) [file 12864_2017_4324_MOESM3_ESM.zip › Supplemental Table S9.xlsx]

## Sheet: MYB-742
’ID	length	USS-Expression	USR-Expression	log2FoldChange(USR/USS)	Pvalue	Padj	Up/Down-Regulation	TSS-Expression	TSR-Expression	log2FoldChange(TSR/TSS)	Pvalue	Padj	Up/Down-Regulation	UTS-Expression	UTR-Expression	log2FoldChange(UTR/UTS)	Pvalue	Padj	Up/Down-Regulation	TTS-Expression	TTR-Expression	log2FoldChange(TTR/TTS)	Pvalue	Padj	Up/Down-Regulation	UFS-Expression	UFR-Expression	log2FoldChange(UFR/UFS)	Pvalue	Padj	Up/Down-Regulation	TFS-Expression	TFR-Expression	log2FoldChange(TFR/TFS)	Pvalue	Padj	Up/Down-Regulation		Nr	Nt	Swissprot	KEGG	COG	Interpro	GO
CL768.Contig13_All	3419	0	6.24	3.48908	0.0328274	0.112473	*	2.65	25.78	1.36976	0.412502	0.651582	*	0	11.8	5.04321	0.00155152	0.0104679	Up	8.28	6.63	-0.596749	0.733089	0.848661	*	2.67	9.71	1.04454	0.535219	0.76176	*	23.4	11.21	-0.528612	0.7104	0.856208	*	gi|326514046|dbj|BAJ92173.1|/0/predicted protein [Hordeum vulgare subsp. vulgare] &gt;gi|364285653|gb|AEW48244.1| circadian clock associated 1 [Hordeum vulgare subsp. vulgare] &gt;gi|364285657|gb|AEW48246.1| circadian clock associated 1 [Hordeum vulgare subsp. vulgare] &gt;gi|397911976|gb|AFO69281.1| circadian clock associated 1 [Hordeum vulgare]	gi|397911975|gb|JN603242.1|/0.0/Hordeum vulgare circadian clock associated 1 (CCA1) mRNA, complete cds	sp|Q6R0H1|LHY_ARATH/2e-102/Protein LHY OS=Arabidopsis thaliana GN=LHY PE=1 SV=2	bdi:100838310/0.0/protein CCA1; K12133 MYB-related transcription factor LHY	NA	PF00249/1.9E-14/Myb-like DNA-binding domain	biological_process:GO:0006355//regulation of transcription, DNA-templated;cellular_component:GO:0005634//nucleus;molecular_function:GO:0003677//DNA binding;
Unigene37925_All	1308	19.38	5.86	-1.02578	0.139248	0.332754	*	14.22	7.7	-1.00426	0.152381	0.3449	*	16.24	7.44	-1.01043	0.158489	0.381413	*	6.28	8.31	-0.38001	0.619263	0.789285	*	19.16	10.26	-0.911927	0.182405	0.400278	*	18.23	12.34	-0.519011	0.468297	0.727636	*	gi|944083959|gb|KQK19311.1|/1.07084e-147/hypothetical protein BRADI_1g47560 [Brachypodium distachyon]	gi|960451451|ref|XR_001406545.1|/1e-126/PREDICTED: Brachypodium distachyon uncharacterized LOC100830298 (LOC100830298), transcript variant X2, misc_RNA	sp|Q9C7B1|TRP3_ARATH/2e-06/Telomere repeat-binding protein 3 OS=Arabidopsis thaliana GN=TRP3 PE=1 SV=1	bdi:100830298/2e-148/uncharacterized LOC100830298; K11111 telomeric repeat-binding factor 2	NA	PTHR21717/1.7E-22/--	biological_process:GO:0009901//anther dehiscence;GO:0006355//regulation of transcription, DNA-templated;GO:0010152//pollen maturation;GO:0043067//regulation of programmed cell death;GO:0031627//telomeric loop formation;cellular_component:GO:0000783//nuclear telomere cap complex;molecular_function:GO:0003691//double-stranded telomeric DNA binding;GO:0003700//transcription factor activity, sequence…
CL11390.Contig4_All	1721	73.61	62.7	0.371303	0.268474	0.518005	*	43.72	74.3	0.663746	0.0402597	0.128595	*	51.86	79.99	0.673883	0.214385	0.46514	*	35.39	78.9	0.359051	0.32609	0.569514	*	66.11	140.55	1.02952	0.00681932	0.0332172	Up	61.89	112.26	0.851355	0.134965	0.356472	*	gi|359952806|gb|AEV91193.1|/5.81316e-147/MYB-related protein [Aegilops tauschii]	gi|241990692|dbj|AK330848.1|/0.0/Triticum aestivum cDNA, clone: SET5_H09, cultivar: Chinese Spring	sp|B4FT40|SMH2_MAIZE/1e-121/Single myb histone 2 OS=Zea mays GN=SMH2 PE=2 SV=1	bdi:100830626/1e-139/single myb histone 2-like; K09422 myb proto-oncogene protein, plant	NA	PTHR21717/6.4E-27/--	biological_process:GO:0006334//nucleosome assembly;GO:0031627//telomeric loop formation;cellular_component:GO:0000784//nuclear chromosome, telomeric region;GO:0000786//nucleosome;molecular_function:GO:0003691//double-stranded telomeric DNA binding;
CL2780.Contig3_All	1204	4.06	1.78	-0.472949	0.702873	0.831152	*	4.22	3.87	-0.128517	0.905568	0.953454	*	21.81	13.43	-0.385064	0.674838	0.820901	*	21.6	7.84	-2.04631	0.00240661	0.0140093	Down	18.57	5.53	-1.74896	0.00492134	0.025388	Down	17.71	9.81	-0.600115	0.489023	0.74743	*	gi|115465327|ref|NP_001056263.1|/5.69474e-84/Os05g0553400 [Oryza sativa Japonica Group] &gt;gi|49328024|gb|AAT58725.1| putative myb transctiption factor [Oryza sativa Japonica Group] &gt;gi|50878426|gb|AAT85200.1| putative Myb-related transcription factor [Oryza sativa Japonica Group] &gt;gi|113579814|dbj|BAF18177.1| Os05g0553400 [Oryza sativa Japonica Group] &gt;gi|125553242|gb|EAY98951.1| hypot…	gi|757114562|emb|HF679430.1|/1e-125/Saccharum hybrid cultivar Co 86032 mRNA for ScMYB24 protein	sp|Q9SJL7|RAX2_ARATH/5e-54/Transcription factor RAX2 OS=Arabidopsis thaliana GN=RAX2 PE=1 SV=1	dosa:Os05t0553400-01/1e-84/Os05g0553400; Similar to Myb-related transcription factor-like protein (MYB transcription factor).; K09422 myb proto-oncogene protein, plant	ECU11g1690/4e-20/---	SM00717/1.6E-9/SANT SWI3, ADA2, N-CoR and TFIIIB'' DNA-binding domains	NA
CL19396.Contig2_All	1826	0.41	0	-0.528416	0.666672	0.806734	*	0	0.36	0.596581	0.640854	0.777901	*	3.32	0.39	-1.75687	0.313925	0.586325	*	-	-	-	-	-	-	2.67	0	-3.21044	0.0559065	0.173604	*	-	-	-	-	-	-	gi|359952792|gb|AEV91186.1|/0/MYB-related protein [Triticum aestivum]	gi|151419443|dbj|AK250795.1|/0.0/Hordeum vulgare subsp. vulgare cDNA clone: FLbaf91j11, mRNA sequence	sp|Q8GUN5|PHL1_ARATH/2e-41/Protein PHR1-LIKE 1 OS=Arabidopsis thaliana GN=PHL1 PE=1 SV=1	mus:103984394/2e-30/uncharacterized protein LOC103984394; K14317 nuclear pore complex protein Nup214	NA	PS51294/12.67/Myb-type HTH DNA-binding domain profile.	biological_process:GO:0006355//regulation of transcription, DNA-templated;cellular_component:GO:0005634//nucleus;molecular_function:GO:0003677//DNA binding;
CL12025.Contig2_All	2064	15.34	8.26	-0.120587	0.919176	0.962998	*	1.11	15.71	3.44132	0.00107749	0.00667264	Up	1.72	41.5	3.92913	0.00385801	0.0221305	Up	21.68	133.88	1.79179	0.195552	0.413158	*	63.44	34.42	-0.88351	0.133938	0.325307	*	24.31	29.92	0.247801	0.725768	0.866296	*	gi|475548293|gb|EMT11047.1|/0/Transcription factor MYB86 [Aegilops tauschii]	gi|960471285|ref|XM_003568924.3|/0.0/PREDICTED: Brachypodium distachyon transcription factor MYB46-like (LOC100837565), transcript variant X1, mRNA	sp|Q8LPH6|MYB86_ARATH/3e-68/Transcription factor MYB86 OS=Arabidopsis thaliana GN=MYB86 PE=2 SV=1	bdi:100837565/0.0/transcription factor MYB46-like; K09422 myb proto-oncogene protein, plant	ECU11g1690/1e-23/---	PS51294/24.791/Myb-type HTH DNA-binding domain profile.	molecular_function:GO:0003677//DNA binding;
CL1340.Contig5_All	2736	56.94	86.98	1.16863	0.000400267	0.00294045	Up	48.24	102.58	0.944683	0.00452156	0.0221261	*	32.63	121.81	1.78955	0.000434043	0.00363093	Up	33.97	150.95	1.34633	0.00184601	0.0112306	Up	51.69	120.3	1.16065	0.000125957	0.00116498	Up	46.15	148.8	1.71527	1.12539e-05	0.00016996	Up	gi|474262957|gb|EMS60639.1|/0/DnaJ homolog subfamily C member 2 [Triticum urartu]	gi|960493928|ref|XM_010241482.2|/0.0/PREDICTED: Brachypodium distachyon dnaJ homolog subfamily C member 2 (LOC100827837), mRNA	sp|Q8VXV4|DNJ16_ARATH/9e-07/Chaperone protein dnaJ 16 OS=Arabidopsis thaliana GN=ATJ16 PE=2 SV=1	bdi:100827837/0.0/dnaJ homolog subfamily C member 2; K09522 DnaJ homolog subfamily C member 2	SPBC1778.01c/8e-55/---	PR00625/4.5E-8/DnaJ domain signature	molecular_function:GO:0003677//DNA binding;
CL9364.Contig6_All	1843	235.41	0.88	-6.92463	8.98454e-20	1.78444e-17	Down	130.67	0.36	-7.52561	2.09429e-14	1.6944e-12	Down	49.01	1.47	-4.63755	7.31271e-06	0.000114032	Down	20.94	0.77	-4.56894	0.000378045	0.00294781	Down	39.76	0	-6.84815	3.71114e-07	7.69843e-06	Down	17.31	0	-5.75242	2.78424e-05	0.00036909	Down	gi|357165465|ref|XP_003580392.1|/3.35732e-164/PREDICTED: protein REVEILLE 7-like [Brachypodium distachyon] &gt;gi|944048567|gb|KQJ84208.1| hypothetical protein BRADI_5g19380 [Brachypodium distachyon]	gi|960494560|ref|XM_003580344.3|/1e-144/PREDICTED: Brachypodium distachyon protein REVEILLE 7-like (LOC100842816), mRNA	sp|F4KGY6|RVE1_ARATH/8e-40/Protein REVEILLE 1 OS=Arabidopsis thaliana GN=RVE1 PE=2 SV=1	bna:106401784/5e-34/protein LHY-like; K12133 MYB-related transcription factor LHY	NA	PTHR12802/2.0E-58/--	biological_process:GO:0006351//transcription, DNA-templated;
CL16632.Contig2_All	1250	20.64	20.75	0.602151	0.302779	0.555787	*	32.59	16.65	-1.02438	0.0294943	0.100969	*	21.13	33.62	0.53082	0.431042	0.699164	*	21.97	28.01	-0.42333	0.407653	0.646958	*	59.01	51.9	-0.221253	0.57114	0.768218	*	38.92	45.54	0.242407	0.586639	0.789718	*	gi|326523217|dbj|BAJ88649.1|/6.4498e-163/predicted protein [Hordeum vulgare subsp. vulgare]	gi|241988326|dbj|AK335584.1|/0.0/Triticum aestivum cDNA, clone: WT013_E10, cultivar: Chinese Spring	sp|Q2V9B0|MY1R1_SOLTU/6e-30/Transcription factor MYB1R1 OS=Solanum tuberosum PE=2 SV=1	adu:107459206/9e-06/extensin-like; K05747 Wiskott-Aldrich syndrome protein	NA	PF00249/3.7E-12/Myb-like DNA-binding domain	NA
Unigene60342_All	653	3.1	1.61	-0.304224	0.831254	0.915137	*	2.58	1.76	-0.650595	0.614896	0.777901	*	1.35	1.08	-0.342622	0.826737	0.91409	*	3.06	3.72	-0.512826	0.649028	0.790971	*	4.72	3.67	-0.294589	0.801337	0.895605	*	3.1	2.48	-0.308969	0.819678	0.914862	*	gi|721632473|ref|XP_010230576.1|/1.73859e-56/PREDICTED: protein ALWAYS EARLY 3-like [Brachypodium distachyon] &gt;gi|721632476|ref|XP_010230577.1| PREDICTED: protein ALWAYS EARLY 3-like [Brachypodium distachyon] &gt;gi|944067661|gb|KQK03145.1| hypothetical protein BRADI_2g05824 [Brachypodium distachyon] &gt;gi|944067662|gb|KQK03146.1| hypothetical protein BRADI_2g05824 [Brachypodium distachyon]	gi|721632475|ref|XM_010232275.1|/5e-84/PREDICTED: Brachypodium distachyon protein ALWAYS EARLY 3-like (LOC100834481), transcript variant X2, mRNA	sp|Q6A332|ALY3_ARATH/2e-24/Protein ALWAYS EARLY 3 OS=Arabidopsis thaliana GN=ALY3 PE=1 SV=1	bna:106383351/4e-18/DNA topoisomerase 2-like; K03164 DNA topoisomerase II [EC:5.99.1.3]	NA	PTHR21689/2.9E-34/--	biological_process:GO:0006351//transcription, DNA-templated;GO:0007049//cell cycle;cellular_component:GO:0005634//nucleus;GO:0017053//transcriptional repressor complex;molecular_function:GO:0003677//DNA binding;
Unigene29940_All	1452	2.28	43.23	4.49522	3.99435e-07	7.37441e-06	Up	4.4	99.02	3.96337	1.29586e-07	2.57746e-06	Up	27.33	67.88	0.838589	0.476869	0.728917	*	3.64	93.97	3.30631	0.0071703	0.0342978	Up	1.39	6.81	1.7141	0.257148	0.500625	*	2.74	29.75	2.93651	0.0102059	0.052243	*	gi|326487268|dbj|BAJ89618.1|/3.74799e-112/predicted protein [Hordeum vulgare subsp. vulgare]	gi|241987007|dbj|AK334268.1|/1e-168/Triticum aestivum cDNA, clone: WT009_B21, cultivar: Chinese Spring	sp|P20025|MYB38_MAIZE/1e-93/Myb-related protein Zm38 OS=Zea mays PE=2 SV=1	osa:4346246/2e-99/OJ1479_B11.7; myb-related protein Zm38; K09422 myb proto-oncogene protein, plant	ECU11g1690/4e-22/---	SM00717/7.4E-12/SANT SWI3, ADA2, N-CoR and TFIIIB'' DNA-binding domains	NA
CL18046.Contig3_All	1744	86.96	107.46	0.892148	0.00446555	0.0223023	*	15.65	189.02	3.27021	8.63939e-07	1.38501e-05	Up	40.86	122.86	1.44861	0.0302349	0.113887	*	50.13	47.88	-0.906929	0.079021	0.221828	*	16.44	25.32	0.497363	0.546049	0.768218	*	17.78	25.01	0.645211	0.578813	0.789718	*	gi|326505728|dbj|BAJ95535.1|/5.5797e-121/predicted protein [Hordeum vulgare subsp. vulgare]	gi|960490974|ref|XM_014895474.1|/2e-98/PREDICTED: Brachypodium distachyon protein PHR1-LIKE 1-like (LOC100827834), transcript variant X2, mRNA	sp|Q8GUN5|PHL1_ARATH/3e-41/Protein PHR1-LIKE 1 OS=Arabidopsis thaliana GN=PHL1 PE=1 SV=1	mus:103984394/1e-30/uncharacterized protein LOC103984394; K14317 nuclear pore complex protein Nup214	DR2133/1e-07/---	PTHR31314/3.4E-72/--	NA
CL3687.Contig8_All	1217	0.76	0	-0.982483	0.506592	0.74108	*	2.21	0	-2.04248	0.219298	0.442857	*	1.37	0	-1.82597	0.29507	0.564333	*	1.66	0	-2.25121	0.210269	0.433065	*	3	0	-2.58631	0.132486	0.323224	*	-	-	-	-	-	-	gi|475616494|gb|EMT29777.1|/2.41549e-123/Myb-related protein MYBAS1 [Aegilops tauschii]	gi|960485761|ref|XM_014902484.1|/0.0/PREDICTED: Brachypodium distachyon myb-related protein MYBAS1-like (LOC100842686), transcript variant X3, mRNA	sp|Q53NK6|MYBA1_ORYSJ/1e-103/Myb-related protein MYBAS1 OS=Oryza sativa subsp. japonica GN=MYBAS1 PE=2 SV=1	dosa:Os11t0700500-01/2e-102/Os11g0700500; Similar to Snapdragon myb protein 305 homolog.; K09422 myb proto-oncogene protein, plant	ECU11g1690/1e-22/---	PTHR10641:SF484/5.7E-78/--	biological_process:GO:0006355//regulation of transcription, DNA-templated;cellular_component:GO:0005634//nucleus;molecular_function:GO:0003677//DNA binding;
CL6423.Contig8_All	1970	101.01	44.38	-0.450546	0.43189	0.677429	*	30.45	51.61	0.747067	0.276684	0.512286	*	58.81	136.08	1.37701	0.0168787	0.0723076	*	206.33	73.71	-2.13572	3.71806e-06	5.45842e-05	Down	64.72	59.37	-0.157083	0.804548	0.897112	*	58.26	62.23	0.207368	0.735848	0.870957	*	gi|326506284|dbj|BAJ86460.1|/1.17665e-138/predicted protein [Hordeum vulgare subsp. vulgare]	gi|960490073|ref|XM_003575514.3|/1e-113/PREDICTED: Brachypodium distachyon transcription factor MYB44-like (LOC100823903), mRNA	sp|Q9FDW1|MYB44_ARATH/2e-69/Transcription factor MYB44 OS=Arabidopsis thaliana GN=MYB44 PE=2 SV=1	bdi:100823903/1e-130/transcription factor MYB44-like; K09422 myb proto-oncogene protein, plant	ECU11g1690/1e-28/---	SM00717/1.4E-14/SANT SWI3, ADA2, N-CoR and TFIIIB'' DNA-binding domains	NA
CL7437.Contig1_All	1382	94.69	56.5	-0.129421	0.71846	0.841543	*	70.87	73.84	-0.0176112	0.958139	0.987651	*	139.22	94.49	-0.49046	0.182635	0.416334	*	88.59	161.23	0.0803718	0.817506	0.905079	*	185.01	126.68	-0.593229	0.0751209	0.215997	*	187.85	131.7	-0.414303	0.337677	0.619795	*	gi|326494554|dbj|BAJ94396.1|/5.53246e-134/predicted protein [Hordeum vulgare subsp. vulgare] &gt;gi|326528399|dbj|BAJ93388.1| predicted protein [Hordeum vulgare subsp. vulgare]	gi|241984986|dbj|AK332246.1|/1e-166/Triticum aestivum cDNA, clone: SET1_B05, cultivar: Chinese Spring	sp|Q8S9H7|DIV_ANTMA/4e-65/Transcription factor DIVARICATA OS=Antirrhinum majus GN=DIVARICATA PE=2 SV=1	aly:ARALYDRAFT_471861/2e-12/expressed protein; K14325 RNA-binding protein with serine-rich domain 1	DR0479/5e-07/---	PS50090/4.472/Myb-like domain profile.	biological_process:GO:0006355//regulation of transcription, DNA-templated;cellular_component:GO:0005634//nucleus;molecular_function:GO:0003677//DNA binding;
Unigene4416_All	1240	5.48	27.43	2.75587	0.00998328	0.043251	Up	15.18	11.56	-0.27513	0.77839	0.876572	*	32.59	313.78	3.36719	0.000179778	0.00173846	Up	131.26	53.08	-1.95318	0.000273168	0.00223659	Down	76.24	174.61	1.07796	0.179192	0.39517	*	47.06	314.9	2.71462	0.00800575	0.0429021	Up	gi|475502934|gb|EMT04483.1|/1.25692e-126/Transcription factor MYB21 [Aegilops tauschii]	gi|32128569|gb|BT009018.1|/0.0/Triticum aestivum clone wdk3c.pk006.n12:fis, full insert mRNA sequence	sp|Q9LDE1|MY108_ARATH/3e-72/Transcription factor MYB108 OS=Arabidopsis thaliana GN=MYB108 PE=1 SV=1	dosa:Os11t0684000-01/6e-96/Os11g0684000; Similar to Transcription factor MYB21 (Myb-related protein 21) (AtMYB21) (Myb homolog 3) (AtMyb3).; K09422 myb proto-oncogene protein, plant	ECU11g1690/2e-24/---	PS51294/17.059/Myb-type HTH DNA-binding domain profile.	NA
CL14311.Contig3_All	2388	34.12	3.24	-2.73074	0.000734941	0.00491132	Down	20.3	1.8	-3.30977	0.000669732	0.00446839	Down	39.29	0	-6.91074	4.41492e-07	1.01634e-05	Down	21.69	0.83	-5.05089	5.28742e-07	9.88147e-06	Down	38.46	0	-6.83727	3.54507e-07	7.39321e-06	Down	36.61	0.72	-5.13652	9.57749e-08	2.7451e-06	Down	gi|669030425|emb|CDM84947.1|/0/unnamed protein product [Triticum aestivum]	gi|308390608|gb|HQ236494.1|/0.0/Triticum aestivum MYB3R transcription factor (MYB3R1) mRNA, complete cds	sp|Q9S7G7|MB3R1_ARATH/2e-74/Myb-related protein 3R-1 OS=Arabidopsis thaliana GN=MYB3R-1 PE=2 SV=1	bdi:100843336/0.0/myb-related protein A-like; K09422 myb proto-oncogene protein, plant	ECU11g1690/4e-35/---	PS51294/15.557/Myb-type HTH DNA-binding domain profile.	molecular_function:GO:0003677//DNA binding;
Unigene32844_All	1095	3.48	0.58	-1.34509	0.34892	0.605333	*	0.29	0	-0.709624	0.598976	0.777901	*	3.42	4.36	0.479591	0.739115	0.865622	*	3.23	6.99	0.590447	0.664489	0.800128	*	11.38	0.33	-4.13158	0.00118447	0.00778241	Down	5.44	5.11	-0.0789656	0.921989	0.969642	*	gi|127579|sp|P20026.1|MYB1_HORVU/3.08247e-118/RecName: Full=Myb-related protein Hv1 &gt;gi|19051|emb|CAA50222.1| MybHv1 [Hordeum vulgare subsp. vulgare] &gt;gi|19053|emb|CAA50224.1| MybHv1 [Hordeum vulgare subsp. vulgare] &gt;gi|227030|prf||1613412A myb-related gene Hv1 [Hordeum vulgare subsp. vulgare]	gi|27802492|gb|AY178578.1|/1e-164/Lolium perenne R2R3 MYB protein MYB1 (Myb1) mRNA, partial cds	sp|P20026|MYB1_HORVU/3e-120/Myb-related protein Hv1 OS=Hordeum vulgare GN=MYB1 PE=2 SV=1	sita:101781013/7e-117/myb-related protein Hv1; K09422 myb proto-oncogene protein, plant	ECU11g1690/2e-22/---	PS51294/15.563/Myb-type HTH DNA-binding domain profile.	biological_process:GO:0006355//regulation of transcription, DNA-templated;cellular_component:GO:0005634//nucleus;molecular_function:GO:0003677//DNA binding;
CL13571.Contig4_All	2176	47.85	25.73	-0.313347	0.509347	0.743839	*	29.07	29.17	-0.113134	0.814128	0.897211	*	38.71	33.35	-0.157833	0.738495	0.865181	*	22.16	61.14	0.642671	0.154777	0.353615	*	62.37	49.24	-0.395394	0.298982	0.552035	*	52.25	42.72	-0.278278	0.596884	0.789718	*	gi|944047528|gb|KQJ83169.1|/0/hypothetical protein BRADI_5g13510 [Brachypodium distachyon]	gi|960493904|ref|XM_003579928.3|/0.0/PREDICTED: Brachypodium distachyon SWI/SNF complex subunit SWI3A-like (LOC100844943), mRNA	sp|Q8W475|SWI3A_ARATH/2e-94/SWI/SNF complex subunit SWI3A OS=Arabidopsis thaliana GN=SWI3A PE=1 SV=1	bdi:100844943/0.0/SWI/SNF complex subunit SWI3A-like; K11649 SWI/SNF related-matrix-associated actin-dependent regulator of chromatin subfamily C	SPAC23H3.10/1e-29/---	SM00717/5.3E-6/SANT SWI3, ADA2, N-CoR and TFIIIB'' DNA-binding domains	NA
CL18046.Contig2_All	1695	14.24	35.49	1.9396	0.00291501	0.0156305	Up	2.45	81.98	4.63161	4.81617e-08	1.0717e-06	Up	25.08	55.74	1.07473	0.0895567	0.25504	*	21.92	29.7	-0.384001	0.516411	0.737589	*	9.73	14.86	0.471704	0.656685	0.801903	*	6.79	17.95	1.33919	0.256425	0.533283	*	gi|326505728|dbj|BAJ95535.1|/3.1652e-121/predicted protein [Hordeum vulgare subsp. vulgare]	gi|960490974|ref|XM_014895474.1|/2e-98/PREDICTED: Brachypodium distachyon protein PHR1-LIKE 1-like (LOC100827834), transcript variant X2, mRNA	sp|Q8GUN5|PHL1_ARATH/3e-41/Protein PHR1-LIKE 1 OS=Arabidopsis thaliana GN=PHL1 PE=1 SV=1	mus:103984394/1e-30/uncharacterized protein LOC103984394; K14317 nuclear pore complex protein Nup214	DR2133/1e-07/---	PF14379/1.7E-21/MYB-CC type transfactor, LHEQLE motif	NA
CL4923.Contig3_All	2304	683.05	45.6	-3.28903	1.33043e-29	7.23931e-27	Down	276.87	58.48	-2.31679	1.38719e-10	5.47839e-09	Down	339.55	52.18	-2.73696	4.91963e-06	8.10545e-05	Down	171.26	84.62	-1.82207	3.17839e-06	4.75744e-05	Down	189.33	20.62	-3.19572	2.88952e-11	1.8484e-09	Down	296.31	25.88	-3.43657	6.38945e-11	4.37557e-09	Down	gi|669028568|emb|CDM82427.1|/0/unnamed protein product [Triticum aestivum]	gi|359952797|gb|JF951949.1|/0.0/Triticum aestivum clone TaMYB66 MYB-related protein mRNA, complete cds	sp|Q5NAN5|GLK2_ORYSJ/3e-179/Probable transcription factor GLK2 OS=Oryza sativa subsp. japonica GN=GLK2 PE=2 SV=1	bpg:Bathy15g00870/3e-17/type-b response regulator; K14491 two-component response regulator ARR-B family	DR2133/2e-08/---	PS51294/14.096/Myb-type HTH DNA-binding domain profile.	biological_process:GO:0006355//regulation of transcription, DNA-templated;cellular_component:GO:0005634//nucleus;molecular_function:GO:0003677//DNA binding;
CL9284.Contig3_All	6175	180.63	184.29	0.608299	0.0225951	0.0836141	*	96.5	350.79	1.70907	3.6281e-08	8.33446e-07	Up	187.6	256.16	0.558557	0.126432	0.326102	*	117.22	371.55	0.889627	0.00112359	0.00740898	*	208.8	427.27	0.971041	0.000288765	0.00236568	*	208.46	360.26	0.804045	0.00495973	0.0291833	*	gi|721641070|ref|XP_010231802.1|/0/PREDICTED: uncharacterized protein LOC100825285 [Brachypodium distachyon] &gt;gi|944072389|gb|KQK07873.1| hypothetical protein BRADI_2g38160 [Brachypodium distachyon]	gi|960468587|ref|XM_010233500.2|/0.0/PREDICTED: Brachypodium distachyon uncharacterized LOC100825285 (LOC100825285), mRNA	sp|P13983|EXTN_TOBAC/1e-10/Extensin OS=Nicotiana tabacum GN=HRGPNT3 PE=2 SV=1	bdi:100825285/0.0/uncharacterized LOC100825285; K04650 nuclear receptor co-repressor 1	RSc1986/5e-08/---	PTHR13992:SF7/5.4E-57/--	NA
Unigene7487_All	1226	21.12	22.67	0.684429	0.183073	0.401379	*	14.7	25.45	0.646642	0.215265	0.437682	*	74.47	35.3	-0.914517	0.0627077	0.197413	*	54.18	50.19	-0.911862	0.0473617	0.151551	*	45.44	25.28	-0.902835	0.0851394	0.236825	*	43.73	33.2	-0.187844	0.808143	0.909178	*	gi|475555331|gb|EMT12411.1|/5.39427e-130/Myb-related protein 306 [Aegilops tauschii]	gi|960488942|ref|XM_003577406.3|/1e-175/PREDICTED: Brachypodium distachyon transcription factor MYB30-like (LOC100838422), mRNA	sp|P81392|MYB06_ANTMA/2e-61/Myb-related protein 306 OS=Antirrhinum majus GN=MYB306 PE=2 SV=1	bdi:100838422/3e-118/transcription factor MYB30-like; K09422 myb proto-oncogene protein, plant	ECU11g1690/2e-24/---	PF00249/7.0E-15/Myb-like DNA-binding domain	molecular_function:GO:0003677//DNA binding;
CL3653.Contig17_All	1293	16.7	1.24	-2.65797	0.0147096	0.0592344	*	5.17	0.69	-2.44813	0.0449785	0.139983	*	10.83	1.47	-2.72281	0.0109923	0.0515511	*	5.79	2.48	-1.85067	0.101329	0.264638	*	8.09	1.76	-2.09308	0.0341718	0.119432	*	15.34	1.06	-3.53742	0.000195922	0.00195929	Down	gi|354720433|gb|AER38259.1|/3.94424e-70/MYB13-3 [Triticum aestivum]	gi|392872581|gb|JX183617.1|/2e-72/Triticum aestivum MYB protein (MYB56) mRNA, MYB56-B allele, complete cds	sp|Q4JL76|MYBA2_ORYSJ/3e-37/Myb-related protein MYBAS2 OS=Oryza sativa subsp. japonica GN=MYBAS2 PE=2 SV=1	nnu:104599282/2e-52/transcription factor MYB59-like; K09422 myb proto-oncogene protein, plant	ECU11g1690/2e-16/---	PS50090/4.426/Myb-like domain profile.	NA
CL3653.Contig5_All	943	10.4	23.8	1.7837	0.0180977	0.0699983	*	2.65	22.44	2.28256	0.0489024	0.149315	*	12.96	23.82	0.628593	0.611117	0.79401	*	4.86	20.39	1.25437	0.238645	0.4728	*	0	6.14	4.47388	0.00380305	0.0205266	Up	21.9	13.61	-0.614501	0.46998	0.729238	*	gi|475580793|gb|EMT18692.1|/3.78853e-79/Myb-related protein MYBAS2 [Aegilops tauschii]	gi|669026884|emb|HG670306.1|/2e-59/Triticum aestivum chromosome 3B, genomic scaffold, cultivar Chinese Spring	sp|Q9LX82|MYB48_ARATH/7e-44/Transcription factor MYB48 OS=Arabidopsis thaliana GN=MYB48 PE=2 SV=1	sita:101761709/1e-56/transcription factor MYB59-like; K09422 myb proto-oncogene protein, plant	ECU11g1690/3e-18/---	PTHR10641:SF484/3.0E-64/--	NA
CL14133.Contig3_All	1518	509.24	324.23	-0.0606566	0.786313	0.886134	*	406.53	363.24	-0.279757	0.239803	0.470253	*	553.09	412.23	-0.333834	0.302638	0.574188	*	287.22	314.4	-0.694677	0.108631	0.27798	*	254.94	249.2	-0.121612	0.845546	0.920215	*	445.73	264.08	-0.573504	0.370398	0.649513	*	gi|676233846|gb|AIM18728.1|/1.19428e-124/MYBSM151 [Triticum aestivum] &gt;gi|937630006|gb|ALI88576.1| MYB transcription factor SM151 [Triticum aestivum]	gi|676233845|gb|KJ624399.1|/0.0/Triticum aestivum MYBSM151 mRNA, complete cds	sp|Q2V9B0|MY1R1_SOLTU/2e-33/Transcription factor MYB1R1 OS=Solanum tuberosum PE=2 SV=1	bvg:104900057/1e-06/serine/arginine repetitive matrix protein 1; K13171 serine/arginine repetitive matrix protein 1	NA	PS50158/8.581/Zinc finger CCHC-type profile.	biological_process:GO:0006355//regulation of transcription, DNA-templated;cellular_component:GO:0005634//nucleus;molecular_function:GO:0003677//DNA binding;GO:0008270//zinc ion binding;
CL6034.Contig1_All	1693	51.05	23.24	-0.514187	0.182031	0.399698	*	38.87	30.74	-0.415059	0.302886	0.545756	*	34.48	34.28	-0.00234419	0.996017	0.998017	*	25.68	48.29	0.0810178	0.887934	0.944753	*	46.02	72.06	0.58764	0.0886531	0.244181	*	43.27	49.07	0.167833	0.678132	0.834595	*	gi|326514792|dbj|BAJ99757.1|/1.11278e-158/predicted protein [Hordeum vulgare subsp. vulgare]	gi|960458343|ref|XM_014897227.1|/1e-179/PREDICTED: Brachypodium distachyon snRNA-activating protein complex subunit 4 (LOC100828457), transcript variant X6, mRNA	sp|Q9FG68|RAX1_ARATH/4e-06/Transcription factor RAX1 OS=Arabidopsis thaliana GN=RAX1 PE=2 SV=1	bdi:100828457/8e-156/snRNA-activating protein complex subunit 4; K09422 myb proto-oncogene protein, plant	YKR099w/9e-06/---	PTHR10641:SF464/3.0E-30/--	NA
CL4923.Contig1_All	2260	68.87	249.8	2.45335	5.82983e-23	1.68507e-20	Up	46.1	275.41	2.48813	3.42682e-14	2.66088e-12	Up	45.83	242.33	2.2174	0.000191801	0.00183804	Up	42.61	406.13	2.3717	1.83768e-07	3.89882e-06	Up	31	124.07	1.9152	2.69438e-07	5.81846e-06	Up	52.09	125.09	1.26701	0.00551431	0.0318379	Up	gi|669028568|emb|CDM82427.1|/0/unnamed protein product [Triticum aestivum]	gi|359952797|gb|JF951949.1|/0.0/Triticum aestivum clone TaMYB66 MYB-related protein mRNA, complete cds	sp|Q5NAN5|GLK2_ORYSJ/2e-176/Probable transcription factor GLK2 OS=Oryza sativa subsp. japonica GN=GLK2 PE=2 SV=1	bpg:Bathy15g00870/2e-17/type-b response regulator; K14491 two-component response regulator ARR-B family	Rv3876/4e-08/---	PTHR31312/4.0E-86/--	biological_process:GO:0006355//regulation of transcription, DNA-templated;cellular_component:GO:0005634//nucleus;molecular_function:GO:0003677//DNA binding;
CL6984.Contig2_All	1414	31.17	22.48	0.127766	0.782362	0.883243	*	42.03	13.18	-1.66704	0.00123134	0.00746825	Down	37.45	29.53	-0.229707	0.726969	0.857576	*	27.26	37.96	-0.260344	0.555509	0.759235	*	43.02	29.47	-0.587761	0.244383	0.483336	*	55	23.91	-1.11421	0.0696889	0.226789	*	gi|326503780|dbj|BAJ86396.1|/8.82515e-135/predicted protein [Hordeum vulgare subsp. vulgare]	gi|51572281|gb|AY625680.1|/0.0/Triticum aestivum MYB transcription factor (MYB80) mRNA, complete cds	sp|Q8GUN5|PHL1_ARATH/5e-42/Protein PHR1-LIKE 1 OS=Arabidopsis thaliana GN=PHL1 PE=1 SV=1	mus:103984394/1e-34/uncharacterized protein LOC103984394; K14317 nuclear pore complex protein Nup214	NA	PF14379/3.3E-23/MYB-CC type transfactor, LHEQLE motif	NA
Unigene33165_All	1667	3.8	1.22	-0.86748	0.456035	0.700864	*	3.09	2.07	-0.540953	0.625793	0.777901	*	6.36	4.03	-0.478359	0.592725	0.79401	*	7.23	1.24	-2.91042	0.0118054	0.0512315	*	19.66	19.93	-0.0177896	0.982756	0.999698	*	23.48	39.85	0.577067	0.624845	0.797673	*	gi|297601220|ref|NP_001050546.2|/3.61793e-162/Os03g0578900 [Oryza sativa Japonica Group] &gt;gi|255674655|dbj|BAF12460.2| Os03g0578900 [Oryza sativa Japonica Group]	gi|836024727|ref|XM_004982471.2|/1e-125/PREDICTED: Setaria italica myb-related protein P-like (LOC101762688), mRNA	sp|Q0JIC2|GAM1_ORYSJ/6e-52/Transcription factor GAMYB OS=Oryza sativa subsp. japonica GN=GAM1 PE=2 SV=1	osa:4333315/6e-163/myb-related protein P; K09422 myb proto-oncogene protein, plant	ECU11g1690/2e-22/---	PS51294/12.858/Myb-type HTH DNA-binding domain profile.	NA
CL20306.Contig2_All	2010	12.33	6.69	-0.191793	0.823524	0.910704	*	8	12.6	0.483754	0.495936	0.716006	*	12.21	15.19	0.386685	0.554862	0.793422	*	10.2	32.82	0.968348	0.132143	0.316838	*	107.07	77.28	-0.476167	0.418317	0.670804	*	81.13	100.03	0.210539	0.779541	0.89564	*	gi|326504796|dbj|BAK06689.1|/0/predicted protein [Hordeum vulgare subsp. vulgare]	gi|241986495|dbj|AK333756.1|/4e-87/Triticum aestivum cDNA, clone: WT008_A14, cultivar: Chinese Spring	sp|Q9C882|GTL1_ARATH/6e-98/Trihelix transcription factor GTL1 OS=Arabidopsis thaliana GN=GTL1 PE=1 SV=2	thj:104800686/4e-12/serine/arginine repetitive matrix protein 1; K13171 serine/arginine repetitive matrix protein 1	NA	PS50090/4.902/Myb-like domain profile.	NA
CL279.Contig2_All	1285	147.24	104.25	0.22944	0.740922	0.855967	*	157.11	123	-0.309084	0.611939	0.777901	*	268.98	1099.97	2.21205	0.00613661	0.0323323	Up	1812.29	610.49	-2.02742	0.0219417	0.0837056	*	301.67	447.16	0.479702	0.479573	0.710375	*	129.89	285.12	1.27817	0.124505	0.338065	*	gi|47680447|gb|AAT37168.1|/3.48234e-119/transcription factor Myb2 [Triticum aestivum]	gi|47680446|gb|AY615199.1|/1e-166/Triticum aestivum transcription factor Myb2 (Myb2) mRNA, complete cds	sp|Q7XBH4|MYB4_ORYSJ/9e-101/Myb-related protein Myb4 OS=Oryza sativa subsp. japonica GN=MYB4 PE=2 SV=2	bdi:100843834/1e-104/myb-related protein Myb4-like; K09422 myb proto-oncogene protein, plant	ECU11g1690/4e-23/---	PS51294/24.8/Myb-type HTH DNA-binding domain profile.	molecular_function:GO:0003677//DNA binding;
CL8338.Contig2_All	1102	13.02	5.56	-0.584113	0.394045	0.64968	*	11.46	6.65	-0.779938	0.300318	0.542438	*	32.42	10.07	-1.47985	0.0128789	0.0584363	*	14.17	9.61	-1.27566	0.0435008	0.141754	*	13.03	5.17	-1.29677	0.18182	0.399323	*	23.2	4.12	-2.3831	0.000528659	0.00452692	Down	gi|326503848|dbj|BAK02710.1|/8.16567e-111/predicted protein [Hordeum vulgare subsp. vulgare]	gi|960490493|ref|XM_003580416.3|/1e-85/PREDICTED: Brachypodium distachyon myb family transcription factor APL-like (LOC100839058), mRNA	sp|Q9SAK5|APL_ARATH/6e-37/Myb family transcription factor APL OS=Arabidopsis thaliana GN=APL PE=2 SV=2	mus:103984394/1e-37/uncharacterized protein LOC103984394; K14317 nuclear pore complex protein Nup214	NA	PF14379/5.8E-16/MYB-CC type transfactor, LHEQLE motif	biological_process:GO:0006351//transcription, DNA-templated;
CL19396.Contig6_All	1825	26.74	18.69	0.0304903	0.961363	0.978908	*	23.3	6.88	-1.70101	0.0181033	0.0685141	*	9.24	7.05	-0.413849	0.680011	0.824815	*	5.07	15.73	0.936796	0.24588	0.482525	*	8.14	3.72	-1.05355	0.229233	0.462695	*	6.8	3.55	-0.930152	0.358416	0.642017	*	gi|359952792|gb|AEV91186.1|/0/MYB-related protein [Triticum aestivum]	gi|359952791|gb|JF951946.1|/0.0/Triticum aestivum clone TaMYB63 MYB-related protein mRNA, complete cds	sp|Q8GUN5|PHL1_ARATH/1e-40/Protein PHR1-LIKE 1 OS=Arabidopsis thaliana GN=PHL1 PE=1 SV=1	mus:103984394/2e-30/uncharacterized protein LOC103984394; K14317 nuclear pore complex protein Nup214	NA	PS51294/12.67/Myb-type HTH DNA-binding domain profile.	biological_process:GO:0006355//regulation of transcription, DNA-templated;cellular_component:GO:0005634//nucleus;molecular_function:GO:0003677//DNA binding;
Unigene16633_All	956	6.61	26.27	2.42023	0.00050967	0.00360303	Up	6.33	19.29	1.52931	0.123179	0.297822	*	13.51	12.77	-0.0507765	0.94249	0.981474	*	4.41	64.04	2.93777	0.000713936	0.00504767	Up	25.68	22.94	-0.197993	0.681753	0.819644	*	29.33	47.52	0.578825	0.43549	0.716363	*	gi|218185364|gb|EEC67791.1|/9.44849e-110/hypothetical protein OsI_35350 [Oryza sativa Indica Group]	gi|226531172|ref|NM_001152681.1|/1e-147/Zea mays MYB transcription factor (MYB64), mRNA >gi|219885980|gb|BT054758.1| Zea mays full-length cDNA clone ZM_BFb0028G03 mRNA, complete cds	sp|P81395|MYB30_ANTMA/3e-78/Myb-related protein 330 OS=Antirrhinum majus GN=MYB330 PE=2 SV=1	dosa:Os11t0180900-00/5e-110/Os11g0180900; Myb transcription factor domain containing protein.; K09422 myb proto-oncogene protein, plant	ECU11g1690/5e-23/---	PTHR10641:SF495/3.4E-135/--	NA
Unigene30526_All	1114	10.13	10.52	0.678587	0.31065	0.564304	*	9.88	12.92	0.37354	0.609896	0.777901	*	30.56	14.4	-0.981501	0.210864	0.459554	*	8.44	40.78	1.48736	0.0392439	0.131056	*	39.74	45.48	0.146866	0.80319	0.896663	*	53.79	39.51	-0.496912	0.40554	0.687872	*	gi|359950716|gb|AEV91148.1|/2.12601e-106/R2R3-MYB protein [Triticum aestivum]	gi|359950715|gb|JF951908.1|/1e-174/Triticum aestivum clone TaMYB25 R2R3-MYB protein mRNA, complete cds	sp|Q9SJL7|RAX2_ARATH/3e-50/Transcription factor RAX2 OS=Arabidopsis thaliana GN=RAX2 PE=1 SV=1	bdi:100835199/2e-91/transcription factor RAX1-like; K09422 myb proto-oncogene protein, plant	ECU11g1690/2e-17/---	SM00717/1.0E-9/SANT SWI3, ADA2, N-CoR and TFIIIB'' DNA-binding domains	NA
CL768.Contig42_All	3499	0	133.16	2.35786	0.154441	0.357886	*	0	231.17	2.66022	0.111366	0.276465	*	42.78	127.31	0.938208	0.581668	0.79401	*	95.81	284.39	0.686309	0.267888	0.505946	*	25.11	34.01	0.279359	0.826645	0.909433	*	208.95	161.97	-0.376516	0.604291	0.789718	*	gi|326514046|dbj|BAJ92173.1|/0/predicted protein [Hordeum vulgare subsp. vulgare] &gt;gi|364285653|gb|AEW48244.1| circadian clock associated 1 [Hordeum vulgare subsp. vulgare] &gt;gi|364285657|gb|AEW48246.1| circadian clock associated 1 [Hordeum vulgare subsp. vulgare] &gt;gi|397911976|gb|AFO69281.1| circadian clock associated 1 [Hordeum vulgare]	gi|241985162|dbj|AK332422.1|/0.0/Triticum aestivum cDNA, clone: WT003_P02, cultivar: Chinese Spring	sp|Q6R0H1|LHY_ARATH/2e-97/Protein LHY OS=Arabidopsis thaliana GN=LHY PE=1 SV=2	bdi:100838310/0.0/protein CCA1; K12133 MYB-related transcription factor LHY	NA	PTHR12802:SF43/3.5E-64/--	biological_process:GO:0006355//regulation of transcription, DNA-templated;cellular_component:GO:0005634//nucleus;molecular_function:GO:0003677//DNA binding;
Unigene32989_All	314	-	-	-	-	-	-	-	-	-	-	-	-	-	-	-	-	-	-	-	-	-	-	-	-	0.33	0	-0.739682	0.599541	0.768218	*	2.38	0	-2.88908	0.0782141	0.245516	*	gi|475558609|gb|EMT13132.1|/7.705e-40/Transcription factor MYB39 [Aegilops tauschii]	gi|960491114|ref|XM_003579858.3|/1e-86/PREDICTED: Brachypodium distachyon myb-related protein Myb4-like (LOC100822603), mRNA	sp|Q7XBH4|MYB4_ORYSJ/2e-33/Myb-related protein Myb4 OS=Oryza sativa subsp. japonica GN=MYB4 PE=2 SV=2	bdi:100822603/3e-40/myb-related protein Myb4-like; K09422 myb proto-oncogene protein, plant	ECU11g1690/4e-09/---	SM00717/9.9E-13/SANT SWI3, ADA2, N-CoR and TFIIIB'' DNA-binding domains	molecular_function:GO:0003677//DNA binding;
CL11603.Contig10_All	2855	2.69	5.36	1.37535	0.203956	0.434202	*	9.47	7.8	-0.27851	0.766483	0.868876	*	6.03	4.1	-0.40002	0.697712	0.837459	*	2.86	13.74	1.16691	0.357923	0.606548	*	7.76	6.25	-0.345746	0.757373	0.869955	*	5.81	10.54	0.82769	0.292429	0.580106	*	gi|473950566|gb|EMS50683.1|/0/Cell division cycle 5-like protein [Triticum urartu]	gi|241986139|dbj|AK333400.1|/0.0/Triticum aestivum cDNA, clone: WT006_G04, cultivar: Chinese Spring	sp|P92948|CDC5L_ARATH/0.0/Cell division cycle 5-like protein OS=Arabidopsis thaliana GN=CDC5 PE=1 SV=2	bdi:100830760/0.0/cell division cycle 5-like protein; K12860 pre-mRNA-splicing factor CDC5/CEF1	SPAC644.12/4e-130/---	PTHR10641/1.2E-276/--	biological_process:GO:0050832//defense response to fungus;GO:0010204//defense response signaling pathway, resistance gene-independent;GO:0009870//defense response signaling pathway, resistance gene-dependent;GO:0042742//defense response to bacterium;cellular_component:GO:0009507//chloroplast;molecular_function:GO:0003677//DNA binding;
Unigene15261_All	1844	43.38	82.76	1.53968	3.10939e-06	4.43317e-05	Up	53.8	94.06	0.70351	0.0244494	0.0870778	*	30.83	91.25	1.5459	0.00186456	0.0121857	Up	35.23	126.44	1.08017	0.003371	0.0184827	Up	82.42	96.83	0.184117	0.565103	0.768218	*	42.12	125.11	1.54569	0.000454874	0.00398326	Up	gi|474244500|gb|EMS59931.1|/2.60663e-116/Cyclin-D-binding Myb-like transcription factor 1 [Triticum urartu]	gi|960482348|ref|XM_010236920.2|/0.0/PREDICTED: Brachypodium distachyon ATP synthase subunit d, mitochondrial (LOC100840446), mRNA	sp|Q9FT52|ATP5H_ARATH/1e-74/ATP synthase subunit d, mitochondrial OS=Arabidopsis thaliana GN=At3g52300 PE=1 SV=3	sita:101780192/2e-84/ATP synthase subunit d, mitochondrial; K02138 F-type H+-transporting ATPase subunit d	YDR026c/1e-11/---	PTHR10641:SF477/6.8E-35/--	molecular_function:GO:0003677//DNA binding;
CL14637.Contig2_All	1663	33.79	32.34	0.41184	0.513689	0.747939	*	39.7	40.86	-0.0533779	0.916039	0.960789	*	61.64	33.49	-0.950116	0.375965	0.642449	*	22.85	86.16	1.06155	0.0755316	0.214312	*	42.26	73.95	0.692774	0.316251	0.564323	*	33.29	37.67	0.258356	0.654727	0.818676	*	gi|960472758|ref|XP_014755397.1|/4.64009e-93/PREDICTED: myb family transcription factor APL-like [Brachypodium distachyon] &gt;gi|944062813|gb|KQJ98403.1| hypothetical protein BRADI_3g36710 [Brachypodium distachyon]	gi|242388944|emb|FP095207.1|/1e-146/Phyllostachys edulis cDNA clone: bphyem201h10, full insert sequence	sp|Q9SAK5|APL_ARATH/3e-35/Myb family transcription factor APL OS=Arabidopsis thaliana GN=APL PE=2 SV=2	mus:103984394/2e-37/uncharacterized protein LOC103984394; K14317 nuclear pore complex protein Nup214	NA	PF14379/2.4E-14/MYB-CC type transfactor, LHEQLE motif	biological_process:GO:0006351//transcription, DNA-templated;
Unigene17189_All	299	-	-	-	-	-	-	-	-	-	-	-	-	0	0.31	0.775723	0.596913	0.79401	*	0	0.36	0.717634	0.626004	0.789285	*	-	-	-	-	-	-	-	-	-	-	-	-	gi|474069206|gb|EMS54245.1|/4.28355e-46/Transcription factor MYB39 [Triticum urartu]	gi|514759544|ref|XM_004964260.1|/1e-45/PREDICTED: Setaria italica transcription factor MYB39-like (LOC101780523), mRNA	sp|Q8GWP0|MYB39_ARATH/3e-20/Transcription factor MYB39 OS=Arabidopsis thaliana GN=MYB39 PE=2 SV=1	bdi:100833140/2e-41/WAG22 antigen; K09422 myb proto-oncogene protein, plant	NA	PS51294/18.23/Myb-type HTH DNA-binding domain profile.	NA
CL4497.Contig18_All	2814	1.87	9.71	2.46377	0.0364229	0.122126	*	1.77	10.79	2.31622	0.0279497	0.0967648	*	3.53	27.29	2.8035	0.00185932	0.0121546	Up	2.15	23.76	2.53977	0.00133563	0.00857296	Up	0	27.66	6.43783	2.40566e-06	3.87167e-05	Up	5.07	29.06	2.26055	0.0124974	0.0613461	*	gi|573950660|ref|XP_006657621.1|/1.72221e-157/PREDICTED: myb domain-containing protein YDR026C-like [Oryza brachyantha]	gi|960454832|ref|XM_010229085.2|/1e-117/PREDICTED: Brachypodium distachyon RNA polymerase I termination factor-like (LOC100836714), transcript variant X1, mRNA	sp|Q8H0U8|RH42_ARATH/3e-15/DEAD-box ATP-dependent RNA helicase 42 OS=Arabidopsis thaliana GN=RH42 PE=1 SV=2	fve:101307141/4e-15/protein starmaker; K13172 serine/arginine repetitive matrix protein 2	YDR026c/3e-14/---	PS50090/4.089/Myb-like domain profile.	NA
CL17404.Contig2_All	1612	2.34	2.41	0.63549	0.613919	0.806492	*	0	1.76	2.74783	0.0963685	0.248294	*	9.37	5.92	-0.374017	0.7887	0.893536	*	24.03	24.61	-0.42636	0.736089	0.850281	*	63.19	51.96	-0.333533	0.639129	0.789028	*	26.63	70.88	1.15593	0.255257	0.53169	*	gi|475614379|gb|EMT29059.1|/2.55569e-173/Transcription factor MYB86 [Aegilops tauschii]	gi|37988780|dbj|AK112117.1|/1e-155/Oryza sativa Japonica Group cDNA clone:002-129-C03, full insert sequence	sp|Q8LPH6|MYB86_ARATH/5e-52/Transcription factor MYB86 OS=Arabidopsis thaliana GN=MYB86 PE=2 SV=1	dosa:Os08t0151300-01/2e-114/Os08g0151300; Myb transcription factor domain containing protein.; K09422 myb proto-oncogene protein, plant	ECU11g1690/2e-24/---	PS51294/17.1/Myb-type HTH DNA-binding domain profile.	biological_process:GO:0050794//regulation of cellular process;
CL3687.Contig12_All	1200	25.93	13.87	-0.223801	0.736661	0.853418	*	7.52	46.63	2.268	0.00582832	0.0273257	Up	61.16	90.22	0.340427	0.675812	0.821674	*	8.62	78.62	2.01687	0.045044	0.145717	*	11.08	60.37	2.21917	0.00317822	0.0177077	Up	39.44	35.36	-0.197125	0.735781	0.870897	*	gi|475616494|gb|EMT29777.1|/5.69108e-125/Myb-related protein MYBAS1 [Aegilops tauschii]	gi|960485761|ref|XM_014902484.1|/0.0/PREDICTED: Brachypodium distachyon myb-related protein MYBAS1-like (LOC100842686), transcript variant X3, mRNA	sp|Q53NK6|MYBA1_ORYSJ/2e-103/Myb-related protein MYBAS1 OS=Oryza sativa subsp. japonica GN=MYBAS1 PE=2 SV=1	dosa:Os11t0700500-01/3e-102/Os11g0700500; Similar to Snapdragon myb protein 305 homolog.; K09422 myb proto-oncogene protein, plant	ECU11g1690/7e-23/---	PTHR10641:SF484/5.7E-78/--	biological_process:GO:0006355//regulation of transcription, DNA-templated;cellular_component:GO:0005634//nucleus;molecular_function:GO:0003677//DNA binding;
CL1668.Contig9_All	2147	7.8	3.41	-0.297343	0.831987	0.915387	*	5.64	5.98	-0.0799293	0.924364	0.966433	*	8.35	1	-2.49986	0.0450061	0.153944	*	3.86	8.5	0.534237	0.588933	0.767213	*	14.68	12.65	-0.208965	0.794752	0.89251	*	9.25	13.97	0.518109	0.5002	0.757289	*	gi|326500316|dbj|BAK06247.1|/0/predicted protein [Hordeum vulgare subsp. vulgare]	gi|359950699|gb|JF951900.1|/0.0/Triticum aestivum clone TaMYB15 R2R3-MYB protein mRNA, complete cds	sp|A2WW87|GAM1_ORYSI/8e-127/Transcription factor GAMYB OS=Oryza sativa subsp. indica GN=GAM1 PE=2 SV=1	obr:102721122/4e-126/transcription factor GAMYB; K09422 myb proto-oncogene protein, plant	ECU11g1690/4e-28/---	PF00249/2.9E-12/Myb-like DNA-binding domain	NA
Unigene33641_All	1446	2.02	1.8	0.518743	0.703799	0.831741	*	1.61	3.92	0.783171	0.570483	0.777901	*	7.16	27.04	1.9517	0.00280182	0.0170119	Up	8.38	28.82	1.12355	0.188753	0.40253	*	7.88	13.8	0.736478	0.376856	0.625421	*	3.42	11.42	1.76593	0.0674695	0.221173	*	gi|992273096|gb|KXG33141.1|/5.93218e-110/hypothetical protein SORBI_003G260300 [Sorghum bicolor]	gi|960465141|ref|XM_003565895.3|/1e-122/PREDICTED: Brachypodium distachyon transcription factor RAX1-like (LOC100844971), mRNA	sp|Q9SJL7|RAX2_ARATH/5e-55/Transcription factor RAX2 OS=Arabidopsis thaliana GN=RAX2 PE=1 SV=1	bdi:100834402/4e-110/myb-related protein Myb4-like; K09422 myb proto-oncogene protein, plant	ECU11g1690/4e-21/---	PS51294/20.527/Myb-type HTH DNA-binding domain profile.	NA
Unigene31191_All	1455	79.54	54.79	0.0946825	0.809411	0.901697	*	67.06	77.77	0.0894536	0.810588	0.895561	*	84.66	122.22	0.655922	0.15137	0.368861	*	66.9	139.45	0.301608	0.472555	0.706453	*	78.84	176.5	1.09995	0.00473884	0.0246049	Up	100.49	136.89	0.450363	0.160765	0.402286	*	gi|475530687|gb|EMT07941.1|/5.2571e-106/Myb-like protein J [Aegilops tauschii]	gi|359950767|gb|JF951934.1|/0.0/Aegilops speltoides clone TaMYB51 MYB-related protein mRNA, complete cds	sp|Q2V9B0|MY1R1_SOLTU/1e-28/Transcription factor MYB1R1 OS=Solanum tuberosum PE=2 SV=1	egu:105043254/7e-09/protein LHY-like; K12133 MYB-related transcription factor LHY	DR0479/9e-07/---	PTHR25040/9.7E-48/--	biological_process:GO:0006355//regulation of transcription, DNA-templated;cellular_component:GO:0005634//nucleus;molecular_function:GO:0003677//DNA binding;
CL21121.Contig4_All	1509	31.84	18.54	-0.157977	0.722025	0.843862	*	20.49	19.56	-0.0990142	0.858442	0.92315	*	11.26	37.27	1.64628	0.0318221	0.11831	*	53.87	9.23	-3.00416	0.00038991	0.00302717	Down	18.48	36.35	0.858135	0.379674	0.628453	*	7.79	18.57	1.30095	0.153147	0.390399	*	gi|721605929|ref|XP_010229377.1|/4.61337e-145/PREDICTED: uncharacterized protein LOC100829239 [Brachypodium distachyon] &gt;gi|944077688|gb|KQK13040.1| hypothetical protein BRADI_1g07630 [Brachypodium distachyon]	gi|960462422|ref|XM_010231075.2|/0.0/PREDICTED: Brachypodium distachyon uncharacterized LOC100829239 (LOC100829239), mRNA	sp|Q940D0|ARR1_ARATH/3e-12/Two-component response regulator ARR1 OS=Arabidopsis thaliana GN=ARR1 PE=1 SV=2	gra:105792999/2e-12/two-component response regulator ARR12-like; K14491 two-component response regulator ARR-B family	NA	PF00249/1.7E-11/Myb-like DNA-binding domain	biological_process:GO:0006355//regulation of transcription, DNA-templated;cellular_component:GO:0005634//nucleus;molecular_function:GO:0003677//DNA binding;
Unigene41103_All	1101	-	-	-	-	-	-	0.34	0.35	-0.0158577	0.992064	0.99911	*	1.03	0.31	-0.995893	0.547603	0.787574	*	1.79	6.18	0.898361	0.473911	0.707777	*	9.76	11.01	0.104739	0.902121	0.952566	*	28.04	9.41	-1.54989	0.01606	0.0749163	*	gi|326533554|dbj|BAK05308.1|/1.50549e-72/predicted protein [Hordeum vulgare subsp. vulgare]	gi|835948998|ref|XM_004963797.2|/1e-79/PREDICTED: Setaria italica transcription factor MYB44-like (LOC101760677), mRNA	sp|Q9FDW1|MYB44_ARATH/4e-40/Transcription factor MYB44 OS=Arabidopsis thaliana GN=MYB44 PE=2 SV=1	gmx:100806145/4e-46/transcription factor MYB44; K09422 myb proto-oncogene protein, plant	ECU11g1690/2e-26/---	PF00249/5.0E-18/Myb-like DNA-binding domain	NA
Unigene12600_All	943	6.09	9.94	1.20121	0.156642	0.361147	*	8.7	6.33	-0.570662	0.478162	0.70968	*	7.16	25.27	1.9124	0.0240396	0.0952517	*	34.36	38.22	-0.381068	0.655076	0.793651	*	26.38	39.24	0.502496	0.443373	0.689882	*	24.14	38.52	0.705504	0.169042	0.412059	*	gi|19055|emb|CAA50221.1|/2.76839e-106/MybHv5 [Hordeum vulgare subsp. vulgare]	gi|19054|emb|X70876.1|/1e-118/H.vulgare myb2 mRNA	sp|P20025|MYB38_MAIZE/5e-61/Myb-related protein Zm38 OS=Zea mays PE=2 SV=1	dosa:Os05t0429900-01/7e-99/Os05g0429900; Similar to MybHv5 (Fragment).; K09422 myb proto-oncogene protein, plant	ECU11g1690/7e-22/---	PTHR10641:SF495/3.3E-115/--	molecular_function:GO:0003677//DNA binding;
CL5904.Contig5_All	984	10.89	28.28	1.98084	0.000507365	0.00359101	Up	14.55	48.41	1.58621	0.000813366	0.00526648	Up	19.32	29.29	0.464717	0.51335	0.756227	*	4.77	39.59	2.17878	0.00968047	0.0437482	Up	5.04	18.8	1.68568	0.0445049	0.146308	*	13	13.11	0.0643545	0.922772	0.970131	*	gi|475580793|gb|EMT18692.1|/3.10797e-79/Myb-related protein MYBAS2 [Aegilops tauschii]	gi|359950721|gb|JF951911.1|/1e-119/Triticum aestivum clone TaMYB28 R2R3-MYB protein mRNA, complete cds	sp|P81393|MYB08_ANTMA/1e-63/Myb-related protein 308 OS=Antirrhinum majus GN=MYB308 PE=2 SV=1	dosa:Os01t0874300-01/3e-64/Os01g0874300; Similar to MybHv5 (Fragment).; K09422 myb proto-oncogene protein, plant	ECU11g1690/4e-21/---	PS51294/16.068/Myb-type HTH DNA-binding domain profile.	molecular_function:GO:0003677//DNA binding;
CL13692.Contig1_All	1375	7.76	25.18	2.26746	0.000475131	0.00339553	Up	33.78	34.4	0.0424436	0.95428	0.986266	*	16.42	42.46	1.47073	0.0633775	0.19898	*	18.66	36.83	0.187436	0.72611	0.843341	*	26.75	31.06	0.15717	0.77478	0.881948	*	27.05	58.39	1.20648	0.0987943	0.289484	*	gi|357125894|ref|XP_003564624.1|/1.79947e-177/PREDICTED: uncharacterized protein LOC100828575 [Brachypodium distachyon] &gt;gi|944067614|gb|KQK03098.1| hypothetical protein BRADI_2g05590 [Brachypodium distachyon]	gi|960471261|ref|XM_003564576.3|/0.0/PREDICTED: Brachypodium distachyon uncharacterized LOC100828575 (LOC100828575), mRNA	sp|Q2V9B0|MY1R1_SOLTU/9e-36/Transcription factor MYB1R1 OS=Solanum tuberosum PE=2 SV=1	cre:CHLREDRAFT_165812/1e-23/hypothetical protein; K08869 aarF domain-containing kinase	NA	PTHR25040/8.8E-120/--	biological_process:GO:0006355//regulation of transcription, DNA-templated;GO:0009723//response to ethylene;cellular_component:GO:0005634//nucleus;molecular_function:GO:0003677//DNA binding;GO:0008270//zinc ion binding;
Unigene41104_All	1105	-	-	-	-	-	-	0	0.33	0.633842	0.62716	0.777901	*	0	0.93	1.64842	0.339124	0.604738	*	0	13.02	4.62979	0.00497711	0.0254971	Up	16.47	15.66	-0.103434	0.899332	0.950952	*	9.88	20.35	0.794088	0.47454	0.733676	*	gi|357129411|ref|XP_003566355.1|/1.192e-101/PREDICTED: transcription factor MYB44-like [Brachypodium distachyon] &gt;gi|944071307|gb|KQK06791.1| hypothetical protein BRADI_2g28910 [Brachypodium distachyon]	gi|835948998|ref|XM_004963797.2|/1e-89/PREDICTED: Setaria italica transcription factor MYB44-like (LOC101760677), mRNA	sp|Q9FDW1|MYB44_ARATH/2e-45/Transcription factor MYB44 OS=Arabidopsis thaliana GN=MYB44 PE=2 SV=1	sot:102603225/4e-51/TSF; transcription factor MYB44-like; K09422 myb proto-oncogene protein, plant	ECU11g1690/4e-26/---	PS51294/26.702/Myb-type HTH DNA-binding domain profile.	NA
CL4252.Contig7_All	1640	39.57	55.72	1.07337	0.0741479	0.210217	*	34.92	42.8	0.217515	0.71008	0.830402	*	25.93	23.85	-0.139042	0.879568	0.943672	*	12.57	28.63	0.351016	0.744456	0.855344	*	7.34	0	-4.31553	0.00701536	0.0339702	Down	5.44	11.45	0.77561	0.531685	0.783699	*	gi|326489489|dbj|BAK01725.1|/6.19441e-74/predicted protein [Hordeum vulgare subsp. vulgare] &gt;gi|326494276|dbj|BAJ90407.1| predicted protein [Hordeum vulgare subsp. vulgare]	gi|669026884|emb|HG670306.1|/1e-145/Triticum aestivum chromosome 3B, genomic scaffold, cultivar Chinese Spring	sp|Q2V9B0|MY1R1_SOLTU/2e-25/Transcription factor MYB1R1 OS=Solanum tuberosum PE=2 SV=1	gra:105763979/8e-06/protein LHY-like; K12133 MYB-related transcription factor LHY	NA	PF00249/3.4E-11/Myb-like DNA-binding domain	biological_process:GO:0006338//chromatin remodeling;GO:0006357//regulation of transcription from RNA polymerase II promoter;GO:0035066//positive regulation of histone acetylation;cellular_component:GO:0005634//nucleus;molecular_function:GO:0003677//DNA binding;GO:0004402//histone acetyltransferase activity;GO:0003713//transcription coactivator activity;GO:0003682//chromatin binding;GO:0008270//zi…
CL12513.Contig1_All	1376	117.42	75.02	-0.0205982	0.945519	0.972767	*	80.43	89.52	0.0875087	0.820982	0.901092	*	113.68	146.8	0.470678	0.361577	0.627446	*	140.79	155.7	-0.621686	0.0334499	0.116203	*	118.62	93.72	-0.398534	0.24801	0.487812	*	162.25	113.56	-0.445706	0.334045	0.615504	*	gi|110224485|emb|CAJ53899.1|/6.87519e-169/transcription factor MybS3 [Hordeum vulgare subsp. vulgare] &gt;gi|145280056|emb|CAI84067.1| Mybst1 protein [Hordeum vulgare subsp. vulgare] &gt;gi|326530584|dbj|BAJ97718.1| predicted protein [Hordeum vulgare subsp. vulgare]	gi|241990628|dbj|AK330785.1|/0.0/Triticum aestivum cDNA, clone: SET5_E20, cultivar: Chinese Spring	sp|Q2V9B0|MY1R1_SOLTU/3e-41/Transcription factor MYB1R1 OS=Solanum tuberosum PE=2 SV=1	cre:CHLREDRAFT_165812/2e-25/hypothetical protein; K08869 aarF domain-containing kinase	NA	PTHR25040:SF140/2.8E-120/--	biological_process:GO:0006355//regulation of transcription, DNA-templated;GO:0009723//response to ethylene;cellular_component:GO:0005634//nucleus;GO:0009536//plastid;molecular_function:GO:0003677//DNA binding;GO:0008270//zinc ion binding;
CL2780.Contig5_All	1197	5.19	0	-3.60001	0.0228626	0.0844021	*	2.7	0	-3.38145	0.0356166	0.116843	*	14.49	0	-5.66321	0.0001131	0.00118021	Down	20.13	0	-6.54434	4.74659e-06	6.76461e-05	Down	20.49	0	-6.05732	1.61069e-05	0.000198488	Down	21.76	0	-6.06305	6.47344e-06	0.000105745	Down	gi|326534050|dbj|BAJ89375.1|/1.51473e-90/predicted protein, partial [Hordeum vulgare subsp. vulgare]	gi|757114562|emb|HF679430.1|/1e-125/Saccharum hybrid cultivar Co 86032 mRNA for ScMYB24 protein	sp|Q9SJL7|RAX2_ARATH/4e-54/Transcription factor RAX2 OS=Arabidopsis thaliana GN=RAX2 PE=1 SV=1	sita:101770921/2e-82/transcription factor RAX2-like; K09422 myb proto-oncogene protein, plant	ECU11g1690/4e-20/---	PS51294/13.342/Myb-type HTH DNA-binding domain profile.	NA
CL3269.Contig5_All	1219	-	-	-	-	-	-	8.08	0	-4.51111	0.00302211	0.0158604	Down	5.14	0.93	-1.43105	0.40531	0.671906	*	194.27	0	-9.48526	1.76798e-14	1.61753e-12	Down	4.16	1.73	-0.729139	0.667507	0.809596	*	7.05	0	-4.08572	0.00904866	0.0474817	Down	gi|474401911|gb|EMS66156.1|/1.16735e-76/Transcription factor ASG4 [Triticum urartu]	gi|960470524|ref|XM_003566464.3|/4e-77/PREDICTED: Brachypodium distachyon protein REVEILLE 6-like (LOC100839195), mRNA	sp|Q8H0W3|RVE6_ARATH/9e-29/Protein REVEILLE 6 OS=Arabidopsis thaliana GN=RVE6 PE=2 SV=1	thj:104825910/3e-19/protein LHY-like; K12133 MYB-related transcription factor LHY	Cgl1939/7e-07/---	PTHR12802/6.2E-32/--	NA
CL14311.Contig4_All	2391	17.41	12.43	0.0830562	0.881873	0.944552	*	7.06	15.44	0.990573	0.230937	0.459244	*	15.99	22.66	0.405446	0.570903	0.79401	*	7.74	34.63	1.30374	0.0193657	0.0758769	*	14.94	28.05	0.826397	0.168123	0.378277	*	19.18	27.41	0.507128	0.35081	0.635451	*	gi|669030425|emb|CDM84947.1|/0/unnamed protein product [Triticum aestivum]	gi|308390608|gb|HQ236494.1|/0.0/Triticum aestivum MYB3R transcription factor (MYB3R1) mRNA, complete cds	sp|Q9S7G7|MB3R1_ARATH/2e-74/Myb-related protein 3R-1 OS=Arabidopsis thaliana GN=MYB3R-1 PE=2 SV=1	bdi:100843336/0.0/myb-related protein A-like; K09422 myb proto-oncogene protein, plant	ECU11g1690/4e-35/---	PTHR10641/3.2E-147/--	molecular_function:GO:0003677//DNA binding;
Unigene74301_All	231	-	-	-	-	-	-	-	-	-	-	-	-	-	-	-	-	-	-	-	-	-	-	-	-	-	-	-	-	-	-	0	0.35	0.671627	0.610647	0.789718	*	gi|960464498|ref|XP_014753766.1|/1.158e-35/PREDICTED: myb-related protein 3R-1-like isoform X2 [Brachypodium distachyon]	gi|960464497|ref|XM_014898280.1|/3e-86/PREDICTED: Brachypodium distachyon myb-related protein 3R-1-like (LOC100835395), transcript variant X2, mRNA	sp|Q9S7G7|MB3R1_ARATH/7e-28/Myb-related protein 3R-1 OS=Arabidopsis thaliana GN=MYB3R-1 PE=2 SV=1	zma:100502241/4e-34/uncharacterized LOC100502241; K09420 myb proto-oncogene protein	ECU11g1690/5e-13/---	PS51294/25.485/Myb-type HTH DNA-binding domain profile.	molecular_function:GO:0003677//DNA binding;
Unigene27206_All	1499	23.57	7.91	-0.948755	0.174864	0.38908	*	13.18	9.13	-0.61998	0.354623	0.599467	*	11.3	10.68	-0.0743927	0.911016	0.96255	*	9.51	15.38	-0.112646	0.863596	0.932301	*	16.54	20.65	0.258576	0.63379	0.784936	*	13.31	12.26	-0.100342	0.868449	0.939846	*	gi|475527763|gb|EMT07531.1|/0/Myb-like protein L [Aegilops tauschii]	gi|960458343|ref|XM_014897227.1|/0.0/PREDICTED: Brachypodium distachyon snRNA-activating protein complex subunit 4 (LOC100828457), transcript variant X6, mRNA	sp|Q9LK03|PERK2_ARATH/6e-11/Proline-rich receptor-like protein kinase PERK2 OS=Arabidopsis thaliana GN=PERK2 PE=2 SV=3	bdi:100828457/9e-179/snRNA-activating protein complex subunit 4; K09422 myb proto-oncogene protein, plant	NA	PS50090/6.191/Myb-like domain profile.	molecular_function:GO:0003677//DNA binding;
CL14507.Contig2_All	1394	1.14	1.22	0.383465	0.817496	0.907034	*	0.71	1.38	0.731015	0.620122	0.777901	*	1.74	0.62	-0.891332	0.561967	0.79401	*	0.99	6.65	1.86351	0.149812	0.345877	*	11.44	2.39	-2.06036	0.0494656	0.158564	*	6.15	11.31	0.722586	0.439436	0.720096	*	gi|669029018|emb|CDM83048.1|/7.56966e-131/unnamed protein product [Triticum aestivum]	gi|960464916|ref|XM_003566709.3|/1e-152/PREDICTED: Brachypodium distachyon myb-related protein Hv33-like (LOC100845481), mRNA	sp|P20027|MYB3_HORVU/1e-66/Myb-related protein Hv33 OS=Hordeum vulgare GN=MYB2 PE=2 SV=3	sita:101761118/4e-124/myb-related protein Hv33-like; K09422 myb proto-oncogene protein, plant	ECU11g1690/2e-23/---	PS51294/18.367/Myb-type HTH DNA-binding domain profile.	NA
Unigene61970_All	1021	134.4	44.54	-1.07861	0.102061	0.26642	*	83.78	50.85	-0.79685	0.0340921	0.112935	*	488.43	44.95	-3.18507	1.73082e-07	4.53913e-06	Down	280.6	177.3	-1.46915	0.000472093	0.00356502	Down	127.13	57.57	-1.17197	0.102624	0.271277	*	79.22	38.62	-0.859395	0.293057	0.580816	*	gi|474127033|gb|EMS56253.1|/2.02023e-44/DnaJ homolog subfamily C member 2 [Triticum urartu]	gi|359950749|gb|JF951925.1|/5e-73/Aegilops speltoides clone TaMYB42 MYB-related protein mRNA, complete cds	sp|Q6NNN0|RADL3_ARATH/6e-23/Protein RADIALIS-like 3 OS=Arabidopsis thaliana GN=RL3 PE=2 SV=1	NA	NA	PS50090/6.237/Myb-like domain profile.	molecular_function:GO:0003677//DNA binding;
CL6423.Contig7_All	-	-	-	-	-	-	-	-	-	-	-	-	-	-	-	-	-	-	-	-	-	-	-	-	-	-	-	-	-	-	-	-	-	-	-	-	-	-	-	-	-	-	-	-
Unigene17660_All	3151	107.33	17.42	-1.9942	1.16919e-07	2.49257e-06	Down	64.53	27.47	-1.3307	0.00529468	0.0252159	Down	86.73	23.32	-1.78409	0.000295308	0.00263278	Down	62.58	34.73	-1.59306	2.63944e-05	0.000301265	Down	111.39	36.41	-1.64412	0.00098388	0.00665335	Down	93.69	35.28	-1.3603	0.000489162	0.00424059	Down	gi|474347305|gb|EMS62919.1|/0/Transcriptional adapter ADA2 [Triticum urartu]	gi|960460999|ref|XM_003559453.3|/0.0/PREDICTED: Brachypodium distachyon transcriptional adapter ADA2 (LOC100827824), mRNA	sp|Q75LL6|TADA2_ORYSJ/0.0/Transcriptional adapter ADA2 OS=Oryza sativa subsp. japonica GN=ADA2 PE=2 SV=2	bdi:100827824/0.0/transcriptional adapter ADA2; K11314 transcriptional adapter 2-alpha	YDR448w/3e-58/---	SM00291/3.5E-10/Zinc-binding domain, present in Dystrophin, CREB-binding protein.	biological_process:GO:0006338//chromatin remodeling;GO:0006357//regulation of transcription from RNA polymerase II promoter;GO:0035066//positive regulation of histone acetylation;cellular_component:GO:0005634//nucleus;molecular_function:GO:0003677//DNA binding;GO:0004402//histone acetyltransferase activity;GO:0003713//transcription coactivator activity;GO:0003682//chromatin binding;GO:0008270//zi…
CL9429.Contig6_All	954	1.11	0	-1.76391	0.284476	0.537096	*	-	-	-	-	-	-	1.03	0	-1.55419	0.364104	0.628741	*	0.58	0	-2.0298	0.258203	0.496388	*	7.48	1.04	-2.48112	0.0368395	0.126932	*	5.79	0.65	-2.57967	0.0282144	0.115834	*	gi|669028831|emb|CDM82771.1|/3.82427e-103/unnamed protein product [Triticum aestivum]	gi|359950719|gb|JF951910.1|/1e-129/Triticum aestivum clone TaMYB27 R2R3-MYB protein mRNA, complete cds	sp|Q9FDW1|MYB44_ARATH/9e-34/Transcription factor MYB44 OS=Arabidopsis thaliana GN=MYB44 PE=2 SV=1	zma:100381481/1e-85/GRMZM2G111731; MYB transcription factor; K09422 myb proto-oncogene protein, plant	ECU11g1690/3e-27/---	SM00717/2.1E-14/SANT SWI3, ADA2, N-CoR and TFIIIB'' DNA-binding domains	NA
Unigene37612_All	486	0	0.31	0.711494	0.594812	0.797939	*	0	0.7	1.0568	0.483259	0.709907	*	-	-	-	-	-	-	0.66	1.44	0.450606	0.801823	0.894833	*	1.35	3.45	1.03019	0.453862	0.691273	*	0.68	3.83	1.93436	0.143965	0.373346	*	gi|669031057|emb|CDM85815.1|/1.4863e-63/unnamed protein product [Triticum aestivum]	gi|669026884|emb|HG670306.1|/4e-81/Triticum aestivum chromosome 3B, genomic scaffold, cultivar Chinese Spring	sp|Q9FDW1|MYB44_ARATH/3e-09/Transcription factor MYB44 OS=Arabidopsis thaliana GN=MYB44 PE=2 SV=1	osa:4345661/1e-46/uncharacterized LOC4345661; K09422 myb proto-oncogene protein, plant	ECU11g1690/5e-06/---	PTHR10641/3.2E-50/--	NA
CL21383.Contig2_All	3060	13.84	7.07	-0.3827	0.586062	0.797939	*	8.01	5.96	-0.430893	0.609289	0.777901	*	4.17	6.27	0.542699	0.595792	0.79401	*	9.18	12.38	-0.238475	0.755177	0.863146	*	43.68	51.61	0.20773	0.709224	0.839574	*	39.3	45.58	0.159637	0.817111	0.913291	*	gi|326532354|dbj|BAK05106.1|/0/predicted protein, partial [Hordeum vulgare subsp. vulgare]	gi|960474101|ref|XM_010237808.2|/0.0/PREDICTED: Brachypodium distachyon aspartic proteinase-like protein 1 (LOC100846317), mRNA	sp|Q9LX20|ASPL1_ARATH/3e-129/Aspartic proteinase-like protein 1 OS=Arabidopsis thaliana GN=At5g10080 PE=1 SV=1	bdi:100835080/0.0/uncharacterized LOC100835080; K09422 myb proto-oncogene protein, plant	ECU11g1690/3e-17/---	PS51294/17.635/Myb-type HTH DNA-binding domain profile.	biological_process:GO:0006508//proteolysis;GO:0030163//protein catabolic process;cellular_component:GO:0046658//anchored component of plasma membrane;molecular_function:GO:0004190//aspartic-type endopeptidase activity;
Unigene4668_All	1092	0.7	0.99	0.343516	0.836399	0.918376	*	3.38	0	-3.72793	0.0178455	0.0677315	*	2.43	1.56	-0.277192	0.84955	0.926145	*	6.09	0.72	-3.15748	0.00865685	0.0399623	Down	6.77	2.12	-1.58444	0.142081	0.340181	*	3.07	1.51	-0.542316	0.700574	0.849319	*	gi|326487268|dbj|BAJ89618.1|/8.93265e-102/predicted protein [Hordeum vulgare subsp. vulgare]	gi|334145748|gb|JF746995.1|/1e-100/Triticum aestivum R2R3 MYB transcriptional factor mRNA, complete cds	sp|P20025|MYB38_MAIZE/8e-85/Myb-related protein Zm38 OS=Zea mays PE=2 SV=1	obr:102713293/1e-88/myb-related protein Zm38-like; K09422 myb proto-oncogene protein, plant	ECU11g1690/2e-23/---	PTHR10641/2.5E-101/--	NA
Unigene32487_All	1118	5.01	5.26	0.635531	0.499535	0.739679	*	1.98	5.04	1.0267	0.442878	0.680519	*	5.18	2.18	-0.850723	0.476282	0.728917	*	4.03	13.92	0.999456	0.227349	0.456537	*	20.58	11.35	-0.881597	0.154875	0.362128	*	28.73	26.44	-0.15394	0.788393	0.899956	*	gi|218185364|gb|EEC67791.1|/2.97906e-108/hypothetical protein OsI_35350 [Oryza sativa Indica Group]	gi|960486781|ref|XM_003576186.3|/1e-148/PREDICTED: Brachypodium distachyon myb-related protein 308 (LOC100835967), mRNA	sp|P81395|MYB30_ANTMA/9e-78/Myb-related protein 330 OS=Antirrhinum majus GN=MYB330 PE=2 SV=1	dosa:Os11t0180900-00/2e-108/Os11g0180900; Myb transcription factor domain containing protein.; K09422 myb proto-oncogene protein, plant	ECU11g1690/6e-23/---	PF00249/1.0E-14/Myb-like DNA-binding domain	NA
CL345.Contig4_All	3194	13	12.54	0.575421	0.602025	0.802845	*	4.42	20.02	1.97527	0.0864985	0.229684	*	5.96	43.08	2.40505	0.0897016	0.255362	*	19.64	132.64	1.90505	0.14551	0.339242	*	81.3	78.09	-0.0641708	0.90374	0.953659	*	27.42	115.44	1.8762	0.0264607	0.110101	*	gi|326527971|dbj|BAJ89037.1|/0/predicted protein [Hordeum vulgare subsp. vulgare]	gi|241989272|dbj|AK336250.1|/1e-134/Triticum aestivum cDNA, clone: SET3_J15, cultivar: Chinese Spring	sp|Q9C882|GTL1_ARATH/2e-131/Trihelix transcription factor GTL1 OS=Arabidopsis thaliana GN=GTL1 PE=1 SV=2	thj:104800686/5e-17/serine/arginine repetitive matrix protein 1; K13171 serine/arginine repetitive matrix protein 1	DR2133/1e-09/---	PTHR21654:SF0/4.5E-169/--	cellular_component:GO:0009536//plastid;
CL17404.Contig1_All	1631	3.13	0.63	-1.2219	0.408322	0.65915	*	4.03	0.71	-1.73629	0.244582	0.476733	*	5.96	1.56	-1.41955	0.315145	0.58783	*	14.04	13.12	-0.470811	0.737975	0.851557	*	64.9	24.77	-1.36936	0.0905848	0.247908	*	28.98	20.6	-0.556027	0.534151	0.785863	*	gi|475614379|gb|EMT29059.1|/3.06423e-174/Transcription factor MYB86 [Aegilops tauschii]	gi|37988780|dbj|AK112117.1|/1e-160/Oryza sativa Japonica Group cDNA clone:002-129-C03, full insert sequence	sp|Q8LPH6|MYB86_ARATH/5e-52/Transcription factor MYB86 OS=Arabidopsis thaliana GN=MYB86 PE=2 SV=1	dosa:Os08t0151300-01/9e-117/Os08g0151300; Myb transcription factor domain containing protein.; K09422 myb proto-oncogene protein, plant	ECU11g1690/2e-24/---	PS51294/17.1/Myb-type HTH DNA-binding domain profile.	biological_process:GO:0050794//regulation of cellular process;
Unigene10820_All	978	6	0	-4.05885	0.00795508	0.0359085	Down	2.64	0	-3.45091	0.0310389	0.10506	*	5.07	1.24	-1.6011	0.167961	0.396027	*	21.68	0	-6.44542	9.55897e-06	0.000124427	Down	26.06	0.66	-4.7364	1.94366e-06	3.2211e-05	Down	6.85	2.69	-1.18374	0.200236	0.462048	*	gi|19055|emb|CAA50221.1|/5.38252e-124/MybHv5 [Hordeum vulgare subsp. vulgare]	gi|19054|emb|X70876.1|/0.0/H.vulgare myb2 mRNA	sp|P20025|MYB38_MAIZE/2e-76/Myb-related protein Zm38 OS=Zea mays PE=2 SV=1	dosa:Os05t0429900-01/8e-119/Os05g0429900; Similar to MybHv5 (Fragment).; K09422 myb proto-oncogene protein, plant	ECU11g1690/1e-22/---	PTHR10641/9.2E-149/--	molecular_function:GO:0003677//DNA binding;
Unigene45678_All	535	-	-	-	-	-	-	-	-	-	-	-	-	-	-	-	-	-	-	-	-	-	-	-	-	3.76	4.76	0.314868	0.749062	0.864595	*	2.73	3.88	0.356241	0.77031	0.890742	*	gi|474391523|gb|EMS65374.1|/5.04371e-30/hypothetical protein TRIUR3_33912 [Triticum urartu]	NA	sp|Q9M347|TRP6_ARATH/9e-06/Telomere repeat-binding protein 6 OS=Arabidopsis thaliana GN=TRP6 PE=1 SV=1	fve:101314007/2e-06/telomere repeat-binding factor 4; K09422 myb proto-oncogene protein, plant	NA	PTHR21717/4.5E-15/--	NA
Unigene10061_All	1265	28.57	0.66	-4.36697	1.23342e-05	0.000147232	Down	48.65	0	-7.19954	1.52769e-08	3.85764e-07	Down	79.93	0.39	-6.86948	6.63661e-11	4.49778e-09	Down	14.23	0.41	-5.0303	2.12993e-05	0.000250303	Down	24.84	0	-6.29748	5.54206e-06	7.95537e-05	Down	46.1	0	-6.97542	5.20886e-08	1.61326e-06	Down	gi|326487268|dbj|BAJ89618.1|/3.90244e-115/predicted protein [Hordeum vulgare subsp. vulgare]	gi|334145748|gb|JF746995.1|/1e-175/Triticum aestivum R2R3 MYB transcriptional factor mRNA, complete cds	sp|P20025|MYB38_MAIZE/2e-93/Myb-related protein Zm38 OS=Zea mays PE=2 SV=1	osa:4346246/5e-99/OJ1479_B11.7; myb-related protein Zm38; K09422 myb proto-oncogene protein, plant	ECU11g1690/1e-22/---	PS51294/28.428/Myb-type HTH DNA-binding domain profile.	NA
CL768.Contig18_All	3436	8.62	12.28	1.15297	0.369697	0.629939	*	0	52.15	6.72557	8.47602e-07	1.36096e-05	Up	10.25	33.9	1.38273	0.304298	0.576353	*	14.38	31.21	0.220248	0.754886	0.862941	*	17.34	25.48	0.364754	0.795839	0.892556	*	26.25	54.15	1.00096	0.101522	0.295465	*	gi|326514046|dbj|BAJ92173.1|/0/predicted protein [Hordeum vulgare subsp. vulgare] &gt;gi|364285653|gb|AEW48244.1| circadian clock associated 1 [Hordeum vulgare subsp. vulgare] &gt;gi|364285657|gb|AEW48246.1| circadian clock associated 1 [Hordeum vulgare subsp. vulgare] &gt;gi|397911976|gb|AFO69281.1| circadian clock associated 1 [Hordeum vulgare]	gi|320091614|gb|HQ222606.1|/0.0/Triticum aestivum LHY mRNA, complete cds	sp|Q6R0H1|LHY_ARATH/4e-102/Protein LHY OS=Arabidopsis thaliana GN=LHY PE=1 SV=2	bdi:100838310/0.0/protein CCA1; K12133 MYB-related transcription factor LHY	NA	PTHR12802:SF43/3.5E-64/--	biological_process:GO:0006355//regulation of transcription, DNA-templated;cellular_component:GO:0005634//nucleus;molecular_function:GO:0003677//DNA binding;
CL4252.Contig5_All	1307	91.31	2.08	-4.59392	1.1281e-11	6.27586e-10	Down	113.65	0.36	-7.36597	7.48688e-14	5.48478e-12	Down	71.22	1.54	-5.26312	1.47175e-07	3.94365e-06	Down	39.35	0.41	-6.47388	7.42475e-09	2.21778e-07	Down	32.28	0	-6.66429	8.33448e-07	1.55437e-05	Down	47.49	0	-7.037	3.27277e-08	1.07322e-06	Down	gi|475365263|gb|EMT00513.1|/3.11975e-131/Myb-like protein J [Aegilops tauschii]	gi|12406994|emb|AJ303355.1|/0.0/Hordeum vulgare cv. Haisa mRNA for MCB2 protein	sp|Q2V9B0|MY1R1_SOLTU/9e-32/Transcription factor MYB1R1 OS=Solanum tuberosum PE=2 SV=1	gra:105763979/6e-06/protein LHY-like; K12133 MYB-related transcription factor LHY	NA	PF00249/9.6E-11/Myb-like DNA-binding domain	biological_process:GO:0006338//chromatin remodeling;GO:0006357//regulation of transcription from RNA polymerase II promoter;GO:0035066//positive regulation of histone acetylation;cellular_component:GO:0005634//nucleus;molecular_function:GO:0003677//DNA binding;GO:0004402//histone acetyltransferase activity;GO:0003713//transcription coactivator activity;GO:0003682//chromatin binding;GO:0008270//zi…
CL12439.Contig1_All	1354	5.39	4.78	0.315735	0.797223	0.8937	*	10.54	5.89	-0.606172	0.613933	0.777901	*	6.32	8.1	0.420154	0.776157	0.887404	*	15.45	47.03	0.977735	0.397171	0.6401	*	51.07	22.48	-1.14211	0.136542	0.330062	*	11.36	89.7	2.47859	0.0293897	0.119308	*	gi|326493086|dbj|BAJ85004.1|/8.88697e-153/predicted protein [Hordeum vulgare subsp. vulgare] &gt;gi|326534148|dbj|BAJ89424.1| predicted protein [Hordeum vulgare subsp. vulgare]	gi|359950701|gb|JF951901.1|/1e-139/Triticum aestivum clone TaMYB17 R2R3-MYB protein mRNA, complete cds	sp|Q8LPH6|MYB86_ARATH/4e-59/Transcription factor MYB86 OS=Arabidopsis thaliana GN=MYB86 PE=2 SV=1	sita:101783180/2e-124/myb-related protein Zm1-like; K09422 myb proto-oncogene protein, plant	ECU11g1690/6e-24/---	PS51294/19.089/Myb-type HTH DNA-binding domain profile.	molecular_function:GO:0003677//DNA binding;
CL734.Contig5_All	1283	7.55	9.3	0.875265	0.351542	0.608426	*	13.41	10.32	-0.305763	0.701064	0.823138	*	2.69	16.27	2.3659	0.0630308	0.198126	*	25.66	64.16	0.754126	0.563811	0.759235	*	81.79	38.71	-1.0485	0.264613	0.510899	*	15.47	90.97	2.17579	0.0371359	0.142678	*	gi|475541375|gb|EMT09773.1|/8.53761e-134/Myb-related protein Hv33 [Aegilops tauschii]	gi|960464772|ref|XM_003569586.3|/0.0/PREDICTED: Brachypodium distachyon myb-related protein Hv33-like (LOC100834497), mRNA	sp|P20027|MYB3_HORVU/2e-91/Myb-related protein Hv33 OS=Hordeum vulgare GN=MYB2 PE=2 SV=3	bdi:100834497/2e-131/myb-related protein Hv33-like; K09422 myb proto-oncogene protein, plant	ECU11g1690/1e-23/---	PF00249/1.6E-13/Myb-like DNA-binding domain	molecular_function:GO:0003677//DNA binding;
CL8821.Contig1_All	1182	-	-	-	-	-	-	-	-	-	-	-	-	0	0.31	0.780369	0.595371	0.79401	*	0.33	0	-0.827233	0.584394	0.763219	*	29.77	0.33	-5.56411	3.69735e-07	7.67337e-06	Down	46.44	0	-6.81534	2.12538e-07	5.49598e-06	Down	gi|326521990|dbj|BAK04123.1|/3.09101e-143/predicted protein [Hordeum vulgare subsp. vulgare]	gi|960465427|ref|XM_003569613.3|/0.0/PREDICTED: Brachypodium distachyon myb-related protein Myb4-like (LOC100842650), mRNA	sp|Q8LPH6|MYB86_ARATH/7e-57/Transcription factor MYB86 OS=Arabidopsis thaliana GN=MYB86 PE=2 SV=1	bdi:100842650/4e-135/myb-related protein Myb4-like; K09422 myb proto-oncogene protein, plant	ECU11g1690/2e-25/---	PTHR10641:SF466/2.8E-101/--	molecular_function:GO:0003677//DNA binding;
CL11778.Contig3_All	1345	92.22	64.39	0.102473	0.757785	0.866807	*	68.28	93.89	0.348559	0.296367	0.538577	*	109.65	111.69	0.0668245	0.87077	0.938434	*	89.2	177.07	0.188182	0.573613	0.763219	*	124.08	125.93	-0.02834	0.917984	0.962467	*	128.05	139.52	0.16667	0.595926	0.789718	*	gi|326501886|dbj|BAK06435.1|/1.49802e-160/predicted protein, partial [Hordeum vulgare subsp. vulgare]	gi|960489756|ref|XM_003577910.3|/0.0/PREDICTED: Brachypodium distachyon protein PHR1-LIKE 1-like (LOC100838837), transcript variant X2, mRNA	sp|Q8GUN5|PHL1_ARATH/6e-43/Protein PHR1-LIKE 1 OS=Arabidopsis thaliana GN=PHL1 PE=1 SV=1	mus:103984394/9e-35/uncharacterized protein LOC103984394; K14317 nuclear pore complex protein Nup214	NA	PF00249/3.3E-17/Myb-like DNA-binding domain	biological_process:GO:0006355//regulation of transcription, DNA-templated;cellular_component:GO:0005634//nucleus;molecular_function:GO:0003677//DNA binding;
Unigene32947_All	1363	12.73	13.31	0.666864	0.289095	0.542365	*	11.25	3.5	-1.65053	0.0484938	0.148344	*	26.34	0	-6.43824	4.38466e-06	7.33447e-05	Down	8.63	0.82	-3.6527	0.00186082	0.011309	Down	10.08	0	-5.19917	0.000416386	0.00322493	Down	19.13	13.5	-0.545754	0.587815	0.789718	*	gi|326487268|dbj|BAJ89618.1|/2.63243e-112/predicted protein [Hordeum vulgare subsp. vulgare]	gi|334145748|gb|JF746995.1|/1e-166/Triticum aestivum R2R3 MYB transcriptional factor mRNA, complete cds	sp|P20025|MYB38_MAIZE/1e-93/Myb-related protein Zm38 OS=Zea mays PE=2 SV=1	osa:4346246/2e-98/OJ1479_B11.7; myb-related protein Zm38; K09422 myb proto-oncogene protein, plant	ECU11g1690/5e-22/---	PS51294/28.602/Myb-type HTH DNA-binding domain profile.	NA
CL5808.Contig2_All	1359	-	-	-	-	-	-	0	0.69	1.48511	0.359933	0.601205	*	5.71	0.93	-1.76581	0.255613	0.513476	*	1.87	3.61	0.171726	0.905862	0.952994	*	8.03	5.81	-0.48282	0.612531	0.768218	*	7.55	7.43	-0.0902821	0.932933	0.976332	*	gi|475571329|gb|EMT16219.1|/8.34427e-151/Myb-related protein P [Aegilops tauschii]	gi|721622635|ref|XM_003558048.2|/1e-157/PREDICTED: Brachypodium distachyon myb-related protein P-like (LOC100838726), mRNA	sp|P27898|MYBP_MAIZE/5e-89/Myb-related protein P OS=Zea mays GN=P PE=2 SV=1	bdi:100838726/5e-145/myb-related protein P-like; K09422 myb proto-oncogene protein, plant	ECU11g1690/5e-22/---	PS51294/26.043/Myb-type HTH DNA-binding domain profile.	molecular_function:GO:0003677//DNA binding;
CL12512.Contig2_All	1909	40.94	30.98	0.178268	0.653748	0.806734	*	27.17	46.13	0.629428	0.109807	0.273847	*	34	42.59	0.38229	0.371026	0.636485	*	22.14	68.32	0.820181	0.045547	0.147036	*	59.61	67.65	0.153978	0.736847	0.857991	*	53.59	55.15	0.121413	0.816674	0.912914	*	gi|326520477|dbj|BAK07497.1|/1.63007e-137/predicted protein, partial [Hordeum vulgare subsp. vulgare]	gi|241983585|dbj|AK331527.1|/1e-180/Triticum aestivum cDNA, clone: WT007_L16, cultivar: Chinese Spring	sp|C0HIA3|SMH6_MAIZE/4e-106/Single myb histone 6 OS=Zea mays GN=SMH6 PE=2 SV=1	bdi:100828330/9e-134/single myb histone 5-like; K09422 myb proto-oncogene protein, plant	NA	PS51504/21.05/Linker histone H1/H5 globular (H15) domain profile.	biological_process:GO:0006334//nucleosome assembly;GO:0031627//telomeric loop formation;cellular_component:GO:0000784//nuclear chromosome, telomeric region;GO:0000786//nucleosome;molecular_function:GO:0003691//double-stranded telomeric DNA binding;
Unigene18203_All	1410	14.11	10.25	0.196659	0.787936	0.887368	*	9.69	10.72	0.119639	0.879832	0.936753	*	3.69	14.1	1.78592	0.0295397	0.111801	*	11.86	30.84	0.77499	0.415135	0.652376	*	3.69	76.97	3.85452	0.000255999	0.00213088	Up	38.96	46.39	0.147679	0.898447	0.95634	*	gi|475612744|gb|EMT28511.1|/3.42013e-171/Transcription factor MYB86 [Aegilops tauschii]	gi|960454183|ref|XM_003560134.3|/1e-177/PREDICTED: Brachypodium distachyon myb-related protein Hv33-like (LOC100822177), mRNA	sp|Q8LPH6|MYB86_ARATH/1e-55/Transcription factor MYB86 OS=Arabidopsis thaliana GN=MYB86 PE=2 SV=1	sita:101784115/6e-138/transcription factor MYB12-like; K09422 myb proto-oncogene protein, plant	ECU11g1690/9e-25/---	PTHR10641/5.7E-148/--	NA
CL4497.Contig19_All	2699	35.82	23.63	-0.012818	0.975462	0.986369	*	33.59	35.39	-0.0517509	0.926022	0.967536	*	31.34	33.94	0.140739	0.814543	0.908481	*	20.2	48.63	0.457285	0.312127	0.554475	*	42.5	61.06	0.467966	0.258656	0.502739	*	45.98	67.8	0.539293	0.278747	0.563522	*	gi|573950660|ref|XP_006657621.1|/1.0672e-156/PREDICTED: myb domain-containing protein YDR026C-like [Oryza brachyantha]	gi|960454832|ref|XM_010229085.2|/1e-115/PREDICTED: Brachypodium distachyon RNA polymerase I termination factor-like (LOC100836714), transcript variant X1, mRNA	sp|Q8H0U8|RH42_ARATH/2e-14/DEAD-box ATP-dependent RNA helicase 42 OS=Arabidopsis thaliana GN=RH42 PE=1 SV=2	bna:106380885/4e-14/myb-like protein X; K17046 protein DEK	YDR026c/2e-14/---	PTHR10641:SF477/6.6E-55/--	NA
CL6984.Contig3_All	1512	54.39	2.18	-3.89901	6.45976e-09	1.92191e-07	Down	52.23	2.45	-4.20534	7.91517e-07	1.28125e-05	Down	73.06	1.63	-5.07902	1.46893e-10	9.12365e-09	Down	53.95	3.97	-4.40204	7.81213e-14	6.44364e-12	Down	65.44	3.79	-4.02485	1.08506e-10	6.06016e-09	Down	71.18	1.21	-5.1978	1.72214e-09	8.1066e-08	Down	gi|326503780|dbj|BAJ86396.1|/1.03295e-136/predicted protein [Hordeum vulgare subsp. vulgare]	gi|51572281|gb|AY625680.1|/0.0/Triticum aestivum MYB transcription factor (MYB80) mRNA, complete cds	sp|Q8GUN5|PHL1_ARATH/5e-42/Protein PHR1-LIKE 1 OS=Arabidopsis thaliana GN=PHL1 PE=1 SV=1	mus:103984394/4e-34/uncharacterized protein LOC103984394; K14317 nuclear pore complex protein Nup214	NA	PF14379/4.1E-22/MYB-CC type transfactor, LHEQLE motif	NA
CL768.Contig50_All	3471	14.58	50.03	1.82647	0.22173	0.455433	*	5.05	132.43	4.35158	3.14639e-07	5.6659e-06	Up	16.08	46.25	1.34978	0.325775	0.600273	*	76.37	43.07	-1.68199	0.016755	0.0677637	*	27.15	31.19	0.0849409	0.949281	0.9839	*	135.87	55.66	-1.18652	0.0723214	0.233228	*	gi|326514046|dbj|BAJ92173.1|/0/predicted protein [Hordeum vulgare subsp. vulgare] &gt;gi|364285653|gb|AEW48244.1| circadian clock associated 1 [Hordeum vulgare subsp. vulgare] &gt;gi|364285657|gb|AEW48246.1| circadian clock associated 1 [Hordeum vulgare subsp. vulgare] &gt;gi|397911976|gb|AFO69281.1| circadian clock associated 1 [Hordeum vulgare]	gi|241985162|dbj|AK332422.1|/0.0/Triticum aestivum cDNA, clone: WT003_P02, cultivar: Chinese Spring	sp|Q6R0H1|LHY_ARATH/2e-97/Protein LHY OS=Arabidopsis thaliana GN=LHY PE=1 SV=2	bdi:100838310/0.0/protein CCA1; K12133 MYB-related transcription factor LHY	NA	PF00249/2.0E-14/Myb-like DNA-binding domain	biological_process:GO:0006355//regulation of transcription, DNA-templated;cellular_component:GO:0005634//nucleus;molecular_function:GO:0003677//DNA binding;
CL1340.Contig8_All	2796	82.49	12.6	-2.06669	2.1248e-06	3.18409e-05	Down	61.79	19.87	-1.72275	7.99622e-05	0.00072151	Down	55.4	14.21	-1.98563	0.00800254	0.0400304	Down	39.4	23.64	-1.52063	0.0393809	0.13142	*	75.29	29.09	-1.41939	0.000970467	0.00657851	Down	55.47	27.27	-0.972671	0.0949697	0.282222	*	gi|474262957|gb|EMS60639.1|/0/DnaJ homolog subfamily C member 2 [Triticum urartu]	gi|960493928|ref|XM_010241482.2|/0.0/PREDICTED: Brachypodium distachyon dnaJ homolog subfamily C member 2 (LOC100827837), mRNA	sp|Q8VXV4|DNJ16_ARATH/9e-07/Chaperone protein dnaJ 16 OS=Arabidopsis thaliana GN=ATJ16 PE=2 SV=1	bdi:100827837/0.0/dnaJ homolog subfamily C member 2; K09522 DnaJ homolog subfamily C member 2	SPBC1778.01c/8e-55/---	PTHR24078:SF134/7.1E-215/--	molecular_function:GO:0003677//DNA binding;
Unigene1532_All	232	-	-	-	-	-	-	-	-	-	-	-	-	-	-	-	-	-	-	-	-	-	-	-	-	0	0.35	0.714172	0.608693	0.768218	*	-	-	-	-	-	-	gi|475606599|gb|EMT26451.1|/5.37913e-33/Myb-like protein G [Aegilops tauschii]	gi|669026884|emb|HG670306.1|/1e-39/Triticum aestivum chromosome 3B, genomic scaffold, cultivar Chinese Spring	sp|Q6R0H1|LHY_ARATH/2e-18/Protein LHY OS=Arabidopsis thaliana GN=LHY PE=1 SV=2	mus:104000178/6e-18/protein LHY-like isoform X1; K12133 MYB-related transcription factor LHY	NA	PTHR12802/1.3E-27/--	biological_process:GO:0006355//regulation of transcription, DNA-templated;cellular_component:GO:0005634//nucleus;molecular_function:GO:0003677//DNA binding;
CL11390.Contig5_All	1699	31.85	12.9	-0.711148	0.189801	0.411716	*	24.37	16.92	-0.63294	0.251264	0.484704	*	26.93	38.7	0.667003	0.255104	0.512769	*	18.5	29.26	-0.0623182	0.898917	0.949871	*	34.36	32.03	-0.160088	0.7407	0.86004	*	29.63	27.05	-0.168658	0.780007	0.895821	*	gi|359952806|gb|AEV91193.1|/2.65686e-144/MYB-related protein [Aegilops tauschii]	gi|241987578|dbj|AK334835.1|/0.0/Triticum aestivum cDNA, clone: WT011_D14, cultivar: Chinese Spring	sp|B4FT40|SMH2_MAIZE/5e-119/Single myb histone 2 OS=Zea mays GN=SMH2 PE=2 SV=1	bdi:100830626/4e-138/single myb histone 2-like; K09422 myb proto-oncogene protein, plant	NA	PTHR21717/6.4E-27/--	biological_process:GO:0006334//nucleosome assembly;GO:0031627//telomeric loop formation;cellular_component:GO:0000784//nuclear chromosome, telomeric region;GO:0000786//nucleosome;molecular_function:GO:0003691//double-stranded telomeric DNA binding;
CL19039.Contig2_All	1046	4.15	1.46	-0.619503	0.650149	0.806734	*	6.27	4.35	-0.343694	0.797873	0.888908	*	23.53	186.93	3.13958	0.000160258	0.00157926	Up	214.5	86.24	-1.61315	0.207486	0.429587	*	35.48	59.32	0.600947	0.505307	0.734838	*	8.86	12.84	0.701117	0.470313	0.729521	*	gi|307941404|gb|ADN96004.1|/3.16568e-109/MYB1 [Leymus multicaulis]	gi|297242043|gb|HM071921.1|/0.0/Leymus racemosus Myb3 mRNA, complete cds	sp|Q7XBH4|MYB4_ORYSJ/1e-78/Myb-related protein Myb4 OS=Oryza sativa subsp. japonica GN=MYB4 PE=2 SV=2	bdi:100837713/1e-100/myb-related protein Myb4-like; K09422 myb proto-oncogene protein, plant	ECU11g1690/2e-24/---	PS51294/25.758/Myb-type HTH DNA-binding domain profile.	NA
CL768.Contig55_All	3564	0	43.92	6.93682	3.00694e-07	5.72535e-06	Up	0	128.58	7.7605	3.60644e-09	1.05272e-07	Up	42.41	94.34	1.2315	0.223549	0.477149	*	80.36	118.15	-0.238822	0.703104	0.827185	*	36.43	12.13	-1.32099	0.352097	0.602569	*	92.07	79.83	-0.0209351	0.977802	0.999328	*	gi|326514046|dbj|BAJ92173.1|/0/predicted protein [Hordeum vulgare subsp. vulgare] &gt;gi|364285653|gb|AEW48244.1| circadian clock associated 1 [Hordeum vulgare subsp. vulgare] &gt;gi|364285657|gb|AEW48246.1| circadian clock associated 1 [Hordeum vulgare subsp. vulgare] &gt;gi|397911976|gb|AFO69281.1| circadian clock associated 1 [Hordeum vulgare]	gi|320091614|gb|HQ222606.1|/0.0/Triticum aestivum LHY mRNA, complete cds	sp|Q6R0H1|LHY_ARATH/4e-102/Protein LHY OS=Arabidopsis thaliana GN=LHY PE=1 SV=2	bdi:100838310/0.0/protein CCA1; K12133 MYB-related transcription factor LHY	NA	PTHR12802:SF43/3.5E-64/--	biological_process:GO:0006355//regulation of transcription, DNA-templated;cellular_component:GO:0005634//nucleus;molecular_function:GO:0003677//DNA binding;
CL5734.Contig1_All	1127	0.79	4.31	2.60766	0.0322988	0.111001	*	4.82	7.93	0.476168	0.609058	0.777901	*	3.23	7.12	1.02327	0.380864	0.646334	*	1.4	6.81	1.15054	0.316027	0.558945	*	4.35	3.07	-0.494908	0.651011	0.797745	*	4.83	3.8	-0.297111	0.789883	0.900776	*	gi|514767694|ref|XP_004966305.1|/3.81205e-79/PREDICTED: protein REVEILLE 6-like [Setaria italica] &gt;gi|944247754|gb|KQL12048.1| hypothetical protein SETIT_006824mg [Setaria italica]	gi|960461281|ref|XM_010242280.2|/1e-115/PREDICTED: Brachypodium distachyon protein REVEILLE 6-like (LOC100832932), transcript variant X2, mRNA	sp|Q8H0W3|RVE6_ARATH/9e-55/Protein REVEILLE 6 OS=Arabidopsis thaliana GN=RVE6 PE=2 SV=1	mus:103973007/1e-27/protein LHY-like isoform X1; K12133 MYB-related transcription factor LHY	NA	PTHR12802/5.5E-49/--	biological_process:GO:0006355//regulation of transcription, DNA-templated;cellular_component:GO:0005634//nucleus;molecular_function:GO:0003677//DNA binding;
CL1668.Contig1_All	1248	5.57	2.16	-0.570203	0.598743	0.801415	*	3.19	2.79	-0.154094	0.890156	0.943389	*	7.2	1.78	-1.83999	0.101282	0.279151	*	2.37	3.25	-0.387549	0.726089	0.843326	*	23.24	21.56	-0.106332	0.894083	0.947936	*	16.82	27.28	0.609353	0.443028	0.723168	*	gi|4581969|emb|CAB40189.1|/0/myb protein [Avena sativa]	gi|4581968|emb|AJ133638.1|/0.0/Avena sativa mRNA for myb protein	sp|Q0JIC2|GAM1_ORYSJ/0.0/Transcription factor GAMYB OS=Oryza sativa subsp. japonica GN=GAM1 PE=2 SV=1	bdi:100826013/0.0/transcription factor GAMYB-like; K09422 myb proto-oncogene protein, plant	ECU11g1690/5e-21/---	PS50090/6.063/Myb-like domain profile.	NA
CL21121.Contig1_All	1521	61.63	52.39	0.395499	0.387385	0.646744	*	50.2	70.4	0.342281	0.487446	0.709907	*	20.35	105.83	2.13658	0.0114165	0.0531206	*	104.08	26.81	-2.49553	0.000497737	0.00372667	Down	22.57	80.28	1.61754	0.105274	0.276277	*	16.4	81.32	2.34967	0.0125499	0.06157	*	gi|721605929|ref|XP_010229377.1|/3.03115e-144/PREDICTED: uncharacterized protein LOC100829239 [Brachypodium distachyon] &gt;gi|944077688|gb|KQK13040.1| hypothetical protein BRADI_1g07630 [Brachypodium distachyon]	gi|960462422|ref|XM_010231075.2|/0.0/PREDICTED: Brachypodium distachyon uncharacterized LOC100829239 (LOC100829239), mRNA	sp|Q940D0|ARR1_ARATH/3e-12/Two-component response regulator ARR1 OS=Arabidopsis thaliana GN=ARR1 PE=1 SV=2	gra:105792999/2e-12/two-component response regulator ARR12-like; K14491 two-component response regulator ARR-B family	NA	PTHR31003/1.6E-114/--	biological_process:GO:0006355//regulation of transcription, DNA-templated;cellular_component:GO:0005634//nucleus;molecular_function:GO:0003677//DNA binding;
CL21121.Contig2_All	1439	106.54	56.45	-0.264175	0.56235	0.78616	*	77.25	82.3	-0.0522135	0.915705	0.960607	*	39.28	170.19	1.98025	0.00208328	0.0133303	Up	202.71	32.17	-3.17419	1.13537e-05	0.000144069	Down	44.33	119.7	1.27981	0.156206	0.364195	*	32.89	111.46	1.82643	0.04757	0.171493	*	gi|721605929|ref|XP_010229377.1|/1.94071e-145/PREDICTED: uncharacterized protein LOC100829239 [Brachypodium distachyon] &gt;gi|944077688|gb|KQK13040.1| hypothetical protein BRADI_1g07630 [Brachypodium distachyon]	gi|960462422|ref|XM_010231075.2|/0.0/PREDICTED: Brachypodium distachyon uncharacterized LOC100829239 (LOC100829239), mRNA	sp|Q9ZWJ9|ARR2_ARATH/3e-12/Two-component response regulator ARR2 OS=Arabidopsis thaliana GN=ARR2 PE=1 SV=1	gra:105792999/1e-12/two-component response regulator ARR12-like; K14491 two-component response regulator ARR-B family	NA	PF00249/1.6E-11/Myb-like DNA-binding domain	biological_process:GO:0006355//regulation of transcription, DNA-templated;cellular_component:GO:0005634//nucleus;molecular_function:GO:0003677//DNA binding;
CL853.Contig11_All	806	31.94	43.43	0.895514	0.176755	0.391923	*	30.38	44.07	0.438733	0.27273	0.50675	*	91.23	81.63	-0.0669057	0.895745	0.953124	*	64.27	183.15	0.674474	0.122595	0.302369	*	32.8	66.95	0.907285	0.170312	0.381365	*	15.98	54.8	1.65529	0.067566	0.221432	*	gi|475156442|gb|EMT00143.1|/3.5711e-45/DnaJ homolog subfamily C member 2 [Aegilops tauschii]	gi|359950749|gb|JF951925.1|/2e-53/Aegilops speltoides clone TaMYB42 MYB-related protein mRNA, complete cds	sp|Q9SIJ5|RADL2_ARATH/1e-23/Protein RADIALIS-like 2 OS=Arabidopsis thaliana GN=RL2 PE=2 SV=1	NA	NA	SM00717/1.6E-4/SANT SWI3, ADA2, N-CoR and TFIIIB'' DNA-binding domains	molecular_function:GO:0003677//DNA binding;
CL9301.Contig1_All	1250	1.52	2.15	0.890085	0.502955	0.74108	*	1.4	2.09	0.451043	0.734782	0.848621	*	1.74	2.88	0.776415	0.574844	0.79401	*	2.95	18.33	1.71364	0.22615	0.454811	*	15.71	8.82	-0.77207	0.486253	0.717119	*	1.72	12.8	2.09309	0.143897	0.37321	*	gi|475593139|gb|EMT22284.1|/2.08932e-137/Myb-related protein Zm1 [Aegilops tauschii]	gi|721666572|ref|XM_003572796.2|/1e-135/PREDICTED: Brachypodium distachyon myb-related protein Zm1-like (LOC100833183), mRNA	sp|P20024|MYB1_MAIZE/1e-104/Myb-related protein Zm1 OS=Zea mays PE=2 SV=1	obr:102700119/3e-112/myb-related protein Zm1-like; K09422 myb proto-oncogene protein, plant	ECU11g1690/1e-21/---	PTHR10641:SF462/1.0E-122/--	NA
CL4497.Contig7_All	2235	0.38	8.11	4.05671	0.000884548	0.00573662	Up	0	5.75	3.8434	0.0159467	0.0618895	*	0	3.47	2.55848	0.147604	0.362011	*	0	7.02	3.81723	0.0254108	0.0939547	*	0	14.93	5.58559	0.000104537	0.000992889	Up	0	14.16	4.73893	0.00185223	0.012997	Up	gi|474244500|gb|EMS59931.1|/1.08174e-151/Cyclin-D-binding Myb-like transcription factor 1 [Triticum urartu]	gi|960454832|ref|XM_010229085.2|/1e-117/PREDICTED: Brachypodium distachyon RNA polymerase I termination factor-like (LOC100836714), transcript variant X1, mRNA	sp|Q9LY09|GRP17_ARATH/2e-10/Oleosin GRP-17 OS=Arabidopsis thaliana GN=GRP17 PE=1 SV=1	vra:106760731/3e-10/myb-related protein 3R-1; K09420 myb proto-oncogene protein	YDR026c/3e-14/---	PTHR10641/4.5E-62/--	NA
Unigene62845_All	528	1.11	0	-1.76079	0.285259	0.537096	*	0	0.35	0.610797	0.635603	0.777901	*	0.34	1.01	1.08408	0.512661	0.755672	*	0.61	0.72	-0.177595	0.919096	0.959491	*	1.36	0.7	-0.795699	0.581079	0.768218	*	0	0.96	2.06361	0.213057	0.48054	*	gi|326533568|dbj|BAK05315.1|/2.30941e-64/predicted protein [Hordeum vulgare subsp. vulgare]	gi|960452563|ref|XM_003559345.3|/4e-87/PREDICTED: Brachypodium distachyon uncharacterized LOC100840568 (LOC100840568), mRNA	sp|Q9FJV5|KAN4_ARATH/5e-33/Probable transcription factor KAN4 OS=Arabidopsis thaliana GN=KAN4 PE=1 SV=1	mus:103984394/2e-12/uncharacterized protein LOC103984394; K14317 nuclear pore complex protein Nup214	NA	PTHR31496:SF2/1.4E-69/--	biological_process:GO:0006355//regulation of transcription, DNA-templated;cellular_component:GO:0005634//nucleus;molecular_function:GO:0044212//transcription regulatory region DNA binding;
CL3687.Contig5_All	1301	0.38	4.82	2.85906	0.056021	0.169763	*	10.27	2.68	-1.67124	0.170647	0.374788	*	0	0.62	1.29254	0.436511	0.700439	*	0.99	2.16	0.481441	0.787293	0.8847	*	0	2.68	3.13757	0.0627336	0.188925	*	3.77	5.38	0.263111	0.864719	0.937781	*	gi|475616494|gb|EMT29777.1|/2.47259e-104/Myb-related protein MYBAS1 [Aegilops tauschii]	gi|960489505|ref|XM_010239082.2|/0.0/PREDICTED: Brachypodium distachyon myb-related protein MYBAS1-like (LOC100843707), mRNA	sp|Q53NK6|MYBA1_ORYSJ/1e-83/Myb-related protein MYBAS1 OS=Oryza sativa subsp. japonica GN=MYBAS1 PE=2 SV=1	bdi:100842686/1e-90/myb-related protein MYBAS1-like; K09422 myb proto-oncogene protein, plant	ECU11g1690/5e-17/---	PS51294/25.812/Myb-type HTH DNA-binding domain profile.	molecular_function:GO:0003677//DNA binding;
CL16433.Contig1_All	1895	1151.47	668.35	-0.133289	0.698722	0.828334	*	612.96	821.07	0.328556	0.494233	0.7143	*	418.29	634.99	0.517101	0.29973	0.570426	*	396.93	904.69	0.276273	0.634877	0.790971	*	197.67	177.76	-0.223282	0.784875	0.8877	*	285.55	235.62	-0.144898	0.844764	0.927813	*	gi|326498541|dbj|BAJ98698.1|/0/predicted protein [Hordeum vulgare subsp. vulgare] &gt;gi|326520928|dbj|BAJ92827.1| predicted protein [Hordeum vulgare subsp. vulgare]	gi|118722730|gb|EF105406.1|/0.0/Triticum aestivum golden 2-like protein (Glk1) mRNA, complete cds	sp|Q5Z5I4|GLK1_ORYSJ/0.0/Probable transcription factor GLK1 OS=Oryza sativa subsp. japonica GN=GLK1 PE=2 SV=1	mpp:MICPUCDRAFT_52653/2e-20/g2-like myb-transcription factor with a n-terminal response regulator receiver domain; K14491 two-component response regulator ARR-B family	Rv3876/7e-08/---	PTHR31312/9.9E-92/--	biological_process:GO:0010638//positive regulation of organelle organization;GO:0045893//positive regulation of transcription, DNA-templated;cellular_component:GO:0005634//nucleus;molecular_function:GO:0003677//DNA binding;
Unigene34440_All	898	3.01	0.33	-1.70017	0.288073	0.541016	*	3.52	0.36	-2.22676	0.149725	0.340516	*	1.11	0.93	0.115907	0.947621	0.984391	*	10.06	0.41	-4.61094	0.000136117	0.00123525	Down	7.06	0.68	-2.95235	0.0100613	0.0454941	Down	5.5	0	-4.13725	0.00687789	0.038029	Down	gi|19055|emb|CAA50221.1|/1.07864e-120/MybHv5 [Hordeum vulgare subsp. vulgare]	gi|19054|emb|X70876.1|/1e-168/H.vulgare myb2 mRNA	sp|P20025|MYB38_MAIZE/3e-78/Myb-related protein Zm38 OS=Zea mays PE=2 SV=1	dosa:Os05t0429900-01/3e-118/Os05g0429900; Similar to MybHv5 (Fragment).; K09422 myb proto-oncogene protein, plant	ECU11g1690/5e-23/---	PF00249/6.8E-15/Myb-like DNA-binding domain	molecular_function:GO:0003677//DNA binding;
CL6638.Contig1_All	270	0.38	0.61	0.546327	0.739639	0.855167	*	0	1	1.42862	0.371779	0.610721	*	0.71	0.7	0.0292439	0.985937	0.996106	*	0.58	0.83	-0.299822	0.86396	0.932463	*	-	-	-	-	-	-	0	0.61	1.22262	0.428464	0.709224	*	gi|357165760|ref|XP_003580484.1|/3.8546e-31/PREDICTED: trihelix transcription factor GT-3b-like [Brachypodium distachyon] &gt;gi|944048793|gb|KQJ84434.1| hypothetical protein BRADI_5g20847 [Brachypodium distachyon]	gi|960493776|ref|XM_003580436.3|/7e-69/PREDICTED: Brachypodium distachyon trihelix transcription factor GT-3b-like (LOC100845756), mRNA	sp|Q9SDW0|TGT3A_ARATH/4e-17/Trihelix transcription factor GT-3a OS=Arabidopsis thaliana GN=GT-3A PE=1 SV=1	rcu:8277115/6e-06/probable mediator of RNA polymerase II transcription subunit 36b; K14563 rRNA 2'-O-methyltransferase fibrillarin [EC:2.1.1.-]	NA	PTHR10032/3.2E-19/--	biological_process:GO:0006355//regulation of transcription, DNA-templated;cellular_component:GO:0005634//nucleus;molecular_function:GO:0003677//DNA binding;GO:0003700//transcription factor activity, sequence-specific DNA binding;
CL5734.Contig6_All	1657	92.03	31.84	-0.830419	0.0916624	0.2458	*	52.51	40.8	-0.426036	0.359651	0.601205	*	75.13	48.89	-0.5791	0.193275	0.431588	*	64.54	74.16	-0.647405	0.177908	0.388009	*	46.77	23.15	-1.05945	0.0568206	0.175928	*	62.85	23.78	-1.29486	0.0301651	0.121626	*	gi|326534296|dbj|BAJ89498.1|/3.65923e-98/predicted protein [Hordeum vulgare subsp. vulgare]	gi|242386537|emb|FP093990.1|/1e-138/Phyllostachys edulis cDNA clone: bphylf053n10, full insert sequence	sp|Q8H0W3|RVE6_ARATH/1e-67/Protein REVEILLE 6 OS=Arabidopsis thaliana GN=RVE6 PE=2 SV=1	thj:104827645/7e-26/protein CCA1-like; K12133 MYB-related transcription factor LHY	NA	PF00249/3.2E-9/Myb-like DNA-binding domain	biological_process:GO:0006355//regulation of transcription, DNA-templated;cellular_component:GO:0005634//nucleus;molecular_function:GO:0003677//DNA binding;
CL5904.Contig37_All	689	0.76	0	-0.982483	0.506592	0.74108	*	-	-	-	-	-	-	0	0.39	0.655622	0.637617	0.79401	*	0	0.83	1.57227	0.374012	0.61957	*	-	-	-	-	-	-	2.06	0	-2.06004	0.212066	0.479707	*	gi|326510183|dbj|BAJ87308.1|/1.95221e-88/predicted protein [Hordeum vulgare subsp. vulgare]	gi|359950713|gb|JF951907.1|/1e-147/Triticum aestivum clone TaMYB24 R2R3-MYB protein mRNA, complete cds	sp|P81392|MYB06_ANTMA/8e-65/Myb-related protein 306 OS=Antirrhinum majus GN=MYB306 PE=2 SV=1	sita:101756832/6e-82/transcription factor MYB30-like; K09422 myb proto-oncogene protein, plant	ECU11g1690/9e-23/---	PTHR10641:SF491/2.6E-110/--	molecular_function:GO:0003677//DNA binding;
CL6247.Contig16_All	3006	31.78	9.34	-1.15406	0.0736044	0.208994	*	18.5	8.7	-1.15927	0.0462392	0.142964	*	24.12	10.84	-0.991469	0.0894319	0.254763	*	16.13	16.72	-0.707776	0.186668	0.399528	*	24.4	15.28	-0.722733	0.183159	0.401566	*	25.99	17	-0.574474	0.260714	0.539447	*	gi|326521876|dbj|BAK04066.1|/0/predicted protein [Hordeum vulgare subsp. vulgare]	gi|960476239|ref|XM_003572557.3|/1e-112/PREDICTED: Brachypodium distachyon uncharacterized LOC100823787 (LOC100823787), mRNA	NA	bdi:100845794/2e-41/uncharacterized LOC100845794; K11643 chromodomain-helicase-DNA-binding protein 4 [EC:3.6.4.12]	NA	PTHR21717/7.2E-48/--	NA
Unigene5692_All	2141	54.81	44.41	0.280057	0.424145	0.6722	*	16.13	60.27	1.78948	9.34231e-05	0.000824759	Up	66.51	111.19	0.877703	0.0761768	0.227898	*	42.23	121.19	0.689329	0.0928662	0.247942	*	68.31	143.83	0.997587	0.0123782	0.0538326	*	72.23	113.53	0.687753	0.118377	0.327452	*	gi|944055133|gb|KQJ90771.1|/0/hypothetical protein BRADI_4g33820 [Brachypodium distachyon]	gi|359950755|gb|JF951928.1|/1e-113/Triticum aestivum clone TaMYB45 MYB-related protein mRNA, complete cds	sp|Q9FLQ7|FH20_ARATH/2e-30/Formin-like protein 20 OS=Arabidopsis thaliana GN=FH20 PE=2 SV=3	cam:101508170/1e-35/formin-like protein 20; K02184 formin 2	Cgl1939/4e-17/---	SM00717/5.1E-4/SANT SWI3, ADA2, N-CoR and TFIIIB'' DNA-binding domains	NA
CL14637.Contig5_All	1684	21.13	47.52	1.64366	0.0607323	0.180984	*	18.62	37.74	0.867464	0.107149	0.26889	*	44.62	37.38	-0.16274	0.73927	0.865758	*	17.52	102.79	1.66631	0.0963637	0.254725	*	25.55	59.3	1.08967	0.0797247	0.225539	*	25.92	32.93	0.328781	0.542471	0.789718	*	gi|960472758|ref|XP_014755397.1|/4.72933e-93/PREDICTED: myb family transcription factor APL-like [Brachypodium distachyon] &gt;gi|944062813|gb|KQJ98403.1| hypothetical protein BRADI_3g36710 [Brachypodium distachyon]	gi|242388944|emb|FP095207.1|/1e-146/Phyllostachys edulis cDNA clone: bphyem201h10, full insert sequence	sp|Q9SAK5|APL_ARATH/3e-35/Myb family transcription factor APL OS=Arabidopsis thaliana GN=APL PE=2 SV=2	mus:103984394/2e-37/uncharacterized protein LOC103984394; K14317 nuclear pore complex protein Nup214	NA	PF00249/4.9E-14/Myb-like DNA-binding domain	biological_process:GO:0006351//transcription, DNA-templated;
CL5972.Contig4_All	1723	9.71	2.86	-1.14674	0.268556	0.518133	*	5.37	4.1	-0.24766	0.821177	0.901096	*	18.73	8.6	-1.00291	0.110035	0.295995	*	13.98	4.94	-1.99054	0.0159272	0.0650421	*	7.77	10.17	0.254962	0.804992	0.897112	*	5.45	7.14	0.231112	0.836273	0.923231	*	gi|326523073|dbj|BAJ88577.1|/0/predicted protein [Hordeum vulgare subsp. vulgare]	gi|359952809|gb|JF951955.1|/1e-175/Aegilops tauschii clone TaMYB72 MYB-related protein mRNA, complete cds	sp|Q9SAK5|APL_ARATH/1e-82/Myb family transcription factor APL OS=Arabidopsis thaliana GN=APL PE=2 SV=2	mus:103984394/2e-44/uncharacterized protein LOC103984394; K14317 nuclear pore complex protein Nup214	NA	PTHR31499/1.4E-122/--	biological_process:GO:0006355//regulation of transcription, DNA-templated;cellular_component:GO:0005634//nucleus;molecular_function:GO:0003677//DNA binding;
CL16632.Contig3_All	1307	34.5	11.37	-0.88659	0.207249	0.438301	*	15.11	17.53	0.0216716	0.973429	0.994683	*	22.5	23.87	0.163342	0.809551	0.905495	*	27.04	39	-0.245301	0.681054	0.811803	*	43.97	26.63	-0.773819	0.0594683	0.181775	*	37.96	29.43	-0.382263	0.495431	0.753184	*	gi|326523217|dbj|BAJ88649.1|/1.09935e-160/predicted protein [Hordeum vulgare subsp. vulgare]	gi|241988326|dbj|AK335584.1|/0.0/Triticum aestivum cDNA, clone: WT013_E10, cultivar: Chinese Spring	sp|Q2V9B0|MY1R1_SOLTU/7e-30/Transcription factor MYB1R1 OS=Solanum tuberosum PE=2 SV=1	adu:107459206/1e-05/extensin-like; K05747 Wiskott-Aldrich syndrome protein	NA	PTHR25040:SF140/5.2E-60/--	NA
CL768.Contig32_All	-	-	-	-	-	-	-	-	-	-	-	-	-	-	-	-	-	-	-	-	-	-	-	-	-	-	-	-	-	-	-	-	-	-	-	-	-	-	-	-	-	-	-	-
Unigene23078_All	2486	370.29	171.52	-0.560331	0.163047	0.37096	*	285.49	147.73	-1.07726	0.000458637	0.00323422	Down	206.35	77.25	-1.28383	0.000908185	0.0067014	Down	107.73	161.53	-0.235156	0.555591	0.759235	*	161.18	118.63	-0.488295	0.232467	0.467362	*	161.57	111.73	-0.510169	0.165592	0.407596	*	gi|359950770|gb|AEV91175.1|/0/MYB-related protein [Triticum aestivum]	gi|359950769|gb|JF951935.1|/0.0/Triticum aestivum clone TaMYB52 MYB-related protein mRNA, complete cds	sp|Q9FPQ6|GP1_CHLRE/9e-15/Vegetative cell wall protein gp1 OS=Chlamydomonas reinhardtii GN=GP1 PE=1 SV=1	bna:106436179/3e-16/serine/arginine repetitive matrix protein 1-like; K13171 serine/arginine repetitive matrix protein 1	Rv3876/9e-13/---	PF00249/4.2E-7/Myb-like DNA-binding domain	NA
CL4497.Contig15_All	2580	0.7	10.8	3.2717	0.0171925	0.0671169	*	3.39	12.99	1.66377	0.0772371	0.211145	*	3.1	17.88	2.41873	0.00184775	0.0120906	Up	5.02	35.13	1.99521	0.0223112	0.0848301	*	2	5.82	1.28309	0.263597	0.509529	*	7.82	15.79	0.946483	0.190909	0.446626	*	gi|474244500|gb|EMS59931.1|/1.0461e-153/Cyclin-D-binding Myb-like transcription factor 1 [Triticum urartu]	gi|960454832|ref|XM_010229085.2|/1e-119/PREDICTED: Brachypodium distachyon RNA polymerase I termination factor-like (LOC100836714), transcript variant X1, mRNA	sp|Q9LY09|GRP17_ARATH/7e-11/Oleosin GRP-17 OS=Arabidopsis thaliana GN=GRP17 PE=1 SV=1	vra:106760731/3e-10/myb-related protein 3R-1; K09420 myb proto-oncogene protein	YDR026c/3e-14/---	PTHR10641:SF477/3.1E-56/--	NA
CL11390.Contig2_All	1661	40.58	21.5	-0.292088	0.522461	0.751075	*	23.44	31.7	0.300996	0.635644	0.777901	*	40.57	37.04	-0.0605684	0.90365	0.957765	*	25.14	44.52	0.0452478	0.930579	0.963691	*	46.21	37.21	-0.366371	0.386356	0.635332	*	46.43	39.75	-0.176126	0.719583	0.862837	*	gi|359952806|gb|AEV91193.1|/5.22346e-145/MYB-related protein [Aegilops tauschii]	gi|241990692|dbj|AK330848.1|/0.0/Triticum aestivum cDNA, clone: SET5_H09, cultivar: Chinese Spring	sp|B4FT40|SMH2_MAIZE/2e-120/Single myb histone 2 OS=Zea mays GN=SMH2 PE=2 SV=1	bdi:100830626/3e-138/single myb histone 2-like; K09422 myb proto-oncogene protein, plant	NA	PF00249/2.0E-10/Myb-like DNA-binding domain	biological_process:GO:0006334//nucleosome assembly;GO:0031627//telomeric loop formation;cellular_component:GO:0000784//nuclear chromosome, telomeric region;GO:0000786//nucleosome;molecular_function:GO:0003691//double-stranded telomeric DNA binding;
CL10842.Contig4_All	1779	13.32	3.52	-1.20593	0.209446	0.441655	*	2.95	3.51	0.0447536	0.969609	0.993535	*	13.59	6.6	-0.713592	0.419022	0.686462	*	11.57	16.22	-0.449732	0.592824	0.770519	*	5.73	8.24	0.443157	0.586941	0.768218	*	15.32	3.56	-2.01034	0.0335761	0.132169	*	gi|475610668|gb|EMT27812.1|/0/Putative Myb family transcription factor [Aegilops tauschii]	gi|960475596|ref|XM_010235784.2|/1e-111/PREDICTED: Brachypodium distachyon uncharacterized LOC104583488 (LOC104583488), mRNA	sp|Q9C616|KAN2_ARATH/5e-18/Probable transcription factor KAN2 OS=Arabidopsis thaliana GN=KAN2 PE=2 SV=1	brp:103860825/5e-17/two-component response regulator ARR2; K14491 two-component response regulator ARR-B family	NA	PTHR31314:SF2/8.7E-58/--	biological_process:GO:0006351//transcription, DNA-templated;
Unigene8935_All	2945	38.54	18.28	-0.337772	0.576873	0.797939	*	19.62	29.74	0.553822	0.288931	0.528875	*	41.84	22.96	-0.941529	0.118749	0.313182	*	16.55	60.52	0.963379	0.174897	0.383968	*	43.03	56.24	0.344699	0.454962	0.691273	*	49.59	52.76	0.0719234	0.880821	0.946593	*	gi|326521876|dbj|BAK04066.1|/0/predicted protein [Hordeum vulgare subsp. vulgare]	gi|960476239|ref|XM_003572557.3|/0.0/PREDICTED: Brachypodium distachyon uncharacterized LOC100823787 (LOC100823787), mRNA	sp|Q9T076|ENL2_ARATH/5e-06/Early nodulin-like protein 2 OS=Arabidopsis thaliana GN=At4g27520 PE=1 SV=1	sot:102604840/9e-09/uncharacterized LOC102604840; K10643 CCR4-NOT transcription complex subunit 4 [EC:2.3.2.27]	CC3441/2e-06/---	SM00717/9.0E-9/SANT SWI3, ADA2, N-CoR and TFIIIB'' DNA-binding domains	NA
CL5904.Contig13_All	1249	12.93	0.99	-2.795	0.0134149	0.0549177	*	12.57	3.18	-1.86122	0.0408693	0.130066	*	13.27	0.77	-3.77291	0.000996892	0.00724959	Down	7.69	0.77	-3.50643	0.0022921	0.0134542	Down	16.91	3.41	-2.1993	0.00668033	0.0326499	Down	23.14	6.97	-1.69148	0.0204894	0.0905252	*	gi|359950728|gb|AEV91154.1|/1.58299e-161/R2R3-MYB protein [Aegilops tauschii]	gi|241987605|dbj|AK334862.1|/0.0/Triticum aestivum cDNA, clone: WT011_F03, cultivar: Chinese Spring	sp|P81392|MYB06_ANTMA/4e-86/Myb-related protein 306 OS=Antirrhinum majus GN=MYB306 PE=2 SV=1	sita:101777784/6e-144/myb-related protein 306-like; K09422 myb proto-oncogene protein, plant	ECU11g1690/1e-23/---	PTHR10641/1.1E-140/--	NA
CL2780.Contig6_All	1242	1.14	2.19	1.0226	0.509869	0.744381	*	1.61	1.05	-0.553153	0.728815	0.844415	*	7.07	13.75	1.17057	0.271222	0.533954	*	6.64	15.76	0.517072	0.525304	0.7458	*	14.28	5.84	-1.26162	0.0784404	0.223218	*	2.03	9.67	2.14776	0.0319362	0.127268	*	gi|573944818|ref|XP_006654754.1|/1.46011e-82/PREDICTED: transcription factor RAX1-like [Oryza brachyantha]	gi|960465093|ref|XM_003566952.3|/1e-131/PREDICTED: Brachypodium distachyon myb-related protein Myb4-like (LOC100834402), mRNA	sp|Q9M2Y9|RAX3_ARATH/6e-54/Transcription factor RAX3 OS=Arabidopsis thaliana GN=RAX3 PE=2 SV=1	obr:102711977/3e-83/transcription factor RAX1-like; K09422 myb proto-oncogene protein, plant	ECU11g1690/4e-20/---	PTHR10641:SF472/1.4E-100/--	NA
CL768.Contig27_All	3423	3.1	65.85	4.55347	2.04327e-05	0.000228232	Up	3.52	229.54	5.33027	2.35677e-08	5.66386e-07	Up	50.46	186.23	1.69442	0.157878	0.380395	*	105.66	181.54	-0.0955351	0.863821	0.932463	*	58.77	75.18	0.167413	0.917426	0.962074	*	178.04	163.58	-0.0427918	0.955463	0.99032	*	gi|326514046|dbj|BAJ92173.1|/0/predicted protein [Hordeum vulgare subsp. vulgare] &gt;gi|364285653|gb|AEW48244.1| circadian clock associated 1 [Hordeum vulgare subsp. vulgare] &gt;gi|364285657|gb|AEW48246.1| circadian clock associated 1 [Hordeum vulgare subsp. vulgare] &gt;gi|397911976|gb|AFO69281.1| circadian clock associated 1 [Hordeum vulgare]	gi|241985162|dbj|AK332422.1|/0.0/Triticum aestivum cDNA, clone: WT003_P02, cultivar: Chinese Spring	sp|Q6R0H1|LHY_ARATH/2e-97/Protein LHY OS=Arabidopsis thaliana GN=LHY PE=1 SV=2	bdi:100838310/0.0/protein CCA1; K12133 MYB-related transcription factor LHY	NA	PTHR12802:SF43/3.5E-64/--	biological_process:GO:0006355//regulation of transcription, DNA-templated;cellular_component:GO:0005634//nucleus;molecular_function:GO:0003677//DNA binding;
CL768.Contig3_All	3269	0	2.04	2.50695	0.131927	0.319785	*	0	9.11	4.27906	0.00641935	0.0295747	Up	3.08	7.74	1.22936	0.368727	0.633958	*	4.74	9.34	0.21822	0.844673	0.921734	*	1.67	0	-2.02409	0.236415	0.472322	*	3.1	5.51	0.893896	0.365962	0.64631	*	gi|326514046|dbj|BAJ92173.1|/0/predicted protein [Hordeum vulgare subsp. vulgare] &gt;gi|364285653|gb|AEW48244.1| circadian clock associated 1 [Hordeum vulgare subsp. vulgare] &gt;gi|364285657|gb|AEW48246.1| circadian clock associated 1 [Hordeum vulgare subsp. vulgare] &gt;gi|397911976|gb|AFO69281.1| circadian clock associated 1 [Hordeum vulgare]	gi|397911975|gb|JN603242.1|/0.0/Hordeum vulgare circadian clock associated 1 (CCA1) mRNA, complete cds	sp|Q6R0H1|LHY_ARATH/2e-102/Protein LHY OS=Arabidopsis thaliana GN=LHY PE=1 SV=2	bdi:100838310/0.0/protein CCA1; K12133 MYB-related transcription factor LHY	NA	PTHR12802:SF43/3.5E-64/--	biological_process:GO:0006355//regulation of transcription, DNA-templated;cellular_component:GO:0005634//nucleus;molecular_function:GO:0003677//DNA binding;
Unigene38883_All	1269	-	-	-	-	-	-	1.11	0.71	-0.318231	0.847325	0.916653	*	0.32	4.43	2.96021	0.0412616	0.14407	*	4.28	6.54	0.121167	0.933828	0.965562	*	40.52	8.67	-1.98715	0.0911349	0.249144	*	9.75	3.77	-0.975023	0.50226	0.758945	*	gi|475585307|gb|EMT20029.1|/1.75378e-123/Protein ODORANT1 [Aegilops tauschii]	gi|960484254|ref|XM_003578040.3|/1e-143/PREDICTED: Brachypodium distachyon protein ODORANT1-like (LOC100828336), mRNA	sp|Q50EX6|ODO1_PETHY/1e-68/Protein ODORANT1 OS=Petunia hybrida GN=ODO1 PE=2 SV=1	bdi:100828336/6e-109/protein ODORANT1-like; K09422 myb proto-oncogene protein, plant	ECU11g1690/1e-22/---	SM00717/4.7E-11/SANT SWI3, ADA2, N-CoR and TFIIIB'' DNA-binding domains	molecular_function:GO:0003677//DNA binding;
Unigene24669_All	561	-	-	-	-	-	-	1.84	0	-1.85635	0.260866	0.492777	*	2.07	2.01	0.0395627	0.97572	0.992391	*	8.83	0.72	-2.92329	0.0683045	0.198959	*	20.82	12	-0.734399	0.461698	0.693412	*	4.74	8.68	0.966138	0.397957	0.67931	*	gi|326510825|dbj|BAJ91760.1|/5.58653e-78/predicted protein [Hordeum vulgare subsp. vulgare]	gi|32128569|gb|BT009018.1|/1e-169/Triticum aestivum clone wdk3c.pk006.n12:fis, full insert mRNA sequence	sp|Q9LDE1|MY108_ARATH/2e-66/Transcription factor MYB108 OS=Arabidopsis thaliana GN=MYB108 PE=1 SV=1	obr:102708580/1e-77/transcription factor MYB108-like; K09422 myb proto-oncogene protein, plant	ECU11g1690/1e-25/---	SM00717/1.2E-15/SANT SWI3, ADA2, N-CoR and TFIIIB'' DNA-binding domains	NA
CL7166.Contig4_All	349	8.66	5.83	-0.111934	0.911261	0.959611	*	2.64	2.03	-0.383684	0.763812	0.867428	*	4.53	3.79	-0.17769	0.88629	0.947473	*	3.75	2.38	-1.21193	0.268603	0.506926	*	0.33	3.44	2.43783	0.0960841	0.258389	*	0.33	0.72	0.388455	0.812972	0.911236	*	gi|222632043|gb|EEE64175.1|/5.92062e-32/hypothetical protein OsJ_19007 [Oryza sativa Japonica Group] &gt;gi|937919717|dbj|BAS94635.1| Os05g0488600 [Oryza sativa Japonica Group]	gi|937916895|dbj|AP014961.1|/9e-72/Oryza sativa Japonica Group DNA, chromosome 5, cultivar: Nipponbare, complete sequence	sp|Q9SAK5|APL_ARATH/2e-11/Myb family transcription factor APL OS=Arabidopsis thaliana GN=APL PE=2 SV=2	mus:103984394/2e-22/uncharacterized protein LOC103984394; K14317 nuclear pore complex protein Nup214	NA	PTHR31499/2.8E-32/--	biological_process:GO:0006355//regulation of transcription, DNA-templated;cellular_component:GO:0005634//nucleus;molecular_function:GO:0003677//DNA binding;
CL3653.Contig10_All	491	0.38	0	-0.563128	0.653474	0.806734	*	0.37	0	-0.592325	0.641478	0.777901	*	3.45	0	-3.82606	0.020367	0.0837264	*	1.54	0	-3.3303	0.0547418	0.168631	*	3.67	0	-3.54944	0.0321451	0.113954	*	10.57	0	-5.16519	0.000267441	0.00254642	Down	gi|354720433|gb|AER38259.1|/9.17045e-56/MYB13-3 [Triticum aestivum]	gi|391882732|gb|JF951939.2|/9e-42/Triticum aestivum clone TaMYB56 MYB-related protein mRNA, complete cds	sp|Q4JL84|MYB59_ARATH/2e-23/Transcription factor MYB59 OS=Arabidopsis thaliana GN=MYB59 PE=2 SV=2	bdi:100844769/8e-39/transcription factor MYB59-like; K09422 myb proto-oncogene protein, plant	ECU11g1690/4e-11/---	SM00717/7.0E-9/SANT SWI3, ADA2, N-CoR and TFIIIB'' DNA-binding domains	NA
CL5904.Contig8_All	898	0.35	4.94	3.35977	0.00970101	0.0422893	Up	0	8.88	4.58476	0.0023933	0.0130581	Up	0	4.79	3.68087	0.0298406	0.11271	*	0	9.79	4.81038	0.00216387	0.0128169	Up	0	20.22	6.05914	1.33048e-05	0.000168531	Up	0.69	27.7	4.4908	6.88694e-05	0.000805013	Up	gi|359950728|gb|AEV91154.1|/6.6694e-147/R2R3-MYB protein [Aegilops tauschii]	gi|359950727|gb|JF951914.1|/0.0/Aegilops tauschii clone TaMYB31 R2R3-MYB protein mRNA, complete cds	sp|P81392|MYB06_ANTMA/2e-84/Myb-related protein 306 OS=Antirrhinum majus GN=MYB306 PE=2 SV=1	sita:101777784/3e-133/myb-related protein 306-like; K09422 myb proto-oncogene protein, plant	ECU11g1690/3e-23/---	PTHR10641:SF491/1.1E-129/--	molecular_function:GO:0003677//DNA binding;
CL768.Contig56_All	3503	18.38	364.24	4.69131	3.41389e-08	8.41218e-07	Up	5.89	971.14	6.89166	3.78457e-16	3.96784e-14	Up	214.06	846.2	1.93852	0.0473791	0.160094	*	428.64	749.22	-0.0701024	0.900195	0.949982	*	183.39	355.78	0.733878	0.539324	0.765211	*	674.2	821.56	0.361477	0.491013	0.748935	*	gi|326514046|dbj|BAJ92173.1|/0/predicted protein [Hordeum vulgare subsp. vulgare] &gt;gi|364285653|gb|AEW48244.1| circadian clock associated 1 [Hordeum vulgare subsp. vulgare] &gt;gi|364285657|gb|AEW48246.1| circadian clock associated 1 [Hordeum vulgare subsp. vulgare] &gt;gi|397911976|gb|AFO69281.1| circadian clock associated 1 [Hordeum vulgare]	gi|397911975|gb|JN603242.1|/0.0/Hordeum vulgare circadian clock associated 1 (CCA1) mRNA, complete cds	sp|Q6R0H1|LHY_ARATH/4e-102/Protein LHY OS=Arabidopsis thaliana GN=LHY PE=1 SV=2	bdi:100838310/0.0/protein CCA1; K12133 MYB-related transcription factor LHY	NA	PTHR12802/4.5E-64/--	biological_process:GO:0006355//regulation of transcription, DNA-templated;cellular_component:GO:0005634//nucleus;molecular_function:GO:0003677//DNA binding;
CL15312.Contig2_All	1513	22.38	29.06	0.950807	0.0285634	0.100901	*	12.72	10.43	-0.388388	0.543725	0.761096	*	34.1	12.76	-1.50341	0.0490944	0.164306	*	19.02	36.28	0.0553189	0.93294	0.965017	*	22.8	17	-0.495172	0.48401	0.714855	*	16.11	9.18	-0.649086	0.386734	0.666968	*	gi|357112417|ref|XP_003558005.1|/1.25154e-174/PREDICTED: uncharacterized protein LOC100837299 [Brachypodium distachyon] &gt;gi|944086527|gb|KQK21879.1| hypothetical protein BRADI_1g63690 [Brachypodium distachyon]	gi|241986867|dbj|AK334128.1|/0.0/Triticum aestivum cDNA, clone: WT009_M05, cultivar: Chinese Spring	sp|Q9SAK5|APL_ARATH/5e-48/Myb family transcription factor APL OS=Arabidopsis thaliana GN=APL PE=2 SV=2	mus:103984394/6e-96/uncharacterized protein LOC103984394; K14317 nuclear pore complex protein Nup214	NA	PF00249/6.4E-19/Myb-like DNA-binding domain	biological_process:GO:0006355//regulation of transcription, DNA-templated;cellular_component:GO:0005634//nucleus;molecular_function:GO:0003677//DNA binding;
CL3653.Contig14_All	661	0.76	0	-1.37117	0.391317	0.646894	*	0.37	0.36	0.00442691	0.997772	0.999521	*	1.01	2.86	1.36293	0.313952	0.586343	*	1.3	11.69	2.23588	0.0727242	0.208227	*	0	7.3	4.64392	0.00240612	0.0140928	Up	1.35	4.28	1.19232	0.381642	0.661273	*	gi|392872582|gb|AFM85452.1|/8.32595e-62/MYB protein [Triticum aestivum] &gt;gi|669031974|emb|CDM87235.1| unnamed protein product [Triticum aestivum]	gi|514830676|gb|JX978440.1|/2e-74/Triticum aestivum MYB13 transcription factor (MYB13-1) gene, complete cds	sp|Q4JL76|MYBA2_ORYSJ/2e-38/Myb-related protein MYBAS2 OS=Oryza sativa subsp. japonica GN=MYBAS2 PE=2 SV=1	bdi:100844769/2e-50/transcription factor MYB59-like; K09422 myb proto-oncogene protein, plant	ECU11g1690/5e-18/---	PS51294/24.929/Myb-type HTH DNA-binding domain profile.	NA
CL6247.Contig11_All	1754	15.22	8.55	-0.194562	0.771786	0.876064	*	6.96	4.57	-0.712936	0.447114	0.685129	*	10.3	7.72	-0.411195	0.701457	0.840261	*	6.35	11.26	0.12514	0.901501	0.95057	*	9.77	13.32	0.392248	0.537614	0.763772	*	13.02	13.32	0.047547	0.936533	0.978684	*	gi|944064238|gb|KQJ99828.1|/3.97013e-167/hypothetical protein BRADI_3g45450 [Brachypodium distachyon]	gi|3819195|emb|AJ234412.1|/3e-69/Hordeum vulgare partial mRNA; clone cMWG0669.uni	NA	NA	NA	PS51294/9.595/Myb-type HTH DNA-binding domain profile.	NA
Unigene73045_All	-	-	-	-	-	-	-	-	-	-	-	-	-	-	-	-	-	-	-	-	-	-	-	-	-	-	-	-	-	-	-	-	-	-	-	-	-	-	-	-	-	-	-	-
CL10737.Contig5_All	2735	215.69	99.8	-0.479924	0.0860116	0.235346	*	142.94	175.94	0.207401	0.43127	0.671884	*	179.99	194.44	0.0580974	0.897673	0.954182	*	142.23	214.05	-0.180258	0.716422	0.83611	*	245.48	233.97	-0.110194	0.724844	0.850656	*	221.23	228.1	0.0322939	0.932916	0.97632	*	gi|944056380|gb|KQJ92018.1|/0/hypothetical protein BRADI_4g41230 [Brachypodium distachyon] &gt;gi|944056381|gb|KQJ92019.1| hypothetical protein BRADI_4g41230 [Brachypodium distachyon]	gi|241987146|dbj|AK334403.1|/0.0/Triticum aestivum cDNA, clone: WT009_H12, cultivar: Chinese Spring	sp|Q9XI07|SWI3C_ARATH/0.0/SWI/SNF complex subunit SWI3C OS=Arabidopsis thaliana GN=SWI3C PE=1 SV=1	bdi:100826600/0.0/SWI/SNF complex subunit SWI3C; K11649 SWI/SNF related-matrix-associated actin-dependent regulator of chromatin subfamily C	SPAC23H3.10/2e-37/---	PTHR12802/1.2E-154/--	cellular_component:GO:0005634//nucleus;molecular_function:GO:0003677//DNA binding;
CL6423.Contig15_All	1544	113.71	63.59	-0.106405	0.863778	0.934344	*	37.06	62.72	0.805104	0.252874	0.485657	*	81.66	127.82	0.842313	0.155275	0.375626	*	258.9	92.52	-2.10806	0.000128922	0.00117901	Down	88.94	69.62	-0.384243	0.524677	0.752031	*	77.02	73.84	0.0766974	0.906704	0.961063	*	gi|326506284|dbj|BAJ86460.1|/2.27552e-139/predicted protein [Hordeum vulgare subsp. vulgare]	gi|960490073|ref|XM_003575514.3|/1e-117/PREDICTED: Brachypodium distachyon transcription factor MYB44-like (LOC100823903), mRNA	sp|Q9FDW1|MYB44_ARATH/6e-70/Transcription factor MYB44 OS=Arabidopsis thaliana GN=MYB44 PE=2 SV=1	bdi:100823903/5e-133/transcription factor MYB44-like; K09422 myb proto-oncogene protein, plant	ECU11g1690/2e-28/---	PTHR10641/1.1E-103/--	molecular_function:GO:0003677//DNA binding;
CL5734.Contig5_All	1294	113.77	50.02	-0.534435	0.14712	0.346297	*	49.14	54.07	0.0413309	0.911053	0.957345	*	95.61	91.46	0.00229881	0.996121	0.998092	*	74.57	121.2	-0.0770685	0.812798	0.902553	*	80.2	47.09	-0.826131	0.102124	0.270258	*	116.23	65	-0.767463	0.0901661	0.271916	*	gi|115465920|ref|NP_001056559.1|/2.70286e-119/Os06g0105800 [Oryza sativa Japonica Group] &gt;gi|55295838|dbj|BAD67706.1| putative MYB29 protein [Oryza sativa Japonica Group] &gt;gi|113594599|dbj|BAF18473.1| Os06g0105800 [Oryza sativa Japonica Group] &gt;gi|215767134|dbj|BAG99362.1| unnamed protein product [Oryza sativa Japonica Group] &gt;gi|215767497|dbj|BAG99725.1| unnamed protein product [Oryz…	gi|242386537|emb|FP093990.1|/1e-164/Phyllostachys edulis cDNA clone: bphylf053n10, full insert sequence	sp|Q8H0W3|RVE6_ARATH/4e-78/Protein REVEILLE 6 OS=Arabidopsis thaliana GN=RVE6 PE=2 SV=1	thj:104827645/5e-26/protein CCA1-like; K12133 MYB-related transcription factor LHY	NA	PF00249/3.6E-9/Myb-like DNA-binding domain	biological_process:GO:0006355//regulation of transcription, DNA-templated;cellular_component:GO:0005634//nucleus;molecular_function:GO:0003677//DNA binding;
CL11603.Contig7_All	2875	35.48	0.94	-4.19365	8.61487e-06	0.000107601	Down	23.66	1.05	-4.21325	2.82474e-06	3.92623e-05	Down	27.63	2.33	-3.29702	1.26069e-05	0.000182834	Down	24.87	6.2	-2.68613	0.00130365	0.00840353	Down	48.38	7.55	-2.66167	1.64092e-07	3.77266e-06	Down	36.06	5.33	-2.60537	0.00404415	0.024692	Down	gi|357152602|ref|XP_003576174.1|/0/PREDICTED: cell division cycle 5-like protein [Brachypodium distachyon] &gt;gi|944051042|gb|KQJ86680.1| hypothetical protein BRADI_4g07110 [Brachypodium distachyon]	gi|241986139|dbj|AK333400.1|/0.0/Triticum aestivum cDNA, clone: WT006_G04, cultivar: Chinese Spring	sp|P92948|CDC5L_ARATH/0.0/Cell division cycle 5-like protein OS=Arabidopsis thaliana GN=CDC5 PE=1 SV=2	bdi:100830760/0.0/cell division cycle 5-like protein; K12860 pre-mRNA-splicing factor CDC5/CEF1	SPAC644.12/2e-130/---	PF13921/9.7E-14/Myb-like DNA-binding domain	biological_process:GO:0050832//defense response to fungus;GO:0010204//defense response signaling pathway, resistance gene-independent;GO:0009870//defense response signaling pathway, resistance gene-dependent;GO:0042742//defense response to bacterium;cellular_component:GO:0009507//chloroplast;molecular_function:GO:0003677//DNA binding;
CL6423.Contig16_All	1571	42.93	0	-6.44771	1.08221e-06	1.76676e-05	Down	34.99	0	-6.63227	5.05591e-07	8.62677e-06	Down	37.49	0	-6.7688	1.03524e-06	2.12163e-05	Down	65.19	0	-8.07287	9.36279e-10	3.42676e-08	Down	31.68	0	-6.58355	1.3481e-06	2.35405e-05	Down	36.01	1.51	-3.83271	0.000164764	0.00168977	Down	gi|326506284|dbj|BAJ86460.1|/7.73798e-143/predicted protein [Hordeum vulgare subsp. vulgare]	gi|960490073|ref|XM_003575514.3|/1e-118/PREDICTED: Brachypodium distachyon transcription factor MYB44-like (LOC100823903), mRNA	sp|Q9FDW1|MYB44_ARATH/2e-69/Transcription factor MYB44 OS=Arabidopsis thaliana GN=MYB44 PE=2 SV=1	bdi:100823903/1e-133/transcription factor MYB44-like; K09422 myb proto-oncogene protein, plant	ECU11g1690/2e-28/---	PS51294/20.372/Myb-type HTH DNA-binding domain profile.	molecular_function:GO:0003677//DNA binding;
CL4657.Contig14_All	1908	2.63	0	-2.67969	0.105251	0.272247	*	12.37	0	-5.46591	0.000108521	0.000938428	Down	21.43	0	-5.83932	9.1981e-05	0.000990272	Down	16.61	0	-6.36238	1.26992e-05	0.000158998	Down	16.5	0	-5.8098	4.30618e-05	0.000463673	Down	41.55	0	-6.87242	8.90457e-08	2.57911e-06	Down	gi|357123073|ref|XP_003563237.1|/1.90334e-178/PREDICTED: protein REVEILLE 1-like isoform X1 [Brachypodium distachyon] &gt;gi|944081287|gb|KQK16639.1| hypothetical protein BRADI_1g29680 [Brachypodium distachyon]	gi|359952783|gb|JF951942.1|/0.0/Triticum aestivum clone TaMYB59 MYB-related protein mRNA, complete cds	sp|F4KGY6|RVE1_ARATH/7e-45/Protein REVEILLE 1 OS=Arabidopsis thaliana GN=RVE1 PE=2 SV=1	bna:106401784/3e-38/protein LHY-like; K12133 MYB-related transcription factor LHY	NA	PS51294/21.554/Myb-type HTH DNA-binding domain profile.	biological_process:GO:0006355//regulation of transcription, DNA-templated;cellular_component:GO:0005634//nucleus;molecular_function:GO:0003677//DNA binding;
CL5904.Contig19_All	1272	9.4	0	-4.48427	0.00266662	0.014503	Down	4.51	0	-3.96797	0.0107899	0.0451859	Down	13.64	0	-5.57515	0.000165902	0.00162561	Down	7.53	0.36	-4.19023	0.000844625	0.00581966	Down	18.42	0	-5.86879	3.68521e-05	0.000405465	Down	14.07	0	-5.43847	0.000105402	0.00115542	Down	gi|357147927|ref|XP_003574549.1|/7.12851e-133/PREDICTED: transcription factor MYB30-like [Brachypodium distachyon] &gt;gi|944062861|gb|KQJ98451.1| hypothetical protein BRADI_3g37047 [Brachypodium distachyon]	gi|960474903|ref|XM_003574501.3|/0.0/PREDICTED: Brachypodium distachyon transcription factor MYB30-like (LOC100836788), mRNA	sp|P81392|MYB06_ANTMA/3e-84/Myb-related protein 306 OS=Antirrhinum majus GN=MYB306 PE=2 SV=1	bdi:100836788/1e-133/transcription factor MYB30-like; K09422 myb proto-oncogene protein, plant	ECU11g1690/9e-24/---	PF00249/1.1E-14/Myb-like DNA-binding domain	molecular_function:GO:0003677//DNA binding;
CL5904.Contig26_All	1068	21.2	19.23	0.548503	0.451643	0.696281	*	13.03	12.82	0.000575509	0.99938	0.999751	*	61.15	98.48	0.908723	0.17959	0.411671	*	55.13	156.61	0.864483	0.314209	0.557083	*	69.37	109.21	0.589227	0.0831522	0.232713	*	60.45	79.58	0.444958	0.267901	0.549702	*	gi|359950722|gb|AEV91151.1|/1.50437e-138/R2R3-MYB protein [Triticum aestivum] &gt;gi|475445543|gb|EMT01533.1| Transcription repressor MYB4 [Aegilops tauschii]	gi|359950721|gb|JF951911.1|/0.0/Triticum aestivum clone TaMYB28 R2R3-MYB protein mRNA, complete cds	sp|P81393|MYB08_ANTMA/3e-76/Myb-related protein 308 OS=Antirrhinum majus GN=MYB308 PE=2 SV=1	dosa:Os01t0874300-01/6e-125/Os01g0874300; Similar to MybHv5 (Fragment).; K09422 myb proto-oncogene protein, plant	ECU11g1690/8e-23/---	PTHR10641/1.7E-163/--	molecular_function:GO:0003677//DNA binding;
CL13508.Contig2_All	1945	0	0.29	0.737287	0.585704	0.797939	*	0	0.36	0.596581	0.640854	0.777901	*	2.71	3.18	0.346583	0.78106	0.890117	*	2.31	5	0.273632	0.79913	0.893109	*	1028.25	1447.11	0.480777	0.56383	0.768218	*	385.99	900.74	1.24383	0.223926	0.492922	*	gi|474277134|gb|EMS61102.1|/6.7781e-139/Transcription factor GAMYB [Triticum urartu]	gi|241987792|dbj|AK335049.1|/0.0/Triticum aestivum cDNA, clone: WT011_O24, cultivar: Chinese Spring	sp|Q0JIC2|GAM1_ORYSJ/7e-51/Transcription factor GAMYB OS=Oryza sativa subsp. japonica GN=GAM1 PE=2 SV=1	dosa:Os06t0679400-01/2e-128/Os06g0679400; Similar to Myb-related protein Pp2.; K09422 myb proto-oncogene protein, plant	ECU11g1690/1e-25/---	PS51294/14.328/Myb-type HTH DNA-binding domain profile.	NA
Unigene74710_All	-	-	-	-	-	-	-	-	-	-	-	-	-	-	-	-	-	-	-	-	-	-	-	-	-	-	-	-	-	-	-	-	-	-	-	-	-	-	-	-	-	-	-	-
Unigene22677_All	1206	21.27	1.82	-2.72215	0.00089305	0.00578498	Down	11.2	1.74	-2.65543	0.00577969	0.0271249	Down	10.6	2.4	-1.96125	0.0400348	0.140838	*	7.94	7.95	-0.81461	0.293016	0.532368	*	14.91	3.44	-2.06179	0.00388238	0.020872	Down	14.71	0.71	-3.89849	0.000156568	0.00161666	Down	gi|326491459|dbj|BAJ94207.1|/1.27046e-91/predicted protein [Hordeum vulgare subsp. vulgare]	gi|836008450|ref|XM_004977473.2|/1e-61/PREDICTED: Setaria italica uncharacterized LOC101765490 (LOC101765490), transcript variant X2, mRNA	sp|Q9S7G7|MB3R1_ARATH/2e-06/Myb-related protein 3R-1 OS=Arabidopsis thaliana GN=MYB3R-1 PE=2 SV=1	bna:106383965/1e-07/transcriptional activator Myb-like; K09422 myb proto-oncogene protein, plant	NA	PTHR10641:SF477/2.2E-20/--	molecular_function:GO:0003677//DNA binding;
Unigene66127_All	438	-	-	-	-	-	-	-	-	-	-	-	-	-	-	-	-	-	-	-	-	-	-	-	-	0.67	1.77	0.656137	0.702219	0.834438	*	-	-	-	-	-	-	gi|475614705|gb|EMT29170.1|/3.03757e-23/Two-component response regulator ARR12 [Aegilops tauschii]	NA	sp|Q9FGT7|ARR18_ARATH/1e-20/Two-component response regulator ARR18 OS=Arabidopsis thaliana GN=ARR18 PE=2 SV=2	sita:101785953/2e-22/two-component response regulator ORR24-like; K14491 two-component response regulator ARR-B family	NA	PF00249/2.9E-8/Myb-like DNA-binding domain	biological_process:GO:0009987//cellular process;
CL3687.Contig2_All	1195	47.82	33.63	0.131798	0.796715	0.893439	*	17.92	23.8	0.376341	0.58053	0.777901	*	64.68	42.8	-0.530776	0.351598	0.615481	*	43.85	65.97	-0.264897	0.615084	0.788668	*	61.86	66.84	0.0557087	0.914333	0.960161	*	100.91	51.3	-0.985448	0.0342312	0.134168	*	gi|125579761|gb|EAZ20907.1|/7.19878e-131/hypothetical protein OsJ_36546 [Oryza sativa Japonica Group]	gi|960488485|ref|XM_010238836.2|/0.0/PREDICTED: Brachypodium distachyon myb-related protein MYBAS2-like (LOC100839870), mRNA	sp|Q4JL76|MYBA2_ORYSJ/6e-124/Myb-related protein MYBAS2 OS=Oryza sativa subsp. japonica GN=MYBAS2 PE=2 SV=1	bdi:100839870/7e-128/myb-related protein MYBAS2-like; K09422 myb proto-oncogene protein, plant	ECU11g1690/7e-26/---	PTHR10641:SF484/6.5E-117/--	biological_process:GO:0006355//regulation of transcription, DNA-templated;cellular_component:GO:0005634//nucleus;molecular_function:GO:0003677//DNA binding;
CL9364.Contig5_All	1762	170.49	73.71	-0.618502	0.318396	0.569401	*	98.66	29.01	-1.82783	0.000576307	0.00392861	Down	26.88	53.19	0.557083	0.692484	0.833712	*	14.07	133.74	2.25975	0.0111632	0.0489689	Up	33.23	55.04	0.649221	0.409531	0.661198	*	12.94	43.23	1.48398	0.117527	0.325772	*	gi|357165465|ref|XP_003580392.1|/8.31534e-165/PREDICTED: protein REVEILLE 7-like [Brachypodium distachyon] &gt;gi|944048567|gb|KQJ84208.1| hypothetical protein BRADI_5g19380 [Brachypodium distachyon]	gi|960494560|ref|XM_003580344.3|/1e-151/PREDICTED: Brachypodium distachyon protein REVEILLE 7-like (LOC100842816), mRNA	sp|F4KGY6|RVE1_ARATH/1e-39/Protein REVEILLE 1 OS=Arabidopsis thaliana GN=RVE1 PE=2 SV=1	bna:106401784/5e-34/protein LHY-like; K12133 MYB-related transcription factor LHY	NA	PTHR12802/1.2E-59/--	biological_process:GO:0006351//transcription, DNA-templated;
CL18896.Contig2_All	747	0.35	1.62	1.49605	0.354763	0.611427	*	4.58	1.79	-1.16982	0.34968	0.595518	*	8.27	0.31	-3.40898	0.018711	0.0784576	*	2.2	31.43	2.35481	0.0715597	0.205739	*	13.23	1.01	-3.32194	0.00122622	0.0080076	Down	9.23	1.36	-2.49078	0.00826863	0.0440915	Down	gi|473799697|gb|EMS46580.1|/2.14556e-38/hypothetical protein TRIUR3_05649 [Triticum urartu]	gi|242385741|emb|FP093593.1|/5e-72/Phyllostachys edulis cDNA clone: bphylf056b16, full insert sequence	sp|Q6NNN0|RADL3_ARATH/1e-19/Protein RADIALIS-like 3 OS=Arabidopsis thaliana GN=RL3 PE=2 SV=1	NA	NA	PF00249/8.2E-8/Myb-like DNA-binding domain	NA
Unigene50718_All	444	0	1.2	2.38958	0.150947	0.35244	*	0.88	0	-1.55525	0.33654	0.58236	*	0.37	0.31	0.0785415	0.963656	0.989487	*	0	1.24	1.94743	0.27825	0.515191	*	0	4.16	3.98222	0.0122822	0.053493	*	0.69	0.35	-0.434822	0.791217	0.901201	*	gi|357137576|ref|XP_003570376.1|/1.17658e-59/PREDICTED: uncharacterized protein LOC100825823 isoform X2 [Brachypodium distachyon]	gi|960477867|ref|XM_003570328.3|/1e-135/PREDICTED: Brachypodium distachyon uncharacterized LOC100825823 (LOC100825823), transcript variant X2, mRNA	sp|Q8GUN5|PHL1_ARATH/6e-25/Protein PHR1-LIKE 1 OS=Arabidopsis thaliana GN=PHL1 PE=1 SV=1	mus:103984394/6e-18/uncharacterized protein LOC103984394; K14317 nuclear pore complex protein Nup214	NA	PTHR31314/4.3E-43/--	biological_process:GO:0006355//regulation of transcription, DNA-templated;cellular_component:GO:0005634//nucleus;molecular_function:GO:0003677//DNA binding;
CL6247.Contig25_All	2804	34.94	21.19	-0.117688	0.85604	0.929481	*	22.9	26.03	0.0859727	0.89025	0.943449	*	20.65	28.81	0.419626	0.560014	0.79401	*	13.12	34.24	0.653136	0.306068	0.546903	*	28.65	49.06	0.714776	0.0934172	0.2534	*	24.53	36.31	0.505424	0.46663	0.726284	*	gi|326492466|dbj|BAK02016.1|/0/predicted protein, partial [Hordeum vulgare subsp. vulgare]	gi|960476239|ref|XM_003572557.3|/0.0/PREDICTED: Brachypodium distachyon uncharacterized LOC100823787 (LOC100823787), mRNA	sp|Q9T076|ENL2_ARATH/1e-05/Early nodulin-like protein 2 OS=Arabidopsis thaliana GN=At4g27520 PE=1 SV=1	sot:102604840/5e-09/uncharacterized LOC102604840; K10643 CCR4-NOT transcription complex subunit 4 [EC:2.3.2.27]	RSc1986/4e-07/---	PTHR21717/3.4E-92/--	NA
Unigene51805_All	421	0	0.31	0.711494	0.594812	0.797939	*	0.37	0	-0.592325	0.641478	0.777901	*	0.34	0.62	0.504655	0.774354	0.886511	*	0.91	2.26	0.539872	0.702108	0.826334	*	0.33	1.02	0.92949	0.58018	0.768218	*	2.06	1.05	-0.760862	0.595737	0.789718	*	gi|473990430|gb|EMS51856.1|/8.98777e-52/Transcription factor LAF1 [Triticum urartu]	gi|89145394|dbj|AB252152.1|/3e-75/Triticum aestivum Tamyb14 mRNA for myb-related protein, partial cds	sp|Q9M0K4|LAF1_ARATH/7e-20/Transcription factor LAF1 OS=Arabidopsis thaliana GN=LAF1 PE=1 SV=2	bdi:100841187/2e-49/transcription factor LAF1-like; K09422 myb proto-oncogene protein, plant	ECU11g1690/1e-12/---	PS51294/23.066/Myb-type HTH DNA-binding domain profile.	NA
CL13699.Contig3_All	1098	6.12	6.59	0.637465	0.433345	0.679046	*	2.89	4.58	0.608418	0.600964	0.777901	*	11.37	14.07	0.31544	0.694803	0.835261	*	7.75	15.87	0.232749	0.781109	0.880148	*	10.6	40.47	1.82344	0.00607026	0.0301951	Up	14.98	22.12	0.628499	0.322876	0.603086	*	gi|475490418|gb|EMT03495.1|/3.45467e-85/Putative Myb family transcription factor [Aegilops tauschii]	gi|359952779|gb|JF951940.1|/6e-85/Aegilops speltoides clone TaMYB57 MYB-related protein mRNA, complete cds	sp|Q941I2|KAN3_ARATH/8e-16/Probable transcription factor KAN3 OS=Arabidopsis thaliana GN=KAN3 PE=2 SV=1	mus:103984394/1e-13/uncharacterized protein LOC103984394; K14317 nuclear pore complex protein Nup214	NA	PF00249/1.3E-13/Myb-like DNA-binding domain	biological_process:GO:0006351//transcription, DNA-templated;
Unigene18232_All	2802	9.56	0.89	-2.42913	0.033763	0.11506	*	1.36	5.23	1.53014	0.230006	0.457822	*	4.36	2.24	-0.971285	0.498951	0.743194	*	9.1	2.01	-2.72877	0.00623302	0.0305546	Down	9.4	1.36	-2.53371	0.0152482	0.0636442	*	2.76	4.97	0.847193	0.429875	0.71079	*	gi|326521876|dbj|BAK04066.1|/0/predicted protein [Hordeum vulgare subsp. vulgare]	gi|960476239|ref|XM_003572557.3|/0.0/PREDICTED: Brachypodium distachyon uncharacterized LOC100823787 (LOC100823787), mRNA	NA	sot:102604840/4e-06/uncharacterized LOC102604840; K10643 CCR4-NOT transcription complex subunit 4 [EC:2.3.2.27]	Cgl1939/2e-06/---	PS51294/9.033/Myb-type HTH DNA-binding domain profile.	NA
CL11603.Contig4_All	3341	31.91	21.25	0.0103952	0.982363	0.989919	*	25.3	23.1	-0.308264	0.538668	0.756142	*	14.89	30.63	0.985072	0.0831217	0.242732	*	16.71	33.46	0.260067	0.644656	0.790971	*	25.16	44.3	0.770713	0.102381	0.270773	*	20.56	37.71	0.884704	0.0757998	0.241328	*	gi|473950566|gb|EMS50683.1|/0/Cell division cycle 5-like protein [Triticum urartu]	gi|241986139|dbj|AK333400.1|/0.0/Triticum aestivum cDNA, clone: WT006_G04, cultivar: Chinese Spring	sp|P92948|CDC5L_ARATH/0.0/Cell division cycle 5-like protein OS=Arabidopsis thaliana GN=CDC5 PE=1 SV=2	bdi:100830760/0.0/cell division cycle 5-like protein; K12860 pre-mRNA-splicing factor CDC5/CEF1	SPAC644.12/3e-130/---	PTHR10641/1.6E-276/--	biological_process:GO:0050832//defense response to fungus;GO:0010204//defense response signaling pathway, resistance gene-independent;GO:0009870//defense response signaling pathway, resistance gene-dependent;GO:0042742//defense response to bacterium;cellular_component:GO:0009507//chloroplast;molecular_function:GO:0003677//DNA binding;
CL1340.Contig7_All	2764	188.05	35.15	-1.79281	2.05569e-08	5.35566e-07	Down	172.32	50.93	-1.89188	4.87854e-09	1.38014e-07	Down	111.88	69.66	-0.694621	0.129916	0.33214	*	82.14	80.18	-0.812016	0.0755591	0.214376	*	195.88	84.94	-1.24318	1.8887e-05	0.000227746	Down	140.65	78.42	-0.832105	0.0350637	0.136426	*	gi|474262957|gb|EMS60639.1|/0/DnaJ homolog subfamily C member 2 [Triticum urartu]	gi|960493928|ref|XM_010241482.2|/0.0/PREDICTED: Brachypodium distachyon dnaJ homolog subfamily C member 2 (LOC100827837), mRNA	sp|Q8VXV4|DNJ16_ARATH/9e-07/Chaperone protein dnaJ 16 OS=Arabidopsis thaliana GN=ATJ16 PE=2 SV=1	bdi:100827837/0.0/dnaJ homolog subfamily C member 2; K09522 DnaJ homolog subfamily C member 2	SPBC1778.01c/8e-55/---	PR00625/4.5E-8/DnaJ domain signature	molecular_function:GO:0003677//DNA binding;
CL7437.Contig2_All	1430	107.08	127.92	0.875446	0.0165626	0.0651759	*	97.13	150.33	0.558881	0.232393	0.46144	*	171.81	192.84	0.182563	0.661597	0.811586	*	113.12	352.84	0.859983	0.00920369	0.0420279	*	221.37	275.08	0.255701	0.335456	0.586576	*	267.94	299.43	0.247793	0.554238	0.789718	*	gi|326494554|dbj|BAJ94396.1|/1.68919e-133/predicted protein [Hordeum vulgare subsp. vulgare] &gt;gi|326528399|dbj|BAJ93388.1| predicted protein [Hordeum vulgare subsp. vulgare]	gi|241984986|dbj|AK332246.1|/1e-165/Triticum aestivum cDNA, clone: SET1_B05, cultivar: Chinese Spring	sp|Q8S9H7|DIV_ANTMA/3e-64/Transcription factor DIVARICATA OS=Antirrhinum majus GN=DIVARICATA PE=2 SV=1	spen:107031169/5e-14/serine/arginine repetitive matrix protein 1; K13171 serine/arginine repetitive matrix protein 1	DR0479/4e-08/---	SM00717/1.1/SANT SWI3, ADA2, N-CoR and TFIIIB'' DNA-binding domains	biological_process:GO:0006355//regulation of transcription, DNA-templated;cellular_component:GO:0005634//nucleus;molecular_function:GO:0003677//DNA binding;
CL1340.Contig4_All	2754	47.89	57.4	0.873931	0.0443816	0.142296	*	42.61	66.38	0.499682	0.222793	0.448049	*	20.66	59.03	1.45378	0.0171899	0.0733859	*	13.23	89.97	1.98439	7.21044e-06	9.738e-05	Up	32.65	86.26	1.31379	0.00131422	0.00849561	Up	29.65	86.38	1.54915	0.00309578	0.0198974	Up	gi|474262957|gb|EMS60639.1|/0/DnaJ homolog subfamily C member 2 [Triticum urartu]	gi|960493928|ref|XM_010241482.2|/0.0/PREDICTED: Brachypodium distachyon dnaJ homolog subfamily C member 2 (LOC100827837), mRNA	sp|Q8VXV4|DNJ16_ARATH/9e-07/Chaperone protein dnaJ 16 OS=Arabidopsis thaliana GN=ATJ16 PE=2 SV=1	bdi:100827837/0.0/dnaJ homolog subfamily C member 2; K09522 DnaJ homolog subfamily C member 2	SPBC1778.01c/8e-55/---	PTHR24078:SF134/6.2E-215/--	molecular_function:GO:0003677//DNA binding;
CL20888.Contig9_All	2399	67.02	0.31	-6.1752	1.81468e-09	6.18246e-08	Down	23.52	0	-6.24832	3.81802e-06	5.10735e-05	Down	45.08	0	-7.08894	1.91561e-07	4.95952e-06	Down	20.07	0	-6.50467	9.05746e-06	0.000118716	Down	24.84	0	-6.29748	5.54206e-06	7.95537e-05	Down	21.93	0	-6.03259	7.84255e-06	0.000124489	Down	gi|326490555|dbj|BAJ84941.1|/0/predicted protein [Hordeum vulgare subsp. vulgare]	gi|359950743|gb|JF951922.1|/0.0/Aegilops speltoides clone TaMYB39 MYB-related protein mRNA, complete cds	sp|Q9LL45|TBP1_ORYSJ/7e-180/Telomere-binding protein 1 OS=Oryza sativa subsp. japonica GN=TBP1 PE=1 SV=2	smo:SELMODRAFT_442478/2e-33/hypothetical protein; K03255 protein TIF31	NA	PTHR21717:SF12/2.1E-133/--	NA
CL20688.Contig1_All	1201	11.18	5.57	-0.354019	0.651836	0.806734	*	3.84	12.91	1.60735	0.0544247	0.162079	*	9.65	11.53	0.230315	0.743001	0.867981	*	5.92	8.3	-0.320214	0.67858	0.810013	*	12.83	11.05	-0.267796	0.67501	0.814766	*	7.91	14.86	0.922515	0.170152	0.413599	*	gi|357132753|ref|XP_003567993.1|/2.41011e-159/PREDICTED: SWR1-complex protein 4 [Brachypodium distachyon] &gt;gi|944069654|gb|KQK05138.1| hypothetical protein BRADI_2g18250 [Brachypodium distachyon]	gi|241988705|dbj|AK335962.1|/0.0/Triticum aestivum cDNA, clone: SET2_O08, cultivar: Chinese Spring	NA	bdi:100825598/4e-160/SWR1-complex protein 4; K11324 DNA methyltransferase 1-associated protein 1	NA	PTHR12855/1.6E-82/--	biological_process:GO:0045892//negative regulation of transcription, DNA-templated;GO:0006281//DNA repair;GO:0006338//chromatin remodeling;GO:0043968//histone H2A acetylation;GO:0043967//histone H4 acetylation;cellular_component:GO:0035267//NuA4 histone acetyltransferase complex;GO:0000812//Swr1 complex;molecular_function:GO:0003677//DNA binding;GO:0003714//transcription corepressor activity;
Unigene71469_All	246	-	-	-	-	-	-	-	-	-	-	-	-	-	-	-	-	-	-	-	-	-	-	-	-	0	0.35	0.702558	0.612715	0.768218	*	-	-	-	-	-	-	gi|475483293|gb|EMT03036.1|/3.57996e-32/Myb-related protein Pp2 [Aegilops tauschii]	gi|645166772|gb|KJ727578.1|/2e-72/Zea mays clone pUT5438 MYB transcription factor (MYB84) mRNA, partial cds	sp|O49608|MYB32_ARATH/1e-22/Transcription factor MYB32 OS=Arabidopsis thaliana GN=MYB32 PE=2 SV=1	sita:101770772/3e-32/transcription factor MYB12; K09422 myb proto-oncogene protein, plant	ECU11g1690/4e-06/---	PS51294/25.863/Myb-type HTH DNA-binding domain profile.	molecular_function:GO:0003677//DNA binding;
CL6423.Contig6_All	-	-	-	-	-	-	-	-	-	-	-	-	-	-	-	-	-	-	-	-	-	-	-	-	-	-	-	-	-	-	-	-	-	-	-	-	-	-	-	-	-	-	-	-
Unigene36431_All	459	0.35	0	-0.60269	0.638694	0.806734	*	0.64	0	-1.58053	0.333259	0.579584	*	0.32	0.39	-0.0767966	0.964372	0.989487	*	-	-	-	-	-	-	0.33	0	-0.739682	0.599541	0.768218	*	0.69	0	-1.62028	0.320407	0.601346	*	gi|357128080|ref|XP_003565704.1|/1.61084e-53/PREDICTED: myb-related protein P-like [Brachypodium distachyon] &gt;gi|944068615|gb|KQK04099.1| hypothetical protein BRADI_2g11676 [Brachypodium distachyon]	gi|835947965|ref|XM_004962698.2|/1e-121/PREDICTED: Setaria italica transcription factor MYB108-like (LOC101764704), mRNA	sp|P81391|MYB05_ANTMA/4e-46/Myb-related protein 305 OS=Antirrhinum majus GN=MYB305 PE=2 SV=1	bdi:100828073/3e-54/myb-related protein P-like; K09422 myb proto-oncogene protein, plant	ECU11g1690/3e-24/---	PTHR10641:SF494/7.1E-78/--	molecular_function:GO:0003677//DNA binding;
CL20888.Contig13_All	2355	44.94	84.42	1.53415	1.64449e-05	0.000189174	Up	21.67	107.46	2.17176	2.02864e-08	4.96312e-07	Up	29.38	74.25	1.2828	0.029578	0.111913	*	23.56	171.1	1.94812	0.000818694	0.00566896	Up	19.15	63.71	1.6229	0.00299071	0.0168544	Up	17.34	57.94	1.66905	0.000890361	0.00701922	Up	gi|326490555|dbj|BAJ84941.1|/0/predicted protein [Hordeum vulgare subsp. vulgare]	gi|960471128|ref|XM_010234572.2|/0.0/PREDICTED: Brachypodium distachyon telomere-binding protein 1 (LOC100834090), transcript variant X3, mRNA	sp|Q9LL45|TBP1_ORYSJ/0.0/Telomere-binding protein 1 OS=Oryza sativa subsp. japonica GN=TBP1 PE=1 SV=2	smo:SELMODRAFT_442478/6e-34/hypothetical protein; K03255 protein TIF31	NA	PTHR21717:SF12/8.6E-131/--	NA
CL2860.Contig3_All	2667	32.63	10.38	-1.02928	0.23718	0.47504	*	17.69	18.77	-0.039022	0.943414	0.97936	*	34.2	27.79	-0.259799	0.56903	0.79401	*	15.53	37.11	0.47757	0.525066	0.745586	*	46.52	35.09	-0.456652	0.28587	0.537651	*	31.86	22.57	-0.473073	0.336204	0.618001	*	gi|573925320|ref|XP_006650209.1|/7.66672e-161/PREDICTED: uncharacterized protein LOC102701621 [Oryza brachyantha]	gi|955725693|ref|XM_012843104.2|/6e-59/PREDICTED: Setaria italica uncharacterized LOC101779464 (LOC101779464), mRNA	sp|Q9LDD4|ARID2_ARATH/5e-22/AT-rich interactive domain-containing protein 2 OS=Arabidopsis thaliana GN=ARID2 PE=2 SV=1	bna:106372518/6e-21/AT-rich interactive domain-containing protein 2-like; K02470 DNA gyrase subunit B [EC:5.99.1.3]	NA	PTHR22970/1.2E-99/--	cellular_component:GO:0009536//plastid;
CL5904.Contig9_All	1026	0.73	0	-1.39667	0.383919	0.643296	*	-	-	-	-	-	-	0.71	0	-1.65467	0.341449	0.604738	*	2.45	0	-3.94597	0.0181879	0.0722762	*	13.91	0	-5.5352	0.000133986	0.00122736	Down	23.1	0	-6.12487	4.99328e-06	8.46353e-05	Down	gi|357119732|ref|XP_003561588.1|/2.51702e-95/PREDICTED: myb-related protein 306-like [Brachypodium distachyon] &gt;gi|944086147|gb|KQK21499.1| hypothetical protein BRADI_1g61160 [Brachypodium distachyon]	gi|242386287|emb|FP098892.1|/1e-140/Phyllostachys edulis cDNA clone: bphylf052j22, full insert sequence	sp|P81392|MYB06_ANTMA/8e-76/Myb-related protein 306 OS=Antirrhinum majus GN=MYB306 PE=2 SV=1	bdi:100835602/5e-96/myb-related protein 306-like; K09422 myb proto-oncogene protein, plant	ECU11g1690/5e-22/---	PTHR10641/8.7E-119/--	NA
CL4575.Contig1_All	1411	18.14	13.09	0.143875	0.807185	0.900235	*	5.84	8.32	0.42989	0.623338	0.777901	*	10.61	19.02	0.8019	0.231087	0.485859	*	10.56	28.59	0.69938	0.232912	0.464497	*	11.72	10.43	-0.249563	0.792596	0.891712	*	13.73	18.37	0.518954	0.517234	0.771612	*	gi|326488267|dbj|BAJ93802.1|/3.80522e-138/predicted protein [Hordeum vulgare subsp. vulgare]	gi|960456633|ref|XM_010235481.2|/1e-156/PREDICTED: Brachypodium distachyon myb family transcription factor APL-like (LOC100824544), mRNA	sp|Q9SAK5|APL_ARATH/4e-47/Myb family transcription factor APL OS=Arabidopsis thaliana GN=APL PE=2 SV=2	mus:103984394/3e-61/uncharacterized protein LOC103984394; K14317 nuclear pore complex protein Nup214	NA	PTHR31499:SF4/9.7E-113/--	NA
Unigene23417_All	1518	22.79	15.03	0.15117	0.84342	0.922563	*	25.48	18.52	-0.318276	0.710226	0.83054	*	43.84	59.54	0.694924	0.344182	0.60799	*	95.98	62.83	-1.249	0.107357	0.275926	*	52.92	48.52	-0.194335	0.796904	0.893209	*	24.58	40.52	0.824521	0.288768	0.576607	*	gi|359952786|gb|AEV91183.1|/4.30553e-66/MYB-related protein [Triticum aestivum]	gi|359952785|gb|JF951943.1|/9e-57/Triticum aestivum clone TaMYB60 MYB-related protein mRNA, complete cds	sp|Q7XBH4|MYB4_ORYSJ/2e-49/Myb-related protein Myb4 OS=Oryza sativa subsp. japonica GN=MYB4 PE=2 SV=2	bdi:100843834/2e-50/myb-related protein Myb4-like; K09422 myb proto-oncogene protein, plant	NA	PTHR10641/1.3E-47/--	NA
CL5972.Contig5_All	1729	9.48	25.15	1.7981	0.0419897	0.136185	*	5.99	24.48	1.65027	0.0317244	0.106784	*	12.52	54.06	2.16408	0.00112307	0.00799247	Up	14.5	48.51	0.975354	0.0565403	0.172618	*	8.72	36.37	1.89361	0.00469055	0.0243965	Up	5.13	20.08	1.97179	0.00713123	0.0391801	Up	gi|326501624|dbj|BAK02601.1|/0/predicted protein [Hordeum vulgare subsp. vulgare]	gi|359952809|gb|JF951955.1|/0.0/Aegilops tauschii clone TaMYB72 MYB-related protein mRNA, complete cds	sp|Q9SAK5|APL_ARATH/3e-85/Myb family transcription factor APL OS=Arabidopsis thaliana GN=APL PE=2 SV=2	mus:103984394/3e-46/uncharacterized protein LOC103984394; K14317 nuclear pore complex protein Nup214	NA	PS51294/12.801/Myb-type HTH DNA-binding domain profile.	biological_process:GO:0006355//regulation of transcription, DNA-templated;cellular_component:GO:0005634//nucleus;molecular_function:GO:0003677//DNA binding;
CL6355.Contig5_All	1269	9.13	6.37	0.117517	0.876557	0.941217	*	3.75	4.57	0.169556	0.854853	0.920931	*	6.21	6.9	0.159552	0.85575	0.929609	*	1.71	7.23	1.01331	0.352335	0.599941	*	6.1	8.31	0.365288	0.634533	0.785521	*	7.54	12.12	0.632091	0.378538	0.657884	*	gi|357148807|ref|XP_003574901.1|/4.18398e-117/PREDICTED: protein ODORANT1-like [Brachypodium distachyon] &gt;gi|944063708|gb|KQJ99298.1| hypothetical protein BRADI_3g42430 [Brachypodium distachyon]	gi|960474310|ref|XM_003574853.3|/0.0/PREDICTED: Brachypodium distachyon protein ODORANT1-like (LOC100842162), mRNA	sp|Q50EX6|ODO1_PETHY/3e-71/Protein ODORANT1 OS=Petunia hybrida GN=ODO1 PE=2 SV=1	bdi:100842162/7e-118/protein ODORANT1-like; K09422 myb proto-oncogene protein, plant	ECU11g1690/6e-23/---	PF00249/2.8E-14/Myb-like DNA-binding domain	molecular_function:GO:0003677//DNA binding;
CL768.Contig4_All	3632	-	-	-	-	-	-	-	-	-	-	-	-	-	-	-	-	-	-	-	-	-	-	-	-	-	-	-	-	-	-	2.44	3.33	0.470896	0.774992	0.893048	*	gi|326514046|dbj|BAJ92173.1|/0/predicted protein [Hordeum vulgare subsp. vulgare] &gt;gi|364285653|gb|AEW48244.1| circadian clock associated 1 [Hordeum vulgare subsp. vulgare] &gt;gi|364285657|gb|AEW48246.1| circadian clock associated 1 [Hordeum vulgare subsp. vulgare] &gt;gi|397911976|gb|AFO69281.1| circadian clock associated 1 [Hordeum vulgare]	gi|241985162|dbj|AK332422.1|/0.0/Triticum aestivum cDNA, clone: WT003_P02, cultivar: Chinese Spring	sp|Q6R0H1|LHY_ARATH/2e-97/Protein LHY OS=Arabidopsis thaliana GN=LHY PE=1 SV=2	bdi:100838310/0.0/protein CCA1; K12133 MYB-related transcription factor LHY	NA	PTHR12802:SF43/3.5E-64/--	biological_process:GO:0006355//regulation of transcription, DNA-templated;cellular_component:GO:0005634//nucleus;molecular_function:GO:0003677//DNA binding;
Unigene34688_All	1444	7.76	0	-4.2256	0.00545921	0.0263101	Down	6.33	0	-3.98886	0.0116113	0.0479197	Down	13.34	0	-5.53356	0.000194179	0.00185592	Down	0.66	0	-1.36317	0.423287	0.656896	*	26.83	12.65	-1.05231	0.153684	0.360387	*	15.21	9.06	-0.517077	0.674261	0.832117	*	gi|326487268|dbj|BAJ89618.1|/3.03081e-114/predicted protein [Hordeum vulgare subsp. vulgare]	gi|334145748|gb|JF746995.1|/1e-168/Triticum aestivum R2R3 MYB transcriptional factor mRNA, complete cds	sp|P20025|MYB38_MAIZE/1e-92/Myb-related protein Zm38 OS=Zea mays PE=2 SV=1	osa:4346246/2e-98/OJ1479_B11.7; myb-related protein Zm38; K09422 myb proto-oncogene protein, plant	ECU11g1690/6e-22/---	PTHR10641:SF495/4.9E-118/--	NA
CL6355.Contig1_All	739	11.35	7.38	-0.0227524	0.973343	0.985533	*	2.3	5.58	1.00702	0.303693	0.546857	*	5.34	5.57	-0.0236388	0.97962	0.992699	*	4.27	8.51	0.28164	0.740119	0.852661	*	7.78	10	0.296897	0.640558	0.790211	*	7.49	10.11	0.353467	0.66285	0.824169	*	gi|357148807|ref|XP_003574901.1|/1.33909e-109/PREDICTED: protein ODORANT1-like [Brachypodium distachyon] &gt;gi|944063708|gb|KQJ99298.1| hypothetical protein BRADI_3g42430 [Brachypodium distachyon]	gi|960474310|ref|XM_003574853.3|/0.0/PREDICTED: Brachypodium distachyon protein ODORANT1-like (LOC100842162), mRNA	sp|Q50EX6|ODO1_PETHY/2e-69/Protein ODORANT1 OS=Petunia hybrida GN=ODO1 PE=2 SV=1	bdi:100842162/2e-110/protein ODORANT1-like; K09422 myb proto-oncogene protein, plant	ECU11g1690/3e-23/---	PTHR10641:SF455/4.9E-118/--	molecular_function:GO:0003677//DNA binding;
CL3687.Contig4_All	1327	58.09	10.86	-1.78424	8.64233e-05	0.000794312	Down	39.69	6.67	-2.56972	0.000944726	0.00597659	Down	104.31	11.07	-3.06193	0.000990269	0.00720987	Down	36.25	14.67	-1.99844	0.002162	0.0128076	Down	105.72	11.15	-3.1807	2.25692e-05	0.000265723	Down	254	18.29	-3.69826	3.33634e-08	1.09077e-06	Down	gi|125579761|gb|EAZ20907.1|/3.84423e-125/hypothetical protein OsJ_36546 [Oryza sativa Japonica Group]	gi|151419422|dbj|AK250773.1|/0.0/Hordeum vulgare subsp. vulgare cDNA clone: FLbaf86c09, mRNA sequence	sp|Q4JL76|MYBA2_ORYSJ/3e-118/Myb-related protein MYBAS2 OS=Oryza sativa subsp. japonica GN=MYBAS2 PE=2 SV=1	bdi:100839870/4e-122/myb-related protein MYBAS2-like; K09422 myb proto-oncogene protein, plant	ECU11g1690/6e-21/---	PF00249/2.5E-15/Myb-like DNA-binding domain	biological_process:GO:0006351//transcription, DNA-templated;molecular_function:GO:0003677//DNA binding;
CL768.Contig45_All	3410	1.64	0	-1.49348	0.352312	0.608426	*	1.7	0	-1.928	0.244383	0.476454	*	-	-	-	-	-	-	-	-	-	-	-	-	-	-	-	-	-	-	0	9.14	3.34592	0.0414784	0.154819	*	gi|326514046|dbj|BAJ92173.1|/0/predicted protein [Hordeum vulgare subsp. vulgare] &gt;gi|364285653|gb|AEW48244.1| circadian clock associated 1 [Hordeum vulgare subsp. vulgare] &gt;gi|364285657|gb|AEW48246.1| circadian clock associated 1 [Hordeum vulgare subsp. vulgare] &gt;gi|397911976|gb|AFO69281.1| circadian clock associated 1 [Hordeum vulgare]	gi|320091614|gb|HQ222606.1|/0.0/Triticum aestivum LHY mRNA, complete cds	sp|Q6R0H1|LHY_ARATH/4e-102/Protein LHY OS=Arabidopsis thaliana GN=LHY PE=1 SV=2	bdi:100838310/0.0/protein CCA1; K12133 MYB-related transcription factor LHY	NA	PTHR12802:SF43/3.5E-64/--	biological_process:GO:0006355//regulation of transcription, DNA-templated;cellular_component:GO:0005634//nucleus;molecular_function:GO:0003677//DNA binding;
CL4657.Contig4_All	1965	-	-	-	-	-	-	10.44	0.33	-4.0913	0.00072546	0.0047786	Down	49.62	0	-6.96697	7.02691e-07	1.52019e-05	Down	27.58	0	-6.9993	6.55345e-07	1.19529e-05	Down	41.1	0	-6.97813	1.4797e-07	3.44522e-06	Down	75.95	1.51	-4.92995	4.91336e-08	1.53076e-06	Down	gi|357123073|ref|XP_003563237.1|/3.15513e-176/PREDICTED: protein REVEILLE 1-like isoform X1 [Brachypodium distachyon] &gt;gi|944081287|gb|KQK16639.1| hypothetical protein BRADI_1g29680 [Brachypodium distachyon]	gi|359952783|gb|JF951942.1|/0.0/Triticum aestivum clone TaMYB59 MYB-related protein mRNA, complete cds	sp|F4KGY6|RVE1_ARATH/2e-46/Protein REVEILLE 1 OS=Arabidopsis thaliana GN=RVE1 PE=2 SV=1	bna:106401784/1e-38/protein LHY-like; K12133 MYB-related transcription factor LHY	NA	PTHR12802:SF37/3.0E-64/--	biological_process:GO:0006355//regulation of transcription, DNA-templated;cellular_component:GO:0005634//nucleus;molecular_function:GO:0003677//DNA binding;
CL6034.Contig3_All	2217	20.13	6.01	-1.14843	0.103431	0.269003	*	16.24	6.31	-1.41761	0.0268724	0.0937464	*	12.3	7.04	-0.710462	0.313531	0.585812	*	8.02	17.46	0.315423	0.647123	0.790971	*	17.94	14.08	-0.38297	0.451352	0.691273	*	13.31	12.88	-0.0867802	0.893312	0.953367	*	gi|475527763|gb|EMT07531.1|/0/Myb-like protein L [Aegilops tauschii]	gi|960458343|ref|XM_014897227.1|/0.0/PREDICTED: Brachypodium distachyon snRNA-activating protein complex subunit 4 (LOC100828457), transcript variant X6, mRNA	sp|Q9S7G7|MB3R1_ARATH/3e-20/Myb-related protein 3R-1 OS=Arabidopsis thaliana GN=MYB3R-1 PE=2 SV=1	bdi:100828457/0.0/snRNA-activating protein complex subunit 4; K09422 myb proto-oncogene protein, plant	YKR099w/1e-14/---	PS51294/16.32/Myb-type HTH DNA-binding domain profile.	molecular_function:GO:0003677//DNA binding;
CL10842.Contig7_All	1864	5.15	13.48	1.7456	0.105723	0.27322	*	4.81	15.49	1.38387	0.105273	0.265307	*	5.89	12.84	0.810302	0.45648	0.715267	*	8.11	33.25	1.32019	0.0433895	0.141449	*	0.33	4.13	2.80323	0.0383198	0.130654	*	1.33	9.8	2.22248	0.0862262	0.263295	*	gi|475610668|gb|EMT27812.1|/1.28855e-179/Putative Myb family transcription factor [Aegilops tauschii]	gi|960475596|ref|XM_010235784.2|/1e-113/PREDICTED: Brachypodium distachyon uncharacterized LOC104583488 (LOC104583488), mRNA	sp|Q9C616|KAN2_ARATH/5e-18/Probable transcription factor KAN2 OS=Arabidopsis thaliana GN=KAN2 PE=2 SV=1	brp:103860825/5e-17/two-component response regulator ARR2; K14491 two-component response regulator ARR-B family	NA	PTHR31314/6.8E-57/--	biological_process:GO:0006351//transcription, DNA-templated;
CL20160.Contig7_All	2050	44.48	88.55	1.6697	0.0393074	0.129371	*	32.47	132.96	1.84117	0.0447904	0.139561	*	10.92	208.01	3.54183	0.000869801	0.00647703	Up	8.49	861.13	5.58488	1.15698e-20	2.57337e-18	Up	41.18	24.72	-0.737867	0.225167	0.45821	*	38.92	259.66	2.33065	0.0267312	0.110983	*	gi|359952782|gb|AEV91181.1|/0/MYB-related protein [Triticum aestivum]	gi|32128957|gb|BT009406.1|/0.0/Triticum aestivum clone wlm96.pk054.b21:fis, full insert mRNA sequence	sp|F4KGY6|RVE1_ARATH/8e-47/Protein REVEILLE 1 OS=Arabidopsis thaliana GN=RVE1 PE=2 SV=1	ath:AT2G46830/2e-39/CCA1; protein CCA1; K12134 circadian clock associated 1	NA	PF00249/7.2E-14/Myb-like DNA-binding domain	biological_process:GO:0006351//transcription, DNA-templated;
CL3088.Contig2_All	2030	8.43	9.32	0.713445	0.304914	0.558423	*	7.99	9.45	0.0891471	0.898589	0.948789	*	14.65	13.78	-0.0353709	0.953361	0.987152	*	8.88	33.22	1.20534	0.0694698	0.201453	*	57.33	48.95	-0.266705	0.621655	0.775283	*	49.92	47.58	-0.0640015	0.896267	0.955098	*	gi|326530035|dbj|BAK08297.1|/0/predicted protein [Hordeum vulgare subsp. vulgare]	gi|960483796|ref|XM_003576455.3|/0.0/PREDICTED: Brachypodium distachyon probable transcription factor RL9 (LOC100842585), mRNA	sp|Q0J235|ROLL9_ORYSJ/0.0/Probable transcription factor RL9 OS=Oryza sativa subsp. japonica GN=RL9 PE=2 SV=2	mus:103984394/5e-13/uncharacterized protein LOC103984394; K14317 nuclear pore complex protein Nup214	NA	PTHR31496:SF3/3.6E-61/--	biological_process:GO:0006355//regulation of transcription, DNA-templated;cellular_component:GO:0005634//nucleus;molecular_function:GO:0003677//DNA binding;
CL11582.Contig2_All	1362	96.7	60.4	-0.0773514	0.825158	0.911845	*	69.43	63.27	-0.188218	0.669451	0.799582	*	69.92	64.19	-0.0558704	0.913483	0.964156	*	52.51	108.46	0.245874	0.486132	0.716618	*	109.28	103.06	-0.125864	0.736553	0.85782	*	122.93	119.1	-0.0359405	0.908324	0.961995	*	gi|359951776|gb|AEV91178.1|/7.08613e-150/MYB-related protein [Aegilops speltoides]	gi|359951775|gb|JF951938.1|/0.0/Aegilops speltoides clone TaMYB55 MYB-related protein mRNA, complete cds	sp|Q84ZL0|FH5_ORYSJ/3e-17/Formin-like protein 5 OS=Oryza sativa subsp. japonica GN=FH5 PE=2 SV=2	bna:106452528/4e-24/dnaJ homolog subfamily C member 2; K09522 DnaJ homolog subfamily C member 2	Rv3876/2e-09/---	SM00717/1.7E-5/SANT SWI3, ADA2, N-CoR and TFIIIB'' DNA-binding domains	biological_process:GO:0048767//root hair elongation;cellular_component:GO:0005783//endoplasmic reticulum;GO:0016021//integral component of membrane;GO:0005886//plasma membrane;molecular_function:GO:0003677//DNA binding;
Unigene20248_All	1291	4.19	2.99	0.16715	0.892035	0.949622	*	2.16	10.15	2.02055	0.05111	0.154304	*	2.65	18.36	2.62387	0.00245995	0.0152703	Up	13.13	27.82	0.498085	0.581653	0.763219	*	13.09	9.98	-0.442593	0.509027	0.738197	*	3.08	19.61	2.44244	0.00716006	0.0393191	Up	gi|357130731|ref|XP_003567000.1|/7.59128e-114/PREDICTED: myb-related protein Myb4-like [Brachypodium distachyon] &gt;gi|944073738|gb|KQK09222.1| hypothetical protein BRADI_2g46770 [Brachypodium distachyon]	gi|960465093|ref|XM_003566952.3|/1e-171/PREDICTED: Brachypodium distachyon myb-related protein Myb4-like (LOC100834402), mRNA	sp|Q9M2Y9|RAX3_ARATH/3e-54/Transcription factor RAX3 OS=Arabidopsis thaliana GN=RAX3 PE=2 SV=1	bdi:100834402/1e-114/myb-related protein Myb4-like; K09422 myb proto-oncogene protein, plant	ECU11g1690/5e-22/---	PF00249/1.8E-13/Myb-like DNA-binding domain	NA
CL5972.Contig12_All	1674	11.89	2.44	-1.14202	0.430929	0.676742	*	3.27	0	-3.33115	0.0410019	0.130382	*	15.66	0	-5.78065	7.37481e-05	0.000823093	Down	4.5	0.82	-2.41812	0.127782	0.309699	*	4	0	-3.60679	0.0292937	0.105912	*	4.53	0	-2.74648	0.0974118	0.286653	*	gi|326501624|dbj|BAK02601.1|/0/predicted protein [Hordeum vulgare subsp. vulgare]	gi|359952809|gb|JF951955.1|/0.0/Aegilops tauschii clone TaMYB72 MYB-related protein mRNA, complete cds	sp|Q9SAK5|APL_ARATH/3e-85/Myb family transcription factor APL OS=Arabidopsis thaliana GN=APL PE=2 SV=2	mus:103984394/3e-46/uncharacterized protein LOC103984394; K14317 nuclear pore complex protein Nup214	NA	PF00249/3.4E-20/Myb-like DNA-binding domain	biological_process:GO:0006355//regulation of transcription, DNA-templated;cellular_component:GO:0005634//nucleus;molecular_function:GO:0003677//DNA binding;
CL20888.Contig11_All	3085	55.56	6.25	-2.46515	1.18907e-05	0.000142713	Down	8.64	6.2	-0.53376	0.594612	0.777901	*	61.86	3.56	-3.9968	1.25351e-08	4.65104e-07	Down	15.5	7.65	-1.84013	0.0488869	0.155234	*	37.07	6.27	-2.51116	0.00116175	0.00766197	Down	27.94	4.24	-2.37166	0.00702926	0.0387103	Down	gi|326490555|dbj|BAJ84941.1|/0/predicted protein [Hordeum vulgare subsp. vulgare]	gi|359950743|gb|JF951922.1|/0.0/Aegilops speltoides clone TaMYB39 MYB-related protein mRNA, complete cds	sp|Q9LL45|TBP1_ORYSJ/2e-179/Telomere-binding protein 1 OS=Oryza sativa subsp. japonica GN=TBP1 PE=1 SV=2	smo:SELMODRAFT_442478/3e-33/hypothetical protein; K03255 protein TIF31	NA	PTHR21717/4.5E-133/--	NA
Unigene55652_All	2348	123.49	136.39	0.763665	0.00381007	0.0195478	*	84.34	198.1	1.11226	3.44616e-05	0.000348268	Up	123.78	260.88	1.07505	0.0034122	0.0199892	Up	79.72	345.8	1.29693	0.000294778	0.00238741	Up	130.81	335.79	1.28358	7.44769e-05	0.000741798	Up	153.61	301.71	0.990622	0.00262124	0.0173252	*	gi|474347305|gb|EMS62919.1|/0/Transcriptional adapter ADA2 [Triticum urartu]	gi|960460999|ref|XM_003559453.3|/0.0/PREDICTED: Brachypodium distachyon transcriptional adapter ADA2 (LOC100827824), mRNA	sp|Q75LL6|TADA2_ORYSJ/0.0/Transcriptional adapter ADA2 OS=Oryza sativa subsp. japonica GN=ADA2 PE=2 SV=2	bdi:100827824/0.0/transcriptional adapter ADA2; K11314 transcriptional adapter 2-alpha	YDR448w/3e-58/---	PTHR12374/7.1E-152/--	biological_process:GO:0006338//chromatin remodeling;GO:0006357//regulation of transcription from RNA polymerase II promoter;GO:0035066//positive regulation of histone acetylation;cellular_component:GO:0005634//nucleus;molecular_function:GO:0003677//DNA binding;GO:0004402//histone acetyltransferase activity;GO:0003713//transcription coactivator activity;GO:0003682//chromatin binding;GO:0008270//zi…
CL3653.Contig15_All	1765	0.35	0	-0.60269	0.638694	0.806734	*	3.98	2.44	-0.66646	0.633003	0.777901	*	1.37	17.23	3.35533	0.00420365	0.0237257	Up	24.98	7.04	-2.17402	0.0298756	0.106296	*	2.38	11.85	1.92913	0.103914	0.273727	*	3.72	11.31	1.48938	0.271423	0.553669	*	gi|475502934|gb|EMT04483.1|/1.97093e-73/Transcription factor MYB21 [Aegilops tauschii]	gi|32128569|gb|BT009018.1|/1e-101/Triticum aestivum clone wdk3c.pk006.n12:fis, full insert mRNA sequence	sp|Q9LDE1|MY108_ARATH/1e-34/Transcription factor MYB108 OS=Arabidopsis thaliana GN=MYB108 PE=1 SV=1	dosa:Os11t0684000-01/5e-47/Os11g0684000; Similar to Transcription factor MYB21 (Myb-related protein 21) (AtMYB21) (Myb homolog 3) (AtMyb3).; K09422 myb proto-oncogene protein, plant	ECU11g1690/3e-11/---	PF00249/1.3E-7/Myb-like DNA-binding domain	NA
CL5904.Contig3_All	667	-	-	-	-	-	-	0.59	0.33	-0.492037	0.7662	0.86865	*	-	-	-	-	-	-	-	-	-	-	-	-	-	-	-	-	-	-	0.68	0	-1.63014	0.317782	0.600794	*	gi|359950728|gb|AEV91154.1|/4.60236e-108/R2R3-MYB protein [Aegilops tauschii]	gi|359950727|gb|JF951914.1|/1e-163/Aegilops tauschii clone TaMYB31 R2R3-MYB protein mRNA, complete cds	sp|P81392|MYB06_ANTMA/7e-81/Myb-related protein 306 OS=Antirrhinum majus GN=MYB306 PE=2 SV=1	sita:101777784/1e-101/myb-related protein 306-like; K09422 myb proto-oncogene protein, plant	ECU11g1690/2e-23/---	PTHR10641/1.4E-123/--	molecular_function:GO:0003677//DNA binding;
CL3653.Contig20_All	1469	4.54	4.79	0.660123	0.526652	0.754	*	1.47	5.51	1.67358	0.192362	0.404453	*	5.97	21.97	1.73894	0.0381736	0.135978	*	3.89	18.15	1.3411	0.124799	0.305518	*	1.68	14.54	2.80966	0.00160401	0.010054	Up	12.67	8.71	-0.542905	0.481431	0.740277	*	gi|473801952|gb|EMS46598.1|/2.69942e-142/Transcription factor MYB21 [Triticum urartu]	gi|669026884|emb|HG670306.1|/1e-137/Triticum aestivum chromosome 3B, genomic scaffold, cultivar Chinese Spring	sp|Q9LDE1|MY108_ARATH/7e-58/Transcription factor MYB108 OS=Arabidopsis thaliana GN=MYB108 PE=1 SV=1	dosa:Os01t0128000-01/3e-113/Os01g0128000; Myb transcription factor domain containing protein.; K09422 myb proto-oncogene protein, plant	ECU11g1690/7e-26/---	PTHR10641:SF494/2.3E-122/--	NA
CL6984.Contig4_All	1550	21.65	14.67	0.00869382	0.986559	0.99232	*	23.69	11.98	-1.07343	0.0626383	0.180403	*	36.42	19.06	-0.809471	0.0920689	0.260243	*	32.54	17.23	-1.64607	0.00259678	0.01494	Down	38.37	26.13	-0.62932	0.301257	0.554959	*	46.18	18.06	-1.30705	0.00654729	0.0365642	Down	gi|326503780|dbj|BAJ86396.1|/1.29897e-134/predicted protein [Hordeum vulgare subsp. vulgare]	gi|51572281|gb|AY625680.1|/0.0/Triticum aestivum MYB transcription factor (MYB80) mRNA, complete cds	sp|Q8GUN5|PHL1_ARATH/4e-42/Protein PHR1-LIKE 1 OS=Arabidopsis thaliana GN=PHL1 PE=1 SV=1	mus:103984394/1e-34/uncharacterized protein LOC103984394; K14317 nuclear pore complex protein Nup214	NA	PTHR31314/6.4E-95/--	NA
Unigene21429_All	432	0.38	0	-0.563128	0.653474	0.806734	*	0.29	0	-0.709624	0.598976	0.777901	*	-	-	-	-	-	-	0	1.19	1.98253	0.269967	0.507698	*	1.72	0	-2.59804	0.129437	0.317854	*	0.68	1.06	0.380042	0.804606	0.907853	*	gi|937910126|dbj|BAS85046.1|/1.19527e-56/Os03g0578900, partial [Oryza sativa Japonica Group]	gi|836024727|ref|XM_004982471.2|/1e-86/PREDICTED: Setaria italica myb-related protein P-like (LOC101762688), mRNA	sp|Q0JIC2|GAM1_ORYSJ/4e-38/Transcription factor GAMYB OS=Oryza sativa subsp. japonica GN=GAM1 PE=2 SV=1	dosa:Os03t0578900-00/2e-57/Os03g0578900; Similar to MYB1.; K09422 myb proto-oncogene protein, plant	ECU11g1690/1e-19/---	PS50090/6.458/Myb-like domain profile.	molecular_function:GO:0003677//DNA binding;
CL13692.Contig5_All	1407	4.53	6.64	1.01685	0.388814	0.646894	*	12.68	8.03	-0.336654	0.840427	0.912452	*	1.11	20.82	3.99644	6.61114e-05	0.00075162	Up	0.91	13.91	2.80771	0.0193687	0.0758837	*	8.68	16.77	0.747459	0.542473	0.768119	*	8.84	23.37	1.47173	0.0775534	0.244356	*	gi|357125894|ref|XP_003564624.1|/2.28193e-175/PREDICTED: uncharacterized protein LOC100828575 [Brachypodium distachyon] &gt;gi|944067614|gb|KQK03098.1| hypothetical protein BRADI_2g05590 [Brachypodium distachyon]	gi|960471261|ref|XM_003564576.3|/0.0/PREDICTED: Brachypodium distachyon uncharacterized LOC100828575 (LOC100828575), mRNA	sp|Q2V9B0|MY1R1_SOLTU/2e-35/Transcription factor MYB1R1 OS=Solanum tuberosum PE=2 SV=1	spen:107022456/1e-06/formin-like protein 20; K02184 formin 2	NA	PF00249/4.2E-10/Myb-like DNA-binding domain	biological_process:GO:0006355//regulation of transcription, DNA-templated;GO:0009723//response to ethylene;cellular_component:GO:0005634//nucleus;molecular_function:GO:0003677//DNA binding;GO:0008270//zinc ion binding;
Unigene41102_All	1050	0.41	0.58	0.605529	0.712789	0.837498	*	0	0.35	0.610797	0.635603	0.777901	*	0	0.93	1.64842	0.339124	0.604738	*	1.3	3.7	0.851656	0.568961	0.761368	*	21.07	9	-1.23252	0.0532777	0.16789	*	11.29	18.06	0.541767	0.535464	0.787049	*	gi|357129411|ref|XP_003566355.1|/7.58746e-103/PREDICTED: transcription factor MYB44-like [Brachypodium distachyon] &gt;gi|944071307|gb|KQK06791.1| hypothetical protein BRADI_2g28910 [Brachypodium distachyon]	gi|960466613|ref|XM_003566307.3|/6e-94/PREDICTED: Brachypodium distachyon transcription factor MYB44-like (LOC100843551), mRNA	sp|Q9FDW1|MYB44_ARATH/1e-44/Transcription factor MYB44 OS=Arabidopsis thaliana GN=MYB44 PE=2 SV=1	sot:102603225/3e-51/TSF; transcription factor MYB44-like; K09422 myb proto-oncogene protein, plant	ECU11g1690/3e-26/---	PS51294/26.702/Myb-type HTH DNA-binding domain profile.	NA
CL768.Contig37_All	3431	0.76	40.44	5.69692	2.56555e-09	8.42413e-08	Up	7.74	127.95	2.98311	0.0483143	0.147871	*	80.16	150	0.999789	0.342395	0.605806	*	167.38	33.53	-2.96623	0.00660601	0.0320385	Down	32.4	67.57	0.537002	0.752846	0.867123	*	203.53	102.2	-0.822331	0.216666	0.485769	*	gi|326514046|dbj|BAJ92173.1|/0/predicted protein [Hordeum vulgare subsp. vulgare] &gt;gi|364285653|gb|AEW48244.1| circadian clock associated 1 [Hordeum vulgare subsp. vulgare] &gt;gi|364285657|gb|AEW48246.1| circadian clock associated 1 [Hordeum vulgare subsp. vulgare] &gt;gi|397911976|gb|AFO69281.1| circadian clock associated 1 [Hordeum vulgare]	gi|320091614|gb|HQ222606.1|/0.0/Triticum aestivum LHY mRNA, complete cds	sp|Q6R0H1|LHY_ARATH/4e-102/Protein LHY OS=Arabidopsis thaliana GN=LHY PE=1 SV=2	bdi:100838310/0.0/protein CCA1; K12133 MYB-related transcription factor LHY	NA	PTHR12802:SF43/3.5E-64/--	biological_process:GO:0006355//regulation of transcription, DNA-templated;cellular_component:GO:0005634//nucleus;molecular_function:GO:0003677//DNA binding;
CL768.Contig43_All	3899	0	10.36	4.86744	0.00138825	0.00839237	Up	0	46.41	3.75406	0.0231138	0.083268	*	1.28	15.54	3.05791	0.00847927	0.0419025	Up	9.77	38.05	1.01314	0.22387	0.451509	*	2.34	6.59	0.963042	0.542696	0.768218	*	16.07	17.65	0.0421456	0.971171	0.998316	*	gi|326514046|dbj|BAJ92173.1|/0/predicted protein [Hordeum vulgare subsp. vulgare] &gt;gi|364285653|gb|AEW48244.1| circadian clock associated 1 [Hordeum vulgare subsp. vulgare] &gt;gi|364285657|gb|AEW48246.1| circadian clock associated 1 [Hordeum vulgare subsp. vulgare] &gt;gi|397911976|gb|AFO69281.1| circadian clock associated 1 [Hordeum vulgare]	gi|397911975|gb|JN603242.1|/0.0/Hordeum vulgare circadian clock associated 1 (CCA1) mRNA, complete cds	sp|Q6R0H1|LHY_ARATH/2e-102/Protein LHY OS=Arabidopsis thaliana GN=LHY PE=1 SV=2	bdi:100838310/0.0/protein CCA1; K12133 MYB-related transcription factor LHY	NA	PTHR12802/4.5E-64/--	biological_process:GO:0006355//regulation of transcription, DNA-templated;cellular_component:GO:0005634//nucleus;molecular_function:GO:0003677//DNA binding;
CL11511.Contig5_All	973	23.3	21.5	0.552676	0.485931	0.729369	*	19.42	27.78	0.507553	0.449088	0.687218	*	5.28	38.25	2.94363	0.000200097	0.00190238	Up	80.76	74.67	-0.540238	0.599173	0.775832	*	277.24	159.69	-0.752374	0.346981	0.600421	*	55.5	108.51	0.958982	0.0328727	0.130001	*	gi|326527511|dbj|BAK08030.1|/9.97669e-147/predicted protein [Hordeum vulgare subsp. vulgare]	gi|242382828|emb|FP092070.1|/0.0/Phyllostachys edulis cDNA clone: bphylf042j13, full insert sequence	sp|Q9FDW1|MYB44_ARATH/4e-62/Transcription factor MYB44 OS=Arabidopsis thaliana GN=MYB44 PE=2 SV=1	zma:100281240/4e-128/pco081562, GRMZM2G145444; uncharacterized LOC100281240; K09422 myb proto-oncogene protein, plant	ECU11g1690/6e-30/---	PS51294/21.395/Myb-type HTH DNA-binding domain profile.	molecular_function:GO:0003677//DNA binding;
CL19039.Contig1_All	946	9.19	13.8	1.17759	0.0527779	0.162439	*	19.77	58.42	1.34702	0.027947	0.0967573	*	25.95	84.15	1.83044	0.000371727	0.00319386	Up	73.58	52.21	-1.19556	0.0773184	0.218361	*	15.58	29.77	0.844546	0.161848	0.370869	*	10.57	13.01	0.412157	0.566763	0.789718	*	gi|307941404|gb|ADN96004.1|/4.19223e-94/MYB1 [Leymus multicaulis]	gi|241987007|dbj|AK334268.1|/1e-136/Triticum aestivum cDNA, clone: WT009_B21, cultivar: Chinese Spring	sp|Q7XBH4|MYB4_ORYSJ/1e-69/Myb-related protein Myb4 OS=Oryza sativa subsp. japonica GN=MYB4 PE=2 SV=2	bdi:100837713/2e-86/myb-related protein Myb4-like; K09422 myb proto-oncogene protein, plant	ECU11g1690/2e-21/---	PF00249/5.8E-14/Myb-like DNA-binding domain	NA
CL7884.Contig2_All	650	4.24	1.87	-0.499849	0.641785	0.806734	*	1.98	2.83	0.278456	0.810526	0.895561	*	1.77	0.7	-0.994013	0.498047	0.742348	*	1.16	2.43	0.109682	0.935429	0.96654	*	3.39	5.46	0.617492	0.480932	0.711884	*	5.43	2.14	-1.26208	0.259702	0.537932	*	gi|944058418|gb|KQJ94008.1|/3.53537e-102/hypothetical protein BRADI_3g07988 [Brachypodium distachyon]	gi|960481883|ref|XM_010235732.2|/0.0/PREDICTED: Brachypodium distachyon uncharacterized LOC100839407 (LOC100839407), mRNA	NA	pda:103723235/7e-42/U3 small nucleolar RNA-associated protein 14-like; K14567 U3 small nucleolar RNA-associated protein 14	NA	PF13921/1.3E-5/Myb-like DNA-binding domain	molecular_function:GO:0003677//DNA binding;
Unigene74175_All	-	-	-	-	-	-	-	-	-	-	-	-	-	-	-	-	-	-	-	-	-	-	-	-	-	-	-	-	-	-	-	-	-	-	-	-	-	-	-	-	-	-	-	-
CL14203.Contig2_All	1857	9.39	0	-4.53283	0.0024022	0.0133026	Down	16.57	0	-5.80495	2.4434e-05	0.000258471	Down	28.16	0	-6.37332	7.09018e-06	0.000111073	Down	14.86	1.24	-3.96627	0.000501	0.00374696	Down	28.63	0	-6.54229	1.41538e-06	2.45457e-05	Down	39.29	0	-6.79656	1.37479e-07	3.75669e-06	Down	gi|357141399|ref|XP_003572210.1|/1.20973e-145/PREDICTED: probable transcription factor RL9 [Brachypodium distachyon] &gt;gi|944062741|gb|KQJ98331.1| hypothetical protein BRADI_3g36260 [Brachypodium distachyon]	gi|721661561|ref|XM_003572162.2|/1e-117/PREDICTED: Brachypodium distachyon probable transcription factor RL9 (LOC100829715), mRNA	sp|Q0J235|ROLL9_ORYSJ/2e-108/Probable transcription factor RL9 OS=Oryza sativa subsp. japonica GN=RL9 PE=2 SV=2	mus:103984394/3e-13/uncharacterized protein LOC103984394; K14317 nuclear pore complex protein Nup214	NA	PF00249/2.1E-12/Myb-like DNA-binding domain	biological_process:GO:0006351//transcription, DNA-templated;
CL11390.Contig1_All	1606	50.1	0.33	-5.7813	4.17326e-08	1.00295e-06	Down	27.27	0.69	-4.82274	4.90054e-07	8.39216e-06	Down	52.72	0	-7.24424	7.33688e-08	2.16952e-06	Down	34.98	0.41	-6.32635	5.54667e-09	1.70544e-07	Down	42.62	0	-7.06319	7.69479e-08	1.94796e-06	Down	52.79	0	-7.17086	1.46179e-08	5.28308e-07	Down	gi|359952806|gb|AEV91193.1|/1.18947e-146/MYB-related protein [Aegilops tauschii]	gi|241990692|dbj|AK330848.1|/0.0/Triticum aestivum cDNA, clone: SET5_H09, cultivar: Chinese Spring	sp|B4FT40|SMH2_MAIZE/2e-121/Single myb histone 2 OS=Zea mays GN=SMH2 PE=2 SV=1	bdi:100830626/2e-139/single myb histone 2-like; K09422 myb proto-oncogene protein, plant	NA	PF00249/2.0E-10/Myb-like DNA-binding domain	biological_process:GO:0006334//nucleosome assembly;GO:0031627//telomeric loop formation;cellular_component:GO:0000784//nuclear chromosome, telomeric region;GO:0000786//nucleosome;molecular_function:GO:0003691//double-stranded telomeric DNA binding;
CL9301.Contig2_All	1047	0.38	1.55	1.78916	0.241109	0.480284	*	0.34	1.06	0.842782	0.611714	0.777901	*	1.72	0.7	-1.02616	0.478188	0.728917	*	0.99	8.6	1.95258	0.206583	0.428239	*	9.66	4.8	-0.909131	0.477934	0.708812	*	0	7.5	4.02522	0.0103765	0.0529085	*	gi|475593139|gb|EMT22284.1|/3.99532e-112/Myb-related protein Zm1 [Aegilops tauschii]	gi|960464772|ref|XM_003569586.3|/2e-84/PREDICTED: Brachypodium distachyon myb-related protein Hv33-like (LOC100834497), mRNA	sp|P20024|MYB1_MAIZE/1e-82/Myb-related protein Zm1 OS=Zea mays PE=2 SV=1	dosa:Os02t0695200-01/1e-89/Os02g0695200; Similar to P-type R2R3 Myb protein (Fragment).; K09422 myb proto-oncogene protein, plant	ECU11g1690/2e-22/---	PTHR10641/1.9E-94/--	NA
CL20946.Contig3_All	1788	0.35	0.61	0.511714	0.755817	0.865625	*	0	0.72	1.03641	0.489745	0.709907	*	0.66	0.31	-0.519802	0.766652	0.882042	*	2.26	0	-3.3321	0.0572919	0.174292	*	30.36	84.31	1.37732	0.0506839	0.16162	*	80.43	66.75	-0.282458	0.778925	0.895569	*	gi|359950736|gb|AEV91158.1|/1.40141e-159/R2R3-MYB protein [Triticum aestivum]	gi|359950735|gb|JF951918.1|/0.0/Triticum aestivum clone TaMYB16 R2R3-MYB protein mRNA, complete cds	sp|Q8GWP0|MYB39_ARATH/1e-57/Transcription factor MYB39 OS=Arabidopsis thaliana GN=MYB39 PE=2 SV=1	dosa:Os04t0461000-01/2e-153/Os04g0461000; Similar to Myb-related transcription factor LBM1.; K09422 myb proto-oncogene protein, plant	ECU11g1690/4e-25/---	PTHR10641/2.7E-112/--	molecular_function:GO:0003677//DNA binding;
CL768.Contig29_All	3585	1.52	2.3	0.579624	0.725217	0.845954	*	0	5.71	3.75965	0.0186511	0.0701663	*	10.61	3.74	-0.76764	0.654098	0.805877	*	20.41	0	-6.62057	2.92937e-06	4.4307e-05	Down	12.7	27.73	0.465521	0.785912	0.887836	*	3.48	14.59	1.60189	0.308169	0.595705	*	gi|326514046|dbj|BAJ92173.1|/0/predicted protein [Hordeum vulgare subsp. vulgare] &gt;gi|364285653|gb|AEW48244.1| circadian clock associated 1 [Hordeum vulgare subsp. vulgare] &gt;gi|364285657|gb|AEW48246.1| circadian clock associated 1 [Hordeum vulgare subsp. vulgare] &gt;gi|397911976|gb|AFO69281.1| circadian clock associated 1 [Hordeum vulgare]	gi|397911975|gb|JN603242.1|/0.0/Hordeum vulgare circadian clock associated 1 (CCA1) mRNA, complete cds	sp|Q6R0H1|LHY_ARATH/2e-102/Protein LHY OS=Arabidopsis thaliana GN=LHY PE=1 SV=2	bdi:100838310/0.0/protein CCA1; K12133 MYB-related transcription factor LHY	NA	PTHR12802:SF43/3.5E-64/--	biological_process:GO:0006355//regulation of transcription, DNA-templated;cellular_component:GO:0005634//nucleus;molecular_function:GO:0003677//DNA binding;
CL4497.Contig4_All	2610	53.06	35.7	0.0221234	0.958234	0.978759	*	36.26	45.62	0.183744	0.710006	0.830384	*	36.77	53.34	0.486983	0.385838	0.651584	*	14.51	80.29	1.71189	0.00338381	0.0185421	Up	42.79	89.98	0.999931	0.0304096	0.109149	*	74.19	68.58	-0.111228	0.78711	0.899161	*	gi|474244500|gb|EMS59931.1|/4.60084e-157/Cyclin-D-binding Myb-like transcription factor 1 [Triticum urartu]	gi|960454832|ref|XM_010229085.2|/1e-119/PREDICTED: Brachypodium distachyon RNA polymerase I termination factor-like (LOC100836714), transcript variant X1, mRNA	sp|Q8H0U8|RH42_ARATH/7e-17/DEAD-box ATP-dependent RNA helicase 42 OS=Arabidopsis thaliana GN=RH42 PE=1 SV=2	ath:AT1G20920/1e-15/DEAD Box RNA Helicase RCF1; K12811 ATP-dependent RNA helicase DDX46/PRP5 [EC:3.6.4.13]	YDR026c/3e-14/---	PS50090/4.089/Myb-like domain profile.	NA
CL3687.Contig9_All	1183	3.39	7.41	1.60483	0.129375	0.315351	*	4	12.35	1.56732	0.133249	0.314314	*	12.3	26.43	0.965402	0.272835	0.535953	*	4.85	41.53	2.23473	0.000329368	0.00262538	Up	3.71	45.19	3.42886	1.60718e-08	4.95003e-07	Up	25.52	47.13	0.712197	0.422691	0.706617	*	gi|475616494|gb|EMT29777.1|/7.25877e-125/Myb-related protein MYBAS1 [Aegilops tauschii]	gi|960485761|ref|XM_014902484.1|/0.0/PREDICTED: Brachypodium distachyon myb-related protein MYBAS1-like (LOC100842686), transcript variant X3, mRNA	sp|Q53NK6|MYBA1_ORYSJ/2e-103/Myb-related protein MYBAS1 OS=Oryza sativa subsp. japonica GN=MYBAS1 PE=2 SV=1	dosa:Os11t0700500-01/4e-102/Os11g0700500; Similar to Snapdragon myb protein 305 homolog.; K09422 myb proto-oncogene protein, plant	ECU11g1690/7e-23/---	PF00249/3.6E-15/Myb-like DNA-binding domain	biological_process:GO:0006355//regulation of transcription, DNA-templated;cellular_component:GO:0005634//nucleus;molecular_function:GO:0003677//DNA binding;
CL20888.Contig17_All	2479	19.77	8.87	-0.617384	0.519155	0.751075	*	11.02	5.77	-0.886056	0.483815	0.709907	*	35.18	10.05	-1.84077	0.0557175	0.180821	*	23.8	24.69	-0.775254	0.285828	0.523388	*	16.89	4.3	-1.61582	0.196934	0.423945	*	31.43	10.59	-1.48127	0.146793	0.378549	*	gi|326490555|dbj|BAJ84941.1|/0/predicted protein [Hordeum vulgare subsp. vulgare]	gi|960471128|ref|XM_010234572.2|/0.0/PREDICTED: Brachypodium distachyon telomere-binding protein 1 (LOC100834090), transcript variant X3, mRNA	sp|Q9LL45|TBP1_ORYSJ/3e-176/Telomere-binding protein 1 OS=Oryza sativa subsp. japonica GN=TBP1 PE=1 SV=2	smo:SELMODRAFT_442478/3e-33/hypothetical protein; K03255 protein TIF31	NA	SM00717/1.9E-6/SANT SWI3, ADA2, N-CoR and TFIIIB'' DNA-binding domains	NA
Unigene9374_All	1095	4.44	0	-3.64758	0.0203965	0.076887	*	7.24	0	-4.62366	0.00192724	0.0108779	Down	2.51	0	-3.24542	0.0578527	0.186102	*	10.03	0.72	-3.81974	0.00173168	0.0106489	Down	0.67	0	-1.22052	0.4455	0.689882	*	1.01	0	-2.01849	0.222953	0.492922	*	gi|475468713|gb|EMT02284.1|/2.28674e-97/Transcription factor MYB39 [Aegilops tauschii]	gi|514803542|ref|XM_004976601.1|/1e-95/PREDICTED: Setaria italica transcription factor MYB39 (LOC101758451), mRNA	sp|P20025|MYB38_MAIZE/8e-50/Myb-related protein Zm38 OS=Zea mays PE=2 SV=1	bdi:100831814/1e-87/transcription factor MYB39; K09422 myb proto-oncogene protein, plant	ECU11g1690/5e-19/---	PF00249/8.5E-15/Myb-like DNA-binding domain	NA
CL19396.Contig5_All	2100	343.68	0.88	-7.42349	6.33153e-22	1.63439e-19	Down	149.94	0	-8.56777	8.58114e-13	5.23555e-11	Down	39.05	0	-6.74333	1.91381e-06	3.60556e-05	Down	21.09	0	-6.69522	2.02966e-06	3.20575e-05	Down	15.98	0	-5.73084	6.07919e-05	0.000622944	Down	11.3	0.3	-4.09168	0.000625077	0.00521172	Down	gi|359952792|gb|AEV91186.1|/0/MYB-related protein [Triticum aestivum]	gi|151419443|dbj|AK250795.1|/0.0/Hordeum vulgare subsp. vulgare cDNA clone: FLbaf91j11, mRNA sequence	sp|Q8GUN5|PHL1_ARATH/2e-41/Protein PHR1-LIKE 1 OS=Arabidopsis thaliana GN=PHL1 PE=1 SV=1	mus:103984394/2e-30/uncharacterized protein LOC103984394; K14317 nuclear pore complex protein Nup214	NA	PS51294/12.67/Myb-type HTH DNA-binding domain profile.	biological_process:GO:0006355//regulation of transcription, DNA-templated;cellular_component:GO:0005634//nucleus;molecular_function:GO:0003677//DNA binding;
CL6423.Contig2_All	1620	-	-	-	-	-	-	-	-	-	-	-	-	0.32	0	-0.751377	0.605681	0.79401	*	1.21	0	-2.10101	0.240921	0.475236	*	-	-	-	-	-	-	-	-	-	-	-	-	gi|326506284|dbj|BAJ86460.1|/4.44253e-125/predicted protein [Hordeum vulgare subsp. vulgare]	gi|960490073|ref|XM_003575514.3|/1e-118/PREDICTED: Brachypodium distachyon transcription factor MYB44-like (LOC100823903), mRNA	sp|Q9FDW1|MYB44_ARATH/3e-65/Transcription factor MYB44 OS=Arabidopsis thaliana GN=MYB44 PE=2 SV=1	sita:101754396/3e-111/transcription factor MYB44-like; K09422 myb proto-oncogene protein, plant	ECU11g1690/2e-28/---	PTHR10641/2.2E-97/--	NA
CL6423.Contig4_All	2049	53.03	28.08	-0.146409	0.849008	0.925699	*	18.31	29.28	0.591094	0.366237	0.607194	*	34.78	61.08	1.02308	0.149232	0.364786	*	92.76	54.64	-1.3939	0.0217558	0.08316	*	26.8	23.85	-0.21497	0.711334	0.84109	*	20.03	36.94	0.989272	0.190156	0.445705	*	gi|326506284|dbj|BAJ86460.1|/3.48105e-141/predicted protein [Hordeum vulgare subsp. vulgare]	gi|960490073|ref|XM_003575514.3|/1e-117/PREDICTED: Brachypodium distachyon transcription factor MYB44-like (LOC100823903), mRNA	sp|Q9FDW1|MYB44_ARATH/1e-68/Transcription factor MYB44 OS=Arabidopsis thaliana GN=MYB44 PE=2 SV=1	bdi:100823903/6e-131/transcription factor MYB44-like; K09422 myb proto-oncogene protein, plant	ECU11g1690/2e-28/---	PF13921/2.6E-16/Myb-like DNA-binding domain	NA
CL4252.Contig4_All	1124	28.3	42.17	1.1905	0.0167207	0.0656557	*	33.95	49.85	0.569739	0.373405	0.612747	*	24.57	32.65	0.401706	0.609623	0.79401	*	9.86	68.76	1.85832	0.00950465	0.0431269	Up	7.01	2.77	-1.04301	0.497744	0.728049	*	10.21	11.72	0.0692731	0.954294	0.989556	*	gi|475365263|gb|EMT00513.1|/4.68855e-69/Myb-like protein J [Aegilops tauschii]	gi|359950745|gb|JF951923.1|/1e-116/Aegilops speltoides clone TaMYB40 MYB-related protein mRNA, complete cds	sp|Q2V9B0|MY1R1_SOLTU/5e-26/Transcription factor MYB1R1 OS=Solanum tuberosum PE=2 SV=1	cre:CHLREDRAFT_165812/5e-21/hypothetical protein; K08869 aarF domain-containing kinase	NA	PTHR25040/3.1E-48/--	biological_process:GO:0006355//regulation of transcription, DNA-templated;cellular_component:GO:0005634//nucleus;molecular_function:GO:0003677//DNA binding;
CL12513.Contig4_All	1613	58.92	71.07	0.878983	0.0113795	0.0481157	*	35.92	76.94	1.02503	0.0888714	0.234192	*	71.47	125.87	0.926526	0.0570773	0.184164	*	67.81	159.91	0.380514	0.414286	0.651368	*	49.39	74.55	0.493484	0.346616	0.600073	*	81.15	77.69	-0.00317313	0.995171	0.999328	*	gi|110224485|emb|CAJ53899.1|/4.94436e-84/transcription factor MybS3 [Hordeum vulgare subsp. vulgare] &gt;gi|145280056|emb|CAI84067.1| Mybst1 protein [Hordeum vulgare subsp. vulgare] &gt;gi|326530584|dbj|BAJ97718.1| predicted protein [Hordeum vulgare subsp. vulgare]	gi|110224484|emb|AM180263.1|/0.0/Hordeum vulgare mybS3 gene for transcription factor MybS3, exons 1-3	sp|Q2V9B0|MY1R1_SOLTU/2e-39/Transcription factor MYB1R1 OS=Solanum tuberosum PE=2 SV=1	osa:4336217/6e-07/ATP-dependent DNA helicase Q-like 5; K10730 ATP-dependent DNA helicase Q4 [EC:3.6.4.12]	NA	SM00717/1.0E-10/SANT SWI3, ADA2, N-CoR and TFIIIB'' DNA-binding domains	biological_process:GO:0006355//regulation of transcription, DNA-templated;GO:0009723//response to ethylene;cellular_component:GO:0005634//nucleus;GO:0009536//plastid;molecular_function:GO:0003677//DNA binding;GO:0008270//zinc ion binding;
Unigene35497_All	3785	37.39	16.5	-0.503291	0.440205	0.68652	0.842782	27.71	29.76	-0.0418802	0.937647	0.975635	*	45.4	34.05	-0.462071	0.435064	0.700439	*	41.15	38.57	-0.895754	0.042722	0.139867	*	36.7	30.37	-0.31158	0.512462	0.74115	*	23.96	23.91	0.0466486	0.924311	0.971038	*	gi|475597049|gb|EMT23519.1|/0/Transcription factor TFIIIB component B&apos;&apos; [Aegilops tauschii]	gi|151418728|dbj|AK250079.1|/0.0/Hordeum vulgare subsp. vulgare cDNA clone: FLbaf66i09, mRNA sequence	NA	bdi:100834115/1e-139/transcription factor TFIIIB component B''-like; K15198 transcription factor TFIIIB component B''	SPCC1919.14c/2e-13/---	PS51293/10.102/SANT domain profile.	NA
CL4923.Contig5_All	2313	869.46	20.66	-4.7285	1.76326e-45	2.85119e-42	Down	311.71	27.66	-3.56341	4.80451e-17	5.84182e-15	Down	491.44	25.68	-4.21917	2.65542e-23	1.51918e-20	Down	240.16	29.2	-3.73941	2.61513e-08	6.88658e-07	Down	310.8	5.85	-5.5816	4.03178e-18	1.05462e-15	Down	525.82	12	-5.33259	4.28037e-28	6.21997e-25	Down	gi|669028568|emb|CDM82427.1|/0/unnamed protein product [Triticum aestivum]	gi|359952797|gb|JF951949.1|/0.0/Triticum aestivum clone TaMYB66 MYB-related protein mRNA, complete cds	sp|Q5NAN5|GLK2_ORYSJ/7e-178/Probable transcription factor GLK2 OS=Oryza sativa subsp. japonica GN=GLK2 PE=2 SV=1	bpg:Bathy15g00870/3e-17/type-b response regulator; K14491 two-component response regulator ARR-B family	Rv3876/2e-08/---	PS51294/14.096/Myb-type HTH DNA-binding domain profile.	biological_process:GO:0006355//regulation of transcription, DNA-templated;cellular_component:GO:0005634//nucleus;molecular_function:GO:0003677//DNA binding;
Unigene28942_All	704	1.46	5.56	2.04063	0.0926139	0.247822	*	1.08	5.04	1.75294	0.230465	0.458542	*	1.42	1.24	0.1165	0.939286	0.979669	*	0.58	10.31	2.89509	0.011593	0.0504857	*	6.12	6.79	0.138759	0.875706	0.937431	*	7.15	10.57	0.44348	0.60697	0.789718	*	gi|992166546|gb|KXG27912.1|/2.65824e-64/hypothetical protein SORBI_005G062000 [Sorghum bicolor]	gi|960486781|ref|XM_003576186.3|/1e-130/PREDICTED: Brachypodium distachyon myb-related protein 308 (LOC100835967), mRNA	sp|Q9SZP1|MYB4_ARATH/5e-64/Transcription repressor MYB4 OS=Arabidopsis thaliana GN=MYB4 PE=1 SV=1	mus:103995693/6e-64/myb-related protein 308-like; K09422 myb proto-oncogene protein, plant	ECU11g1690/5e-23/---	SM00717/4.4E-17/SANT SWI3, ADA2, N-CoR and TFIIIB'' DNA-binding domains	NA
CL20160.Contig4_All	2156	12.97	38.01	2.14183	0.0295354	0.103649	*	14.38	81.86	2.24294	0.0213625	0.0782576	*	3.32	129.89	4.27627	0.000267539	0.00242627	Up	3.36	427.71	6.03335	3.19213e-25	1.17491e-22	Up	17.15	8.97	-0.966268	0.147162	0.349069	*	11.65	137.45	3.08313	0.00270485	0.0177649	Up	gi|359952782|gb|AEV91181.1|/0/MYB-related protein [Triticum aestivum]	gi|32128957|gb|BT009406.1|/0.0/Triticum aestivum clone wlm96.pk054.b21:fis, full insert mRNA sequence	sp|F4KGY6|RVE1_ARATH/8e-45/Protein REVEILLE 1 OS=Arabidopsis thaliana GN=RVE1 PE=2 SV=1	sita:101764638/5e-39/protein LHY; K12133 MYB-related transcription factor LHY	NA	PS51294/20.276/Myb-type HTH DNA-binding domain profile.	biological_process:GO:0006351//transcription, DNA-templated;
CL20777.Contig3_All	1307	-	-	-	-	-	-	-	-	-	-	-	-	-	-	-	-	-	-	0.33	0.36	-0.0724786	0.967319	0.980991	*	7.37	9.67	0.225269	0.880921	0.940372	*	7.75	10.35	0.55931	0.677512	0.83424	*	gi|475606599|gb|EMT26451.1|/4.23608e-112/Myb-like protein G [Aegilops tauschii]	gi|960454877|ref|XM_010229157.2|/2e-76/PREDICTED: Brachypodium distachyon protein REVEILLE 5-like (LOC100834369), mRNA	sp|Q8H0W3|RVE6_ARATH/7e-43/Protein REVEILLE 6 OS=Arabidopsis thaliana GN=RVE6 PE=2 SV=1	bna:106407083/8e-24/protein LHY-like; K12133 MYB-related transcription factor LHY	NA	PS51294/16.441/Myb-type HTH DNA-binding domain profile.	biological_process:GO:0006351//transcription, DNA-templated;
CL13699.Contig4_All	1118	6.5	3.02	-0.402525	0.669644	0.808795	*	1.03	2.46	0.926568	0.49414	0.714216	*	7.45	8.89	0.236737	0.760966	0.879366	*	4.39	7.34	-0.017167	0.987842	0.992972	*	13.57	19.63	0.477104	0.353293	0.603892	*	11.56	14.02	0.257322	0.719478	0.862779	*	gi|475490418|gb|EMT03495.1|/1.69948e-87/Putative Myb family transcription factor [Aegilops tauschii]	gi|359952779|gb|JF951940.1|/1e-82/Aegilops speltoides clone TaMYB57 MYB-related protein mRNA, complete cds	sp|Q93WJ9|KAN1_ARATH/8e-16/Transcription repressor KAN1 OS=Arabidopsis thaliana GN=KAN1 PE=1 SV=1	mus:103984394/1e-13/uncharacterized protein LOC103984394; K14317 nuclear pore complex protein Nup214	NA	PTHR31314/1.2E-41/--	biological_process:GO:0006351//transcription, DNA-templated;
CL3269.Contig4_All	1130	0.41	0	-0.528416	0.666672	0.806734	*	15.72	0	-5.24361	0.000344625	0.00253529	Down	12.68	67.5	2.32378	0.0566065	0.182985	*	344.55	4.01	-6.49779	2.7891e-13	2.07047e-11	Down	17.41	21.82	0.23106	0.862115	0.929614	*	13.18	22.81	0.880195	0.50265	0.75923	*	gi|326499902|dbj|BAJ90786.1|/2.56164e-83/predicted protein [Hordeum vulgare subsp. vulgare]	gi|960470524|ref|XM_003566464.3|/9e-78/PREDICTED: Brachypodium distachyon protein REVEILLE 6-like (LOC100839195), mRNA	sp|Q8H0W3|RVE6_ARATH/5e-32/Protein REVEILLE 6 OS=Arabidopsis thaliana GN=RVE6 PE=2 SV=1	thj:104825910/1e-19/protein LHY-like; K12133 MYB-related transcription factor LHY	Cgl1939/3e-06/---	PTHR12802/6.2E-32/--	NA
CL13699.Contig1_All	1041	16.34	7.87	-0.421965	0.558676	0.782818	*	6.98	11.51	0.662521	0.377121	0.617107	*	19.98	19.47	-0.045429	0.954595	0.987793	*	12.5	18.61	-0.165645	0.831496	0.914273	*	23.99	43.54	0.779809	0.115461	0.29435	*	30.39	35.61	0.272805	0.629183	0.800685	*	gi|475490418|gb|EMT03495.1|/5.2056e-88/Putative Myb family transcription factor [Aegilops tauschii]	gi|359952779|gb|JF951940.1|/1e-82/Aegilops speltoides clone TaMYB57 MYB-related protein mRNA, complete cds	sp|Q93WJ9|KAN1_ARATH/7e-16/Transcription repressor KAN1 OS=Arabidopsis thaliana GN=KAN1 PE=1 SV=1	mus:103984394/1e-13/uncharacterized protein LOC103984394; K14317 nuclear pore complex protein Nup214	NA	PTHR31314/1.2E-41/--	biological_process:GO:0006351//transcription, DNA-templated;
CL4657.Contig3_All	1914	-	-	-	-	-	-	-	-	-	-	-	-	1.03	0	-1.55419	0.364104	0.628741	*	-	-	-	-	-	-	-	-	-	-	-	-	-	-	-	-	-	-	gi|357123073|ref|XP_003563237.1|/1.24117e-177/PREDICTED: protein REVEILLE 1-like isoform X1 [Brachypodium distachyon] &gt;gi|944081287|gb|KQK16639.1| hypothetical protein BRADI_1g29680 [Brachypodium distachyon]	gi|359950751|gb|JF951926.1|/0.0/Triticum aestivum clone TaMYB43 MYB-related protein mRNA, complete cds	sp|F4KGY6|RVE1_ARATH/4e-44/Protein REVEILLE 1 OS=Arabidopsis thaliana GN=RVE1 PE=2 SV=1	bna:106401784/1e-38/protein LHY-like; K12133 MYB-related transcription factor LHY	NA	PF00249/3.1E-14/Myb-like DNA-binding domain	biological_process:GO:0006355//regulation of transcription, DNA-templated;cellular_component:GO:0005634//nucleus;molecular_function:GO:0003677//DNA binding;
CL3653.Contig6_All	1085	-	-	-	-	-	-	1.64	1.41	-0.338649	0.791814	0.885293	*	3.39	21.21	2.6218	0.00573174	0.0305637	Up	2.64	3.14	-0.520533	0.630974	0.790971	*	4.76	7.95	0.643286	0.468285	0.699338	*	11.64	19	0.880179	0.37374	0.652792	*	gi|473801952|gb|EMS46598.1|/7.44421e-125/Transcription factor MYB21 [Triticum urartu]	gi|32128569|gb|BT009018.1|/1e-143/Triticum aestivum clone wdk3c.pk006.n12:fis, full insert mRNA sequence	sp|Q9LDE1|MY108_ARATH/2e-60/Transcription factor MYB108 OS=Arabidopsis thaliana GN=MYB108 PE=1 SV=1	dosa:Os01t0128000-01/5e-103/Os01g0128000; Myb transcription factor domain containing protein.; K09422 myb proto-oncogene protein, plant	ECU11g1690/4e-25/---	PTHR10641:SF494/3.9E-123/--	NA
CL20002.Contig9_All	994	0	0.29	0.737287	0.585704	0.797939	*	0.74	0	-1.03376	0.489762	0.709907	*	1.7	14.23	2.85632	0.0145351	0.0642662	*	68.97	2.73	-4.63908	4.56385e-05	0.000484137	Down	8.15	21.04	1.25895	0.0874509	0.241659	*	3.09	15.42	2.18709	0.0627299	0.209678	*	gi|326498297|dbj|BAJ98576.1|/4.70477e-83/predicted protein [Hordeum vulgare subsp. vulgare]	gi|960464559|ref|XM_003567248.3|/1e-156/PREDICTED: Brachypodium distachyon transcription factor DIVARICATA-like (LOC100835709), mRNA	sp|Q8S9H7|DIV_ANTMA/5e-41/Transcription factor DIVARICATA OS=Antirrhinum majus GN=DIVARICATA PE=2 SV=1	dosa:Os02t0120200-01/2e-09/Os02g0120200, PLDkappa, PHOSPHOLIPASE_D_kappa; Similar to Phospholipase D nu-2 (Fragment).; K01115 phospholipase D1/2 [EC:3.1.4.4]	DR2133/4e-06/---	PS51294/17.856/Myb-type HTH DNA-binding domain profile.	biological_process:GO:0006355//regulation of transcription, DNA-templated;cellular_component:GO:0005634//nucleus;molecular_function:GO:0003677//DNA binding;
CL4252.Contig3_All	1165	31.59	32.19	0.705741	0.264522	0.512365	*	52.51	24.33	-1.12892	0.0818811	0.220993	*	41.56	18.28	-1.14359	0.0491855	0.164488	*	17.36	72.36	1.18355	0.0361707	0.123584	*	10.1	6.21	-0.735421	0.283916	0.536031	*	24.52	3.94	-2.36368	0.0428109	0.158403	*	gi|475365263|gb|EMT00513.1|/4.92268e-69/Myb-like protein J [Aegilops tauschii]	gi|359950745|gb|JF951923.1|/1e-119/Aegilops speltoides clone TaMYB40 MYB-related protein mRNA, complete cds	sp|Q2V9B0|MY1R1_SOLTU/5e-26/Transcription factor MYB1R1 OS=Solanum tuberosum PE=2 SV=1	cre:CHLREDRAFT_165812/6e-21/hypothetical protein; K08869 aarF domain-containing kinase	NA	PTHR25040/3.1E-48/--	biological_process:GO:0006355//regulation of transcription, DNA-templated;cellular_component:GO:0005634//nucleus;molecular_function:GO:0003677//DNA binding;
CL21383.Contig1_All	367	1.55	0.91	-0.0618509	0.965564	0.981328	*	0.29	1.08	0.597657	0.719658	0.837597	*	2.9	0	-3.10588	0.0733787	0.221297	*	0.61	1.24	0.107255	0.947296	0.971426	*	1.36	1.02	-0.311317	0.835453	0.914244	*	1.71	3.09	0.668326	0.624593	0.79749	*	gi|326518716|dbj|BAJ92519.1|/2.04587e-56/predicted protein [Hordeum vulgare subsp. vulgare]	gi|359950725|gb|JF951913.1|/1e-107/Triticum carthlicum clone TaMYB30 R2R3-MYB protein mRNA, complete cds	sp|Q9S7L2|MYB98_ARATH/8e-09/Transcription factor MYB98 OS=Arabidopsis thaliana GN=MYB98 PE=2 SV=1	sita:101766438/1e-50/uncharacterized LOC101766438; K09422 myb proto-oncogene protein, plant	ECU11g1690/3e-06/---	PF00249/6.6E-12/Myb-like DNA-binding domain	NA
CL5904.Contig15_All	737	2.57	0	-2.69542	0.103102	0.26834	*	1.11	0	-1.36906	0.388098	0.626071	*	0.71	0	-1.65467	0.341449	0.604738	*	2.29	0	-3.23407	0.0666167	0.19507	*	1.36	0	-2.72127	0.109058	0.282376	*	0.69	0	-1.13243	0.456366	0.723168	*	gi|326510183|dbj|BAJ87308.1|/9.67728e-92/predicted protein [Hordeum vulgare subsp. vulgare]	gi|359950713|gb|JF951907.1|/1e-142/Triticum aestivum clone TaMYB24 R2R3-MYB protein mRNA, complete cds	sp|P81392|MYB06_ANTMA/2e-67/Myb-related protein 306 OS=Antirrhinum majus GN=MYB306 PE=2 SV=1	sita:101756832/6e-86/transcription factor MYB30-like; K09422 myb proto-oncogene protein, plant	ECU11g1690/1e-22/---	PF00249/3.2E-14/Myb-like DNA-binding domain	molecular_function:GO:0003677//DNA binding;
CL17331.Contig2_All	1160	13.13	2.49	-1.67644	0.0876365	0.238532	*	11.53	4.54	-1.36912	0.0585067	0.171474	*	15.94	11.86	-0.272745	0.681504	0.825888	*	10.06	10.82	-0.571097	0.393452	0.636016	*	10.74	8.95	-0.316344	0.668729	0.810591	*	14.36	5.4	-1.2802	0.115125	0.321253	*	gi|475584477|gb|EMT19786.1|/1.36048e-103/Putative Myb family transcription factor [Aegilops tauschii]	gi|242388773|emb|FP100203.1|/1e-79/Phyllostachys edulis cDNA clone: bphylf053h02, full insert sequence	sp|Q9C616|KAN2_ARATH/4e-30/Probable transcription factor KAN2 OS=Arabidopsis thaliana GN=KAN2 PE=2 SV=1	mus:103984394/1e-12/uncharacterized protein LOC103984394; K14317 nuclear pore complex protein Nup214	NA	PTHR31496:SF2/6.1E-64/--	NA
Unigene9900_All	1226	0.76	1.61	0.987242	0.538616	0.76439	*	1.7	0.33	-1.42606	0.378223	0.618166	*	0	5.27	4.15976	0.0120676	0.0555401	*	3.72	3.24	-0.458513	0.77797	0.878224	*	2.36	5.86	1.12269	0.281331	0.533556	*	4.48	10.61	1.32787	0.229331	0.495914	*	gi|475591105|gb|EMT21654.1|/5.63422e-95/Transcription factor MYB39 [Aegilops tauschii]	gi|721634234|ref|XM_003565656.2|/1e-135/PREDICTED: Brachypodium distachyon myb-related protein P-like (LOC100828073), mRNA	sp|P27898|MYBP_MAIZE/2e-57/Myb-related protein P OS=Zea mays GN=P PE=2 SV=1	obr:102699602/2e-89/transcription factor MYB39-like; K09422 myb proto-oncogene protein, plant	ECU11g1690/1e-21/---	PS51294/15.946/Myb-type HTH DNA-binding domain profile.	NA
CL5904.Contig2_All	1238	6.88	2.85	-0.645701	0.522308	0.751075	*	14.27	4.49	-1.64373	0.0271717	0.0945978	*	51.21	23.5	-0.871376	0.161363	0.385963	*	77.22	47.76	-1.30197	0.0900543	0.242882	*	74.85	26.39	-1.52153	0.00476172	0.024703	Down	49.09	25.22	-0.830614	0.167186	0.409831	*	gi|359950722|gb|AEV91151.1|/3.07287e-135/R2R3-MYB protein [Triticum aestivum] &gt;gi|475445543|gb|EMT01533.1| Transcription repressor MYB4 [Aegilops tauschii]	gi|669026884|emb|HG670306.1|/1e-168/Triticum aestivum chromosome 3B, genomic scaffold, cultivar Chinese Spring	sp|P20024|MYB1_MAIZE/5e-48/Myb-related protein Zm1 OS=Zea mays PE=2 SV=1	dosa:Os01t0874300-01/6e-123/Os01g0874300; Similar to MybHv5 (Fragment).; K09422 myb proto-oncogene protein, plant	ECU11g1690/2e-18/---	PS50090/6.574/Myb-like domain profile.	molecular_function:GO:0003677//DNA binding;
CL18310.Contig1_All	2974	424.43	211.61	-0.377195	0.18762	0.40846	*	396.77	293.55	-0.478803	0.203814	0.4202	*	333.11	861.28	1.4791	0.00147926	0.0100547	Up	389.43	721.14	0.153059	0.630034	0.790971	*	423.86	459.69	0.0677606	0.893437	0.947509	*	319.97	540.88	0.862762	0.191705	0.447878	*	gi|474401856|gb|EMS66146.1|/0/Telomere repeat-binding protein 5 [Triticum urartu]	gi|960459290|ref|XM_003558187.3|/0.0/PREDICTED: Brachypodium distachyon telomere repeat-binding protein 5-like (LOC100830660), mRNA	sp|Q6R0E3|TRP5_ARATH/8e-104/Telomere repeat-binding protein 5 OS=Arabidopsis thaliana GN=TRP5 PE=1 SV=2	smo:SELMODRAFT_442478/3e-58/hypothetical protein; K03255 protein TIF31	NA	PTHR21717:SF12/5.1E-136/--	biological_process:GO:0031627//telomeric loop formation;cellular_component:GO:0000783//nuclear telomere cap complex;molecular_function:GO:0003691//double-stranded telomeric DNA binding;
CL768.Contig6_All	3379	0.76	5.55	2.22824	0.163378	0.371539	*	1.47	21.27	3.04173	0.00535934	0.0254729	Up	6.44	19.44	1.52208	0.147637	0.362067	*	25.97	16.6	-1.49181	0.0814842	0.226644	*	14.68	10.75	-0.27714	0.871964	0.935247	*	39.84	23.53	-0.536173	0.51659	0.771123	*	gi|326514046|dbj|BAJ92173.1|/0/predicted protein [Hordeum vulgare subsp. vulgare] &gt;gi|364285653|gb|AEW48244.1| circadian clock associated 1 [Hordeum vulgare subsp. vulgare] &gt;gi|364285657|gb|AEW48246.1| circadian clock associated 1 [Hordeum vulgare subsp. vulgare] &gt;gi|397911976|gb|AFO69281.1| circadian clock associated 1 [Hordeum vulgare]	gi|241985162|dbj|AK332422.1|/0.0/Triticum aestivum cDNA, clone: WT003_P02, cultivar: Chinese Spring	sp|Q6R0H1|LHY_ARATH/2e-97/Protein LHY OS=Arabidopsis thaliana GN=LHY PE=1 SV=2	bdi:100838310/0.0/protein CCA1; K12133 MYB-related transcription factor LHY	NA	PTHR12802:SF43/3.5E-64/--	biological_process:GO:0006355//regulation of transcription, DNA-templated;cellular_component:GO:0005634//nucleus;molecular_function:GO:0003677//DNA binding;
CL20002.Contig5_All	1210	-	-	-	-	-	-	-	-	-	-	-	-	-	-	-	-	-	-	7.53	0	-5.09877	0.00123234	0.00801193	Down	0	0.33	0.740051	0.59979	0.768218	*	-	-	-	-	-	-	gi|326498297|dbj|BAJ98576.1|/8.62115e-48/predicted protein [Hordeum vulgare subsp. vulgare]	gi|242381892|emb|FP096878.1|/1e-89/Phyllostachys edulis cDNA clone: bphyem104c18, full insert sequence	sp|Q8S9H7|DIV_ANTMA/7e-18/Transcription factor DIVARICATA OS=Antirrhinum majus GN=DIVARICATA PE=2 SV=1	osa:9266417/1e-07/probable transmembrane ascorbate ferrireductase 3; K08360 cytochrome b-561 [EC:1.16.5.1]	NA	PTHR25040/1.3E-15/--	biological_process:GO:0006355//regulation of transcription, DNA-templated;cellular_component:GO:0005634//nucleus;molecular_function:GO:0003677//DNA binding;
CL20888.Contig6_All	2620	31.05	34.47	0.764354	0.0855433	0.234394	*	9.6	37.26	1.88499	0.0119826	0.0491454	Up	33.72	25.97	-0.463408	0.460935	0.717447	*	8.98	56.8	1.66573	0.025718	0.0948492	*	30.74	21.38	-0.564059	0.340598	0.592975	*	28.36	30.44	0.0408656	0.948027	0.985919	*	gi|326490555|dbj|BAJ84941.1|/0/predicted protein [Hordeum vulgare subsp. vulgare]	gi|359950743|gb|JF951922.1|/0.0/Aegilops speltoides clone TaMYB39 MYB-related protein mRNA, complete cds	sp|Q9LL45|TBP1_ORYSJ/2e-175/Telomere-binding protein 1 OS=Oryza sativa subsp. japonica GN=TBP1 PE=1 SV=2	smo:SELMODRAFT_442478/2e-33/hypothetical protein; K03255 protein TIF31	NA	PS51294/15.023/Myb-type HTH DNA-binding domain profile.	NA
CL20002.Contig7_All	965	0.76	0.31	-0.279057	0.8646	0.934543	*	0.29	0	-0.709624	0.598976	0.777901	*	1.72	5.96	1.79157	0.122489	0.319538	*	16.55	4.06	-2.27164	0.0378909	0.127842	*	0.68	12.81	3.64699	0.00100081	0.00675307	Up	7.47	13.79	0.876279	0.211033	0.478828	*	gi|475562236|gb|EMT13974.1|/2.01588e-83/Myb-like protein J [Aegilops tauschii]	gi|960464559|ref|XM_003567248.3|/1e-158/PREDICTED: Brachypodium distachyon transcription factor DIVARICATA-like (LOC100835709), mRNA	sp|Q8S9H7|DIV_ANTMA/6e-41/Transcription factor DIVARICATA OS=Antirrhinum majus GN=DIVARICATA PE=2 SV=1	dosa:Os02t0120200-01/5e-09/Os02g0120200, PLDkappa, PHOSPHOLIPASE_D_kappa; Similar to Phospholipase D nu-2 (Fragment).; K01115 phospholipase D1/2 [EC:3.1.4.4]	DR0479/7e-07/---	SM00717/0.046/SANT SWI3, ADA2, N-CoR and TFIIIB'' DNA-binding domains	biological_process:GO:0006355//regulation of transcription, DNA-templated;cellular_component:GO:0005634//nucleus;molecular_function:GO:0003677//DNA binding;
CL6984.Contig1_All	1515	34.05	14.19	-0.734526	0.243422	0.483633	*	37.33	18.2	-1.13114	0.0272815	0.0948879	*	45.8	25.23	-0.822047	0.0807429	0.237877	*	47.74	37.05	-1.1325	0.0153539	0.0631835	*	70.55	28.83	-1.3221	0.000613205	0.00446413	Down	55.22	32.04	-0.733604	0.119262	0.32904	*	gi|326503780|dbj|BAJ86396.1|/3.341e-135/predicted protein [Hordeum vulgare subsp. vulgare]	gi|51572281|gb|AY625680.1|/0.0/Triticum aestivum MYB transcription factor (MYB80) mRNA, complete cds	sp|Q8GUN5|PHL1_ARATH/5e-42/Protein PHR1-LIKE 1 OS=Arabidopsis thaliana GN=PHL1 PE=1 SV=1	mus:103984394/1e-34/uncharacterized protein LOC103984394; K14317 nuclear pore complex protein Nup214	NA	PS51294/10.867/Myb-type HTH DNA-binding domain profile.	NA
CL12025.Contig3_All	2042	9.19	1.77	-1.3352	0.298861	0.552213	*	1.74	2.46	0.378202	0.757758	0.863738	*	1.65	20.24	2.92453	0.0429904	0.148908	*	20.09	62.69	0.926003	0.530872	0.75092	*	39.73	9.69	-2.03581	0.00145735	0.009268	Down	16.06	8.89	-0.807725	0.241045	0.513181	*	gi|475548293|gb|EMT11047.1|/0/Transcription factor MYB86 [Aegilops tauschii]	gi|960471285|ref|XM_003568924.3|/0.0/PREDICTED: Brachypodium distachyon transcription factor MYB46-like (LOC100837565), transcript variant X1, mRNA	sp|Q8LPH6|MYB86_ARATH/3e-68/Transcription factor MYB86 OS=Arabidopsis thaliana GN=MYB86 PE=2 SV=1	bdi:100837565/0.0/transcription factor MYB46-like; K09422 myb proto-oncogene protein, plant	ECU11g1690/1e-23/---	SM00717/5.0E-12/SANT SWI3, ADA2, N-CoR and TFIIIB'' DNA-binding domains	molecular_function:GO:0003677//DNA binding;
CL5904.Contig7_All	348	1.14	1.8	0.966704	0.514598	0.748875	*	0	0.68	1.49534	0.357092	0.599467	*	3.35	2.49	-0.180536	0.90117	0.956305	*	3.47	6.48	0.279332	0.840823	0.919204	*	0	1.04	1.51976	0.36031	0.608677	*	0.33	0.36	-0.0297124	0.985241	0.999328	*	gi|514807239|ref|XP_004978476.1|/2.81977e-58/PREDICTED: transcription factor MYB30-like [Setaria italica] &gt;gi|944228910|gb|KQK93296.1| hypothetical protein SETIT_026651mg [Setaria italica]	gi|960486659|ref|XM_003578952.3|/1e-117/PREDICTED: Brachypodium distachyon transcription factor MYB30-like (LOC100821658), mRNA	sp|P81392|MYB06_ANTMA/1e-55/Myb-related protein 306 OS=Antirrhinum majus GN=MYB306 PE=2 SV=1	sita:101769036/4e-59/transcription factor MYB30-like; K09422 myb proto-oncogene protein, plant	ECU11g1690/5e-20/---	PS51294/24.785/Myb-type HTH DNA-binding domain profile.	molecular_function:GO:0003677//DNA binding;
CL13926.Contig1_All	1831	14.23	3.76	-1.20726	0.20267	0.432118	*	14.04	3.43	-1.84065	0.0365702	0.119445	*	7.89	6.52	-0.121756	0.893637	0.951951	*	21	8.08	-1.55195	0.256511	0.496388	*	24.84	6.87	-1.81141	0.00572865	0.0288059	Down	21.18	9.71	-1.09992	0.12258	0.334863	*	gi|357131715|ref|XP_003567480.1|/0/PREDICTED: transcription factor MYB86 [Brachypodium distachyon] &gt;gi|944068510|gb|KQK03994.1| hypothetical protein BRADI_2g11080 [Brachypodium distachyon]	gi|960472600|ref|XM_003567432.3|/0.0/PREDICTED: Brachypodium distachyon transcription factor MYB86 (LOC100846398), mRNA	sp|Q8LPH6|MYB86_ARATH/3e-70/Transcription factor MYB86 OS=Arabidopsis thaliana GN=MYB86 PE=2 SV=1	bdi:100846398/0.0/transcription factor MYB86; K09422 myb proto-oncogene protein, plant	ECU11g1690/4e-25/---	PS51294/19.451/Myb-type HTH DNA-binding domain profile.	molecular_function:GO:0003677//DNA binding;
CL11778.Contig2_All	1333	45.72	63.58	1.08433	0.0157756	0.0626573	*	43	103.62	1.17942	0.000245107	0.00188948	Up	82.4	126.13	0.627246	0.0801317	0.236521	*	71.19	173.81	0.513328	0.170802	0.379137	*	90.94	148.31	0.644522	0.0222406	0.0856394	*	87.77	126.06	0.553819	0.0900124	0.271567	*	gi|326501886|dbj|BAK06435.1|/1.06476e-142/predicted protein, partial [Hordeum vulgare subsp. vulgare]	gi|960489756|ref|XM_003577910.3|/0.0/PREDICTED: Brachypodium distachyon protein PHR1-LIKE 1-like (LOC100838837), transcript variant X2, mRNA	sp|Q8GUN5|PHL1_ARATH/2e-42/Protein PHR1-LIKE 1 OS=Arabidopsis thaliana GN=PHL1 PE=1 SV=1	mus:103984394/2e-34/uncharacterized protein LOC103984394; K14317 nuclear pore complex protein Nup214	NA	PS51294/12.814/Myb-type HTH DNA-binding domain profile.	biological_process:GO:0006355//regulation of transcription, DNA-templated;cellular_component:GO:0005634//nucleus;molecular_function:GO:0003677//DNA binding;
Unigene8738_All	2325	93.75	5.76	-3.35881	2.44946e-08	6.26257e-07	Down	55.2	2.01	-4.4641	6.54696e-08	1.4074e-06	Down	79.53	22.9	-1.73563	2.53783e-05	0.000331913	Down	57.12	13.23	-2.78179	0.00139414	0.00887754	Down	110.86	6.02	-3.77527	0.000886659	0.00609041	Down	95.78	8.29	-3.42498	6.71012e-09	2.66461e-07	Down	gi|474347305|gb|EMS62919.1|/0/Transcriptional adapter ADA2 [Triticum urartu]	gi|241984886|dbj|AK332146.1|/0.0/Triticum aestivum cDNA, clone: WT003_E03, cultivar: Chinese Spring	sp|Q75LL6|TADA2_ORYSJ/0.0/Transcriptional adapter ADA2 OS=Oryza sativa subsp. japonica GN=ADA2 PE=2 SV=2	bdi:100827824/0.0/transcriptional adapter ADA2; K11314 transcriptional adapter 2-alpha	YDR448w/2e-58/---	SM00291/3.5E-10/Zinc-binding domain, present in Dystrophin, CREB-binding protein.	biological_process:GO:0006338//chromatin remodeling;GO:0006357//regulation of transcription from RNA polymerase II promoter;GO:0035066//positive regulation of histone acetylation;cellular_component:GO:0005634//nucleus;molecular_function:GO:0003677//DNA binding;GO:0004402//histone acetyltransferase activity;GO:0003713//transcription coactivator activity;GO:0003682//chromatin binding;GO:0008270//zi…
CL6423.Contig13_All	1598	7.96	2.77	-0.847095	0.356402	0.613429	*	3.13	1	-1.19168	0.400125	0.638344	*	2.16	16.02	2.88382	0.00595046	0.0315145	Up	13.18	4.78	-1.72036	0.131935	0.316548	*	4.77	7.98	0.600686	0.600825	0.768218	*	3.42	10.15	1.50992	0.0527654	0.185614	*	gi|326506284|dbj|BAJ86460.1|/4.49634e-138/predicted protein [Hordeum vulgare subsp. vulgare]	gi|960490073|ref|XM_003575514.3|/1e-118/PREDICTED: Brachypodium distachyon transcription factor MYB44-like (LOC100823903), mRNA	sp|Q9FDW1|MYB44_ARATH/2e-70/Transcription factor MYB44 OS=Arabidopsis thaliana GN=MYB44 PE=2 SV=1	bdi:100823903/4e-132/transcription factor MYB44-like; K09422 myb proto-oncogene protein, plant	ECU11g1690/2e-28/---	PS51294/20.372/Myb-type HTH DNA-binding domain profile.	molecular_function:GO:0003677//DNA binding;
CL2780.Contig8_All	1131	3.51	2.17	-0.0327752	0.976687	0.986669	*	0.71	8.74	3.0974	0.00616389	0.0286113	Up	17.98	32.53	1.04902	0.196008	0.435786	*	15.97	24.61	-0.0298554	0.968061	0.981372	*	17.3	19.04	0.0756926	0.924341	0.966615	*	8.93	17.51	1.08685	0.320393	0.601346	*	gi|326534050|dbj|BAJ89375.1|/1.06514e-90/predicted protein, partial [Hordeum vulgare subsp. vulgare]	gi|757114562|emb|HF679430.1|/1e-120/Saccharum hybrid cultivar Co 86032 mRNA for ScMYB24 protein	sp|Q9SJL7|RAX2_ARATH/1e-54/Transcription factor RAX2 OS=Arabidopsis thaliana GN=RAX2 PE=1 SV=1	obr:102711977/6e-82/transcription factor RAX1-like; K09422 myb proto-oncogene protein, plant	ECU11g1690/3e-20/---	PTHR10641/1.9E-99/--	NA
CL17672.Contig2_All	2050	195.28	221.67	0.764782	0.00648941	0.0304122	*	139.33	297.71	0.967292	0.000428905	0.00305263	*	160.97	259.17	0.619263	0.163134	0.389231	*	105.97	333.02	0.756941	0.144085	0.33696	*	152.92	223.06	0.481137	0.116697	0.296315	*	161.34	235.87	0.5698	0.0410088	0.153557	*	gi|459358273|gb|AGG55850.1|/0/phosphate starvation response 1 protein [Triticum aestivum]	gi|241985718|dbj|AK332979.1|/0.0/Triticum aestivum cDNA, clone: WT005_F15, cultivar: Chinese Spring	sp|Q8GUN5|PHL1_ARATH/4e-55/Protein PHR1-LIKE 1 OS=Arabidopsis thaliana GN=PHL1 PE=1 SV=1	mus:103984394/4e-30/uncharacterized protein LOC103984394; K14317 nuclear pore complex protein Nup214	NA	PF00249/2.8E-15/Myb-like DNA-binding domain	NA
Unigene69797_All	-	-	-	-	-	-	-	-	-	-	-	-	-	-	-	-	-	-	-	-	-	-	-	-	-	-	-	-	-	-	-	-	-	-	-	-	-	-	-	-	-	-	-	-
CL768.Contig9_All	3310	10.26	71.64	2.649	0.054045	0.165271	*	16.28	214.89	3.1578	0.012626	0.0513241	*	80.21	176.85	1.12841	0.358933	0.624291	*	119.05	167.16	-0.344013	0.434819	0.668838	*	73.24	65.44	-0.214927	0.871169	0.934759	*	180.56	148.06	-0.174858	0.750651	0.880015	*	gi|326514046|dbj|BAJ92173.1|/0/predicted protein [Hordeum vulgare subsp. vulgare] &gt;gi|364285653|gb|AEW48244.1| circadian clock associated 1 [Hordeum vulgare subsp. vulgare] &gt;gi|364285657|gb|AEW48246.1| circadian clock associated 1 [Hordeum vulgare subsp. vulgare] &gt;gi|397911976|gb|AFO69281.1| circadian clock associated 1 [Hordeum vulgare]	gi|320091614|gb|HQ222606.1|/0.0/Triticum aestivum LHY mRNA, complete cds	sp|Q6R0H1|LHY_ARATH/4e-102/Protein LHY OS=Arabidopsis thaliana GN=LHY PE=1 SV=2	bdi:100838310/0.0/protein CCA1; K12133 MYB-related transcription factor LHY	NA	PTHR12802:SF43/3.5E-64/--	biological_process:GO:0006355//regulation of transcription, DNA-templated;cellular_component:GO:0005634//nucleus;molecular_function:GO:0003677//DNA binding;
Unigene15199_All	896	4.48	4.82	0.645593	0.528127	0.755067	*	3.66	5.44	0.623964	0.624435	0.777901	*	1.33	13.61	3.02824	0.0115834	0.0537381	*	8.22	22.22	0.827021	0.569368	0.761722	*	21.48	11.72	-0.869007	0.365568	0.613505	*	5.88	22.66	1.66709	0.113271	0.317393	*	gi|475541375|gb|EMT09773.1|/1.00823e-102/Myb-related protein Hv33 [Aegilops tauschii]	gi|32128569|gb|BT009018.1|/1e-130/Triticum aestivum clone wdk3c.pk006.n12:fis, full insert mRNA sequence	sp|P20027|MYB3_HORVU/3e-70/Myb-related protein Hv33 OS=Hordeum vulgare GN=MYB2 PE=2 SV=3	bdi:100834497/7e-103/myb-related protein Hv33-like; K09422 myb proto-oncogene protein, plant	ECU11g1690/1e-24/---	PF00249/6.9E-15/Myb-like DNA-binding domain	NA
Unigene35827_All	1153	1.9	0.29	-0.951444	0.567481	0.790715	*	1.77	0.7	-0.823819	0.610826	0.777901	*	14.06	8.19	-0.7497	0.350967	0.614647	*	35.59	2.78	-3.98623	0.000166103	0.00146373	Down	100.23	73.36	-0.427402	0.61079	0.768218	*	49.3	45.65	0.104108	0.910571	0.9632	*	gi|326510825|dbj|BAJ91760.1|/1.06201e-124/predicted protein [Hordeum vulgare subsp. vulgare]	gi|150171748|emb|CU406184.1|/1e-117/Oryza rufipogon (W1943) cDNA clone: ORW1943C108M20, full insert sequence	sp|Q9LDE1|MY108_ARATH/3e-66/Transcription factor MYB108 OS=Arabidopsis thaliana GN=MYB108 PE=1 SV=1	bdi:100825980/2e-100/transcription factor MYB108-like; K09422 myb proto-oncogene protein, plant	ECU11g1690/2e-24/---	PF00249/9.4E-15/Myb-like DNA-binding domain	NA
CL10737.Contig3_All	2418	33.05	11.36	-0.927355	0.176457	0.391436	*	16.6	15.51	-0.213003	0.717605	0.836163	*	12.03	15.23	0.269126	0.684575	0.828051	*	7.72	30.32	1.14833	0.0886673	0.24021	*	27.01	28.24	0.00826305	0.98716	0.999698	*	17.78	19.54	0.178426	0.743342	0.875655	*	gi|326518200|dbj|BAK07352.1|/0/predicted protein [Hordeum vulgare subsp. vulgare]	gi|32976959|dbj|AK066941.1|/0.0/Oryza sativa Japonica Group cDNA clone:J013089J18, full insert sequence	sp|Q9XI07|SWI3C_ARATH/1e-163/SWI/SNF complex subunit SWI3C OS=Arabidopsis thaliana GN=SWI3C PE=1 SV=1	obr:102701590/0.0/SWI/SNF complex subunit SWI3C; K11649 SWI/SNF related-matrix-associated actin-dependent regulator of chromatin subfamily C	SPAC23H3.10/3e-36/---	PF13921/2.7E-7/Myb-like DNA-binding domain	cellular_component:GO:0005634//nucleus;molecular_function:GO:0003677//DNA binding;
Unigene60216_All	1392	-	-	-	-	-	-	-	-	-	-	-	-	-	-	-	-	-	-	-	-	-	-	-	-	0	11.74	4.72649	0.00264929	0.0152413	Up	8.66	13.02	0.432131	0.747304	0.878067	*	gi|326520075|dbj|BAK03962.1|/1.10324e-97/predicted protein [Hordeum vulgare subsp. vulgare]	gi|514823395|ref|XM_004986301.1|/2e-08/PREDICTED: Setaria italica transcription factor MYB98-like (LOC101782150), mRNA	sp|Q9S7L2|MYB98_ARATH/1e-33/Transcription factor MYB98 OS=Arabidopsis thaliana GN=MYB98 PE=2 SV=1	egu:105046375/8e-36/uncharacterized LOC105046375; K09422 myb proto-oncogene protein, plant	ECU11g1690/3e-24/---	PTHR10641:SF221/5.4E-51/--	NA
CL3687.Contig16_All	1354	3.42	10.6	2.11654	0.0141766	0.0574785	*	1.27	11.47	2.60881	0.0132181	0.0532703	*	4.12	8.59	1.00085	0.269082	0.531933	*	0	12.81	4.44577	0.00747792	0.0354741	Up	1.67	14.89	2.64596	0.0230214	0.0878174	*	10.6	14.88	0.437589	0.575227	0.789718	*	gi|125579761|gb|EAZ20907.1|/3.39025e-118/hypothetical protein OsJ_36546 [Oryza sativa Japonica Group]	gi|937940524|dbj|AP014968.1|/0.0/Oryza sativa Japonica Group DNA, chromosome 12, cultivar: Nipponbare, complete sequence	sp|Q4JL76|MYBA2_ORYSJ/3e-111/Myb-related protein MYBAS2 OS=Oryza sativa subsp. japonica GN=MYBAS2 PE=2 SV=1	bdi:100839870/3e-112/myb-related protein MYBAS2-like; K09422 myb proto-oncogene protein, plant	ECU11g1690/2e-16/---	PF00249/9.9E-8/Myb-like DNA-binding domain	NA
CL17760.Contig2_All	1894	24.59	12.85	-0.281921	0.589057	0.797939	*	11.46	17.59	0.471126	0.432199	0.67285	*	11.73	10.37	-0.156567	0.813486	0.907874	*	4.91	18.91	1.10652	0.140994	0.331688	*	9.09	18.68	0.934694	0.120344	0.302374	*	9.93	16.13	0.672348	0.309186	0.595705	*	gi|475452294|gb|EMT01724.1|/3.91652e-99/Two-component response regulator ARR1 [Aegilops tauschii]	gi|241988561|dbj|AK335818.1|/4e-16/Triticum aestivum cDNA, clone: WT013_N14, cultivar: Chinese Spring	sp|Q9FGT7|ARR18_ARATH/1e-13/Two-component response regulator ARR18 OS=Arabidopsis thaliana GN=ARR18 PE=2 SV=2	cam:101498542/4e-14/two-component response regulator ARR1-like; K14491 two-component response regulator ARR-B family	NA	PF00249/1.4E-6/Myb-like DNA-binding domain	NA
Unigene35597_All	1252	6.85	6.21	0.421806	0.575257	0.797613	*	2.58	7.34	1.36091	0.27015	0.503191	*	7.38	26.77	1.65941	0.239043	0.495125	*	11.11	35.25	0.929516	0.392658	0.635247	*	18.42	17.49	-0.134284	0.857542	0.927027	*	15.78	15.23	-0.00691314	0.991637	0.999328	*	gi|475502934|gb|EMT04483.1|/1.85396e-101/Transcription factor MYB21 [Aegilops tauschii]	gi|339716087|gb|JF957080.1|/1e-131/Agropyron cristatum transcription factor myb-like protein mRNA, partial cds	sp|P20026|MYB1_HORVU/2e-62/Myb-related protein Hv1 OS=Hordeum vulgare GN=MYB1 PE=2 SV=1	dosa:Os11t0684000-01/8e-75/Os11g0684000; Similar to Transcription factor MYB21 (Myb-related protein 21) (AtMYB21) (Myb homolog 3) (AtMyb3).; K09422 myb proto-oncogene protein, plant	ECU11g1690/6e-22/---	PTHR10641/3.2E-98/--	NA
CL6717.Contig3_All	1872	43.53	2.49	-3.36077	4.2106e-07	7.73034e-06	Down	15.61	3.87	-2.09397	0.00971266	0.0415289	Down	19.96	5.11	-1.8835	0.00808652	0.0403691	Down	10.26	9.66	-0.803545	0.23913	0.473495	*	23.36	7.29	-1.68951	0.0059224	0.0295825	Down	10.62	1.92	-2.11404	0.0209612	0.092129	*	gi|669028302|emb|CDM82058.1|/0/unnamed protein product [Triticum aestivum]	gi|669026884|emb|HG670306.1|/1e-180/Triticum aestivum chromosome 3B, genomic scaffold, cultivar Chinese Spring	sp|Q9FPQ6|GP1_CHLRE/4e-22/Vegetative cell wall protein gp1 OS=Chlamydomonas reinhardtii GN=GP1 PE=1 SV=1	aip:107619883/2e-16/formin-like protein 20; K02184 formin 2	Rv3876/4e-10/---	PF00249/1.2E-10/Myb-like DNA-binding domain	biological_process:GO:1903506//regulation of nucleic acid-templated transcription;GO:0048519//negative regulation of biological process;GO:0006351//transcription, DNA-templated;
CL768.Contig11_All	3795	0	4.38	3.3418	0.041807	0.135719	*	0	1.44	1.63244	0.316555	0.561253	*	2.74	30.76	1.93651	0.271169	0.533954	*	9.07	5.77	-1.20879	0.368332	0.615052	*	5.34	12.48	0.779774	0.620699	0.774573	*	5.32	33.64	2.24879	0.0827276	0.255356	*	gi|326514046|dbj|BAJ92173.1|/0/predicted protein [Hordeum vulgare subsp. vulgare] &gt;gi|364285653|gb|AEW48244.1| circadian clock associated 1 [Hordeum vulgare subsp. vulgare] &gt;gi|364285657|gb|AEW48246.1| circadian clock associated 1 [Hordeum vulgare subsp. vulgare] &gt;gi|397911976|gb|AFO69281.1| circadian clock associated 1 [Hordeum vulgare]	gi|241985162|dbj|AK332422.1|/0.0/Triticum aestivum cDNA, clone: WT003_P02, cultivar: Chinese Spring	sp|Q6R0H1|LHY_ARATH/3e-97/Protein LHY OS=Arabidopsis thaliana GN=LHY PE=1 SV=2	bdi:100838310/0.0/protein CCA1; K12133 MYB-related transcription factor LHY	NA	PTHR12802:SF43/3.5E-64/--	biological_process:GO:0006355//regulation of transcription, DNA-templated;cellular_component:GO:0005634//nucleus;molecular_function:GO:0003677//DNA binding;
CL5904.Contig27_All	1059	3.48	0.89	-0.902711	0.535337	0.761445	*	2.38	7.36	1.40192	0.124283	0.299345	*	2.88	4.12	0.736191	0.548802	0.788611	*	5.82	7.26	-0.301661	0.762615	0.867704	*	42.97	51.2	0.239673	0.717451	0.845471	*	61.81	40.56	-0.569258	0.409997	0.692607	*	gi|357119732|ref|XP_003561588.1|/1.55365e-95/PREDICTED: myb-related protein 306-like [Brachypodium distachyon] &gt;gi|944086147|gb|KQK21499.1| hypothetical protein BRADI_1g61160 [Brachypodium distachyon]	gi|242386287|emb|FP098892.1|/1e-137/Phyllostachys edulis cDNA clone: bphylf052j22, full insert sequence	sp|P81392|MYB06_ANTMA/7e-77/Myb-related protein 306 OS=Antirrhinum majus GN=MYB306 PE=2 SV=1	bdi:100835602/3e-96/myb-related protein 306-like; K09422 myb proto-oncogene protein, plant	ECU11g1690/5e-22/---	PTHR10641/3.2E-122/--	NA
Unigene35854_All	287	-	-	-	-	-	-	0.37	0.71	0.513527	0.758711	0.864029	*	0	0.93	1.64842	0.339124	0.604738	*	0	0.82	1.09175	0.506538	0.729335	*	0.33	0	-0.739682	0.599541	0.768218	*	-	-	-	-	-	-	gi|475507935|gb|EMT05007.1|/4.48699e-43/Transcription factor MYB39 [Aegilops tauschii]	gi|960454106|ref|XM_010231688.2|/1e-82/PREDICTED: Brachypodium distachyon WAG22 antigen (LOC100833140), mRNA	sp|Q8GWP0|MYB39_ARATH/2e-33/Transcription factor MYB39 OS=Arabidopsis thaliana GN=MYB39 PE=2 SV=1	bdi:100833140/3e-43/WAG22 antigen; K09422 myb proto-oncogene protein, plant	ECU11g1690/4e-09/---	PTHR10641/2.9E-61/--	molecular_function:GO:0003677//DNA binding;
CL6423.Contig12_All	1562	46.07	62.8	1.10368	0.0406291	0.132699	*	25.45	61.97	1.2958	0.0693454	0.194906	*	26.96	113.92	2.23395	0.000577653	0.00460804	Up	71.61	70.46	-0.68866	0.146163	0.340286	*	22.29	51.97	1.11967	0.0398001	0.13448	*	17.09	82.98	2.29745	0.00139893	0.0102712	Up	gi|326506284|dbj|BAJ86460.1|/1.07384e-136/predicted protein [Hordeum vulgare subsp. vulgare]	gi|960490073|ref|XM_003575514.3|/1e-118/PREDICTED: Brachypodium distachyon transcription factor MYB44-like (LOC100823903), mRNA	sp|Q9FDW1|MYB44_ARATH/8e-70/Transcription factor MYB44 OS=Arabidopsis thaliana GN=MYB44 PE=2 SV=1	bdi:100823903/5e-132/transcription factor MYB44-like; K09422 myb proto-oncogene protein, plant	ECU11g1690/2e-28/---	SM00717/1.0E-15/SANT SWI3, ADA2, N-CoR and TFIIIB'' DNA-binding domains	molecular_function:GO:0003677//DNA binding;
CL80.Contig17_All	2763	9.1	18.24	1.55679	0.0316389	0.109284	*	3.91	25.69	2.58816	0.000751998	0.00492264	Up	2.11	22.17	2.82029	0.0320917	0.119046	*	1.32	49.97	4.29223	3.80395e-06	5.56964e-05	Up	5.19	48.79	2.92043	0.0045581	0.0238353	Up	5.13	20.71	1.9414	0.00645958	0.0361511	Up	gi|473980706|gb|EMS51550.1|/8.54114e-85/Transcription factor TFIIIB component B&apos;&apos; [Triticum urartu]	gi|151418728|dbj|AK250079.1|/1e-141/Hordeum vulgare subsp. vulgare cDNA clone: FLbaf66i09, mRNA sequence	NA	bdi:100834115/9e-83/transcription factor TFIIIB component B''-like; K15198 transcription factor TFIIIB component B''	SPCC1919.14c/4e-11/---	PTHR22929:SF0/5.0E-29/--	NA
CL14311.Contig2_All	2335	78.35	37.12	-0.49066	0.156018	0.360171	*	45.79	42.61	-0.155414	0.718111	0.836525	*	65.14	57.63	-0.213431	0.667434	0.816019	*	44.05	78.75	-0.0183332	0.972976	0.984169	*	86.67	74.92	-0.263212	0.418433	0.670937	*	75.17	72.2	-0.0536907	0.889934	0.951609	*	gi|669030425|emb|CDM84947.1|/0/unnamed protein product [Triticum aestivum]	gi|308390608|gb|HQ236494.1|/0.0/Triticum aestivum MYB3R transcription factor (MYB3R1) mRNA, complete cds	sp|Q9S7G7|MB3R1_ARATH/2e-74/Myb-related protein 3R-1 OS=Arabidopsis thaliana GN=MYB3R-1 PE=2 SV=1	bdi:100843336/0.0/myb-related protein A-like; K09422 myb proto-oncogene protein, plant	ECU11g1690/4e-35/---	PTHR10641:SF492/8.9E-147/--	molecular_function:GO:0003677//DNA binding;
CL14364.Contig1_All	1250	55.07	3.07	-3.41245	2.28403e-07	4.49417e-06	Down	51.58	10.3	-2.44683	0.000212381	0.00166935	Down	50.7	7.04	-2.69833	4.7311e-07	1.0784e-05	Down	33.13	11.43	-2.1257	0.0013819	0.00881427	Down	53.9	6.92	-2.9156	2.4734e-06	3.96825e-05	Down	57.91	8.93	-2.53017	1.8359e-05	0.000258277	Down	gi|357136114|ref|XP_003569651.1|/6.73671e-128/PREDICTED: single myb histone 4-like isoform X1 [Brachypodium distachyon] &gt;gi|944073926|gb|KQK09410.1| hypothetical protein BRADI_2g47820 [Brachypodium distachyon]	gi|242387666|emb|FP094524.1|/0.0/Phyllostachys edulis cDNA clone: bphylf024j07, full insert sequence	sp|Q6WLH4|SMH3_MAIZE/1e-105/Single myb histone 3 OS=Zea mays GN=SMH3 PE=2 SV=1	bdi:100839702/1e-128/single myb histone 4-like; K09422 myb proto-oncogene protein, plant	NA	PF00249/2.0E-9/Myb-like DNA-binding domain	biological_process:GO:0006334//nucleosome assembly;cellular_component:GO:0005634//nucleus;GO:0000786//nucleosome;molecular_function:GO:0003677//DNA binding;
Unigene23667_All	1467	74.78	53.93	0.138785	0.660893	0.806734	*	42.6	65.04	0.499471	0.259393	0.491411	*	90.15	86	-0.0634835	0.894601	0.952551	*	55.02	109.53	0.196343	0.578506	0.763219	*	72.18	67.28	-0.149471	0.690636	0.826081	*	88.74	63.49	-0.469463	0.198072	0.458536	*	gi|960494442|ref|XP_003580818.2|/8.78049e-93/PREDICTED: transcription factor DIVARICATA-like [Brachypodium distachyon] &gt;gi|944049638|gb|KQJ85279.1| hypothetical protein BRADI_5g26110 [Brachypodium distachyon]	gi|241987460|dbj|AK334717.1|/1e-163/Triticum aestivum cDNA, clone: WT010_M22, cultivar: Chinese Spring	sp|Q8S9H7|DIV_ANTMA/7e-31/Transcription factor DIVARICATA OS=Antirrhinum majus GN=DIVARICATA PE=2 SV=1	thj:104808380/2e-07/branchpoint-bridging protein; K13095 splicing factor 1	NA	SM00717/9.3E-11/SANT SWI3, ADA2, N-CoR and TFIIIB'' DNA-binding domains	biological_process:GO:0006355//regulation of transcription, DNA-templated;cellular_component:GO:0005634//nucleus;molecular_function:GO:0003677//DNA binding;
CL1668.Contig4_All	2415	26.13	16.18	-0.0728337	0.887528	0.947176	*	8.33	19.47	1.05565	0.0948666	0.245625	*	18.53	16.71	-0.0666062	0.90517	0.958817	*	13.18	25.02	0.169195	0.735711	0.849956	*	56.12	122.74	1.0677	0.058866	0.180364	*	68.67	111.51	0.609253	0.367855	0.648054	*	gi|4581969|emb|CAB40189.1|/0/myb protein [Avena sativa]	gi|4581968|emb|AJ133638.1|/0.0/Avena sativa mRNA for myb protein	sp|A2WW87|GAM1_ORYSI/0.0/Transcription factor GAMYB OS=Oryza sativa subsp. indica GN=GAM1 PE=2 SV=1	bdi:100826013/0.0/transcription factor GAMYB-like; K09422 myb proto-oncogene protein, plant	ECU11g1690/6e-27/---	PTHR10641:SF475/2.3E-127/--	NA
Unigene214_All	1637	99.29	118.24	0.853513	0.00206399	0.0117261	*	79.02	157.31	0.916699	0.0289102	0.0993927	*	92.11	148.25	0.694366	0.0690264	0.211472	*	72.66	216.17	0.765184	0.0177669	0.0710042	*	77.68	98.76	0.277257	0.507674	0.737067	*	86.7	133.25	0.64999	0.136816	0.359907	*	gi|326524460|dbj|BAK00613.1|/1.44708e-131/predicted protein [Hordeum vulgare subsp. vulgare]	gi|960461281|ref|XM_010242280.2|/0.0/PREDICTED: Brachypodium distachyon protein REVEILLE 6-like (LOC100832932), transcript variant X2, mRNA	sp|Q8H0W3|RVE6_ARATH/4e-82/Protein REVEILLE 6 OS=Arabidopsis thaliana GN=RVE6 PE=2 SV=1	mus:103973007/2e-28/protein LHY-like isoform X1; K12133 MYB-related transcription factor LHY	NA	PTHR12802/2.0E-49/--	biological_process:GO:0006355//regulation of transcription, DNA-templated;cellular_component:GO:0005634//nucleus;molecular_function:GO:0003677//DNA binding;
CL768.Contig53_All	3337	0	7.3	3.88679	0.0161194	0.0637876	*	10.42	22.93	0.699405	0.6661	0.797184	*	41.41	31.31	-0.0560432	0.974665	0.992391	*	52.61	23.52	-1.83095	0.133312	0.318662	*	8.01	26.57	1.28636	0.36054	0.60894	*	104.64	21.93	-2.20677	0.000591653	0.00497739	Down	gi|326514046|dbj|BAJ92173.1|/0/predicted protein [Hordeum vulgare subsp. vulgare] &gt;gi|364285653|gb|AEW48244.1| circadian clock associated 1 [Hordeum vulgare subsp. vulgare] &gt;gi|364285657|gb|AEW48246.1| circadian clock associated 1 [Hordeum vulgare subsp. vulgare] &gt;gi|397911976|gb|AFO69281.1| circadian clock associated 1 [Hordeum vulgare]	gi|397911975|gb|JN603242.1|/0.0/Hordeum vulgare circadian clock associated 1 (CCA1) mRNA, complete cds	sp|Q6R0H1|LHY_ARATH/2e-102/Protein LHY OS=Arabidopsis thaliana GN=LHY PE=1 SV=2	bdi:100838310/0.0/protein CCA1; K12133 MYB-related transcription factor LHY	NA	PTHR12802:SF43/3.5E-64/--	biological_process:GO:0006355//regulation of transcription, DNA-templated;cellular_component:GO:0005634//nucleus;molecular_function:GO:0003677//DNA binding;
CL768.Contig52_All	3150	29.96	359.29	3.68988	0.0012727	0.00779252	Up	21.52	772.76	3.83579	0.00649455	0.0298606	Up	195.87	631.33	1.67193	0.0831012	0.242685	*	384.58	721.4	0.0241568	0.968654	0.981709	*	205.55	255.64	0.18581	0.868825	0.93333	*	645.19	641.26	0.0820933	0.863184	0.936958	*	gi|326514046|dbj|BAJ92173.1|/0/predicted protein [Hordeum vulgare subsp. vulgare] &gt;gi|364285653|gb|AEW48244.1| circadian clock associated 1 [Hordeum vulgare subsp. vulgare] &gt;gi|364285657|gb|AEW48246.1| circadian clock associated 1 [Hordeum vulgare subsp. vulgare] &gt;gi|397911976|gb|AFO69281.1| circadian clock associated 1 [Hordeum vulgare]	gi|397911975|gb|JN603242.1|/0.0/Hordeum vulgare circadian clock associated 1 (CCA1) mRNA, complete cds	sp|Q6R0H1|LHY_ARATH/2e-102/Protein LHY OS=Arabidopsis thaliana GN=LHY PE=1 SV=2	bdi:100838310/0.0/protein CCA1; K12133 MYB-related transcription factor LHY	NA	PTHR12802:SF43/3.5E-64/--	biological_process:GO:0006355//regulation of transcription, DNA-templated;cellular_component:GO:0005634//nucleus;molecular_function:GO:0003677//DNA binding;
CL4657.Contig12_All	1788	0	22.59	3.69029	0.0249097	0.0902735	*	0	21.09	5.35299	0.000314634	0.00234422	Up	0	5.79	3.08211	0.0788938	0.233788	*	0	4.96	3.4317	0.0482798	0.15377	*	-	-	-	-	-	-	0.7	0	-1.12138	0.45981	0.723168	*	gi|357123073|ref|XP_003563237.1|/6.21855e-161/PREDICTED: protein REVEILLE 1-like isoform X1 [Brachypodium distachyon] &gt;gi|944081287|gb|KQK16639.1| hypothetical protein BRADI_1g29680 [Brachypodium distachyon]	gi|359952783|gb|JF951942.1|/0.0/Triticum aestivum clone TaMYB59 MYB-related protein mRNA, complete cds	sp|F4KGY6|RVE1_ARATH/3e-49/Protein REVEILLE 1 OS=Arabidopsis thaliana GN=RVE1 PE=2 SV=1	bna:106401784/4e-41/protein LHY-like; K12133 MYB-related transcription factor LHY	NA	PTHR12802/5.4E-61/--	biological_process:GO:0006355//regulation of transcription, DNA-templated;cellular_component:GO:0005634//nucleus;molecular_function:GO:0003677//DNA binding;
CL7166.Contig2_All	2016	85.01	77.08	0.417325	0.225489	0.459019	*	20.87	44.5	0.963794	0.155273	0.349846	*	39.62	37	-0.0884709	0.866132	0.935669	*	36.11	108.21	0.795973	0.106043	0.273393	*	15.71	28.75	0.706889	0.458072	0.692851	*	10.97	20.78	0.966985	0.248241	0.52287	*	gi|944070201|gb|KQK05685.1|/0/hypothetical protein BRADI_2g21880 [Brachypodium distachyon]	gi|116010727|dbj|AK241362.1|/0.0/Oryza sativa Japonica Group cDNA, clone: J065151H17, full insert sequence	sp|Q9SAK5|APL_ARATH/2e-44/Myb family transcription factor APL OS=Arabidopsis thaliana GN=APL PE=2 SV=2	mus:103984394/2e-104/uncharacterized protein LOC103984394; K14317 nuclear pore complex protein Nup214	NA	PF14379/5.2E-20/MYB-CC type transfactor, LHEQLE motif	biological_process:GO:0006355//regulation of transcription, DNA-templated;cellular_component:GO:0005634//nucleus;molecular_function:GO:0003677//DNA binding;
CL6397.Contig3_All	1172	0	14.73	5.55899	0.000126962	0.00110403	Up	2.85	19.35	2.54873	0.0144982	0.0572826	*	2.51	194.44	5.94908	2.55371e-08	8.62367e-07	Up	44.04	64	0.00497719	0.996067	0.997609	*	19.85	77.62	1.66531	0.159124	0.367155	*	3.06	150.72	4.96568	3.60758e-05	0.000461531	Up	gi|474429101|gb|EMS67867.1|/3.27435e-121/Transcription factor MYB44 [Triticum urartu]	gi|955717553|ref|XM_004965734.3|/1e-112/PREDICTED: Setaria italica transcription factor MYB44-like (LOC101773924), mRNA	sp|Q9FDW1|MYB44_ARATH/6e-57/Transcription factor MYB44 OS=Arabidopsis thaliana GN=MYB44 PE=2 SV=1	sita:101769643/3e-98/transcription factor MYB44-like; K09422 myb proto-oncogene protein, plant	ECU11g1690/4e-28/---	PS51294/25.852/Myb-type HTH DNA-binding domain profile.	NA
CL6034.Contig2_All	2011	37.16	14.12	-0.812826	0.221301	0.45484	*	21.29	11.1	-0.998753	0.0761985	0.20901	*	31.26	13.69	-1.13665	0.032005	0.118822	*	14.44	19.3	-0.448469	0.548786	0.754969	*	35.12	18.88	-0.920176	0.078832	0.223713	*	32.65	15.15	-1.08766	0.0957587	0.283745	*	gi|326514792|dbj|BAJ99757.1|/0/predicted protein [Hordeum vulgare subsp. vulgare]	gi|960458343|ref|XM_014897227.1|/0.0/PREDICTED: Brachypodium distachyon snRNA-activating protein complex subunit 4 (LOC100828457), transcript variant X6, mRNA	sp|Q9S7G7|MB3R1_ARATH/4e-19/Myb-related protein 3R-1 OS=Arabidopsis thaliana GN=MYB3R-1 PE=2 SV=1	bdi:100828457/0.0/snRNA-activating protein complex subunit 4; K09422 myb proto-oncogene protein, plant	YKR099w/2e-11/---	PF13921/5.8E-15/Myb-like DNA-binding domain	molecular_function:GO:0003677//DNA binding;
CL20888.Contig12_All	3117	8.4	12.82	1.16056	0.171412	0.383511	*	3.9	14.97	1.83323	0.0219195	0.0798845	*	14.01	8.57	-0.853194	0.374487	0.64065	*	2.59	27.68	2.29557	0.0156896	0.0642988	*	14.11	9.56	-0.579674	0.42462	0.677551	*	5.82	7.76	0.312715	0.733266	0.86997	*	gi|326490555|dbj|BAJ84941.1|/0/predicted protein [Hordeum vulgare subsp. vulgare]	gi|359950743|gb|JF951922.1|/0.0/Aegilops speltoides clone TaMYB39 MYB-related protein mRNA, complete cds	sp|Q9LL45|TBP1_ORYSJ/8e-177/Telomere-binding protein 1 OS=Oryza sativa subsp. japonica GN=TBP1 PE=1 SV=2	smo:SELMODRAFT_442478/3e-33/hypothetical protein; K03255 protein TIF31	NA	PTHR21717/1.9E-129/--	NA
CL5972.Contig2_All	1341	2.28	3.7	1.1281	0.314842	0.568269	*	6.67	5.24	-0.456388	0.575431	0.777901	*	1.06	1.16	-0.0619385	0.970955	0.992244	*	5.96	1.49	-2.04625	0.143287	0.335497	*	3.04	5.19	0.655187	0.463322	0.694904	*	1.38	2.23	0.679818	0.635589	0.805333	*	gi|326516706|dbj|BAJ96345.1|/6.28821e-151/predicted protein [Hordeum vulgare subsp. vulgare]	gi|960451858|ref|XM_003560364.3|/1e-164/PREDICTED: Brachypodium distachyon myb family transcription factor APL-like (LOC100834368), mRNA	sp|Q9SAK5|APL_ARATH/7e-70/Myb family transcription factor APL OS=Arabidopsis thaliana GN=APL PE=2 SV=2	mus:103984394/8e-44/uncharacterized protein LOC103984394; K14317 nuclear pore complex protein Nup214	NA	PF00249/1.2E-19/Myb-like DNA-binding domain	biological_process:GO:0006355//regulation of transcription, DNA-templated;cellular_component:GO:0005634//nucleus;molecular_function:GO:0003677//DNA binding;
CL4497.Contig1_All	2295	32.29	19.47	-0.104059	0.812619	0.90398	*	27.64	19.94	-0.575339	0.210146	0.42973	*	22.05	24.88	0.137825	0.844875	0.923473	*	15.82	46.8	0.734237	0.151796	0.348697	*	30.2	46.99	0.575577	0.202146	0.431341	*	38.71	36.9	-0.127843	0.840622	0.925645	*	gi|474244500|gb|EMS59931.1|/2.08955e-174/Cyclin-D-binding Myb-like transcription factor 1 [Triticum urartu]	gi|960454832|ref|XM_010229085.2|/1e-114/PREDICTED: Brachypodium distachyon RNA polymerase I termination factor-like (LOC100836714), transcript variant X1, mRNA	sp|Q8H0U8|RH42_ARATH/3e-15/DEAD-box ATP-dependent RNA helicase 42 OS=Arabidopsis thaliana GN=RH42 PE=1 SV=2	ath:AT1G20920/5e-14/DEAD Box RNA Helicase RCF1; K12811 ATP-dependent RNA helicase DDX46/PRP5 [EC:3.6.4.13]	YDR026c/2e-14/---	SM00717/0.0031/SANT SWI3, ADA2, N-CoR and TFIIIB'' DNA-binding domains	NA
CL3653.Contig28_All	240	-	-	-	-	-	-	-	-	-	-	-	-	-	-	-	-	-	-	0	0.36	0.717634	0.626004	0.789285	*	-	-	-	-	-	-	-	-	-	-	-	-	gi|115436104|ref|NP_001042810.1|/2.32182e-39/Os01g0298400 [Oryza sativa Japonica Group] &gt;gi|14164518|dbj|BAB55768.1| putative typical P-type R2R3 Myb protein [Oryza sativa Japonica Group] &gt;gi|15623791|dbj|BAB67851.1| putative typical P-type R2R3 Myb protein [Oryza sativa Japonica Group] &gt;gi|113532341|dbj|BAF04724.1| Os01g0298400 [Oryza sativa Japonica Group] &gt;gi|125570043|gb|EAZ11558.…	gi|669026884|emb|HG670306.1|/5e-88/Triticum aestivum chromosome 3B, genomic scaffold, cultivar Chinese Spring	sp|P81391|MYB05_ANTMA/4e-34/Myb-related protein 305 OS=Antirrhinum majus GN=MYB305 PE=2 SV=1	dosa:Os01t0298400-01/3e-40/Os01g0298400; Myb transcription factor domain containing protein.; K09422 myb proto-oncogene protein, plant	ECU11g1690/7e-13/---	PF13921/1.1E-13/Myb-like DNA-binding domain	molecular_function:GO:0003677//DNA binding;
CL20002.Contig6_All	1131	-	-	-	-	-	-	2.36	0	-2.91268	0.0782293	0.213274	*	3.1	0	-3.71595	0.025074	0.0984542	*	114.75	1.13	-6.6187	7.95392e-12	4.50374e-10	Down	12.92	1.42	-2.89789	0.00822782	0.0386965	Down	11.2	0.36	-4.13405	0.00056533	0.00479204	Down	gi|475562236|gb|EMT13974.1|/4.36949e-83/Myb-like protein J [Aegilops tauschii]	gi|242381892|emb|FP096878.1|/1e-165/Phyllostachys edulis cDNA clone: bphyem104c18, full insert sequence	sp|Q8S9H7|DIV_ANTMA/3e-43/Transcription factor DIVARICATA OS=Antirrhinum majus GN=DIVARICATA PE=2 SV=1	ath:AT2G29210/4e-09/splicing factor PWI domain-containing protein; K13171 serine/arginine repetitive matrix protein 1	DR2133/1e-06/---	PF00249/1.6E-12/Myb-like DNA-binding domain	biological_process:GO:0006355//regulation of transcription, DNA-templated;cellular_component:GO:0005634//nucleus;molecular_function:GO:0003677//DNA binding;
Unigene73727_All	386	-	-	-	-	-	-	-	-	-	-	-	-	-	-	-	-	-	-	0.99	1.08	-0.0813455	0.963855	0.980117	*	1.03	0	-2.10616	0.220403	0.453124	*	-	-	-	-	-	-	gi|474054135|gb|EMS53730.1|/8.75985e-39/Transcription factor MYB48 [Triticum urartu]	gi|937912581|dbj|AP014960.1|/7e-45/Oryza sativa Japonica Group DNA, chromosome 4, cultivar: Nipponbare, complete sequence	sp|P81395|MYB30_ANTMA/4e-08/Myb-related protein 330 OS=Antirrhinum majus GN=MYB330 PE=2 SV=1	bdi:100839418/3e-32/myb-related protein Zm38; K09422 myb proto-oncogene protein, plant	NA	PTHR10641/1.3E-24/--	NA
CL5972.Contig11_All	1257	16.42	10.67	-0.0500359	0.933332	0.968849	*	14.03	9.08	-0.674765	0.282763	0.520593	*	12.17	12.54	0.177768	0.835193	0.918908	*	12.63	19.28	-0.102943	0.863872	0.932463	*	5.39	6.91	0.275618	0.718625	0.846278	*	4.45	4.9	0.24117	0.786005	0.898792	*	gi|474256416|gb|EMS60375.1|/1.11315e-146/Myb family transcription factor APL [Triticum urartu]	gi|960451858|ref|XM_003560364.3|/1e-174/PREDICTED: Brachypodium distachyon myb family transcription factor APL-like (LOC100834368), mRNA	sp|Q9SAK5|APL_ARATH/3e-63/Myb family transcription factor APL OS=Arabidopsis thaliana GN=APL PE=2 SV=2	mus:103984394/9e-41/uncharacterized protein LOC103984394; K14317 nuclear pore complex protein Nup214	NA	PF00249/9.0E-20/Myb-like DNA-binding domain	biological_process:GO:0006355//regulation of transcription, DNA-templated;cellular_component:GO:0005634//nucleus;molecular_function:GO:0003677//DNA binding;
CL18533.Contig2_All	980	0.38	0	-0.563128	0.653474	0.806734	*	-	-	-	-	-	-	4.6	0	-4.07603	0.0123563	0.0565293	*	11.5	0	-5.91553	6.33483e-05	0.000641191	Down	32.8	0.69	-4.85853	1.26682e-05	0.000161488	Down	28	1.32	-3.94457	3.18686e-05	0.000414727	Down	gi|669029323|emb|CDM83491.1|/2.20053e-101/unnamed protein product [Triticum aestivum]	gi|721642841|ref|XM_003566878.2|/1e-135/PREDICTED: Brachypodium distachyon myb-related protein 340 (LOC100832441), mRNA	sp|P81391|MYB05_ANTMA/4e-48/Myb-related protein 305 OS=Antirrhinum majus GN=MYB305 PE=2 SV=1	bdi:100832441/6e-95/myb-related protein 340; K09422 myb proto-oncogene protein, plant	ECU11g1690/4e-23/---	PS51294/24.77/Myb-type HTH DNA-binding domain profile.	molecular_function:GO:0003677//DNA binding;
CL4497.Contig12_All	2227	10.27	5.63	-0.279272	0.720953	0.843073	*	10.55	10.91	-0.132727	0.848593	0.917401	*	13.35	9.14	-0.484096	0.450945	0.709877	*	12.04	11.41	-0.821342	0.216184	0.441412	*	17.58	16.95	-0.0604126	0.93053	0.970641	*	16.09	15.51	-0.0600338	0.919967	0.968518	*	gi|474244500|gb|EMS59931.1|/1.15001e-153/Cyclin-D-binding Myb-like transcription factor 1 [Triticum urartu]	gi|960454832|ref|XM_010229085.2|/1e-119/PREDICTED: Brachypodium distachyon RNA polymerase I termination factor-like (LOC100836714), transcript variant X1, mRNA	sp|Q8H0U8|RH42_ARATH/1e-12/DEAD-box ATP-dependent RNA helicase 42 OS=Arabidopsis thaliana GN=RH42 PE=1 SV=2	rcu:8275627/2e-13/protein starmaker; K13172 serine/arginine repetitive matrix protein 2	YDR026c/2e-14/---	SM00717/0.0034/SANT SWI3, ADA2, N-CoR and TFIIIB'' DNA-binding domains	NA
CL80.Contig9_All	2191	18.44	0.33	-4.35395	0.000244955	0.00193305	Down	6.36	1.34	-1.90784	0.118772	0.290219	*	11.12	0	-5.31258	0.000393627	0.00334856	Down	7.3	0	-5.18534	0.000994768	0.006683	Down	14.31	0	-5.60377	9.71144e-05	0.000932362	Down	9.83	0	-5.02313	0.000476109	0.00414262	Down	gi|473980706|gb|EMS51550.1|/8.51514e-85/Transcription factor TFIIIB component B&apos;&apos; [Triticum urartu]	gi|151418728|dbj|AK250079.1|/1e-143/Hordeum vulgare subsp. vulgare cDNA clone: FLbaf66i09, mRNA sequence	NA	bdi:100834115/9e-83/transcription factor TFIIIB component B''-like; K15198 transcription factor TFIIIB component B''	SPCC1919.14c/3e-11/---	PTHR22929/9.3E-29/--	NA
CL144.Contig15_All	2213	101.42	31.38	-1.10042	0.00110897	0.0069357	Down	54.32	35.01	-0.706276	0.0681849	0.192472	*	97.83	54.78	-0.63534	0.31276	0.584842	*	66.92	66.34	-0.751367	0.0408922	0.135154	*	102.96	76.18	-0.468397	0.151078	0.355732	*	131.79	52.14	-1.29024	0.00057906	0.00488894	Down	gi|84574973|emb|CAI84066.1|/4.85863e-104/Mcb1 protein [Hordeum vulgare subsp. vulgare] &gt;gi|326524852|dbj|BAK04362.1| predicted protein [Hordeum vulgare subsp. vulgare] &gt;gi|326532198|dbj|BAK01475.1| predicted protein [Hordeum vulgare subsp. vulgare] &gt;gi|326533378|dbj|BAJ93661.1| predicted protein [Hordeum vulgare subsp. vulgare]	gi|359950767|gb|JF951934.1|/0.0/Aegilops speltoides clone TaMYB51 MYB-related protein mRNA, complete cds	sp|Q2V9B0|MY1R1_SOLTU/2e-28/Transcription factor MYB1R1 OS=Solanum tuberosum PE=2 SV=1	egu:105054962/1e-10/SH3 domain-containing protein C23A1.17-like; K15174 RNA polymerase II-associated factor 1	CC3494_1/3e-08/---	PF00249/3.1E-13/Myb-like DNA-binding domain	biological_process:GO:0006355//regulation of transcription, DNA-templated;cellular_component:GO:0005634//nucleus;molecular_function:GO:0003677//DNA binding;
CL1340.Contig2_All	2706	1.14	6.69	2.29128	0.108718	0.278972	*	5.42	14.37	0.996909	0.367127	0.608283	*	11.72	9.45	-0.140872	0.864461	0.934624	*	6.12	18.57	0.521561	0.671688	0.805479	*	6.67	36.61	2.19694	0.0178827	0.0720141	*	8.29	11.76	0.334485	0.801196	0.90656	*	gi|474262957|gb|EMS60639.1|/0/DnaJ homolog subfamily C member 2 [Triticum urartu]	gi|960493928|ref|XM_010241482.2|/0.0/PREDICTED: Brachypodium distachyon dnaJ homolog subfamily C member 2 (LOC100827837), mRNA	sp|Q8VXV4|DNJ16_ARATH/8e-07/Chaperone protein dnaJ 16 OS=Arabidopsis thaliana GN=ATJ16 PE=2 SV=1	bdi:100827837/0.0/dnaJ homolog subfamily C member 2; K09522 DnaJ homolog subfamily C member 2	SPBC1778.01c/8e-55/---	PF00226/7.3E-17/DnaJ domain	molecular_function:GO:0003677//DNA binding;
CL14364.Contig2_All	1307	48.23	52.31	0.718777	0.0371367	0.124094	*	32.1	72.04	1.0156	0.0109145	0.0455914	Up	27.73	83.34	1.5826	0.000336273	0.00293505	Up	36.39	87.42	0.479745	0.171946	0.380803	*	40.78	66.99	0.648009	0.189771	0.412481	*	50.48	64.86	0.347676	0.372748	0.651945	*	gi|357136114|ref|XP_003569651.1|/1.7715e-126/PREDICTED: single myb histone 4-like isoform X1 [Brachypodium distachyon] &gt;gi|944073926|gb|KQK09410.1| hypothetical protein BRADI_2g47820 [Brachypodium distachyon]	gi|242387666|emb|FP094524.1|/0.0/Phyllostachys edulis cDNA clone: bphylf024j07, full insert sequence	sp|Q6WLH4|SMH3_MAIZE/2e-105/Single myb histone 3 OS=Zea mays GN=SMH3 PE=2 SV=1	bdi:100839702/3e-127/single myb histone 4-like; K09422 myb proto-oncogene protein, plant	NA	PF00538/1.2E-6/linker histone H1 and H5 family	biological_process:GO:0006334//nucleosome assembly;cellular_component:GO:0005634//nucleus;GO:0000786//nucleosome;molecular_function:GO:0003677//DNA binding;
CL14637.Contig3_All	1595	11.53	2.3	-1.58248	0.177838	0.393321	*	17.48	0	-5.89294	1.63837e-05	0.000182573	Down	32.67	0	-6.646	1.74519e-06	3.33049e-05	Down	12.28	0.82	-3.81208	0.00344453	0.0188185	Down	18.35	0	-5.27995	0.00059816	0.00437643	Down	18.35	0	-5.6013	7.34016e-05	0.00085048	Down	gi|960472758|ref|XP_014755397.1|/1.36613e-94/PREDICTED: myb family transcription factor APL-like [Brachypodium distachyon] &gt;gi|944062813|gb|KQJ98403.1| hypothetical protein BRADI_3g36710 [Brachypodium distachyon]	gi|242388944|emb|FP095207.1|/2e-95/Phyllostachys edulis cDNA clone: bphyem201h10, full insert sequence	sp|Q9SAK5|APL_ARATH/2e-35/Myb family transcription factor APL OS=Arabidopsis thaliana GN=APL PE=2 SV=2	mus:103984394/6e-38/uncharacterized protein LOC103984394; K14317 nuclear pore complex protein Nup214	NA	PTHR31499/5.8E-69/--	biological_process:GO:0006351//transcription, DNA-templated;
CL12513.Contig3_All	1275	98.69	78.1	0.305989	0.360143	0.618239	*	62.71	96.32	0.618044	0.305143	0.548808	*	115.69	153.51	0.514876	0.395174	0.660644	*	127.1	170.22	-0.440988	0.383374	0.624859	*	75.98	88.98	0.142193	0.763452	0.874286	*	99.58	100.99	0.137121	0.8085	0.909359	*	gi|110224485|emb|CAJ53899.1|/6.21575e-169/transcription factor MybS3 [Hordeum vulgare subsp. vulgare] &gt;gi|145280056|emb|CAI84067.1| Mybst1 protein [Hordeum vulgare subsp. vulgare] &gt;gi|326530584|dbj|BAJ97718.1| predicted protein [Hordeum vulgare subsp. vulgare]	gi|241990628|dbj|AK330785.1|/0.0/Triticum aestivum cDNA, clone: SET5_E20, cultivar: Chinese Spring	sp|Q2V9B0|MY1R1_SOLTU/3e-41/Transcription factor MYB1R1 OS=Solanum tuberosum PE=2 SV=1	cre:CHLREDRAFT_165812/2e-25/hypothetical protein; K08869 aarF domain-containing kinase	NA	PS51294/20.274/Myb-type HTH DNA-binding domain profile.	biological_process:GO:0006355//regulation of transcription, DNA-templated;GO:0009723//response to ethylene;cellular_component:GO:0005634//nucleus;GO:0009536//plastid;molecular_function:GO:0003677//DNA binding;GO:0008270//zinc ion binding;
CL15310.Contig4_All	1991	51.02	0	-6.7745	1.47333e-07	3.06583e-06	Down	24.17	0	-6.20582	4.09248e-06	5.42193e-05	Down	37.03	0	-6.80874	7.88668e-07	1.68081e-05	Down	30.65	1.24	-5.07615	2.01605e-08	5.46607e-07	Down	37.54	0.66	-5.27942	1.84458e-08	5.57695e-07	Down	44.2	1.08	-4.96828	4.17726e-08	1.32757e-06	Down	gi|475562420|gb|EMT14023.1|/0/SWI/SNF complex subunit SWI3B [Aegilops tauschii]	gi|960477748|ref|XM_010235664.2|/0.0/PREDICTED: Brachypodium distachyon SWI/SNF complex subunit SWI3B (LOC100821616), mRNA	sp|Q84JG2|SWI3B_ARATH/9e-96/SWI/SNF complex subunit SWI3B OS=Arabidopsis thaliana GN=SWI3B PE=1 SV=1	osa:4328597/0.0/SWI/SNF complex subunit SWI3B; K11649 SWI/SNF related-matrix-associated actin-dependent regulator of chromatin subfamily C	SPAC23H3.10/8e-36/---	PTHR12802/1.6E-154/--	NA
CL4497.Contig5_All	1711	19.93	10.15	-0.333612	0.563439	0.78704	*	17.2	10.44	-0.786357	0.260351	0.492768	*	9.61	13.55	0.587194	0.356268	0.621072	*	10.61	17.6	-0.0644598	0.909739	0.954771	*	15.57	24.18	0.563677	0.292334	0.544886	*	44.23	16.31	-1.38966	0.00866138	0.0458248	Down	gi|474244500|gb|EMS59931.1|/5.36596e-169/Cyclin-D-binding Myb-like transcription factor 1 [Triticum urartu]	gi|960454832|ref|XM_010229085.2|/1e-135/PREDICTED: Brachypodium distachyon RNA polymerase I termination factor-like (LOC100836714), transcript variant X1, mRNA	sp|Q9S7G7|MB3R1_ARATH/6e-10/Myb-related protein 3R-1 OS=Arabidopsis thaliana GN=MYB3R-1 PE=2 SV=1	vra:106760731/2e-10/myb-related protein 3R-1; K09420 myb proto-oncogene protein	YDR026c/1e-15/---	PTHR10641:SF477/5.5E-65/--	NA
Unigene6146_All	1360	0.76	0.92	0.438263	0.792221	0.890403	*	1.27	3.19	0.791887	0.573172	0.777901	*	0.74	0.93	0.414534	0.81448	0.908467	*	0.94	1.96	0.317512	0.819816	0.906568	*	1.35	0.35	-1.25424	0.450343	0.691273	*	0.68	0	-1.63014	0.317782	0.600794	*	gi|475581328|gb|EMT18797.1|/1.26248e-114/Myb-related protein Hv1 [Aegilops tauschii]	gi|27802492|gb|AY178578.1|/1e-155/Lolium perenne R2R3 MYB protein MYB1 (Myb1) mRNA, partial cds	sp|P20026|MYB1_HORVU/5e-116/Myb-related protein Hv1 OS=Hordeum vulgare GN=MYB1 PE=2 SV=1	sita:101781013/1e-114/myb-related protein Hv1; K09422 myb proto-oncogene protein, plant	ECU11g1690/9e-22/---	SM00717/4.1E-12/SANT SWI3, ADA2, N-CoR and TFIIIB'' DNA-binding domains	biological_process:GO:0006355//regulation of transcription, DNA-templated;cellular_component:GO:0005634//nucleus;molecular_function:GO:0003677//DNA binding;
Unigene217_All	1506	13.61	8.3	-0.112733	0.864632	0.934556	*	9.49	5.38	-0.77526	0.513811	0.732949	*	11.78	5.33	-1.21648	0.29221	0.561502	*	5.92	12.28	0.215369	0.761603	0.867367	*	10.01	6.21	-0.68619	0.542655	0.768218	*	5.72	6.49	0.134026	0.898103	0.956148	*	gi|721613559|ref|XP_010240582.1|/9.06641e-117/PREDICTED: protein REVEILLE 8-like isoform X2 [Brachypodium distachyon] &gt;gi|944081718|gb|KQK17070.1| hypothetical protein BRADI_1g32330 [Brachypodium distachyon]	gi|960461281|ref|XM_010242280.2|/0.0/PREDICTED: Brachypodium distachyon protein REVEILLE 6-like (LOC100832932), transcript variant X2, mRNA	sp|Q8H0W3|RVE6_ARATH/3e-77/Protein REVEILLE 6 OS=Arabidopsis thaliana GN=RVE6 PE=2 SV=1	mus:103973007/8e-21/protein LHY-like isoform X1; K12133 MYB-related transcription factor LHY	NA	PF00249/5.5E-10/Myb-like DNA-binding domain	biological_process:GO:0006355//regulation of transcription, DNA-templated;cellular_component:GO:0005634//nucleus;molecular_function:GO:0003677//DNA binding;
Unigene31429_All	334	0	0.33	0.670924	0.609326	0.802845	*	-	-	-	-	-	-	-	-	-	-	-	-	0	0.36	0.717634	0.626004	0.789285	*	-	-	-	-	-	-	-	-	-	-	-	-	gi|992166546|gb|KXG27912.1|/2.88921e-18/hypothetical protein SORBI_005G062000 [Sorghum bicolor]	gi|514808039|ref|XM_004978811.1|/6e-42/PREDICTED: Setaria italica myb-related protein Zm38 (LOC101754682), mRNA	sp|Q9SZP1|MYB4_ARATH/3e-19/Transcription repressor MYB4 OS=Arabidopsis thaliana GN=MYB4 PE=1 SV=1	mus:103974169/2e-18/myb-related protein Zm38-like; K09422 myb proto-oncogene protein, plant	NA	PTHR10641:SF495/1.2E-29/--	NA
CL3653.Contig18_All	1725	41.94	82.86	1.58044	4.95935e-06	6.65604e-05	Up	9.83	89.12	3.03317	5.68358e-10	1.96803e-08	Up	28.86	58.43	0.809802	0.315189	0.587858	*	11.69	77.77	1.88482	0.000898302	0.00612782	Up	14.71	19.37	0.281437	0.746791	0.863522	*	39.4	29.12	-0.332081	0.711466	0.856931	*	gi|354720433|gb|AER38259.1|/2.59259e-70/MYB13-3 [Triticum aestivum]	gi|669026884|emb|HG670306.1|/8e-73/Triticum aestivum chromosome 3B, genomic scaffold, cultivar Chinese Spring	sp|Q4JL76|MYBA2_ORYSJ/3e-39/Myb-related protein MYBAS2 OS=Oryza sativa subsp. japonica GN=MYBAS2 PE=2 SV=1	bdi:100844769/3e-60/transcription factor MYB59-like; K09422 myb proto-oncogene protein, plant	ECU11g1690/2e-17/---	PF00249/3.8E-15/Myb-like DNA-binding domain	NA
CL13926.Contig2_All	1858	9.22	15.09	1.22885	0.0798349	0.222696	*	23.41	12.62	-0.921476	0.146092	0.335107	*	5.81	24.44	1.99831	0.0868311	0.249965	*	8.72	61.45	2.07514	0.0561192	0.171561	*	25.06	40.42	0.642049	0.193571	0.418516	*	12.69	36.22	1.34492	0.110178	0.313041	*	gi|357131715|ref|XP_003567480.1|/0/PREDICTED: transcription factor MYB86 [Brachypodium distachyon] &gt;gi|944068510|gb|KQK03994.1| hypothetical protein BRADI_2g11080 [Brachypodium distachyon]	gi|960472600|ref|XM_003567432.3|/0.0/PREDICTED: Brachypodium distachyon transcription factor MYB86 (LOC100846398), mRNA	sp|Q8LPH6|MYB86_ARATH/2e-70/Transcription factor MYB86 OS=Arabidopsis thaliana GN=MYB86 PE=2 SV=1	bdi:100846398/0.0/transcription factor MYB86; K09422 myb proto-oncogene protein, plant	ECU11g1690/1e-24/---	PF00249/7.7E-11/Myb-like DNA-binding domain	molecular_function:GO:0003677//DNA binding;
CL5808.Contig4_All	1266	0	0.29	0.737287	0.585704	0.797939	*	1.74	0	-2.77154	0.0936883	0.243547	*	3.39	0	-3.75183	0.0241773	0.0956926	*	2.59	2.16	-0.41695	0.799563	0.893258	*	6.39	1.02	-2.36032	0.0324223	0.114772	*	4.11	1.05	-1.63624	0.202519	0.465724	*	gi|475571329|gb|EMT16219.1|/2.19296e-158/Myb-related protein P [Aegilops tauschii]	gi|721622635|ref|XM_003558048.2|/1e-162/PREDICTED: Brachypodium distachyon myb-related protein P-like (LOC100838726), mRNA	sp|P27898|MYBP_MAIZE/3e-85/Myb-related protein P OS=Zea mays GN=P PE=2 SV=1	bdi:100838726/1e-152/myb-related protein P-like; K09422 myb proto-oncogene protein, plant	ECU11g1690/5e-22/---	SM00717/1.0E-12/SANT SWI3, ADA2, N-CoR and TFIIIB'' DNA-binding domains	molecular_function:GO:0003677//DNA binding;
CL5904.Contig10_All	1021	1.14	5.07	2.09654	0.148516	0.348645	*	0.74	5.23	2.32717	0.0775262	0.211758	*	4.86	7.79	0.769737	0.596787	0.79401	*	9.33	16.77	0.290556	0.833089	0.914996	*	2.36	6.24	0.999637	0.498081	0.728389	*	2.33	1.21	-0.36874	0.823548	0.916457	*	gi|326510183|dbj|BAJ87308.1|/1.08835e-122/predicted protein [Hordeum vulgare subsp. vulgare]	gi|359950713|gb|JF951907.1|/1e-149/Triticum aestivum clone TaMYB24 R2R3-MYB protein mRNA, complete cds	sp|P81392|MYB06_ANTMA/8e-68/Myb-related protein 306 OS=Antirrhinum majus GN=MYB306 PE=2 SV=1	sita:101756832/8e-106/transcription factor MYB30-like; K09422 myb proto-oncogene protein, plant	ECU11g1690/2e-22/---	PTHR10641:SF471/1.1E-115/--	NA
Unigene37613_All	1263	8.81	4.59	-0.281165	0.734238	0.85186	*	1.45	1.06	-0.279711	0.855203	0.921179	*	7.55	5.11	-0.497595	0.535393	0.776747	*	4.74	13.34	0.77362	0.473357	0.707183	*	24.33	33.56	0.414646	0.445781	0.689882	*	25.59	25.37	-0.0187721	0.982201	0.999328	*	gi|474390671|gb|EMS65274.1|/1.98798e-127/Transcription factor MYB44 [Triticum urartu]	gi|359950719|gb|JF951910.1|/0.0/Triticum aestivum clone TaMYB27 R2R3-MYB protein mRNA, complete cds	sp|Q9FDW1|MYB44_ARATH/5e-32/Transcription factor MYB44 OS=Arabidopsis thaliana GN=MYB44 PE=2 SV=1	bdi:100835565/3e-88/transcription factor MYB44; K09422 myb proto-oncogene protein, plant	ECU11g1690/2e-27/---	PF13921/6.9E-18/Myb-like DNA-binding domain	NA
CL5904.Contig1_All	1010	0.82	0.92	0.480698	0.77261	0.87664	*	0	1.36	2.17763	0.192674	0.404768	*	0.34	2.56	2.23219	0.149351	0.364983	*	2.48	11.33	1.24886	0.361098	0.607075	*	1.39	10.18	2.50692	0.0346422	0.120756	*	2.4	5.54	1.08143	0.259945	0.538278	*	gi|359950722|gb|AEV91151.1|/1.82498e-114/R2R3-MYB protein [Triticum aestivum] &gt;gi|475445543|gb|EMT01533.1| Transcription repressor MYB4 [Aegilops tauschii]	gi|359950721|gb|JF951911.1|/1e-135/Triticum aestivum clone TaMYB28 R2R3-MYB protein mRNA, complete cds	sp|P81392|MYB06_ANTMA/8e-62/Myb-related protein 306 OS=Antirrhinum majus GN=MYB306 PE=2 SV=1	dosa:Os01t0874300-01/1e-101/Os01g0874300; Similar to MybHv5 (Fragment).; K09422 myb proto-oncogene protein, plant	ECU11g1690/1e-22/---	PF00249/4.2E-15/Myb-like DNA-binding domain	molecular_function:GO:0003677//DNA binding;
Unigene63103_All	912	11.49	8.73	0.107472	0.8829	0.945227	*	7.65	13.43	0.481424	0.580963	0.777901	*	1.75	3.63	0.81502	0.527332	0.769234	*	7.55	1.96	-2.51816	0.00568906	0.0283615	Down	5.12	7.21	0.443718	0.585597	0.768218	*	4.09	9.59	1.11569	0.232893	0.500721	*	gi|475590698|gb|EMT21544.1|/9.1499e-99/Myb-related protein Myb4 [Aegilops tauschii]	gi|960475309|ref|XM_003571834.3|/1e-117/PREDICTED: Brachypodium distachyon myb-related protein Myb4-like (LOC100826772), mRNA	sp|Q7XBH4|MYB4_ORYSJ/7e-65/Myb-related protein Myb4 OS=Oryza sativa subsp. japonica GN=MYB4 PE=2 SV=2	bdi:100826772/1e-90/myb-related protein Myb4-like; K09422 myb proto-oncogene protein, plant	ECU11g1690/2e-21/---	PTHR10641:SF497/4.9E-92/--	molecular_function:GO:0003677//DNA binding;
CL5172.Contig1_All	1528	1162.59	703.55	-0.0840267	0.764587	0.871036	*	949.33	1379.35	0.339851	0.422046	0.661784	*	227.92	1031.92	1.83875	0.0170734	0.0729698	*	120.9	540.83	1.26746	0.0571147	0.173945	*	180.47	392	1.02196	0.117603	0.298089	*	187.77	425.87	1.26692	0.0121343	0.0599856	*	gi|326511003|dbj|BAJ91849.1|/3.09584e-173/predicted protein [Hordeum vulgare subsp. vulgare]	gi|359950763|gb|JF951932.1|/0.0/Triticum aestivum clone TaMYB49 MYB-related protein mRNA, complete cds	sp|Q5Z5I4|GLK1_ORYSJ/1e-13/Probable transcription factor GLK1 OS=Oryza sativa subsp. japonica GN=GLK1 PE=2 SV=1	mus:103970460/1e-12/two-component response regulator ARR2-like; K14491 two-component response regulator ARR-B family	NA	PTHR31003:SF2/9.9E-130/--	biological_process:GO:0006355//regulation of transcription, DNA-templated;cellular_component:GO:0005634//nucleus;molecular_function:GO:0003677//DNA binding;
Unigene41466_All	970	4.24	0	-3.55813	0.0240126	0.0876971	*	0.34	3.41	2.35757	0.108958	0.272231	*	5.51	1.32	-1.69694	0.144497	0.357305	*	3.78	4.38	-0.414741	0.727302	0.844212	*	6.8	7.48	0.124488	0.877013	0.938214	*	8.53	5	-0.787492	0.446268	0.723168	*	gi|326530984|dbj|BAK04843.1|/7.63443e-131/predicted protein [Hordeum vulgare subsp. vulgare]	gi|32992506|dbj|AK107297.1|/5e-76/Oryza sativa Japonica Group cDNA clone:002-126-C05, full insert sequence	sp|Q8GUN5|PHL1_ARATH/3e-17/Protein PHR1-LIKE 1 OS=Arabidopsis thaliana GN=PHL1 PE=1 SV=1	mus:103984394/2e-13/uncharacterized protein LOC103984394; K14317 nuclear pore complex protein Nup214	NA	PTHR31314:SF3/2.0E-52/--	NA
CL12513.Contig2_All	1470	141.98	93.73	0.0193456	0.945556	0.97279	*	89.19	98.2	0.0900021	0.835349	0.909479	*	173.22	197.48	0.329768	0.464468	0.718728	*	173.04	191.22	-0.672975	0.0579408	0.175686	*	130.03	123.33	-0.151823	0.756992	0.869677	*	186.66	139.25	-0.340325	0.427734	0.709224	*	gi|110224485|emb|CAJ53899.1|/7.53709e-169/transcription factor MybS3 [Hordeum vulgare subsp. vulgare] &gt;gi|145280056|emb|CAI84067.1| Mybst1 protein [Hordeum vulgare subsp. vulgare] &gt;gi|326530584|dbj|BAJ97718.1| predicted protein [Hordeum vulgare subsp. vulgare]	gi|241990628|dbj|AK330785.1|/0.0/Triticum aestivum cDNA, clone: SET5_E20, cultivar: Chinese Spring	sp|Q2V9B0|MY1R1_SOLTU/3e-41/Transcription factor MYB1R1 OS=Solanum tuberosum PE=2 SV=1	osa:4336217/2e-08/ATP-dependent DNA helicase Q-like 5; K10730 ATP-dependent DNA helicase Q4 [EC:3.6.4.12]	NA	SM00717/1.0E-10/SANT SWI3, ADA2, N-CoR and TFIIIB'' DNA-binding domains	biological_process:GO:0006355//regulation of transcription, DNA-templated;GO:0009723//response to ethylene;cellular_component:GO:0005634//nucleus;GO:0009536//plastid;molecular_function:GO:0003677//DNA binding;GO:0008270//zinc ion binding;
CL5972.Contig3_All	1492	12.35	2.51	-1.54486	0.104649	0.271198	*	6.6	2.8	-1.16549	0.217313	0.440223	*	9.65	7.29	-0.247017	0.794938	0.89739	*	10.34	6.19	-1.29703	0.106644	0.27461	*	5.37	2.79	-0.949589	0.336594	0.588016	*	4.1	1.87	-0.765278	0.517883	0.772231	*	gi|326516706|dbj|BAJ96345.1|/2.84355e-155/predicted protein [Hordeum vulgare subsp. vulgare]	gi|960451858|ref|XM_003560364.3|/1e-166/PREDICTED: Brachypodium distachyon myb family transcription factor APL-like (LOC100834368), mRNA	sp|Q9SAK5|APL_ARATH/9e-69/Myb family transcription factor APL OS=Arabidopsis thaliana GN=APL PE=2 SV=2	mus:103984394/9e-44/uncharacterized protein LOC103984394; K14317 nuclear pore complex protein Nup214	NA	PF00249/1.1E-19/Myb-like DNA-binding domain	biological_process:GO:0006355//regulation of transcription, DNA-templated;cellular_component:GO:0005634//nucleus;molecular_function:GO:0003677//DNA binding;
CL15312.Contig4_All	1566	61.93	49.38	0.235331	0.528766	0.755647	*	22.07	58.99	1.30719	0.000677446	0.00451347	Up	93.19	72.26	-0.393079	0.413852	0.680776	*	53.37	121.1	0.300387	0.565103	0.759235	*	52.18	62.53	0.167392	0.773552	0.881188	*	67.02	40.29	-0.700275	0.213729	0.481569	*	gi|357112417|ref|XP_003558005.1|/6.45648e-174/PREDICTED: uncharacterized protein LOC100837299 [Brachypodium distachyon] &gt;gi|944086527|gb|KQK21879.1| hypothetical protein BRADI_1g63690 [Brachypodium distachyon]	gi|241986867|dbj|AK334128.1|/0.0/Triticum aestivum cDNA, clone: WT009_M05, cultivar: Chinese Spring	sp|Q9SAK5|APL_ARATH/4e-48/Myb family transcription factor APL OS=Arabidopsis thaliana GN=APL PE=2 SV=2	mus:103984394/5e-96/uncharacterized protein LOC103984394; K14317 nuclear pore complex protein Nup214	NA	PTHR31499:SF4/7.1E-168/--	biological_process:GO:0006355//regulation of transcription, DNA-templated;cellular_component:GO:0005634//nucleus;molecular_function:GO:0003677//DNA binding;
Unigene7298_All	1143	16.98	29.64	1.4257	0.0113307	0.0479451	Up	10.87	20.86	0.824853	0.202385	0.417837	*	28.64	41.76	0.444044	0.457014	0.715825	*	9.56	157.43	2.94322	0.000140197	0.00126674	Up	13.35	80.4	2.28053	0.0154762	0.0643672	*	44.07	71.94	0.659398	0.232597	0.500227	*	gi|392872582|gb|AFM85452.1|/9.97494e-86/MYB protein [Triticum aestivum] &gt;gi|669031974|emb|CDM87235.1| unnamed protein product [Triticum aestivum]	gi|241988050|dbj|AK335307.1|/1e-82/Triticum aestivum cDNA, clone: WT012_J06, cultivar: Chinese Spring	sp|Q4JL76|MYBA2_ORYSJ/5e-51/Myb-related protein MYBAS2 OS=Oryza sativa subsp. japonica GN=MYBAS2 PE=2 SV=1	bdi:100844769/6e-69/transcription factor MYB59-like; K09422 myb proto-oncogene protein, plant	ECU11g1690/7e-22/---	PS51294/24.929/Myb-type HTH DNA-binding domain profile.	molecular_function:GO:0003677//DNA binding;
Unigene41105_All	491	0	0.33	0.670924	0.609326	0.802845	*	0	1.08	1.36834	0.388906	0.626071	*	0.37	0.31	0.0785415	0.963656	0.989487	*	0.94	2.06	0.218297	0.89776	0.949871	*	2	0	-2.89071	0.0888179	0.244436	*	0.7	1.38	0.634853	0.692497	0.844086	*	gi|357129411|ref|XP_003566355.1|/5.744e-58/PREDICTED: transcription factor MYB44-like [Brachypodium distachyon] &gt;gi|944071307|gb|KQK06791.1| hypothetical protein BRADI_2g28910 [Brachypodium distachyon]	gi|835948998|ref|XM_004963797.2|/1e-87/PREDICTED: Setaria italica transcription factor MYB44-like (LOC101760677), mRNA	sp|Q9FDW1|MYB44_ARATH/1e-40/Transcription factor MYB44 OS=Arabidopsis thaliana GN=MYB44 PE=2 SV=1	egr:104445135/1e-44/transcription factor MYB44-like; K09422 myb proto-oncogene protein, plant	ECU11g1690/3e-26/---	SM00717/3.8E-16/SANT SWI3, ADA2, N-CoR and TFIIIB'' DNA-binding domains	molecular_function:GO:0003677//DNA binding;
Unigene11326_All	1083	8.72	43.71	2.81827	5.5717e-08	1.29404e-06	Up	8.51	110.3	3.40391	4.12004e-10	1.47228e-08	Up	15.61	73.28	1.98158	0.00998975	0.0477582	Up	5.82	117.46	3.37449	1.34599e-06	2.23466e-05	Up	5.68	69	3.37801	3.28532e-06	5.07804e-05	Up	11.88	30.6	1.38289	0.0622866	0.208625	*	gi|326487268|dbj|BAJ89618.1|/1.36329e-94/predicted protein [Hordeum vulgare subsp. vulgare]	gi|334145748|gb|JF746995.1|/1e-101/Triticum aestivum R2R3 MYB transcriptional factor mRNA, complete cds	sp|P20025|MYB38_MAIZE/2e-77/Myb-related protein Zm38 OS=Zea mays PE=2 SV=1	obr:102713293/1e-81/myb-related protein Zm38-like; K09422 myb proto-oncogene protein, plant	ECU11g1690/6e-23/---	PF00249/6.9E-16/Myb-like DNA-binding domain	NA
CL16370.Contig3_All	1152	46.83	29.97	0.00425923	0.991895	0.995474	*	36.14	30.34	-0.421187	0.354736	0.599467	*	31.95	17.47	-0.620452	0.413696	0.680614	*	16.9	25.91	-0.0993155	0.880225	0.94023	*	25.05	15.74	-0.672853	0.332326	0.58266	*	22.08	20.91	-0.0472598	0.947326	0.98545	*	gi|721646049|ref|XP_003567265.2|/3.55405e-88/PREDICTED: transcription factor PCL1-like [Brachypodium distachyon] &gt;gi|944075057|gb|KQK10541.1| hypothetical protein BRADI_2g54791 [Brachypodium distachyon] &gt;gi|944075058|gb|KQK10542.1| hypothetical protein BRADI_2g54791 [Brachypodium distachyon]	gi|960464027|ref|XM_003567217.3|/1e-128/PREDICTED: Brachypodium distachyon transcription factor PCL1-like (LOC100824981), mRNA	sp|Q94DH3|PCL1_ORYSJ/4e-34/Transcription factor PCL1 OS=Oryza sativa subsp. japonica GN=PCL1 PE=2 SV=1	apro:F751_6440/3e-20/Acyl-[acyl-carrier-protein] desaturase 5, chloroplastic; K03921 acyl-[acyl-carrier-protein] desaturase [EC:1.14.19.2 1.14.19.11 1.14.19.26]	DR0479/4e-06/---	PF00249/4.2E-11/Myb-like DNA-binding domain	biological_process:GO:0006355//regulation of transcription, DNA-templated;cellular_component:GO:0005634//nucleus;molecular_function:GO:0003677//DNA binding;
CL16370.Contig1_All	701	7.44	1.29	-1.53714	0.258936	0.504698	*	8.6	5.6	-0.638961	0.626402	0.777901	*	5.31	3.71	-0.328763	0.77487	0.8869	*	4.08	8.01	0.241079	0.785144	0.883127	*	4.37	0	-3.67883	0.0257975	0.0961423	*	1.68	3.61	0.926617	0.495868	0.753561	*	gi|721646049|ref|XP_003567265.2|/1.71868e-39/PREDICTED: transcription factor PCL1-like [Brachypodium distachyon] &gt;gi|944075057|gb|KQK10541.1| hypothetical protein BRADI_2g54791 [Brachypodium distachyon] &gt;gi|944075058|gb|KQK10542.1| hypothetical protein BRADI_2g54791 [Brachypodium distachyon]	gi|669026884|emb|HG670306.1|/2e-92/Triticum aestivum chromosome 3B, genomic scaffold, cultivar Chinese Spring	sp|Q9LTH4|PCLL_ARATH/6e-22/Transcription factor BOA OS=Arabidopsis thaliana GN=BOA PE=2 SV=1	apro:F751_6440/2e-19/Acyl-[acyl-carrier-protein] desaturase 5, chloroplastic; K03921 acyl-[acyl-carrier-protein] desaturase [EC:1.14.19.2 1.14.19.11 1.14.19.26]	NA	PTHR31442:SF1/6.5E-37/--	biological_process:GO:0006351//transcription, DNA-templated;
CL6397.Contig4_All	1242	1.17	17.13	3.91739	0.000915022	0.00590388	Up	5.77	22.57	1.85673	0.101598	0.258097	*	2.54	221.75	6.03673	7.63949e-08	2.24619e-06	Up	52.98	81.82	0.0779665	0.929663	0.963177	*	29.08	97.6	1.48727	0.200395	0.429071	*	5.83	188.35	4.53889	0.000110206	0.00120035	Up	gi|326505382|dbj|BAJ95362.1|/2.99863e-120/predicted protein [Hordeum vulgare subsp. vulgare]	gi|955717553|ref|XM_004965734.3|/1e-113/PREDICTED: Setaria italica transcription factor MYB44-like (LOC101773924), mRNA	sp|Q9FDW1|MYB44_ARATH/2e-57/Transcription factor MYB44 OS=Arabidopsis thaliana GN=MYB44 PE=2 SV=1	zma:100281240/3e-97/pco081562, GRMZM2G145444; uncharacterized LOC100281240; K09422 myb proto-oncogene protein, plant	ECU11g1690/3e-27/---	PS51294/16.753/Myb-type HTH DNA-binding domain profile.	NA
CL5972.Contig7_All	1513	19.1	11.61	-0.192559	0.774363	0.878024	*	17.35	25.79	0.478466	0.31613	0.561253	*	23.79	33.04	0.561162	0.32017	0.593071	*	25.14	40.35	-0.0876045	0.837076	0.916637	*	11.15	18.48	0.665945	0.304273	0.55872	*	18.44	13.19	-0.150615	0.899953	0.957249	*	gi|326501624|dbj|BAK02601.1|/0/predicted protein [Hordeum vulgare subsp. vulgare]	gi|359952809|gb|JF951955.1|/0.0/Aegilops tauschii clone TaMYB72 MYB-related protein mRNA, complete cds	sp|Q9SAK5|APL_ARATH/2e-84/Myb family transcription factor APL OS=Arabidopsis thaliana GN=APL PE=2 SV=2	mus:103984394/4e-47/uncharacterized protein LOC103984394; K14317 nuclear pore complex protein Nup214	NA	PS51294/12.801/Myb-type HTH DNA-binding domain profile.	biological_process:GO:0006355//regulation of transcription, DNA-templated;cellular_component:GO:0005634//nucleus;molecular_function:GO:0003677//DNA binding;
Unigene55835_All	664	1.49	17.66	3.41726	0.00321887	0.0169854	Up	30.54	11.61	-1.19337	0.18741	0.398115	*	88.91	9.53	-3.04478	6.23285e-07	1.37079e-05	Down	41.81	61.22	-0.334953	0.683891	0.813565	*	46.64	10.44	-2.05468	0.00452894	0.0237097	Down	4.42	11.2	1.25044	0.157274	0.397215	*	gi|473888658|gb|EMS48386.1|/4.58984e-44/hypothetical protein TRIUR3_13410 [Triticum urartu]	gi|960472754|ref|XM_014899910.1|/2e-56/PREDICTED: Brachypodium distachyon protein RADIALIS-like 4 (LOC100823169), transcript variant X11, mRNA	sp|Q8GW75|RADL5_ARATH/2e-19/Protein RADIALIS-like 5 OS=Arabidopsis thaliana GN=RL5 PE=3 SV=1	NA	NA	PF00249/3.0E-6/Myb-like DNA-binding domain	cellular_component:GO:0005634//nucleus;molecular_function:GO:0003677//DNA binding;
CL80.Contig8_All	2245	4.31	0	-3.15768	0.0525665	0.161902	*	0	3.47	3.5448	0.0263176	0.092245	*	0.68	0.62	0.0591104	0.973311	0.992391	*	0	0.83	1.08828	0.507592	0.729335	*	0.33	1.68	1.45182	0.378279	0.62697	*	0.69	0.91	0.362269	0.827127	0.918228	*	gi|474159835|gb|EMS57244.1|/1.14604e-84/Transcription factor TFIIIB component B&apos;&apos; [Triticum urartu]	gi|151418728|dbj|AK250079.1|/1e-143/Hordeum vulgare subsp. vulgare cDNA clone: FLbaf66i09, mRNA sequence	NA	bdi:100834115/2e-83/transcription factor TFIIIB component B''-like; K15198 transcription factor TFIIIB component B''	SPCC1919.14c/4e-11/---	PTHR22929/1.8E-28/--	NA
CL1486.Contig5_All	1496	15.92	12.75	0.245625	0.67016	0.809151	*	15.44	25.48	0.479521	0.510825	0.729959	*	53.67	32.23	-0.702894	0.172647	0.403129	*	26.09	13.78	-1.53872	0.036118	0.123435	*	29.17	24.47	-0.274604	0.773537	0.881186	*	22.87	34.78	0.786542	0.438284	0.718979	*	gi|359952802|gb|AEV91191.1|/1.85684e-138/MYB-related protein [Triticum aestivum]	gi|359952801|gb|JF951951.1|/0.0/Triticum aestivum clone TaMYB68 MYB-related protein mRNA, complete cds	sp|Q9ZWJ9|ARR2_ARATH/9e-13/Two-component response regulator ARR2 OS=Arabidopsis thaliana GN=ARR2 PE=1 SV=1	bna:106454297/2e-12/two-component response regulator ARR11-like; K14491 two-component response regulator ARR-B family	NA	PTHR31003/2.5E-116/--	biological_process:GO:0006351//transcription, DNA-templated;
CL11885.Contig2_All	1256	100.31	114.7	0.750123	0.0194938	0.0741616	*	80.25	121.86	0.499415	0.0669003	0.189565	*	150.55	128.67	-0.157302	0.611637	0.79401	*	113.52	198.33	0.0196708	0.945992	0.970654	*	227.37	220.01	-0.0874018	0.794384	0.892277	*	175.95	178.91	0.0207945	0.962186	0.994185	*	gi|326498011|dbj|BAJ94868.1|/2.94297e-131/predicted protein [Hordeum vulgare subsp. vulgare] &gt;gi|326498259|dbj|BAJ98557.1| predicted protein [Hordeum vulgare subsp. vulgare]	gi|960489712|ref|XM_003577909.3|/0.0/PREDICTED: Brachypodium distachyon myb family transcription factor APL-like (LOC100838525), mRNA	sp|Q9SAK5|APL_ARATH/2e-41/Myb family transcription factor APL OS=Arabidopsis thaliana GN=APL PE=2 SV=2	mus:103984394/1e-34/uncharacterized protein LOC103984394; K14317 nuclear pore complex protein Nup214	NA	PTHR31499/3.2E-72/--	biological_process:GO:0006355//regulation of transcription, DNA-templated;cellular_component:GO:0005634//nucleus;molecular_function:GO:0003677//DNA binding;
CL12512.Contig1_All	1781	21.83	13.47	-0.110186	0.854809	0.928627	*	10.16	13.37	0.176613	0.840433	0.912452	*	20.56	12	-0.739379	0.192122	0.429918	*	10.95	26.92	0.5879	0.315158	0.558258	*	28.78	32.95	0.153011	0.713192	0.842394	*	23.24	16.35	-0.527172	0.390062	0.670754	*	gi|326520477|dbj|BAK07497.1|/1.50114e-137/predicted protein, partial [Hordeum vulgare subsp. vulgare]	gi|241983585|dbj|AK331527.1|/0.0/Triticum aestivum cDNA, clone: WT007_L16, cultivar: Chinese Spring	sp|C0HIA3|SMH6_MAIZE/4e-106/Single myb histone 6 OS=Zea mays GN=SMH6 PE=2 SV=1	bdi:100828330/2e-134/single myb histone 5-like; K09422 myb proto-oncogene protein, plant	NA	PS51504/21.05/Linker histone H1/H5 globular (H15) domain profile.	biological_process:GO:0006334//nucleosome assembly;GO:0031627//telomeric loop formation;cellular_component:GO:0000784//nuclear chromosome, telomeric region;GO:0000786//nucleosome;molecular_function:GO:0003691//double-stranded telomeric DNA binding;
CL5972.Contig13_All	1507	8.61	4	-0.394229	0.643337	0.806734	*	2.54	7.03	1.05258	0.330684	0.578985	*	3.05	7.5	1.22047	0.161348	0.385938	*	2.62	11.7	1.21155	0.240488	0.475236	*	1.39	4.14	1.29856	0.321892	0.569834	*	0.33	3.54	2.62722	0.0602138	0.203713	*	gi|326516706|dbj|BAJ96345.1|/7.84772e-145/predicted protein [Hordeum vulgare subsp. vulgare]	gi|359952809|gb|JF951955.1|/0.0/Aegilops tauschii clone TaMYB72 MYB-related protein mRNA, complete cds	sp|Q9SAK5|APL_ARATH/3e-73/Myb family transcription factor APL OS=Arabidopsis thaliana GN=APL PE=2 SV=2	mus:103984394/2e-46/uncharacterized protein LOC103984394; K14317 nuclear pore complex protein Nup214	NA	PTHR31499/1.0E-123/--	biological_process:GO:0006355//regulation of transcription, DNA-templated;cellular_component:GO:0005634//nucleus;molecular_function:GO:0003677//DNA binding;
CL5904.Contig11_All	1139	3.8	4.18	0.541367	0.638127	0.806734	*	1.71	1.08	-0.585744	0.695284	0.819009	*	7.62	13.34	0.98756	0.230001	0.485274	*	16.32	21.37	-0.231933	0.738049	0.851601	*	4.48	8.21	0.796699	0.448127	0.691273	*	4.77	12.19	1.31429	0.0592396	0.201237	*	gi|357147927|ref|XP_003574549.1|/1.40338e-129/PREDICTED: transcription factor MYB30-like [Brachypodium distachyon] &gt;gi|944062861|gb|KQJ98451.1| hypothetical protein BRADI_3g37047 [Brachypodium distachyon]	gi|960474903|ref|XM_003574501.3|/1e-170/PREDICTED: Brachypodium distachyon transcription factor MYB30-like (LOC100836788), mRNA	sp|P81392|MYB06_ANTMA/4e-83/Myb-related protein 306 OS=Antirrhinum majus GN=MYB306 PE=2 SV=1	bdi:100836788/3e-130/transcription factor MYB30-like; K09422 myb proto-oncogene protein, plant	ECU11g1690/3e-24/---	PTHR10641/3.5E-144/--	molecular_function:GO:0003677//DNA binding;
Unigene3729_All	1839	10.99	4.21	-0.734195	0.465739	0.71099	*	19.46	8.53	-1.00101	0.301215	0.543523	*	52.55	33.62	-0.277527	0.752282	0.874076	*	266.47	24.23	-3.77934	0.000171089	0.0015015	Down	56.56	20.78	-1.46626	0.00843968	0.0394707	Down	16.34	13.85	-0.0151256	0.986656	0.999328	*	gi|359952786|gb|AEV91183.1|/2.46352e-66/MYB-related protein [Triticum aestivum]	gi|27802511|gb|AY178579.1|/1e-116/Lolium perenne R2R3 MYB protein MYB4 (Myb4) mRNA, partial cds	sp|Q7XBH4|MYB4_ORYSJ/2e-49/Myb-related protein Myb4 OS=Oryza sativa subsp. japonica GN=MYB4 PE=2 SV=2	bdi:100843834/3e-51/myb-related protein Myb4-like; K09422 myb proto-oncogene protein, plant	ECU11g1690/6e-12/---	PS51294/21.932/Myb-type HTH DNA-binding domain profile.	NA
CL20777.Contig5_All	1290	-	-	-	-	-	-	-	-	-	-	-	-	0	1.47	2.34706	0.184037	0.418146	*	0.61	0	-1.43421	0.403685	0.642805	*	3.73	16.62	1.77612	0.148744	0.351905	*	10.55	20.98	1.03217	0.427437	0.709224	*	gi|475606599|gb|EMT26451.1|/8.38412e-105/Myb-like protein G [Aegilops tauschii]	gi|960454877|ref|XM_010229157.2|/9e-72/PREDICTED: Brachypodium distachyon protein REVEILLE 5-like (LOC100834369), mRNA	sp|Q8H0W3|RVE6_ARATH/3e-42/Protein REVEILLE 6 OS=Arabidopsis thaliana GN=RVE6 PE=2 SV=1	gra:105763978/5e-22/protein LHY-like; K12133 MYB-related transcription factor LHY	NA	SM00717/7.1E-8/SANT SWI3, ADA2, N-CoR and TFIIIB'' DNA-binding domains	biological_process:GO:0006351//transcription, DNA-templated;
CL5904.Contig21_All	1361	13.53	9.88	0.253244	0.754402	0.864906	*	3.78	8.28	1.01438	0.243081	0.475084	*	16.19	21.04	0.511185	0.525478	0.767557	*	26.28	38.64	-0.00214863	0.998025	0.998746	*	28.81	55.29	0.894356	0.113495	0.290584	*	39.09	48.46	0.275959	0.682872	0.83766	*	gi|357147927|ref|XP_003574549.1|/7.65919e-112/PREDICTED: transcription factor MYB30-like [Brachypodium distachyon] &gt;gi|944062861|gb|KQJ98451.1| hypothetical protein BRADI_3g37047 [Brachypodium distachyon]	gi|359950735|gb|JF951918.1|/1e-152/Triticum aestivum clone TaMYB16 R2R3-MYB protein mRNA, complete cds	sp|P81392|MYB06_ANTMA/5e-68/Myb-related protein 306 OS=Antirrhinum majus GN=MYB306 PE=2 SV=1	bdi:100836788/1e-112/transcription factor MYB30-like; K09422 myb proto-oncogene protein, plant	ECU11g1690/2e-25/---	PTHR10641:SF491/1.5E-106/--	NA
Unigene52699_All	773	0.79	0.29	-0.306521	0.853821	0.92793	*	1.82	0.36	-1.36661	0.402815	0.641345	*	2.29	2.32	-0.296861	0.855058	0.929252	*	1.79	3.91	0.297596	0.814576	0.903778	*	17.75	4.49	-1.90591	0.0143837	0.0606762	*	9.19	2.88	-1.39303	0.127858	0.34421	*	gi|721607517|ref|XP_010231922.1|/9.62884e-61/PREDICTED: uncharacterized protein LOC104582793 [Brachypodium distachyon] &gt;gi|721607520|ref|XP_010231927.1| PREDICTED: uncharacterized protein LOC104582793 [Brachypodium distachyon]	gi|960461724|ref|XM_010233620.2|/7e-90/PREDICTED: Brachypodium distachyon uncharacterized LOC104582793 (LOC104582793), transcript variant X2, mRNA	sp|Q9SAK5|APL_ARATH/4e-10/Myb family transcription factor APL OS=Arabidopsis thaliana GN=APL PE=2 SV=2	mus:103984394/5e-09/uncharacterized protein LOC103984394; K14317 nuclear pore complex protein Nup214	NA	PTHR31499/6.3E-24/--	NA
CL6717.Contig4_All	1409	30.41	15.31	-0.379546	0.444038	0.690658	*	8.21	30.02	1.72024	0.0113535	0.0470457	Up	27.16	25.88	0.0367384	0.939161	0.979617	*	16.18	33.92	0.317168	0.568806	0.761202	*	23.03	23.51	-0.0279128	0.962566	0.993381	*	8.28	23.36	1.528	0.0628248	0.209904	*	gi|669028302|emb|CDM82058.1|/0/unnamed protein product [Triticum aestivum]	gi|669026884|emb|HG670306.1|/1e-178/Triticum aestivum chromosome 3B, genomic scaffold, cultivar Chinese Spring	sp|Q9FPQ6|GP1_CHLRE/5e-20/Vegetative cell wall protein gp1 OS=Chlamydomonas reinhardtii GN=GP1 PE=1 SV=1	aip:107619883/1e-15/formin-like protein 20; K02184 formin 2	Rv3876/2e-07/---	PTHR31003:SF3/5.4E-129/--	biological_process:GO:1903506//regulation of nucleic acid-templated transcription;GO:0048519//negative regulation of biological process;GO:0006351//transcription, DNA-templated;
CL15310.Contig1_All	1954	68.33	45.02	-0.0076822	0.985552	0.991694	*	54.15	63.29	0.146052	0.766957	0.869233	*	48.66	72.04	0.465197	0.401257	0.667385	*	46.85	106.11	0.475052	0.666539	0.801577	*	70.31	71.02	-0.0539542	0.897049	0.949741	*	87	79.13	-0.124891	0.796539	0.904148	*	gi|475562420|gb|EMT14023.1|/0/SWI/SNF complex subunit SWI3B [Aegilops tauschii]	gi|960477748|ref|XM_010235664.2|/0.0/PREDICTED: Brachypodium distachyon SWI/SNF complex subunit SWI3B (LOC100821616), mRNA	sp|Q84JG2|SWI3B_ARATH/2e-98/SWI/SNF complex subunit SWI3B OS=Arabidopsis thaliana GN=SWI3B PE=1 SV=1	osa:4328597/0.0/SWI/SNF complex subunit SWI3B; K11649 SWI/SNF related-matrix-associated actin-dependent regulator of chromatin subfamily C	SPAC23H3.10/3e-36/---	PTHR12802/3.6E-156/--	NA
CL21121.Contig5_All	1491	12.06	10.89	0.535665	0.452541	0.697302	*	11.37	8.5	-0.53769	0.578717	0.777901	*	3.26	17.96	2.1858	0.0398925	0.140414	*	38.21	11.52	-2.29928	0.00579226	0.0287822	Down	9.85	16.96	0.614144	0.623823	0.776939	*	3.07	11.11	1.77105	0.0819618	0.253737	*	gi|721605929|ref|XP_010229377.1|/3.47443e-145/PREDICTED: uncharacterized protein LOC100829239 [Brachypodium distachyon] &gt;gi|944077688|gb|KQK13040.1| hypothetical protein BRADI_1g07630 [Brachypodium distachyon]	gi|960462422|ref|XM_010231075.2|/0.0/PREDICTED: Brachypodium distachyon uncharacterized LOC100829239 (LOC100829239), mRNA	sp|Q940D0|ARR1_ARATH/3e-12/Two-component response regulator ARR1 OS=Arabidopsis thaliana GN=ARR1 PE=1 SV=2	gra:105792999/2e-12/two-component response regulator ARR12-like; K14491 two-component response regulator ARR-B family	NA	PTHR31003:SF2/1.0E-114/--	biological_process:GO:0006355//regulation of transcription, DNA-templated;cellular_component:GO:0005634//nucleus;molecular_function:GO:0003677//DNA binding;
CL20688.Contig5_All	1703	36.32	31.11	0.363759	0.387369	0.646744	*	11.16	38.12	1.68749	0.00275384	0.0146915	Up	20.16	32.58	0.574167	0.38209	0.64767	*	18.39	68.89	1.13114	0.00491907	0.0252402	Up	34.22	53.44	0.585131	0.143999	0.343529	*	46.32	45.98	0.0172476	0.963803	0.995097	*	gi|357132753|ref|XP_003567993.1|/0/PREDICTED: SWR1-complex protein 4 [Brachypodium distachyon] &gt;gi|944069654|gb|KQK05138.1| hypothetical protein BRADI_2g18250 [Brachypodium distachyon]	gi|241988705|dbj|AK335962.1|/0.0/Triticum aestivum cDNA, clone: SET2_O08, cultivar: Chinese Spring	NA	bdi:100825598/0.0/SWR1-complex protein 4; K11324 DNA methyltransferase 1-associated protein 1	NA	PTHR12855/4.6E-123/--	biological_process:GO:0045892//negative regulation of transcription, DNA-templated;GO:0006281//DNA repair;GO:0006338//chromatin remodeling;GO:0043968//histone H2A acetylation;GO:0043967//histone H4 acetylation;cellular_component:GO:0035267//NuA4 histone acetyltransferase complex;GO:0000812//Swr1 complex;molecular_function:GO:0003677//DNA binding;GO:0003714//transcription corepressor activity;
CL20888.Contig10_All	2477	49.36	185.42	2.46319	8.15772e-12	4.66595e-10	Up	46.28	234.18	2.23745	8.65234e-13	5.27342e-11	Up	55.98	109.56	0.944843	0.0553605	0.179945	*	67.8	233.07	0.798148	0.257593	0.496388	*	21.66	102.43	2.14873	2.2215e-05	0.000262224	Up	53.66	98.08	0.754298	0.250404	0.526023	*	gi|326490555|dbj|BAJ84941.1|/0/predicted protein [Hordeum vulgare subsp. vulgare]	gi|359950743|gb|JF951922.1|/0.0/Aegilops speltoides clone TaMYB39 MYB-related protein mRNA, complete cds	sp|Q9LL45|TBP1_ORYSJ/1e-175/Telomere-binding protein 1 OS=Oryza sativa subsp. japonica GN=TBP1 PE=1 SV=2	smo:SELMODRAFT_442478/3e-33/hypothetical protein; K03255 protein TIF31	NA	PS51294/15.023/Myb-type HTH DNA-binding domain profile.	NA
CL21121.Contig3_All	1616	12.58	15.24	0.874488	0.218145	0.451573	*	15	15.31	0.0152717	0.980641	0.998176	*	6.56	36.56	2.4145	0.000123941	0.00127456	Up	34.62	5.77	-3.02902	0.000432985	0.00331162	Down	3.76	26.99	2.51934	0.0148952	0.0624351	*	4.04	35.91	2.76517	0.0309048	0.123991	*	gi|721605929|ref|XP_010229377.1|/7.95155e-140/PREDICTED: uncharacterized protein LOC100829239 [Brachypodium distachyon] &gt;gi|944077688|gb|KQK13040.1| hypothetical protein BRADI_1g07630 [Brachypodium distachyon]	gi|960462422|ref|XM_010231075.2|/1e-153/PREDICTED: Brachypodium distachyon uncharacterized LOC100829239 (LOC100829239), mRNA	sp|Q9SAK5|APL_ARATH/9e-09/Myb family transcription factor APL OS=Arabidopsis thaliana GN=APL PE=2 SV=2	mus:103970460/1e-08/two-component response regulator ARR2-like; K14491 two-component response regulator ARR-B family	RSc1040/5e-07/---	PTHR31003/1.5E-86/--	biological_process:GO:0006355//regulation of transcription, DNA-templated;cellular_component:GO:0005634//nucleus;molecular_function:GO:0003677//DNA binding;
CL3687.Contig1_All	1187	0	15.9	6.03268	8.31541e-06	0.000104447	Up	0	12.03	5.11939	0.000406043	0.00291675	Up	0	40.46	7.00429	2.70908e-07	6.69417e-06	Up	0	48.15	6.78402	1.2567e-06	2.1081e-05	Up	0	26.9	6.04532	2.56892e-05	0.000296985	Up	0	16.17	5.34815	0.000196855	0.00196752	Up	gi|125579761|gb|EAZ20907.1|/6.56774e-129/hypothetical protein OsJ_36546 [Oryza sativa Japonica Group]	gi|960488485|ref|XM_010238836.2|/0.0/PREDICTED: Brachypodium distachyon myb-related protein MYBAS2-like (LOC100839870), mRNA	sp|Q4JL76|MYBA2_ORYSJ/5e-122/Myb-related protein MYBAS2 OS=Oryza sativa subsp. japonica GN=MYBAS2 PE=2 SV=1	bdi:100839870/5e-123/myb-related protein MYBAS2-like; K09422 myb proto-oncogene protein, plant	ECU11g1690/7e-26/---	PS51294/25.994/Myb-type HTH DNA-binding domain profile.	biological_process:GO:0006355//regulation of transcription, DNA-templated;cellular_component:GO:0005634//nucleus;molecular_function:GO:0003677//DNA binding;
CL768.Contig15_All	2938	26.92	42.49	1.27033	0.0385848	0.127723	*	4.79	114.08	4.12972	4.92721e-08	1.09369e-06	Up	42.09	116.37	1.0352	0.549742	0.789426	*	67.43	61.97	-0.883426	0.443528	0.677945	*	60.12	63.4	-0.0233405	0.986003	0.999698	*	124.81	94.82	-0.184881	0.798473	0.905093	*	gi|326514046|dbj|BAJ92173.1|/0/predicted protein [Hordeum vulgare subsp. vulgare] &gt;gi|364285653|gb|AEW48244.1| circadian clock associated 1 [Hordeum vulgare subsp. vulgare] &gt;gi|364285657|gb|AEW48246.1| circadian clock associated 1 [Hordeum vulgare subsp. vulgare] &gt;gi|397911976|gb|AFO69281.1| circadian clock associated 1 [Hordeum vulgare]	gi|397911975|gb|JN603242.1|/0.0/Hordeum vulgare circadian clock associated 1 (CCA1) mRNA, complete cds	sp|Q6R0H1|LHY_ARATH/3e-102/Protein LHY OS=Arabidopsis thaliana GN=LHY PE=1 SV=2	bdi:100838310/0.0/protein CCA1; K12133 MYB-related transcription factor LHY	NA	PTHR12802/4.5E-64/--	biological_process:GO:0006355//regulation of transcription, DNA-templated;cellular_component:GO:0005634//nucleus;molecular_function:GO:0003677//DNA binding;
CL80.Contig7_All	1863	36.07	19.9	-0.262829	0.625173	0.806734	*	17.91	32.13	0.724417	0.107978	0.27042	*	23.4	31.05	0.437667	0.388789	0.653497	*	21.89	37.11	0.0408691	0.941118	0.967815	*	37.06	29.29	-0.395378	0.376443	0.625072	*	18.06	27.93	0.685202	0.192965	0.450047	*	gi|475597049|gb|EMT23519.1|/0/Transcription factor TFIIIB component B&apos;&apos; [Aegilops tauschii]	gi|151418728|dbj|AK250079.1|/0.0/Hordeum vulgare subsp. vulgare cDNA clone: FLbaf66i09, mRNA sequence	NA	bdi:100834115/2e-139/transcription factor TFIIIB component B''-like; K15198 transcription factor TFIIIB component B''	SPCC1919.14c/1e-12/---	PS51293/10.102/SANT domain profile.	cellular_component:GO:0005634//nucleus;
CL6355.Contig7_All	1470	13.23	2.4	-1.65333	0.0780469	0.218728	*	7.23	2.39	-1.41233	0.187306	0.397934	*	7.42	3.49	-0.950777	0.316971	0.589047	*	2.48	4.38	0.0799239	0.937447	0.966988	*	10.47	3.1	-1.69324	0.0456633	0.149277	*	7.5	5.51	-0.434286	0.570172	0.789718	*	gi|357148807|ref|XP_003574901.1|/3.33227e-116/PREDICTED: protein ODORANT1-like [Brachypodium distachyon] &gt;gi|944063708|gb|KQJ99298.1| hypothetical protein BRADI_3g42430 [Brachypodium distachyon]	gi|960474310|ref|XM_003574853.3|/0.0/PREDICTED: Brachypodium distachyon protein ODORANT1-like (LOC100842162), mRNA	sp|Q50EX6|ODO1_PETHY/2e-72/Protein ODORANT1 OS=Petunia hybrida GN=ODO1 PE=2 SV=1	bdi:100842162/6e-117/protein ODORANT1-like; K09422 myb proto-oncogene protein, plant	ECU11g1690/9e-23/---	PTHR10641:SF455/2.7E-120/--	molecular_function:GO:0003677//DNA binding;
CL20888.Contig7_All	2417	5.19	6.75	0.809078	0.536254	0.762198	*	1.61	16.94	2.95017	0.00119907	0.00730494	Up	6.06	3.87	-0.490562	0.714534	0.849166	*	4.41	10.37	0.491571	0.631022	0.790971	*	3.37	19.48	2.25085	0.0142804	0.06032	*	2.4	10.69	1.59997	0.241739	0.51421	*	gi|326490555|dbj|BAJ84941.1|/0/predicted protein [Hordeum vulgare subsp. vulgare]	gi|960471128|ref|XM_010234572.2|/0.0/PREDICTED: Brachypodium distachyon telomere-binding protein 1 (LOC100834090), transcript variant X3, mRNA	sp|Q9LL45|TBP1_ORYSJ/2e-178/Telomere-binding protein 1 OS=Oryza sativa subsp. japonica GN=TBP1 PE=1 SV=2	smo:SELMODRAFT_442478/7e-34/hypothetical protein; K03255 protein TIF31	NA	PTHR21717/2.3E-128/--	NA
CL9087.Contig1_All	1400	40.82	0	-6.47079	8.81988e-07	1.4753e-05	Down	39.31	0	-6.90943	1.02498e-07	2.09868e-06	Down	33.18	0	-6.72132	1.06842e-06	2.17998e-05	Down	24.89	1.65	-4.40128	2.6608e-06	4.07081e-05	Down	30.96	0.66	-4.94671	1.04247e-06	1.88563e-05	Down	43.99	0	-6.94882	5.51163e-08	1.69208e-06	Down	gi|359952804|gb|AEV91192.1|/4.92306e-177/MYB-related protein [Triticum carthlicum]	gi|359952803|gb|JF951952.1|/0.0/Triticum carthlicum clone TaMYB69 MYB-related protein mRNA, complete cds	sp|Q2V9B0|MY1R1_SOLTU/3e-35/Transcription factor MYB1R1 OS=Solanum tuberosum PE=2 SV=1	zma:103653436/1e-06/GRMZM2G132857; RNA-binding protein 25-like; K12822 RNA-binding protein 25	NA	PTHR25040/8.6E-85/--	biological_process:GO:0006355//regulation of transcription, DNA-templated;GO:0009723//response to ethylene;cellular_component:GO:0005634//nucleus;molecular_function:GO:0003677//DNA binding;GO:0008270//zinc ion binding;
Unigene20361_All	1194	1.17	0.6	-0.148417	0.925027	0.965782	*	0.74	1.43	0.611636	0.708151	0.828902	*	1.77	3.34	0.897181	0.497486	0.741896	*	8.44	14.57	0.186738	0.893218	0.948108	*	18.95	17.88	-0.122889	0.874916	0.937005	*	11.9	10.62	-0.247194	0.776738	0.894296	*	gi|475578103|gb|EMT18012.1|/6.56503e-117/Protein ODORANT1 [Aegilops tauschii]	gi|960484691|ref|XM_003578457.3|/1e-113/PREDICTED: Brachypodium distachyon protein ODORANT1-like (LOC100826598), mRNA	sp|Q50EX6|ODO1_PETHY/4e-76/Protein ODORANT1 OS=Petunia hybrida GN=ODO1 PE=2 SV=1	bdi:100826598/3e-107/protein ODORANT1-like; K09422 myb proto-oncogene protein, plant	ECU11g1690/1e-21/---	SM00717/1.9E-8/SANT SWI3, ADA2, N-CoR and TFIIIB'' DNA-binding domains	NA
Unigene41140_All	1298	4.19	0.66	-1.68555	0.228668	0.463315	*	1.34	1.08	-0.357938	0.815133	0.897915	*	0.32	0.39	-0.0767966	0.964372	0.989487	*	3.97	0.82	-2.55051	0.0600305	0.180603	*	16.3	5.42	-1.48985	0.0712529	0.208528	*	15.32	8.98	-0.757851	0.307524	0.5953	*	gi|514716718|ref|XP_004953562.1|/3.33059e-101/PREDICTED: probable transcription factor KAN2 isoform X2 [Setaria italica]	gi|960474780|ref|XM_010237542.2|/1e-150/PREDICTED: Brachypodium distachyon probable transcription factor KAN2 (LOC100834114), transcript variant X1, mRNA	sp|Q9C616|KAN2_ARATH/1e-38/Probable transcription factor KAN2 OS=Arabidopsis thaliana GN=KAN2 PE=2 SV=1	mus:103984394/1e-12/uncharacterized protein LOC103984394; K14317 nuclear pore complex protein Nup214	NA	PTHR31496:SF2/1.6E-82/--	biological_process:GO:0006355//regulation of transcription, DNA-templated;cellular_component:GO:0005634//nucleus;molecular_function:GO:0044212//transcription regulatory region DNA binding;
CL5904.Contig14_All	1297	4.6	7.58	1.2035	0.291306	0.54536	*	3.22	10.89	1.60795	0.0971143	0.249613	*	6.71	18.77	1.43206	0.255611	0.513476	*	10.76	56.34	1.55055	0.274476	0.511508	*	1.36	2.06	0.428053	0.771678	0.879834	*	2.04	1.01	-0.815506	0.513332	0.768125	*	gi|326510183|dbj|BAJ87308.1|/1.87376e-128/predicted protein [Hordeum vulgare subsp. vulgare]	gi|960486659|ref|XM_003578952.3|/1e-135/PREDICTED: Brachypodium distachyon transcription factor MYB30-like (LOC100821658), mRNA	sp|P81392|MYB06_ANTMA/3e-68/Myb-related protein 306 OS=Antirrhinum majus GN=MYB306 PE=2 SV=1	sita:101756832/1e-111/transcription factor MYB30-like; K09422 myb proto-oncogene protein, plant	ECU11g1690/5e-24/---	SM00717/2.2E-13/SANT SWI3, ADA2, N-CoR and TFIIIB'' DNA-binding domains	NA
CL10842.Contig5_All	1773	2.92	6.68	1.58166	0.10031	0.263108	*	1.45	9.28	2.33813	0.0536332	0.160347	*	12.83	9.45	-0.345134	0.576726	0.79401	*	3.14	15.02	1.23905	0.203107	0.423635	*	10.41	8.27	-0.380361	0.628482	0.780777	*	14.37	3.12	-2.02248	0.0327014	0.129496	*	gi|721654599|ref|XP_010234086.1|/2.12852e-176/PREDICTED: uncharacterized protein LOC104583488 [Brachypodium distachyon] &gt;gi|944058609|gb|KQJ94199.1| hypothetical protein BRADI_3g09160 [Brachypodium distachyon]	gi|960475596|ref|XM_010235784.2|/1e-119/PREDICTED: Brachypodium distachyon uncharacterized LOC104583488 (LOC104583488), mRNA	sp|Q9FJV5|KAN4_ARATH/1e-17/Probable transcription factor KAN4 OS=Arabidopsis thaliana GN=KAN4 PE=1 SV=1	brp:103860825/3e-16/two-component response regulator ARR2; K14491 two-component response regulator ARR-B family	NA	PTHR31314/2.8E-56/--	biological_process:GO:0006351//transcription, DNA-templated;
CL20002.Contig8_All	977	-	-	-	-	-	-	0.68	0	-1.09137	0.471559	0.704294	*	0.34	4.02	2.56686	0.114019	0.304207	*	11.67	0.77	-3.84236	0.00208188	0.0124217	Down	2.41	6.93	1.27575	0.297878	0.551154	*	0.33	3.48	2.57219	0.0730424	0.235108	*	gi|326498297|dbj|BAJ98576.1|/1.74267e-82/predicted protein [Hordeum vulgare subsp. vulgare]	gi|960464559|ref|XM_003567248.3|/1e-159/PREDICTED: Brachypodium distachyon transcription factor DIVARICATA-like (LOC100835709), mRNA	sp|Q8S9H7|DIV_ANTMA/6e-41/Transcription factor DIVARICATA OS=Antirrhinum majus GN=DIVARICATA PE=2 SV=1	dosa:Os02t0120200-01/1e-09/Os02g0120200, PLDkappa, PHOSPHOLIPASE_D_kappa; Similar to Phospholipase D nu-2 (Fragment).; K01115 phospholipase D1/2 [EC:3.1.4.4]	DR2133/9e-07/---	PS50090/7.155/Myb-like domain profile.	biological_process:GO:0006355//regulation of transcription, DNA-templated;cellular_component:GO:0005634//nucleus;molecular_function:GO:0003677//DNA binding;
CL681.Contig4_All	1421	30.01	5.37	-1.62188	0.0435058	0.140156	*	16.79	22.77	0.300842	0.618498	0.777901	*	4.85	19.02	1.7011	0.0612502	0.194321	*	3.83	11.6	0.528776	0.675452	0.808021	*	1.03	7.91	2.28337	0.104512	0.274711	*	0	13.52	4.80538	0.00167103	0.0119184	Up	gi|359950766|gb|AEV91173.1|/4.26001e-20/MYB-related protein [Aegilops speltoides] &gt;gi|473961379|gb|EMS51126.1| Transcription factor TRY [Triticum urartu] &gt;gi|669029275|emb|CDM83430.1| unnamed protein product [Triticum aestivum]	gi|241983096|dbj|AK331036.1|/3e-81/Triticum aestivum cDNA, clone: SET1_H18, cultivar: Chinese Spring	sp|B3H4X8|TCL2_ARATH/8e-13/MYB-like transcription factor TCL2 OS=Arabidopsis thaliana GN=TCL2 PE=1 SV=1	zma:100278335/8e-20/MYB-like transcription factor ETC3; K09422 myb proto-oncogene protein, plant	NA	PTHR10641/4.3E-15/--	molecular_function:GO:0003677//DNA binding;
CL20160.Contig3_All	1929	27.34	202.74	3.37896	0.000110684	0.000982472	Up	27.98	309.33	3.19113	0.000708556	0.00468671	Up	14.01	497.02	4.34902	4.0534e-05	0.000495338	Up	11.9	1865.91	6.29717	1.90053e-36	2.27463e-33	Up	62.12	48.79	-0.375611	0.439733	0.689882	*	50.49	576.51	3.00007	0.0046806	0.0278585	Up	gi|359952782|gb|AEV91181.1|/0/MYB-related protein [Triticum aestivum]	gi|32128957|gb|BT009406.1|/0.0/Triticum aestivum clone wlm96.pk054.b21:fis, full insert mRNA sequence	sp|F4KGY6|RVE1_ARATH/9e-48/Protein REVEILLE 1 OS=Arabidopsis thaliana GN=RVE1 PE=2 SV=1	pxb:103927985/6e-40/protein LHY-like; K12133 MYB-related transcription factor LHY	NA	PTHR12802/1.7E-61/--	biological_process:GO:0006351//transcription, DNA-templated;
CL7933.Contig1_All	1645	126.83	55.58	-0.585241	0.0835894	0.230522	*	76.16	65.2	-0.331322	0.332439	0.579584	*	116.93	91.42	-0.271817	0.409895	0.676509	*	79.42	99.68	-0.436995	0.391794	0.634268	*	121.8	129.27	0.0252392	0.939575	0.976846	*	118.12	99.26	-0.239024	0.566108	0.789718	*	gi|478348163|gb|AGI97132.1|/2.14295e-175/R2R3-type Myb transcription factor [Hordeum vulgare]	gi|960477488|ref|XM_010235826.2|/0.0/PREDICTED: Brachypodium distachyon myb-related protein B-like (LOC100845090), transcript variant X2, mRNA	sp|Q9S7G7|MB3R1_ARATH/2e-33/Myb-related protein 3R-1 OS=Arabidopsis thaliana GN=MYB3R-1 PE=2 SV=1	bdi:100845090/7e-141/myb-related protein B-like; K09420 myb proto-oncogene protein	ECU11g1690/2e-17/---	PTHR10641:SF496/9.2E-51/--	molecular_function:GO:0003677//DNA binding;
CL6247.Contig12_All	2407	23.97	0	-5.72955	3.47243e-05	0.000361857	Down	22.64	0	-6.14945	5.23767e-06	6.74386e-05	Down	19.34	0.31	-4.34536	0.00282048	0.017104	Down	2.32	0	-2.59738	0.148878	0.344182	*	31.89	0.35	-5.37327	1.11698e-05	0.00014474	Down	25.25	1.05	-4.18602	8.98601e-06	0.000140126	Down	gi|357142535|ref|XP_003572605.1|/0/PREDICTED: uncharacterized protein LOC100823787 [Brachypodium distachyon]	gi|960476239|ref|XM_003572557.3|/0.0/PREDICTED: Brachypodium distachyon uncharacterized LOC100823787 (LOC100823787), mRNA	NA	NA	NA	SM00717/5.2E-9/SANT SWI3, ADA2, N-CoR and TFIIIB'' DNA-binding domains	NA
CL5904.Contig17_All	1181	0	4.92	4.44891	0.00316041	0.0167248	Up	0	5.69	3.78597	0.0176082	0.0670588	*	0.66	7.24	2.90114	0.0350528	0.127313	*	0	16.84	5.24203	0.000774789	0.00540515	Up	0	5.17	4.31021	0.0055377	0.0280255	Up	0	6.36	4.51414	0.00237683	0.0159865	Up	gi|326510183|dbj|BAJ87308.1|/7.13153e-124/predicted protein [Hordeum vulgare subsp. vulgare]	gi|241987605|dbj|AK334862.1|/1e-157/Triticum aestivum cDNA, clone: WT011_F03, cultivar: Chinese Spring	sp|P81392|MYB06_ANTMA/3e-69/Myb-related protein 306 OS=Antirrhinum majus GN=MYB306 PE=2 SV=1	sita:101756832/5e-107/transcription factor MYB30-like; K09422 myb proto-oncogene protein, plant	ECU11g1690/3e-22/---	PTHR10641:SF471/2.7E-116/--	NA
CL3269.Contig6_All	1114	0.76	0	-1.37117	0.391317	0.646894	*	12.28	0	-4.98311	0.000799475	0.00519019	Down	4.94	53.32	3.32778	0.00390479	0.0223402	Up	242.87	2.93	-6.56022	4.34977e-16	5.14299e-14	Down	12.61	16.07	0.307252	0.760564	0.872235	*	10.16	18.01	0.921656	0.468428	0.727724	*	gi|326499902|dbj|BAJ90786.1|/1.81234e-81/predicted protein [Hordeum vulgare subsp. vulgare]	gi|960470524|ref|XM_003566464.3|/3e-77/PREDICTED: Brachypodium distachyon protein REVEILLE 6-like (LOC100839195), mRNA	sp|Q8H0W3|RVE6_ARATH/7e-33/Protein REVEILLE 6 OS=Arabidopsis thaliana GN=RVE6 PE=2 SV=1	thj:104825910/2e-19/protein LHY-like; K12133 MYB-related transcription factor LHY	Cgl1939/4e-06/---	PTHR12802/6.2E-32/--	NA
CL10188.Contig1_All	1071	4.27	2.79	0.0242831	0.980627	0.988826	*	1.84	2.4	0.41568	0.774651	0.874097	*	1.35	3.71	0.944132	0.522339	0.764693	*	0.88	0.41	-1.27552	0.462242	0.696608	*	17.17	83.86	1.89772	0.115818	0.295036	*	54.97	64.94	0.141256	0.91693	0.96672	*	gi|357119658|ref|XP_003561552.1|/9.61856e-101/PREDICTED: transcription repressor MYB6-like [Brachypodium distachyon] &gt;gi|944085960|gb|KQK21312.1| hypothetical protein BRADI_1g60106 [Brachypodium distachyon]	gi|960454147|ref|XM_003561504.3|/1e-161/PREDICTED: Brachypodium distachyon transcription repressor MYB6-like (LOC100821467), mRNA	sp|P10290|MYBC_MAIZE/3e-54/Anthocyanin regulatory C1 protein OS=Zea mays GN=C1 PE=2 SV=1	bdi:100821467/2e-101/transcription repressor MYB6-like; K09422 myb proto-oncogene protein, plant	ECU11g1690/8e-20/---	PTHR10641:SF459/1.5E-95/--	NA
Unigene21446_All	1136	6.57	2.3	-0.526998	0.745725	0.858559	*	0	1.67	1.91558	0.247419	0.479727	*	14.55	7.03	-1.02805	0.336797	0.604641	*	6.51	5.93	-0.800723	0.324803	0.568045	*	17.9	17.86	-0.0499145	0.927991	0.968953	*	25.88	19.45	-0.440888	0.484456	0.743087	*	gi|359950716|gb|AEV91148.1|/2.5649e-107/R2R3-MYB protein [Triticum aestivum]	gi|359950715|gb|JF951908.1|/1e-177/Triticum aestivum clone TaMYB25 R2R3-MYB protein mRNA, complete cds	sp|Q9SJL7|RAX2_ARATH/3e-51/Transcription factor RAX2 OS=Arabidopsis thaliana GN=RAX2 PE=1 SV=1	bdi:100835199/2e-92/transcription factor RAX1-like; K09422 myb proto-oncogene protein, plant	ECU11g1690/2e-17/---	PS51294/20.673/Myb-type HTH DNA-binding domain profile.	NA
CL1668.Contig2_All	2292	47.62	20.31	-0.540442	0.316926	0.568921	*	20.61	28.43	0.336776	0.510949	0.730104	*	23.39	32.05	0.485372	0.302177	0.573613	*	17.14	31.86	0.0842897	0.878261	0.939158	*	74.59	136.74	0.81229	0.204745	0.435269	*	101.79	118.06	0.137412	0.84475	0.927809	*	gi|4581969|emb|CAB40189.1|/0/myb protein [Avena sativa]	gi|4581968|emb|AJ133638.1|/0.0/Avena sativa mRNA for myb protein	sp|A2WW87|GAM1_ORYSI/0.0/Transcription factor GAMYB OS=Oryza sativa subsp. indica GN=GAM1 PE=2 SV=1	bdi:100826013/0.0/transcription factor GAMYB-like; K09422 myb proto-oncogene protein, plant	ECU11g1690/6e-27/---	SM00717/3.4E-17/SANT SWI3, ADA2, N-CoR and TFIIIB'' DNA-binding domains	NA
CL1486.Contig6_All	1623	12.05	11.62	0.457599	0.508593	0.743113	*	8.37	22.59	1.21667	0.0814771	0.220134	*	14.64	23.4	0.605722	0.44553	0.707871	*	9.34	13.7	-0.267736	0.714871	0.834977	*	14.19	18.75	0.305725	0.704856	0.836371	*	4.73	35.67	2.77852	0.00830828	0.0442659	Up	gi|359952802|gb|AEV91191.1|/1.20721e-138/MYB-related protein [Triticum aestivum]	gi|359952801|gb|JF951951.1|/0.0/Triticum aestivum clone TaMYB68 MYB-related protein mRNA, complete cds	sp|Q9ZWJ9|ARR2_ARATH/1e-12/Two-component response regulator ARR2 OS=Arabidopsis thaliana GN=ARR2 PE=1 SV=1	bna:106454297/2e-12/two-component response regulator ARR11-like; K14491 two-component response regulator ARR-B family	NA	PTHR31003:SF2/4.7E-116/--	biological_process:GO:0006351//transcription, DNA-templated;
CL768.Contig24_All	2962	0	3.85	3.83283	0.0158302	0.0628523	*	2.06	26.66	2.8331	0.0121432	0.0496791	Up	23.36	43.19	0.91152	0.428501	0.69646	*	23.86	14.78	-1.45363	0.0695225	0.201538	*	13.03	17.68	0.154403	0.928259	0.969155	*	40.23	37.98	0.164113	0.861492	0.936164	*	gi|320091615|gb|ADW09013.1|/0/LHY [Triticum aestivum]	gi|241985162|dbj|AK332422.1|/0.0/Triticum aestivum cDNA, clone: WT003_P02, cultivar: Chinese Spring	sp|Q6R0H1|LHY_ARATH/1e-87/Protein LHY OS=Arabidopsis thaliana GN=LHY PE=1 SV=2	bdi:100838310/0.0/protein CCA1; K12133 MYB-related transcription factor LHY	NA	PF00249/1.7E-14/Myb-like DNA-binding domain	biological_process:GO:0006355//regulation of transcription, DNA-templated;cellular_component:GO:0005634//nucleus;molecular_function:GO:0003677//DNA binding;
Unigene19990_All	1015	1.23	87.88	6.38625	3.88021e-14	3.39325e-12	Up	2.51	104.8	5.11552	1.95223e-11	9.19708e-10	Up	0	108.75	7.88163	3.81466e-09	1.63985e-07	Up	0.61	160.11	6.6444	6.16484e-13	4.26508e-11	Up	3.35	66.98	4.06133	3.5884e-09	1.33293e-07	Up	2.4	57.75	4.23625	5.77204e-06	9.56691e-05	Up	gi|475580793|gb|EMT18692.1|/1.55737e-87/Myb-related protein MYBAS2 [Aegilops tauschii]	gi|359950707|gb|JF951904.1|/3e-86/Triticum aestivum clone TaMYB20 R2R3-MYB protein mRNA, complete cds	sp|Q4JL76|MYBA2_ORYSJ/2e-46/Myb-related protein MYBAS2 OS=Oryza sativa subsp. japonica GN=MYBAS2 PE=2 SV=1	sita:101761709/3e-64/transcription factor MYB59-like; K09422 myb proto-oncogene protein, plant	ECU11g1690/4e-17/---	PS50090/4.31/Myb-like domain profile.	NA
CL3653.Contig24_All	1454	23.7	51.47	1.69054	9.25257e-05	0.000842852	Up	6.38	56.74	3.02621	1.60719e-05	0.000179501	Up	10.85	42.98	1.79727	0.0107193	0.0505304	*	3.67	46.49	2.74558	6.27213e-05	0.000635576	Up	4.67	15.11	1.4913	0.103524	0.272972	*	18.51	15.24	-0.217346	0.815566	0.912322	*	gi|354720433|gb|AER38259.1|/2.30035e-69/MYB13-3 [Triticum aestivum]	gi|392872581|gb|JX183617.1|/2e-66/Triticum aestivum MYB protein (MYB56) mRNA, MYB56-B allele, complete cds	sp|Q4JL76|MYBA2_ORYSJ/2e-38/Myb-related protein MYBAS2 OS=Oryza sativa subsp. japonica GN=MYBAS2 PE=2 SV=1	bdi:100844769/2e-59/transcription factor MYB59-like; K09422 myb proto-oncogene protein, plant	ECU11g1690/9e-18/---	SM00717/6.7E-15/SANT SWI3, ADA2, N-CoR and TFIIIB'' DNA-binding domains	NA
CL9284.Contig4_All	6157	589.29	92.89	-2.05624	2.94197e-15	3.06914e-13	Down	360.12	136.1	-1.49792	1.09304e-06	1.70052e-05	Down	600.35	164.12	-1.80336	2.55618e-11	1.92076e-09	Down	355.61	167.58	-1.85573	4.27799e-12	2.55308e-10	Down	706.25	215.81	-1.75881	1.08261e-11	7.65332e-10	Down	565.52	191.49	-1.48452	2.13086e-05	0.000294011	Down	gi|721641070|ref|XP_010231802.1|/0/PREDICTED: uncharacterized protein LOC100825285 [Brachypodium distachyon] &gt;gi|944072389|gb|KQK07873.1| hypothetical protein BRADI_2g38160 [Brachypodium distachyon]	gi|960468587|ref|XM_010233500.2|/0.0/PREDICTED: Brachypodium distachyon uncharacterized LOC100825285 (LOC100825285), mRNA	sp|P40602|APG_ARATH/1e-10/Anther-specific proline-rich protein APG OS=Arabidopsis thaliana GN=APG PE=2 SV=2	bdi:100825285/0.0/uncharacterized LOC100825285; K04650 nuclear receptor co-repressor 1	RSc1986/2e-07/---	PS51293/11.919/SANT domain profile.	NA
CL5904.Contig34_All	1397	9.95	10	0.602547	0.562197	0.786003	*	1.45	3.86	1.0866	0.459391	0.697737	*	5.86	15.04	1.36184	0.117379	0.310688	*	16.75	17.16	-0.344168	0.769246	0.872047	*	10.93	14.29	0.365215	0.687717	0.82383	*	4.84	17.06	1.63155	0.0912117	0.274292	*	gi|357147927|ref|XP_003574549.1|/4.02602e-132/PREDICTED: transcription factor MYB30-like [Brachypodium distachyon] &gt;gi|944062861|gb|KQJ98451.1| hypothetical protein BRADI_3g37047 [Brachypodium distachyon]	gi|960474903|ref|XM_003574501.3|/0.0/PREDICTED: Brachypodium distachyon transcription factor MYB30-like (LOC100836788), mRNA	sp|P81392|MYB06_ANTMA/2e-83/Myb-related protein 306 OS=Antirrhinum majus GN=MYB306 PE=2 SV=1	bdi:100836788/7e-133/transcription factor MYB30-like; K09422 myb proto-oncogene protein, plant	ECU11g1690/1e-23/---	PTHR10641:SF491/1.7E-142/--	molecular_function:GO:0003677//DNA binding;
CL6423.Contig11_All	1614	119.13	103.71	0.501895	0.349761	0.606379	*	46.82	97.69	1.03514	0.0494259	0.150305	*	88.62	261.36	1.7291	0.00111508	0.00794267	Up	265.62	133.3	-1.61013	0.00171734	0.0105758	Down	105.22	97.46	-0.148022	0.813187	0.90127	*	71.75	175.37	1.38371	0.0519397	0.18324	*	gi|326506284|dbj|BAJ86460.1|/9.80212e-141/predicted protein [Hordeum vulgare subsp. vulgare]	gi|960490073|ref|XM_003575514.3|/1e-118/PREDICTED: Brachypodium distachyon transcription factor MYB44-like (LOC100823903), mRNA	sp|Q9FDW1|MYB44_ARATH/5e-70/Transcription factor MYB44 OS=Arabidopsis thaliana GN=MYB44 PE=2 SV=1	bdi:100823903/2e-131/transcription factor MYB44-like; K09422 myb proto-oncogene protein, plant	ECU11g1690/2e-28/---	PF13921/2.4E-16/Myb-like DNA-binding domain	NA
Unigene62855_All	2468	184.15	90.17	-0.43694	0.144913	0.342508	*	108.8	109.08	-0.0875527	0.745722	0.85667	*	142.16	91.71	-0.602791	0.0785322	0.233108	*	108.17	184.11	-0.0350122	0.917168	0.959033	*	209.06	199.87	-0.107204	0.731153	0.854619	*	241.67	176.66	-0.45895	0.298026	0.586448	*	gi|669030848|emb|CDM85538.1|/0/unnamed protein product [Triticum aestivum]	gi|960481269|ref|XM_003570476.3|/0.0/PREDICTED: Brachypodium distachyon uncharacterized LOC100846611 (LOC100846611), transcript variant X2, mRNA	sp|Q9M347|TRP6_ARATH/4e-10/Telomere repeat-binding protein 6 OS=Arabidopsis thaliana GN=TRP6 PE=1 SV=1	rcu:8284697/1e-07/telomere repeat-binding factor 4; K09422 myb proto-oncogene protein, plant	NA	PF00249/8.2E-6/Myb-like DNA-binding domain	biological_process:GO:0031627//telomeric loop formation;cellular_component:GO:0000783//nuclear telomere cap complex;molecular_function:GO:0003691//double-stranded telomeric DNA binding;
CL9364.Contig2_All	1810	134.76	140.95	0.58752	0.301292	0.553772	*	85.14	40.42	-1.10337	0.0296063	0.101285	*	22.08	87.15	1.31261	0.358376	0.623705	*	10.34	246.32	3.44985	0.000256593	0.00211972	Up	37.66	103.39	1.36477	0.043369	0.143295	*	8.14	72.61	2.76017	0.00369237	0.0229631	Up	gi|357165465|ref|XP_003580392.1|/1.46904e-164/PREDICTED: protein REVEILLE 7-like [Brachypodium distachyon] &gt;gi|944048567|gb|KQJ84208.1| hypothetical protein BRADI_5g19380 [Brachypodium distachyon]	gi|960494560|ref|XM_003580344.3|/1e-157/PREDICTED: Brachypodium distachyon protein REVEILLE 7-like (LOC100842816), mRNA	sp|F4KGY6|RVE1_ARATH/9e-39/Protein REVEILLE 1 OS=Arabidopsis thaliana GN=RVE1 PE=2 SV=1	bna:106401784/4e-34/protein LHY-like; K12133 MYB-related transcription factor LHY	NA	SM00717/4.9E-13/SANT SWI3, ADA2, N-CoR and TFIIIB'' DNA-binding domains	biological_process:GO:0006351//transcription, DNA-templated;
CL3687.Contig15_All	1131	77.75	80.15	0.644421	0.0497128	0.15517	*	49.84	66.5	0.323611	0.33084	0.579156	*	164.18	100.95	-0.671503	0.233765	0.489067	*	83.98	201.07	0.483587	0.201504	0.4212	*	184.16	108.04	-0.826961	0.141828	0.33974	*	361.36	88.86	-2.0172	0.000729649	0.00593549	Down	gi|125579761|gb|EAZ20907.1|/1.31498e-113/hypothetical protein OsJ_36546 [Oryza sativa Japonica Group]	gi|960488485|ref|XM_010238836.2|/0.0/PREDICTED: Brachypodium distachyon myb-related protein MYBAS2-like (LOC100839870), mRNA	sp|Q4JL76|MYBA2_ORYSJ/2e-106/Myb-related protein MYBAS2 OS=Oryza sativa subsp. japonica GN=MYBAS2 PE=2 SV=1	bdi:100839870/8e-110/myb-related protein MYBAS2-like; K09422 myb proto-oncogene protein, plant	ECU11g1690/8e-18/---	PS51294/25.994/Myb-type HTH DNA-binding domain profile.	molecular_function:GO:0003677//DNA binding;
CL7437.Contig5_All	1442	107.22	12.6	-2.41174	1.02442e-08	2.88701e-07	Down	66.52	7.54	-3.06904	3.11776e-07	5.62151e-06	Down	118.67	19.96	-2.46814	9.42619e-07	1.96193e-05	Down	66.06	36.41	-1.5846	0.000128014	0.00117199	Down	155.86	23.18	-2.77413	4.30177e-12	3.33088e-10	Down	176.25	25.35	-2.61732	1.06985e-06	2.24069e-05	Down	gi|326494554|dbj|BAJ94396.1|/6.70512e-138/predicted protein [Hordeum vulgare subsp. vulgare] &gt;gi|326528399|dbj|BAJ93388.1| predicted protein [Hordeum vulgare subsp. vulgare]	gi|241984986|dbj|AK332246.1|/1e-164/Triticum aestivum cDNA, clone: SET1_B05, cultivar: Chinese Spring	sp|Q8S9H7|DIV_ANTMA/4e-66/Transcription factor DIVARICATA OS=Antirrhinum majus GN=DIVARICATA PE=2 SV=1	aly:ARALYDRAFT_471861/1e-12/expressed protein; K14325 RNA-binding protein with serine-rich domain 1	NA	PTHR25040/3.7E-69/--	biological_process:GO:0006355//regulation of transcription, DNA-templated;cellular_component:GO:0005634//nucleus;molecular_function:GO:0003677//DNA binding;
Unigene4870_All	1225	19.95	0.33	-4.5102	0.000122166	0.00106889	Down	18.59	0	-5.84289	2.342e-05	0.000249126	Down	8.76	1.24	-2.21376	0.0539855	0.176497	*	8.63	3.59	-1.31987	0.3483	0.595147	*	13.2	0	-5.55681	0.000109499	0.00103245	Down	5.46	4.28	-0.405681	0.696975	0.846942	*	gi|690384866|gb|AIR72261.1|/7.61487e-92/R2R3-MYB transcription factor [Triticum aestivum]	gi|960491463|ref|XM_003580395.3|/1e-126/PREDICTED: Brachypodium distachyon myb-related protein Zm1-like (LOC100832103), mRNA	sp|P20027|MYB3_HORVU/4e-92/Myb-related protein Hv33 OS=Hordeum vulgare GN=MYB2 PE=2 SV=3	obr:102706196/1e-84/myb-related protein Hv33-like; K09422 myb proto-oncogene protein, plant	ECU11g1690/9e-24/---	PTHR10641:SF462/5.0E-92/--	NA
CL18310.Contig2_All	2984	253.43	79.76	-1.02228	0.00138548	0.0083786	Down	241.7	127.31	-0.991428	0.000862303	0.00553039	*	202.82	342.87	0.875422	0.0665888	0.206062	*	226.76	244.92	-0.629177	0.038673	0.129868	*	275.49	190.91	-0.568576	0.24406	0.482841	*	193.13	233.7	0.396773	0.517141	0.771583	*	gi|474401856|gb|EMS66146.1|/0/Telomere repeat-binding protein 5 [Triticum urartu]	gi|960459290|ref|XM_003558187.3|/0.0/PREDICTED: Brachypodium distachyon telomere repeat-binding protein 5-like (LOC100830660), mRNA	sp|Q6R0E3|TRP5_ARATH/8e-104/Telomere repeat-binding protein 5 OS=Arabidopsis thaliana GN=TRP5 PE=1 SV=2	smo:SELMODRAFT_442478/2e-58/hypothetical protein; K03255 protein TIF31	NA	PS51294/14.402/Myb-type HTH DNA-binding domain profile.	biological_process:GO:0031627//telomeric loop formation;cellular_component:GO:0000783//nuclear telomere cap complex;molecular_function:GO:0003691//double-stranded telomeric DNA binding;
Unigene20898_All	1038	3.1	3.07	0.574854	0.581849	0.797939	*	2.51	8.35	1.57449	0.139932	0.325167	*	3.88	8.75	1.22883	0.138117	0.345549	*	15.58	35.76	0.532641	0.385896	0.627741	*	12.91	8.62	-0.598864	0.3845	0.633528	*	3.39	11.12	1.49831	0.123291	0.336009	*	gi|357130731|ref|XP_003567000.1|/2.33128e-96/PREDICTED: myb-related protein Myb4-like [Brachypodium distachyon] &gt;gi|944073738|gb|KQK09222.1| hypothetical protein BRADI_2g46770 [Brachypodium distachyon]	gi|960465093|ref|XM_003566952.3|/1e-102/PREDICTED: Brachypodium distachyon myb-related protein Myb4-like (LOC100834402), mRNA	sp|Q9FG68|RAX1_ARATH/2e-44/Transcription factor RAX1 OS=Arabidopsis thaliana GN=RAX1 PE=2 SV=1	bdi:100834402/4e-97/myb-related protein Myb4-like; K09422 myb proto-oncogene protein, plant	ECU11g1690/5e-20/---	PS51294/19.571/Myb-type HTH DNA-binding domain profile.	NA
Unigene15654_All	1426	74.45	183.58	1.88408	3.49771e-10	1.41964e-08	Up	69.17	415.69	2.4259	1.215e-08	3.14236e-07	Up	214.67	202.68	-0.22346	0.752625	0.874305	*	28.3	379.11	2.71156	0.000187154	0.00162005	Up	51.82	171.13	1.63017	5.18928e-05	0.000544685	Up	104.27	180.23	0.783738	0.158907	0.39995	*	gi|326487268|dbj|BAJ89618.1|/7.33494e-113/predicted protein [Hordeum vulgare subsp. vulgare]	gi|334145748|gb|JF746995.1|/1e-168/Triticum aestivum R2R3 MYB transcriptional factor mRNA, complete cds	sp|P20025|MYB38_MAIZE/1e-94/Myb-related protein Zm38 OS=Zea mays PE=2 SV=1	osa:4346246/1e-97/OJ1479_B11.7; myb-related protein Zm38; K09422 myb proto-oncogene protein, plant	ECU11g1690/6e-22/---	PS51294/28.602/Myb-type HTH DNA-binding domain profile.	NA
Unigene26621_All	1414	2.05	5.29	1.60698	0.291304	0.54536	*	5.5	3.06	-0.492752	0.728044	0.843784	*	13.27	266.34	4.25382	1.40765e-05	0.00020089	Up	91.75	35.78	-2.02704	0.00075236	0.0052742	Down	59.98	128.29	0.979496	0.245624	0.484543	*	29.44	209.78	2.77679	0.00573569	0.0328929	Up	gi|475502934|gb|EMT04483.1|/1.50884e-126/Transcription factor MYB21 [Aegilops tauschii]	gi|32128569|gb|BT009018.1|/0.0/Triticum aestivum clone wdk3c.pk006.n12:fis, full insert mRNA sequence	sp|Q9LDE1|MY108_ARATH/6e-72/Transcription factor MYB108 OS=Arabidopsis thaliana GN=MYB108 PE=1 SV=1	dosa:Os11t0684000-01/7e-96/Os11g0684000; Similar to Transcription factor MYB21 (Myb-related protein 21) (AtMYB21) (Myb homolog 3) (AtMyb3).; K09422 myb proto-oncogene protein, plant	ECU11g1690/2e-24/---	PTHR10641:SF494/1.8E-121/--	NA
CL4657.Contig30_All	868	0	1.46	2.14291	0.196241	0.421822	*	0.88	4.05	1.2607	0.414337	0.653583	*	0.68	2.7	0.917361	0.600834	0.79401	*	0.28	4.5	2.18148	0.159955	0.362224	*	-	-	-	-	-	-	0.69	0.36	-0.557855	0.735501	0.870732	*	gi|357123073|ref|XP_003563237.1|/7.19003e-42/PREDICTED: protein REVEILLE 1-like isoform X1 [Brachypodium distachyon] &gt;gi|944081287|gb|KQK16639.1| hypothetical protein BRADI_1g29680 [Brachypodium distachyon]	gi|359950751|gb|JF951926.1|/7e-81/Triticum aestivum clone TaMYB43 MYB-related protein mRNA, complete cds	sp|B3H5A8|RVE7_ARATH/4e-26/Protein REVEILLE 7 OS=Arabidopsis thaliana GN=RVE7 PE=2 SV=1	mus:103973007/6e-25/protein LHY-like isoform X1; K12133 MYB-related transcription factor LHY	NA	PF00249/7.7E-15/Myb-like DNA-binding domain	biological_process:GO:0006355//regulation of transcription, DNA-templated;cellular_component:GO:0005634//nucleus;molecular_function:GO:0003677//DNA binding;
Unigene22864_All	3263	57.08	23.06	-0.681746	0.135088	0.325737	*	22.65	40.94	0.787932	0.118763	0.290205	*	26.44	32.27	0.299836	0.512289	0.755424	*	15.52	36.13	0.513924	0.451491	0.686313	*	43.67	19.28	-1.19663	0.0263378	0.0977298	*	34.84	31.54	-0.085234	0.861771	0.93631	*	gi|475597049|gb|EMT23519.1|/0/Transcription factor TFIIIB component B&apos;&apos; [Aegilops tauschii]	gi|151418728|dbj|AK250079.1|/0.0/Hordeum vulgare subsp. vulgare cDNA clone: FLbaf66i09, mRNA sequence	NA	bdi:100834115/2e-141/transcription factor TFIIIB component B''-like; K15198 transcription factor TFIIIB component B''	SPCC1919.14c/4e-13/---	PTHR22929:SF0/2.0E-31/--	NA
CL20888.Contig14_All	2530	74.66	180.53	1.84739	2.874e-09	9.30857e-08	Up	40.15	195.43	2.10393	5.87884e-08	1.27834e-06	Up	84.76	94.18	0.0860119	0.868627	0.937214	*	48.91	217.26	1.26414	0.0145242	0.060422	*	52.03	97.61	0.844522	0.0575306	0.177392	*	59.52	97.13	0.599309	0.348374	0.632519	*	gi|326490555|dbj|BAJ84941.1|/0/predicted protein [Hordeum vulgare subsp. vulgare]	gi|359950743|gb|JF951922.1|/0.0/Aegilops speltoides clone TaMYB39 MYB-related protein mRNA, complete cds	sp|Q9LL45|TBP1_ORYSJ/9e-172/Telomere-binding protein 1 OS=Oryza sativa subsp. japonica GN=TBP1 PE=1 SV=2	smo:SELMODRAFT_442478/7e-34/hypothetical protein; K03255 protein TIF31	NA	PTHR21717/1.2E-127/--	NA
CL18383.Contig2_All	1403	26.13	32.32	0.823404	0.156259	0.360473	*	20.91	17.35	-0.313457	0.567195	0.777901	*	17.1	10.28	-0.723404	0.298137	0.56834	*	8.96	26.26	0.792483	0.165482	0.371192	*	10.82	8.62	-0.369949	0.548142	0.768218	*	6.46	9.79	0.486408	0.593317	0.789718	*	gi|721651719|ref|XP_010233652.1|/7.69223e-107/PREDICTED: probable transcription factor KAN2 isoform X1 [Brachypodium distachyon] &gt;gi|944057176|gb|KQJ92766.1| hypothetical protein BRADI_3g00550 [Brachypodium distachyon]	gi|960473102|ref|XM_010235350.2|/1e-98/PREDICTED: Brachypodium distachyon probable transcription factor KAN2 (LOC104583397), transcript variant X1, mRNA	sp|Q9C616|KAN2_ARATH/1e-53/Probable transcription factor KAN2 OS=Arabidopsis thaliana GN=KAN2 PE=2 SV=1	mus:103984394/1e-12/uncharacterized protein LOC103984394; K14317 nuclear pore complex protein Nup214	NA	PTHR31496/8.5E-57/--	NA
CL14795.Contig3_All	1270	14.54	6.95	-0.539982	0.504772	0.74108	*	10.22	11.09	0.049148	0.943767	0.979576	*	7.02	9.66	0.291808	0.76964	0.884153	*	3.22	10.95	0.763093	0.471804	0.705889	*	11.73	18.45	0.567278	0.464687	0.695997	*	17.8	11.44	-0.567761	0.321133	0.602229	*	gi|474174427|gb|EMS57709.1|/2.66666e-71/hypothetical protein TRIUR3_12694 [Triticum urartu]	gi|960453953|ref|XR_001405046.1|/5e-24/PREDICTED: Brachypodium distachyon uncharacterized LOC100834855 (LOC100834855), transcript variant X3, misc_RNA	NA	osa:4340310/1e-17/AID1; uncharacterized LOC4340310; K11111 telomeric repeat-binding factor 2	NA	PS51294/12.166/Myb-type HTH DNA-binding domain profile.	biological_process:GO:0031627//telomeric loop formation;cellular_component:GO:0000783//nuclear telomere cap complex;molecular_function:GO:0003691//double-stranded telomeric DNA binding;
CL734.Contig9_All	1098	0	1.56	2.96904	0.0693631	0.199989	*	4.03	0.7	-2.0493	0.13873	0.323583	*	1.33	2.8	0.948844	0.533078	0.774511	*	6.51	10.6	0.223274	0.84149	0.91967	*	4.37	2.74	-0.632291	0.583862	0.768218	*	0.33	5.42	3.17889	0.0131946	0.064084	*	gi|547958|sp|P20027.3|MYB3_HORVU/2.02314e-103/RecName: Full=Myb-related protein Hv33 &gt;gi|456214|emb|CAA50226.1| MybHv33 [Hordeum vulgare subsp. vulgare]	gi|960464531|ref|XM_003567927.3|/1e-129/PREDICTED: Brachypodium distachyon myb-related protein Hv33-like (LOC100846095), mRNA	sp|P20027|MYB3_HORVU/2e-105/Myb-related protein Hv33 OS=Hordeum vulgare GN=MYB2 PE=2 SV=3	sita:101756323/3e-98/myb-related protein Hv33-like; K09422 myb proto-oncogene protein, plant	ECU11g1690/3e-22/---	PS51294/17.24/Myb-type HTH DNA-binding domain profile.	biological_process:GO:0006351//transcription, DNA-templated;
Unigene12713_All	2183	48.23	25.48	-0.345175	0.486043	0.729369	*	19.17	25.17	0.223045	0.664336	0.795718	*	40.74	27.81	-0.448786	0.337452	0.604694	*	23.29	36.25	-0.152501	0.762007	0.867644	*	63.49	58.47	-0.181544	0.703653	0.835541	*	60.23	52.25	-0.205619	0.696937	0.846929	*	gi|944055133|gb|KQJ90771.1|/0/hypothetical protein BRADI_4g33820 [Brachypodium distachyon]	gi|359950755|gb|JF951928.1|/1e-110/Triticum aestivum clone TaMYB45 MYB-related protein mRNA, complete cds	sp|Q9FLQ7|FH20_ARATH/5e-29/Formin-like protein 20 OS=Arabidopsis thaliana GN=FH20 PE=2 SV=3	sot:102593556/6e-34/formin-like protein 20; K02184 formin 2	Rv3876/3e-17/---	SM00717/5.1E-4/SANT SWI3, ADA2, N-CoR and TFIIIB'' DNA-binding domains	NA
CL14879.Contig3_All	1991	99.45	85.48	0.344965	0.272749	0.523502	*	62.99	105.14	0.610175	0.155023	0.349397	*	98.53	106.64	0.114201	0.762031	0.880022	*	72.74	154.39	0.278537	0.406393	0.645832	*	102.65	132.02	0.309084	0.342176	0.59483	*	102.11	124.97	0.296483	0.370672	0.649712	*	gi|475605983|gb|EMT26247.1|/0/Myb family transcription factor APL [Aegilops tauschii]	gi|960460774|ref|XM_010240651.2|/0.0/PREDICTED: Brachypodium distachyon protein PHR1-LIKE 1-like (LOC100821897), transcript variant X2, mRNA	sp|Q8GUN5|PHL1_ARATH/2e-51/Protein PHR1-LIKE 1 OS=Arabidopsis thaliana GN=PHL1 PE=1 SV=1	mus:103984394/1e-29/uncharacterized protein LOC103984394; K14317 nuclear pore complex protein Nup214	NA	PF00249/3.1E-15/Myb-like DNA-binding domain	biological_process:GO:0006355//regulation of transcription, DNA-templated;cellular_component:GO:0005634//nucleus;molecular_function:GO:0003677//DNA binding;
CL12546.Contig3_All	1403	31.16	11.53	-0.879974	0.261887	0.509015	*	32.18	15.79	-1.04707	0.0788337	0.214632	*	41.65	26.32	-0.575682	0.329654	0.600581	*	23.34	41.42	-0.0359436	0.958232	0.977095	*	29.18	17.93	-0.75323	0.227736	0.460924	*	14.02	16.11	0.247689	0.722083	0.864535	*	gi|944065301|gb|KQK00892.1|/4.61291e-144/hypothetical protein BRADI_3g52500 [Brachypodium distachyon]	gi|960474638|ref|XM_003570121.3|/0.0/PREDICTED: Brachypodium distachyon myb family transcription factor APL-like (LOC100841230), mRNA	sp|Q9SAK5|APL_ARATH/6e-42/Myb family transcription factor APL OS=Arabidopsis thaliana GN=APL PE=2 SV=2	mus:103984394/1e-44/uncharacterized protein LOC103984394; K14317 nuclear pore complex protein Nup214	NA	PS51294/13.716/Myb-type HTH DNA-binding domain profile.	biological_process:GO:0006355//regulation of transcription, DNA-templated;cellular_component:GO:0005634//nucleus;molecular_function:GO:0003677//DNA binding;
CL10842.Contig2_All	503	-	-	-	-	-	-	0	0.33	0.633842	0.62716	0.777901	*	2.75	0	-3.55925	0.0335912	0.123288	*	1.16	1.24	-0.674016	0.665257	0.80061	*	1	0	-2.12448	0.216488	0.451336	*	0	0.36	0.661548	0.614274	0.789718	*	gi|721654599|ref|XP_010234086.1|/2.186e-47/PREDICTED: uncharacterized protein LOC104583488 [Brachypodium distachyon] &gt;gi|944058609|gb|KQJ94199.1| hypothetical protein BRADI_3g09160 [Brachypodium distachyon]	gi|960475596|ref|XM_010235784.2|/2e-36/PREDICTED: Brachypodium distachyon uncharacterized LOC104583488 (LOC104583488), mRNA	sp|Q5Z5I4|GLK1_ORYSJ/4e-06/Probable transcription factor GLK1 OS=Oryza sativa subsp. japonica GN=GLK1 PE=2 SV=1	NA	NA	PTHR31314:SF2/1.1E-23/--	biological_process:GO:0006355//regulation of transcription, DNA-templated;cellular_component:GO:0005634//nucleus;molecular_function:GO:0003677//DNA binding;
CL768.Contig46_All	3319	5.33	65.21	2.88211	0.0614944	0.182843	*	5.53	187.21	3.66721	0.0153529	0.0599742	*	24.98	155.84	1.80615	0.27733	0.542301	*	80.57	106.11	-0.442239	0.360424	0.606866	*	44.37	34.71	-0.284459	0.865492	0.931479	*	89.87	162.67	0.863742	0.0640739	0.212766	*	gi|326514046|dbj|BAJ92173.1|/0/predicted protein [Hordeum vulgare subsp. vulgare] &gt;gi|364285653|gb|AEW48244.1| circadian clock associated 1 [Hordeum vulgare subsp. vulgare] &gt;gi|364285657|gb|AEW48246.1| circadian clock associated 1 [Hordeum vulgare subsp. vulgare] &gt;gi|397911976|gb|AFO69281.1| circadian clock associated 1 [Hordeum vulgare]	gi|397911975|gb|JN603242.1|/0.0/Hordeum vulgare circadian clock associated 1 (CCA1) mRNA, complete cds	sp|Q6R0H1|LHY_ARATH/2e-102/Protein LHY OS=Arabidopsis thaliana GN=LHY PE=1 SV=2	bdi:100838310/0.0/protein CCA1; K12133 MYB-related transcription factor LHY	NA	PTHR12802:SF43/3.5E-64/--	biological_process:GO:0006355//regulation of transcription, DNA-templated;cellular_component:GO:0005634//nucleus;molecular_function:GO:0003677//DNA binding;
CL20045.Contig2_All	1137	0.41	0.31	0.139608	0.929818	0.96695	*	0.37	0.72	0.403934	0.805624	0.892183	*	2.5	0	-3.00433	0.084168	0.244834	*	0	1.24	1.94865	0.27796	0.515191	*	3.05	24.4	2.61803	0.0163122	0.0670414	*	20.86	13.88	-0.56725	0.551382	0.789718	*	gi|669029579|emb|CDM83829.1|/2.73401e-117/unnamed protein product [Triticum aestivum]	gi|960466920|ref|XM_003566977.3|/1e-159/PREDICTED: Brachypodium distachyon transcription repressor MYB5-like (LOC100842335), mRNA	sp|Q38850|MYB5_ARATH/1e-58/Transcription repressor MYB5 OS=Arabidopsis thaliana GN=MYB5 PE=1 SV=1	bdi:100842335/1e-91/transcription repressor MYB5-like; K09422 myb proto-oncogene protein, plant	ECU11g1690/8e-23/---	PF00249/2.4E-14/Myb-like DNA-binding domain	biological_process:GO:0048856//anatomical structure development;GO:0044767//single-organism developmental process;
Unigene35039_All	1352	181.75	121.74	0.128096	0.826967	0.913022	*	234.95	130.57	-0.795454	0.176665	0.383893	*	370.03	1366.09	2.0811	0.0127267	0.0579025	*	2911.01	672.51	-2.56265	0.00241305	0.0140427	Down	462.04	557.94	0.19465	0.791675	0.89132	*	166.17	327.82	1.14175	0.183286	0.434544	*	gi|47680447|gb|AAT37168.1|/1.68628e-119/transcription factor Myb2 [Triticum aestivum]	gi|47680446|gb|AY615199.1|/1e-166/Triticum aestivum transcription factor Myb2 (Myb2) mRNA, complete cds	sp|Q7XBH4|MYB4_ORYSJ/2e-100/Myb-related protein Myb4 OS=Oryza sativa subsp. japonica GN=MYB4 PE=2 SV=2	bdi:100843834/3e-105/myb-related protein Myb4-like; K09422 myb proto-oncogene protein, plant	ECU11g1690/5e-23/---	PS51294/24.8/Myb-type HTH DNA-binding domain profile.	molecular_function:GO:0003677//DNA binding;
CL5734.Contig4_All	2731	83.41	0	-7.39988	3.43917e-09	1.09204e-07	Down	55.95	0	-7.35715	6.83519e-09	1.8716e-07	Down	49.65	0	-7.12492	2.02522e-07	5.19749e-06	Down	13.18	0	-6.09416	2.92399e-05	0.000329195	Down	41.93	0	-6.88173	3.34533e-07	7.03385e-06	Down	29.29	0	-6.44143	9.54954e-07	2.03027e-05	Down	gi|514767694|ref|XP_004966305.1|/1.39443e-71/PREDICTED: protein REVEILLE 6-like [Setaria italica] &gt;gi|944247754|gb|KQL12048.1| hypothetical protein SETIT_006824mg [Setaria italica]	gi|960461281|ref|XM_010242280.2|/3e-92/PREDICTED: Brachypodium distachyon protein REVEILLE 6-like (LOC100832932), transcript variant X2, mRNA	sp|Q8H0W3|RVE6_ARATH/1e-45/Protein REVEILLE 6 OS=Arabidopsis thaliana GN=RVE6 PE=2 SV=1	thj:104803067/3e-21/protein CCA1; K12133 MYB-related transcription factor LHY	NA	PF00249/3.8E-10/Myb-like DNA-binding domain	biological_process:GO:0006351//transcription, DNA-templated;
CL17404.Contig3_All	279	-	-	-	-	-	-	-	-	-	-	-	-	-	-	-	-	-	-	-	-	-	-	-	-	0.67	0	-1.22052	0.4455	0.689882	*	0.7	0	-1.12138	0.45981	0.723168	*	gi|226493213|ref|NP_001151578.1|/7.22849e-41/myb-like DNA-binding domain containing protein [Zea mays] &gt;gi|195647872|gb|ACG43404.1| myb-like DNA-binding domain containing protein [Zea mays]	gi|37988780|dbj|AK112117.1|/1e-103/Oryza sativa Japonica Group cDNA clone:002-129-C03, full insert sequence	sp|Q8LPH6|MYB86_ARATH/3e-33/Transcription factor MYB86 OS=Arabidopsis thaliana GN=MYB86 PE=2 SV=1	sita:101753031/1e-41/myb-related protein Zm38; K09422 myb proto-oncogene protein, plant	ECU11g1690/2e-12/---	PF00249/2.7E-16/Myb-like DNA-binding domain	biological_process:GO:2000652//regulation of secondary cell wall biogenesis;GO:1901430//positive regulation of syringal lignin biosynthetic process;GO:0045893//positive regulation of transcription, DNA-templated;cellular_component:GO:0005634//nucleus;molecular_function:GO:0003677//DNA binding;
Unigene21330_All	1020	-	-	-	-	-	-	-	-	-	-	-	-	-	-	-	-	-	-	-	-	-	-	-	-	0.35	1.32	1.01364	0.555499	0.768218	*	-	-	-	-	-	-	gi|19055|emb|CAA50221.1|/5.37548e-122/MybHv5 [Hordeum vulgare subsp. vulgare]	gi|960486781|ref|XM_003576186.3|/1e-149/PREDICTED: Brachypodium distachyon myb-related protein 308 (LOC100835967), mRNA	sp|P20025|MYB38_MAIZE/1e-78/Myb-related protein Zm38 OS=Zea mays PE=2 SV=1	dosa:Os05t0429900-01/3e-115/Os05g0429900; Similar to MybHv5 (Fragment).; K09422 myb proto-oncogene protein, plant	ECU11g1690/6e-23/---	PS51294/17.087/Myb-type HTH DNA-binding domain profile.	molecular_function:GO:0003677//DNA binding;
CL12546.Contig2_All	1326	25.88	23.55	0.441139	0.484089	0.729055	*	16.18	18.89	0.156817	0.772615	0.87267	*	23.5	33.19	0.539155	0.376877	0.643502	*	25.69	52.5	0.203166	0.713417	0.833904	*	12.49	22.3	0.714835	0.313672	0.563719	*	14.66	23.02	0.726314	0.272494	0.555113	*	gi|944065301|gb|KQK00892.1|/4.2809e-144/hypothetical protein BRADI_3g52500 [Brachypodium distachyon]	gi|960474638|ref|XM_003570121.3|/0.0/PREDICTED: Brachypodium distachyon myb family transcription factor APL-like (LOC100841230), mRNA	sp|Q9SAK5|APL_ARATH/6e-42/Myb family transcription factor APL OS=Arabidopsis thaliana GN=APL PE=2 SV=2	mus:103984394/9e-45/uncharacterized protein LOC103984394; K14317 nuclear pore complex protein Nup214	NA	PS51294/13.716/Myb-type HTH DNA-binding domain profile.	biological_process:GO:0006355//regulation of transcription, DNA-templated;cellular_component:GO:0005634//nucleus;molecular_function:GO:0003677//DNA binding;
Unigene7297_All	647	0.35	0	-0.60269	0.638694	0.806734	*	0.29	0	-0.709624	0.598976	0.777901	*	0.96	0.31	-0.745457	0.673133	0.81962	*	2.92	0.41	-2.93136	0.0430001	0.140466	*	4.72	1.34	-1.55372	0.19364	0.418646	*	4.78	6.78	0.3356	0.769069	0.89001	*	gi|937910126|dbj|BAS85046.1|/4.00882e-90/Os03g0578900, partial [Oryza sativa Japonica Group]	gi|836024727|ref|XM_004982471.2|/4e-91/PREDICTED: Setaria italica myb-related protein P-like (LOC101762688), mRNA	sp|Q0JIC2|GAM1_ORYSJ/2e-44/Transcription factor GAMYB OS=Oryza sativa subsp. japonica GN=GAM1 PE=2 SV=1	dosa:Os03t0578900-00/8e-91/Os03g0578900; Similar to MYB1.; K09422 myb proto-oncogene protein, plant	ECU11g1690/6e-21/---	PS51294/13.254/Myb-type HTH DNA-binding domain profile.	molecular_function:GO:0003677//DNA binding;
CL9364.Contig1_All	1932	153.29	181.71	0.762317	0.207828	0.439189	*	68	67.02	-0.147008	0.773563	0.873384	*	23.89	130.62	1.8452	0.132724	0.337032	*	12.88	393.86	3.79136	8.19322e-05	0.000800374	Up	34.75	156.11	2.02401	0.00350317	0.0191749	Up	13.89	106.24	2.56899	0.00568708	0.0326645	Up	gi|357165465|ref|XP_003580392.1|/4.63547e-156/PREDICTED: protein REVEILLE 7-like [Brachypodium distachyon] &gt;gi|944048567|gb|KQJ84208.1| hypothetical protein BRADI_5g19380 [Brachypodium distachyon]	gi|960494560|ref|XM_003580344.3|/1e-120/PREDICTED: Brachypodium distachyon protein REVEILLE 7-like (LOC100842816), mRNA	sp|F4KGY6|RVE1_ARATH/1e-37/Protein REVEILLE 1 OS=Arabidopsis thaliana GN=RVE1 PE=2 SV=1	bna:106401784/2e-33/protein LHY-like; K12133 MYB-related transcription factor LHY	NA	PTHR12802/5.7E-58/--	biological_process:GO:0006351//transcription, DNA-templated;
CL3653.Contig7_All	1066	21.22	31.75	1.21933	0.0134932	0.0551761	*	7.29	39.88	2.23966	0.000198674	0.00157709	Up	36.28	21.24	-0.869356	0.369006	0.634166	*	11	54.3	1.32335	0.0870682	0.236807	*	35.06	25.71	-0.48236	0.594363	0.768218	*	88.45	27.18	-1.68434	0.00373643	0.0232	Down	gi|354720433|gb|AER38259.1|/4.75361e-68/MYB13-3 [Triticum aestivum]	gi|514830676|gb|JX978440.1|/8e-78/Triticum aestivum MYB13 transcription factor (MYB13-1) gene, complete cds	sp|Q4JL76|MYBA2_ORYSJ/7e-40/Myb-related protein MYBAS2 OS=Oryza sativa subsp. japonica GN=MYBAS2 PE=2 SV=1	bdi:100844769/4e-57/transcription factor MYB59-like; K09422 myb proto-oncogene protein, plant	ECU11g1690/8e-18/---	PS50090/4.426/Myb-like domain profile.	NA
Unigene50690_All	461	-	-	-	-	-	-	0.29	0	-0.709624	0.598976	0.777901	*	0.37	0	-0.674137	0.631878	0.79401	*	0.33	0	-0.827233	0.584394	0.763219	*	3.07	0	-3.68287	0.0228699	0.0873686	*	1.04	0.36	-0.728885	0.659575	0.821881	*	gi|474157969|gb|EMS57196.1|/4.66513e-69/Transcription factor MYB98 [Triticum urartu]	gi|721617859|ref|XM_010229702.1|/1e-110/PREDICTED: Brachypodium distachyon transcription factor MYB46-like (LOC100822397), mRNA	sp|Q9S7L2|MYB98_ARATH/9e-22/Transcription factor MYB98 OS=Arabidopsis thaliana GN=MYB98 PE=2 SV=1	bdi:100822397/2e-64/transcription factor MYB46-like; K09422 myb proto-oncogene protein, plant	ECU11g1690/2e-08/---	PF00249/2.9E-8/Myb-like DNA-binding domain	molecular_function:GO:0003677//DNA binding;
CL6660.Contig3_All	1112	0	1.58	2.92202	0.0746358	0.211272	*	2.18	0.67	-0.944723	0.557043	0.773408	*	0	0.31	0.775723	0.596913	0.79401	*	7.67	1.24	-2.5701	0.0877218	0.238191	*	6.76	5.54	-0.333484	0.658243	0.803194	*	8.19	6.56	-0.318343	0.703107	0.851086	*	gi|475607192|gb|EMT26625.1|/1.00595e-140/Transcription factor LAF1 [Aegilops tauschii]	gi|241987587|dbj|AK334844.1|/1e-165/Triticum aestivum cDNA, clone: WT011_D22, cultivar: Chinese Spring	sp|Q9M0K4|LAF1_ARATH/5e-50/Transcription factor LAF1 OS=Arabidopsis thaliana GN=LAF1 PE=1 SV=2	bdi:100830017/2e-134/transcription factor LAF1; K09422 myb proto-oncogene protein, plant	ECU11g1690/2e-22/---	PS51294/24.667/Myb-type HTH DNA-binding domain profile.	molecular_function:GO:0003677//DNA binding;
CL3653.Contig4_All	1464	21.15	2.2	-2.2712	0.0327984	0.112398	*	9.9	0.7	-2.62131	0.078389	0.213617	*	43.39	12.54	-1.58562	0.0546293	0.178179	*	10.15	68.77	1.87115	0.0245243	0.0915148	*	57.95	44.08	-0.449737	0.268079	0.515822	*	173.41	28.58	-2.562	4.87574e-06	8.30155e-05	Down	gi|354720433|gb|AER38259.1|/9.08638e-90/MYB13-3 [Triticum aestivum]	gi|514830676|gb|JX978440.1|/7e-79/Triticum aestivum MYB13 transcription factor (MYB13-1) gene, complete cds	sp|Q4JL76|MYBA2_ORYSJ/2e-49/Myb-related protein MYBAS2 OS=Oryza sativa subsp. japonica GN=MYBAS2 PE=2 SV=1	bdi:100844769/5e-70/transcription factor MYB59-like; K09422 myb proto-oncogene protein, plant	ECU11g1690/7e-20/---	PS51294/24.929/Myb-type HTH DNA-binding domain profile.	NA
Unigene23707_All	1578	457.32	153.32	-0.952997	0.000125811	0.00109608	*	318.13	189.03	-0.847699	0.000994753	0.00624189	*	439.61	342.77	-0.187714	0.671732	0.818673	*	338.1	446.04	-0.339444	0.325668	0.569003	*	437.59	451.76	-0.00760477	0.977301	0.999698	*	562.06	423.74	-0.399683	0.176307	0.42269	*	gi|475530687|gb|EMT07941.1|/3.08714e-107/Myb-like protein J [Aegilops tauschii]	gi|359950767|gb|JF951934.1|/0.0/Aegilops speltoides clone TaMYB51 MYB-related protein mRNA, complete cds	sp|Q2V9B0|MY1R1_SOLTU/2e-28/Transcription factor MYB1R1 OS=Solanum tuberosum PE=2 SV=1	egu:105043254/1e-08/protein LHY-like; K12133 MYB-related transcription factor LHY	NA	SM00717/5.3E-11/SANT SWI3, ADA2, N-CoR and TFIIIB'' DNA-binding domains	biological_process:GO:0006355//regulation of transcription, DNA-templated;cellular_component:GO:0005634//nucleus;molecular_function:GO:0003677//DNA binding;
CL18487.Contig3_All	1644	0.38	0.31	0.110486	0.944609	0.972482	*	1.37	1.06	-0.355345	0.804287	0.892183	*	1.33	5.61	1.71318	0.255769	0.513596	*	14.48	14.82	-0.385081	0.759097	0.865732	*	12.8	18.91	0.462609	0.624932	0.777855	*	6.85	9.82	0.429426	0.622001	0.795604	*	gi|326527003|dbj|BAK00890.1|/2.24894e-132/predicted protein [Hordeum vulgare subsp. vulgare]	gi|151426425|dbj|AK248649.1|/1e-171/Hordeum vulgare subsp. vulgare cDNA clone: FLbaf178a22, mRNA sequence	sp|P20024|MYB1_MAIZE/2e-96/Myb-related protein Zm1 OS=Zea mays PE=2 SV=1	bdi:100832103/4e-123/myb-related protein Zm1-like; K09422 myb proto-oncogene protein, plant	ECU11g1690/4e-23/---	PF00249/1.6E-15/Myb-like DNA-binding domain	NA
CL5734.Contig8_All	2629	155.57	31.26	-1.70166	1.02364e-08	2.88529e-07	Down	118.8	41.34	-1.56887	5.30419e-06	6.82226e-05	Down	109.22	48.36	-1.16787	0.00349813	0.0204085	Down	52.56	75.59	-0.282532	0.473294	0.70712	*	96.42	28.88	-1.77089	8.12125e-06	0.000110224	Down	82.42	34.33	-1.20085	0.0335005	0.131938	*	gi|514767694|ref|XP_004966305.1|/1.98813e-91/PREDICTED: protein REVEILLE 6-like [Setaria italica] &gt;gi|944247754|gb|KQL12048.1| hypothetical protein SETIT_006824mg [Setaria italica]	gi|960461281|ref|XM_010242280.2|/1e-106/PREDICTED: Brachypodium distachyon protein REVEILLE 6-like (LOC100832932), transcript variant X2, mRNA	sp|Q8H0W3|RVE6_ARATH/8e-52/Protein REVEILLE 6 OS=Arabidopsis thaliana GN=RVE6 PE=2 SV=1	mus:103973007/2e-27/protein LHY-like isoform X1; K12133 MYB-related transcription factor LHY	NA	PS51294/14.18/Myb-type HTH DNA-binding domain profile.	biological_process:GO:0006355//regulation of transcription, DNA-templated;cellular_component:GO:0005634//nucleus;molecular_function:GO:0003677//DNA binding;
CL5734.Contig11_All	1442	41.89	4.01	-2.70822	7.80699e-06	9.89012e-05	Down	35.41	1.74	-4.23072	1.34118e-08	3.43417e-07	Down	34.03	3.79	-3.02691	7.6228e-06	0.000118333	Down	39.24	4.28	-3.78438	1.03225e-08	2.98503e-07	Down	49.85	1.06	-5.24692	4.80776e-10	2.2772e-08	Down	51.61	2.22	-4.13965	2.2389e-08	7.68824e-07	Down	gi|721613559|ref|XP_010240582.1|/2.7349e-123/PREDICTED: protein REVEILLE 8-like isoform X2 [Brachypodium distachyon] &gt;gi|944081718|gb|KQK17070.1| hypothetical protein BRADI_1g32330 [Brachypodium distachyon]	gi|960461281|ref|XM_010242280.2|/0.0/PREDICTED: Brachypodium distachyon protein REVEILLE 6-like (LOC100832932), transcript variant X2, mRNA	sp|Q8H0W3|RVE6_ARATH/8e-85/Protein REVEILLE 6 OS=Arabidopsis thaliana GN=RVE6 PE=2 SV=1	mus:103973007/2e-28/protein LHY-like isoform X1; K12133 MYB-related transcription factor LHY	NA	PF00249/7.9E-10/Myb-like DNA-binding domain	biological_process:GO:0006355//regulation of transcription, DNA-templated;cellular_component:GO:0005634//nucleus;molecular_function:GO:0003677//DNA binding;
CL18896.Contig1_All	724	1.61	2.61	0.953875	0.515607	0.749801	*	5.05	2.4	-0.755334	0.574468	0.777901	*	31.36	3.71	-1.34387	0.446975	0.707871	*	12.01	100.42	1.9822	0.0337489	0.117006	*	22.29	10.21	-1.09138	0.152387	0.358033	*	12.38	5.55	-0.945607	0.264715	0.545207	*	gi|473799697|gb|EMS46580.1|/8.22914e-40/hypothetical protein TRIUR3_05649 [Triticum urartu]	gi|242385741|emb|FP093593.1|/1e-69/Phyllostachys edulis cDNA clone: bphylf056b16, full insert sequence	sp|Q6NNN0|RADL3_ARATH/1e-19/Protein RADIALIS-like 3 OS=Arabidopsis thaliana GN=RL3 PE=2 SV=1	NA	NA	SM00717/2.9E-6/SANT SWI3, ADA2, N-CoR and TFIIIB'' DNA-binding domains	NA
CL13571.Contig3_All	2085	57.42	24.88	-0.599471	0.135727	0.326911	*	28.56	37.87	0.296283	0.47315	0.704551	*	41.49	38.06	-0.156266	0.752855	0.874413	*	38.67	62.44	-0.120115	0.769369	0.872113	*	62.37	61.48	-0.0726083	0.84235	0.918361	*	78.13	44	-0.845954	0.067316	0.220799	*	gi|944047528|gb|KQJ83169.1|/0/hypothetical protein BRADI_5g13510 [Brachypodium distachyon]	gi|242384084|emb|FP092728.1|/0.0/Phyllostachys edulis cDNA clone: bphylf038l01, full insert sequence	sp|Q8W475|SWI3A_ARATH/2e-93/SWI/SNF complex subunit SWI3A OS=Arabidopsis thaliana GN=SWI3A PE=1 SV=1	bdi:100844943/0.0/SWI/SNF complex subunit SWI3A-like; K11649 SWI/SNF related-matrix-associated actin-dependent regulator of chromatin subfamily C	SPAC23H3.10/9e-30/---	PF04433/1.5E-25/SWIRM domain	cellular_component:GO:0005634//nucleus;molecular_function:GO:0003677//DNA binding;
CL80.Contig10_All	1800	9.74	6.67	0.0556114	0.944591	0.972482	*	2.74	6.6	1.0951	0.25996	0.492232	*	5.18	6.81	0.424852	0.597843	0.79401	*	3.86	14.62	0.969332	0.253975	0.494311	*	10.21	10.64	0.0318566	0.971069	0.998935	*	7.83	6.23	-0.340463	0.665766	0.826186	*	gi|960480210|ref|XP_014756811.1|/1.95548e-76/PREDICTED: LOW QUALITY PROTEIN: transcription factor TFIIIB component B&apos;&apos;-like [Brachypodium distachyon]	gi|151418728|dbj|AK250079.1|/4e-84/Hordeum vulgare subsp. vulgare cDNA clone: FLbaf66i09, mRNA sequence	NA	bdi:100834115/3e-77/transcription factor TFIIIB component B''-like; K15198 transcription factor TFIIIB component B''	SPCC1919.14c/8e-11/---	PTHR22929:SF0/5.9E-29/--	NA
CL18533.Contig1_All	991	0	0.31	0.711494	0.594812	0.797939	*	0	0.36	0.596581	0.640854	0.777901	*	0.32	1.86	1.70662	0.308061	0.581094	*	0.33	0.36	-0.0724786	0.967319	0.980991	*	22.89	30.23	0.343571	0.745569	0.86275	*	21.11	28.77	0.567617	0.605769	0.789718	*	gi|326504840|dbj|BAK06711.1|/2.32415e-98/predicted protein, partial [Hordeum vulgare subsp. vulgare]	gi|721642841|ref|XM_003566878.2|/1e-133/PREDICTED: Brachypodium distachyon myb-related protein 340 (LOC100832441), mRNA	sp|Q9LK95|MYB21_ARATH/5e-48/Transcription factor MYB21 OS=Arabidopsis thaliana GN=MYB21 PE=1 SV=1	bdi:100832441/4e-91/myb-related protein 340; K09422 myb proto-oncogene protein, plant	ECU11g1690/2e-23/---	PS51294/26.19/Myb-type HTH DNA-binding domain profile.	molecular_function:GO:0003677//DNA binding;
CL3088.Contig1_All	1977	16.39	10.73	0.0102404	0.985858	0.991911	*	11.13	12.2	0.025383	0.968007	0.992753	*	17.1	21.45	0.386374	0.484679	0.73173	*	10.92	45.83	1.33806	0.0241103	0.0902101	*	65.45	58.92	-0.193476	0.665246	0.808035	*	49.62	59.94	0.237423	0.653611	0.817916	*	gi|326530035|dbj|BAK08297.1|/0/predicted protein [Hordeum vulgare subsp. vulgare]	gi|960483796|ref|XM_003576455.3|/0.0/PREDICTED: Brachypodium distachyon probable transcription factor RL9 (LOC100842585), mRNA	sp|Q0J235|ROLL9_ORYSJ/0.0/Probable transcription factor RL9 OS=Oryza sativa subsp. japonica GN=RL9 PE=2 SV=2	mus:103984394/5e-13/uncharacterized protein LOC103984394; K14317 nuclear pore complex protein Nup214	NA	PF00249/2.9E-12/Myb-like DNA-binding domain	biological_process:GO:0006355//regulation of transcription, DNA-templated;cellular_component:GO:0005634//nucleus;molecular_function:GO:0003677//DNA binding;
Unigene68515_All	269	0.35	0	-0.60269	0.638694	0.806734	*	0.74	0	-1.03376	0.489762	0.709907	*	0.37	0	-0.674137	0.631878	0.79401	*	-	-	-	-	-	-	-	-	-	-	-	-	-	-	-	-	-	-	gi|944082805|gb|KQK18157.1|/2.67736e-32/hypothetical protein BRADI_1g39180 [Brachypodium distachyon]	gi|960455040|ref|XM_010229356.2|/4e-67/PREDICTED: Brachypodium distachyon uncharacterized LOC100830272 (LOC100830272), mRNA	sp|Q9C616|KAN2_ARATH/1e-07/Probable transcription factor KAN2 OS=Arabidopsis thaliana GN=KAN2 PE=2 SV=1	NA	NA	PS51294/9.553/Myb-type HTH DNA-binding domain profile.	biological_process:GO:0006355//regulation of transcription, DNA-templated;cellular_component:GO:0005634//nucleus;molecular_function:GO:0003677//DNA binding;
CL768.Contig14_All	3458	0	31.03	6.83878	1.8148e-07	3.67337e-06	Up	3.32	90.49	4.52212	1.44441e-07	2.83865e-06	Up	16.77	87.3	2.0827	0.11674	0.309434	*	48.25	43.22	-0.838831	0.471484	0.705572	*	12.34	57.44	1.28945	0.440608	0.689882	*	28.68	71.74	1.33415	0.279218	0.564129	*	gi|326514046|dbj|BAJ92173.1|/0/predicted protein [Hordeum vulgare subsp. vulgare] &gt;gi|364285653|gb|AEW48244.1| circadian clock associated 1 [Hordeum vulgare subsp. vulgare] &gt;gi|364285657|gb|AEW48246.1| circadian clock associated 1 [Hordeum vulgare subsp. vulgare] &gt;gi|397911976|gb|AFO69281.1| circadian clock associated 1 [Hordeum vulgare]	gi|320091614|gb|HQ222606.1|/0.0/Triticum aestivum LHY mRNA, complete cds	sp|Q6R0H1|LHY_ARATH/4e-102/Protein LHY OS=Arabidopsis thaliana GN=LHY PE=1 SV=2	bdi:100838310/0.0/protein CCA1; K12133 MYB-related transcription factor LHY	NA	PTHR12802:SF43/3.5E-64/--	biological_process:GO:0006355//regulation of transcription, DNA-templated;cellular_component:GO:0005634//nucleus;molecular_function:GO:0003677//DNA binding;
Unigene31246_All	1131	4.7	6.85	0.904702	0.346069	0.601725	*	4.97	5.71	0.277096	0.831185	0.906635	*	7.31	3.49	-0.758319	0.435686	0.700439	*	6.92	18.67	0.60333	0.417869	0.655245	*	35.49	28.48	-0.314893	0.638203	0.788311	*	37.55	35.64	-0.156516	0.834861	0.922487	*	gi|218185364|gb|EEC67791.1|/3.00499e-108/hypothetical protein OsI_35350 [Oryza sativa Indica Group]	gi|226531172|ref|NM_001152681.1|/1e-147/Zea mays MYB transcription factor (MYB64), mRNA >gi|219885980|gb|BT054758.1| Zea mays full-length cDNA clone ZM_BFb0028G03 mRNA, complete cds	sp|P81395|MYB30_ANTMA/1e-77/Myb-related protein 330 OS=Antirrhinum majus GN=MYB330 PE=2 SV=1	dosa:Os11t0180900-00/2e-108/Os11g0180900; Myb transcription factor domain containing protein.; K09422 myb proto-oncogene protein, plant	ECU11g1690/6e-23/---	PS51294/29.51/Myb-type HTH DNA-binding domain profile.	NA
CL19982.Contig2_All	1432	0	0.6	1.66998	0.306386	0.55891	*	0.68	0.35	-0.425864	0.795909	0.887847	*	1.43	1.86	0.572274	0.702823	0.841137	*	1.96	0.77	-1.38382	0.375341	0.621068	*	10.47	16.19	0.53762	0.514976	0.743526	*	18.9	18.12	-0.0868004	0.930609	0.974869	*	gi|475535523|gb|EMT08762.1|/8.6206e-162/Transcription factor RAX3 [Aegilops tauschii]	gi|960476875|ref|XM_003573090.3|/1e-171/PREDICTED: Brachypodium distachyon transcription factor MYB30-like (LOC100835240), mRNA	sp|Q9M2Y9|RAX3_ARATH/3e-63/Transcription factor RAX3 OS=Arabidopsis thaliana GN=RAX3 PE=2 SV=1	zma:103627833/1e-124/GRMZM5G848185; uncharacterized LOC103627833; K09422 myb proto-oncogene protein, plant	ECU11g1690/3e-21/---	PS51294/21.924/Myb-type HTH DNA-binding domain profile.	NA
Unigene30953_All	1392	1.46	0.58	-0.420362	0.795705	0.892699	*	0	0.36	0.596581	0.640854	0.777901	*	2.63	7.82	1.45675	0.253155	0.510032	*	11.92	2.32	-2.47032	0.0643259	0.190096	*	2.67	4.84	0.670004	0.550191	0.768218	*	7.84	5.76	-0.253723	0.773235	0.892128	*	gi|475591105|gb|EMT21654.1|/2.2617e-143/Transcription factor MYB39 [Aegilops tauschii]	gi|151426156|dbj|AK248579.1|/0.0/Hordeum vulgare subsp. vulgare cDNA clone: FLbaf97l09, mRNA sequence	sp|Q8GWP0|MYB39_ARATH/3e-57/Transcription factor MYB39 OS=Arabidopsis thaliana GN=MYB39 PE=2 SV=1	obr:102699602/4e-139/transcription factor MYB39-like; K09422 myb proto-oncogene protein, plant	ECU11g1690/3e-27/---	PTHR10641:SF479/2.4E-148/--	NA
CL345.Contig20_All	3393	4.6	8.18	1.30068	0.253094	0.497134	*	0	7.42	4.09111	0.00931683	0.0400892	Up	0	39.02	6.11523	7.8182e-05	0.000864097	Up	9.19	109.77	2.47898	0.0860663	0.234848	*	24.6	60.74	1.25712	0.053695	0.168968	*	15.31	78.31	2.10323	0.0175965	0.0801713	*	gi|326527971|dbj|BAJ89037.1|/0/predicted protein [Hordeum vulgare subsp. vulgare]	gi|241989272|dbj|AK336250.1|/1e-143/Triticum aestivum cDNA, clone: SET3_J15, cultivar: Chinese Spring	sp|Q9C882|GTL1_ARATH/3e-130/Trihelix transcription factor GTL1 OS=Arabidopsis thaliana GN=GTL1 PE=1 SV=2	bna:106405802/2e-15/serine/arginine repetitive matrix protein 1-like; K13171 serine/arginine repetitive matrix protein 1	DR2133/2e-10/---	PF13837/1.5E-21/Myb/SANT-like DNA-binding domain	cellular_component:GO:0009536//plastid;
CL3653.Contig13_All	1274	0.76	0.66	0.102094	0.950846	0.975291	*	0	0.35	0.610797	0.635603	0.777901	*	8.96	1.39	-2.34443	0.0438751	0.151235	*	2.07	3.09	-0.164337	0.895112	0.949078	*	11.9	0.33	-4.25163	0.000477538	0.00361665	Down	24.17	0.72	-4.57468	4.798e-06	8.18688e-05	Down	gi|473801952|gb|EMS46598.1|/6.25205e-137/Transcription factor MYB21 [Triticum urartu]	gi|669026884|emb|HG670306.1|/1e-137/Triticum aestivum chromosome 3B, genomic scaffold, cultivar Chinese Spring	sp|Q9LDE1|MY108_ARATH/1e-58/Transcription factor MYB108 OS=Arabidopsis thaliana GN=MYB108 PE=1 SV=1	obr:102699347/1e-113/transcription repressor MYB4-like; K09422 myb proto-oncogene protein, plant	ECU11g1690/3e-26/---	SM00717/1.8E-13/SANT SWI3, ADA2, N-CoR and TFIIIB'' DNA-binding domains	NA
CL1486.Contig4_All	1542	24.31	11.14	-0.555503	0.374241	0.635325	*	21.42	17.5	-0.454634	0.43225	0.672898	*	90.43	28.53	-1.55654	0.00557784	0.0298793	Down	37.32	15.07	-2.06159	4.99293e-05	0.000523249	Down	51.96	17.27	-1.5686	0.0224943	0.086396	*	44.81	33.97	-0.118587	0.900626	0.957544	*	gi|359952802|gb|AEV91191.1|/1.73768e-139/MYB-related protein [Triticum aestivum]	gi|359952801|gb|JF951951.1|/0.0/Triticum aestivum clone TaMYB68 MYB-related protein mRNA, complete cds	sp|Q9ZWJ9|ARR2_ARATH/9e-13/Two-component response regulator ARR2 OS=Arabidopsis thaliana GN=ARR2 PE=1 SV=1	bna:106454297/2e-12/two-component response regulator ARR11-like; K14491 two-component response regulator ARR-B family	NA	PS51294/13.474/Myb-type HTH DNA-binding domain profile.	biological_process:GO:0006351//transcription, DNA-templated;
CL12512.Contig4_All	1954	24.7	18.05	0.163043	0.754696	0.865128	*	17.2	18.9	0.0679538	0.904059	0.952456	*	21.44	23.29	0.0791915	0.886004	0.947305	*	10.25	29.99	0.716492	0.2252	0.453474	*	18.69	22.17	0.185814	0.75629	0.869143	*	18.8	18.18	-0.00104557	0.998346	0.999533	*	gi|326520477|dbj|BAK07497.1|/1.68265e-137/predicted protein, partial [Hordeum vulgare subsp. vulgare]	gi|241983585|dbj|AK331527.1|/0.0/Triticum aestivum cDNA, clone: WT007_L16, cultivar: Chinese Spring	sp|C0HIA3|SMH6_MAIZE/4e-106/Single myb histone 6 OS=Zea mays GN=SMH6 PE=2 SV=1	bdi:100828330/1e-133/single myb histone 5-like; K09422 myb proto-oncogene protein, plant	NA	PS51504/21.05/Linker histone H1/H5 globular (H15) domain profile.	biological_process:GO:0006334//nucleosome assembly;GO:0031627//telomeric loop formation;cellular_component:GO:0000784//nuclear chromosome, telomeric region;GO:0000786//nucleosome;molecular_function:GO:0003691//double-stranded telomeric DNA binding;
CL21383.Contig3_All	921	4.21	1.89	-0.515982	0.628653	0.806734	*	2.1	1.06	-0.744091	0.615296	0.777901	*	0.71	1.78	1.03638	0.479294	0.728917	*	0	1.65	2.22114	0.217147	0.44262	*	2.36	3.49	0.413671	0.716227	0.844609	*	2.73	3.13	0.140414	0.896365	0.955159	*	gi|326518716|dbj|BAJ92519.1|/2.50308e-120/predicted protein [Hordeum vulgare subsp. vulgare]	gi|359950725|gb|JF951913.1|/0.0/Triticum carthlicum clone TaMYB30 R2R3-MYB protein mRNA, complete cds	sp|Q9S7L2|MYB98_ARATH/7e-22/Transcription factor MYB98 OS=Arabidopsis thaliana GN=MYB98 PE=2 SV=1	bdi:100835080/2e-104/uncharacterized LOC100835080; K09422 myb proto-oncogene protein, plant	ECU11g1690/8e-18/---	PF13921/1.5E-14/Myb-like DNA-binding domain	biological_process:GO:0006355//regulation of transcription, DNA-templated;GO:0007049//cell cycle;molecular_function:GO:0003677//DNA binding;GO:0003700//transcription factor activity, sequence-specific DNA binding;
Unigene63647_All	798	-	-	-	-	-	-	-	-	-	-	-	-	14.4	0	-5.34594	0.000499461	0.00408641	Down	4.82	0	-4.82125	0.00231534	0.0135684	Down	9.74	0.33	-4.00795	0.00122621	0.0080076	Down	3.09	0.71	-1.77665	0.162024	0.403763	*	gi|573920324|ref|XP_006647765.1|/2.71978e-13/PREDICTED: protein RADIALIS-like 3-like isoform X1 [Oryza brachyantha] &gt;gi|573920326|ref|XP_006647766.1| PREDICTED: protein RADIALIS-like 3-like isoform X2 [Oryza brachyantha]	gi|960452624|ref|XM_003563816.3|/1e-29/PREDICTED: Brachypodium distachyon protein RADIALIS-like 4 (LOC100827355), mRNA	sp|Q6NNN0|RADL3_ARATH/1e-12/Protein RADIALIS-like 3 OS=Arabidopsis thaliana GN=RL3 PE=2 SV=1	NA	NA	SM00717/1.8E-5/SANT SWI3, ADA2, N-CoR and TFIIIB'' DNA-binding domains	NA
CL10121.Contig2_All	1431	157.38	46.45	-1.17324	0.000126743	0.00110264	Down	116.43	43.98	-1.51568	0.00106475	0.00660567	Down	50.51	22.13	-1.05448	0.167863	0.395999	*	26.33	32	-0.412382	0.474832	0.708439	*	32.91	7.43	-1.98929	0.0347695	0.121094	*	43.21	16.65	-1.36202	0.0373782	0.143371	*	gi|357128264|ref|XP_003565794.1|/1.25564e-120/PREDICTED: transcription factor DIVARICATA [Brachypodium distachyon] &gt;gi|944069031|gb|KQK04515.1| hypothetical protein BRADI_2g13860 [Brachypodium distachyon]	gi|960470241|ref|XM_003565746.3|/0.0/PREDICTED: Brachypodium distachyon transcription factor DIVARICATA (LOC100840715), mRNA	sp|Q8S9H7|DIV_ANTMA/7e-42/Transcription factor DIVARICATA OS=Antirrhinum majus GN=DIVARICATA PE=2 SV=1	obr:102718644/6e-08/peroxidase 18-like; K00430 peroxidase [EC:1.11.1.7]	DR2133/4e-10/---	PS51294/18.077/Myb-type HTH DNA-binding domain profile.	biological_process:GO:0006355//regulation of transcription, DNA-templated;cellular_component:GO:0005634//nucleus;molecular_function:GO:0003677//DNA binding;
CL345.Contig18_All	3145	19.53	9.27	-0.308084	0.796899	0.893539	*	1.84	15.25	2.3961	0.0877772	0.231968	*	5.24	41.5	2.85908	0.015303	0.0669376	*	28.19	115.04	1.31308	0.312908	0.555464	*	80.37	62.92	-0.372419	0.456947	0.691797	*	46.49	74.99	0.560968	0.521763	0.775353	*	gi|326527971|dbj|BAJ89037.1|/0/predicted protein [Hordeum vulgare subsp. vulgare]	gi|241989272|dbj|AK336250.1|/1e-131/Triticum aestivum cDNA, clone: SET3_J15, cultivar: Chinese Spring	sp|Q9C882|GTL1_ARATH/5e-129/Trihelix transcription factor GTL1 OS=Arabidopsis thaliana GN=GTL1 PE=1 SV=2	thj:104800686/2e-15/serine/arginine repetitive matrix protein 1; K13171 serine/arginine repetitive matrix protein 1	DR2133/1e-11/---	PTHR21654:SF0/1.5E-168/--	cellular_component:GO:0009536//plastid;
CL15796.Contig2_All	759	3.04	2.49	0.260042	0.807506	0.900386	*	2.52	3.86	0.566107	0.62794	0.777901	*	6.86	4.96	-0.483205	0.64069	0.79625	*	4.58	8.03	0.29796	0.803005	0.895842	*	12.16	11.68	-0.101671	0.879061	0.939343	*	10.26	12.76	0.28949	0.662152	0.82369	*	gi|357117548|ref|XP_003560528.1|/1.05375e-72/PREDICTED: transcription factor MYB44-like [Brachypodium distachyon] &gt;gi|944078137|gb|KQK13489.1| hypothetical protein BRADI_1g10470 [Brachypodium distachyon]	gi|960452475|ref|XM_003560480.3|/1e-88/PREDICTED: Brachypodium distachyon transcription factor MYB44-like (LOC100828549), mRNA	sp|Q9FDW1|MYB44_ARATH/1e-10/Transcription factor MYB44 OS=Arabidopsis thaliana GN=MYB44 PE=2 SV=1	bdi:100828549/2e-73/transcription factor MYB44-like; K09422 myb proto-oncogene protein, plant	ECU11g1690/1e-07/---	PS51294/23.21/Myb-type HTH DNA-binding domain profile.	molecular_function:GO:0003677//DNA binding;
CL7933.Contig2_All	1751	51.79	8.29	-1.94071	0.000145822	0.00124367	Down	22.13	23.26	-0.0760097	0.898209	0.948559	*	35.71	23.53	-0.401158	0.592011	0.79401	*	24.3	31.9	-0.381482	0.523044	0.743793	*	34.01	40.11	0.208671	0.700004	0.832986	*	36.41	34.65	-0.0313868	0.955777	0.990496	*	gi|478348163|gb|AGI97132.1|/1.16206e-170/R2R3-type Myb transcription factor [Hordeum vulgare]	gi|960477489|ref|XM_014900801.1|/0.0/PREDICTED: Brachypodium distachyon myb-related protein B-like (LOC100845090), transcript variant X3, mRNA	sp|Q9S7G7|MB3R1_ARATH/1e-30/Myb-related protein 3R-1 OS=Arabidopsis thaliana GN=MYB3R-1 PE=2 SV=1	bdi:100845090/2e-136/myb-related protein B-like; K09420 myb proto-oncogene protein	ECU11g1690/1e-15/---	PS51294/18.2/Myb-type HTH DNA-binding domain profile.	NA
CL17405.Contig1_All	473	1.58	0.93	-0.0562981	0.968674	0.983048	*	0.34	0	-0.632387	0.626728	0.777901	*	0.34	1.01	1.08408	0.512661	0.755672	*	2.76	2.68	-0.636483	0.555267	0.759235	*	6.75	3.47	-0.951031	0.306915	0.56203	*	3.45	0.36	-2.4472	0.0851045	0.260649	*	gi|514796165|ref|XP_004973482.1|/9.29839e-44/PREDICTED: myb-related protein 315 [Setaria italica] &gt;gi|944237532|gb|KQL01870.1| hypothetical protein SETIT_014144mg [Setaria italica]	gi|960478704|ref|XM_003572166.3|/1e-50/PREDICTED: Brachypodium distachyon protein ODORANT1 (LOC100830949), mRNA	sp|Q50EX6|ODO1_PETHY/1e-19/Protein ODORANT1 OS=Petunia hybrida GN=ODO1 PE=2 SV=1	sita:101754637/2e-44/myb-related protein 315; K09422 myb proto-oncogene protein, plant	ECU11g1690/9e-08/---	PTHR10641:SF498/3.7E-48/--	NA
CL768.Contig22_All	3478	1.52	11.21	2.76393	0.029331	0.103065	*	0	71.61	7.23437	4.12042e-08	9.32037e-07	Up	42.16	77.25	0.996159	0.361525	0.62738	*	67	47.59	-1.32215	0.0209957	0.0808351	*	25.36	31.11	0.14947	0.91752	0.962112	*	155.13	39.15	-1.71172	0.0145675	0.0691837	*	gi|326514046|dbj|BAJ92173.1|/0/predicted protein [Hordeum vulgare subsp. vulgare] &gt;gi|364285653|gb|AEW48244.1| circadian clock associated 1 [Hordeum vulgare subsp. vulgare] &gt;gi|364285657|gb|AEW48246.1| circadian clock associated 1 [Hordeum vulgare subsp. vulgare] &gt;gi|397911976|gb|AFO69281.1| circadian clock associated 1 [Hordeum vulgare]	gi|397911975|gb|JN603242.1|/0.0/Hordeum vulgare circadian clock associated 1 (CCA1) mRNA, complete cds	sp|Q6R0H1|LHY_ARATH/3e-102/Protein LHY OS=Arabidopsis thaliana GN=LHY PE=1 SV=2	bdi:100838310/0.0/protein CCA1; K12133 MYB-related transcription factor LHY	NA	PF00249/1.9E-14/Myb-like DNA-binding domain	biological_process:GO:0006355//regulation of transcription, DNA-templated;cellular_component:GO:0005634//nucleus;molecular_function:GO:0003677//DNA binding;
CL5172.Contig6_All	1239	711.17	461.38	0.0122012	0.965717	0.981423	*	590.83	920.48	0.464522	0.211088	0.431153	*	176.23	606.62	1.48189	0.0462362	0.157154	*	87.93	375.94	1.19401	0.0526306	0.164264	*	124.3	278.01	1.07319	0.0769805	0.22011	*	146.76	279.77	1.01961	0.0388089	0.147453	*	gi|326511003|dbj|BAJ91849.1|/3.53929e-137/predicted protein [Hordeum vulgare subsp. vulgare]	gi|359950763|gb|JF951932.1|/0.0/Triticum aestivum clone TaMYB49 MYB-related protein mRNA, complete cds	sp|Q5Z5I4|GLK1_ORYSJ/8e-14/Probable transcription factor GLK1 OS=Oryza sativa subsp. japonica GN=GLK1 PE=2 SV=1	mus:103970460/8e-13/two-component response regulator ARR2-like; K14491 two-component response regulator ARR-B family	NA	PF00249/2.0E-11/Myb-like DNA-binding domain	biological_process:GO:0006355//regulation of transcription, DNA-templated;cellular_component:GO:0005634//nucleus;molecular_function:GO:0003677//DNA binding;
CL14311.Contig5_All	2514	7.82	4.77	0.0456353	0.968795	0.983117	*	8.42	4.2	-0.803509	0.5518	0.768785	*	2.31	10.51	1.74346	0.113549	0.303271	*	1.1	14.67	2.28848	0.0635155	0.188417	*	10.21	16.35	0.642709	0.362668	0.611362	*	7.54	11.28	0.561736	0.470382	0.729589	*	gi|669030425|emb|CDM84947.1|/0/unnamed protein product [Triticum aestivum]	gi|308390608|gb|HQ236494.1|/0.0/Triticum aestivum MYB3R transcription factor (MYB3R1) mRNA, complete cds	sp|Q9S7G7|MB3R1_ARATH/2e-74/Myb-related protein 3R-1 OS=Arabidopsis thaliana GN=MYB3R-1 PE=2 SV=1	bdi:100843336/0.0/myb-related protein A-like; K09422 myb proto-oncogene protein, plant	ECU11g1690/4e-35/---	PTHR10641/4.5E-147/--	molecular_function:GO:0003677//DNA binding;
CL20002.Contig1_All	997	0.35	2.66	2.21178	0.158254	0.364128	*	0.37	3.46	2.45981	0.0841139	0.225467	*	4.74	25.54	2.49767	0.0165826	0.0712803	*	72.47	14.16	-2.71756	0.00364372	0.0197164	Down	13.99	35.61	1.24515	0.0911195	0.249106	*	12.98	38.1	1.61141	0.0253529	0.10662	*	gi|326498297|dbj|BAJ98576.1|/4.7523e-83/predicted protein [Hordeum vulgare subsp. vulgare]	gi|960464559|ref|XM_003567248.3|/1e-158/PREDICTED: Brachypodium distachyon transcription factor DIVARICATA-like (LOC100835709), mRNA	sp|Q8S9H7|DIV_ANTMA/5e-41/Transcription factor DIVARICATA OS=Antirrhinum majus GN=DIVARICATA PE=2 SV=1	dosa:Os02t0120200-01/3e-09/Os02g0120200, PLDkappa, PHOSPHOLIPASE_D_kappa; Similar to Phospholipase D nu-2 (Fragment).; K01115 phospholipase D1/2 [EC:3.1.4.4]	DR2133/4e-07/---	PS51294/17.856/Myb-type HTH DNA-binding domain profile.	biological_process:GO:0006355//regulation of transcription, DNA-templated;cellular_component:GO:0005634//nucleus;molecular_function:GO:0003677//DNA binding;
CL4657.Contig20_All	1022	0.35	21.16	4.9272	0.000215255	0.00173403	Up	5.81	48.7	2.82832	0.00147025	0.00867582	Up	15.01	44.67	1.15533	0.360367	0.626006	*	7.63	64.04	2.06495	0.00305003	0.017027	Up	8.46	8.63	-0.0250589	0.983181	0.999698	*	24	38.79	0.577532	0.566719	0.789718	*	gi|357123073|ref|XP_003563237.1|/1.90739e-38/PREDICTED: protein REVEILLE 1-like isoform X1 [Brachypodium distachyon] &gt;gi|944081287|gb|KQK16639.1| hypothetical protein BRADI_1g29680 [Brachypodium distachyon]	gi|359950751|gb|JF951926.1|/4e-58/Triticum aestivum clone TaMYB43 MYB-related protein mRNA, complete cds	sp|B3H5A8|RVE7_ARATH/5e-21/Protein REVEILLE 7 OS=Arabidopsis thaliana GN=RVE7 PE=2 SV=1	thj:104815900/7e-21/protein LHY-like; K12133 MYB-related transcription factor LHY	NA	PTHR12802:SF37/8.1E-25/--	biological_process:GO:0006355//regulation of transcription, DNA-templated;cellular_component:GO:0005634//nucleus;molecular_function:GO:0003677//DNA binding;
CL768.Contig19_All	3328	31.27	235.35	3.3463	0.000132444	0.00114515	Up	53.47	559.02	3.20443	3.03593e-05	0.000312125	Up	454.31	504.97	0.214547	0.833606	0.917982	*	859.61	475.38	-1.69451	0.00145643	0.00920919	Down	438.9	210.98	-0.99833	0.39881	0.649318	*	1393.74	427.25	-1.53999	0.0059016	0.0336447	Down	gi|326514046|dbj|BAJ92173.1|/0/predicted protein [Hordeum vulgare subsp. vulgare] &gt;gi|364285653|gb|AEW48244.1| circadian clock associated 1 [Hordeum vulgare subsp. vulgare] &gt;gi|364285657|gb|AEW48246.1| circadian clock associated 1 [Hordeum vulgare subsp. vulgare] &gt;gi|397911976|gb|AFO69281.1| circadian clock associated 1 [Hordeum vulgare]	gi|320091614|gb|HQ222606.1|/0.0/Triticum aestivum LHY mRNA, complete cds	sp|Q6R0H1|LHY_ARATH/4e-102/Protein LHY OS=Arabidopsis thaliana GN=LHY PE=1 SV=2	bdi:100838310/0.0/protein CCA1; K12133 MYB-related transcription factor LHY	NA	PTHR12802:SF43/3.5E-64/--	biological_process:GO:0006355//regulation of transcription, DNA-templated;cellular_component:GO:0005634//nucleus;molecular_function:GO:0003677//DNA binding;
CL4497.Contig9_All	2401	29.23	30.21	0.636564	0.126283	0.309854	*	18.64	31.36	0.644453	0.175495	0.382198	*	21.97	40.89	0.891415	0.0747768	0.224602	*	20.9	75.67	1.05081	0.0200535	0.0780193	*	34.1	54.86	0.630267	0.169919	0.380913	*	47.53	47.55	0.00698531	0.988676	0.999328	*	gi|474244500|gb|EMS59931.1|/6.03264e-164/Cyclin-D-binding Myb-like transcription factor 1 [Triticum urartu]	gi|960454832|ref|XM_010229085.2|/1e-112/PREDICTED: Brachypodium distachyon RNA polymerase I termination factor-like (LOC100836714), transcript variant X1, mRNA	sp|Q8H0U8|RH42_ARATH/5e-10/DEAD-box ATP-dependent RNA helicase 42 OS=Arabidopsis thaliana GN=RH42 PE=1 SV=2	bna:106376729/3e-11/eukaryotic translation initiation factor 5B-like; K03243 translation initiation factor 5B	YDR026c/3e-14/---	PTHR10641:SF477/2.6E-62/--	NA
CL14795.Contig2_All	1584	12.05	4.27	-0.837228	0.30448	0.557897	*	10.99	5.54	-0.977911	0.1875	0.398267	*	11.07	5.33	-1.03388	0.219938	0.47273	*	2.7	11.87	1.27617	0.110771	0.281865	*	15.92	13.83	-0.25008	0.71219	0.841736	*	16.35	10.49	-0.665588	0.364234	0.644983	*	gi|573953474|ref|XP_006659008.1|/5.33125e-91/PREDICTED: uncharacterized protein LOC102721570 [Oryza brachyantha]	gi|960453954|ref|XR_001405047.1|/1e-49/PREDICTED: Brachypodium distachyon uncharacterized LOC100834855 (LOC100834855), transcript variant X4, misc_RNA	sp|Q9FPQ6|GP1_CHLRE/3e-13/Vegetative cell wall protein gp1 OS=Chlamydomonas reinhardtii GN=GP1 PE=1 SV=1	bdi:100830298/1e-28/uncharacterized LOC100830298; K11111 telomeric repeat-binding factor 2	SPBC28F2.12/5e-09/---	PS51294/11.842/Myb-type HTH DNA-binding domain profile.	NA
CL80.Contig2_All	1465	7.26	9.78	1.01145	0.175373	0.389913	*	3.21	8.35	1.27384	0.205849	0.42332	*	4.97	13.92	1.51724	0.149775	0.365813	*	8.05	19.63	0.427584	0.520991	0.741794	*	6.04	14.14	1.10843	0.0997387	0.265687	*	7.54	15.75	1.06788	0.160773	0.402295	*	gi|473980706|gb|EMS51550.1|/5.1449e-85/Transcription factor TFIIIB component B&apos;&apos; [Triticum urartu]	gi|151418728|dbj|AK250079.1|/1e-144/Hordeum vulgare subsp. vulgare cDNA clone: FLbaf66i09, mRNA sequence	NA	bdi:100834115/5e-84/transcription factor TFIIIB component B''-like; K15198 transcription factor TFIIIB component B''	SPCC1919.14c/3e-11/---	PS51293/9.113/SANT domain profile.	NA
CL11511.Contig7_All	973	10.07	14.97	1.17237	0.309873	0.563346	*	12.45	17.28	0.473973	0.596151	0.777901	*	4.57	43.1	3.30598	0.0001018	0.0010793	Up	47.98	42.06	-0.611737	0.550429	0.756236	*	78.16	58.81	-0.388756	0.666501	0.808834	*	23.07	50.44	1.17726	0.0476384	0.171678	*	gi|86129720|gb|ABC86569.1|/7.38172e-150/MYB transcription factor TaMYB1 [Triticum aestivum]	gi|242382828|emb|FP092070.1|/0.0/Phyllostachys edulis cDNA clone: bphylf042j13, full insert sequence	sp|Q9FDW1|MYB44_ARATH/5e-61/Transcription factor MYB44 OS=Arabidopsis thaliana GN=MYB44 PE=2 SV=1	zma:100281240/2e-129/pco081562, GRMZM2G145444; uncharacterized LOC100281240; K09422 myb proto-oncogene protein, plant	ECU11g1690/1e-29/---	PTHR10641/2.6E-123/--	molecular_function:GO:0003677//DNA binding;
CL11778.Contig4_All	1316	100.77	44.19	-0.578834	0.0914051	0.245346	*	55.38	51.08	-0.172724	0.690633	0.815602	*	99.8	91.22	-0.104755	0.769076	0.88377	*	68.42	125.33	0.0869231	0.787032	0.884516	*	116.1	73.34	-0.70517	0.0281632	0.102833	*	119.06	70.02	-0.730771	0.0455119	0.165674	*	gi|326501886|dbj|BAK06435.1|/4.21931e-160/predicted protein, partial [Hordeum vulgare subsp. vulgare]	gi|960489756|ref|XM_003577910.3|/0.0/PREDICTED: Brachypodium distachyon protein PHR1-LIKE 1-like (LOC100838837), transcript variant X2, mRNA	sp|Q8GUN5|PHL1_ARATH/1e-43/Protein PHR1-LIKE 1 OS=Arabidopsis thaliana GN=PHL1 PE=1 SV=1	mus:103984394/8e-35/uncharacterized protein LOC103984394; K14317 nuclear pore complex protein Nup214	NA	PS51294/12.814/Myb-type HTH DNA-binding domain profile.	biological_process:GO:0006355//regulation of transcription, DNA-templated;cellular_component:GO:0005634//nucleus;molecular_function:GO:0003677//DNA binding;
CL5904.Contig4_All	990	8.6	5.21	-0.139023	0.861857	0.933132	*	5.86	8.37	0.431812	0.589932	0.777901	*	37.3	60.31	0.93318	0.253245	0.510166	*	29.25	85.63	0.832287	0.292413	0.531628	*	36.21	56.5	0.581755	0.174512	0.387405	*	31.76	51.44	0.81975	0.217609	0.486883	*	gi|669030634|emb|CDM85224.1|/5.86681e-110/unnamed protein product [Triticum aestivum]	gi|242386287|emb|FP098892.1|/1e-125/Phyllostachys edulis cDNA clone: bphylf052j22, full insert sequence	sp|P81392|MYB06_ANTMA/8e-62/Myb-related protein 306 OS=Antirrhinum majus GN=MYB306 PE=2 SV=1	bdi:100838163/1e-103/myb-related protein 308-like; K09422 myb proto-oncogene protein, plant	ECU11g1690/1e-22/---	PF00249/1.2E-12/Myb-like DNA-binding domain	molecular_function:GO:0003677//DNA binding;
CL2780.Contig1_All	1246	1.64	5.96	2.19718	0.0957837	0.253996	*	0.74	9.9	2.83541	0.0473004	0.145502	*	1.63	7.75	2.03213	0.073348	0.22128	*	6.45	12.95	0.400409	0.741194	0.853223	*	5.47	11.7	0.997924	0.258473	0.50247	*	2.04	12.61	2.40819	0.0193044	0.0864327	*	gi|326534050|dbj|BAJ89375.1|/7.20001e-85/predicted protein, partial [Hordeum vulgare subsp. vulgare]	gi|960465141|ref|XM_003565895.3|/1e-117/PREDICTED: Brachypodium distachyon transcription factor RAX1-like (LOC100844971), mRNA	sp|Q9SJL7|RAX2_ARATH/6e-57/Transcription factor RAX2 OS=Arabidopsis thaliana GN=RAX2 PE=1 SV=1	dosa:Os05t0553400-01/1e-83/Os05g0553400; Similar to Myb-related transcription factor-like protein (MYB transcription factor).; K09422 myb proto-oncogene protein, plant	ECU11g1690/3e-20/---	PS51294/20.527/Myb-type HTH DNA-binding domain profile.	NA
Unigene31577_All	1108	2.31	2.2	0.440354	0.709053	0.835502	*	1.47	2.01	0.387888	0.815572	0.898253	*	5.73	15.52	1.4308	0.207661	0.454261	*	8.33	33.95	1.33779	0.145537	0.339268	*	16.56	16.33	-0.0931984	0.88607	0.943171	*	10.96	16.48	0.616027	0.362138	0.644983	*	gi|359950722|gb|AEV91151.1|/7.93695e-138/R2R3-MYB protein [Triticum aestivum] &gt;gi|475445543|gb|EMT01533.1| Transcription repressor MYB4 [Aegilops tauschii]	gi|359950721|gb|JF951911.1|/0.0/Triticum aestivum clone TaMYB28 R2R3-MYB protein mRNA, complete cds	sp|P20025|MYB38_MAIZE/3e-75/Myb-related protein Zm38 OS=Zea mays PE=2 SV=1	bdi:100838163/1e-124/myb-related protein 308-like; K09422 myb proto-oncogene protein, plant	ECU11g1690/7e-22/---	PS51294/28.238/Myb-type HTH DNA-binding domain profile.	molecular_function:GO:0003677//DNA binding;
CL3687.Contig3_All	1146	0	1.53	2.10046	0.204792	0.435181	*	-	-	-	-	-	-	0	4.4	3.60197	0.0341111	0.124646	*	0	8.65	4.58092	0.00448651	0.0233787	Up	0.67	2.1	1.03497	0.517713	0.745799	*	1.04	7.5	2.49643	0.0438712	0.161086	*	gi|475616494|gb|EMT29777.1|/2.41334e-129/Myb-related protein MYBAS1 [Aegilops tauschii]	gi|960489505|ref|XM_010239082.2|/0.0/PREDICTED: Brachypodium distachyon myb-related protein MYBAS1-like (LOC100843707), mRNA	sp|Q53NK6|MYBA1_ORYSJ/9e-108/Myb-related protein MYBAS1 OS=Oryza sativa subsp. japonica GN=MYBAS1 PE=2 SV=1	sita:101786682/5e-107/myb-related protein MYBAS1-like; K09422 myb proto-oncogene protein, plant	ECU11g1690/2e-25/---	SM00717/4.3E-15/SANT SWI3, ADA2, N-CoR and TFIIIB'' DNA-binding domains	biological_process:GO:0006355//regulation of transcription, DNA-templated;cellular_component:GO:0005634//nucleus;molecular_function:GO:0003677//DNA binding;
CL12708.Contig1_All	1179	7.96	2.55	-1.02455	0.27584	0.527808	*	1.33	1.44	-0.0789353	0.96075	0.989231	*	1.65	2.86	0.478813	0.73823	0.864987	*	9.07	0.36	-4.38365	0.000521817	0.00387891	Down	1.68	0.33	-1.66919	0.273802	0.523653	*	1.38	1.01	-0.297886	0.831523	0.920624	*	gi|326520958|dbj|BAJ92842.1|/2.08621e-91/predicted protein [Hordeum vulgare subsp. vulgare]	gi|242381619|emb|FP091266.1|/2e-85/Phyllostachys edulis cDNA clone: bphylf038j06, full insert sequence	sp|Q9LTH4|PCLL_ARATH/5e-14/Transcription factor BOA OS=Arabidopsis thaliana GN=BOA PE=2 SV=1	gra:105770299/4e-17/two-component response regulator ARR12; K14491 two-component response regulator ARR-B family	CC1877/4e-06/---	PTHR31003/1.4E-86/--	NA
CL15796.Contig1_All	1230	12.67	10.78	0.381952	0.563352	0.786969	*	9.42	9.44	-0.020932	0.977434	0.996562	*	23.39	15.73	-0.520523	0.43094	0.699024	*	19.2	39.25	0.437737	0.607072	0.782077	*	59.87	42.01	-0.554729	0.154372	0.361232	*	36.47	36.58	-0.048404	0.937998	0.979613	*	gi|357117548|ref|XP_003560528.1|/6.42504e-115/PREDICTED: transcription factor MYB44-like [Brachypodium distachyon] &gt;gi|944078137|gb|KQK13489.1| hypothetical protein BRADI_1g10470 [Brachypodium distachyon]	gi|960452475|ref|XM_003560480.3|/1e-141/PREDICTED: Brachypodium distachyon transcription factor MYB44-like (LOC100828549), mRNA	sp|Q9FDW1|MYB44_ARATH/6e-33/Transcription factor MYB44 OS=Arabidopsis thaliana GN=MYB44 PE=2 SV=1	bdi:100828549/1e-115/transcription factor MYB44-like; K09422 myb proto-oncogene protein, plant	ECU11g1690/4e-27/---	PS51294/24.464/Myb-type HTH DNA-binding domain profile.	molecular_function:GO:0003677//DNA binding;
CL11885.Contig3_All	1296	80.24	91.24	0.755251	0.0168249	0.0659686	*	65.33	108.61	0.62665	0.0432056	0.135702	*	106.42	119.4	0.237414	0.448533	0.707871	*	93.88	169.06	0.0526965	0.879888	0.940024	*	172.39	194.51	0.120504	0.731808	0.855045	*	146.7	136.65	-0.112195	0.759356	0.885174	*	gi|326498011|dbj|BAJ94868.1|/3.08856e-131/predicted protein [Hordeum vulgare subsp. vulgare] &gt;gi|326498259|dbj|BAJ98557.1| predicted protein [Hordeum vulgare subsp. vulgare]	gi|960489712|ref|XM_003577909.3|/0.0/PREDICTED: Brachypodium distachyon myb family transcription factor APL-like (LOC100838525), mRNA	sp|Q9SAK5|APL_ARATH/2e-41/Myb family transcription factor APL OS=Arabidopsis thaliana GN=APL PE=2 SV=2	mus:103984394/1e-34/uncharacterized protein LOC103984394; K14317 nuclear pore complex protein Nup214	NA	PF14379/6.0E-17/MYB-CC type transfactor, LHEQLE motif	biological_process:GO:0006355//regulation of transcription, DNA-templated;cellular_component:GO:0005634//nucleus;molecular_function:GO:0003677//DNA binding;
Unigene17446_All	3019	22.66	2.96	-2.10841	0.0582148	0.175067	*	14.67	8.07	-0.846836	0.239886	0.470378	*	21.97	4.49	-2.1971	0.000972447	0.007098	Down	10.86	12.59	-0.534866	0.432155	0.66621	*	22.96	18.04	-0.410814	0.464799	0.696118	*	25.82	14.06	-0.910385	0.226775	0.493797	*	gi|326521876|dbj|BAK04066.1|/0/predicted protein [Hordeum vulgare subsp. vulgare]	gi|960476239|ref|XM_003572557.3|/0.0/PREDICTED: Brachypodium distachyon uncharacterized LOC100823787 (LOC100823787), mRNA	NA	sot:102604840/6e-09/uncharacterized LOC102604840; K10643 CCR4-NOT transcription complex subunit 4 [EC:2.3.2.27]	RSc1986/4e-07/---	PTHR21717/9.1E-87/--	NA
Unigene64218_All	617	-	-	-	-	-	-	-	-	-	-	-	-	1.31	1.08	-0.366091	0.815025	0.908707	*	1.82	0	-2.51491	0.162317	0.365786	*	0.67	0.33	-0.567286	0.739002	0.85904	*	2.4	0	-3.22862	0.0440082	0.161288	*	gi|357138667|ref|XP_003570911.1|/3.74672e-79/PREDICTED: protein PHR1-LIKE 1-like [Brachypodium distachyon] &gt;gi|944057680|gb|KQJ93270.1| hypothetical protein BRADI_3g03538 [Brachypodium distachyon]	gi|960474214|ref|XM_003570863.3|/1e-103/PREDICTED: Brachypodium distachyon protein PHR1-LIKE 1-like (LOC100844682), mRNA	sp|Q8GUN5|PHL1_ARATH/2e-41/Protein PHR1-LIKE 1 OS=Arabidopsis thaliana GN=PHL1 PE=1 SV=1	mus:103984394/4e-30/uncharacterized protein LOC103984394; K14317 nuclear pore complex protein Nup214	NA	PF00249/9.7E-15/Myb-like DNA-binding domain	biological_process:GO:0006355//regulation of transcription, DNA-templated;cellular_component:GO:0005634//nucleus;molecular_function:GO:0003677//DNA binding;
Unigene26146_All	1407	6.42	14.96	1.66505	0.219808	0.453594	*	19.23	6.54	-1.20276	0.311733	0.556934	*	37.91	160.75	2.24321	0.0224872	0.0903851	*	119.09	26.7	-2.74576	4.15779e-06	6.01613e-05	Down	59.87	119.04	0.876096	0.341074	0.593548	*	46.33	244.89	2.36292	0.0337094	0.13258	*	gi|475502934|gb|EMT04483.1|/1.03555e-127/Transcription factor MYB21 [Aegilops tauschii]	gi|32128569|gb|BT009018.1|/0.0/Triticum aestivum clone wdk3c.pk006.n12:fis, full insert mRNA sequence	sp|Q9LDE1|MY108_ARATH/3e-72/Transcription factor MYB108 OS=Arabidopsis thaliana GN=MYB108 PE=1 SV=1	dosa:Os11t0684000-01/5e-97/Os11g0684000; Similar to Transcription factor MYB21 (Myb-related protein 21) (AtMYB21) (Myb homolog 3) (AtMyb3).; K09422 myb proto-oncogene protein, plant	ECU11g1690/2e-24/---	PTHR10641:SF494/1.8E-121/--	NA
CL4497.Contig25_All	2119	6.18	6.55	0.728429	0.48364	0.728722	*	5.19	2.16	-1.11154	0.401654	0.640051	*	2.33	16.22	2.2372	0.0490586	0.164266	*	6.33	8.27	-0.571468	0.624981	0.789285	*	7.91	15.61	0.765903	0.576075	0.768218	*	13.28	19.69	0.449197	0.596637	0.789718	*	gi|474244500|gb|EMS59931.1|/8.2872e-170/Cyclin-D-binding Myb-like transcription factor 1 [Triticum urartu]	gi|960454832|ref|XM_010229085.2|/1e-121/PREDICTED: Brachypodium distachyon RNA polymerase I termination factor-like (LOC100836714), transcript variant X1, mRNA	sp|Q8H0U8|RH42_ARATH/3e-11/DEAD-box ATP-dependent RNA helicase 42 OS=Arabidopsis thaliana GN=RH42 PE=1 SV=2	ath:AT1G76820/2e-12/translation initiation factor 2 (eIF-2) family protein; K03243 translation initiation factor 5B	YDR026c/3e-15/---	PF13921/2.1E-9/Myb-like DNA-binding domain	NA
Unigene5044_All	1481	47.11	82.75	1.35365	0.00206336	0.0117231	Up	106.43	360.92	1.48371	0.0428373	0.134924	*	190.68	157.39	-0.388657	0.531079	0.772631	*	47.26	167.63	0.941388	0.255999	0.496388	*	41.36	160.78	1.86266	1.60393e-05	0.000197764	Up	60.47	86.6	0.55679	0.350312	0.63496	*	gi|326487268|dbj|BAJ89618.1|/3.84492e-112/predicted protein [Hordeum vulgare subsp. vulgare]	gi|241987007|dbj|AK334268.1|/1e-168/Triticum aestivum cDNA, clone: WT009_B21, cultivar: Chinese Spring	sp|P20025|MYB38_MAIZE/1e-93/Myb-related protein Zm38 OS=Zea mays PE=2 SV=1	osa:4346246/2e-99/OJ1479_B11.7; myb-related protein Zm38; K09422 myb proto-oncogene protein, plant	ECU11g1690/5e-22/---	PTHR10641:SF495/4.8E-117/--	NA
CL2992.Contig3_All	1469	10.88	28.88	1.94738	0.00571825	0.0273486	Up	41.99	29.01	-0.451218	0.620539	0.777901	*	19.88	44.25	1.28516	0.160719	0.384933	*	23.86	22.79	-0.628061	0.500712	0.729335	*	16.71	26.21	0.557871	0.579428	0.768218	*	8.05	31.23	1.85478	0.0580921	0.198227	*	gi|357128080|ref|XP_003565704.1|/2.2134e-136/PREDICTED: myb-related protein P-like [Brachypodium distachyon] &gt;gi|944068615|gb|KQK04099.1| hypothetical protein BRADI_2g11676 [Brachypodium distachyon]	gi|721634234|ref|XM_003565656.2|/1e-146/PREDICTED: Brachypodium distachyon myb-related protein P-like (LOC100828073), mRNA	sp|P27898|MYBP_MAIZE/9e-66/Myb-related protein P OS=Zea mays GN=P PE=2 SV=1	bdi:100828073/4e-137/myb-related protein P-like; K09422 myb proto-oncogene protein, plant	ECU11g1690/3e-22/---	PS51294/26.221/Myb-type HTH DNA-binding domain profile.	NA
CL3653.Contig9_All	1831	0	2.06	3.00881	0.0674276	0.195882	*	3.61	0	-3.12086	0.0580425	0.170361	*	3.19	17.59	2.48273	0.0252982	0.0991625	*	22.73	3.04	-3.24571	0.000211731	0.00180104	Down	5.82	9.97	0.675613	0.534213	0.760774	*	3.05	13.29	2.02019	0.0895096	0.270397	*	gi|475502934|gb|EMT04483.1|/3.18969e-74/Transcription factor MYB21 [Aegilops tauschii]	gi|32128569|gb|BT009018.1|/1e-101/Triticum aestivum clone wdk3c.pk006.n12:fis, full insert mRNA sequence	sp|Q9LDE1|MY108_ARATH/6e-35/Transcription factor MYB108 OS=Arabidopsis thaliana GN=MYB108 PE=1 SV=1	bdi:104584433/4e-47/Myb; transcription factor MYB108; K09422 myb proto-oncogene protein, plant	ECU11g1690/4e-11/---	PTHR10641/5.2E-49/--	NA
CL6984.Contig5_All	1521	31.51	31.83	0.591538	0.24525	0.486413	*	29.57	18.64	-0.785626	0.115689	0.284385	*	34.06	50.49	0.614619	0.16177	0.386709	*	31.45	60.61	0.182799	0.649219	0.790971	*	48.24	44.05	-0.184248	0.672413	0.813276	*	38.25	45.81	0.275761	0.64057	0.809012	*	gi|326503780|dbj|BAJ86396.1|/3.35911e-135/predicted protein [Hordeum vulgare subsp. vulgare]	gi|51572281|gb|AY625680.1|/0.0/Triticum aestivum MYB transcription factor (MYB80) mRNA, complete cds	sp|Q8GUN5|PHL1_ARATH/5e-42/Protein PHR1-LIKE 1 OS=Arabidopsis thaliana GN=PHL1 PE=1 SV=1	mus:103984394/1e-34/uncharacterized protein LOC103984394; K14317 nuclear pore complex protein Nup214	NA	PF14379/3.2E-23/MYB-CC type transfactor, LHEQLE motif	NA
Unigene8164_All	624	0	2.04	2.50695	0.131927	0.319785	*	1.11	0.35	-0.670019	0.687026	0.812824	*	-	-	-	-	-	-	0.99	0	-1.73954	0.324042	0.567155	*	0	2.11	2.81349	0.0984882	0.263231	*	2.04	0.3	-1.58457	0.314835	0.600794	*	gi|359950716|gb|AEV91148.1|/1.27588e-82/R2R3-MYB protein [Triticum aestivum]	gi|359950715|gb|JF951908.1|/1e-160/Triticum aestivum clone TaMYB25 R2R3-MYB protein mRNA, complete cds	sp|Q9SJL7|RAX2_ARATH/1e-52/Transcription factor RAX2 OS=Arabidopsis thaliana GN=RAX2 PE=1 SV=1	bdi:100835199/5e-74/transcription factor RAX1-like; K09422 myb proto-oncogene protein, plant	ECU11g1690/7e-18/---	SM00717/2.7E-10/SANT SWI3, ADA2, N-CoR and TFIIIB'' DNA-binding domains	molecular_function:GO:0003677//DNA binding;
CL4497.Contig13_All	2505	44.26	12.07	-1.2259	0.00792515	0.0358045	Down	21.79	14.17	-0.655285	0.28646	0.525492	*	33.11	16.4	-0.861607	0.169534	0.398225	*	19.01	28.5	-0.272021	0.670189	0.804416	*	20.01	49.65	1.24151	0.00543906	0.0275966	Up	35.44	32.17	-0.140269	0.797743	0.904948	*	gi|474244500|gb|EMS59931.1|/1.22853e-167/Cyclin-D-binding Myb-like transcription factor 1 [Triticum urartu]	gi|960454832|ref|XM_010229085.2|/1e-114/PREDICTED: Brachypodium distachyon RNA polymerase I termination factor-like (LOC100836714), transcript variant X1, mRNA	sp|Q8H0U8|RH42_ARATH/5e-14/DEAD-box ATP-dependent RNA helicase 42 OS=Arabidopsis thaliana GN=RH42 PE=1 SV=2	brp:103853047/8e-16/eukaryotic translation initiation factor 5B; K03243 translation initiation factor 5B	YDR026c/2e-14/---	PS50090/8.142/Myb-like domain profile.	NA
CL7437.Contig4_All	1451	105.08	14.82	-2.19233	3.52158e-08	8.64393e-07	Down	62.03	15.16	-1.99557	0.000802057	0.00520338	Down	108.8	26.25	-2.01653	7.24864e-06	0.000113173	Down	61.91	36.5	-1.44212	0.00187138	0.0113625	Down	121.06	43.64	-1.51669	0.000218054	0.00185555	Down	123.66	47.84	-1.21287	0.0234717	0.10041	*	gi|326494554|dbj|BAJ94396.1|/3.96519e-138/predicted protein [Hordeum vulgare subsp. vulgare] &gt;gi|326528399|dbj|BAJ93388.1| predicted protein [Hordeum vulgare subsp. vulgare]	gi|241984986|dbj|AK332246.1|/1e-163/Triticum aestivum cDNA, clone: SET1_B05, cultivar: Chinese Spring	sp|Q8S9H7|DIV_ANTMA/1e-66/Transcription factor DIVARICATA OS=Antirrhinum majus GN=DIVARICATA PE=2 SV=1	gra:105781849/5e-13/serine/arginine repetitive matrix protein 1; K13171 serine/arginine repetitive matrix protein 1	DR0479/1e-07/---	SM00717/1.1/SANT SWI3, ADA2, N-CoR and TFIIIB'' DNA-binding domains	biological_process:GO:0006355//regulation of transcription, DNA-templated;cellular_component:GO:0005634//nucleus;molecular_function:GO:0003677//DNA binding;
Unigene29979_All	1522	88.8	75.95	0.383475	0.346886	0.602828	*	46	110.25	1.13908	0.00149171	0.00878229	Up	93.95	130.69	0.446583	0.346412	0.610693	*	77.84	185.41	0.404694	0.441195	0.675484	*	73.81	145.19	0.902056	0.00927548	0.0426497	*	84.2	104.93	0.341297	0.412571	0.695476	*	gi|960494442|ref|XP_003580818.2|/1.37969e-96/PREDICTED: transcription factor DIVARICATA-like [Brachypodium distachyon] &gt;gi|944049638|gb|KQJ85279.1| hypothetical protein BRADI_5g26110 [Brachypodium distachyon]	gi|241987460|dbj|AK334717.1|/1e-165/Triticum aestivum cDNA, clone: WT010_M22, cultivar: Chinese Spring	sp|Q8S9H7|DIV_ANTMA/7e-31/Transcription factor DIVARICATA OS=Antirrhinum majus GN=DIVARICATA PE=2 SV=1	thj:104808380/2e-06/branchpoint-bridging protein; K13095 splicing factor 1	NA	PF00249/2.5E-10/Myb-like DNA-binding domain	biological_process:GO:0006355//regulation of transcription, DNA-templated;cellular_component:GO:0005634//nucleus;molecular_function:GO:0003677//DNA binding;
CL3653.Contig23_All	1426	35.44	0.88	-3.89108	0.000508027	0.00359435	Down	8.94	1.34	-2.06087	0.120656	0.293413	*	81.67	9.69	-2.7381	0.000783094	0.00593647	Down	15.86	60.42	1.10542	0.259765	0.498552	*	115.93	36.97	-1.69107	9.28537e-05	0.000897599	Down	307.07	35.55	-3.03978	8.21207e-06	0.000129481	Down	gi|392872582|gb|AFM85452.1|/4.62639e-91/MYB protein [Triticum aestivum] &gt;gi|669031974|emb|CDM87235.1| unnamed protein product [Triticum aestivum]	gi|514830676|gb|JX978440.1|/2e-76/Triticum aestivum MYB13 transcription factor (MYB13-1) gene, complete cds	sp|Q4JL76|MYBA2_ORYSJ/3e-49/Myb-related protein MYBAS2 OS=Oryza sativa subsp. japonica GN=MYBAS2 PE=2 SV=1	bdi:100844769/1e-67/transcription factor MYB59-like; K09422 myb proto-oncogene protein, plant	ECU11g1690/7e-20/---	PS51294/24.76/Myb-type HTH DNA-binding domain profile.	NA
CL9429.Contig4_All	947	0	0.33	0.670924	0.609326	0.802845	*	0	0.36	0.596581	0.640854	0.777901	*	0.34	0	-0.715568	0.617743	0.79401	*	0.33	0.41	-0.135824	0.938586	0.966988	*	2.68	0.33	-2.22268	0.131937	0.322352	*	2.38	1.42	-0.699228	0.568624	0.789718	*	gi|669028831|emb|CDM82771.1|/1.17323e-112/unnamed protein product [Triticum aestivum]	gi|32992670|dbj|AK107461.1|/1e-112/Oryza sativa Japonica Group cDNA clone:002-129-A05, full insert sequence	sp|Q9FDW1|MYB44_ARATH/7e-33/Transcription factor MYB44 OS=Arabidopsis thaliana GN=MYB44 PE=2 SV=1	zma:100381481/3e-90/GRMZM2G111731; MYB transcription factor; K09422 myb proto-oncogene protein, plant	ECU11g1690/2e-26/---	PS51294/26.719/Myb-type HTH DNA-binding domain profile.	molecular_function:GO:0003677//DNA binding;
Unigene8671_All	1135	0.76	0.89	0.553378	0.734801	0.85218	*	0.68	0.33	-0.406952	0.804918	0.892183	*	1.65	0.62	-0.819641	0.62522	0.79401	*	5.41	8.13	0.00933772	0.993824	0.996471	*	21.01	5.8	-1.69059	0.100067	0.266286	*	7.2	5.65	-0.383159	0.67109	0.829975	*	gi|475578103|gb|EMT18012.1|/2.92104e-119/Protein ODORANT1 [Aegilops tauschii]	gi|37990646|dbj|AK121023.1|/1e-112/Oryza sativa Japonica Group cDNA clone:J023049M10, full insert sequence	sp|Q50EX6|ODO1_PETHY/6e-77/Protein ODORANT1 OS=Petunia hybrida GN=ODO1 PE=2 SV=1	bdi:100826598/3e-111/protein ODORANT1-like; K09422 myb proto-oncogene protein, plant	ECU11g1690/4e-21/---	PS51294/28.087/Myb-type HTH DNA-binding domain profile.	molecular_function:GO:0003677//DNA binding;
CL20688.Contig2_All	1683	24.07	4.01	-1.84556	0.00668142	0.0311511	Down	16.11	5.18	-1.66158	0.0134286	0.0539074	*	30.26	6.41	-2.18576	0.00546704	0.029394	Down	14.36	4.8	-2.30971	0.0012994	0.00838011	Down	31.79	11.02	-1.54698	0.00151873	0.00960295	Down	21.14	10.51	-1.01395	0.182648	0.433387	*	gi|357132753|ref|XP_003567993.1|/0/PREDICTED: SWR1-complex protein 4 [Brachypodium distachyon] &gt;gi|944069654|gb|KQK05138.1| hypothetical protein BRADI_2g18250 [Brachypodium distachyon]	gi|241988705|dbj|AK335962.1|/0.0/Triticum aestivum cDNA, clone: SET2_O08, cultivar: Chinese Spring	NA	bdi:100825598/0.0/SWR1-complex protein 4; K11324 DNA methyltransferase 1-associated protein 1	NA	PTHR12855:SF10/1.1E-121/--	biological_process:GO:0045892//negative regulation of transcription, DNA-templated;GO:0006281//DNA repair;GO:0006338//chromatin remodeling;GO:0043968//histone H2A acetylation;GO:0043967//histone H4 acetylation;cellular_component:GO:0035267//NuA4 histone acetyltransferase complex;GO:0000812//Swr1 complex;molecular_function:GO:0003677//DNA binding;GO:0003714//transcription corepressor activity;
Unigene32048_All	999	2.63	2.42	0.388044	0.779906	0.881493	*	2.55	2.42	0.0396255	0.978115	0.997041	*	1.74	1.31	-0.198446	0.886072	0.947334	*	2.21	3.67	-0.0155588	0.99005	0.994237	*	8.44	7.02	-0.218408	0.830114	0.911374	*	8.92	5.3	-0.75171	0.40189	0.68381	*	gi|218185364|gb|EEC67791.1|/6.5853e-109/hypothetical protein OsI_35350 [Oryza sativa Indica Group]	gi|226531172|ref|NM_001152681.1|/1e-147/Zea mays MYB transcription factor (MYB64), mRNA >gi|219885980|gb|BT054758.1| Zea mays full-length cDNA clone ZM_BFb0028G03 mRNA, complete cds	sp|P81395|MYB30_ANTMA/3e-78/Myb-related protein 330 OS=Antirrhinum majus GN=MYB330 PE=2 SV=1	dosa:Os11t0180900-00/3e-109/Os11g0180900; Myb transcription factor domain containing protein.; K09422 myb proto-oncogene protein, plant	ECU11g1690/5e-23/---	SM00717/7.4E-14/SANT SWI3, ADA2, N-CoR and TFIIIB'' DNA-binding domains	NA
CL9087.Contig4_All	1430	47.28	12.01	-1.35938	0.00327962	0.017246	Down	38	16.71	-1.29327	0.00570677	0.0268485	Down	42.76	14.39	-1.48547	0.0020711	0.0132693	Down	25.99	19.26	-1.24319	0.0324891	0.113656	*	43.61	15.98	-1.48208	0.0075731	0.0361542	Down	40.14	14.89	-1.30089	0.0365247	0.140835	*	gi|359952804|gb|AEV91192.1|/0/MYB-related protein [Triticum carthlicum]	gi|359952803|gb|JF951952.1|/0.0/Triticum carthlicum clone TaMYB69 MYB-related protein mRNA, complete cds	sp|Q2V9B0|MY1R1_SOLTU/5e-35/Transcription factor MYB1R1 OS=Solanum tuberosum PE=2 SV=1	zma:103653436/2e-06/GRMZM2G132857; RNA-binding protein 25-like; K12822 RNA-binding protein 25	NA	PTHR25040/3.5E-84/--	biological_process:GO:0006355//regulation of transcription, DNA-templated;GO:0009723//response to ethylene;cellular_component:GO:0005634//nucleus;molecular_function:GO:0003677//DNA binding;GO:0008270//zinc ion binding;
CL6717.Contig1_All	830	27.49	12.51	-0.502501	0.411811	0.662935	*	10.16	15.08	0.443439	0.460971	0.699377	*	21	12.01	-0.659606	0.323754	0.597595	*	9.93	22.58	0.379297	0.583021	0.763219	*	15.14	12.48	-0.34199	0.667517	0.809597	*	8.91	7.56	-0.111739	0.895683	0.954763	*	gi|669028302|emb|CDM82058.1|/3.33109e-134/unnamed protein product [Triticum aestivum]	gi|955718822|ref|XM_004968343.3|/1e-113/PREDICTED: Setaria italica probable transcription factor GLK2 (LOC101785804), mRNA	sp|Q9SNB4|PCL1_ARATH/1e-13/Transcription factor LUX OS=Arabidopsis thaliana GN=LUX PE=1 SV=1	zma:541639/3e-14/RR10, GRMZM2G126834, ZmRR10; response regulator 10; K14491 two-component response regulator ARR-B family	Rv3876/9e-07/---	PTHR31003/1.7E-84/--	biological_process:GO:1903506//regulation of nucleic acid-templated transcription;GO:0048519//negative regulation of biological process;GO:0006351//transcription, DNA-templated;
Unigene10757_All	3723	103.41	51.54	-0.416535	0.18685	0.407203	*	47.47	73.24	0.530837	0.188009	0.398748	*	100.47	76.41	-0.240821	0.584897	0.79401	*	55.26	111.78	0.331105	0.452223	0.687051	*	74.58	72.58	-0.0923437	0.777758	0.883909	*	70	60.48	-0.171556	0.652608	0.817187	*	gi|944055133|gb|KQJ90771.1|/0/hypothetical protein BRADI_4g33820 [Brachypodium distachyon]	gi|359950755|gb|JF951928.1|/1e-106/Triticum aestivum clone TaMYB45 MYB-related protein mRNA, complete cds	sp|Q9FLQ7|FH20_ARATH/8e-27/Formin-like protein 20 OS=Arabidopsis thaliana GN=FH20 PE=2 SV=3	mus:103981622/2e-39/cyclin-K-like; K05747 Wiskott-Aldrich syndrome protein	Cgl1939/1e-16/---	SM00717/5.9E-4/SANT SWI3, ADA2, N-CoR and TFIIIB'' DNA-binding domains	NA
CL3687.Contig14_All	1217	2.22	8.02	2.18969	0.0185147	0.0712302	*	1.47	4.89	1.49479	0.249241	0.481758	*	5.83	9.2	0.534848	0.608064	0.79401	*	2.54	18.36	1.99754	0.0381918	0.12865	*	10.07	4.52	-1.16272	0.184423	0.403592	*	9.47	9.07	-0.125484	0.880372	0.946309	*	gi|125579761|gb|EAZ20907.1|/2.00209e-125/hypothetical protein OsJ_36546 [Oryza sativa Japonica Group]	gi|68480302|gb|DQ075262.1|/0.0/Oryza sativa (japonica cultivar-group) MYB transcription factor MYBAS2-2 mRNA, complete cds, alternatively spliced	sp|Q4JL76|MYBA2_ORYSJ/3e-118/Myb-related protein MYBAS2 OS=Oryza sativa subsp. japonica GN=MYBAS2 PE=2 SV=1	bdi:100839870/1e-121/myb-related protein MYBAS2-like; K09422 myb proto-oncogene protein, plant	ECU11g1690/4e-23/---	PS50090/5.111/Myb-like domain profile.	biological_process:GO:0006355//regulation of transcription, DNA-templated;cellular_component:GO:0005634//nucleus;molecular_function:GO:0003677//DNA binding;
CL3653.Contig3_All	1427	3.83	3.63	0.527648	0.613581	0.806139	*	0.59	2.49	1.1529	0.441128	0.678618	*	0.64	2.62	1.09027	0.511314	0.754605	*	0.91	3.91	1.0901	0.450906	0.685713	*	0.33	0	-0.737908	0.600148	0.768218	*	3.75	0.36	-2.66506	0.048729	0.17478	*	gi|354720433|gb|AER38259.1|/3.45715e-70/MYB13-3 [Triticum aestivum]	gi|392872581|gb|JX183617.1|/2e-67/Triticum aestivum MYB protein (MYB56) mRNA, MYB56-B allele, complete cds	sp|Q4JL76|MYBA2_ORYSJ/1e-37/Myb-related protein MYBAS2 OS=Oryza sativa subsp. japonica GN=MYBAS2 PE=2 SV=1	bdi:100844769/3e-52/transcription factor MYB59-like; K09422 myb proto-oncogene protein, plant	ECU11g1690/2e-18/---	PF00249/5.4E-16/Myb-like DNA-binding domain	NA
Unigene7013_All	1476	73.33	0	-7.19562	1.23959e-08	3.41974e-07	Down	55.11	1.03	-5.42967	2.25255e-11	1.0507e-09	Down	92.72	1.7	-5.45201	1.57669e-14	2.40334e-12	Down	73.63	0.72	-6.72262	1.47544e-13	1.15988e-11	Down	90.74	0.35	-7.06546	6.1639e-12	4.61357e-10	Down	97.63	0.65	-6.50731	1.24013e-13	1.6097e-11	Down	gi|960494442|ref|XP_003580818.2|/8.87813e-103/PREDICTED: transcription factor DIVARICATA-like [Brachypodium distachyon] &gt;gi|944049638|gb|KQJ85279.1| hypothetical protein BRADI_5g26110 [Brachypodium distachyon]	gi|960494441|ref|XM_003580770.3|/1e-160/PREDICTED: Brachypodium distachyon transcription factor DIVARICATA-like (LOC100822300), mRNA	sp|Q8S9H7|DIV_ANTMA/4e-31/Transcription factor DIVARICATA OS=Antirrhinum majus GN=DIVARICATA PE=2 SV=1	thj:104808380/7e-06/branchpoint-bridging protein; K13095 splicing factor 1	NA	PTHR25040:SF70/2.6E-60/--	biological_process:GO:0006355//regulation of transcription, DNA-templated;cellular_component:GO:0005634//nucleus;molecular_function:GO:0003677//DNA binding;
CL5904.Contig24_All	1145	0.41	2.19	2.03479	0.194175	0.418817	*	0	4.5	3.97659	0.0102311	0.0433327	Up	0	1.78	2.65776	0.130637	0.33311	*	0	3.2	3.37657	0.0490775	0.155685	*	0.68	6.25	2.58218	0.0445866	0.146545	*	1.39	14.77	2.76966	0.0272164	0.112595	*	gi|359950728|gb|AEV91154.1|/4.50934e-160/R2R3-MYB protein [Aegilops tauschii]	gi|241987605|dbj|AK334862.1|/0.0/Triticum aestivum cDNA, clone: WT011_F03, cultivar: Chinese Spring	sp|P81392|MYB06_ANTMA/9e-84/Myb-related protein 306 OS=Antirrhinum majus GN=MYB306 PE=2 SV=1	sita:101777784/2e-143/myb-related protein 306-like; K09422 myb proto-oncogene protein, plant	ECU11g1690/4e-23/---	PTHR10641:SF491/2.1E-137/--	NA
CL2992.Contig2_All	1423	7.58	1.31	-1.74179	0.15514	0.358827	*	43.89	3.4	-3.32557	0.000379975	0.00275498	Down	13.03	7.75	-0.419748	0.707341	0.844336	*	21.79	1.24	-4.48549	5.88996e-06	8.16459e-05	Down	18.54	5.55	-1.52537	0.227795	0.460924	*	8.11	8.79	0.288699	0.777667	0.894925	*	gi|357128080|ref|XP_003565704.1|/2.41922e-140/PREDICTED: myb-related protein P-like [Brachypodium distachyon] &gt;gi|944068615|gb|KQK04099.1| hypothetical protein BRADI_2g11676 [Brachypodium distachyon]	gi|721634234|ref|XM_003565656.2|/1e-146/PREDICTED: Brachypodium distachyon myb-related protein P-like (LOC100828073), mRNA	sp|P27898|MYBP_MAIZE/4e-66/Myb-related protein P OS=Zea mays GN=P PE=2 SV=1	bdi:100828073/4e-141/myb-related protein P-like; K09422 myb proto-oncogene protein, plant	ECU11g1690/3e-22/---	PS51294/15.946/Myb-type HTH DNA-binding domain profile.	NA
CL11390.Contig6_All	1798	66.3	52.45	0.250876	0.446326	0.693036	*	46.28	57.75	0.223696	0.543493	0.760857	*	46.02	81.15	0.910794	0.05695	0.183854	*	26.46	90.64	1.00389	0.00617361	0.03032	Up	57.89	101.35	0.74957	0.0215194	0.0833116	*	53.01	89.37	0.73032	0.121863	0.333922	*	gi|359952806|gb|AEV91193.1|/2.85551e-144/MYB-related protein [Aegilops tauschii]	gi|241987578|dbj|AK334835.1|/0.0/Triticum aestivum cDNA, clone: WT011_D14, cultivar: Chinese Spring	sp|B4FT40|SMH2_MAIZE/2e-119/Single myb histone 2 OS=Zea mays GN=SMH2 PE=2 SV=1	bdi:100830626/2e-138/single myb histone 2-like; K09422 myb proto-oncogene protein, plant	NA	PF00538/2.9E-11/linker histone H1 and H5 family	biological_process:GO:0006334//nucleosome assembly;GO:0031627//telomeric loop formation;cellular_component:GO:0000784//nuclear chromosome, telomeric region;GO:0000786//nucleosome;molecular_function:GO:0003691//double-stranded telomeric DNA binding;
CL80.Contig13_All	1932	27.29	12.38	-0.466996	0.425293	0.672708	*	18.14	19.8	0.0153739	0.983036	0.998262	*	27.01	32.19	0.237621	0.633416	0.79401	*	20.26	14.6	-1.21711	0.017771	0.0710182	*	22.95	12.51	-0.924821	0.12046	0.30263	*	19.83	15.14	-0.272068	0.651412	0.81629	*	gi|473980706|gb|EMS51550.1|/6.6047e-86/Transcription factor TFIIIB component B&apos;&apos; [Triticum urartu]	gi|151418728|dbj|AK250079.1|/1e-151/Hordeum vulgare subsp. vulgare cDNA clone: FLbaf66i09, mRNA sequence	NA	bdi:100834115/5e-83/transcription factor TFIIIB component B''-like; K15198 transcription factor TFIIIB component B''	SPCC1919.14c/2e-11/---	PS51293/10.102/SANT domain profile.	NA
Unigene33004_All	1390	25.82	0	-5.88867	1.45293e-05	0.000169932	Down	11.73	0	-5.37899	0.000141293	0.00117731	Down	21.22	0.31	-5.00477	1.56133e-05	0.000219097	Down	44.57	0.36	-6.65533	4.03346e-10	1.61169e-08	Down	21.82	0	-6.14403	1.08781e-05	0.000141566	Down	20.87	0.35	-4.96931	9.69612e-06	0.000149542	Down	gi|357130731|ref|XP_003567000.1|/3.63607e-117/PREDICTED: myb-related protein Myb4-like [Brachypodium distachyon] &gt;gi|944073738|gb|KQK09222.1| hypothetical protein BRADI_2g46770 [Brachypodium distachyon]	gi|960465093|ref|XM_003566952.3|/1e-169/PREDICTED: Brachypodium distachyon myb-related protein Myb4-like (LOC100834402), mRNA	sp|Q9M2Y9|RAX3_ARATH/3e-54/Transcription factor RAX3 OS=Arabidopsis thaliana GN=RAX3 PE=2 SV=1	bdi:100834402/6e-118/myb-related protein Myb4-like; K09422 myb proto-oncogene protein, plant	ECU11g1690/3e-21/---	PTHR10641/2.4E-114/--	NA
CL10188.Contig2_All	1151	2.81	1.75	0.143853	0.927066	0.966651	*	0.64	5.21	2.35554	0.0526836	0.158135	*	0.96	1.54	0.0996151	0.95491	0.987872	*	0	0.41	0.642606	0.651358	0.790971	*	15.08	77.27	1.93243	0.124627	0.310066	*	57.17	93.97	0.525934	0.697021	0.84696	*	gi|357119658|ref|XP_003561552.1|/4.04754e-100/PREDICTED: transcription repressor MYB6-like [Brachypodium distachyon] &gt;gi|944085960|gb|KQK21312.1| hypothetical protein BRADI_1g60106 [Brachypodium distachyon]	gi|960454147|ref|XM_003561504.3|/1e-161/PREDICTED: Brachypodium distachyon transcription repressor MYB6-like (LOC100821467), mRNA	sp|P10290|MYBC_MAIZE/3e-54/Anthocyanin regulatory C1 protein OS=Zea mays GN=C1 PE=2 SV=1	bdi:100821467/7e-101/transcription repressor MYB6-like; K09422 myb proto-oncogene protein, plant	ECU11g1690/9e-20/---	PS51294/25.403/Myb-type HTH DNA-binding domain profile.	NA
CL14507.Contig3_All	1142	7.12	3.68	-0.211646	0.827753	0.913504	*	2.89	7.44	1.20681	0.286605	0.525684	*	3.92	8.83	0.98228	0.352891	0.617078	*	5.85	11.22	0.244836	0.824577	0.909742	*	22.52	16.39	-0.47862	0.521942	0.7495	*	5.74	22.36	1.74416	0.0392691	0.148631	*	gi|669029018|emb|CDM83048.1|/2.03474e-128/unnamed protein product [Triticum aestivum]	gi|323388650|gb|HQ858718.1|/1e-109/Zea mays clone UT1177 MYB transcription factor mRNA, partial cds	sp|P20027|MYB3_HORVU/4e-69/Myb-related protein Hv33 OS=Hordeum vulgare GN=MYB2 PE=2 SV=3	sita:101761118/2e-119/myb-related protein Hv33-like; K09422 myb proto-oncogene protein, plant	ECU11g1690/5e-23/---	PF00249/1.8E-13/Myb-like DNA-binding domain	NA
CL14133.Contig2_All	1479	870.73	488.1	-0.256425	0.392149	0.647726	*	638.78	614.09	-0.147533	0.497797	0.717808	*	947.4	637.7	-0.488157	0.161127	0.385561	*	449.22	637.01	-0.329149	0.454173	0.688883	*	384.78	382.96	-0.0961049	0.879082	0.939349	*	736.21	357.95	-0.896509	0.129816	0.347925	*	gi|676233846|gb|AIM18728.1|/8.79827e-125/MYBSM151 [Triticum aestivum] &gt;gi|937630006|gb|ALI88576.1| MYB transcription factor SM151 [Triticum aestivum]	gi|676233845|gb|KJ624399.1|/0.0/Triticum aestivum MYBSM151 mRNA, complete cds	sp|Q2V9B0|MY1R1_SOLTU/3e-33/Transcription factor MYB1R1 OS=Solanum tuberosum PE=2 SV=1	thj:104815900/8e-07/protein LHY-like; K12133 MYB-related transcription factor LHY	NA	PS50158/8.581/Zinc finger CCHC-type profile.	biological_process:GO:0006355//regulation of transcription, DNA-templated;cellular_component:GO:0005634//nucleus;molecular_function:GO:0003677//DNA binding;GO:0008270//zinc ion binding;
CL20160.Contig2_All	2014	39.28	29.77	0.333592	0.71855	0.841581	*	45.07	50.74	0.166277	0.868797	0.92954	*	11.17	72.58	2.08624	0.0635351	0.199072	*	6.84	290.63	4.42414	9.91505e-15	9.4038e-13	Up	42.45	8.94	-2.21389	0.000177086	0.00155673	Down	24.58	73.65	1.27877	0.24793	0.522774	*	gi|359952782|gb|AEV91181.1|/0/MYB-related protein [Triticum aestivum]	gi|32128957|gb|BT009406.1|/0.0/Triticum aestivum clone wlm96.pk054.b21:fis, full insert mRNA sequence	sp|F4KGY6|RVE1_ARATH/2e-45/Protein REVEILLE 1 OS=Arabidopsis thaliana GN=RVE1 PE=2 SV=1	tcc:TCM_005021/2e-39/Homeodomain-like superfamily protein isoform 1; K12133 MYB-related transcription factor LHY	YBL084c/6e-07/---	PS51294/20.276/Myb-type HTH DNA-binding domain profile.	biological_process:GO:0006351//transcription, DNA-templated;
CL1668.Contig8_All	2101	3.01	5.63	1.31013	0.176499	0.391508	*	2.1	8.76	1.82154	0.0702632	0.196712	*	1.4	8.68	2.58123	0.0126752	0.0577155	*	1.76	14.04	1.94917	0.0446	0.144597	*	12.2	22.32	0.810441	0.142617	0.341064	*	6.89	26.9	1.85245	0.0167756	0.077394	*	gi|326500316|dbj|BAK06247.1|/0/predicted protein [Hordeum vulgare subsp. vulgare]	gi|359950699|gb|JF951900.1|/0.0/Triticum aestivum clone TaMYB15 R2R3-MYB protein mRNA, complete cds	sp|A2WW87|GAM1_ORYSI/2e-124/Transcription factor GAMYB OS=Oryza sativa subsp. indica GN=GAM1 PE=2 SV=1	obr:102721122/8e-124/transcription factor GAMYB; K09422 myb proto-oncogene protein, plant	ECU11g1690/1e-27/---	PTHR10641:SF475/1.4E-88/--	NA
CL5972.Contig9_All	1148	0.73	3.09	2.03713	0.130164	0.316882	*	0.37	3.83	2.56361	0.0706879	0.197579	*	0	3.41	3.87773	0.0184367	0.0775401	*	0	13.15	5.06228	0.00112504	0.00741604	Up	1.67	5.56	1.32628	0.31759	0.565875	*	0	2.99	3.62602	0.0205653	0.0907754	*	gi|474256416|gb|EMS60375.1|/8.89783e-132/Myb family transcription factor APL [Triticum urartu]	gi|960451858|ref|XM_003560364.3|/1e-121/PREDICTED: Brachypodium distachyon myb family transcription factor APL-like (LOC100834368), mRNA	sp|Q9SAK5|APL_ARATH/9e-50/Myb family transcription factor APL OS=Arabidopsis thaliana GN=APL PE=2 SV=2	mus:103984394/1e-30/uncharacterized protein LOC103984394; K14317 nuclear pore complex protein Nup214	NA	PTHR31499/5.3E-88/--	biological_process:GO:0006355//regulation of transcription, DNA-templated;cellular_component:GO:0005634//nucleus;molecular_function:GO:0003677//DNA binding;
CL4657.Contig27_All	-	-	-	-	-	-	-	-	-	-	-	-	-	-	-	-	-	-	-	-	-	-	-	-	-	-	-	-	-	-	-	-	-	-	-	-	-	-	-	-	-	-	-	-
CL14311.Contig6_All	2374	14.86	8.86	-0.172931	0.806996	0.900121	*	7.42	15.27	0.801892	0.242786	0.474638	*	12.03	13.46	0.0995924	0.883056	0.945618	*	12.51	20.68	-0.151323	0.839355	0.918076	*	15.84	18.39	0.132247	0.819045	0.904965	*	13.28	18.9	0.521281	0.414416	0.697624	*	gi|669030425|emb|CDM84947.1|/0/unnamed protein product [Triticum aestivum]	gi|308390608|gb|HQ236494.1|/0.0/Triticum aestivum MYB3R transcription factor (MYB3R1) mRNA, complete cds	sp|Q9S7G7|MB3R1_ARATH/2e-74/Myb-related protein 3R-1 OS=Arabidopsis thaliana GN=MYB3R-1 PE=2 SV=1	bdi:100843336/0.0/myb-related protein A-like; K09422 myb proto-oncogene protein, plant	ECU11g1690/4e-35/---	PS51294/15.557/Myb-type HTH DNA-binding domain profile.	molecular_function:GO:0003677//DNA binding;
CL5904.Contig32_All	1178	1.93	2.97	1.05126	0.45158	0.696236	*	3.38	4.14	0.197618	0.837069	0.910557	*	4.15	5.06	0.472221	0.669694	0.817405	*	7.25	11.68	0.142027	0.877243	0.938743	*	40.67	73.98	0.799123	0.240191	0.477703	*	60.39	54.78	-0.0880376	0.881105	0.946778	*	gi|357119732|ref|XP_003561588.1|/1.94811e-97/PREDICTED: myb-related protein 306-like [Brachypodium distachyon] &gt;gi|944086147|gb|KQK21499.1| hypothetical protein BRADI_1g61160 [Brachypodium distachyon]	gi|242386287|emb|FP098892.1|/1e-145/Phyllostachys edulis cDNA clone: bphylf052j22, full insert sequence	sp|P81392|MYB06_ANTMA/2e-76/Myb-related protein 306 OS=Antirrhinum majus GN=MYB306 PE=2 SV=1	bdi:100835602/3e-98/myb-related protein 306-like; K09422 myb proto-oncogene protein, plant	ECU11g1690/3e-22/---	PTHR10641/3.2E-121/--	NA
CL768.Contig54_All	3671	37.64	197.01	2.93228	0.000345878	0.00259633	Up	55.36	466.32	2.90339	0.000151027	0.00124782	Up	416.29	413.13	0.0944245	0.924466	0.970864	*	783.99	378.79	-1.89814	0.000647281	0.00464757	Down	423.25	184.46	-1.1203	0.345078	0.598178	*	1325.81	393.74	-1.58739	0.00734344	0.0400836	Down	gi|326514046|dbj|BAJ92173.1|/0/predicted protein [Hordeum vulgare subsp. vulgare] &gt;gi|364285653|gb|AEW48244.1| circadian clock associated 1 [Hordeum vulgare subsp. vulgare] &gt;gi|364285657|gb|AEW48246.1| circadian clock associated 1 [Hordeum vulgare subsp. vulgare] &gt;gi|397911976|gb|AFO69281.1| circadian clock associated 1 [Hordeum vulgare]	gi|320091614|gb|HQ222606.1|/0.0/Triticum aestivum LHY mRNA, complete cds	sp|Q6R0H1|LHY_ARATH/3e-102/Protein LHY OS=Arabidopsis thaliana GN=LHY PE=1 SV=2	bdi:100838310/0.0/protein CCA1; K12133 MYB-related transcription factor LHY	NA	PTHR12802:SF43/3.5E-64/--	biological_process:GO:0006355//regulation of transcription, DNA-templated;cellular_component:GO:0005634//nucleus;molecular_function:GO:0003677//DNA binding;
CL4923.Contig2_All	2318	170.84	367.96	1.67321	2.70545e-10	1.12553e-08	Up	129.91	449.44	1.68932	3.31385e-08	7.70161e-07	Up	107.15	389.08	1.7209	0.00224483	0.0141736	Up	76.76	647.82	2.19328	3.2223e-06	4.8156e-05	Up	51.51	179.7	1.71372	5.77264e-06	8.23567e-05	Up	83.46	194.19	1.20973	0.00180861	0.0127424	Up	gi|669028568|emb|CDM82427.1|/0/unnamed protein product [Triticum aestivum]	gi|359952797|gb|JF951949.1|/0.0/Triticum aestivum clone TaMYB66 MYB-related protein mRNA, complete cds	sp|Q5NAN5|GLK2_ORYSJ/6e-179/Probable transcription factor GLK2 OS=Oryza sativa subsp. japonica GN=GLK2 PE=2 SV=1	bpg:Bathy15g00870/3e-17/type-b response regulator; K14491 two-component response regulator ARR-B family	DR2133/3e-08/---	PS51294/14.096/Myb-type HTH DNA-binding domain profile.	biological_process:GO:0006355//regulation of transcription, DNA-templated;cellular_component:GO:0005634//nucleus;molecular_function:GO:0003677//DNA binding;
CL6660.Contig2_All	836	2.31	2.13	0.468144	0.692068	0.824102	*	1	2.05	0.767148	0.563756	0.777901	*	0	3.55	3.56034	0.0369913	0.132704	*	3.15	0.82	-1.97185	0.21225	0.435513	*	7.15	13.7	0.878575	0.201014	0.429811	*	12.7	6.55	-0.884792	0.316432	0.600794	*	gi|475607192|gb|EMT26625.1|/1.0238e-106/Transcription factor LAF1 [Aegilops tauschii]	gi|241987587|dbj|AK334844.1|/8e-93/Triticum aestivum cDNA, clone: WT011_D22, cultivar: Chinese Spring	sp|Q9M0K4|LAF1_ARATH/2e-28/Transcription factor LAF1 OS=Arabidopsis thaliana GN=LAF1 PE=1 SV=2	bdi:100830017/1e-97/transcription factor LAF1; K09422 myb proto-oncogene protein, plant	ECU11g1690/5e-16/---	PS51294/25.123/Myb-type HTH DNA-binding domain profile.	molecular_function:GO:0003677//DNA binding;
CL14674.Contig2_All	1102	12.74	125.78	3.75337	2.08724e-05	0.000232386	Up	26.92	153.55	2.42159	0.00166078	0.00961004	Up	0.71	18.2	4.14882	0.000168218	0.00164455	Up	7.86	23.62	0.947233	0.311246	0.553339	*	2.07	2.06	-0.00215245	0.998847	0.999698	*	1.7	1.43	-0.278123	0.848074	0.929303	*	gi|761588619|dbj|BAQ53914.1|/3.1235e-102/myb-related protein [Triticum aestivum] &gt;gi|768677239|gb|AJU57240.1| R2R3-MYB transcription factor [Triticum aestivum]	gi|89145382|dbj|AB252146.1|/1e-126/Triticum aestivum Tamyb3 mRNA for myb-related protein, partial cds	sp|P10290|MYBC_MAIZE/8e-90/Anthocyanin regulatory C1 protein OS=Zea mays GN=C1 PE=2 SV=1	sita:101756616/3e-90/anthocyanin regulatory C1 protein-like; K09422 myb proto-oncogene protein, plant	ECU11g1690/6e-21/---	PF00249/4.7E-13/Myb-like DNA-binding domain	molecular_function:GO:0003677//DNA binding;
Unigene63684_All	1679	-	-	-	-	-	-	-	-	-	-	-	-	-	-	-	-	-	-	-	-	-	-	-	-	4.01	35.57	1.52688	0.374277	0.622857	*	48.94	28.44	-0.70983	0.549187	0.789718	*	gi|669030497|emb|CDM85043.1|/4.66355e-125/unnamed protein product [Triticum aestivum] &gt;gi|669030500|emb|CDM85046.1| unnamed protein product [Triticum aestivum]	gi|669026884|emb|HG670306.1|/1e-56/Triticum aestivum chromosome 3B, genomic scaffold, cultivar Chinese Spring	sp|Q9S7L2|MYB98_ARATH/3e-40/Transcription factor MYB98 OS=Arabidopsis thaliana GN=MYB98 PE=2 SV=1	rcu:8276379/1e-41/myb-related protein A; K09422 myb proto-oncogene protein, plant	ECU11g1690/6e-26/---	PS51294/25.698/Myb-type HTH DNA-binding domain profile.	NA
CL768.Contig47_All	3382	14.33	444.54	4.95359	2.16406e-05	0.000239832	Up	8.67	1081.96	5.38176	6.87967e-05	0.00063396	Up	265.25	981.33	1.67198	0.194381	0.433487	*	425.08	860.93	0.11791	0.833898	0.915248	*	241.46	370.77	0.44709	0.701131	0.83378	*	786.64	898.31	0.281788	0.604051	0.789718	*	gi|326514046|dbj|BAJ92173.1|/0/predicted protein [Hordeum vulgare subsp. vulgare] &gt;gi|364285653|gb|AEW48244.1| circadian clock associated 1 [Hordeum vulgare subsp. vulgare] &gt;gi|364285657|gb|AEW48246.1| circadian clock associated 1 [Hordeum vulgare subsp. vulgare] &gt;gi|397911976|gb|AFO69281.1| circadian clock associated 1 [Hordeum vulgare]	gi|320091614|gb|HQ222606.1|/0.0/Triticum aestivum LHY mRNA, complete cds	sp|Q6R0H1|LHY_ARATH/4e-102/Protein LHY OS=Arabidopsis thaliana GN=LHY PE=1 SV=2	bdi:100838310/0.0/protein CCA1; K12133 MYB-related transcription factor LHY	NA	PTHR12802/4.5E-64/--	biological_process:GO:0006355//regulation of transcription, DNA-templated;cellular_component:GO:0005634//nucleus;molecular_function:GO:0003677//DNA binding;
CL768.Contig51_All	3424	12.11	36.61	1.40139	0.371338	0.631868	*	6.38	55.14	2.08256	0.182466	0.391527	*	43.16	38.16	0.0980092	0.953827	0.9873	*	38.49	0	-6.41452	3.38027e-05	0.00037356	Down	71.21	26.42	-1.31218	0.283785	0.536031	*	59.79	12.3	-1.86311	0.163192	0.405352	*	gi|326514046|dbj|BAJ92173.1|/0/predicted protein [Hordeum vulgare subsp. vulgare] &gt;gi|364285653|gb|AEW48244.1| circadian clock associated 1 [Hordeum vulgare subsp. vulgare] &gt;gi|364285657|gb|AEW48246.1| circadian clock associated 1 [Hordeum vulgare subsp. vulgare] &gt;gi|397911976|gb|AFO69281.1| circadian clock associated 1 [Hordeum vulgare]	gi|320091614|gb|HQ222606.1|/0.0/Triticum aestivum LHY mRNA, complete cds	sp|Q6R0H1|LHY_ARATH/4e-102/Protein LHY OS=Arabidopsis thaliana GN=LHY PE=1 SV=2	bdi:100838310/0.0/protein CCA1; K12133 MYB-related transcription factor LHY	NA	PTHR12802:SF43/3.5E-64/--	biological_process:GO:0006355//regulation of transcription, DNA-templated;cellular_component:GO:0005634//nucleus;molecular_function:GO:0003677//DNA binding;
CL20888.Contig18_All	2452	158.43	166.41	0.661677	0.0348513	0.118008	*	39.07	213.25	2.33219	3.76916e-11	1.67262e-09	Up	145.19	164.1	0.106837	0.838571	0.920858	*	60.29	331.54	1.55987	0.00365199	0.0197544	Up	106.11	120.56	0.127729	0.732915	0.8558	*	114.56	130.22	0.109594	0.863098	0.936917	*	gi|326490555|dbj|BAJ84941.1|/0/predicted protein [Hordeum vulgare subsp. vulgare]	gi|359950743|gb|JF951922.1|/0.0/Aegilops speltoides clone TaMYB39 MYB-related protein mRNA, complete cds	sp|Q9LL45|TBP1_ORYSJ/2e-170/Telomere-binding protein 1 OS=Oryza sativa subsp. japonica GN=TBP1 PE=1 SV=2	smo:SELMODRAFT_442478/9e-34/hypothetical protein; K03255 protein TIF31	NA	PTHR21717/3.2E-127/--	NA
CL5904.Contig25_All	1183	0.35	4.05	3.05437	0.0226595	0.0838108	*	1.76	3.75	0.953402	0.448238	0.686324	*	1.38	11.58	2.8516	0.0206813	0.0846567	*	8.02	12.49	0.0132797	0.990143	0.994302	*	0.33	11.06	4.14042	0.00056754	0.00419185	Up	3.04	7.65	1.26283	0.296859	0.584953	*	gi|357147927|ref|XP_003574549.1|/2.29766e-130/PREDICTED: transcription factor MYB30-like [Brachypodium distachyon] &gt;gi|944062861|gb|KQJ98451.1| hypothetical protein BRADI_3g37047 [Brachypodium distachyon]	gi|960474903|ref|XM_003574501.3|/0.0/PREDICTED: Brachypodium distachyon transcription factor MYB30-like (LOC100836788), mRNA	sp|P81392|MYB06_ANTMA/7e-84/Myb-related protein 306 OS=Antirrhinum majus GN=MYB306 PE=2 SV=1	bdi:100836788/4e-131/transcription factor MYB30-like; K09422 myb proto-oncogene protein, plant	ECU11g1690/8e-24/---	PTHR10641:SF491/1.1E-139/--	molecular_function:GO:0003677//DNA binding;
CL17331.Contig1_All	588	6.12	0.88	-1.69606	0.17946	0.395981	*	5.8	2.45	-1.21174	0.199328	0.41335	*	14.21	6.2	-0.992363	0.155302	0.375673	*	3.03	4.69	-0.102196	0.911544	0.955926	*	4.38	2.76	-0.670337	0.477229	0.708173	*	7.44	1.62	-1.86039	0.0738019	0.237011	*	gi|475584477|gb|EMT19786.1|/2.31296e-72/Putative Myb family transcription factor [Aegilops tauschii]	gi|242388773|emb|FP100203.1|/7e-80/Phyllostachys edulis cDNA clone: bphylf053h02, full insert sequence	sp|Q9FJV5|KAN4_ARATH/4e-29/Probable transcription factor KAN4 OS=Arabidopsis thaliana GN=KAN4 PE=1 SV=1	mus:103984394/4e-13/uncharacterized protein LOC103984394; K14317 nuclear pore complex protein Nup214	NA	PF00249/5.4E-13/Myb-like DNA-binding domain	NA
CL8821.Contig2_All	1280	-	-	-	-	-	-	-	-	-	-	-	-	0.37	0	-0.674137	0.631878	0.79401	*	0.33	0	-0.827233	0.584394	0.763219	*	23.46	40.88	0.755357	0.313523	0.563719	*	52.17	69.33	0.323171	0.731864	0.86934	*	gi|326521990|dbj|BAK04123.1|/1.35524e-139/predicted protein [Hordeum vulgare subsp. vulgare]	gi|960465427|ref|XM_003569613.3|/1e-177/PREDICTED: Brachypodium distachyon myb-related protein Myb4-like (LOC100842650), mRNA	sp|Q8LPH6|MYB86_ARATH/5e-57/Transcription factor MYB86 OS=Arabidopsis thaliana GN=MYB86 PE=2 SV=1	bdi:100842650/2e-131/myb-related protein Myb4-like; K09422 myb proto-oncogene protein, plant	ECU11g1690/2e-25/---	PF00249/1.4E-14/Myb-like DNA-binding domain	molecular_function:GO:0003677//DNA binding;
Unigene20096_All	1016	40.55	12.82	-0.924562	0.159008	0.364987	*	22.91	4.02	-2.2498	0.0562146	0.166298	*	73.76	16.92	-2.15669	0.0087054	0.0428349	Down	19.39	24.01	-0.641409	0.578604	0.763219	*	38.2	18.14	-1.11473	0.174966	0.388083	*	41.41	7.89	-2.09865	0.0948906	0.282038	*	gi|475580793|gb|EMT18692.1|/1.19386e-87/Myb-related protein MYBAS2 [Aegilops tauschii]	gi|359950707|gb|JF951904.1|/3e-86/Triticum aestivum clone TaMYB20 R2R3-MYB protein mRNA, complete cds	sp|Q9LX82|MYB48_ARATH/2e-46/Transcription factor MYB48 OS=Arabidopsis thaliana GN=MYB48 PE=2 SV=1	sita:101761709/2e-63/transcription factor MYB59-like; K09422 myb proto-oncogene protein, plant	ECU11g1690/4e-17/---	SM00717/1.4E-15/SANT SWI3, ADA2, N-CoR and TFIIIB'' DNA-binding domains	NA
CL11603.Contig11_All	3520	106.46	63.99	-0.13747	0.642738	0.806734	*	63.56	85.26	0.301735	0.346515	0.591885	*	84.72	98.55	0.299043	0.409265	0.675823	*	58.61	123.1	0.275237	0.431929	0.666022	*	99.28	171.99	0.732763	0.0367492	0.126692	*	122.68	132.02	0.122395	0.788638	0.90015	*	gi|473950566|gb|EMS50683.1|/0/Cell division cycle 5-like protein [Triticum urartu]	gi|241986139|dbj|AK333400.1|/0.0/Triticum aestivum cDNA, clone: WT006_G04, cultivar: Chinese Spring	sp|P92948|CDC5L_ARATH/0.0/Cell division cycle 5-like protein OS=Arabidopsis thaliana GN=CDC5 PE=1 SV=2	bdi:100830760/0.0/cell division cycle 5-like protein; K12860 pre-mRNA-splicing factor CDC5/CEF1	SPAC644.12/6e-130/---	PF13921/1.2E-13/Myb-like DNA-binding domain	biological_process:GO:0050832//defense response to fungus;GO:0010204//defense response signaling pathway, resistance gene-independent;GO:0009870//defense response signaling pathway, resistance gene-dependent;GO:0042742//defense response to bacterium;cellular_component:GO:0009507//chloroplast;molecular_function:GO:0003677//DNA binding;
CL19396.Contig7_All	1806	96.97	88.44	0.365478	0.528485	0.755378	*	57.28	30.31	-0.944426	0.254197	0.487541	*	23.03	36.75	0.437312	0.66581	0.814752	*	10.9	66.42	1.88822	0.00881189	0.040544	Up	19.13	13.22	-0.53305	0.492798	0.723266	*	10.32	17.13	0.712282	0.325885	0.606794	*	gi|359952792|gb|AEV91186.1|/0/MYB-related protein [Triticum aestivum]	gi|151419443|dbj|AK250795.1|/0.0/Hordeum vulgare subsp. vulgare cDNA clone: FLbaf91j11, mRNA sequence	sp|Q8GUN5|PHL1_ARATH/1e-41/Protein PHR1-LIKE 1 OS=Arabidopsis thaliana GN=PHL1 PE=1 SV=1	mus:103984394/2e-31/uncharacterized protein LOC103984394; K14317 nuclear pore complex protein Nup214	NA	PS51294/12.67/Myb-type HTH DNA-binding domain profile.	biological_process:GO:0006355//regulation of transcription, DNA-templated;cellular_component:GO:0005634//nucleus;molecular_function:GO:0003677//DNA binding;
CL14507.Contig4_All	1023	9.69	0	-4.60314	0.00181498	0.0105233	Down	5.37	0.33	-3.15038	0.0178463	0.0677315	*	7.91	0	-4.88571	0.00153474	0.0103725	Down	4.69	0	-4.70304	0.00318035	0.0176231	Down	28.17	0	-6.10454	2.43994e-05	0.000284123	Down	12.68	0	-5.35623	0.000135708	0.00143365	Down	gi|669029018|emb|CDM83048.1|/1.57523e-113/unnamed protein product [Triticum aestivum]	gi|323388650|gb|HQ858718.1|/1e-112/Zea mays clone UT1177 MYB transcription factor mRNA, partial cds	sp|P20027|MYB3_HORVU/1e-51/Myb-related protein Hv33 OS=Hordeum vulgare GN=MYB2 PE=2 SV=3	sita:101761118/6e-106/myb-related protein Hv33-like; K09422 myb proto-oncogene protein, plant	ECU11g1690/3e-19/---	PTHR10641/2.4E-81/--	NA
CL18383.Contig1_All	1220	19.66	16.91	0.317444	0.607416	0.802845	*	12.18	16.65	0.353887	0.536889	0.754586	*	14.74	9.14	-0.558418	0.405613	0.67224	*	7.53	13.88	0.183793	0.787836	0.885109	*	8.76	5.58	-0.697999	0.396002	0.646123	*	5.13	9.87	0.803098	0.361124	0.644217	*	gi|721651719|ref|XP_010233652.1|/2.04906e-105/PREDICTED: probable transcription factor KAN2 isoform X1 [Brachypodium distachyon] &gt;gi|944057176|gb|KQJ92766.1| hypothetical protein BRADI_3g00550 [Brachypodium distachyon]	gi|960473102|ref|XM_010235350.2|/1e-106/PREDICTED: Brachypodium distachyon probable transcription factor KAN2 (LOC104583397), transcript variant X1, mRNA	sp|Q9C616|KAN2_ARATH/1e-54/Probable transcription factor KAN2 OS=Arabidopsis thaliana GN=KAN2 PE=2 SV=1	mus:103984394/8e-13/uncharacterized protein LOC103984394; K14317 nuclear pore complex protein Nup214	NA	PF00249/4.9E-13/Myb-like DNA-binding domain	NA
CL13692.Contig4_All	1422	3.71	15.95	2.52635	0.00280694	0.01514	Up	15.63	23.26	0.565667	0.457675	0.69587	*	14.4	39.26	1.56932	0.0205293	0.084224	*	9.81	27.86	0.655732	0.264839	0.502504	*	12.75	27.26	0.939134	0.30607	0.561056	*	22.91	40.87	0.931077	0.245331	0.519114	*	gi|357125894|ref|XP_003564624.1|/2.64393e-179/PREDICTED: uncharacterized protein LOC100828575 [Brachypodium distachyon] &gt;gi|944067614|gb|KQK03098.1| hypothetical protein BRADI_2g05590 [Brachypodium distachyon]	gi|960471261|ref|XM_003564576.3|/0.0/PREDICTED: Brachypodium distachyon uncharacterized LOC100828575 (LOC100828575), mRNA	sp|Q2V9B0|MY1R1_SOLTU/2e-35/Transcription factor MYB1R1 OS=Solanum tuberosum PE=2 SV=1	spen:107022456/3e-06/formin-like protein 20; K02184 formin 2	NA	SM00717/1.1E-10/SANT SWI3, ADA2, N-CoR and TFIIIB'' DNA-binding domains	biological_process:GO:0006355//regulation of transcription, DNA-templated;GO:0009723//response to ethylene;cellular_component:GO:0005634//nucleus;molecular_function:GO:0003677//DNA binding;GO:0008270//zinc ion binding;
Unigene27315_All	1205	23.42	9.73	-0.580587	0.365881	0.625239	*	12.43	19.87	0.609459	0.287767	0.527176	*	23.25	47.49	1.18023	0.0537107	0.175814	*	53.54	64.86	-0.336369	0.612676	0.786575	*	47.83	23.36	-1.04566	0.0439433	0.144801	*	25.86	30.08	0.232604	0.756781	0.883591	*	gi|357130731|ref|XP_003567000.1|/5.83872e-113/PREDICTED: myb-related protein Myb4-like [Brachypodium distachyon] &gt;gi|944073738|gb|KQK09222.1| hypothetical protein BRADI_2g46770 [Brachypodium distachyon]	gi|960465093|ref|XM_003566952.3|/1e-176/PREDICTED: Brachypodium distachyon myb-related protein Myb4-like (LOC100834402), mRNA	sp|Q9M2Y9|RAX3_ARATH/6e-54/Transcription factor RAX3 OS=Arabidopsis thaliana GN=RAX3 PE=2 SV=1	bdi:100834402/1e-113/myb-related protein Myb4-like; K09422 myb proto-oncogene protein, plant	ECU11g1690/8e-22/---	PTHR10641:SF472/1.5E-108/--	NA
CL279.Contig5_All	1295	1.61	1.77	0.730632	0.622057	0.806734	*	1.11	1.34	0.274058	0.869731	0.930113	*	5.06	7.04	0.725782	0.50246	0.746227	*	19.4	6.43	-2.16068	0.0103635	0.0461518	Down	10.41	2.1	-2.18651	0.0292772	0.105861	*	1.37	1.26	0.06724	0.960723	0.993369	*	gi|326509221|dbj|BAJ91527.1|/1.27608e-60/predicted protein [Hordeum vulgare subsp. vulgare]	gi|307941403|gb|GU011687.1|/2e-75/Leymus multicaulis MYB1 mRNA, complete cds	sp|Q7XBH4|MYB4_ORYSJ/5e-32/Myb-related protein Myb4 OS=Oryza sativa subsp. japonica GN=MYB4 PE=2 SV=2	bdi:100837713/2e-50/myb-related protein Myb4-like; K09422 myb proto-oncogene protein, plant	NA	PS51294/12.611/Myb-type HTH DNA-binding domain profile.	NA
CL11885.Contig4_All	1506	40.05	10.44	-1.31434	0.0086621	0.0385007	Down	35.32	8.41	-2.08288	0.000154459	0.00127179	Down	64.92	11.91	-2.40824	1.32993e-06	2.63337e-05	Down	39.83	18.49	-1.86852	0.000440157	0.00335684	Down	94.36	17.02	-2.49854	2.87138e-08	8.20346e-07	Down	62.06	16.11	-1.89567	0.000558656	0.00474401	Down	gi|326498011|dbj|BAJ94868.1|/3.79152e-131/predicted protein [Hordeum vulgare subsp. vulgare] &gt;gi|326498259|dbj|BAJ98557.1| predicted protein [Hordeum vulgare subsp. vulgare]	gi|960489712|ref|XM_003577909.3|/0.0/PREDICTED: Brachypodium distachyon myb family transcription factor APL-like (LOC100838525), mRNA	sp|Q9SAK5|APL_ARATH/2e-41/Myb family transcription factor APL OS=Arabidopsis thaliana GN=APL PE=2 SV=2	mus:103984394/1e-34/uncharacterized protein LOC103984394; K14317 nuclear pore complex protein Nup214	NA	PS51294/10.649/Myb-type HTH DNA-binding domain profile.	biological_process:GO:0006355//regulation of transcription, DNA-templated;cellular_component:GO:0005634//nucleus;molecular_function:GO:0003677//DNA binding;
[truncated: 260 more rows]

## Sheet: Sheet1
ID	length	log2FoldChange(USR/USS)	log2FoldChange(TSR/TSS)	log2FoldChange(UTR/UTS)	log2FoldChange(TTR/TTS)	log2FoldChange(UFR/UFS)	log2FoldChange(TFR/TFS)
CL4497.Contig7_All	2235	4.0567	3.8434	2.5585	3.8172	5.5856	4.7389
CL5904.Contig8_All	898	3.3597	4.5847	3.6808	4.8103	6.0591	4.4907
CL768.Contig45_All	3410	-1.4935	-1.928	0	0	0	3.3459
CL9301.Contig2_All	1047	1.7891	0.8427	-1.02616	1.9525	-0.90913	4.0252
[truncated: 9 more rows]
