# Supplementary material for: Transcriptomics analysis of the flowering regulatory genes involved in the herbicide resistance of Asia minor bluegrass (Polypogon fugax)
Source: BMC Genomics. 2017 Dec 6;18:953. doi: 10.1186/s12864-017-4324-z (PMC5719899; doi:10.1186/s12864-017-4324-z)
Supplement: Supplementary file 3 — Summary of sequencing reads after filtering. Table S3. Quality metrics of unigenes. Table S4. Summary of functional annotation result. Table S5. All-unigenes with a COG classification. Table S6. All-unigenes categorized by GO terns. Table S7. Unigenes mapped onto KEGG pathways. Table S8. TF prediction results. Table S9. MYB family. Table S10. MYB-related family. Table S11. MADS-box family. Table S12. NAC family. Table S13. mTERF family. Table S14. ABI3VP1 family. Table S15. AP2-EREBP family. Table S16. bHLH family. Table S17. GRAS family. (ZIP 3364 kb) [file 12864_2017_4324_MOESM3_ESM.zip › Supplemental Table S11.xls]

## Sheet: MADS-131
’ID	length	USS-Expression	USR-Expression	log2FoldChange(USR/USS)	Pvalue	Padj	Up/Down-Regulation	TSS-Expression	TSR-Expression	log2FoldChange(TSR/TSS)	Pvalue	Padj	Up/Down-Regulation	UTS-Expression	UTR-Expression	log2FoldChange(UTR/UTS)	Pvalue	Padj	Up/Down-Regulation	TTS-Expression	TTR-Expression	log2FoldChange(TTR/TTS)	Pvalue	Padj	Up/Down-Regulation	UFS-Expression	UFR-Expression	log2FoldChange(UFR/UFS)	Pvalue	Padj	Up/Down-Regulation	TFS-Expression	TFR-Expression	log2FoldChange(TFR/TFS)	Pvalue	Padj	Up/Down-Regulation		Nr	Nt	Swissprot	KEGG	COG	Interpro	GO
CL5385.Contig7_All	1456	-	-	-	-	-	-	-	-	-	-	-	-	1.01	0.31	-0.899195	0.602845	0.79401	*	0	1.13	2.01706	0.261945	0.500375	*	393.94	363.49	-0.129672	0.815459	0.902728	*	301.83	458.08	0.51619	0.443043	0.723168	*	gi|154799939|dbj|BAF75016.1|/7.78315e-134/MADS-box protein [Triticum aestivum]	gi|28630960|gb|AY198330.1|/0.0/Lolium perenne MADS5 mRNA, complete cds	sp|Q0J466|MADS7_ORYSJ/3e-121/MADS-box transcription factor 7 OS=Oryza sativa subsp. japonica GN=MADS7 PE=1 SV=2	zma:542506/3e-101/zmm27, GRMZM2G129034, m27; MADS27; K09260 MADS-box transcription enhancer factor 2A	YPL089c/6e-11/---	PS00350/-/MADS-box domain signature.	biological_process:GO:0006355//regulation of transcription, DNA-templated;cellular_component:GO:0005634//nucleus;molecular_function:GO:0003677//DNA binding;GO:0003700//transcription factor activity, sequence-specific DNA binding;GO:0046983//protein dimerization activity;
CL6626.Contig4_All	977	43.51	9.84	-1.43696	0.00897752	0.0396755	Down	13.79	16.02	0.0424395	0.948884	0.982832	*	18.45	9.97	-0.929284	0.223464	0.477026	*	10.89	12.29	-0.580449	0.41397	0.651026	*	6.14	11.14	0.752804	0.350969	0.601224	*	14.32	11.39	-0.191142	0.783875	0.897728	*	gi|669031048|emb|CDM85805.1|/1.63487e-72/unnamed protein product [Triticum aestivum]	gi|95982045|gb|DQ512357.1|/1e-150/Triticum aestivum MADS-box transcription factor TaAGL41 (AGL41) mRNA, complete cds	sp|O82743|AGL19_ARATH/3e-25/Agamous-like MADS-box protein AGL19 OS=Arabidopsis thaliana GN=AGL19 PE=1 SV=1	zma:103649797/6e-52/truncated transcription factor CAULIFLOWER D-like; K09260 MADS-box transcription enhancer factor 2A	YMR043w/4e-10/---	PR00404/9.6E-28/MADS domain signature	NA
Unigene63461_All	1060	-	-	0	-	-	-	0.74	1.7	0.880597	0.583822	0.777901	*	6.13	8.37	0.564301	0.547203	0.78741	*	10.65	20.4	0.332515	0.74679	0.857049	*	3.03	2.78	-0.187004	0.856353	0.926233	*	1.36	14.49	3.1123	0.00447567	0.0268345	Up	gi|960482572|ref|XP_014757251.1|/7.8e-71/PREDICTED: MADS-box transcription factor 20-like isoform X1 [Brachypodium distachyon]	gi|960482571|ref|XM_014901765.1|/1e-73/PREDICTED: Brachypodium distachyon MADS-box transcription factor 20-like (LOC100825639), transcript variant X1, mRNA	sp|Q2QQA3|MAD20_ORYSJ/4e-68/MADS-box transcription factor 20 OS=Oryza sativa subsp. japonica GN=MADS20 PE=2 SV=2	vvi:100232953/5e-53/VFUL-L, FUL; FUL-like protein; K09264 MADS-box transcription factor, plant	YPL089c/2e-11/---	PS50066/31.16/MADS-box domain profile.	biological_process:GO:0006355//regulation of transcription, DNA-templated;cellular_component:GO:0005634//nucleus;molecular_function:GO:0003677//DNA binding;GO:0003700//transcription factor activity, sequence-specific DNA binding;GO:0046983//protein dimerization activity;
CL8453.Contig1_All	1248	177.57	49.89	-1.15981	0.00139805	0.00844266	Down	114.87	74.24	-0.632799	0.172662	0.377812	*	211.18	133.85	-0.605867	0.18206	0.41547	*	302.71	177.07	-1.55302	1.05e-08	3.03e-07	Down	91.31	46.68	-0.98712	0.264929	0.511394	*	214.85	51.68	-1.82158	0.00930076	0.0485749	Down	gi|71025328|gb|AAZ17550.1|/2.09642e-113/MADS14 [Lolium perenne]	gi|71025327|gb|DQ110010.1|/0.0/Lolium perenne MADS14 mRNA, complete cds	sp|Q5K4R0|MAD47_ORYSJ/4e-93/MADS-box transcription factor 47 OS=Oryza sativa subsp. japonica GN=MADS47 PE=1 SV=2	egu:105048671/3e-63/MADS-box protein JOINTLESS-like; K09260 MADS-box transcription enhancer factor 2A	YPL089c/2e-11/---	PS51297/12.395/K-box domain profile.	biological_process:GO:0006355//regulation of transcription, DNA-templated;cellular_component:GO:0005634//nucleus;molecular_function:GO:0003677//DNA binding;GO:0003700//transcription factor activity, sequence-specific DNA binding;GO:0046983//protein dimerization activity;
CL6626.Contig5_All	944	88.81	44.16	-0.336522	0.4374	0.683461	*	22.04	59.63	1.3352	0.00250868	0.013592	Up	28.74	47.84	0.642864	0.295479	0.564889	*	26.99	46.95	0.0429393	0.916521	0.958659	*	14.56	33.57	1.12014	0.0213233	0.082664	*	29.37	31.65	0.177967	0.70836	0.854708	*	gi|669031048|emb|CDM85805.1|/1.18043e-72/unnamed protein product [Triticum aestivum]	gi|95982257|gb|DQ512366.1|/1e-152/Triticum aestivum MADS-box transcription factor TaAGL33 (AGL33) mRNA, complete cds	sp|O82743|AGL19_ARATH/6e-25/Agamous-like MADS-box protein AGL19 OS=Arabidopsis thaliana GN=AGL19 PE=1 SV=1	zma:103649797/3e-51/truncated transcription factor CAULIFLOWER D-like; K09260 MADS-box transcription enhancer factor 2A	YMR043w/5e-10/---	PTHR11945/3.0E-47/--	NA
Unigene61936_All	1196	242.06	128.88	-0.302991	0.178155	0.393693	*	152.29	150.96	-0.084444	0.75858	0.864029	*	182.95	135.12	-0.433566	0.227725	0.482261	*	129.42	217.37	-0.0555958	0.861271	0.930882	*	196.84	105.66	-0.948884	0.014085	0.0596377	*	135.14	101.25	-0.388106	0.403924	0.686099	*	gi|944066194|gb|KQK01785.1|/1.47151e-108/hypothetical protein BRADI_3g58220 [Brachypodium distachyon]	gi|161158819|emb|AM502890.1|/0.0/Triticum aestivum mRNA for MIKC-type MADS-box transcription factor WM22B (WM22B gene)	sp|Q9XJ66|MAD22_ORYSJ/3e-97/MADS-box transcription factor 22 OS=Oryza sativa subsp. japonica GN=MADS22 PE=2 SV=1	mus:103977522/5e-73/MADS-box transcription factor 22-like; K09260 MADS-box transcription enhancer factor 2A	YPL089c/2e-15/---	PTHR11945/7.8E-68/--	biological_process:GO:0009908//flower development;GO:0030154//cell differentiation;GO:0006355//regulation of transcription, DNA-templated;cellular_component:GO:0005634//nucleus;molecular_function:GO:0003677//DNA binding;GO:0003700//transcription factor activity, sequence-specific DNA binding;GO:0046983//protein dimerization activity;
CL4600.Contig4_All	-	-	-	-	-	-	-	-	-	-	-	-	-	-	-	-	-	-	-	-	-	-	-	-	-	-	-	-	-	-	-	-	-	-	-	-	-	-	-	-	-	-	-	-
CL7805.Contig5_All	1505	4.79	10.65	1.59016	0.0666912	0.194259	*	5.11	12.37	1.15448	0.158647	0.355523	*	105.03	184.9	0.967578	0.11571	0.307374	*	27.08	340.05	2.71025	1.88e-06	3e-05	Up	140.11	239.66	0.697889	0.0798206	0.225703	*	136.44	301.07	1.20854	0.0619623	0.207991	*	gi|28630957|gb|AAO45875.1|/4.17088e-138/MADS3 [Lolium perenne]	gi|28630956|gb|AY198328.1|/0.0/Lolium perenne MADS3 mRNA, complete cds	sp|Q0D4T4|MAD18_ORYSJ/2e-93/MADS-box transcription factor 18 OS=Oryza sativa subsp. japonica GN=MADS18 PE=1 SV=1	zma:542032/2e-66/m15, GRMZM2G553379, GRMZM2G553379_T06, MADS15; m15 protein; K09264 MADS-box transcription factor, plant	YPL089c/2e-13/---	PTHR11945:SF155/3.2E-105/--	biological_process:GO:0006355//regulation of transcription, DNA-templated;cellular_component:GO:0005634//nucleus;molecular_function:GO:0003677//DNA binding;GO:0003700//transcription factor activity, sequence-specific DNA binding;GO:0046983//protein dimerization activity;
CL6626.Contig8_All	1089	17.74	21.82	0.922608	0.0696143	0.200538	*	3.06	27.4	2.92631	7.39e-05	0.000673412	Up	9.25	41.14	2.04877	0.00156134	0.0105229	Up	4.94	53.2	2.56805	3.4e-05	0.000375344	Up	7.05	22.02	1.49045	0.0554731	0.172619	*	13.68	26.26	1.0125	0.148394	0.381501	*	gi|669031048|emb|CDM85805.1|/4.78064e-71/unnamed protein product [Triticum aestivum]	gi|95982045|gb|DQ512357.1|/1e-146/Triticum aestivum MADS-box transcription factor TaAGL41 (AGL41) mRNA, complete cds	sp|O82743|AGL19_ARATH/5e-25/Agamous-like MADS-box protein AGL19 OS=Arabidopsis thaliana GN=AGL19 PE=1 SV=1	zma:103649797/3e-51/truncated transcription factor CAULIFLOWER D-like; K09260 MADS-box transcription enhancer factor 2A	YMR043w/6e-10/---	PTHR11945:SF155/2.7E-44/--	NA
CL19935.Contig8_All	1405	0	0.95	2.04306	0.218191	0.451573	*	0	0.67	1.08956	0.472923	0.704294	*	7.05	20.63	1.59559	0.0760809	0.22765	*	0.3	32.1	5.1086	1.56e-05	0.000190927	Up	24.63	48.97	0.933348	0.0336846	0.1181	*	27.24	54.03	1.04288	0.0507562	0.180114	*	gi|225166550|gb|ACN81330.1|/3.94421e-119/VRN1 [Festuca arundinacea]	gi|110629911|gb|DQ792964.1|/0.0/Avena strigosa fruitful-like MADS-box transcription factor (FUL1) mRNA, partial cds	sp|Q10CQ1|MAD14_ORYSJ/9e-113/MADS-box transcription factor 14 OS=Oryza sativa subsp. japonica GN=MADS14 PE=1 SV=2	osa:4334140/2e-111/AGL10, FDRMADS6, MADS14, OJ1112_G08.13, OsMADS14, RAP1B, RMADS211; MADS-box transcription factor 14; K09264 MADS-box transcription factor, plant	YPL089c/2e-12/---	PTHR11945:SF155/2.1E-121/--	biological_process:GO:0006355//regulation of transcription, DNA-templated;cellular_component:GO:0005634//nucleus;molecular_function:GO:0003677//DNA binding;GO:0003700//transcription factor activity, sequence-specific DNA binding;GO:0046983//protein dimerization activity;
Unigene36569_All	527	16.65	6.46	-0.733873	0.301256	0.55373	*	0.66	10.06	3.27604	0.0033092	0.0170949	Up	4.27	6.42	0.530846	0.630641	0.79401	*	3.92	11.52	0.704764	0.460158	0.694567	*	2.72	4.15	0.510703	0.600665	0.768218	*	6.85	5.77	-0.059941	0.950097	0.987086	*	gi|944075797|gb|KQK11281.1|/8.09521e-30/hypothetical protein BRADI_2g59190 [Brachypodium distachyon]	gi|298704707|gb|HM130525.1|/2e-80/Hordeum vulgare subsp. vulgare cultivar Igri ODDSOC1 (ODDSOC1) mRNA, complete cds	sp|P0C5B2|MAD56_ORYSJ/6e-20/MADS-box transcription factor 56 OS=Oryza sativa subsp. japonica GN=MADS56 PE=2 SV=1	zma:103649797/2e-25/truncated transcription factor CAULIFLOWER D-like; K09260 MADS-box transcription enhancer factor 2A	YMR043w/2e-09/---	PS50066/29.394/MADS-box domain profile.	biological_process:GO:0006355//regulation of transcription, DNA-templated;cellular_component:GO:0005634//nucleus;molecular_function:GO:0003677//DNA binding;GO:0046983//protein dimerization activity;
CL3268.Contig3_All	986	29.52	3.62	-2.27853	0.00121638	0.00750745	Down	19.84	4.17	-2.25929	0.000692556	0.00459771	Down	30.69	2.71	-3.28908	4.62e-06	7.66e-05	Down	31.03	4.23	-3.47248	2.26e-07	4.68e-06	Down	10.45	1.32	-2.58038	0.0218967	0.0845511	*	17.76	1.21	-3.18003	0.00240377	0.0161385	Down	gi|95982068|gb|ABF57942.1|/1.31552e-69/MADS-box transcription factor TaAGL42 [Triticum aestivum]	gi|298704707|gb|HM130525.1|/1e-152/Hordeum vulgare subsp. vulgare cultivar Igri ODDSOC1 (ODDSOC1) mRNA, complete cds	sp|O82743|AGL19_ARATH/5e-25/Agamous-like MADS-box protein AGL19 OS=Arabidopsis thaliana GN=AGL19 PE=1 SV=1		YMR043w/2e-12/---	PTHR11945/2.2E-43/--	NA
Unigene52301_All	1240	1.49	0.33	-1.13906	0.471568	0.716901	*	2.76	0.68	-1.58117	0.245677	0.478346	*	6	2.8	-0.800039	0.497133	0.741668	*	1.68	3.15	-0.0362167	0.977546	0.987073	*	408.13	273.96	-0.587848	0.161816	0.370869	*	298.96	297.69	-0.0507077	0.917169	0.966872	*	gi|46981680|gb|AAT07926.1|/5.65518e-119/leafy hull sterile 1, partial [Avena sativa]	gi|46981679|gb|AY597512.1|/0.0/Avena sativa leafy hull sterile 1 (LHS1) mRNA, partial cds	sp|Q10PZ9|MADS1_ORYSJ/4e-99/MADS-box transcription factor 1 OS=Oryza sativa subsp. japonica GN=MADS1 PE=1 SV=1	vvi:100232867/9e-63/MADS2; MADS-box protein 2; K09264 MADS-box transcription factor, plant	YBR182c/6e-11/---	PR00404/2.4E-30/MADS domain signature	biological_process:GO:0006355//regulation of transcription, DNA-templated;cellular_component:GO:0005634//nucleus;molecular_function:GO:0003677//DNA binding;GO:0003700//transcription factor activity, sequence-specific DNA binding;GO:0046983//protein dimerization activity;
CL4600.Contig13_All	1249	0.41	0	-0.528416	0.666672	0.806734	*	-	-	-	-	-	-	-	-	-	-	-	-	0	0.83	1.08828	0.507592	0.729335	*	-	-	-	-	-	-	-	-	-	-	-	-	gi|161158824|emb|CAM59070.1|/8.05065e-89/MIKC-type MADS-box transcription factor WM24B [Triticum aestivum]	gi|320170964|gb|GU574700.1|/0.0/Festuca pratensis MADS-box transcription factor MADS16 mRNA, complete cds	sp|Q69TG5|MAD55_ORYSJ/2e-81/MADS-box transcription factor 55 OS=Oryza sativa subsp. japonica GN=MADS55 PE=2 SV=2	egu:105048671/6e-56/MADS-box protein JOINTLESS-like; K09260 MADS-box transcription enhancer factor 2A	YPL089c/1e-10/---	SM00432/9.9E-35/--	biological_process:GO:0006351//transcription, DNA-templated;molecular_function:GO:0005488//binding;
CL5699.Contig1_All	1275	-	-	-	-	-	-	-	-	-	-	-	-	0.37	0	-0.674137	0.631878	0.79401	*	0	0.82	1.09175	0.506538	0.729335	*	123.1	22.5	-2.36412	0.000374629	0.00294922	Down	128.57	29.78	-1.96969	0.0287657	0.117323	*	gi|161158828|emb|CAM59072.1|/6.96071e-112/MIKC-type MADS-box transcription factor WM27A [Triticum aestivum]	gi|161158827|emb|AM502894.1|/0.0/Triticum aestivum mRNA for MIKC-type MADS-box transcription factor WM27A (WM27A gene)	sp|Q8RU31|MAD21_ORYSJ/3e-90/MADS-box transcription factor 21 OS=Oryza sativa subsp. japonica GN=MADS21 PE=2 SV=1	vvi:100261787/1e-70/AG; agamous; K09264 MADS-box transcription factor, plant	YPL089c/7e-13/---	PTHR11945/1.4E-123/--	biological_process:GO:0006355//regulation of transcription, DNA-templated;GO:0048438//floral whorl development;cellular_component:GO:0005634//nucleus;molecular_function:GO:0003677//DNA binding;GO:0003700//transcription factor activity, sequence-specific DNA binding;GO:0046983//protein dimerization activity;
CL12729.Contig2_All	996	18.51	0.31	-4.41571	0.000206211	0.00167044	Down	29.12	0	-6.53127	7e-07	1.15e-05	Down	17.48	0	-5.85949	5.4e-05	0.000631892	Down	30.16	1.24	-5.04122	9.73e-09	2.83e-07	Down	7.5	0.69	-2.93558	0.0159137	0.0657905	*	5.17	0	-4.07625	0.00789863	0.0424963	Down	gi|95981878|gb|ABF57924.1|/1.42703e-71/MADS-box transcription factor TaAGL23 [Triticum aestivum]	gi|171194262|gb|EU557047.1|/3e-74/Hordeum vulgare MIKC-type MADS-box transcription factor AGL1 mRNA, complete cds	sp|A2Z9Q7|MAD56_ORYSI/2e-37/MADS-box transcription factor 56 OS=Oryza sativa subsp. indica GN=MADS56 PE=2 SV=2	vra:106752989/6e-34/MADS-box protein SOC1-like; K09260 MADS-box transcription enhancer factor 2A	SPBC19G7.06/8e-09/---	PTHR11945/2.9E-55/--	NA
CL5385.Contig4_All	1204	0.76	0.9	0.603106	0.700898	0.82974	*	0.29	1.34	0.879947	0.598653	0.777901	*	6.72	12.94	0.951718	0.199576	0.441497	*	2.15	31.23	2.99972	0.00011375	0.00106077	Up	322.22	388.89	0.254745	0.651474	0.798113	*	273.51	431.76	0.588117	0.334805	0.616232	*	gi|154799939|dbj|BAF75016.1|/6.63403e-133/MADS-box protein [Triticum aestivum]	gi|28630960|gb|AY198330.1|/0.0/Lolium perenne MADS5 mRNA, complete cds	sp|Q0J466|MADS7_ORYSJ/3e-120/MADS-box transcription factor 7 OS=Oryza sativa subsp. japonica GN=MADS7 PE=1 SV=2	zma:542506/3e-100/zmm27, GRMZM2G129034, m27; MADS27; K09260 MADS-box transcription enhancer factor 2A	YPL089c/1e-11/---	PTHR11945/7.1E-125/--	biological_process:GO:0006355//regulation of transcription, DNA-templated;cellular_component:GO:0005634//nucleus;molecular_function:GO:0003677//DNA binding;GO:0003700//transcription factor activity, sequence-specific DNA binding;GO:0046983//protein dimerization activity;
CL19935.Contig4_All	1262	1.84	9.58	2.64278	0.012241	0.0510109	*	1.03	2.34	0.794003	0.619666	0.777901	*	51.22	78.54	0.688641	0.207275	0.453634	*	8.51	166.2	3.36355	5.06e-10	1.97e-08	Up	113.95	171.88	0.549085	0.0892996	0.245442	*	114.75	151.43	0.453311	0.281597	0.567332	*	gi|225166550|gb|ACN81330.1|/1.68684e-118/VRN1 [Festuca arundinacea]	gi|110629911|gb|DQ792964.1|/0.0/Avena strigosa fruitful-like MADS-box transcription factor (FUL1) mRNA, partial cds	sp|Q10CQ1|MAD14_ORYSJ/4e-112/MADS-box transcription factor 14 OS=Oryza sativa subsp. japonica GN=MADS14 PE=1 SV=2	osa:4334140/7e-111/AGL10, FDRMADS6, MADS14, OJ1112_G08.13, OsMADS14, RAP1B, RMADS211; MADS-box transcription factor 14; K09264 MADS-box transcription factor, plant	YPL089c/5e-12/---	PS51297/17.845/K-box domain profile.	biological_process:GO:0006355//regulation of transcription, DNA-templated;cellular_component:GO:0005634//nucleus;molecular_function:GO:0003677//DNA binding;GO:0003700//transcription factor activity, sequence-specific DNA binding;GO:0046983//protein dimerization activity;
Unigene62232_All	1138	4.69	0	-3.63064	0.0208823	0.0783124	*	0.98	0	-1.96272	0.238551	0.46849	*	1.37	0.31	-1.3217	0.413585	0.680552	*	1.13	0.36	-1.5348	0.36869	0.615458	*	32.31	8.47	-1.84342	0.00809078	0.038163	Down	15.95	8.37	-0.915459	0.310877	0.597678	*	gi|28630963|gb|AAO45878.1|/7.19478e-118/MADS6 [Lolium perenne]	gi|28630962|gb|AY198331.1|/0.0/Lolium perenne MADS6 mRNA, complete cds	sp|Q0DEB8|MADS5_ORYSJ/6e-102/MADS-box transcription factor 5 OS=Oryza sativa subsp. japonica GN=MADS5 PE=1 SV=1	vvi:100232867/6e-68/MADS2; MADS-box protein 2; K09264 MADS-box transcription factor, plant	YPL089c/4e-10/---	SM00432/2.3E-38/--	biological_process:GO:0006355//regulation of transcription, DNA-templated;cellular_component:GO:0005634//nucleus;molecular_function:GO:0003677//DNA binding;GO:0003700//transcription factor activity, sequence-specific DNA binding;GO:0046983//protein dimerization activity;
CL4600.Contig15_All	1213	7.59	0.61	-2.07595	0.157421	0.362646	*	2.23	1.05	-1.00518	0.490193	0.710354	*	7.18	0	-4.65972	0.00313891	0.0186373	Down	5.6	0	-4.87517	0.00229211	0.0134542	Down	1.69	0	-2.67252	0.11796	0.298492	*	1.39	0	-1.6858	0.299123	0.586448	*	gi|301068388|gb|ADK55060.1|/7.74713e-97/VRT2 [Festuca arundinacea]	gi|301068387|gb|HM439237.1|/0.0/Festuca arundinacea VRT2 mRNA, complete cds	sp|Q69TG5|MAD55_ORYSJ/1e-85/MADS-box transcription factor 55 OS=Oryza sativa subsp. japonica GN=MADS55 PE=2 SV=2	egu:105048671/2e-60/MADS-box protein JOINTLESS-like; K09260 MADS-box transcription enhancer factor 2A	YPL089c/1e-10/---	PF01486/2.1E-14/K-box region	NA
Unigene17264_All	1419	26.32	3.69	-2.07936	0.00290322	0.0155788	Down	23.14	2.75	-2.93051	0.000252053	0.00193599	Down	303.54	122.31	-1.05259	0.115334	0.306851	*	103.89	214.24	0.186085	0.733191	0.84874	*	461.98	468.08	-0.0452786	0.880634	0.940189	*	444.93	479.47	0.217841	0.650808	0.815917	*	gi|28630955|gb|AAO45874.1|/7.24098e-137/MADS2 [Lolium perenne]	gi|28630954|gb|AY198327.1|/0.0/Lolium perenne MADS2 mRNA, complete cds	sp|Q6Q9I2|MAD15_ORYSJ/3e-118/MADS-box transcription factor 15 OS=Oryza sativa subsp. japonica GN=MADS15 PE=1 SV=2	osa:4334140/8e-100/AGL10, FDRMADS6, MADS14, OJ1112_G08.13, OsMADS14, RAP1B, RMADS211; MADS-box transcription factor 14; K09264 MADS-box transcription factor, plant	YMR043w/7e-14/---	PS50066/33.095/MADS-box domain profile.	NA
CL19114.Contig3_All	1030	0	0.31	0.711494	0.594812	0.797939	*	0.66	0.35	-0.559413	0.73776	0.850319	*	1.43	0	-2.34022	0.18531	0.419506	*	0.91	0.77	-0.597059	0.730145	0.846417	*	20.02	18.46	-0.133911	0.846107	0.920551	*	21.93	23.78	0.0997675	0.900319	0.957443	*	gi|475574561|gb|EMT17017.1|/6.0066e-121/MADS-box transcription factor 31 [Aegilops tauschii]	gi|960490328|ref|XM_010242117.2|/0.0/PREDICTED: Brachypodium distachyon MADS-box transcription factor 31-like (LOC100832929), transcript variant X2, mRNA	sp|Q84NC2|MAD31_ORYSJ/4e-74/MADS-box transcription factor 31 OS=Oryza sativa subsp. japonica GN=MADS31 PE=2 SV=1	egu:105039676/1e-62/MADS-box protein AeAP3-2; K09260 MADS-box transcription enhancer factor 2A	YMR043w/5e-11/---	PF01486/2.3E-16/K-box region	biological_process:GO:0006355//regulation of transcription, DNA-templated;cellular_component:GO:0005634//nucleus;molecular_function:GO:0003677//DNA binding;GO:0003700//transcription factor activity, sequence-specific DNA binding;GO:0046983//protein dimerization activity;
CL4600.Contig10_All	1183	14.21	0	-4.88136	0.00088304	0.00572836	Down	21.21	0	-5.78574	3.87e-05	0.000384936	Down	32.12	0	-6.63441	1.75e-06	3.33e-05	Down	29.73	0	-6.95443	7.79e-07	1.39e-05	Down	11.42	0	-5.36543	0.000230817	0.00194956	Down	14.4	0	-5.5056	7.66e-05	0.000882287	Down	gi|161158824|emb|CAM59070.1|/7.47752e-89/MIKC-type MADS-box transcription factor WM24B [Triticum aestivum]	gi|320170964|gb|GU574700.1|/0.0/Festuca pratensis MADS-box transcription factor MADS16 mRNA, complete cds	sp|Q69TG5|MAD55_ORYSJ/2e-81/MADS-box transcription factor 55 OS=Oryza sativa subsp. japonica GN=MADS55 PE=2 SV=2	egu:105048671/6e-56/MADS-box protein JOINTLESS-like; K09260 MADS-box transcription enhancer factor 2A	YPL089c/1e-10/---	PF01486/1.6E-15/K-box region	biological_process:GO:0006351//transcription, DNA-templated;molecular_function:GO:0005488//binding;
CL10951.Contig2_All	1176	4.74	4.37	0.299835	0.789248	0.888279	*	0.37	2.78	1.95236	0.214772	0.436911	*	25.4	2.94	-3.05338	0.000682493	0.00528944	Down	6.75	5.1	-1.06793	0.179284	0.390226	*	59.93	18.38	-1.65321	0.00592853	0.0296107	Down	53.09	21.86	-1.30507	0.0694138	0.226099	*	gi|573923438|ref|XP_006649298.1|/2.15552e-80/PREDICTED: MADS-box transcription factor 50-like [Oryza brachyantha]	gi|161158815|emb|AM502888.1|/1e-143/Triticum aestivum mRNA for MIKC-type MADS-box transcription factor WM21B (WM21B gene)	sp|Q9XJ60|MAD50_ORYSJ/8e-80/MADS-box transcription factor 50 OS=Oryza sativa subsp. japonica GN=MADS50 PE=2 SV=1	nnu:104596218/6e-55/MADS-box protein SOC1; K09260 MADS-box transcription enhancer factor 2A	SPBC317.01/4e-10/---	PTHR11945/4.4E-99/--	biological_process:GO:0006355//regulation of transcription, DNA-templated;cellular_component:GO:0005634//nucleus;molecular_function:GO:0003677//DNA binding;GO:0003700//transcription factor activity, sequence-specific DNA binding;GO:0046983//protein dimerization activity;
CL12729.Contig3_All	1170	44.95	34.64	0.242959	0.571639	0.794351	*	27.16	38.03	0.386952	0.363068	0.605066	*	18.46	39.46	0.81072	0.405861	0.672472	*	24.65	20.57	-1.00417	0.111686	0.283548	*	3.68	3.48	-0.164141	0.882423	0.941077	*	1.37	1.67	0.297387	0.808534	0.909385	*	gi|95981868|gb|ABF57919.1|/2.97056e-98/MADS-box transcription factor TaAGL18 [Triticum aestivum] &gt;gi|161158806|emb|CAM59061.1| MIKC-type MADS-box transcription factor WM18 [Triticum aestivum]	gi|960474129|ref|XM_010235358.2|/1e-160/PREDICTED: Brachypodium distachyon MADS-box protein SOC1 (LOC100825614), mRNA	sp|A2Z9Q7|MAD56_ORYSI/8e-53/MADS-box transcription factor 56 OS=Oryza sativa subsp. indica GN=MADS56 PE=2 SV=2	vra:106752989/2e-47/MADS-box protein SOC1-like; K09260 MADS-box transcription enhancer factor 2A	YBR182c/4e-09/---	PTHR11945:SF148/1.5E-79/--	biological_process:GO:0006355//regulation of transcription, DNA-templated;cellular_component:GO:0005634//nucleus;molecular_function:GO:0003677//DNA binding;GO:0003700//transcription factor activity, sequence-specific DNA binding;GO:0046983//protein dimerization activity;
CL11412.Contig2_All	1503	-	-	-	-	-	-	-	-	-	-	-	-	1.72	0	-2.96556	0.0863124	0.248947	*	0.88	0	-2.44955	0.173133	0.381844	*	259.87	199.18	-0.402931	0.391522	0.641051	*	199.25	207.29	-0.00927774	0.988677	0.999328	*	gi|13958339|gb|AAK50865.1|AF372840_1/1.42958e-138/mads1 [Poa annua]	gi|28630958|gb|AY198329.1|/0.0/Lolium perenne MADS4 mRNA, complete cds	sp|Q6EU39|MADS6_ORYSJ/7e-119/MADS-box transcription factor 6 OS=Oryza sativa subsp. japonica GN=MADS6 PE=1 SV=1	osa:4330328/1e-117/MADS6, MFO1, OJ1123_G04.6, OsJ_07942, OsMAD6, OsMADS6; MADS-box transcription factor 6; K09264 MADS-box transcription factor, plant	YPL089c/7e-13/---	PF01486/2.1E-31/K-box region	NA
CL20173.Contig2_All	1263	11.15	12.2	0.758287	0.227754	0.462106	*	6.81	9.75	0.417269	0.548671	0.765959	*	23.95	14.62	-0.639733	0.313477	0.58576	*	14.26	29.71	0.334858	0.532863	0.752673	*	490.49	136.5	-1.81738	0.000466979	0.00355226	Down	156.74	231.68	0.494157	0.385	0.665045	*	gi|45356043|dbj|BAD12462.1|/2.88399e-110/PISTILLATA-like MADS box protein [Triticum aestivum] &gt;gi|669030794|emb|CDM85458.1| unnamed protein product [Triticum aestivum]	gi|45356042|dbj|AB107992.1|/0.0/Triticum aestivum WPI2 mRNA for PISTILLATA-like MADS box protein, complete cds	sp|Q40702|MADS2_ORYSJ/5e-105/MADS-box transcription factor 2 OS=Oryza sativa subsp. japonica GN=MADS2 PE=2 SV=1	osa:4325001/8e-104/PI2; MADS-box transcription factor 2; K09264 MADS-box transcription factor, plant	YPL089c/8e-12/---	PS50066/32.828/MADS-box domain profile.	biological_process:GO:0006355//regulation of transcription, DNA-templated;GO:0010093//specification of floral organ identity;cellular_component:GO:0005634//nucleus;GO:0005737//cytoplasm;molecular_function:GO:0003677//DNA binding;GO:0003700//transcription factor activity, sequence-specific DNA binding;GO:0046983//protein dimerization activity;
CL10951.Contig1_All	251	-	-	-	-	-	-	0	0.35	0.610797	0.635603	0.777901	*	1.35	0.31	-1.33392	0.409066	0.675622	*	0.61	1.19	0.152525	0.920499	0.959491	*	2.72	3.87	0.363413	0.752745	0.867062	*	0.35	1.07	0.902118	0.580802	0.789718	*	gi|629115904|gb|KCW80579.1|/1.19034e-11/hypothetical protein EUGRSUZ_C01942, partial [Eucalyptus grandis]	gi|161158815|emb|AM502888.1|/1e-39/Triticum aestivum mRNA for MIKC-type MADS-box transcription factor WM21B (WM21B gene)	sp|Q9XJ60|MAD50_ORYSJ/1e-12/MADS-box transcription factor 50 OS=Oryza sativa subsp. japonica GN=MADS50 PE=2 SV=1	nnu:104596218/2e-10/MADS-box protein SOC1; K09260 MADS-box transcription enhancer factor 2A	NA	PF00319/3.8E-10/SRF-type transcription factor (DNA-binding and dimerisation domain)	biological_process:GO:0006355//regulation of transcription, DNA-templated;cellular_component:GO:0005634//nucleus;molecular_function:GO:0003677//DNA binding;GO:0003700//transcription factor activity, sequence-specific DNA binding;GO:0046983//protein dimerization activity;
Unigene62231_All	1521	8.14	0.96	-2.17356	0.0524641	0.161746	*	5.95	0.72	-2.70894	0.0281767	0.0974093	*	13.54	0.93	-3.20524	0.00325772	0.0192418	Down	15.71	1.91	-3.48207	0.00013752	0.00124606	Down	133.45	76.92	-0.812952	0.0857268	0.2381	*	59.79	94.36	0.616993	0.223807	0.492922	*	gi|28630965|gb|AAO45879.1|/1.51077e-119/MADS7 [Lolium perenne]	gi|28630964|gb|AY198332.1|/0.0/Lolium perenne MADS7 mRNA, complete cds	sp|Q6Q9H6|MAD34_ORYSJ/5e-94/MADS-box transcription factor 34 OS=Oryza sativa subsp. japonica GN=MADS34 PE=2 SV=2	vvi:100232867/6e-64/MADS2; MADS-box protein 2; K09264 MADS-box transcription factor, plant	YMR043w/1e-10/---	PR00404/2.9E-29/MADS domain signature	biological_process:GO:0006355//regulation of transcription, DNA-templated;cellular_component:GO:0005634//nucleus;molecular_function:GO:0003677//DNA binding;GO:0003700//transcription factor activity, sequence-specific DNA binding;GO:0046983//protein dimerization activity;
CL10476.Contig2_All	1403	1.2	0.33	-0.693426	0.675516	0.81277	*	0.98	1	-0.0302743	0.985201	0.998724	*	0.74	1.63	1.08673	0.479125	0.728917	*	2.43	2.62	-0.462537	0.690484	0.818222	*	87.78	27.45	-1.56812	0.0531611	0.167591	*	31.13	30.95	0.0731702	0.922167	0.969773	*	gi|721651595|ref|XP_010233634.1|/7.86843e-144/PREDICTED: agamous-like MADS-box protein AGL11-like isoform X1 [Brachypodium distachyon] &gt;gi|944063204|gb|KQJ98794.1| hypothetical protein BRADI_3g39177 [Brachypodium distachyon]	gi|960472693|ref|XM_010235332.2|/0.0/PREDICTED: Brachypodium distachyon agamous-like MADS-box protein AGL11-like (LOC100823584), transcript variant X1, mRNA	sp|Q0D4T4|MAD18_ORYSJ/3e-19/MADS-box transcription factor 18 OS=Oryza sativa subsp. japonica GN=MADS18 PE=1 SV=1	egu:105058517/2e-93/MADS-box transcription factor 18-like; K09260 MADS-box transcription enhancer factor 2A	YPL089c/6e-10/---	PTHR11945/1.1E-60/--	biological_process:GO:0006351//transcription, DNA-templated;molecular_function:GO:0005488//binding;
Unigene59666_All	1800	1.84	1.95	0.369238	0.787667	0.887152	*	0.96	0	-1.98234	0.234134	0.462993	*	5.12	1.08	-1.98391	0.115743	0.307447	*	3.83	1.24	-2.22469	0.0658229	0.193293	*	78.58	19.07	-1.97635	0.00178979	0.0110023	Down	20.64	19.17	0.0120801	0.987117	0.999328	*	gi|475608616|gb|EMT27093.1|/0/MADS-box transcription factor 2 [Aegilops tauschii]	gi|343160538|emb|FM956505.1|/0.0/Oryza sativa Japonica Group mRNA for MADS68 protein	sp|Q40702|MADS2_ORYSJ/5e-16/MADS-box transcription factor 2 OS=Oryza sativa subsp. japonica GN=MADS2 PE=2 SV=1	vvi:100250157/2e-93/agamous-like MADS-box protein AGL17; K04454 MADS-box transcription enhancer factor 2C	YPL089c/6e-06/---	PF00319/4.9E-19/SRF-type transcription factor (DNA-binding and dimerisation domain)	biological_process:GO:0006355//regulation of transcription, DNA-templated;cellular_component:GO:0005634//nucleus;molecular_function:GO:0003677//DNA binding;GO:0046983//protein dimerization activity;
CL4600.Contig8_All	1125	6.12	0	-4.04613	0.00817141	0.0367023	Down	2.8	0	-2.99689	0.0693924	0.194923	*	6.2	0	-4.50352	0.00456094	0.0253677	Down	2.59	0	-3.68065	0.0333462	0.115942	*	2	0	-2.19925	0.200032	0.428564	*	1.37	0	-1.69811	0.295995	0.583882	*	gi|301068388|gb|ADK55060.1|/1.59418e-93/VRT2 [Festuca arundinacea]	gi|301068387|gb|HM439237.1|/0.0/Festuca arundinacea VRT2 mRNA, complete cds	sp|Q69TG5|MAD55_ORYSJ/5e-82/MADS-box transcription factor 55 OS=Oryza sativa subsp. japonica GN=MADS55 PE=2 SV=2	mus:103977522/2e-59/MADS-box transcription factor 22-like; K09260 MADS-box transcription enhancer factor 2A	YPL089c/3e-13/---	PTHR11945/9.5E-65/--	biological_process:GO:0006355//regulation of transcription, DNA-templated;cellular_component:GO:0005634//nucleus;molecular_function:GO:0003677//DNA binding;GO:0003700//transcription factor activity, sequence-specific DNA binding;GO:0046983//protein dimerization activity;
CL7805.Contig6_All	1229	6.06	12.83	1.595	0.0449994	0.143813	*	5.12	10.28	0.90413	0.29719	0.539264	*	141.75	168.08	0.391643	0.501371	0.745167	*	30.71	301.42	2.30452	0.000311844	0.00250419	Up	216.87	203.2	-0.156122	0.697461	0.831216	*	259.63	274.75	0.169252	0.745854	0.877297	*	gi|28630957|gb|AAO45875.1|/1.37676e-133/MADS3 [Lolium perenne]	gi|161158779|emb|AM502870.1|/0.0/Triticum aestivum mRNA for MIKC-type MADS-box transcription factor WM7 (WM7 gene)	sp|Q0D4T4|MAD18_ORYSJ/6e-95/MADS-box transcription factor 18 OS=Oryza sativa subsp. japonica GN=MADS18 PE=1 SV=1	zma:542032/9e-68/m15, GRMZM2G553379, GRMZM2G553379_T06, MADS15; m15 protein; K09264 MADS-box transcription factor, plant	YPL089c/2e-14/---	PF01486/1.0E-26/K-box region	biological_process:GO:0006355//regulation of transcription, DNA-templated;cellular_component:GO:0005634//nucleus;molecular_function:GO:0003677//DNA binding;GO:0003700//transcription factor activity, sequence-specific DNA binding;GO:0046983//protein dimerization activity;
Unigene74817_All	-	-	-	-	-	-	-	-	-	-	-	-	-	-	-	-	-	-	-	-	-	-	-	-	-	-	-	-	-	-	-	-	-	-	-	-	-	-	-	-	-	-	-	-
CL19935.Contig10_All	1413	1.49	6.93	2.4636	0.0269161	0.096094	*	0	7.49	4.133	0.00863894	0.0377328	Up	62.74	139.57	1.25264	0.00365617	0.0211568	Up	9.95	236.11	3.61679	9.27e-07	1.62e-05	Up	253	280.81	0.107972	0.719468	0.846915	*	272.31	313.37	0.267491	0.547123	0.789718	*	gi|225166550|gb|ACN81330.1|/1.11564e-121/VRN1 [Festuca arundinacea]	gi|60317990|gb|AY866486.1|/0.0/Hordeum vulgare subsp. vulgare cultivar Triumph MADS-box protein BM5A (VRN-H1) mRNA, complete cds	sp|Q10CQ1|MAD14_ORYSJ/4e-114/MADS-box transcription factor 14 OS=Oryza sativa subsp. japonica GN=MADS14 PE=1 SV=2	osa:4334140/6e-113/AGL10, FDRMADS6, MADS14, OJ1112_G08.13, OsMADS14, RAP1B, RMADS211; MADS-box transcription factor 14; K09264 MADS-box transcription factor, plant	YPL089c/2e-12/---	PTHR11945/8.3E-120/--	biological_process:GO:0006355//regulation of transcription, DNA-templated;cellular_component:GO:0005634//nucleus;molecular_function:GO:0003677//DNA binding;GO:0003700//transcription factor activity, sequence-specific DNA binding;GO:0046983//protein dimerization activity;
CL4600.Contig12_All	1049	2.05	0	-1.70206	0.297052	0.549726	*	0.74	0.67	0.0484901	0.976749	0.996308	*	4.16	12.4	1.52834	0.271058	0.533954	*	6.04	9.46	0.113505	0.923979	0.961138	*	3.67	3.09	-0.258893	0.853682	0.924636	*	3.12	3.39	0.334914	0.815196	0.912115	*	gi|77964008|gb|ABB13345.1|/5.86366e-71/MADS box protein VRT-2 [Hordeum vulgare subsp. vulgare] &gt;gi|77964012|gb|ABB13347.1| MADS box protein VRT-2 [Hordeum vulgare subsp. vulgare] &gt;gi|326513784|dbj|BAJ87910.1| predicted protein [Hordeum vulgare subsp. vulgare]	gi|320170964|gb|GU574700.1|/1e-149/Festuca pratensis MADS-box transcription factor MADS16 mRNA, complete cds	sp|Q69TG5|MAD55_ORYSJ/6e-63/MADS-box transcription factor 55 OS=Oryza sativa subsp. japonica GN=MADS55 PE=2 SV=2	egu:105048671/1e-49/MADS-box protein JOINTLESS-like; K09260 MADS-box transcription enhancer factor 2A	YPL089c/4e-08/---	PTHR11945/1.7E-48/--	biological_process:GO:0006355//regulation of transcription, DNA-templated;cellular_component:GO:0005634//nucleus;molecular_function:GO:0003677//DNA binding;GO:0003700//transcription factor activity, sequence-specific DNA binding;GO:0046983//protein dimerization activity;
CL6626.Contig1_All	757	19.41	4.58	-1.3346	0.0669961	0.194962	*	6.33	3.41	-0.861889	0.424577	0.664537	*	5.08	3.32	-0.711542	0.547098	0.787309	*	5.24	1.55	-2.18947	0.043714	0.14227	*	5.12	2.73	-0.825287	0.417056	0.66933	*	4.45	1.38	-1.45762	0.202215	0.465276	*	gi|669031048|emb|CDM85805.1|/3.51603e-60/unnamed protein product [Triticum aestivum]	gi|95982045|gb|DQ512357.1|/1e-113/Triticum aestivum MADS-box transcription factor TaAGL41 (AGL41) mRNA, complete cds	sp|O82743|AGL19_ARATH/2e-16/Agamous-like MADS-box protein AGL19 OS=Arabidopsis thaliana GN=AGL19 PE=1 SV=1	zma:103649797/8e-40/truncated transcription factor CAULIFLOWER D-like; K09260 MADS-box transcription enhancer factor 2A	NA	PTHR11945:SF148/4.3E-29/--	NA
Unigene61940_All	1299	181.72	0.63	-6.99643	7.04e-17	9.35e-15	Down	136.4	0.7	-7.09396	5.84e-17	6.99e-15	Down	147.55	1.32	-6.35898	3.68e-17	9.06e-15	Down	125.71	1.13	-7.05698	5.23e-19	9.31e-17	Down	133.36	0	-8.44332	9.79e-12	7e-10	Down	97.48	0.66	-6.46605	9.48e-13	1.01e-10	Down	gi|944066194|gb|KQK01785.1|/4.95905e-121/hypothetical protein BRADI_3g58220 [Brachypodium distachyon]	gi|161158819|emb|AM502890.1|/0.0/Triticum aestivum mRNA for MIKC-type MADS-box transcription factor WM22B (WM22B gene)	sp|Q9XJ66|MAD22_ORYSJ/2e-103/MADS-box transcription factor 22 OS=Oryza sativa subsp. japonica GN=MADS22 PE=2 SV=1	mus:103977522/5e-75/MADS-box transcription factor 22-like; K09260 MADS-box transcription enhancer factor 2A	YPL089c/1e-13/---	SM00432/2.0E-36/--	biological_process:GO:0009908//flower development;GO:0030154//cell differentiation;GO:0006355//regulation of transcription, DNA-templated;cellular_component:GO:0005634//nucleus;molecular_function:GO:0003677//DNA binding;GO:0003700//transcription factor activity, sequence-specific DNA binding;GO:0046983//protein dimerization activity;
CL5385.Contig2_All	1143	0.38	0	-0.563128	0.653474	0.806734	*	-	-	-	-	-	-	2.8	0.93	-1.06854	0.424974	0.692645	*	1.49	1.55	-0.602087	0.633627	0.790971	*	777.02	517.39	-0.586458	0.275051	0.525246	*	610.89	627.82	-0.0165343	0.980532	0.999328	*	gi|154799939|dbj|BAF75016.1|/3.97795e-132/MADS-box protein [Triticum aestivum]	gi|28630960|gb|AY198330.1|/0.0/Lolium perenne MADS5 mRNA, complete cds	sp|Q0J466|MADS7_ORYSJ/2e-119/MADS-box transcription factor 7 OS=Oryza sativa subsp. japonica GN=MADS7 PE=1 SV=2	zma:542506/2e-99/zmm27, GRMZM2G129034, m27; MADS27; K09260 MADS-box transcription enhancer factor 2A	YPL089c/6e-11/---	SM00432/1.5E-39/--	biological_process:GO:0006355//regulation of transcription, DNA-templated;cellular_component:GO:0005634//nucleus;molecular_function:GO:0003677//DNA binding;GO:0003700//transcription factor activity, sequence-specific DNA binding;GO:0046983//protein dimerization activity;
CL4600.Contig7_All	1343	1.9	6.53	1.99512	0.0965314	0.255595	*	0.88	13.69	2.13683	0.181034	0.389227	*	0	1.93	1.95883	0.263846	0.524464	*	0	4.96	3.44639	0.0470679	0.150784	*	1	8.24	2.15695	0.154177	0.360996	*	0	9.33	4.96464	0.000562043	0.00476938	Up	gi|944066194|gb|KQK01785.1|/4.11389e-118/hypothetical protein BRADI_3g58220 [Brachypodium distachyon]	gi|161158819|emb|AM502890.1|/0.0/Triticum aestivum mRNA for MIKC-type MADS-box transcription factor WM22B (WM22B gene)	sp|Q9XJ66|MAD22_ORYSJ/9e-102/MADS-box transcription factor 22 OS=Oryza sativa subsp. japonica GN=MADS22 PE=2 SV=1	mus:103977522/2e-74/MADS-box transcription factor 22-like; K09260 MADS-box transcription enhancer factor 2A	YPL089c/2e-13/---	PTHR11945/2.6E-62/--	biological_process:GO:0009908//flower development;GO:0030154//cell differentiation;GO:0006355//regulation of transcription, DNA-templated;cellular_component:GO:0005634//nucleus;molecular_function:GO:0003677//DNA binding;GO:0003700//transcription factor activity, sequence-specific DNA binding;GO:0046983//protein dimerization activity;
Unigene8346_All	935	47.68	137.29	2.14353	1.45e-09	5.07e-08	Up	51.35	105.25	0.860524	0.0683353	0.192826	*	50.39	134.2	1.41588	0.0272316	0.104845	*	38.54	169.17	1.35893	4.98e-05	0.00052238	Up	20.55	71.31	1.71072	0.000426398	0.00328899	Up	15.73	59.29	1.87308	0.000118993	0.00128192	Up	gi|669031048|emb|CDM85805.1|/1.93612e-67/unnamed protein product [Triticum aestivum]	gi|343113847|gb|JN248615.1|/1e-152/Triticum aestivum type I MADS-box protein (MADS2) mRNA, complete cds	sp|O82743|AGL19_ARATH/9e-25/Agamous-like MADS-box protein AGL19 OS=Arabidopsis thaliana GN=AGL19 PE=1 SV=1	zma:103649797/3e-51/truncated transcription factor CAULIFLOWER D-like; K09260 MADS-box transcription enhancer factor 2A	YMR043w/1e-10/---	PTHR11945/7.6E-44/--	NA
Unigene45184_All	1236	-	-	-	-	-	-	-	-	-	-	-	-	0.34	0	-0.715568	0.617743	0.79401	*	0	0.41	0.645146	0.650489	0.790971	*	113.2	275.46	1.19044	0.0721859	0.210374	*	170.51	271.07	0.553271	0.59521	0.789718	*	gi|475612784|gb|EMT28524.1|/3.20858e-130/MADS-box transcription factor 29 [Aegilops tauschii]	gi|161158825|emb|AM502893.1|/0.0/Triticum aestivum mRNA for MIKC-type MADS-box transcription factor WM25 (WM25 gene)	sp|Q6H711|MAD29_ORYSJ/7e-109/MADS-box transcription factor 29 OS=Oryza sativa subsp. japonica GN=MADS29 PE=2 SV=1	bdi:100822441/3e-115/MADS-box transcription factor 29-like; K09260 MADS-box transcription enhancer factor 2A	YPL089c/7e-13/---	PF00319/7.4E-25/SRF-type transcription factor (DNA-binding and dimerisation domain)	biological_process:GO:0006355//regulation of transcription, DNA-templated;GO:0048316//seed development;GO:0019252//starch biosynthetic process;GO:0043068//positive regulation of programmed cell death;cellular_component:GO:0005634//nucleus;molecular_function:GO:0003677//DNA binding;GO:0046983//protein dimerization activity;GO:0003700//transcription factor activity, sequence-specific DNA binding;
CL4600.Contig6_All	1335	98.6	83.85	0.350659	0.251641	0.494988	*	60.26	96.05	0.59066	0.055545	0.164731	*	63.94	86.19	0.421873	0.280064	0.545938	*	46.35	138.82	0.821573	0.0335662	0.116541	*	63	62.39	-0.0631223	0.855613	0.925755	*	46.93	64.91	0.419326	0.459705	0.723168	*	gi|944066194|gb|KQK01785.1|/2.02207e-117/hypothetical protein BRADI_3g58220 [Brachypodium distachyon]	gi|161158819|emb|AM502890.1|/0.0/Triticum aestivum mRNA for MIKC-type MADS-box transcription factor WM22B (WM22B gene)	sp|Q9XJ66|MAD22_ORYSJ/9e-102/MADS-box transcription factor 22 OS=Oryza sativa subsp. japonica GN=MADS22 PE=2 SV=1	mus:103977522/2e-74/MADS-box transcription factor 22-like; K09260 MADS-box transcription enhancer factor 2A	YPL089c/2e-13/---	PTHR11945/2.6E-62/--	biological_process:GO:0009908//flower development;GO:0030154//cell differentiation;GO:0006355//regulation of transcription, DNA-templated;cellular_component:GO:0005634//nucleus;molecular_function:GO:0003677//DNA binding;GO:0003700//transcription factor activity, sequence-specific DNA binding;GO:0046983//protein dimerization activity;
CL19114.Contig1_All	978	1.61	0	-1.97102	0.23488	0.471597	*	-	-	-	-	-	-	0.32	0	-0.751377	0.605681	0.79401	*	0.33	0	-0.827233	0.584394	0.763219	*	13.97	0.35	-4.39003	0.000431598	0.00332354	Down	18.48	0	-5.84151	1.79e-05	0.000253371	Down	gi|475574561|gb|EMT17017.1|/2.48739e-121/MADS-box transcription factor 31 [Aegilops tauschii]	gi|960490328|ref|XM_010242117.2|/0.0/PREDICTED: Brachypodium distachyon MADS-box transcription factor 31-like (LOC100832929), transcript variant X2, mRNA	sp|Q84NC2|MAD31_ORYSJ/4e-74/MADS-box transcription factor 31 OS=Oryza sativa subsp. japonica GN=MADS31 PE=2 SV=1	egu:105039676/1e-62/MADS-box protein AeAP3-2; K09260 MADS-box transcription enhancer factor 2A	YMR043w/1e-10/---	PTHR11945:SF148/3.1E-55/--	biological_process:GO:0006355//regulation of transcription, DNA-templated;cellular_component:GO:0005634//nucleus;molecular_function:GO:0003677//DNA binding;GO:0003700//transcription factor activity, sequence-specific DNA binding;GO:0046983//protein dimerization activity;
CL4600.Contig11_All	1132	25.94	0	-5.86133	1.72e-05	0.000196096	Down	24.17	0	-6.32632	2.15e-06	3.1e-05	Down	28.4	0	-6.36661	7.77e-06	0.000120219	Down	17.46	0	-6.3825	9.1e-06	0.000119185	Down	16.73	0	-5.69731	8.43e-05	0.000825581	Down	15.01	0	-5.60536	4.8e-05	0.000589945	Down	gi|301068388|gb|ADK55060.1|/2.64952e-96/VRT2 [Festuca arundinacea]	gi|301068387|gb|HM439237.1|/0.0/Festuca arundinacea VRT2 mRNA, complete cds	sp|Q69TG5|MAD55_ORYSJ/4e-85/MADS-box transcription factor 55 OS=Oryza sativa subsp. japonica GN=MADS55 PE=2 SV=2	egu:105048671/6e-60/MADS-box protein JOINTLESS-like; K09260 MADS-box transcription enhancer factor 2A	YPL089c/1e-10/---	SM00432/9.9E-35/--	NA
Unigene44595_All	1606	15.23	6.21	-0.610849	0.38267	0.643296	*	15.35	10.31	-0.586738	0.394375	0.632128	*	12.04	10.75	-0.159642	0.83494	0.918738	*	10.8	25.97	0.434515	0.555982	0.759235	*	16.34	18.52	0.151338	0.806141	0.897227	*	16.3	7.92	-1.02212	0.122888	0.335429	*	gi|474391899|gb|EMS65405.1|/2.78061e-95/MADS-box transcription factor 26 [Triticum urartu] &gt;gi|475477759|gb|EMT02699.1| MADS-box transcription factor 26 [Aegilops tauschii]	gi|151418680|dbj|AK250031.1|/0.0/Hordeum vulgare subsp. vulgare cDNA clone: FLbaf65p11, mRNA sequence	sp|Q0J8G8|MAD26_ORYSJ/5e-60/MADS-box transcription factor 26 OS=Oryza sativa subsp. japonica GN=MADS26 PE=2 SV=1	vra:106752989/6e-33/MADS-box protein SOC1-like; K09260 MADS-box transcription enhancer factor 2A	YPL089c/1e-08/---	PF01486/2.9E-16/K-box region	biological_process:GO:0006355//regulation of transcription, DNA-templated;cellular_component:GO:0005634//nucleus;molecular_function:GO:0003677//DNA binding;GO:0003700//transcription factor activity, sequence-specific DNA binding;GO:0046983//protein dimerization activity;
Unigene61939_All	1332	89.74	122.4	1.07644	0.00119209	0.00738493	Up	60.81	123.92	0.903495	0.0108211	0.0452774	*	92.44	145.07	0.644885	0.115435	0.306993	*	76.34	215.68	0.756171	0.0388283	0.130206	*	96.01	94.88	-0.0740915	0.816651	0.903404	*	68.66	113.72	0.710965	0.15035	0.385107	*	gi|944066194|gb|KQK01785.1|/1.30643e-116/hypothetical protein BRADI_3g58220 [Brachypodium distachyon]	gi|161158819|emb|AM502890.1|/0.0/Triticum aestivum mRNA for MIKC-type MADS-box transcription factor WM22B (WM22B gene)	sp|Q9XJ66|MAD22_ORYSJ/9e-102/MADS-box transcription factor 22 OS=Oryza sativa subsp. japonica GN=MADS22 PE=2 SV=1	mus:103977522/2e-74/MADS-box transcription factor 22-like; K09260 MADS-box transcription enhancer factor 2A	YPL089c/2e-13/---	PF00319/4.9E-25/SRF-type transcription factor (DNA-binding and dimerisation domain)	biological_process:GO:0009908//flower development;GO:0030154//cell differentiation;GO:0006355//regulation of transcription, DNA-templated;cellular_component:GO:0005634//nucleus;molecular_function:GO:0003677//DNA binding;GO:0003700//transcription factor activity, sequence-specific DNA binding;GO:0046983//protein dimerization activity;
CL10951.Contig3_All	1202	0.41	0	-0.528416	0.666672	0.806734	*	1.64	0	-2.85119	0.0835809	0.224319	*	-	-	-	-	-	-	-	-	-	-	-	-	0.69	1.04	0.29024	0.865973	0.931702	*	-	-	-	-	-	-	gi|573923438|ref|XP_006649298.1|/2.231e-80/PREDICTED: MADS-box transcription factor 50-like [Oryza brachyantha]	gi|161158815|emb|AM502888.1|/1e-140/Triticum aestivum mRNA for MIKC-type MADS-box transcription factor WM21B (WM21B gene)	sp|Q9XJ60|MAD50_ORYSJ/1e-79/MADS-box transcription factor 50 OS=Oryza sativa subsp. japonica GN=MADS50 PE=2 SV=1	nnu:104596218/8e-55/MADS-box protein SOC1; K09260 MADS-box transcription enhancer factor 2A	SPBC317.01/4e-10/---	PTHR11945/4.4E-99/--	biological_process:GO:0006355//regulation of transcription, DNA-templated;cellular_component:GO:0005634//nucleus;molecular_function:GO:0003677//DNA binding;GO:0003700//transcription factor activity, sequence-specific DNA binding;GO:0046983//protein dimerization activity;
CL10951.Contig4_All	1219	0.38	0.88	0.895524	0.589893	0.797939	*	0	0.36	0.596581	0.640854	0.777901	*	33.09	16	-0.759154	0.398103	0.664	*	15.76	17.59	-0.66453	0.341994	0.588949	*	72.01	90.8	0.302869	0.535354	0.761847	*	62.03	106.74	0.769054	0.05007	0.178227	*	gi|573923438|ref|XP_006649298.1|/2.28132e-80/PREDICTED: MADS-box transcription factor 50-like [Oryza brachyantha]	gi|161158815|emb|AM502888.1|/1e-143/Triticum aestivum mRNA for MIKC-type MADS-box transcription factor WM21B (WM21B gene)	sp|Q9XJ60|MAD50_ORYSJ/1e-79/MADS-box transcription factor 50 OS=Oryza sativa subsp. japonica GN=MADS50 PE=2 SV=1	nnu:104596218/8e-55/MADS-box protein SOC1; K09260 MADS-box transcription enhancer factor 2A	SPBC317.01/4e-10/---	PTHR11945/4.4E-99/--	biological_process:GO:0006355//regulation of transcription, DNA-templated;cellular_component:GO:0005634//nucleus;molecular_function:GO:0003677//DNA binding;GO:0003700//transcription factor activity, sequence-specific DNA binding;GO:0046983//protein dimerization activity;
Unigene39086_All	1274	-	-	-	-	-	-	-	-	-	-	-	-	0.32	0	-0.751377	0.605681	0.79401	*	-	-	-	-	-	-	6.03	5.98	0.00672632	0.9964	0.999698	*	13.7	13.01	-0.0658818	0.968099	0.997522	*	gi|475548628|gb|EMT11118.1|/1.89558e-109/MADS-box transcription factor 8 [Aegilops tauschii]	gi|721629737|ref|XM_010231782.1|/7e-11/PREDICTED: Brachypodium distachyon uncharacterized LOC104582323 (LOC104582323), mRNA	sp|Q40704|MADS3_ORYSJ/3e-10/MADS-box transcription factor 3 OS=Oryza sativa subsp. japonica GN=MADS3 PE=2 SV=1	bdi:104581734/6e-49/agamous-like MADS-box protein AGL62; K12412 pheromone receptor transcription factor	YPL089c/2e-08/---	PS50066/19.063/MADS-box domain profile.	NA
CL11412.Contig3_All	1491	0.41	0	-0.528416	0.666672	0.806734	*	-	-	-	-	-	-	1.01	0.62	-0.309718	0.856146	0.929783	*	0	1.24	1.94865	0.27796	0.515191	*	152.12	208.4	0.418815	0.387822	0.636975	*	131.79	210.23	0.605935	0.311662	0.598729	*	gi|13958339|gb|AAK50865.1|AF372840_1/1.56322e-137/mads1 [Poa annua]	gi|28630958|gb|AY198329.1|/0.0/Lolium perenne MADS4 mRNA, complete cds	sp|Q6EU39|MADS6_ORYSJ/1e-118/MADS-box transcription factor 6 OS=Oryza sativa subsp. japonica GN=MADS6 PE=1 SV=1	osa:4330328/2e-117/MADS6, MFO1, OJ1123_G04.6, OsJ_07942, OsMAD6, OsMADS6; MADS-box transcription factor 6; K09264 MADS-box transcription factor, plant	YPL089c/5e-13/---	PF01486/2.1E-31/K-box region	NA
CL15323.Contig3_All	1024	0	5	4.06856	0.0094778	0.0415052	Up	2.38	4.62	0.589647	0.697017	0.820139	*	0	6.2	4.34544	0.00816403	0.040667	Up	-	-	-	-	-	-	0	1.37	2.36791	0.168273	0.378292	*	2.36	0.72	-1.25323	0.4188	0.702407	*	gi|672717834|ref|NP_001288324.1|/3.66845e-62/MADS-box transcription factor 7-like [Brachypodium distachyon] &gt;gi|666689753|gb|AIG21850.1| MADS-box transcription factor 42 [Brachypodium distachyon] &gt;gi|944063543|gb|KQJ99133.1| hypothetical protein BRADI_3g41297 [Brachypodium distachyon]	gi|672717833|ref|NM_001301395.1|/6e-91/Brachypodium distachyon MADS-box transcription factor 7-like (LOC100840328), mRNA >gi|666689752|gb|KF469336.1| Brachypodium distachyon MADS-box transcription factor 42 mRNA, complete cds	sp|P29383|AGL3_ARATH/1e-23/Agamous-like MADS-box protein AGL3 OS=Arabidopsis thaliana GN=AGL3 PE=2 SV=2	zma:103649797/1e-25/truncated transcription factor CAULIFLOWER D-like; K09260 MADS-box transcription enhancer factor 2A	YMR043w/7e-10/---	PTHR11945/2.6E-40/--	biological_process:GO:0006355//regulation of transcription, DNA-templated;cellular_component:GO:0005634//nucleus;molecular_function:GO:0003677//DNA binding;GO:0046983//protein dimerization activity;
CL5385.Contig1_All	1285	0.7	0	-1.03963	0.488127	0.729369	*	-	-	-	-	-	-	0.32	0.62	0.475394	0.787196	0.89263	*	0.97	0.83	-0.684252	0.671956	0.805602	*	335.37	8.26	-5.21934	6.91e-20	2.4e-17	Down	283.8	8.62	-4.82849	1.76e-12	1.77e-10	Down	gi|47681327|gb|AAT37484.1|/5.20939e-123/MADS5 protein [Dendrocalamus latiflorus]	gi|33333044|gb|AF543316.1|/0.0/Triticum aestivum MADS box protein (MADS) mRNA, complete cds	sp|Q9SAR1|MADS8_ORYSJ/3e-119/MADS-box transcription factor 8 OS=Oryza sativa subsp. japonica GN=MADS8 PE=1 SV=1	zma:542506/2e-113/zmm27, GRMZM2G129034, m27; MADS27; K09260 MADS-box transcription enhancer factor 2A	YPL089c/9e-11/---	PF00319/8.9E-29/SRF-type transcription factor (DNA-binding and dimerisation domain)	NA
Unigene52302_All	1072	-	-	-	-	-	-	-	-	-	-	-	-	2.38	1.08	-1.0219	0.454039	0.7128	*	0.28	0.36	-0.160964	0.927847	0.962354	*	58.77	18.89	-1.63067	0.00170762	0.0105721	Down	43.81	23.2	-0.913478	0.098343	0.288486	*	gi|28630969|gb|AAO45881.1|/1.43065e-112/MADS9 [Lolium perenne]	gi|960449105|ref|XM_003558448.3|/0.0/PREDICTED: Brachypodium distachyon MADS-box transcription factor 1-like (LOC100833825), transcript variant X1, mRNA	sp|Q10PZ9|MADS1_ORYSJ/2e-91/MADS-box transcription factor 1 OS=Oryza sativa subsp. japonica GN=MADS1 PE=1 SV=1	pxb:103930356/2e-61/MADS-box protein CMB1-like; K09260 MADS-box transcription enhancer factor 2A	YPL089c/3e-11/---	PS51297/15.018/K-box domain profile.	biological_process:GO:0006355//regulation of transcription, DNA-templated;cellular_component:GO:0005634//nucleus;molecular_function:GO:0003677//DNA binding;GO:0003700//transcription factor activity, sequence-specific DNA binding;GO:0046983//protein dimerization activity;
Unigene16305_All	569	0	12.05	5.25583	0.000379353	0.00280872	Up	0	8.97	4.85771	0.000917113	0.005826	Up	0.37	9.82	3.75329	0.00586763	0.031156	Up	0	8.64	4.55426	0.00487039	0.0250313	Up	0	1.69	2.65741	0.120141	0.302003	*	0	1.05	1.44021	0.364819	0.644983	*	gi|669031046|emb|CDM85802.1|/1.01068e-37/unnamed protein product [Triticum aestivum]	gi|298704709|gb|HM130526.1|/8e-89/Hordeum vulgare subsp. vulgare cultivar Igri ODDSOC2 (ODDSOC2) mRNA, complete cds	sp|O82743|AGL19_ARATH/2e-23/Agamous-like MADS-box protein AGL19 OS=Arabidopsis thaliana GN=AGL19 PE=1 SV=1	zma:103649797/4e-33/truncated transcription factor CAULIFLOWER D-like; K09260 MADS-box transcription enhancer factor 2A	YPL089c/6e-10/---	PF00319/2.3E-24/SRF-type transcription factor (DNA-binding and dimerisation domain)	NA
Unigene6542_All	1488	31.54	3.43	-2.5156	0.000158076	0.00133202	Down	29.7	5.77	-2.18888	0.00684546	0.0311581	Down	278.65	127.85	-0.877615	0.208424	0.455475	*	104.34	237.09	0.339493	0.493029	0.722511	*	494.06	513.25	-0.0128935	0.966418	0.996028	*	442	561.84	0.472803	0.389287	0.669911	*	gi|28630955|gb|AAO45874.1|/1.56322e-137/MADS2 [Lolium perenne]	gi|28630954|gb|AY198327.1|/0.0/Lolium perenne MADS2 mRNA, complete cds	sp|Q6Q9I2|MAD15_ORYSJ/1e-119/MADS-box transcription factor 15 OS=Oryza sativa subsp. japonica GN=MADS15 PE=1 SV=2	osa:4334140/1e-98/AGL10, FDRMADS6, MADS14, OJ1112_G08.13, OsMADS14, RAP1B, RMADS211; MADS-box transcription factor 14; K09264 MADS-box transcription factor, plant	YMR043w/1e-14/---	PS51297/17.883/K-box domain profile.	NA
CL4600.Contig9_All	1205	0	8.15	5.12602	0.000359715	0.00268349	Up	0	9.64	4.92075	0.000772449	0.00503712	Up	0.32	53.11	6.39072	8.55e-09	3.33e-07	Up	0	95.19	7.6042	1.84e-08	5.03e-07	Up	0	30.14	6.46812	2.31e-06	3.75e-05	Up	0	20.27	5.82243	3.3e-05	0.000426974	Up	gi|301068388|gb|ADK55060.1|/6.92913e-98/VRT2 [Festuca arundinacea]	gi|301068387|gb|HM439237.1|/0.0/Festuca arundinacea VRT2 mRNA, complete cds	sp|Q69TG5|MAD55_ORYSJ/9e-87/MADS-box transcription factor 55 OS=Oryza sativa subsp. japonica GN=MADS55 PE=2 SV=2	egu:105048671/3e-61/MADS-box protein JOINTLESS-like; K09260 MADS-box transcription enhancer factor 2A	YPL089c/1e-10/---	PS51297/12.709/K-box domain profile.	biological_process:GO:0006355//regulation of transcription, DNA-templated;cellular_component:GO:0005634//nucleus;molecular_function:GO:0003677//DNA binding;GO:0003700//transcription factor activity, sequence-specific DNA binding;GO:0046983//protein dimerization activity;
CL10710.Contig2_All	1396	4.41	2.14	-0.443159	0.690661	0.8232	*	3.44	3.92	0.0676891	0.955453	0.986891	*	2.01	2.09	-0.0171711	0.990518	0.99647	*	1.76	13.34	1.85156	0.110352	0.281012	*	21.01	121.11	2.44949	2.45e-08	7.16e-07	Up	29.87	142.31	2.08657	0.0011749	0.00885615	Up	gi|161158838|emb|CAM59077.1|/5.9978e-128/MIKC-type MADS-box transcription factor WM29B [Triticum aestivum]	gi|161158837|emb|AM502899.1|/0.0/Triticum aestivum mRNA for MIKC-type MADS-box transcription factor WM29B (WM29B gene)	sp|Q40704|MADS3_ORYSJ/2e-108/MADS-box transcription factor 3 OS=Oryza sativa subsp. japonica GN=MADS3 PE=2 SV=1	zma:100037764/2e-102/AGAMOUS, GRMZM2G359952, GRMZM2G359952_T01, M2, MADS35, ZMM2; AGAMOUS-like protein; K09264 MADS-box transcription factor, plant	YMR043w/2e-14/---	PR00404/8.4E-32/MADS domain signature	biological_process:GO:0006355//regulation of transcription, DNA-templated;cellular_component:GO:0005634//nucleus;molecular_function:GO:0003677//DNA binding;GO:0003700//transcription factor activity, sequence-specific DNA binding;GO:0046983//protein dimerization activity;
CL8393.Contig2_All	926	7.47	0.92	-1.87934	0.144269	0.341339	*	2.36	3.46	0.386198	0.752751	0.860643	*	7.94	5.65	-0.358361	0.657128	0.8081	*	10.23	6.82	-1.34813	0.0595137	0.179494	*	8.45	7.24	-0.267488	0.687628	0.823762	*	6.79	13.1	0.942853	0.164119	0.405424	*	gi|475592701|gb|EMT22165.1|/2.24895e-68/Agamous-like MADS-box protein AGL61 [Aegilops tauschii]	gi|672890315|ref|NM_001301398.1|/3e-49/Brachypodium distachyon agamous-like MADS-box protein AGL62-like (LOC100839907), mRNA >gi|666689766|gb|KF469343.1| Brachypodium distachyon MADS-box transcription factor 49 mRNA, complete cds	sp|Q9FKK2|AGL62_ARATH/2e-19/Agamous-like MADS-box protein AGL62 OS=Arabidopsis thaliana GN=AGL62 PE=1 SV=1	obr:102708252/1e-45/agamous-like MADS-box protein AGL62; K12412 pheromone receptor transcription factor	ECU07g1740/4e-08/---	SM00432/8.1E-26/--	biological_process:GO:0006351//transcription, DNA-templated;molecular_function:GO:0005488//binding;
CL19114.Contig2_All	1056	-	-	-	-	-	-	-	-	-	-	-	-	-	-	-	-	-	-	-	-	-	-	-	-	0.33	21.93	5.10271	5.27e-06	7.61e-05	Up	0.33	23.64	4.99548	3.04e-05	0.000398472	Up	gi|475574561|gb|EMT17017.1|/6.92569e-120/MADS-box transcription factor 31 [Aegilops tauschii]	gi|960490328|ref|XM_010242117.2|/0.0/PREDICTED: Brachypodium distachyon MADS-box transcription factor 31-like (LOC100832929), transcript variant X2, mRNA	sp|Q84NC2|MAD31_ORYSJ/1e-73/MADS-box transcription factor 31 OS=Oryza sativa subsp. japonica GN=MADS31 PE=2 SV=1	egu:105039676/1e-61/MADS-box protein AeAP3-2; K09260 MADS-box transcription enhancer factor 2A	YMR043w/2e-10/---	PTHR11945:SF148/3.4E-55/--	biological_process:GO:0006355//regulation of transcription, DNA-templated;cellular_component:GO:0005634//nucleus;molecular_function:GO:0003677//DNA binding;GO:0003700//transcription factor activity, sequence-specific DNA binding;GO:0046983//protein dimerization activity;
CL278.Contig3_All	1045	5.39	8.44	1.17348	0.128159	0.313279	*	6.13	8.06	0.282339	0.707392	0.828276	*	12.49	17.5	0.485912	0.529335	0.771146	*	10.09	28.57	0.611282	0.345644	0.59196	*	12.42	10.03	-0.36893	0.646115	0.794431	*	9.24	18.89	1.13744	0.181605	0.431687	*	gi|326489370|dbj|BAK01668.1|/5.76923e-111/predicted protein [Hordeum vulgare subsp. vulgare]	gi|161158795|emb|AM502878.1|/0.0/Triticum aestivum mRNA for MIKC-type MADS-box transcription factor WM12 (WM12 gene)	sp|Q0J8G8|MAD26_ORYSJ/1e-106/MADS-box transcription factor 26 OS=Oryza sativa subsp. japonica GN=MADS26 PE=2 SV=1	osa:4334140/3e-33/AGL10, FDRMADS6, MADS14, OJ1112_G08.13, OsMADS14, RAP1B, RMADS211; MADS-box transcription factor 14; K09264 MADS-box transcription factor, plant	YPL089c/5e-11/---	PS00350/-/MADS-box domain signature.	biological_process:GO:0006355//regulation of transcription, DNA-templated;cellular_component:GO:0005634//nucleus;molecular_function:GO:0003677//DNA binding;GO:0003700//transcription factor activity, sequence-specific DNA binding;GO:0046983//protein dimerization activity;
CL19458.Contig1_All	694	-	-	-	-	-	-	-	-	-	-	-	-	0	0.39	0.655622	0.637617	0.79401	*	-	-	-	-	-	-	-	-	-	-	-	-	-	-	-	-	-	-	gi|51469002|emb|CAH18001.1|/6.82899e-49/Armadillo-like [Poa pratensis]	gi|51469001|emb|AJ810710.1|/1e-104/Poa pratensis mRNA for Armadillo-like (arm gene)	sp|Q84NC2|MAD31_ORYSJ/6e-10/MADS-box transcription factor 31 OS=Oryza sativa subsp. japonica GN=MADS31 PE=2 SV=1	bdi:100832043/2e-47/beta-catenin-like protein 1; K12864 beta-catenin-like protein 1	NA	PS50066/15.993/MADS-box domain profile.	NA
Unigene48359_All	623	2.6	0.61	-1.11693	0.445937	0.692763	*	1	1.03	-0.0412902	0.977621	0.996653	*	3.77	0.93	-1.51519	0.228447	0.483024	*	2.01	0.77	-1.71927	0.252031	0.491434	*	50.97	16.23	-1.63602	0.0100407	0.0454177	Down	35.15	20.18	-0.819581	0.141323	0.368574	*	gi|672890532|ref|NP_001288321.1|/7.29548e-54/MADS-box transcription factor 58-like [Brachypodium distachyon] &gt;gi|666689707|gb|AIG21827.1| MADS-box transcription factor 18 [Brachypodium distachyon] &gt;gi|944071592|gb|KQK07076.1| hypothetical protein BRADI_2g32910 [Brachypodium distachyon]	gi|171194268|gb|EU557050.1|/1e-123/Hordeum vulgare MIKC-type MADS-box transcription factor WM29B mRNA, complete cds	sp|Q2V0P1|MAD58_ORYSJ/1e-48/MADS-box transcription factor 58 OS=Oryza sativa subsp. japonica GN=MADS58 PE=2 SV=1	osa:4338067/2e-47/OsMADS58; MADS-box transcription factor 58; K09264 MADS-box transcription factor, plant	YPL089c/9e-13/---	PR00404/1.7E-32/MADS domain signature	biological_process:GO:0006355//regulation of transcription, DNA-templated;cellular_component:GO:0005634//nucleus;molecular_function:GO:0003677//DNA binding;GO:0003700//transcription factor activity, sequence-specific DNA binding;GO:0046983//protein dimerization activity;
CL3268.Contig4_All	1104	19.72	0	-5.58832	5.31e-05	0.000523575	Down	8.53	0.33	-3.8556	0.00197464	0.0111027	Down	15.17	0	-5.57787	0.000175777	0.00170521	Down	18.49	0.41	-5.47346	2.17e-06	3.4e-05	Down	6.09	0	-4.60972	0.00244858	0.0142833	Down	8.54	0	-4.87231	0.000753293	0.0060962	Down	gi|95982068|gb|ABF57942.1|/3.85381e-68/MADS-box transcription factor TaAGL42 [Triticum aestivum]	gi|298704707|gb|HM130525.1|/1e-153/Hordeum vulgare subsp. vulgare cultivar Igri ODDSOC1 (ODDSOC1) mRNA, complete cds	sp|O82743|AGL19_ARATH/3e-25/Agamous-like MADS-box protein AGL19 OS=Arabidopsis thaliana GN=AGL19 PE=1 SV=1	zma:103649797/3e-51/truncated transcription factor CAULIFLOWER D-like; K09260 MADS-box transcription enhancer factor 2A	YMR043w/6e-13/---	SM00432/1.2E-35/--	NA
CL19935.Contig2_All	999	0.38	1.46	1.36096	0.41267	0.663812	*	1.47	1.39	0.0389142	0.980663	0.998176	*	35.8	47.15	0.568776	0.416031	0.68301	*	10.94	68.51	1.7738	0.000944893	0.00639802	Up	78.28	130.15	0.661534	0.0642944	0.192551	*	75.88	131.91	0.907426	0.116614	0.324153	*	gi|28630953|gb|AAO45873.1|/2.97769e-101/MADS1 [Lolium perenne] &gt;gi|359301481|gb|AEV22379.1| VRN1 [Lolium perenne]	gi|60317530|gb|AY785825.1|/0.0/Hordeum vulgare subsp. vulgare cultivar Morex MADS-box protein BM5A (VRN-H1) mRNA, complete cds	sp|Q10CQ1|MAD14_ORYSJ/1e-99/MADS-box transcription factor 14 OS=Oryza sativa subsp. japonica GN=MADS14 PE=1 SV=2	osa:4334140/2e-98/AGL10, FDRMADS6, MADS14, OJ1112_G08.13, OsMADS14, RAP1B, RMADS211; MADS-box transcription factor 14; K09264 MADS-box transcription factor, plant	YPL089c/5e-13/---	SM00432/5.5E-43/--	biological_process:GO:0006355//regulation of transcription, DNA-templated;cellular_component:GO:0005634//nucleus;molecular_function:GO:0003677//DNA binding;GO:0003700//transcription factor activity, sequence-specific DNA binding;GO:0046983//protein dimerization activity;
CL5385.Contig8_All	1354	0.41	0	-0.528416	0.666672	0.806734	*	0	0.33	0.633842	0.62716	0.777901	*	0.71	0	-1.65467	0.341449	0.604738	*	-	-	-	-	-	-	81.73	0	-7.75962	1.59e-09	6.53e-08	Down	44.28	1.63	-4.29841	4.19e-07	9.91e-06	Down	gi|47681327|gb|AAT37484.1|/1.13205e-123/MADS5 protein [Dendrocalamus latiflorus]	gi|28630966|gb|AY198333.1|/0.0/Lolium perenne MADS8 mRNA, partial cds	sp|Q9SAR1|MADS8_ORYSJ/7e-120/MADS-box transcription factor 8 OS=Oryza sativa subsp. japonica GN=MADS8 PE=1 SV=1	zma:542506/7e-114/zmm27, GRMZM2G129034, m27; MADS27; K09260 MADS-box transcription enhancer factor 2A	YMR043w/1e-11/---	PTHR11945/3.0E-124/--	NA
CL278.Contig5_All	1011	2.86	5.25	1.13279	0.328258	0.580929	*	4.56	2.42	-0.803057	0.442377	0.680005	*	22.79	11.62	-0.825218	0.199607	0.441556	*	9.2	18.38	0.140436	0.84716	0.923526	*	12.76	6.88	-0.874288	0.36889	0.616979	*	4.47	10.39	1.25971	0.173456	0.417678	*	gi|326489370|dbj|BAK01668.1|/3.00815e-117/predicted protein [Hordeum vulgare subsp. vulgare]	gi|161158795|emb|AM502878.1|/0.0/Triticum aestivum mRNA for MIKC-type MADS-box transcription factor WM12 (WM12 gene)	sp|Q0J8G8|MAD26_ORYSJ/2e-110/MADS-box transcription factor 26 OS=Oryza sativa subsp. japonica GN=MADS26 PE=2 SV=1	ppp:PHYPADRAFT_235327/4e-34/PPMC6; MIKCC MADS-domain protein PPMC6; K09264 MADS-box transcription factor, plant	YPL089c/5e-11/---	PS00350/-/MADS-box domain signature.	biological_process:GO:0006355//regulation of transcription, DNA-templated;cellular_component:GO:0005634//nucleus;molecular_function:GO:0003677//DNA binding;GO:0003700//transcription factor activity, sequence-specific DNA binding;GO:0046983//protein dimerization activity;
CL18239.Contig1_All	925	-	-	-	-	-	-	-	-	-	-	-	-	0.37	0	-0.674137	0.631878	0.79401	*	-	-	-	-	-	-	9.05	33.48	1.60674	0.174284	0.387021	*	24.58	25.69	0.0486526	0.969565	0.997719	*	gi|944083812|gb|KQK19164.1|/3.88087e-28/hypothetical protein BRADI_1g46675 [Brachypodium distachyon]	NA	sp|Q9FJK3|AGL80_ARATH/1e-17/Agamous-like MADS-box protein AGL80 OS=Arabidopsis thaliana GN=AGL80 PE=1 SV=1	nnu:104585605/3e-18/agamous-like MADS-box protein AGL80; K04454 MADS-box transcription enhancer factor 2C	NA	PTHR11945:SF153/1.3E-25/--	NA
CL19935.Contig7_All	1470	1.93	1.22	0.00310479	0.998434	0.999109	*	2.1	6.96	1.5278	0.142319	0.328818	*	41.32	19.54	-0.99177	0.145523	0.358613	*	3.97	79.99	3.42536	0.00229453	0.0134662	Up	63.08	62.81	-0.0549506	0.903926	0.953788	*	83.17	61.22	-0.277745	0.697079	0.84696	*	gi|4204232|gb|AAD10625.1|/4.80934e-107/MADS-box protein 1 [Lolium temulentum]	gi|225166549|gb|FJ793194.1|/0.0/Festuca arundinacea VRN1 mRNA, complete cds	sp|Q10CQ1|MAD14_ORYSJ/1e-101/MADS-box transcription factor 14 OS=Oryza sativa subsp. japonica GN=MADS14 PE=1 SV=2	osa:4334140/2e-100/AGL10, FDRMADS6, MADS14, OJ1112_G08.13, OsMADS14, RAP1B, RMADS211; MADS-box transcription factor 14; K09264 MADS-box transcription factor, plant	YPL089c/2e-11/---	PTHR11945/8.3E-120/--	biological_process:GO:0006355//regulation of transcription, DNA-templated;cellular_component:GO:0005634//nucleus;molecular_function:GO:0003677//DNA binding;GO:0003700//transcription factor activity, sequence-specific DNA binding;GO:0046983//protein dimerization activity;
CL19935.Contig3_All	1239	6.32	15.5	1.78679	0.0141787	0.0574841	*	4.71	8.6	0.723912	0.433366	0.674117	*	123.56	157.78	0.454529	0.465498	0.719798	*	23.36	317.96	2.88551	2.37e-08	6.32e-07	Up	296.77	418.63	0.447597	0.0521809	0.165177	*	351.69	394.22	0.238671	0.574262	0.789718	*	gi|225166550|gb|ACN81330.1|/5.85219e-116/VRN1 [Festuca arundinacea]	gi|110629911|gb|DQ792964.1|/0.0/Avena strigosa fruitful-like MADS-box transcription factor (FUL1) mRNA, partial cds	sp|Q10CQ1|MAD14_ORYSJ/2e-112/MADS-box transcription factor 14 OS=Oryza sativa subsp. japonica GN=MADS14 PE=1 SV=2	osa:4334140/4e-111/AGL10, FDRMADS6, MADS14, OJ1112_G08.13, OsMADS14, RAP1B, RMADS211; MADS-box transcription factor 14; K09264 MADS-box transcription factor, plant	YPL089c/3e-13/---	PF00319/7.7E-30/SRF-type transcription factor (DNA-binding and dimerisation domain)	biological_process:GO:0006355//regulation of transcription, DNA-templated;cellular_component:GO:0005634//nucleus;molecular_function:GO:0003677//DNA binding;GO:0003700//transcription factor activity, sequence-specific DNA binding;GO:0046983//protein dimerization activity;
CL18239.Contig2_All	901	1.2	0	-1.69962	0.300853	0.553214	*	-	-	-	-	-	-	1.4	0	-2.35692	0.182148	0.41547	*	0.58	0.77	-0.280201	0.865512	0.933165	*	3.68	5.36	0.410506	0.778128	0.884203	*	10.97	4.07	-1.13551	0.378325	0.657594	*	gi|721650349|ref|XP_010233356.1|/5.49157e-32/PREDICTED: agamous-like MADS-box protein AGL80 [Brachypodium distachyon] &gt;gi|944072164|gb|KQK07648.1| hypothetical protein BRADI_2g36782 [Brachypodium distachyon]	NA	sp|Q9FJK3|AGL80_ARATH/1e-17/Agamous-like MADS-box protein AGL80 OS=Arabidopsis thaliana GN=AGL80 PE=1 SV=1	nnu:104585605/2e-18/agamous-like MADS-box protein AGL80; K04454 MADS-box transcription enhancer factor 2C	NA	PTHR11945/3.4E-24/--	NA
CL8393.Contig1_All	720	4.85	0.93	-1.55847	0.188446	0.409479	*	0.37	1.03	0.897596	0.588786	0.777901	*	3.56	4.72	0.650464	0.569652	0.79401	*	3.86	6.35	-0.102071	0.907595	0.953646	*	5.42	3.79	-0.529081	0.526808	0.753876	*	6.83	2.07	-1.5643	0.110746	0.313977	*	gi|475592701|gb|EMT22165.1|/8.73112e-66/Agamous-like MADS-box protein AGL61 [Aegilops tauschii]	gi|672890315|ref|NM_001301398.1|/4e-51/Brachypodium distachyon agamous-like MADS-box protein AGL62-like (LOC100839907), mRNA >gi|666689766|gb|KF469343.1| Brachypodium distachyon MADS-box transcription factor 49 mRNA, complete cds	sp|Q9FKK2|AGL62_ARATH/2e-19/Agamous-like MADS-box protein AGL62 OS=Arabidopsis thaliana GN=AGL62 PE=1 SV=1	sita:101769856/1e-42/agamous-like MADS-box protein AGL29; K12412 pheromone receptor transcription factor	SPAC11E3.06/1e-07/---	PR00404/1.7E-16/MADS domain signature	biological_process:GO:0006351//transcription, DNA-templated;molecular_function:GO:0005488//binding;
CL18746.Contig2_All	1213	0.35	3.55	2.59184	0.0773975	0.217274	*	2.84	1.35	-0.726969	0.611679	0.777901	*	6.79	4.41	-0.55507	0.558655	0.79401	*	3.83	13.92	0.837712	0.418111	0.655496	*	22.45	8.58	-1.368	0.0277858	0.10172	*	21.51	8.54	-1.18334	0.060454	0.204356	*	gi|95982193|gb|ABF57947.1|/2.75541e-94/MADS-box transcription factor TaAGL7 [Triticum aestivum]	gi|95982192|gb|DQ512363.1|/0.0/Triticum aestivum MADS-box transcription factor TaAGL7 (AGL7) mRNA, complete cds	sp|A2Z9Q7|MAD56_ORYSI/3e-81/MADS-box transcription factor 56 OS=Oryza sativa subsp. indica GN=MADS56 PE=2 SV=2	nnu:104596218/1e-58/MADS-box protein SOC1; K09260 MADS-box transcription enhancer factor 2A	YMR043w/5e-11/---	PTHR11945/1.8E-104/--	biological_process:GO:0006355//regulation of transcription, DNA-templated;cellular_component:GO:0005634//nucleus;molecular_function:GO:0003677//DNA binding;GO:0003700//transcription factor activity, sequence-specific DNA binding;GO:0046983//protein dimerization activity;
CL19935.Contig11_All	1314	-	-	-	-	-	-	-	-	-	-	-	-	0	3.12	2.85499	0.105085	0.28632	*	0	4.17	3.40758	0.0502351	0.158548	*	1	6.02	1.41482	0.401754	0.652508	*	0	6.06	3.95796	0.0118426	0.0587955	*	gi|225166550|gb|ACN81330.1|/1.11959e-120/VRN1 [Festuca arundinacea]	gi|60317990|gb|AY866486.1|/0.0/Hordeum vulgare subsp. vulgare cultivar Triumph MADS-box protein BM5A (VRN-H1) mRNA, complete cds	sp|Q10CQ1|MAD14_ORYSJ/4e-113/MADS-box transcription factor 14 OS=Oryza sativa subsp. japonica GN=MADS14 PE=1 SV=2	osa:4334140/6e-112/AGL10, FDRMADS6, MADS14, OJ1112_G08.13, OsMADS14, RAP1B, RMADS211; MADS-box transcription factor 14; K09264 MADS-box transcription factor, plant	YPL089c/1e-12/---	PTHR11945/8.3E-120/--	biological_process:GO:0006355//regulation of transcription, DNA-templated;cellular_component:GO:0005634//nucleus;molecular_function:GO:0003677//DNA binding;GO:0003700//transcription factor activity, sequence-specific DNA binding;GO:0046983//protein dimerization activity;
CL7805.Contig1_All	1423	0	3.41	3.92277	0.0118689	0.0497711	Up	0	2.74	3.28307	0.0423504	0.133688	*	3.93	59.89	3.93253	1.16e-05	0.000169635	Up	2.26	99.14	4.32881	1.15e-08	3.3e-07	Up	0.33	77.25	6.7531	1.04e-10	5.83e-09	Up	4.12	104.47	4.31204	3.29e-06	5.94e-05	Up	gi|28630957|gb|AAO45875.1|/2.9573e-138/MADS3 [Lolium perenne]	gi|28630956|gb|AY198328.1|/0.0/Lolium perenne MADS3 mRNA, complete cds	sp|Q0D4T4|MAD18_ORYSJ/3e-92/MADS-box transcription factor 18 OS=Oryza sativa subsp. japonica GN=MADS18 PE=1 SV=1	zma:542032/2e-67/m15, GRMZM2G553379, GRMZM2G553379_T06, MADS15; m15 protein; K09264 MADS-box transcription factor, plant	YPL089c/7e-15/---	PTHR11945/2.1E-105/--	biological_process:GO:0006355//regulation of transcription, DNA-templated;cellular_component:GO:0005634//nucleus;molecular_function:GO:0003677//DNA binding;GO:0003700//transcription factor activity, sequence-specific DNA binding;GO:0046983//protein dimerization activity;
Unigene83724_All	269	-	-	-	-	-	-	-	-	-	-	-	-	0.37	0.31	0.0785415	0.963656	0.989487	*	0.85	0.41	-1.29381	0.455489	0.689939	*	0.68	1.04	0.342098	0.837994	0.915636	*	-	-	-	-	-	-	gi|672890347|ref|NP_001288320.1|/7.80801e-24/agamous-like MADS-box protein AGL62-like [Brachypodium distachyon] &gt;gi|721603746|ref|XP_010233935.1| PREDICTED: agamous-like MADS-box protein AGL62-like isoform X1 [Brachypodium distachyon] &gt;gi|666689761|gb|AIG21854.1| MADS-box transcription factor 46 [Brachypodium distachyon] &gt;gi|944082897|gb|KQK18249.1| hypothetical protein BRADI_1g39927 [Br…	gi|960449111|ref|XM_010235633.2|/4e-24/PREDICTED: Brachypodium distachyon agamous-like MADS-box protein AGL62-like (LOC100838245), transcript variant X1, mRNA	sp|Q9FKK2|AGL62_ARATH/1e-14/Agamous-like MADS-box protein AGL62 OS=Arabidopsis thaliana GN=AGL62 PE=1 SV=1	egu:105033720/5e-16/agamous-like MADS-box protein AGL62; K09260 MADS-box transcription enhancer factor 2A	YMR043w/4e-09/---	PTHR11945/7.0E-26/--	biological_process:GO:0006351//transcription, DNA-templated;molecular_function:GO:0005488//binding;
Unigene48360_All	1303	0.82	0	-0.931502	0.523336	0.751075	*	0.59	0	-1.19866	0.438511	0.675907	*	0.68	0.62	0.0701379	0.967703	0.990859	*	1.21	0.41	-1.72618	0.281958	0.519884	*	411.4	271.32	-0.601264	0.249839	0.490221	*	339.31	410.67	0.204793	0.76913	0.890064	*	gi|672890532|ref|NP_001288321.1|/5.8504e-138/MADS-box transcription factor 58-like [Brachypodium distachyon] &gt;gi|666689707|gb|AIG21827.1| MADS-box transcription factor 18 [Brachypodium distachyon] &gt;gi|944071592|gb|KQK07076.1| hypothetical protein BRADI_2g32910 [Brachypodium distachyon]	gi|32128508|gb|BT008957.1|/0.0/Triticum aestivum clone wdk1c.pk011.o20:fis, full insert mRNA sequence	sp|Q2V0P1|MAD58_ORYSJ/2e-118/MADS-box transcription factor 58 OS=Oryza sativa subsp. japonica GN=MADS58 PE=2 SV=1	osa:4338067/6e-118/OsMADS58; MADS-box transcription factor 58; K09264 MADS-box transcription factor, plant	YPL089c/5e-12/---	PS51297/14.39/K-box domain profile.	biological_process:GO:0006355//regulation of transcription, DNA-templated;cellular_component:GO:0005634//nucleus;molecular_function:GO:0003677//DNA binding;GO:0003700//transcription factor activity, sequence-specific DNA binding;GO:0046983//protein dimerization activity;
CL15306.Contig2_All	1086	2.6	0	-2.98653	0.0664517	0.19368	*	2.3	0	-3.28296	0.0420616	0.132993	*	0.37	0	-0.674137	0.631878	0.79401	*	3.09	0	-4.21293	0.0103748	0.0461808	Down	27.96	5.2	-2.34208	0.00214184	0.0127818	Down	18.68	5.72	-1.63201	0.120332	0.331234	*	gi|95982116|gb|ABF57944.1|/5.73963e-101/MADS-box transcription factor TaAGL14 [Triticum aestivum] &gt;gi|161158804|emb|CAM59060.1| MIKC-type MADS-box transcription factor WM16 [Triticum aestivum]	gi|241983977|dbj|AK331919.1|/0.0/Triticum aestivum cDNA, clone: WT002_L03, cultivar: Chinese Spring	sp|Q8S151|MAD32_ORYSJ/3e-96/MADS-box transcription factor 32 OS=Oryza sativa subsp. japonica GN=MADS32 PE=2 SV=1	ppp:PHYPADRAFT_235327/6e-25/PPMC6; MIKCC MADS-domain protein PPMC6; K09264 MADS-box transcription factor, plant	YMR042w/3e-08/---	SM00432/2.1E-31/--	biological_process:GO:0006355//regulation of transcription, DNA-templated;cellular_component:GO:0005634//nucleus;molecular_function:GO:0003677//DNA binding;GO:0003700//transcription factor activity, sequence-specific DNA binding;GO:0046983//protein dimerization activity;
CL5105.Contig2_All	644	-	-	-	-	-	-	-	-	-	-	-	-	-	-	-	-	-	-	-	-	-	-	-	-	1.36	2.72	0.78425	0.577943	0.768218	*	1.7	2.12	0.165578	0.909985	0.962939	*	gi|475570459|gb|EMT16030.1|/3.69029e-43/MADS-box transcription factor PHERES 2 [Aegilops tauschii]	NA	sp|Q9FJK3|AGL80_ARATH/7e-23/Agamous-like MADS-box protein AGL80 OS=Arabidopsis thaliana GN=AGL80 PE=1 SV=1	nnu:104585605/1e-25/agamous-like MADS-box protein AGL80; K04454 MADS-box transcription enhancer factor 2C	NA	SM00432/2.3E-4/--	NA
CL4600.Contig5_All	1212	24.71	22.03	0.412027	0.440962	0.687351	*	12.86	24.89	0.875342	0.16673	0.368885	*	39.57	51.24	0.383268	0.419505	0.68692	*	33.64	87.45	0.681595	0.165715	0.371277	*	14.67	21.34	0.406164	0.694558	0.829237	*	25.57	22.99	-0.0753411	0.922511	0.969957	*	gi|320170965|gb|ADW23676.1|/2.75541e-94/MADS-box transcription factor MADS16 [Festuca pratensis]	gi|320170964|gb|GU574700.1|/0.0/Festuca pratensis MADS-box transcription factor MADS16 mRNA, complete cds	sp|Q69TG5|MAD55_ORYSJ/6e-83/MADS-box transcription factor 55 OS=Oryza sativa subsp. japonica GN=MADS55 PE=2 SV=2	egu:105048671/5e-58/MADS-box protein JOINTLESS-like; K09260 MADS-box transcription enhancer factor 2A	YPL089c/1e-10/---	SM00432/9.9E-35/--	biological_process:GO:0006355//regulation of transcription, DNA-templated;cellular_component:GO:0005634//nucleus;molecular_function:GO:0003677//DNA binding;GO:0003700//transcription factor activity, sequence-specific DNA binding;GO:0046983//protein dimerization activity;
CL20173.Contig1_All	1095	0.73	0	-1.39667	0.383919	0.643296	*	-	-	-	-	-	-	2.11	0.62	-1.16538	0.411683	0.67843	*	1.6	0.36	-1.71318	0.306403	0.547246	*	270.83	0	-9.13794	1.05e-13	1.15e-11	Down	53.99	0.3	-6.22169	4.13e-09	1.74e-07	Down	gi|45356043|dbj|BAD12462.1|/8.09557e-111/PISTILLATA-like MADS box protein [Triticum aestivum] &gt;gi|669030794|emb|CDM85458.1| unnamed protein product [Triticum aestivum]	gi|45356042|dbj|AB107992.1|/0.0/Triticum aestivum WPI2 mRNA for PISTILLATA-like MADS box protein, complete cds	sp|Q40702|MADS2_ORYSJ/1e-105/MADS-box transcription factor 2 OS=Oryza sativa subsp. japonica GN=MADS2 PE=2 SV=1	osa:4325001/2e-104/PI2; MADS-box transcription factor 2; K09264 MADS-box transcription factor, plant	YPL089c/6e-12/---	PS50066/32.828/MADS-box domain profile.	biological_process:GO:0006355//regulation of transcription, DNA-templated;GO:0010093//specification of floral organ identity;cellular_component:GO:0005634//nucleus;GO:0005737//cytoplasm;molecular_function:GO:0003677//DNA binding;GO:0003700//transcription factor activity, sequence-specific DNA binding;GO:0046983//protein dimerization activity;
CL12729.Contig5_All	1146	37.75	0	-6.4092	1.1e-06	1.79e-05	Down	28.1	0	-6.5079	8.07e-07	1.3e-05	Down	16.42	0	-5.75534	8.44e-05	0.00092096	Down	26.27	0	-7.0091	4.12e-07	7.96e-06	Down	10.1	0	-5.24007	0.000343556	0.00274205	Down	7.18	0	-4.62722	0.00166544	0.0118951	Down	gi|95981878|gb|ABF57924.1|/1.29159e-98/MADS-box transcription factor TaAGL23 [Triticum aestivum]	gi|95981856|gb|DQ512330.1|/1e-154/Triticum aestivum MADS-box transcription factor TaAGL1 (AGL1) mRNA, complete cds	sp|A2Z9Q7|MAD56_ORYSI/2e-51/MADS-box transcription factor 56 OS=Oryza sativa subsp. indica GN=MADS56 PE=2 SV=2	vra:106752989/1e-46/MADS-box protein SOC1-like; K09260 MADS-box transcription enhancer factor 2A	YBR182c/4e-09/---	PTHR11945:SF148/8.2E-78/--	biological_process:GO:0006355//regulation of transcription, DNA-templated;cellular_component:GO:0005634//nucleus;molecular_function:GO:0003677//DNA binding;GO:0003700//transcription factor activity, sequence-specific DNA binding;GO:0046983//protein dimerization activity;
CL5385.Contig6_All	1405	-	-	-	-	-	-	0.29	0	-0.709624	0.598976	0.777901	*	0	2.25	3.42112	0.04348	0.150176	*	1.24	7.53	1.6813	0.126329	0.307524	*	265.27	330.14	0.278909	0.513485	0.742175	*	204.69	380.32	0.820296	0.151332	0.387093	*	gi|33333045|gb|AAQ11687.1|/2.38733e-124/MADS box protein [Triticum aestivum]	gi|28630966|gb|AY198333.1|/0.0/Lolium perenne MADS8 mRNA, partial cds	sp|Q9SAR1|MADS8_ORYSJ/5e-120/MADS-box transcription factor 8 OS=Oryza sativa subsp. japonica GN=MADS8 PE=1 SV=1	zma:542506/3e-115/zmm27, GRMZM2G129034, m27; MADS27; K09260 MADS-box transcription enhancer factor 2A	YPL089c/7e-11/---	PS00350/-/MADS-box domain signature.	NA
CL15323.Contig1_All	985	3.77	8.11	1.50463	0.194967	0.420095	*	3.24	16.66	2.18893	0.0279703	0.0968301	*	3.91	6.9	0.793819	0.50336	0.747129	*	0.58	9.85	2.842	0.0143174	0.0596835	*	4.03	4.55	0.0524429	0.964479	0.994687	*	2.09	5.75	1.23055	0.355449	0.638643	*	gi|672717834|ref|NP_001288324.1|/1.96579e-65/MADS-box transcription factor 7-like [Brachypodium distachyon] &gt;gi|666689753|gb|AIG21850.1| MADS-box transcription factor 42 [Brachypodium distachyon] &gt;gi|944063543|gb|KQJ99133.1| hypothetical protein BRADI_3g41297 [Brachypodium distachyon]	gi|672717833|ref|NM_001301395.1|/9e-93/Brachypodium distachyon MADS-box transcription factor 7-like (LOC100840328), mRNA >gi|666689752|gb|KF469336.1| Brachypodium distachyon MADS-box transcription factor 42 mRNA, complete cds	sp|Q38838|AGL14_ARATH/7e-23/Agamous-like MADS-box protein AGL14 OS=Arabidopsis thaliana GN=AGL14 PE=1 SV=2	zma:103649797/1e-25/truncated transcription factor CAULIFLOWER D-like; K09260 MADS-box transcription enhancer factor 2A	YMR043w/7e-10/---	PTHR11945/2.6E-40/--	biological_process:GO:0006351//transcription, DNA-templated;molecular_function:GO:0005488//binding;
CL493.Contig1_All	681	2.28	0.91	-0.527379	0.706118	0.833494	*	0.37	0	-0.592325	0.641478	0.777901	*	1.11	1.93	0.788115	0.634959	0.79401	*	1.54	2.79	0.0978275	0.932115	0.964476	*	3.73	4.43	0.198161	0.86821	0.932938	*	5.09	1.91	-1.05091	0.385052	0.665081	*	gi|669028829|emb|CDM82768.1|/8.60455e-49/unnamed protein product [Triticum aestivum]	gi|669026884|emb|HG670306.1|/2e-31/Triticum aestivum chromosome 3B, genomic scaffold, cultivar Chinese Spring	sp|Q9FKK2|AGL62_ARATH/1e-18/Agamous-like MADS-box protein AGL62 OS=Arabidopsis thaliana GN=AGL62 PE=1 SV=1	egu:105033720/5e-30/agamous-like MADS-box protein AGL62; K09260 MADS-box transcription enhancer factor 2A	YPL089c/3e-09/---	PF00319/3.0E-15/SRF-type transcription factor (DNA-binding and dimerisation domain)	NA
Unigene82895_All	319	-	-	-	-	-	-	0.37	0	-0.592325	0.641478	0.777901	*	0.34	0	-0.715568	0.617743	0.79401	*	0	0.36	0.717634	0.626004	0.789285	*	0.35	0.35	-0.00219922	0.998954	0.999698	*	0.34	0.61	0.498618	0.76209	0.886567	*	gi|669028311|emb|CDM82069.1|/7.95554e-32/unnamed protein product [Triticum aestivum]	gi|669026884|emb|HG670306.1|/8e-35/Triticum aestivum chromosome 3B, genomic scaffold, cultivar Chinese Spring	sp|Q9FJK3|AGL80_ARATH/1e-14/Agamous-like MADS-box protein AGL80 OS=Arabidopsis thaliana GN=AGL80 PE=1 SV=1	bdi:100825352/5e-23/uncharacterized LOC100825352; K19995 secretory carrier-associated membrane protein	NA	PS50066/10.68/MADS-box domain profile.	biological_process:GO:0006351//transcription, DNA-templated;molecular_function:GO:0005488//binding;
CL4600.Contig2_All	1233	4.09	51.9	4.02511	1.23e-09	4.39e-08	Up	0	51.35	7.08916	3.22e-08	7.51e-07	Up	1.03	90.38	5.91189	2.71e-10	1.57e-08	Up	5.52	176.36	4.18834	8.4e-08	1.94e-06	Up	1.33	34.47	4.11115	5.32e-05	0.000556062	Up	0.69	44.04	5.05851	1.26e-05	0.000187236	Up	gi|301068388|gb|ADK55060.1|/2.08403e-97/VRT2 [Festuca arundinacea]	gi|301068387|gb|HM439237.1|/0.0/Festuca arundinacea VRT2 mRNA, complete cds	sp|Q69TG5|MAD55_ORYSJ/6e-86/MADS-box transcription factor 55 OS=Oryza sativa subsp. japonica GN=MADS55 PE=2 SV=2	egu:105048671/1e-60/MADS-box protein JOINTLESS-like; K09260 MADS-box transcription enhancer factor 2A	YPL089c/4e-11/---	PF00319/4.4E-25/SRF-type transcription factor (DNA-binding and dimerisation domain)	biological_process:GO:0006355//regulation of transcription, DNA-templated;cellular_component:GO:0005634//nucleus;molecular_function:GO:0003677//DNA binding;GO:0003700//transcription factor activity, sequence-specific DNA binding;GO:0046983//protein dimerization activity;
CL10476.Contig1_All	1353	1.61	1.56	0.524736	0.701264	0.829982	*	2.69	0.33	-2.20174	0.130795	0.310137	*	0.37	4.96	2.9621	0.0576093	0.185546	*	1.88	2.73	-0.110508	0.921809	0.959883	*	100.18	29.99	-1.66538	0.0178211	0.0718157	*	29.53	30.91	0.182226	0.809804	0.910092	*	gi|721651595|ref|XP_010233634.1|/1.5146e-144/PREDICTED: agamous-like MADS-box protein AGL11-like isoform X1 [Brachypodium distachyon] &gt;gi|944063204|gb|KQJ98794.1| hypothetical protein BRADI_3g39177 [Brachypodium distachyon]	gi|960472693|ref|XM_010235332.2|/0.0/PREDICTED: Brachypodium distachyon agamous-like MADS-box protein AGL11-like (LOC100823584), transcript variant X1, mRNA	sp|Q0D4T4|MAD18_ORYSJ/2e-19/MADS-box transcription factor 18 OS=Oryza sativa subsp. japonica GN=MADS18 PE=1 SV=1	egu:105058517/1e-96/MADS-box transcription factor 18-like; K09260 MADS-box transcription enhancer factor 2A	YPL089c/1e-09/---	PTHR11945/7.9E-61/--	biological_process:GO:0006355//regulation of transcription, DNA-templated;cellular_component:GO:0005634//nucleus;molecular_function:GO:0003677//DNA binding;GO:0046983//protein dimerization activity;
Unigene53418_All	628	-	-	-	-	-	-	-	-	-	-	-	-	0	0.31	0.780369	0.595371	0.79401	*	-	-	-	-	-	-	1.34	10.23	2.31322	0.0877089	0.242245	*	3.45	13.01	1.38264	0.338347	0.620649	*	gi|293336290|ref|NP_001167759.1|/3.70816e-13/putative MADS-box transcription factor family protein [Zea mays] &gt;gi|223943809|gb|ACN25988.1| unknown [Zea mays] &gt;gi|413950573|gb|AFW83222.1| putative MADS-box transcription factor family protein [Zea mays] &gt;gi|645167366|gb|AIB05325.1| MADS transcription factor, partial [Zea mays]	NA	sp|Q6Z6W2|MAD57_ORYSJ/6e-08/MADS-box transcription factor 57 OS=Oryza sativa subsp. japonica GN=MADS57 PE=2 SV=2	bdi:104581734/2e-13/agamous-like MADS-box protein AGL62; K12412 pheromone receptor transcription factor	YMR042w/9e-06/---	PF00319/1.8E-11/SRF-type transcription factor (DNA-binding and dimerisation domain)	NA
CL4600.Contig1_All	-	-	-	-	-	-	-	-	-	-	-	-	-	-	-	-	-	-	-	-	-	-	-	-	-	-	-	-	-	-	-	-	-	-	-	-	-	-	-	-	-	-	-	-
CL6626.Contig2_All	735	5.83	13.57	1.78519	0.0106682	0.0456304	Up	6.12	17.35	1.21831	0.122878	0.297382	*	7.36	18.03	1.2149	0.123666	0.321458	*	6.67	30.82	1.37214	0.0175815	0.0704216	*	3.71	13.07	1.66514	0.0331702	0.116733	*	7.52	18.17	1.30975	0.0570079	0.19585	*	gi|669031048|emb|CDM85805.1|/1.27863e-51/unnamed protein product [Triticum aestivum]	gi|95982045|gb|DQ512357.1|/1e-108/Triticum aestivum MADS-box transcription factor TaAGL41 (AGL41) mRNA, complete cds	sp|O82743|AGL19_ARATH/2e-10/Agamous-like MADS-box protein AGL19 OS=Arabidopsis thaliana GN=AGL19 PE=1 SV=1	zma:103649797/7e-31/truncated transcription factor CAULIFLOWER D-like; K09260 MADS-box transcription enhancer factor 2A	NA	PF00319/6.6E-7/SRF-type transcription factor (DNA-binding and dimerisation domain)	NA
CL493.Contig2_All	1151	5.14	10.65	1.37038	0.167079	0.376746	*	8.74	8.23	-0.237837	0.808561	0.894325	*	1.08	2.95	1.41304	0.27824	0.54354	*	1.49	1.18	-0.858158	0.578821	0.763219	*	1.7	2.38	0.399759	0.752749	0.867062	*	3.07	2.27	-0.247654	0.84164	0.926214	*	gi|669028829|emb|CDM82768.1|/1.23289e-56/unnamed protein product [Triticum aestivum]	gi|573918207|ref|XM_006646683.1|/4e-21/PREDICTED: Oryza brachyantha agamous-like MADS-box protein AGL61-like (LOC102705781), mRNA	sp|Q4PSU4|AGL61_ARATH/2e-19/Agamous-like MADS-box protein AGL61 OS=Arabidopsis thaliana GN=AGL61 PE=1 SV=1	bdi:100835707/4e-37/agamous-like MADS-box protein AGL23; K09260 MADS-box transcription enhancer factor 2A	YPL089c/3e-08/---	PR00404/8.2E-14/MADS domain signature	biological_process:GO:0006351//transcription, DNA-templated;molecular_function:GO:0005488//binding;
CL278.Contig4_All	986	6.15	0	-4.04845	0.00809818	0.0364268	Down	1.93	0	-3.07246	0.0599593	0.174529	*	9.14	0.31	-3.84014	0.00308715	0.018392	Down	7.86	0	-5.43667	0.000354658	0.00279568	Down	4.41	0.35	-2.8487	0.0429184	0.142136	*	5.09	0	-4.067	0.0081595	0.0436084	Down	gi|326489370|dbj|BAK01668.1|/3.77469e-117/predicted protein [Hordeum vulgare subsp. vulgare]	gi|161158795|emb|AM502878.1|/0.0/Triticum aestivum mRNA for MIKC-type MADS-box transcription factor WM12 (WM12 gene)	sp|Q0J8G8|MAD26_ORYSJ/4e-110/MADS-box transcription factor 26 OS=Oryza sativa subsp. japonica GN=MADS26 PE=2 SV=1	ppp:PHYPADRAFT_235327/8e-34/PPMC6; MIKCC MADS-domain protein PPMC6; K09264 MADS-box transcription factor, plant	YPL089c/5e-11/---	PF01486/2.0E-13/K-box region	biological_process:GO:0006355//regulation of transcription, DNA-templated;cellular_component:GO:0005634//nucleus;molecular_function:GO:0003677//DNA binding;GO:0003700//transcription factor activity, sequence-specific DNA binding;GO:0046983//protein dimerization activity;
CL6626.Contig3_All	1123	70.63	69.06	0.568482	0.143886	0.340691	*	37.04	88.71	1.09584	0.00332093	0.0171398	Up	58.14	100.25	0.796678	0.0366676	0.131843	*	37.49	147.72	1.21588	0.000617058	0.00446386	Up	19.87	80.18	1.90046	0.000577723	0.00425376	Up	53.59	66.08	0.379766	0.398357	0.679773	*	gi|669031048|emb|CDM85805.1|/1.11595e-70/unnamed protein product [Triticum aestivum]	gi|95982045|gb|DQ512357.1|/1e-152/Triticum aestivum MADS-box transcription factor TaAGL41 (AGL41) mRNA, complete cds	sp|O82743|AGL19_ARATH/4e-25/Agamous-like MADS-box protein AGL19 OS=Arabidopsis thaliana GN=AGL19 PE=1 SV=1	zma:103649797/1e-49/truncated transcription factor CAULIFLOWER D-like; K09260 MADS-box transcription enhancer factor 2A	YMR043w/8e-10/---	PS50066/30.291/MADS-box domain profile.	NA
CL10951.Contig5_All	1118	1.64	7.4	2.53879	0.0260268	0.0935288	*	2.51	13.84	1.95782	0.0593475	0.173277	*	6.12	16.06	1.57649	0.0935718	0.263174	*	4.36	32.47	2.0218	0.0191577	0.0752762	*	16.26	63.03	1.87537	1.76e-05	0.000214596	Up	13.81	53.12	1.83104	0.0211901	0.0929137	*	gi|573923438|ref|XP_006649298.1|/2.62801e-80/PREDICTED: MADS-box transcription factor 50-like [Oryza brachyantha]	gi|161158815|emb|AM502888.1|/1e-143/Triticum aestivum mRNA for MIKC-type MADS-box transcription factor WM21B (WM21B gene)	sp|Q9XJ60|MAD50_ORYSJ/2e-80/MADS-box transcription factor 50 OS=Oryza sativa subsp. japonica GN=MADS50 PE=2 SV=1	nnu:104596218/2e-55/MADS-box protein SOC1; K09260 MADS-box transcription enhancer factor 2A	SPBC317.01/4e-10/---	PTHR11945/4.4E-99/--	biological_process:GO:0006355//regulation of transcription, DNA-templated;cellular_component:GO:0005634//nucleus;molecular_function:GO:0003677//DNA binding;GO:0003700//transcription factor activity, sequence-specific DNA binding;GO:0046983//protein dimerization activity;
CL278.Contig2_All	755	5.39	1.6	-1.04248	0.356048	0.613012	*	1	1.41	0.252175	0.86203	0.925383	*	12.29	5.18	-1.17767	0.171556	0.401628	*	5.4	7.59	-0.307282	0.720297	0.838953	*	10.7	2.78	-1.76258	0.138759	0.334013	*	3.42	3.06	-0.110082	0.931933	0.975732	*	gi|326489370|dbj|BAK01668.1|/1.70293e-115/predicted protein [Hordeum vulgare subsp. vulgare]	gi|161158795|emb|AM502878.1|/0.0/Triticum aestivum mRNA for MIKC-type MADS-box transcription factor WM12 (WM12 gene)	sp|Q0J8G8|MAD26_ORYSJ/2e-108/MADS-box transcription factor 26 OS=Oryza sativa subsp. japonica GN=MADS26 PE=2 SV=1	ppp:PHYPADRAFT_235327/3e-34/PPMC6; MIKCC MADS-domain protein PPMC6; K09264 MADS-box transcription factor, plant	YPL089c/3e-11/---	PS00350/-/MADS-box domain signature.	biological_process:GO:0006355//regulation of transcription, DNA-templated;cellular_component:GO:0005634//nucleus;molecular_function:GO:0003677//DNA binding;GO:0003700//transcription factor activity, sequence-specific DNA binding;GO:0046983//protein dimerization activity;
Unigene86023_All	296	-	-	-	-	-	-	-	-	-	-	-	-	0	0.62	1.28643	0.438275	0.700439	*	0.94	0.36	-1.15165	0.507177	0.729335	*	-	-	-	-	-	-	-	-	-	-	-	-	gi|944068756|gb|KQK04240.1|/8.73814e-15/hypothetical protein BRADI_2g12566, partial [Brachypodium distachyon]	gi|357128148|ref|XM_003565690.1|/1e-15/PREDICTED: Brachypodium distachyon uncharacterized LOC100843549 (LOC100843549), mRNA	sp|Q5K4R0|MAD47_ORYSJ/1e-07/MADS-box transcription factor 47 OS=Oryza sativa subsp. japonica GN=MADS47 PE=1 SV=2	gmx:100784161/1e-06/agamous-like MADS-box protein AGL29; K09260 MADS-box transcription enhancer factor 2A	NA	PTHR11945:SF147/1.8E-20/--	biological_process:GO:0006351//transcription, DNA-templated;molecular_function:GO:0005488//binding;
Unigene26335_All	1141	49.11	30.08	-0.129009	0.786554	0.886293	*	24.32	27.02	0.10694	0.856141	0.921809	*	33.03	19.04	-0.816443	0.191621	0.429098	*	18.08	24.84	-0.350141	0.583806	0.763219	*	8.81	20.34	1.10336	0.129204	0.317833	*	15.45	23.41	0.575177	0.374321	0.653455	*	gi|669031048|emb|CDM85805.1|/1.17431e-67/unnamed protein product [Triticum aestivum]	gi|343113847|gb|JN248615.1|/1e-152/Triticum aestivum type I MADS-box protein (MADS2) mRNA, complete cds	sp|O82743|AGL19_ARATH/1e-24/Agamous-like MADS-box protein AGL19 OS=Arabidopsis thaliana GN=AGL19 PE=1 SV=1	zma:103649797/2e-51/truncated transcription factor CAULIFLOWER D-like; K09260 MADS-box transcription enhancer factor 2A	YMR043w/8e-11/---	PS50066/28.553/MADS-box domain profile.	NA
Unigene7146_All	1046	38.81	2.13	-3.3526	3.57e-06	5.01e-05	Down	17.66	2.74	-2.57482	0.00109705	0.00677777	Down	28.44	1.47	-3.99319	0.000125803	0.0012909	Down	11.52	4.44	-2.13703	0.00899114	0.0412199	Down	13.54	1.02	-3.4133	0.000396415	0.00309252	Down	18.4	1.36	-3.44794	8.5e-05	0.000962956	Down	gi|669031048|emb|CDM85805.1|/1.21699e-68/unnamed protein product [Triticum aestivum]	gi|343113847|gb|JN248615.1|/1e-157/Triticum aestivum type I MADS-box protein (MADS2) mRNA, complete cds	sp|O82743|AGL19_ARATH/2e-25/Agamous-like MADS-box protein AGL19 OS=Arabidopsis thaliana GN=AGL19 PE=1 SV=1	zma:103649797/1e-52/truncated transcription factor CAULIFLOWER D-like; K09260 MADS-box transcription enhancer factor 2A	YMR043w/3e-12/---	PS50066/29.52/MADS-box domain profile.	NA
CL3268.Contig5_All	1131	25.81	0.61	-4.22494	3.95e-05	0.000404083	Down	16.1	0.69	-4.04835	9.31e-05	0.000822413	Down	22.39	0.31	-5.05524	1.3e-05	0.000187045	Down	41.04	1.66	-5.13963	3.72e-09	1.19e-07	Down	16.55	0.35	-4.79128	2.74e-05	0.000314022	Down	12.91	0	-5.36812	0.000135472	0.001432	Down	gi|95982068|gb|ABF57942.1|/2.57355e-67/MADS-box transcription factor TaAGL42 [Triticum aestivum]	gi|298704707|gb|HM130525.1|/1e-145/Hordeum vulgare subsp. vulgare cultivar Igri ODDSOC1 (ODDSOC1) mRNA, complete cds	sp|Q6R4R6|CALD_BRAOB/1e-24/Truncated transcription factor CAULIFLOWER D OS=Brassica oleracea var. botrytis GN=CAL-D PE=2 SV=1	zma:103649797/2e-51/truncated transcription factor CAULIFLOWER D-like; K09260 MADS-box transcription enhancer factor 2A	YMR043w/4e-13/---	PTHR11945/6.2E-43/--	NA
CL5385.Contig5_All	1212	-	-	-	-	-	-	-	-	-	-	-	-	1.06	0.31	-0.862727	0.618048	0.79401	*	1.49	0.41	-2.02605	0.193386	0.409945	*	388.65	85.19	-2.1497	6.25e-05	0.00063839	Down	310.23	124.98	-1.29152	0.0667533	0.219347	*	gi|154799939|dbj|BAF75016.1|/2.62221e-137/MADS-box protein [Triticum aestivum]	gi|28630960|gb|AY198330.1|/0.0/Lolium perenne MADS5 mRNA, complete cds	sp|Q0J466|MADS7_ORYSJ/2e-123/MADS-box transcription factor 7 OS=Oryza sativa subsp. japonica GN=MADS7 PE=1 SV=2	zma:542506/2e-103/zmm27, GRMZM2G129034, m27; MADS27; K09260 MADS-box transcription enhancer factor 2A	YPL089c/6e-11/---	SM00432/1.1E-41/--	biological_process:GO:0006355//regulation of transcription, DNA-templated;cellular_component:GO:0005634//nucleus;molecular_function:GO:0003677//DNA binding;GO:0003700//transcription factor activity, sequence-specific DNA binding;GO:0046983//protein dimerization activity;
CL19935.Contig9_All	1496	0	7.81	5.0658	0.00049366	0.00350815	Up	0	1.39	2.19577	0.189075	0.399363	*	5.96	63.37	3.31035	5.21e-05	0.000613286	Up	0.91	96.29	5.53647	1.64e-10	7.15e-09	Up	19.92	140.05	2.71062	2.68e-09	1.03e-07	Up	9.55	160.38	3.9322	6.28e-08	1.9e-06	Up	gi|4204232|gb|AAD10625.1|/4.93196e-107/MADS-box protein 1 [Lolium temulentum]	gi|225166549|gb|FJ793194.1|/0.0/Festuca arundinacea VRN1 mRNA, complete cds	sp|Q10CQ1|MAD14_ORYSJ/1e-101/MADS-box transcription factor 14 OS=Oryza sativa subsp. japonica GN=MADS14 PE=1 SV=2	osa:4334140/2e-100/AGL10, FDRMADS6, MADS14, OJ1112_G08.13, OsMADS14, RAP1B, RMADS211; MADS-box transcription factor 14; K09264 MADS-box transcription factor, plant	YPL089c/2e-11/---	PTHR11945/8.3E-120/--	biological_process:GO:0006355//regulation of transcription, DNA-templated;cellular_component:GO:0005634//nucleus;molecular_function:GO:0003677//DNA binding;GO:0003700//transcription factor activity, sequence-specific DNA binding;GO:0046983//protein dimerization activity;
CL4600.Contig3_All	1204	56.34	0.61	-5.29282	2.41e-08	6.17e-07	Down	42	1.05	-4.99918	7.28e-09	1.98e-07	Down	73.11	3.09	-3.82996	0.000343415	0.00298665	Down	57.71	0	-7.95733	2.04e-09	6.92e-08	Down	32.11	3.81	-2.65955	0.0347521	0.121045	*	36.82	1.51	-3.88482	8.63e-05	0.000975438	Down	gi|301068388|gb|ADK55060.1|/1.53787e-97/VRT2 [Festuca arundinacea]	gi|301068387|gb|HM439237.1|/0.0/Festuca arundinacea VRT2 mRNA, complete cds	sp|Q69TG5|MAD55_ORYSJ/5e-86/MADS-box transcription factor 55 OS=Oryza sativa subsp. japonica GN=MADS55 PE=2 SV=2	egu:105048671/1e-60/MADS-box protein JOINTLESS-like; K09260 MADS-box transcription enhancer factor 2A	YPL089c/5e-11/---	PR00404/1.0E-24/MADS domain signature	biological_process:GO:0006355//regulation of transcription, DNA-templated;cellular_component:GO:0005634//nucleus;molecular_function:GO:0003677//DNA binding;GO:0003700//transcription factor activity, sequence-specific DNA binding;GO:0046983//protein dimerization activity;
Unigene61941_All	1352	66.84	66.01	0.578277	0.0558826	0.1694	*	44.99	83.44	0.753306	0.0308513	0.104615	*	35.31	89.83	1.33242	0.00404525	0.0230145	Up	33.25	140.1	1.26587	0.00186458	0.0113271	Up	49.24	40.55	-0.349574	0.433211	0.686419	*	41.43	49.1	0.278027	0.541092	0.789718	*	gi|944066194|gb|KQK01785.1|/4.59217e-117/hypothetical protein BRADI_3g58220 [Brachypodium distachyon]	gi|161158819|emb|AM502890.1|/0.0/Triticum aestivum mRNA for MIKC-type MADS-box transcription factor WM22B (WM22B gene)	sp|Q9XJ66|MAD22_ORYSJ/9e-102/MADS-box transcription factor 22 OS=Oryza sativa subsp. japonica GN=MADS22 PE=2 SV=1	mus:103977522/2e-74/MADS-box transcription factor 22-like; K09260 MADS-box transcription enhancer factor 2A	YPL089c/2e-13/---	PF00319/4.9E-25/SRF-type transcription factor (DNA-binding and dimerisation domain)	biological_process:GO:0009908//flower development;GO:0030154//cell differentiation;GO:0006355//regulation of transcription, DNA-templated;cellular_component:GO:0005634//nucleus;molecular_function:GO:0003677//DNA binding;GO:0003700//transcription factor activity, sequence-specific DNA binding;GO:0046983//protein dimerization activity;
CL11412.Contig1_All	1469	-	-	-	-	-	-	0.34	0	-0.632387	0.626728	0.777901	*	2.4	0.31	-1.9541	0.210578	0.459101	*	1.98	0.77	-1.67936	0.279414	0.516835	*	300.08	243.35	-0.316792	0.505141	0.734716	*	238.66	240	-0.0482794	0.934888	0.977582	*	gi|13958339|gb|AAK50865.1|AF372840_1/1.38638e-138/mads1 [Poa annua]	gi|28630958|gb|AY198329.1|/0.0/Lolium perenne MADS4 mRNA, complete cds	sp|Q6EU39|MADS6_ORYSJ/7e-119/MADS-box transcription factor 6 OS=Oryza sativa subsp. japonica GN=MADS6 PE=1 SV=1	osa:4330328/1e-117/MADS6, MFO1, OJ1123_G04.6, OsJ_07942, OsMAD6, OsMADS6; MADS-box transcription factor 6; K09264 MADS-box transcription factor, plant	YPL089c/6e-13/---	PF01486/2.1E-31/K-box region	NA
CL19935.Contig6_All	1362	0	3.43	4.0053	0.00950283	0.0415914	Up	-	-	-	-	-	-	2	9.09	2.03583	0.0594815	0.190223	*	0.58	13.89	3.3064	0.0027713	0.0157534	Up	5.71	12.77	1.03643	0.156302	0.364237	*	5.17	12.55	1.26861	0.195489	0.454226	*	gi|225166550|gb|ACN81330.1|/8.47518e-119/VRN1 [Festuca arundinacea]	gi|110629911|gb|DQ792964.1|/0.0/Avena strigosa fruitful-like MADS-box transcription factor (FUL1) mRNA, partial cds	sp|Q10CQ1|MAD14_ORYSJ/2e-112/MADS-box transcription factor 14 OS=Oryza sativa subsp. japonica GN=MADS14 PE=1 SV=2	osa:4334140/3e-111/AGL10, FDRMADS6, MADS14, OJ1112_G08.13, OsMADS14, RAP1B, RMADS211; MADS-box transcription factor 14; K09264 MADS-box transcription factor, plant	YPL089c/3e-12/---	PS50066/32.31/MADS-box domain profile.	biological_process:GO:0006355//regulation of transcription, DNA-templated;cellular_component:GO:0005634//nucleus;molecular_function:GO:0003677//DNA binding;GO:0003700//transcription factor activity, sequence-specific DNA binding;GO:0046983//protein dimerization activity;
CL2749.Contig1_All	596	0.82	0.89	0.600544	0.713348	0.837864	*	0.64	1.69	0.857646	0.578166	0.777901	*	0.74	5.58	2.68576	0.034954	0.127032	*	4.41	3.65	-0.764551	0.562495	0.759235	*	1.73	2.43	0.271119	0.873766	0.936319	*	0	3.13	3.56644	0.0247066	0.104539	*	gi|669028829|emb|CDM82768.1|/1.92902e-37/unnamed protein product [Triticum aestivum]	gi|669026884|emb|HG670306.1|/2e-24/Triticum aestivum chromosome 3B, genomic scaffold, cultivar Chinese Spring	sp|Q9FKK2|AGL62_ARATH/4e-19/Agamous-like MADS-box protein AGL62 OS=Arabidopsis thaliana GN=AGL62 PE=1 SV=1	mus:103983746/3e-25/agamous-like MADS-box protein AGL61; K12412 pheromone receptor transcription factor	YMR043w/1e-08/---	PR00404/6.4E-14/MADS domain signature	NA
CL12729.Contig4_All	1125	73.25	45.38	-0.0212356	0.959072	0.978759	*	33.53	57.14	0.705015	0.117141	0.287186	*	16.57	58.07	1.48534	0.104802	0.286114	*	37.48	48.17	-0.403473	0.400669	0.642805	*	1.35	10.53	2.56545	0.0240183	0.0909321	*	3.43	7.71	0.976719	0.371411	0.650565	*	gi|95981868|gb|ABF57919.1|/2.1496e-98/MADS-box transcription factor TaAGL18 [Triticum aestivum] &gt;gi|161158806|emb|CAM59061.1| MIKC-type MADS-box transcription factor WM18 [Triticum aestivum]	gi|960474129|ref|XM_010235358.2|/1e-136/PREDICTED: Brachypodium distachyon MADS-box protein SOC1 (LOC100825614), mRNA	sp|A2Z9Q7|MAD56_ORYSI/6e-53/MADS-box transcription factor 56 OS=Oryza sativa subsp. indica GN=MADS56 PE=2 SV=2	vra:106752989/1e-48/MADS-box protein SOC1-like; K09260 MADS-box transcription enhancer factor 2A	SPBC19G7.06/7e-09/---	PF00319/6.6E-25/SRF-type transcription factor (DNA-binding and dimerisation domain)	biological_process:GO:0006355//regulation of transcription, DNA-templated;cellular_component:GO:0005634//nucleus;molecular_function:GO:0003677//DNA binding;GO:0003700//transcription factor activity, sequence-specific DNA binding;GO:0046983//protein dimerization activity;
CL5385.Contig9_All	-	-	-	-	-	-	-	-	-	-	-	-	-	-	-	-	-	-	-	-	-	-	-	-	-	-	-	-	-	-	-	-	-	-	-	-	-	-	-	-	-	-	-	-
CL17107.Contig1_All	1208	0.35	0.33	0.0473798	0.976226	0.986369	*	1.84	0	-1.85635	0.260866	0.492777	*	2.75	1.32	-0.818209	0.495313	0.740085	*	2.4	0.83	-2.02633	0.124131	0.304729	*	387.47	414.4	0.0873858	0.880113	0.939878	*	392.8	431.18	0.0792023	0.91221	0.964045	*	gi|357160520|ref|XP_003578791.1|/3.4199e-129/PREDICTED: uncharacterized protein LOC100836399 isoform X2 [Brachypodium distachyon]	gi|161158769|emb|AM502865.1|/0.0/Triticum aestivum mRNA for MIKC-type MADS-box transcription factor WM3B (WM3B gene)	sp|Q2QW53|MAD13_ORYSJ/5e-106/MADS-box transcription factor 13 OS=Oryza sativa subsp. japonica GN=MADS13 PE=1 SV=2	vvi:100261787/3e-67/AG; agamous; K09264 MADS-box transcription factor, plant	YPL089c/2e-11/---	PS51297/14.663/K-box domain profile.	biological_process:GO:0006355//regulation of transcription, DNA-templated;cellular_component:GO:0005634//nucleus;molecular_function:GO:0003677//DNA binding;GO:0003700//transcription factor activity, sequence-specific DNA binding;GO:0046983//protein dimerization activity;
Unigene53313_All	983	0.35	0	-0.60269	0.638694	0.806734	*	-	-	-	-	-	-	-	-	-	-	-	-	-	-	-	-	-	-	4.11	14.42	1.55165	0.190733	0.414032	*	2.72	12.21	1.88285	0.0615987	0.207109	*	gi|514803395|ref|XP_004976585.1|/1.39187e-87/PREDICTED: MADS-box transcription factor 17-like isoform X2 [Setaria italica] &gt;gi|944234222|gb|KQK98584.1| hypothetical protein SETIT_010898mg [Setaria italica]	gi|514803394|ref|XM_004976528.1|/1e-100/PREDICTED: Setaria italica MADS-box transcription factor 17-like (LOC101761963), transcript variant X2, mRNA	sp|Q7XUN2|MAD17_ORYSJ/4e-80/MADS-box transcription factor 17 OS=Oryza sativa subsp. japonica GN=MADS17 PE=1 SV=2	zma:542709/2e-75/ZAG5; MADS box protein; K09264 MADS-box transcription factor, plant	YBR182c/3e-08/---	PS51297/16.328/K-box domain profile.	biological_process:GO:0006355//regulation of transcription, DNA-templated;GO:0010093//specification of floral organ identity;cellular_component:GO:0005634//nucleus;molecular_function:GO:0003677//DNA binding;GO:0003700//transcription factor activity, sequence-specific DNA binding;GO:0046983//protein dimerization activity;
CL5385.Contig3_All	1359	-	-	-	-	-	-	-	-	-	-	-	-	1.48	0	-1.76041	0.311061	0.582707	*	0.33	1.24	0.594488	0.741052	0.853107	*	178.44	184.34	0.0340234	0.949034	0.983747	*	139.1	171.94	0.240262	0.718428	0.862129	*	gi|33333045|gb|AAQ11687.1|/1.06292e-121/MADS box protein [Triticum aestivum]	gi|28630966|gb|AY198333.1|/0.0/Lolium perenne MADS8 mRNA, partial cds	sp|Q9SAR1|MADS8_ORYSJ/2e-117/MADS-box transcription factor 8 OS=Oryza sativa subsp. japonica GN=MADS8 PE=1 SV=1	zma:542506/1e-112/zmm27, GRMZM2G129034, m27; MADS27; K09260 MADS-box transcription enhancer factor 2A	YPL089c/7e-11/---	PS50066/33.347/MADS-box domain profile.	NA
Unigene84427_All	-	-	-	-	-	-	-	-	-	-	-	-	-	-	-	-	-	-	-	-	-	-	-	-	-	-	-	-	-	-	-	-	-	-	-	-	-	-	-	-	-	-	-	-
CL6626.Contig7_All	1236	97.68	69.91	0.151944	0.664938	0.806734	*	28.54	80.44	1.32266	0.000456374	0.00322033	Up	33.7	45.92	0.278081	0.689789	0.831849	*	34.59	51.92	-0.181564	0.695293	0.821385	*	22.21	26.26	0.197484	0.726343	0.851742	*	29.45	28.77	-0.0254528	0.958814	0.992193	*	gi|669031048|emb|CDM85805.1|/8.2823e-70/unnamed protein product [Triticum aestivum]	gi|95982045|gb|DQ512357.1|/1e-142/Triticum aestivum MADS-box transcription factor TaAGL41 (AGL41) mRNA, complete cds	sp|O82743|AGL19_ARATH/4e-24/Agamous-like MADS-box protein AGL19 OS=Arabidopsis thaliana GN=AGL19 PE=1 SV=1	zma:103649797/2e-51/truncated transcription factor CAULIFLOWER D-like; K09260 MADS-box transcription enhancer factor 2A	YPL089c/5e-10/---	PTHR11945/7.7E-47/--	NA
CL10710.Contig1_All	1441	1.14	0	-2.02378	0.223753	0.457107	*	1.91	0	-2.77827	0.0942765	0.244496	*	2.31	1.24	-0.56788	0.701825	0.840576	*	0.88	2.01	0.251065	0.856925	0.928202	*	232.6	20.84	-3.41678	1.96e-11	1.3e-09	Down	119.78	35.89	-1.74988	0.00919486	0.0481076	Down	gi|161158838|emb|CAM59077.1|/2.16197e-128/MIKC-type MADS-box transcription factor WM29B [Triticum aestivum]	gi|161158837|emb|AM502899.1|/0.0/Triticum aestivum mRNA for MIKC-type MADS-box transcription factor WM29B (WM29B gene)	sp|Q40704|MADS3_ORYSJ/3e-109/MADS-box transcription factor 3 OS=Oryza sativa subsp. japonica GN=MADS3 PE=2 SV=1	zma:100037764/2e-102/AGAMOUS, GRMZM2G359952, GRMZM2G359952_T01, M2, MADS35, ZMM2; AGAMOUS-like protein; K09264 MADS-box transcription factor, plant	YMR043w/3e-14/---	SM00432/1.2E-38/--	biological_process:GO:0006355//regulation of transcription, DNA-templated;cellular_component:GO:0005634//nucleus;molecular_function:GO:0003677//DNA binding;GO:0003700//transcription factor activity, sequence-specific DNA binding;GO:0046983//protein dimerization activity;
CL18746.Contig1_All	1054	0	0.66	1.15447	0.448474	0.693036	*	1.27	1.71	0.17596	0.898182	0.94854	*	5.8	4.18	-0.467973	0.587746	0.79401	*	2.7	5.74	0.181977	0.861762	0.93118	*	17.3	9.27	-0.908359	0.120635	0.302988	*	18.83	9.17	-0.976536	0.0924612	0.276943	*	gi|95982193|gb|ABF57947.1|/1.70992e-94/MADS-box transcription factor TaAGL7 [Triticum aestivum]	gi|95982192|gb|DQ512363.1|/0.0/Triticum aestivum MADS-box transcription factor TaAGL7 (AGL7) mRNA, complete cds	sp|A2Z9Q7|MAD56_ORYSI/6e-82/MADS-box transcription factor 56 OS=Oryza sativa subsp. indica GN=MADS56 PE=2 SV=2	nnu:104596218/1e-58/MADS-box protein SOC1; K09260 MADS-box transcription enhancer factor 2A	YMR043w/9e-11/---	PTHR11945/1.8E-104/--	biological_process:GO:0006355//regulation of transcription, DNA-templated;cellular_component:GO:0005634//nucleus;molecular_function:GO:0003677//DNA binding;GO:0003700//transcription factor activity, sequence-specific DNA binding;GO:0046983//protein dimerization activity;
CL278.Contig6_All	814	0	7.22	4.95306	0.000658301	0.00447559	Up	0	7.69	4.63586	0.00180622	0.0103048	Up	1.03	12.99	3.24969	0.00364333	0.0210971	Up	0.61	35.36	4.65496	4.64e-06	6.63e-05	Up	1	9.35	2.79704	0.00726246	0.0349622	Up	0.34	15.49	4.56666	0.000194396	0.00194566	Up	gi|326489370|dbj|BAK01668.1|/4.57304e-72/predicted protein [Hordeum vulgare subsp. vulgare]	gi|161158795|emb|AM502878.1|/1e-100/Triticum aestivum mRNA for MIKC-type MADS-box transcription factor WM12 (WM12 gene)	sp|Q0J8G8|MAD26_ORYSJ/2e-69/MADS-box transcription factor 26 OS=Oryza sativa subsp. japonica GN=MADS26 PE=2 SV=1	zma:542041/7e-29/m4; m4 protein; K09264 MADS-box transcription factor, plant	YPL089c/4e-11/---	PS00350/-/MADS-box domain signature.	biological_process:GO:0006355//regulation of transcription, DNA-templated;cellular_component:GO:0005634//nucleus;molecular_function:GO:0003677//DNA binding;GO:0003700//transcription factor activity, sequence-specific DNA binding;GO:0046983//protein dimerization activity;
Unigene7252_All	923	134.07	12.63	-2.71092	1.01e-06	1.67e-05	Down	89.99	13.62	-2.7934	3.88e-12	2.11e-10	Down	90.11	6.04	-3.82931	7.65e-09	3.01e-07	Down	58.42	11.36	-3.11682	9.55e-10	3.49e-08	Down	30.09	7.63	-1.99241	0.00032305	0.00260075	Down	44.74	8.35	-2.3717	8.52e-05	0.000964417	Down	gi|669031048|emb|CDM85805.1|/3.22913e-67/unnamed protein product [Triticum aestivum]	gi|343113847|gb|JN248615.1|/1e-152/Triticum aestivum type I MADS-box protein (MADS2) mRNA, complete cds	sp|O82743|AGL19_ARATH/8e-26/Agamous-like MADS-box protein AGL19 OS=Arabidopsis thaliana GN=AGL19 PE=1 SV=1	zma:103649797/1e-50/truncated transcription factor CAULIFLOWER D-like; K09260 MADS-box transcription enhancer factor 2A	YMR043w/9e-12/---	PF00319/5.7E-24/SRF-type transcription factor (DNA-binding and dimerisation domain)	NA
CL5493.Contig1_All	835	0.38	0	-0.563128	0.653474	0.806734	*	-	-	-	-	-	-	0.32	0.31	0.0173842	0.991986	0.99647	*	0	0.72	1.18903	0.477379	0.708439	*	6.13	4.41	-0.41588	0.701774	0.834209	*	7.52	6.92	-0.0166975	0.983629	0.999328	*	gi|475608071|gb|EMT26905.1|/3.33187e-65/Agamous-like MADS-box protein AGL80 [Aegilops tauschii]	gi|669026884|emb|HG670306.1|/3e-58/Triticum aestivum chromosome 3B, genomic scaffold, cultivar Chinese Spring	sp|Q9FJK3|AGL80_ARATH/7e-26/Agamous-like MADS-box protein AGL80 OS=Arabidopsis thaliana GN=AGL80 PE=1 SV=1	bdi:100825352/3e-56/uncharacterized LOC100825352; K19995 secretory carrier-associated membrane protein	NA	PS50066/15.502/MADS-box domain profile.	NA
CL8453.Contig2_All	1338	171.03	51.24	-1.06219	0.00681787	0.0316616	Down	120.64	85.85	-0.51986	0.217534	0.440608	*	217.22	148.36	-0.462	0.356719	0.621686	*	329.52	188.95	-1.58207	9.23e-09	2.7e-07	Down	88.5	49.91	-0.847661	0.391544	0.64107	*	213.89	59.08	-1.59778	0.0478651	0.172376	*	gi|71025328|gb|AAZ17550.1|/1.04186e-113/MADS14 [Lolium perenne]	gi|71025327|gb|DQ110010.1|/0.0/Lolium perenne MADS14 mRNA, complete cds	sp|Q5K4R0|MAD47_ORYSJ/3e-93/MADS-box transcription factor 47 OS=Oryza sativa subsp. japonica GN=MADS47 PE=1 SV=2	egu:105048671/1e-63/MADS-box protein JOINTLESS-like; K09260 MADS-box transcription enhancer factor 2A	YPL089c/2e-11/---	PS51297/12.395/K-box domain profile.	biological_process:GO:0006355//regulation of transcription, DNA-templated;cellular_component:GO:0005634//nucleus;molecular_function:GO:0003677//DNA binding;GO:0003700//transcription factor activity, sequence-specific DNA binding;GO:0046983//protein dimerization activity;
CL6626.Contig6_All	834	39.39	28.05	0.153927	0.73251	0.850619	*	9.68	26.16	1.26776	0.0188819	0.0708714	*	11.96	13.76	0.130812	0.85057	0.926678	*	9.95	21.28	0.35883	0.600826	0.777045	*	7.76	9.5	0.255481	0.766596	0.876327	*	8.9	11.5	0.392594	0.533384	0.785057	*	gi|669031048|emb|CDM85805.1|/1.17431e-70/unnamed protein product [Triticum aestivum]	gi|95982045|gb|DQ512357.1|/1e-156/Triticum aestivum MADS-box transcription factor TaAGL41 (AGL41) mRNA, complete cds	sp|O82743|AGL19_ARATH/1e-25/Agamous-like MADS-box protein AGL19 OS=Arabidopsis thaliana GN=AGL19 PE=1 SV=1	zma:103649797/1e-52/truncated transcription factor CAULIFLOWER D-like; K09260 MADS-box transcription enhancer factor 2A	YPL089c/2e-10/---	PTHR11945/1.9E-45/--	NA
CL4600.Contig14_All	1182	41.21	8.31	-1.49097	0.0729388	0.207451	*	26.61	15.65	-0.732761	0.32822	0.575836	*	128.59	51.58	-1.14809	0.0284408	0.108573	*	86.7	79.53	-0.845628	0.0504596	0.159125	*	62.18	29.3	-1.10694	0.241767	0.479995	*	74.39	22.89	-1.39327	0.0953832	0.283046	*	gi|320170965|gb|ADW23676.1|/9.0844e-95/MADS-box transcription factor MADS16 [Festuca pratensis]	gi|320170964|gb|GU574700.1|/0.0/Festuca pratensis MADS-box transcription factor MADS16 mRNA, complete cds	sp|Q69TG5|MAD55_ORYSJ/2e-83/MADS-box transcription factor 55 OS=Oryza sativa subsp. japonica GN=MADS55 PE=2 SV=2	egu:105048671/2e-58/MADS-box protein JOINTLESS-like; K09260 MADS-box transcription enhancer factor 2A	YPL089c/5e-11/---	PR00404/1.5E-23/MADS domain signature	biological_process:GO:0006355//regulation of transcription, DNA-templated;cellular_component:GO:0005634//nucleus;molecular_function:GO:0003677//DNA binding;GO:0003700//transcription factor activity, sequence-specific DNA binding;GO:0046983//protein dimerization activity;
CL5699.Contig2_All	1266	-	-	-	-	-	-	-	-	-	-	-	-	0.32	0	-0.751377	0.605681	0.79401	*	0.55	0	-1.51424	0.382087	0.623894	*	137.26	192.03	0.454696	0.500566	0.730569	*	194.61	183.16	-0.116703	0.895721	0.954792	*	gi|161158828|emb|CAM59072.1|/6.88845e-112/MIKC-type MADS-box transcription factor WM27A [Triticum aestivum]	gi|161158827|emb|AM502894.1|/0.0/Triticum aestivum mRNA for MIKC-type MADS-box transcription factor WM27A (WM27A gene)	sp|Q8RU31|MAD21_ORYSJ/1e-90/MADS-box transcription factor 21 OS=Oryza sativa subsp. japonica GN=MADS21 PE=2 SV=1	vvi:100261787/7e-71/AG; agamous; K09264 MADS-box transcription factor, plant	YPL089c/1e-13/---	PTHR11945:SF150/8.3E-124/--	biological_process:GO:0006355//regulation of transcription, DNA-templated;GO:0048438//floral whorl development;cellular_component:GO:0005634//nucleus;molecular_function:GO:0003677//DNA binding;GO:0003700//transcription factor activity, sequence-specific DNA binding;GO:0046983//protein dimerization activity;
CL19935.Contig5_All	1077	0.35	0.33	0.0473798	0.976226	0.986369	*	0.59	1.44	0.373172	0.823402	0.902595	*	8.38	9.99	0.273804	0.724099	0.855604	*	0.85	23.06	3.55764	0.000172065	0.0015087	Up	18.58	10.64	-0.826711	0.142216	0.340418	*	27.69	14.59	-0.864006	0.158023	0.39833	*	gi|28630953|gb|AAO45873.1|/3.79047e-105/MADS1 [Lolium perenne] &gt;gi|359301481|gb|AEV22379.1| VRN1 [Lolium perenne]	gi|60317530|gb|AY785825.1|/0.0/Hordeum vulgare subsp. vulgare cultivar Morex MADS-box protein BM5A (VRN-H1) mRNA, complete cds	sp|Q10CQ1|MAD14_ORYSJ/7e-101/MADS-box transcription factor 14 OS=Oryza sativa subsp. japonica GN=MADS14 PE=1 SV=2	osa:4334140/1e-99/AGL10, FDRMADS6, MADS14, OJ1112_G08.13, OsMADS14, RAP1B, RMADS211; MADS-box transcription factor 14; K09264 MADS-box transcription factor, plant	YPL089c/6e-12/---	SM00432/2.9E-38/--	biological_process:GO:0006355//regulation of transcription, DNA-templated;cellular_component:GO:0005634//nucleus;molecular_function:GO:0003677//DNA binding;GO:0003700//transcription factor activity, sequence-specific DNA binding;GO:0046983//protein dimerization activity;
Unigene74892_All	243	-	-	-	-	-	-	-	-	-	-	-	-	-	-	-	-	-	-	-	-	-	-	-	-	0.33	0	-0.739682	0.599541	0.768218	*	-	-	-	-	-	-	gi|960449114|ref|XP_014758000.1|/1.51196e-22/PREDICTED: MADS-box protein ZMM17-like isoform X1 [Brachypodium distachyon]	gi|960449113|ref|XM_014902514.1|/3e-21/PREDICTED: Brachypodium distachyon MADS-box protein ZMM17-like (LOC100840780), transcript variant X1, mRNA	sp|Q40702|MADS2_ORYSJ/2e-17/MADS-box transcription factor 2 OS=Oryza sativa subsp. japonica GN=MADS2 PE=2 SV=1	osa:4325001/3e-16/PI2; MADS-box transcription factor 2; K09264 MADS-box transcription factor, plant	YPL089c/6e-06/---	PF00319/6.0E-13/SRF-type transcription factor (DNA-binding and dimerisation domain)	biological_process:GO:0006355//regulation of transcription, DNA-templated;cellular_component:GO:0005634//nucleus;molecular_function:GO:0003677//DNA binding;GO:0003700//transcription factor activity, sequence-specific DNA binding;GO:0046983//protein dimerization activity;
CL7805.Contig2_All	1497	-	-	-	-	-	-	-	-	-	-	-	-	0.96	5.44	2.02288	0.150627	0.367455	*	0.55	1.8	0.516867	0.772865	0.874527	*	33.94	52.07	0.574675	0.291774	0.544223	*	33.03	54.92	0.653681	0.311107	0.597966	*	gi|28630957|gb|AAO45875.1|/8.09537e-134/MADS3 [Lolium perenne]	gi|28630956|gb|AY198328.1|/0.0/Lolium perenne MADS3 mRNA, complete cds	sp|Q0D4T4|MAD18_ORYSJ/5e-90/MADS-box transcription factor 18 OS=Oryza sativa subsp. japonica GN=MADS18 PE=1 SV=1	zma:542041/1e-64/m4; m4 protein; K09264 MADS-box transcription factor, plant	YPL089c/8e-14/---	PS50066/32.983/MADS-box domain profile.	biological_process:GO:0006355//regulation of transcription, DNA-templated;cellular_component:GO:0005634//nucleus;molecular_function:GO:0003677//DNA binding;GO:0003700//transcription factor activity, sequence-specific DNA binding;GO:0046983//protein dimerization activity;
CL15306.Contig1_All	1022	-	-	-	-	-	-	0.37	0	-0.592325	0.641478	0.777901	*	0	0.31	0.780369	0.595371	0.79401	*	1.3	0	-2.6685	0.136462	0.323853	*	24.88	14.31	-0.771296	0.232461	0.467356	*	10.25	24.48	1.04839	0.2708	0.552846	*	gi|672890202|ref|NP_001288316.1|/1.63389e-102/MADS-box transcription factor 32-like [Brachypodium distachyon] &gt;gi|666689709|gb|AIG21828.1| MADS-box transcription factor 19 [Brachypodium distachyon] &gt;gi|944074067|gb|KQK09551.1| hypothetical protein BRADI_2g48690 [Brachypodium distachyon]	gi|672890201|ref|NM_001301387.1|/0.0/Brachypodium distachyon MADS-box transcription factor 32-like (LOC100833578), mRNA >gi|666689708|gb|KF469314.1| Brachypodium distachyon MADS-box transcription factor 19 mRNA, complete cds	sp|Q8S151|MAD32_ORYSJ/7e-96/MADS-box transcription factor 32 OS=Oryza sativa subsp. japonica GN=MADS32 PE=2 SV=1	pda:103720166/4e-25/MADS-box protein AeAP3-2-like; K09260 MADS-box transcription enhancer factor 2A	YMR042w/2e-08/---	PS00350/-/MADS-box domain signature.	biological_process:GO:0006355//regulation of transcription, DNA-templated;cellular_component:GO:0005634//nucleus;molecular_function:GO:0003677//DNA binding;GO:0003700//transcription factor activity, sequence-specific DNA binding;GO:0046983//protein dimerization activity;
CL7805.Contig4_All	1468	5.74	2.08	-0.65667	0.565024	0.788387	*	4.66	8.92	0.751567	0.460064	0.698522	*	138.76	95.92	-0.387886	0.482087	0.73077	*	27.68	194.66	1.86618	0.00161532	0.0100531	Up	247.82	137.73	-0.892637	0.0167933	0.068553	*	279.22	181.39	-0.528951	0.361721	0.644526	*	gi|28630957|gb|AAO45875.1|/1.92906e-140/MADS3 [Lolium perenne]	gi|28630956|gb|AY198328.1|/0.0/Lolium perenne MADS3 mRNA, complete cds	sp|Q0D4T4|MAD18_ORYSJ/8e-94/MADS-box transcription factor 18 OS=Oryza sativa subsp. japonica GN=MADS18 PE=1 SV=1	zma:542041/2e-66/m4; m4 protein; K09264 MADS-box transcription factor, plant	YPL089c/1e-13/---	PS51297/16.096/K-box domain profile.	biological_process:GO:0006355//regulation of transcription, DNA-templated;cellular_component:GO:0005634//nucleus;molecular_function:GO:0003677//DNA binding;GO:0003700//transcription factor activity, sequence-specific DNA binding;GO:0046983//protein dimerization activity;
CL3268.Contig2_All	964	24.03	33.51	1.09857	0.0214132	0.0799273	*	13.02	40.32	1.47536	0.0023201	0.012718	Up	17	40.59	1.21407	0.0321606	0.119239	*	27.42	39.32	-0.297347	0.60341	0.779163	*	7.78	9.96	0.289052	0.747638	0.863889	*	14.6	14.1	0.0497206	0.945748	0.984509	*	gi|95982068|gb|ABF57942.1|/1.26183e-69/MADS-box transcription factor TaAGL42 [Triticum aestivum]	gi|298704707|gb|HM130525.1|/1e-150/Hordeum vulgare subsp. vulgare cultivar Igri ODDSOC1 (ODDSOC1) mRNA, complete cds	sp|Q6R4R6|CALD_BRAOB/3e-25/Truncated transcription factor CAULIFLOWER D OS=Brassica oleracea var. botrytis GN=CAL-D PE=2 SV=1	zma:103649797/7e-53/truncated transcription factor CAULIFLOWER D-like; K09260 MADS-box transcription enhancer factor 2A	YMR043w/8e-13/---	PF00319/5.4E-24/SRF-type transcription factor (DNA-binding and dimerisation domain)	NA
CL12860.Contig4_All	403	-	-	-	-	-	-	-	-	-	-	-	-	-	-	-	-	-	-	-	-	-	-	-	-	19.12	5.47	-1.63487	0.107523	0.280608	*	1.68	11.31	2.00891	0.148602	0.381908	*	gi|724470688|ref|NP_001289800.1|/6.16693e-29/MADS-box transcription factor 16 [Brachypodium distachyon] &gt;gi|666689683|gb|AIG21815.1| MADS-box transcription factor 5 [Brachypodium distachyon] &gt;gi|944082168|gb|KQK17520.1| hypothetical protein BRADI_1g35000 [Brachypodium distachyon]	gi|724470687|ref|NM_001302871.1|/3e-78/Brachypodium distachyon MADS-box transcription factor 16 (LOC100835899), mRNA >gi|666689682|gb|KF469301.1| Brachypodium distachyon MADS-box transcription factor 5 mRNA, complete cds	sp|Q944S9|MAD16_ORYSJ/4e-30/MADS-box transcription factor 16 OS=Oryza sativa subsp. japonica GN=MADS16 PE=1 SV=2	osa:4342047/5e-29/AP3, MADS16, OJ1663_H12.32, OsMADS16, P0712G01.7, SPW1; MADS-box transcription factor 16; K09264 MADS-box transcription factor, plant	YPL089c/3e-11/---	PR00404/1.1E-28/MADS domain signature	biological_process:GO:0006355//regulation of transcription, DNA-templated;GO:0010093//specification of floral organ identity;cellular_component:GO:0005634//nucleus;molecular_function:GO:0003677//DNA binding;GO:0003700//transcription factor activity, sequence-specific DNA binding;GO:0046983//protein dimerization activity;
CL19935.Contig1_All	-	-	-	-	-	-	-	-	-	-	-	-	-	-	-	-	-	-	-	-	-	-	-	-	-	-	-	-	-	-	-	-	-	-	-	-	-	-	-	-	-	-	-	-

## Sheet: Sheet1
ID	length	log2FoldChange(USR/USS)	log2FoldChange(TSR/TSS)	log2FoldChange(UTR/UTS)	log2FoldChange(TTR/TTS)	log2FoldChange(UFR/UFS)	log2FoldChange(TFR/TFS)
Unigene63461_All	1060	0	0.880597	0.564301	0.332515	-0.187004	3.1123
CL4600.Contig7_All	1343	1.99512	2.13683	1.95883	3.44639	2.15695	4.96464
CL4600.Contig9_All	1205	5.12602	4.92075	6.39072	7.6042	6.46812	5.82243
CL10710.Contig2_All	1396	-0.443159	0.0676891	-0.0171711	1.85156	2.44949	2.08657
CL19114.Contig2_All	1056	0	0	0	0	5.10271	4.99548
CL19935.Contig11_All	1314	0	0	2.85499	3.40758	1.41482	3.95796
CL7805.Contig1_All	1423	3.92277	3.28307	3.93253	4.32881	6.7531	4.31204
CL4600.Contig2_All	1233	4.02511	7.08916	5.91189	4.18834	4.11115	5.05851
CL19935.Contig9_All	1496	5.0658	2.19577	3.31035	5.53647	2.71062	3.9322
CL2749.Contig1_All	596	0.600544	0.857646	2.68576	-0.764551	0.271119	3.56644
CL278.Contig6_All	814	4.95306	4.63586	3.24969	4.65496	2.79704	4.56666
CL12860.Contig4_All	403	0	0	0	0	-1.63487	2.00891
