# Supplementary material for: Transcriptomics analysis of the flowering regulatory genes involved in the herbicide resistance of Asia minor bluegrass (Polypogon fugax)
Source: BMC Genomics. 2017 Dec 6;18:953. doi: 10.1186/s12864-017-4324-z (PMC5719899; doi:10.1186/s12864-017-4324-z)
Supplement: Supplementary file 3 — Summary of sequencing reads after filtering. Table S3. Quality metrics of unigenes. Table S4. Summary of functional annotation result. Table S5. All-unigenes with a COG classification. Table S6. All-unigenes categorized by GO terns. Table S7. Unigenes mapped onto KEGG pathways. Table S8. TF prediction results. Table S9. MYB family. Table S10. MYB-related family. Table S11. MADS-box family. Table S12. NAC family. Table S13. mTERF family. Table S14. ABI3VP1 family. Table S15. AP2-EREBP family. Table S16. bHLH family. Table S17. GRAS family. (ZIP 3364 kb) [file 12864_2017_4324_MOESM3_ESM.zip › Supplemental Table S12.xls]

## Sheet: NAC-317
”ID	length	USS-Expression	USR-Expression	log2FoldChange(USR/USS)	Pvalue	Padj	Up/Down-Regulation	TSS-Expression	TSR-Expression	log2FoldChange(TSR/TSS)	Pvalue	Padj	Up/Down-Regulation	UTS-Expression	UTR-Expression	log2FoldChange(UTR/UTS)	Pvalue	Padj	Up/Down-Regulation	TTS-Expression	TTR-Expression	log2FoldChange(TTR/TTS)	Pvalue	Padj	Up/Down-Regulation	UFS-Expression	UFR-Expression	log2FoldChange(UFR/UFS)	Pvalue	Padj	Up/Down-Regulation	TFS-Expression	TFR-Expression	log2FoldChange(TFR/TFS)	Pvalue	Padj	Up/Down-Regulation		Nr	Nt	Swissprot	KEGG	COG	Interpro	GO
Unigene25072_All	1587	27.17	10.27	-0.738621	0.255772	0.500181	*	6.59	16.83	1.2219	0.128607	0.306164	*	167.2	183.01	0.370909	0.552461	0.791723	*	121.1	124.87	-0.710538	0.0411121	0.135738	*	91.02	146.03	0.575467	0.288613	0.541095	*	174.14	100.38	-0.677809	0.1954	0.454062	*	gi|357112403|ref|XP_003557998.1|/1.9266e-157/PREDICTED: NAC transcription factor NAM-B1-like [Brachypodium distachyon] &gt;gi|944086515|gb|KQK21867.1| hypothetical protein BRADI_1g63600 [Brachypodium distachyon]	gi|151419706|dbj|AK251058.1|/0.0/Hordeum vulgare subsp. vulgare cDNA clone: FLbaf97a05, mRNA sequence	sp|D2SMN4|NAMB1_HORVS/4e-72/NAC transcription factor NAM-B1 OS=Hordeum vulgare subsp. spontaneum GN=NAM-B1 PE=4 SV=1	bna:106399005/8e-22/uncharacterized LOC106399005; K01054 acylglycerol lipase [EC:3.1.1.23]	NA	PTHR31719:SF3/1.1E-95/--	biological_process:GO:0006355//regulation of transcription, DNA-templated;cellular_component:GO:0005634//nucleus;molecular_function:GO:0003677//DNA binding;
CL17490.Contig1_All	1003	0.38	0.33	0.0798764	0.959779	0.978759	*	1.11	1.67	0.452384	0.786297	0.881587	*	3.1	18.62	2.61376	0.00526968	0.0285377	Up	0.3	1.55	1.15587	0.478172	0.70918	*	0	4.17	4.01507	0.0112542	0.0498366	Up	0.34	4.4	2.84713	0.0463718	0.168065	*	gi|326505848|dbj|BAJ91163.1|/1.99797e-113/predicted protein [Hordeum vulgare subsp. vulgare]	gi|242385774|emb|FP093626.1|/1e-152/Phyllostachys edulis cDNA clone: bphylf060a06, full insert sequence	sp|Q9FMR3|NAC90_ARATH/1e-51/NAC domain-containing protein 90 OS=Arabidopsis thaliana GN=NAC090 PE=2 SV=1	bna:106383523/2e-11/NAC domain-containing protein 89-like; K12581 CCR4-NOT transcription complex subunit 7/8	NA	PS51005/48.494/NAC domain profile.	biological_process:GO:0006355//regulation of transcription, DNA-templated;cellular_component:GO:0005634//nucleus;molecular_function:GO:0003677//DNA binding;
CL8884.Contig1_All	1349	41.53	7.56	-1.70187	0.0111684	0.0473843	Down	54.72	7.5	-2.59159	0.00197828	0.0111151	Down	422.32	81.79	-1.92983	0.014326	0.0635314	*	61.02	43.04	-1.28707	0.00104174	0.0069503	Down	46.96	43.77	-0.191326	0.796182	0.89279	*	58.95	41.92	-0.45491	0.633087	0.803671	*	gi|992156993|gb|KXG20943.1|/6.21556e-98/hypothetical protein SORBI_010G273700 [Sorghum bicolor]	gi|241990488|dbj|AK330645.1|/1e-131/Triticum aestivum cDNA, clone: SET4_P09, cultivar: Chinese Spring	sp|Q52QH4|NAC68_ORYSJ/2e-37/NAC domain-containing protein 68 OS=Oryza sativa subsp. japonica GN=NAC68 PE=2 SV=1	bna:106383523/2e-15/NAC domain-containing protein 89-like; K12581 CCR4-NOT transcription complex subunit 7/8	Cgl1939/4e-07/---	PTHR31989/1.4E-131/--	biological_process:GO:0006351//transcription, DNA-templated;
CL9045.Contig1_All	1198	7.03	4.75	0.184158	0.859223	0.9316	*	7.92	3.78	-0.846102	0.426642	0.666679	*	13.49	12.14	-0.068071	0.923463	0.970296	*	27.09	10.67	-1.93397	0.0271099	0.098895	*	58.91	148.53	1.22774	0.0810069	0.228145	*	112.08	97.9	-0.194138	0.811433	0.91085	*	gi|721664825|ref|XP_010235594.1|/8.24024e-152/PREDICTED: NAC domain-containing protein 92-like isoform X2 [Brachypodium distachyon] &gt;gi|944064440|gb|KQK00031.1| hypothetical protein BRADI_3g46900 [Brachypodium distachyon] &gt;gi|944064441|gb|KQK00032.1| hypothetical protein BRADI_3g46900 [Brachypodium distachyon] &gt;gi|944064442|gb|KQK00033.1| hypothetical protein BRADI_3g46900 [Brachypodium …	gi|960475142|ref|XM_010237292.2|/0.0/PREDICTED: Brachypodium distachyon NAC domain-containing protein 92-like (LOC100840938), transcript variant X4, mRNA	sp|Q9FLJ2|NC100_ARATH/1e-69/NAC domain-containing protein 100 OS=Arabidopsis thaliana GN=NAC100 PE=2 SV=1	bna:106383523/2e-17/NAC domain-containing protein 89-like; K12581 CCR4-NOT transcription complex subunit 7/8	NA	PTHR31744:SF3/8.8E-132/--	biological_process:GO:0006355//regulation of transcription, DNA-templated;cellular_component:GO:0005634//nucleus;molecular_function:GO:0003677//DNA binding;
Unigene52832_All	800	0.79	0.6	0.233995	0.884111	0.945461	*	0	2.44	3.18147	0.0497079	0.150921	*	0.37	2.18	1.9869	0.226679	0.481288	*	4.69	8.13	0.145783	0.886847	0.94455	*	4.46	1.74	-1.16782	0.35921	0.608677	*	3.44	1.07	-1.44303	0.250638	0.526123	*	gi|474168167|gb|EMS57477.1|/4.51191e-109/NAC domain-containing protein 7 [Triticum urartu]	gi|960490331|ref|XM_010241280.2|/3e-61/PREDICTED: Brachypodium distachyon NAC domain-containing protein 7-like (SWN2), transcript variant X1, mRNA	sp|Q9FWX2|NAC7_ARATH/1e-37/NAC domain-containing protein 7 OS=Arabidopsis thaliana GN=NAC007 PE=2 SV=2	mpp:MICPUCDRAFT_51206/3e-06/hypothetical protein; K02184 formin 2	NA	PF02365/3.1E-8/No apical meristem (NAM) protein	biological_process:GO:0006351//transcription, DNA-templated;
CL6466.Contig8_All	1791	6.82	0	-4.21398	0.00534472	0.0258711	Down	9.72	0	-5.13241	0.000352546	0.0025846	Down	13.71	0	-5.52125	0.000197879	0.00188373	Down	17.56	0.41	-5.34913	3.17009e-06	4.74663e-05	Down	8.82	0	-5.06776	0.000604503	0.00440948	Down	4.45	0	-4.0461	0.00796275	0.0427358	Down	gi|475589062|gb|EMT21053.1|/0/NAC domain-containing protein 8 [Aegilops tauschii]	gi|960462273|ref|XM_010229467.2|/0.0/PREDICTED: Brachypodium distachyon NAC domain-containing protein 8 (LOC100834693), mRNA	sp|Q6NQK2|NAC8_ARATH/6e-118/NAC domain-containing protein 8 OS=Arabidopsis thaliana GN=NAC008 PE=2 SV=1	NA	NA	PS51005/31.66/NAC domain profile.	NA
Unigene16098_All	1670	29.49	4.96	-1.734	0.0568898	0.171761	*	7.36	9.82	0.369442	0.66288	0.79467	*	161.84	151.7	0.1735	0.800787	0.90037	*	113.35	91.41	-1.09177	0.0105814	0.0469185	Down	100.27	96.35	-0.14641	0.803624	0.896744	*	163.36	59.49	-1.36627	0.00091337	0.00717056	Down	gi|357112403|ref|XP_003557998.1|/1.52367e-160/PREDICTED: NAC transcription factor NAM-B1-like [Brachypodium distachyon] &gt;gi|944086515|gb|KQK21867.1| hypothetical protein BRADI_1g63600 [Brachypodium distachyon]	gi|151419706|dbj|AK251058.1|/0.0/Hordeum vulgare subsp. vulgare cDNA clone: FLbaf97a05, mRNA sequence	sp|D2SMN4|NAMB1_HORVS/8e-71/NAC transcription factor NAM-B1 OS=Hordeum vulgare subsp. spontaneum GN=NAM-B1 PE=4 SV=1	bna:106399005/1e-21/uncharacterized LOC106399005; K01054 acylglycerol lipase [EC:3.1.1.23]	DR2133/5e-07/---	PS51005/61.691/NAC domain profile.	biological_process:GO:0006355//regulation of transcription, DNA-templated;cellular_component:GO:0005634//nucleus;molecular_function:GO:0003677//DNA binding;
Unigene35003_All	1984	204.18	103.88	-0.361558	0.264479	0.512293	*	164	108.86	-0.633467	0.25733	0.489522	*	180.85	679.92	2.07305	0.00589031	0.0312532	Up	1539.33	539.38	-2.06297	0.00235353	0.013751	Down	699.78	331.82	-1.11285	0.101547	0.269143	*	362.53	529.07	0.74876	0.406152	0.688512	*	gi|326522751|dbj|BAJ88421.1|/4.33403e-157/predicted protein [Hordeum vulgare subsp. vulgare] &gt;gi|371924995|tpe|CBZ41156.1| TPA: NAC transcription factor [Hordeum vulgare subsp. vulgare]	gi|371924994|tpe|FR821742.1|/0.0/TPA_exp: Hordeum vulgare subsp. vulgare mRNA for NAC transcription factor (nac020 gene)	sp|Q53NF7|NAC71_ORYSJ/2e-122/NAC domain-containing protein 71 OS=Oryza sativa subsp. japonica GN=NAC71 PE=2 SV=1	gsl:Gasu_61540/5e-16/SNARE-interacting protein-like protein; K15292 syntaxin-binding protein 1	DR2133/2e-07/---	PF02365/7.6E-48/No apical meristem (NAM) protein	NA
CL2295.Contig3_All	2004	9.19	4.08	-0.549724	0.521856	0.751075	*	6.34	7.94	0.330065	0.714062	0.833468	*	12.08	10	-0.238739	0.771679	0.885322	*	17.87	35.82	0.418858	0.670402	0.804556	*	47.15	53.25	0.115909	0.835625	0.914334	*	24.5	41.37	0.681589	0.232216	0.499704	*	gi|573912294|ref|XP_006643861.1|/0/PREDICTED: uncharacterized protein LOC102699541 [Oryza brachyantha]	gi|960472351|ref|XM_010232271.2|/0.0/PREDICTED: Brachypodium distachyon uncharacterized LOC100823359 (LOC100823359), transcript variant X5, mRNA	sp|Q6NQK2|NAC8_ARATH/4e-61/NAC domain-containing protein 8 OS=Arabidopsis thaliana GN=NAC008 PE=2 SV=1	dosa:Os05t0491900-00/4e-06/Os05g0491900; Hypothetical conserved gene.; K13412 calcium-dependent protein kinase [EC:2.7.11.1]	NA	PTHR31079:SF3/8.0E-150/--	biological_process:GO:0006355//regulation of transcription, DNA-templated;cellular_component:GO:0005634//nucleus;GO:0016023//cytoplasmic, membrane-bounded vesicle;molecular_function:GO:0003677//DNA binding;
CL9745.Contig3_All	2063	14.84	10.68	0.0791366	0.901272	0.954336	*	8.02	23.49	1.34943	0.0397518	0.127301	*	10.3	5.42	-0.835288	0.261008	0.520788	*	6.78	12.26	0.117532	0.904006	0.952042	*	8.84	16.16	0.802766	0.229834	0.463569	*	7.11	8.81	0.299749	0.686608	0.840268	*	gi|944053555|gb|KQJ89193.1|/4.40756e-43/hypothetical protein BRADI_4g24100 [Brachypodium distachyon]	gi|937937345|dbj|AP014967.1|/7e-18/Oryza sativa Japonica Group DNA, chromosome 11, cultivar: Nipponbare, complete sequence	sp|D2SMN4|NAMB1_HORVS/7e-15/NAC transcription factor NAM-B1 OS=Hordeum vulgare subsp. spontaneum GN=NAM-B1 PE=4 SV=1	mdm:103439016/4e-16/uncharacterized protein DDB_G0274915; K14306 nuclear pore complex protein Nup62	CC3441/8e-10/---	PTHR31719/3.3E-27/--	NA
Unigene64091_All	498	0.41	0	-0.528416	0.666672	0.806734	*	0.34	0.36	-0.0272495	0.986345	0.998724	*	0.32	0.39	-0.0767966	0.964372	0.989487	*	-	-	-	-	-	-	1	0	-2.12371	0.216653	0.451336	*	2.78	2.41	-0.129765	0.929376	0.974091	*	gi|721615361|ref|XP_010227603.1|/2.99537e-70/PREDICTED: uncharacterized protein LOC100835793 [Brachypodium distachyon] &gt;gi|944082631|gb|KQK17983.1| hypothetical protein BRADI_1g37898 [Brachypodium distachyon]	gi|960451841|ref|XM_010229301.2|/1e-108/PREDICTED: Brachypodium distachyon uncharacterized LOC100835793 (LOC100835793), mRNA	sp|Q6NQK2|NAC8_ARATH/4e-32/NAC domain-containing protein 8 OS=Arabidopsis thaliana GN=NAC008 PE=2 SV=1	NA	NA	PS51005/15.059/NAC domain profile.	biological_process:GO:0006355//regulation of transcription, DNA-templated;cellular_component:GO:0005634//nucleus;molecular_function:GO:0003677//DNA binding;
CL8884.Contig6_All	1391	22.15	3.35	-1.98077	0.00605539	0.0287039	Down	11.41	9.92	-0.0896704	0.925546	0.967206	*	169.94	47.75	-1.44516	0.0581837	0.186989	*	21.66	24.09	-0.652113	0.245283	0.481618	*	25.82	41.09	0.566273	0.382561	0.631439	*	27.72	11.84	-1.05441	0.235161	0.504225	*	gi|992156993|gb|KXG20943.1|/1.87611e-97/hypothetical protein SORBI_010G273700 [Sorghum bicolor]	gi|241990488|dbj|AK330645.1|/1e-136/Triticum aestivum cDNA, clone: SET4_P09, cultivar: Chinese Spring	sp|Q52QH4|NAC68_ORYSJ/4e-37/NAC domain-containing protein 68 OS=Oryza sativa subsp. japonica GN=NAC68 PE=2 SV=1	bna:106383523/5e-15/NAC domain-containing protein 89-like; K12581 CCR4-NOT transcription complex subunit 7/8	Rv3876/8e-07/---	PS51005/49.826/NAC domain profile.	biological_process:GO:0006351//transcription, DNA-templated;
CL2833.Contig12_All	1316	63.89	3.43	-3.43488	9.30631e-08	2.04162e-06	Down	20.01	4.15	-2.11221	0.00749121	0.0335787	Down	178.04	13.7	-3.54549	8.16407e-11	5.41224e-09	Down	39.69	25.32	-1.32139	0.0557722	0.170733	*	90.5	27.9	-1.67361	0.0739735	0.214197	*	438.44	11.99	-5.08231	3.06816e-27	3.94526e-24	Down	gi|357154260|ref|XP_003576724.1|/2.99747e-73/PREDICTED: NAC domain-containing protein 41-like [Brachypodium distachyon] &gt;gi|944055309|gb|KQJ90947.1| hypothetical protein BRADI_4g34800 [Brachypodium distachyon]	gi|371925004|tpe|FR821754.1|/1e-67/TPA_exp: Hordeum vulgare subsp. vulgare partial mRNA for NAC transcription factor (nac010 gene)	sp|A0SPJ9|NAM2_HORVD/6e-34/NAC transcription factor NAM-2 OS=Hordeum vulgare var. distichum GN=NAM-2 PE=4 SV=1	bna:106399005/2e-12/uncharacterized LOC106399005; K01054 acylglycerol lipase [EC:3.1.1.23]	NA	PS51005/42.75/NAC domain profile.	biological_process:GO:0006351//transcription, DNA-templated;
CL10404.Contig10_All	2407	66.14	31.48	-0.499314	0.255847	0.500275	*	43.21	42.13	-0.113253	0.782564	0.879516	*	85.29	83.88	0.151956	0.751231	0.873266	*	68.43	92.6	-0.333691	0.36883	0.615586	*	79.41	105.86	0.344516	0.349243	0.600517	*	63.08	80.1	0.39457	0.312307	0.599445	*	gi|292659258|gb|ADE34584.1|/0/NAC transcription factor NTL5 [Triticum aestivum]	gi|151427347|dbj|AK249396.1|/0.0/Hordeum vulgare subsp. vulgare cDNA clone: FLbaf28m08, mRNA sequence	sp|Q84K00|NAC78_ARATH/3e-75/NAC domain-containing protein 78 OS=Arabidopsis thaliana GN=NAC078 PE=2 SV=2	bna:106383523/8e-21/NAC domain-containing protein 89-like; K12581 CCR4-NOT transcription complex subunit 7/8	DR0479/7e-07/---	PTHR31989/1.0E-125/--	biological_process:GO:0006355//regulation of transcription, DNA-templated;cellular_component:GO:0005634//nucleus;GO:0016021//integral component of membrane;molecular_function:GO:0003677//DNA binding;
Unigene16392_All	2201	4.86	4.18	0.358954	0.768668	0.873948	*	5.5	7.8	0.217336	0.835484	0.90952	*	3.49	6.19	0.659405	0.530597	0.772185	*	3.09	4.09	-0.346177	0.786677	0.884247	*	111.26	87.64	-0.387771	0.411487	0.663413	*	145.57	91.09	-0.655379	0.148654	0.381995	*	gi|326529531|dbj|BAK04712.1|/0/predicted protein [Hordeum vulgare subsp. vulgare]	gi|733397099|gb|KM820890.1|/0.0/Triticum aestivum cultivar Chinese Spring NAC transcription factor NAM-D2 (NAM-D2) mRNA, complete cds	sp|A0SPJ9|NAM2_HORVD/0.0/NAC transcription factor NAM-2 OS=Hordeum vulgare var. distichum GN=NAM-2 PE=4 SV=1	bna:106399005/2e-28/uncharacterized LOC106399005; K01054 acylglycerol lipase [EC:3.1.1.23]	NA	PF02365/2.8E-51/No apical meristem (NAM) protein	NA
CL6466.Contig4_All	1856	-	-	-	-	-	-	-	-	-	-	-	-	0	4.65	4.0039	0.0165206	0.0710949	*	0.63	0	-1.96079	0.27392	0.510744	*	0	0.69	1.18509	0.456389	0.691273	*	0	2.12	2.30463	0.16445	0.405759	*	gi|475589062|gb|EMT21053.1|/0/NAC domain-containing protein 8 [Aegilops tauschii]	gi|960462273|ref|XM_010229467.2|/0.0/PREDICTED: Brachypodium distachyon NAC domain-containing protein 8 (LOC100834693), mRNA	sp|Q6NQK2|NAC8_ARATH/2e-110/NAC domain-containing protein 8 OS=Arabidopsis thaliana GN=NAC008 PE=2 SV=1	NA	NA	PF02365/7.6E-32/No apical meristem (NAM) protein	NA
Unigene4909_All	1630	38.86	16.2	-0.569767	0.417274	0.66889	*	12.03	19.99	0.63471	0.332584	0.579584	*	294.67	326.73	0.386367	0.525916	0.767916	*	178.74	191.52	-0.684144	0.0654251	0.192542	*	150.85	256.47	0.662635	0.184298	0.403357	*	241.57	178.25	-0.342223	0.461434	0.724101	*	gi|357112403|ref|XP_003557998.1|/2.78436e-159/PREDICTED: NAC transcription factor NAM-B1-like [Brachypodium distachyon] &gt;gi|944086515|gb|KQK21867.1| hypothetical protein BRADI_1g63600 [Brachypodium distachyon]	gi|151419706|dbj|AK251058.1|/0.0/Hordeum vulgare subsp. vulgare cDNA clone: FLbaf97a05, mRNA sequence	sp|D2SMN4|NAMB1_HORVS/4e-71/NAC transcription factor NAM-B1 OS=Hordeum vulgare subsp. spontaneum GN=NAM-B1 PE=4 SV=1	bna:106399005/1e-21/uncharacterized LOC106399005; K01054 acylglycerol lipase [EC:3.1.1.23]	DR2133/5e-06/---	PF02365/4.2E-51/No apical meristem (NAM) protein	biological_process:GO:0006355//regulation of transcription, DNA-templated;cellular_component:GO:0005634//nucleus;molecular_function:GO:0003677//DNA binding;
CL1981.Contig6_All	1512	6.18	6.21	0.561496	0.597389	0.800309	*	10.66	4.9	-1.06205	0.394543	0.632285	*	4.52	11.52	1.1209	0.450491	0.709381	*	6.04	16.68	0.805058	0.417481	0.654875	*	21.22	18.18	-0.25464	0.779104	0.884845	*	2.74	26.09	2.6232	0.0303437	0.122165	*	gi|475624827|gb|EMT32772.1|/1.69937e-155/NAC domain-containing protein 43 [Aegilops tauschii]	gi|151427071|dbj|AK249120.1|/1e-162/Hordeum vulgare subsp. vulgare cDNA clone: FLbaf17a09, mRNA sequence	sp|Q84WP6|NAC43_ARATH/7e-79/NAC domain-containing protein 43 OS=Arabidopsis thaliana GN=NAC043 PE=2 SV=2	bna:106383523/3e-16/NAC domain-containing protein 89-like; K12581 CCR4-NOT transcription complex subunit 7/8	RSc1191/1e-07/---	PTHR31989/1.9E-134/--	NA
CL9045.Contig3_All	1391	2.37	2.68	0.78976	0.538132	0.764013	*	0.74	3.77	1.89423	0.180524	0.388381	*	14.99	9.84	-0.415265	0.569262	0.79401	*	25.54	17.84	-1.16032	0.121831	0.301142	*	35.9	71.4	0.902548	0.181283	0.398518	*	84.68	65.23	-0.397671	0.579402	0.789718	*	gi|721664825|ref|XP_010235594.1|/1.73172e-143/PREDICTED: NAC domain-containing protein 92-like isoform X2 [Brachypodium distachyon] &gt;gi|944064440|gb|KQK00031.1| hypothetical protein BRADI_3g46900 [Brachypodium distachyon] &gt;gi|944064441|gb|KQK00032.1| hypothetical protein BRADI_3g46900 [Brachypodium distachyon] &gt;gi|944064442|gb|KQK00033.1| hypothetical protein BRADI_3g46900 [Brachypodium …	gi|960475142|ref|XM_010237292.2|/0.0/PREDICTED: Brachypodium distachyon NAC domain-containing protein 92-like (LOC100840938), transcript variant X4, mRNA	sp|Q9FLJ2|NC100_ARATH/3e-70/NAC domain-containing protein 100 OS=Arabidopsis thaliana GN=NAC100 PE=2 SV=1	bna:106383523/4e-19/NAC domain-containing protein 89-like; K12581 CCR4-NOT transcription complex subunit 7/8	NA	PF02365/1.4E-52/No apical meristem (NAM) protein	biological_process:GO:0006355//regulation of transcription, DNA-templated;cellular_component:GO:0005634//nucleus;molecular_function:GO:0003677//DNA binding;
Unigene7199_All	2257	9.42	22.05	1.71912	0.00761069	0.0346128	Up	7.9	35.34	2.02747	0.000303905	0.00227527	Up	4.53	37.38	2.99578	1.60075e-05	0.000223718	Up	4.8	56.04	2.71748	0.000361533	0.00283919	Up	6.74	66.06	3.11193	2.28452e-06	3.70862e-05	Up	6.16	69.58	3.40471	1.69671e-08	6.00641e-07	Up	gi|357123773|ref|XP_003563582.1|/2.05889e-158/PREDICTED: plant UBX domain-containing protein 4-like [Brachypodium distachyon] &gt;gi|944082229|gb|KQK17581.1| hypothetical protein BRADI_1g35470 [Brachypodium distachyon]	gi|960449639|ref|XM_003563534.3|/0.0/PREDICTED: Brachypodium distachyon plant UBX domain-containing protein 4-like (LOC100842315), mRNA	sp|Q7Y175|UBAX1_ARATH/2e-51/UBA and UBX domain-containing protein At4g15410 OS=Arabidopsis thaliana GN=At4g15410 PE=1 SV=1	bdi:100842315/4e-159/plant UBX domain-containing protein 4-like; K14012 UBX domain-containing protein 1	YKL032c/8e-10/---	SM00553/8.2E-29/Domain present in Saccharomyces cerevisiae Shp1, Drosophila melanogaster eyes closed gene (eyc), and vertebrate p47.	biological_process:GO:0061025//membrane fusion;GO:0043161//proteasome-mediated ubiquitin-dependent protein catabolic process;GO:0007030//Golgi organization;GO:0031468//nuclear envelope reassembly;cellular_component:GO:0005634//nucleus;GO:0005829//cytosol;molecular_function:GO:0043130//ubiquitin binding;
CL3483.Contig6_All	1591	21.33	6.05	-1.11745	0.0969581	0.256534	*	16.38	15.85	-0.142049	0.823953	0.902912	*	47.45	12	-1.95265	0.00077438	0.00588231	Down	37.34	19.62	-1.72763	0.00196063	0.0118196	Down	25.2	10.03	-1.34461	0.0605976	0.18427	*	38.62	9.56	-1.79035	0.0249438	0.105294	*	gi|52352767|gb|AAU43824.1|/8.92867e-163/NAC transcription factor [Hordeum vulgare subsp. vulgare]	gi|334353280|emb|FR819762.1|/0.0/Hordeum vulgare subsp. vulgare mRNA for NAC transcription factor (NAC012 gene)	sp|Q9ZVH0|FEZ_ARATH/5e-51/Protein FEZ OS=Arabidopsis thaliana GN=FEZ PE=2 SV=1	bna:106383523/1e-15/NAC domain-containing protein 89-like; K12581 CCR4-NOT transcription complex subunit 7/8	NA	PF02365/1.4E-46/No apical meristem (NAM) protein	biological_process:GO:0006351//transcription, DNA-templated;
Unigene14849_All	432	0.79	0.96	0.583539	0.710898	0.836441	*	1.33	1.07	-0.369406	0.80744	0.893535	*	1.7	6.97	1.98289	0.0745331	0.223992	*	7.48	3.04	-1.64474	0.171148	0.37967	*	8.77	8.69	-0.0894683	0.900914	0.951823	*	5.1	9.3	0.95064	0.284789	0.571607	*	gi|474224482|gb|EMS59383.1|/2.34899e-28/NAC domain-containing protein 48 [Triticum urartu]	gi|960462607|ref|XM_003568377.3|/2e-61/PREDICTED: Brachypodium distachyon NAC domain-containing protein 48 (LOC100826656), mRNA	sp|Q7F2L3|NAC48_ORYSJ/1e-26/NAC domain-containing protein 48 OS=Oryza sativa subsp. japonica GN=NAC48 PE=2 SV=1	bna:106399005/1e-15/uncharacterized LOC106399005; K01054 acylglycerol lipase [EC:3.1.1.23]	NA	PF02365/3.0E-15/No apical meristem (NAM) protein	biological_process:GO:0006355//regulation of transcription, DNA-templated;cellular_component:GO:0005634//nucleus;molecular_function:GO:0003677//DNA binding;
Unigene34009_All	1518	35.11	17.42	-0.438881	0.44068	0.687058	*	29.1	12.66	-1.3119	0.0179226	0.06798	*	51.72	9.89	-2.34581	0.000212451	0.00200378	Down	17.49	25.3	-0.368389	0.591694	0.769643	*	36.22	15.84	-1.21803	0.0667986	0.198294	*	63.69	9.21	-2.58895	1.72076e-05	0.00024468	Down	gi|669028128|emb|CDM81813.1|/0/unnamed protein product [Triticum aestivum] &gt;gi|669028174|emb|CDM81881.1| unnamed protein product [Triticum aestivum]	gi|960464775|ref|XM_010233066.2|/0.0/PREDICTED: Brachypodium distachyon protein FEZ (LOC100835933), transcript variant X2, mRNA	sp|Q9ZVH0|FEZ_ARATH/2e-50/Protein FEZ OS=Arabidopsis thaliana GN=FEZ PE=2 SV=1	bna:106383523/5e-16/NAC domain-containing protein 89-like; K12581 CCR4-NOT transcription complex subunit 7/8	NA	PTHR31719:SF3/7.5E-91/--	biological_process:GO:0006355//regulation of transcription, DNA-templated;cellular_component:GO:0005634//nucleus;molecular_function:GO:0003677//DNA binding;
CL2833.Contig6_All	500	4.45	1.29	-0.847557	0.554666	0.779091	*	2.07	0	-2.62491	0.115371	0.283772	*	3.74	1	-1.37968	0.364463	0.629115	*	0	1.9	2.55294	0.154215	0.35269	*	2.34	2.45	-0.0472997	0.972665	0.999698	*	11.67	0.35	-4.13742	0.000616415	0.00515031	Down	gi|326519486|dbj|BAK00116.1|/1.38223e-54/predicted protein [Hordeum vulgare subsp. vulgare]	gi|371925004|tpe|FR821754.1|/6e-49/TPA_exp: Hordeum vulgare subsp. vulgare partial mRNA for NAC transcription factor (nac010 gene)	sp|A0SPJ8|NAM1_HORVD/8e-30/NAC transcription factor NAM-1 OS=Hordeum vulgare var. distichum GN=NAM-1 PE=4 SV=1	bna:106399005/7e-14/uncharacterized LOC106399005; K01054 acylglycerol lipase [EC:3.1.1.23]	NA	PF02365/1.8E-34/No apical meristem (NAM) protein	biological_process:GO:0006355//regulation of transcription, DNA-templated;cellular_component:GO:0005634//nucleus;molecular_function:GO:0003677//DNA binding;
Unigene15580_All	1634	3.28	0.31	-1.33894	0.419462	0.669635	*	0.37	0	-0.592325	0.641478	0.777901	*	2.78	10.07	1.91136	0.0739605	0.222708	*	1.19	1.24	-0.65242	0.675423	0.807995	*	3.04	5.58	0.727404	0.438055	0.689882	*	9.58	2.57	-1.56518	0.112918	0.316748	*	gi|357112403|ref|XP_003557998.1|/2.29398e-145/PREDICTED: NAC transcription factor NAM-B1-like [Brachypodium distachyon] &gt;gi|944086515|gb|KQK21867.1| hypothetical protein BRADI_1g63600 [Brachypodium distachyon]	gi|151419706|dbj|AK251058.1|/0.0/Hordeum vulgare subsp. vulgare cDNA clone: FLbaf97a05, mRNA sequence	sp|D2SMN4|NAMB1_HORVS/1e-70/NAC transcription factor NAM-B1 OS=Hordeum vulgare subsp. spontaneum GN=NAM-B1 PE=4 SV=1	bna:106399005/4e-20/uncharacterized LOC106399005; K01054 acylglycerol lipase [EC:3.1.1.23]	DR2133/1e-08/---	PTHR31719/2.4E-96/--	biological_process:GO:0006355//regulation of transcription, DNA-templated;cellular_component:GO:0005634//nucleus;molecular_function:GO:0003677//DNA binding;
Unigene14707_All	1305	0.41	1.5	1.67162	0.297116	0.549772	*	0	2.81	3.32906	0.038604	0.124353	*	0.32	9.97	3.09898	0.0645184	0.201525	*	9.16	17.34	0.361298	0.798396	0.892584	*	9.07	2.06	-1.89843	0.107935	0.281264	*	0.35	2.48	1.80939	0.245721	0.519701	*	gi|326491359|dbj|BAJ94375.1|/9.96632e-154/predicted protein [Hordeum vulgare subsp. vulgare]	gi|960449139|ref|XM_003562221.3|/0.0/PREDICTED: Brachypodium distachyon protein CUP-SHAPED COTYLEDON 1-like (LOC100826107), mRNA	sp|O04017|NAC98_ARATH/6e-65/Protein CUP-SHAPED COTYLEDON 2 OS=Arabidopsis thaliana GN=NAC098 PE=1 SV=1	bna:106383523/2e-22/NAC domain-containing protein 89-like; K12581 CCR4-NOT transcription complex subunit 7/8	NA	PF02365/1.0E-53/No apical meristem (NAM) protein	biological_process:GO:0006355//regulation of transcription, DNA-templated;cellular_component:GO:0005634//nucleus;molecular_function:GO:0003677//DNA binding;
CL21170.Contig5_All	1216	64.37	58.09	0.504652	0.288621	0.541718	*	58.77	110.26	0.924592	0.174064	0.379895	*	236.98	298.99	0.594162	0.441296	0.703613	*	535.62	431.46	-1.04653	0.0810794	0.225811	*	433.16	204.25	-1.13898	0.0444302	0.146097	*	148.42	243.5	0.898415	0.292798	0.580497	*	gi|4218535|emb|CAA09371.1|/5.17957e-117/GRAB1 protein [Triticum sp.]	gi|940378850|gb|KR814823.1|/1e-167/Triticum aestivum NAC transcription factor mRNA, complete cds	sp|Q7EZT1|NAC67_ORYSJ/2e-101/NAC domain-containing protein 67 OS=Oryza sativa subsp. japonica GN=NAC67 PE=2 SV=1	bna:106399005/9e-20/uncharacterized LOC106399005; K01054 acylglycerol lipase [EC:3.1.1.23]	DRA0210/4e-06/---	PS51005/58.864/NAC domain profile.	biological_process:GO:0006355//regulation of transcription, DNA-templated;cellular_component:GO:0005634//nucleus;molecular_function:GO:0003677//DNA binding;
CL8087.Contig4_All	1120	65.06	12.44	-1.62133	0.00620434	0.0292966	Down	22.32	11.63	-0.856923	0.24665	0.479722	*	68.82	18.63	-1.85251	0.000337859	0.00294603	Down	83.51	23.23	-2.59969	4.48345e-11	2.18563e-09	Down	49.13	14.14	-1.81015	0.000159018	0.00141866	Down	87.69	13.74	-2.47744	1.82366e-05	0.000256899	Down	gi|357150636|ref|XP_003575526.1|/1.17148e-104/PREDICTED: NAC domain-containing protein 83 [Brachypodium distachyon] &gt;gi|944051116|gb|KQJ86754.1| hypothetical protein BRADI_4g07527 [Brachypodium distachyon]	gi|242386463|emb|FP093916.1|/1e-138/Phyllostachys edulis cDNA clone: bphyem121f24, full insert sequence	sp|A0SPJ8|NAM1_HORVD/2e-39/NAC transcription factor NAM-1 OS=Hordeum vulgare var. distichum GN=NAM-1 PE=4 SV=1	fve:101312606/8e-15/NAC domain-containing protein 66-like; K13126 polyadenylate-binding protein	CC0042/1e-07/---	PS51005/49.25/NAC domain profile.	biological_process:GO:0006355//regulation of transcription, DNA-templated;cellular_component:GO:0005634//nucleus;molecular_function:GO:0003677//DNA binding;
CL5565.Contig5_All	1223	20.6	0	-5.63551	4.31898e-05	0.000437363	Down	3.57	1	-1.15793	0.450462	0.688506	*	10.51	1.56	-2.1708	0.0791567	0.234354	*	9.68	6.03	-1.26484	0.250892	0.489779	*	25.82	1.03	-4.2663	1.35386e-05	0.00017104	Down	38.94	0.71	-5.21282	6.78745e-08	2.0379e-06	Down	gi|326502284|dbj|BAJ95205.1|/2.6612e-137/predicted protein [Hordeum vulgare subsp. vulgare]	gi|721667343|ref|XM_003572876.2|/1e-123/PREDICTED: Brachypodium distachyon NAC domain-containing protein 92 (LOC100836977), mRNA	sp|Q9S851|NAC31_ARATH/2e-48/Protein CUP-SHAPED COTYLEDON 3 OS=Arabidopsis thaliana GN=NAC031 PE=1 SV=1	bna:106383523/2e-17/NAC domain-containing protein 89-like; K12581 CCR4-NOT transcription complex subunit 7/8	DR2133/1e-06/---	PF02365/8.9E-46/No apical meristem (NAM) protein	biological_process:GO:0006355//regulation of transcription, DNA-templated;cellular_component:GO:0005634//nucleus;molecular_function:GO:0003677//DNA binding;
Unigene24965_All	1425	2.75	0	-2.93036	0.0724457	0.206429	*	4.42	1.78	-0.816784	0.60245	0.777901	*	16.64	22.21	0.45073	0.54343	0.78396	*	30.9	27.74	-0.708888	0.518564	0.739584	*	19.82	46.47	1.14477	0.0563504	0.174707	*	89.49	25.39	-1.77965	0.00505035	0.0296048	Down	gi|475562640|gb|EMT14095.1|/3.36012e-158/NAC domain-containing protein 29 [Aegilops tauschii]	gi|334353286|emb|FR819765.1|/0.0/Hordeum vulgare subsp. vulgare mRNA for NAC transcription factor (NAC027 gene)	sp|A0SPJ6|NAMB2_TRITD/2e-70/NAC transcription factor NAM-B2 OS=Triticum turgidum subsp. durum GN=NAM-B2 PE=2 SV=1	bna:106399005/2e-21/uncharacterized LOC106399005; K01054 acylglycerol lipase [EC:3.1.1.23]	SPBC28F2.12/3e-10/---	PF02365/2.6E-49/No apical meristem (NAM) protein	NA
CL5506.Contig17_All	1228	0.35	0.33	0.0473798	0.976226	0.986369	*	1.05	0	-1.90116	0.252708	0.485453	*	0	0.31	0.780369	0.595371	0.79401	*	0.94	0	-2.39752	0.182643	0.393486	*	1.02	14.03	3.02179	0.0240221	0.0909335	*	24.71	10.55	-1.09066	0.36702	0.647381	*	gi|475596584|gb|EMT23410.1|/4.45982e-108/Protein CUP-SHAPED COTYLEDON 2 [Aegilops tauschii]	gi|334353284|emb|FR819764.1|/1e-73/Hordeum vulgare subsp. vulgare mRNA for NAC transcription factor (NAC019 gene)	sp|Q9FLJ2|NC100_ARATH/2e-66/NAC domain-containing protein 100 OS=Arabidopsis thaliana GN=NAC100 PE=2 SV=1	bna:106383523/3e-18/NAC domain-containing protein 89-like; K12581 CCR4-NOT transcription complex subunit 7/8	NA	PF02365/4.7E-50/No apical meristem (NAM) protein	NA
CL17490.Contig2_All	1090	3.77	0.91	-1.15875	0.375091	0.636359	*	2.74	1.72	-0.577709	0.654432	0.788245	*	13.59	8.99	-0.172556	0.886356	0.947517	*	11.33	4.11	-1.89811	0.052472	0.163878	*	0.67	5.2	2.29892	0.0872469	0.241184	*	1.02	2.53	1.18968	0.377021	0.656293	*	gi|326505848|dbj|BAJ91163.1|/1.52368e-101/predicted protein [Hordeum vulgare subsp. vulgare]	gi|960465668|ref|XM_003567246.3|/1e-137/PREDICTED: Brachypodium distachyon NAC domain-containing protein 90-like (LOC100834788), mRNA	sp|Q9FMR3|NAC90_ARATH/6e-55/NAC domain-containing protein 90 OS=Arabidopsis thaliana GN=NAC090 PE=2 SV=1	bna:106383523/2e-11/NAC domain-containing protein 89-like; K12581 CCR4-NOT transcription complex subunit 7/8	NA	PS51005/46.279/NAC domain profile.	biological_process:GO:0006351//transcription, DNA-templated;
CL1441.Contig2_All	1176	-	-	-	-	-	-	0.37	0	-0.592325	0.641478	0.777901	*	5.27	3.95	-0.356607	0.743023	0.867984	*	5.71	7.78	-0.276054	0.772643	0.874377	*	87	10.47	-2.98324	0.000160715	0.0014316	Down	106.23	4.19	-4.31107	2.55832e-10	1.50218e-08	Down	gi|296044562|gb|ADG85701.1|/1.56596e-104/NAC transcription factor [Triticum aestivum]	gi|669026884|emb|HG670306.1|/1e-112/Triticum aestivum chromosome 3B, genomic scaffold, cultivar Chinese Spring	sp|Q9ZNU2|NAC18_ARATH/1e-64/NAC domain-containing protein 18 OS=Arabidopsis thaliana GN=NAC018 PE=2 SV=1	bna:106399005/1e-20/uncharacterized LOC106399005; K01054 acylglycerol lipase [EC:3.1.1.23]	NA	PF02365/3.4E-50/No apical meristem (NAM) protein	NA
CL8884.Contig5_All	1208	6.33	2.2	-0.766228	0.470927	0.716422	*	7.5	7.4	0.114245	0.923883	0.966187	*	59.92	53.68	0.195025	0.827663	0.914699	*	11.97	27.6	0.525819	0.403317	0.642805	*	8.74	51.09	2.38886	0.00013465	0.00123281	Up	5.42	13.76	1.34819	0.102674	0.297933	*	gi|514768500|ref|XP_004966508.1|/4.50815e-97/PREDICTED: NAC domain-containing protein 67-like [Setaria italica] &gt;gi|944248004|gb|KQL12298.1| hypothetical protein SETIT_006994mg [Setaria italica]	gi|241990488|dbj|AK330645.1|/1e-131/Triticum aestivum cDNA, clone: SET4_P09, cultivar: Chinese Spring	sp|Q52QH4|NAC68_ORYSJ/2e-37/NAC domain-containing protein 68 OS=Oryza sativa subsp. japonica GN=NAC68 PE=2 SV=1	bna:106383523/5e-17/NAC domain-containing protein 89-like; K12581 CCR4-NOT transcription complex subunit 7/8	Cgl1939/3e-07/---	PS51005/50.492/NAC domain profile.	biological_process:GO:0006351//transcription, DNA-templated;
Unigene32745_All	1450	4.51	2.87	-0.143232	0.899396	0.953057	*	6.5	7.21	0.238729	0.832846	0.907694	*	9.71	8.59	-0.0341516	0.965716	0.989923	*	10.87	11.44	-0.508754	0.56513	0.759235	*	10.83	13.09	0.216367	0.709046	0.83944	*	9.78	11.36	0.22674	0.81281	0.911236	*	gi|992271450|gb|EES00142.2|/7.50854e-113/hypothetical protein SORBI_003G035100 [Sorghum bicolor]	gi|960470344|ref|XM_014899501.1|/1e-154/PREDICTED: Brachypodium distachyon NAC domain-containing protein 73-like (LOC100844870), transcript variant X7, mRNA	sp|Q6NQK2|NAC8_ARATH/2e-53/NAC domain-containing protein 8 OS=Arabidopsis thaliana GN=NAC008 PE=2 SV=1	NA	NA	PTHR31079/1.6E-123/--	NA
CL8466.Contig3_All	1458	32.55	9.57	-0.988088	0.194703	0.419657	*	13.87	18.14	0.324043	0.645627	0.781359	*	9.21	13.92	0.625056	0.413712	0.680634	*	19.46	18.81	-0.745446	0.265123	0.50252	*	4.03	2.45	-0.72866	0.50801	0.73728	*	1.37	1.37	0.00824513	0.994812	0.999328	*	gi|475587600|gb|EMT20593.1|/1.1523e-161/NAC domain-containing protein 42 [Aegilops tauschii]	gi|836024343|ref|XM_004981508.2|/1e-156/PREDICTED: Setaria italica transcription factor JUNGBRUNNEN 1 (LOC101786033), mRNA	sp|Q9SK55|NAC42_ARATH/8e-67/Transcription factor JUNGBRUNNEN 1 OS=Arabidopsis thaliana GN=JUB1 PE=1 SV=1	bna:106383523/2e-16/NAC domain-containing protein 89-like; K12581 CCR4-NOT transcription complex subunit 7/8	NA	PS51005/55.03/NAC domain profile.	biological_process:GO:0006355//regulation of transcription, DNA-templated;cellular_component:GO:0005634//nucleus;molecular_function:GO:0003677//DNA binding;
Unigene1587_All	1408	0.38	0.66	0.502072	0.75948	0.867577	*	1.05	0.68	-0.385361	0.807431	0.893535	*	2.76	3.71	0.553821	0.715434	0.849778	*	3.09	4.8	-0.104556	0.917454	0.959251	*	47.28	14.92	-1.66964	0.00354959	0.0193888	Down	42.06	14.7	-1.5106	0.0169208	0.0778443	*	gi|357164674|ref|XP_003580130.1|/3.94692e-127/PREDICTED: protein CUP-SHAPED COTYLEDON 1-like [Brachypodium distachyon] &gt;gi|944047932|gb|KQJ83573.1| hypothetical protein BRADI_5g15587 [Brachypodium distachyon]	gi|151426057|dbj|AK248480.1|/0.0/Hordeum vulgare subsp. vulgare cDNA clone: FLbaf7e16, mRNA sequence	sp|Q9FRV4|NAC54_ARATH/6e-51/Protein CUP-SHAPED COTYLEDON 1 OS=Arabidopsis thaliana GN=NAC054 PE=1 SV=1	mdm:103435918/5e-20/glutathione gamma-glutamylcysteinyltransferase 1-like; K05941 glutathione gamma-glutamylcysteinyltransferase [EC:2.3.2.15]	DR2133/1e-07/---	PTHR31744:SF4/6.2E-132/--	biological_process:GO:0006355//regulation of transcription, DNA-templated;cellular_component:GO:0005634//nucleus;molecular_function:GO:0003677//DNA binding;
Unigene10462_All	891	11.68	0.58	-2.97607	0.01232	0.0512617	*	2.98	0.36	-2.4035	0.0936038	0.243547	*	10.69	1.54	-2.60816	0.0321924	0.119312	*	8.55	1.55	-2.8912	0.00407032	0.0216047	Down	7	2.76	-1.24056	0.29108	0.543635	*	22.85	5.05	-1.81877	0.0402067	0.151385	*	gi|348549744|emb|CBZ41151.1|/6.2977e-73/NAC transcription factor [Hordeum vulgare subsp. vulgare]	gi|242374998|emb|FP095959.1|/1e-156/Phyllostachys edulis cDNA clone: bphylf054m05, full insert sequence	sp|Q9FLJ2|NC100_ARATH/2e-62/NAC domain-containing protein 100 OS=Arabidopsis thaliana GN=NAC100 PE=2 SV=1	bna:106383523/6e-20/NAC domain-containing protein 89-like; K12581 CCR4-NOT transcription complex subunit 7/8	DR2418/3e-07/---	PTHR31744/5.3E-123/--	biological_process:GO:0006355//regulation of transcription, DNA-templated;cellular_component:GO:0005634//nucleus;molecular_function:GO:0003677//DNA binding;
CL9403.Contig3_All	3039	127.85	65.18	-0.394165	0.205563	0.436141	*	64.39	85.43	0.324707	0.295455	0.537323	*	79.95	76.53	-0.0369565	0.929489	0.973719	*	62.59	115.18	0.121042	0.742323	0.853917	*	94.96	121.36	0.301594	0.415564	0.667703	*	114.82	93.81	-0.265704	0.485577	0.744088	*	gi|326517479|dbj|BAK03658.1|/0/predicted protein [Hordeum vulgare subsp. vulgare]	gi|960458956|ref|XM_010230657.2|/0.0/PREDICTED: Brachypodium distachyon uncharacterized LOC100826588 (LOC100826588), transcript variant X3, mRNA	sp|Q6NQK2|NAC8_ARATH/1e-34/NAC domain-containing protein 8 OS=Arabidopsis thaliana GN=NAC008 PE=2 SV=1	NA	NA	PF02365/8.2E-17/No apical meristem (NAM) protein	biological_process:GO:0006355//regulation of transcription, DNA-templated;cellular_component:GO:0005634//nucleus;molecular_function:GO:0003677//DNA binding;
Unigene23661_All	1155	-	-	-	-	-	-	0.74	0	-1.03376	0.489762	0.709907	*	0.34	0	-0.715568	0.617743	0.79401	*	2.43	0	-2.80953	0.117728	0.294169	*	62.48	0.35	-6.4032	1.44147e-08	4.49829e-07	Down	56.13	0	-7.19759	1.43638e-08	5.20544e-07	Down	gi|296044562|gb|ADG85701.1|/5.25801e-105/NAC transcription factor [Triticum aestivum]	gi|669026884|emb|HG670306.1|/1e-102/Triticum aestivum chromosome 3B, genomic scaffold, cultivar Chinese Spring	sp|Q9ZNU2|NAC18_ARATH/9e-63/NAC domain-containing protein 18 OS=Arabidopsis thaliana GN=NAC018 PE=2 SV=1	bna:106383523/2e-19/NAC domain-containing protein 89-like; K12581 CCR4-NOT transcription complex subunit 7/8	NA	PTHR31719:SF3/3.4E-86/--	NA
CL5565.Contig8_All	1328	2.22	8.29	2.2596	0.0122637	0.0510759	*	1.47	4.5	1.40798	0.282183	0.519808	*	5.73	7.91	0.509906	0.532693	0.774169	*	5.35	19.37	1.06736	0.332713	0.577622	*	16.88	21.25	0.281557	0.579785	0.768218	*	26.09	20.66	-0.36707	0.600955	0.789718	*	gi|326502284|dbj|BAJ95205.1|/1.47956e-136/predicted protein [Hordeum vulgare subsp. vulgare]	gi|721667343|ref|XM_003572876.2|/1e-123/PREDICTED: Brachypodium distachyon NAC domain-containing protein 92 (LOC100836977), mRNA	sp|Q9FLJ2|NC100_ARATH/7e-49/NAC domain-containing protein 100 OS=Arabidopsis thaliana GN=NAC100 PE=2 SV=1	mdm:103435918/4e-17/glutathione gamma-glutamylcysteinyltransferase 1-like; K05941 glutathione gamma-glutamylcysteinyltransferase [EC:2.3.2.15]	NA	PTHR31744:SF4/2.8E-131/--	biological_process:GO:0006355//regulation of transcription, DNA-templated;cellular_component:GO:0005634//nucleus;molecular_function:GO:0003677//DNA binding;
CL8466.Contig4_All	1180	22.18	4.96	-1.4937	0.0229224	0.0845862	*	11.14	7.88	-0.522293	0.525126	0.74359	*	11.35	7.04	-0.501493	0.516734	0.759354	*	19.53	10.48	-1.70096	0.0249008	0.0925828	*	3.35	1.72	-0.904211	0.429521	0.682723	*	2.39	0.72	-1.40548	0.3129	0.600102	*	gi|475587600|gb|EMT20593.1|/1.67526e-157/NAC domain-containing protein 42 [Aegilops tauschii]	gi|960452804|ref|XM_003559325.3|/1e-164/PREDICTED: Brachypodium distachyon transcription factor JUNGBRUNNEN 1-like (LOC100833834), mRNA	sp|Q9SK55|NAC42_ARATH/4e-66/Transcription factor JUNGBRUNNEN 1 OS=Arabidopsis thaliana GN=JUB1 PE=1 SV=1	bna:106383523/9e-17/NAC domain-containing protein 89-like; K12581 CCR4-NOT transcription complex subunit 7/8	NA	PTHR31719/1.7E-155/--	biological_process:GO:0006355//regulation of transcription, DNA-templated;cellular_component:GO:0005634//nucleus;molecular_function:GO:0003677//DNA binding;
CL1981.Contig2_All	1178	34.44	9.58	-1.22805	0.0242294	0.0883478	*	17.63	23.64	0.232011	0.709549	0.830023	*	36.85	9.97	-1.77488	0.00550103	0.029549	Down	13.62	9.44	-1.25113	0.0427563	0.139953	*	16.89	12.51	-0.493318	0.423291	0.676112	*	24.93	11.06	-0.987663	0.161575	0.402956	*	gi|326502728|dbj|BAJ98992.1|/6.22341e-120/predicted protein [Hordeum vulgare subsp. vulgare]	gi|670396358|ref|XM_008680242.1|/1e-73/PREDICTED: Zea mays NAC domain-containing protein 7-like (LOC103653304), mRNA	sp|Q9FWX2|NAC7_ARATH/9e-60/NAC domain-containing protein 7 OS=Arabidopsis thaliana GN=NAC007 PE=2 SV=2	bna:106383523/5e-17/NAC domain-containing protein 89-like; K12581 CCR4-NOT transcription complex subunit 7/8	NA	PTHR31989/9.8E-114/--	NA
CL4085.Contig2_All	747	1.2	5.31	2.43338	0.0318196	0.109764	*	0	8.1	4.67962	0.00159143	0.00927769	Up	1.35	38.66	4.59037	5.7136e-07	1.27231e-05	Up	1.57	19.36	2.71738	0.00372888	0.0200864	Up	1.7	19.64	3.1973	0.000625761	0.00453879	Up	0	16.6	5.71733	3.86354e-05	0.000489894	Up	gi|357159131|ref|XP_003578349.1|/5.04332e-112/PREDICTED: NAC domain-containing protein 17-like [Brachypodium distachyon] &gt;gi|944055176|gb|KQJ90814.1| hypothetical protein BRADI_4g34022 [Brachypodium distachyon]	gi|241987339|dbj|AK334596.1|/0.0/Triticum aestivum cDNA, clone: WT010_G15, cultivar: Chinese Spring	sp|Q84K00|NAC78_ARATH/6e-56/NAC domain-containing protein 78 OS=Arabidopsis thaliana GN=NAC078 PE=2 SV=2	bna:106383523/2e-20/NAC domain-containing protein 89-like; K12581 CCR4-NOT transcription complex subunit 7/8	Rv3876/6e-07/---	PS51005/49.88/NAC domain profile.	biological_process:GO:0006355//regulation of transcription, DNA-templated;cellular_component:GO:0005634//nucleus;GO:0016021//integral component of membrane;molecular_function:GO:0003677//DNA binding;
CL3165.Contig3_All	1208	3.42	0.61	-1.42926	0.305319	0.55891	*	3.17	0.33	-2.03409	0.195197	0.407377	*	19.82	4.35	-1.57951	0.158155	0.380929	*	7.69	1.85	-2.3771	0.0255854	0.0944277	*	8.1	3.13	-1.34881	0.122561	0.306336	*	4.06	2.81	-0.533775	0.636365	0.805882	*	gi|473995766|gb|EMS52014.1|/1.25e-147/Putative NAC domain-containing protein 94 [Triticum urartu]	gi|670440445|ref|XM_008662286.1|/1e-162/PREDICTED: Zea mays NAC domain-containing protein 72 (LOC103639545), mRNA	sp|Q7EZT1|NAC67_ORYSJ/9e-45/NAC domain-containing protein 67 OS=Oryza sativa subsp. japonica GN=NAC67 PE=2 SV=1	bna:106383523/2e-18/NAC domain-containing protein 89-like; K12581 CCR4-NOT transcription complex subunit 7/8	DR0479/4e-09/---	PTHR31989:SF2/5.1E-130/--	NA
CL3255.Contig2_All	1509	2.66	2.17	0.249813	0.836418	0.918386	*	1.79	2.11	0.200704	0.888716	0.942552	*	3.03	3.95	0.201199	0.867314	0.936358	*	3.28	6.44	0.24876	0.814334	0.903599	*	5.07	14.12	1.35885	0.0607235	0.184565	*	4.43	6.6	0.48834	0.596214	0.789718	*	gi|475627138|gb|EMT33580.1|/1.00282e-123/NAC domain-containing protein 8 [Aegilops tauschii]	gi|960451841|ref|XM_010229301.2|/1e-65/PREDICTED: Brachypodium distachyon uncharacterized LOC100835793 (LOC100835793), mRNA	sp|Q6NQK2|NAC8_ARATH/8e-14/NAC domain-containing protein 8 OS=Arabidopsis thaliana GN=NAC008 PE=2 SV=1	NA	NA	PS51005/16.572/NAC domain profile.	biological_process:GO:0006351//transcription, DNA-templated;
CL21170.Contig7_All	1780	184.46	221.67	0.950418	0.131617	0.319471	*	436.67	751.57	0.738304	0.0453038	0.140809	*	1115.23	3467.08	1.81041	0.00351763	0.0205019	Up	4510.3	2143.87	-1.69112	0.00652756	0.0317297	Down	1791.99	1697.99	-0.151607	0.823835	0.907699	*	584.27	1781.92	1.68398	0.0276364	0.114018	*	gi|427776330|gb|AFY63507.1|/9.88384e-156/NAC transcription factor [Hordeum vulgare]	gi|427776329|gb|JX855805.1|/0.0/Hordeum vulgare NAC transcription factor (NAC) mRNA, complete cds	sp|Q7EZT1|NAC67_ORYSJ/3e-86/NAC domain-containing protein 67 OS=Oryza sativa subsp. japonica GN=NAC67 PE=2 SV=1	bna:106383523/1e-17/NAC domain-containing protein 89-like; K12581 CCR4-NOT transcription complex subunit 7/8	Rv3876/7e-10/---	PF02365/5.7E-6/No apical meristem (NAM) protein	biological_process:GO:0006355//regulation of transcription, DNA-templated;cellular_component:GO:0005634//nucleus;molecular_function:GO:0003677//DNA binding;
Unigene11409_All	1371	7.21	0.91	-1.71189	0.212024	0.444245	*	3.98	0.35	-2.18912	0.165065	0.366499	*	43.82	147.28	1.75233	0.0668746	0.206669	*	62.1	72.61	-0.404771	0.697824	0.823042	*	23.41	201.86	2.79555	0.00121389	0.00793819	Up	86.89	54.54	-0.497294	0.428994	0.709785	*	gi|669027746|emb|CDM81301.1|/2.72031e-133/unnamed protein product [Triticum aestivum]	gi|296044561|gb|HM037182.1|/1e-127/Triticum aestivum NAC transcription factor (NAC025) mRNA, complete cds	sp|D2SMN4|NAMB1_HORVS/9e-70/NAC transcription factor NAM-B1 OS=Hordeum vulgare subsp. spontaneum GN=NAM-B1 PE=4 SV=1	bna:106399005/5e-20/uncharacterized LOC106399005; K01054 acylglycerol lipase [EC:3.1.1.23]	DR2133/3e-08/---	PF02365/1.8E-49/No apical meristem (NAM) protein	NA
CL21170.Contig6_All	1240	29.61	46.58	1.24949	0.00235567	0.0130825	Up	32.92	67.23	0.957255	0.212834	0.433877	*	151.35	208.58	0.732429	0.381074	0.646501	*	313.27	303.06	-0.78259	0.175428	0.384397	*	243.06	143.67	-0.814877	0.159566	0.367923	*	94.3	177.57	1.07432	0.189078	0.443773	*	gi|4218535|emb|CAA09371.1|/2.81738e-118/GRAB1 protein [Triticum sp.]	gi|940378850|gb|KR814823.1|/1e-162/Triticum aestivum NAC transcription factor mRNA, complete cds	sp|Q7EZT1|NAC67_ORYSJ/2e-101/NAC domain-containing protein 67 OS=Oryza sativa subsp. japonica GN=NAC67 PE=2 SV=1	bna:106399005/1e-19/uncharacterized LOC106399005; K01054 acylglycerol lipase [EC:3.1.1.23]	NA	PTHR31719:SF4/1.9E-105/--	biological_process:GO:0006355//regulation of transcription, DNA-templated;cellular_component:GO:0005634//nucleus;molecular_function:GO:0003677//DNA binding;
Unigene34830_All	511	3.98	0	-3.03685	0.0634201	0.187045	*	1.39	0	-2.19882	0.188397	0.398748	*	5.31	0	-4.30237	0.007783	0.0391478	Down	4.61	0	-4.13341	0.0149691	0.0619361	*	8.69	0	-4.8043	0.00173847	0.0107368	Down	22.62	0	-6.0391	8.13976e-06	0.000128556	Down	gi|51702424|gb|AAU08785.1|/2.17233e-61/NAC domain transcription factor [Triticum aestivum]	gi|334353286|emb|FR819765.1|/1e-139/Hordeum vulgare subsp. vulgare mRNA for NAC transcription factor (NAC027 gene)	sp|A0SPJ6|NAMB2_TRITD/1e-49/NAC transcription factor NAM-B2 OS=Triticum turgidum subsp. durum GN=NAM-B2 PE=2 SV=1	bna:106399005/3e-22/uncharacterized LOC106399005; K01054 acylglycerol lipase [EC:3.1.1.23]	YDL140c/1e-08/---	PTHR31719/1.1E-67/--	NA
CL2833.Contig2_All	1000	21.58	0	-5.54265	7.25571e-05	0.000682833	Down	6.15	1	-1.73039	0.246742	0.479727	*	52.8	0.31	-6.16767	3.16699e-08	1.03804e-06	Down	9.99	1.66	-3.02438	0.00572033	0.028494	Down	25.41	0.35	-5.12622	3.75056e-05	0.000411697	Down	137.3	0.35	-7.49634	5.08784e-14	7.11127e-12	Down	gi|326519486|dbj|BAK00116.1|/5.26648e-74/predicted protein [Hordeum vulgare subsp. vulgare]	gi|371925004|tpe|FR821754.1|/3e-80/TPA_exp: Hordeum vulgare subsp. vulgare partial mRNA for NAC transcription factor (nac010 gene)	sp|Q52QH4|NAC68_ORYSJ/2e-35/NAC domain-containing protein 68 OS=Oryza sativa subsp. japonica GN=NAC68 PE=2 SV=1	bna:106399005/5e-13/uncharacterized LOC106399005; K01054 acylglycerol lipase [EC:3.1.1.23]	NA	PTHR31719/9.8E-51/--	biological_process:GO:0006351//transcription, DNA-templated;
CL8087.Contig7_All	1575	64.14	71.03	0.826632	0.131224	0.318866	*	15.65	76.89	2.17024	0.00171794	0.00988454	Up	34.71	118.33	1.76735	0.000172218	0.00167742	Up	22.8	123.17	1.61326	0.000624036	0.00450549	Up	21.94	121.27	2.34776	4.75588e-07	9.54615e-06	Up	49.17	111.22	1.27285	0.0720499	0.23252	*	gi|721664825|ref|XP_010235594.1|/1.57776e-111/PREDICTED: NAC domain-containing protein 92-like isoform X2 [Brachypodium distachyon] &gt;gi|944064440|gb|KQK00031.1| hypothetical protein BRADI_3g46900 [Brachypodium distachyon] &gt;gi|944064441|gb|KQK00032.1| hypothetical protein BRADI_3g46900 [Brachypodium distachyon] &gt;gi|944064442|gb|KQK00033.1| hypothetical protein BRADI_3g46900 [Brachypodium …	gi|242386463|emb|FP093916.1|/1e-121/Phyllostachys edulis cDNA clone: bphyem121f24, full insert sequence	sp|Q9FLJ2|NC100_ARATH/6e-41/NAC domain-containing protein 100 OS=Arabidopsis thaliana GN=NAC100 PE=2 SV=1	fve:101312606/2e-13/NAC domain-containing protein 66-like; K13126 polyadenylate-binding protein	Cgl1939/1e-08/---	PS51005/50.24/NAC domain profile.	NA
CL8884.Contig4_All	1385	11.21	0	-4.79524	0.00100357	0.00637918	Down	15.13	0	-5.62745	5.38312e-05	0.000512325	Down	102.99	1.24	-5.5278	5.3666e-09	2.21513e-07	Down	19.77	0.41	-5.49996	1.41642e-06	2.33332e-05	Down	9.02	1.41	-2.39745	0.0475164	0.153787	*	11.81	0	-5.12534	0.000389314	0.00349039	Down	gi|992156993|gb|KXG20943.1|/1.09315e-97/hypothetical protein SORBI_010G273700 [Sorghum bicolor]	gi|241990488|dbj|AK330645.1|/1e-129/Triticum aestivum cDNA, clone: SET4_P09, cultivar: Chinese Spring	sp|Q52QH4|NAC68_ORYSJ/3e-37/NAC domain-containing protein 68 OS=Oryza sativa subsp. japonica GN=NAC68 PE=2 SV=1	bna:106383523/2e-15/NAC domain-containing protein 89-like; K12581 CCR4-NOT transcription complex subunit 7/8	Rv3876/3e-06/---	PS51005/50.006/NAC domain profile.	NA
Unigene18721_All	794	11.88	12.92	0.769362	0.306307	0.55891	*	10.79	24.37	1.11216	0.061588	0.178086	*	48.4	151.65	1.78353	0.000858077	0.00640488	Up	172.37	100.18	-1.60275	0.00134586	0.00862352	Down	59.78	83.61	0.427207	0.355997	0.607	*	30.63	82.18	1.49815	0.0150289	0.0709619	*	gi|326514348|dbj|BAJ96161.1|/1.41051e-78/predicted protein [Hordeum vulgare subsp. vulgare]	gi|289552065|gb|GQ985329.1|/8e-99/Triticum aestivum transcription factor TaNAC4 mRNA, complete cds	sp|Q52QH4|NAC68_ORYSJ/2e-67/NAC domain-containing protein 68 OS=Oryza sativa subsp. japonica GN=NAC68 PE=2 SV=1	dosa:Os09t0572500-01/5e-06/Os09g0572500; Similar to Beta-1,4-mannan synthase.; K13680 beta-mannan synthase [EC:2.4.1.32]	NA	PTHR31719:SF4/2.1E-29/--	biological_process:GO:0006355//regulation of transcription, DNA-templated;cellular_component:GO:0005634//nucleus;molecular_function:GO:0003677//DNA binding;
Unigene15252_All	324	-	-	-	-	-	-	0.37	0	-0.592325	0.641478	0.777901	*	-	-	-	-	-	-	-	-	-	-	-	-	-	-	-	-	-	-	-	-	-	-	-	-	gi|242035867|ref|XP_002465328.1|/2.07739e-48/hypothetical protein SORBIDRAFT_01g036560 [Sorghum bicolor] &gt;gi|241919182|gb|EER92326.1| hypothetical protein SORBI_001G385800 [Sorghum bicolor]	gi|371924996|tpe|FR821745.1|/4e-83/TPA_exp: Hordeum vulgare subsp. vulgare mRNA for NAC transcription factor (nac023 gene)	sp|A0SPJ3|NAMA1_TRITD/1e-44/NAC transcription factor NAM-A1 OS=Triticum turgidum subsp. durum GN=NAM-A1 PE=2 SV=1	bna:106399005/5e-21/uncharacterized LOC106399005; K01054 acylglycerol lipase [EC:3.1.1.23]	NA	PS51005/40.554/NAC domain profile.	biological_process:GO:0006355//regulation of transcription, DNA-templated;cellular_component:GO:0005634//nucleus;molecular_function:GO:0003677//DNA binding;
CL13156.Contig1_All	1791	55.69	57.7	0.654211	0.0393451	0.129455	*	30.35	74.52	1.1788	0.000905874	0.00576755	Up	59.23	98.39	0.837642	0.0378021	0.134997	*	34.52	89.96	0.65549	0.0953059	0.25273	*	83.77	187.15	1.10143	0.00189074	0.0115121	Up	81.1	174.82	1.13322	0.00283701	0.0184997	Up	gi|357130713|ref|XP_003566991.1|/7.72874e-33/PREDICTED: uncharacterized protein LOC100830721 [Brachypodium distachyon]	NA	sp|Q84K00|NAC78_ARATH/7e-07/NAC domain-containing protein 78 OS=Arabidopsis thaliana GN=NAC078 PE=2 SV=2	NA	NA	PTHR31989:SF4/1.2E-18/--	NA
CL10404.Contig7_All	2434	143.48	0.93	-6.26682	4.2868e-16	5.00863e-14	Down	128.55	0.35	-7.53448	1.5266e-14	1.2665e-12	Down	194.08	0.31	-8.0111	1.78882e-15	3.26976e-13	Down	181.99	2.73	-6.55413	1.2749e-24	4.4328e-22	Down	197.18	0.7	-7.5797	5.82197e-19	1.76887e-16	Down	199.06	0.91	-7.0272	2.53043e-18	8.25326e-16	Down	gi|357137711|ref|XP_003570443.1|/0/PREDICTED: NAC domain-containing protein 78 [Brachypodium distachyon] &gt;gi|944065883|gb|KQK01474.1| hypothetical protein BRADI_3g56080 [Brachypodium distachyon]	gi|960479650|ref|XM_003570395.3|/0.0/PREDICTED: Brachypodium distachyon NAC domain-containing protein 78 (LOC100846718), mRNA	sp|Q84K00|NAC78_ARATH/3e-78/NAC domain-containing protein 78 OS=Arabidopsis thaliana GN=NAC078 PE=2 SV=2	bna:106383523/3e-16/NAC domain-containing protein 89-like; K12581 CCR4-NOT transcription complex subunit 7/8	Cgl1939/7e-08/---	PS51005/55.516/NAC domain profile.	biological_process:GO:0006355//regulation of transcription, DNA-templated;cellular_component:GO:0005634//nucleus;GO:0016021//integral component of membrane;molecular_function:GO:0003677//DNA binding;
CL1441.Contig20_All	1766	0	20.21	6.32307	2.12742e-06	3.18689e-05	Up	0	14.83	5.39797	0.00014758	0.00122208	Up	0	104.59	7.99128	3.72279e-09	1.60388e-07	Up	0	51.07	6.85885	8.43959e-07	1.48959e-05	Up	0	118.53	8.03481	4.36009e-10	2.0922e-08	Up	0.69	122.1	6.60687	9.07074e-10	4.59227e-08	Up	gi|326527701|dbj|BAK08125.1|/3.70804e-88/predicted protein [Hordeum vulgare subsp. vulgare]	gi|960462607|ref|XM_003568377.3|/0.0/PREDICTED: Brachypodium distachyon NAC domain-containing protein 48 (LOC100826656), mRNA	sp|Q7F2L3|NAC48_ORYSJ/4e-61/NAC domain-containing protein 48 OS=Oryza sativa subsp. japonica GN=NAC48 PE=2 SV=1	bna:106399005/8e-20/uncharacterized LOC106399005; K01054 acylglycerol lipase [EC:3.1.1.23]	NA	PTHR31719/8.2E-80/--	biological_process:GO:0006351//transcription, DNA-templated;
Unigene5197_All	1921	92.07	60.84	-0.000453009	0.998947	0.999367	*	77.9	68.72	-0.242619	0.632683	0.777901	*	105.81	389.74	2.04866	0.00415587	0.0235118	Up	634.84	257.78	-1.89358	0.00320284	0.0177332	Down	300.43	194.35	-0.678498	0.333285	0.583868	*	218.11	294.62	0.644858	0.47787	0.73681	*	gi|326522751|dbj|BAJ88421.1|/4.02735e-160/predicted protein [Hordeum vulgare subsp. vulgare] &gt;gi|371924995|tpe|CBZ41156.1| TPA: NAC transcription factor [Hordeum vulgare subsp. vulgare]	gi|371924994|tpe|FR821742.1|/0.0/TPA_exp: Hordeum vulgare subsp. vulgare mRNA for NAC transcription factor (nac020 gene)	sp|Q53NF7|NAC71_ORYSJ/2e-125/NAC domain-containing protein 71 OS=Oryza sativa subsp. japonica GN=NAC71 PE=2 SV=1	bna:106383523/2e-15/NAC domain-containing protein 89-like; K12581 CCR4-NOT transcription complex subunit 7/8	YPO2725/4e-06/---	PTHR31719:SF4/2.2E-120/--	biological_process:GO:0006351//transcription, DNA-templated;
CL8884.Contig7_All	1374	40.04	17.05	-0.537853	0.424303	0.6722	*	46.51	43.74	-0.00974796	0.989689	0.99911	*	453.49	244.21	-0.519474	0.520252	0.762661	*	67.28	118.7	0.0712275	0.867953	0.934494	*	63.4	175.08	1.33829	0.0194563	0.0770464	*	66.09	89.8	0.441919	0.593425	0.789718	*	gi|992156993|gb|KXG20943.1|/1.27541e-98/hypothetical protein SORBI_010G273700 [Sorghum bicolor]	gi|241990488|dbj|AK330645.1|/1e-142/Triticum aestivum cDNA, clone: SET4_P09, cultivar: Chinese Spring	sp|Q52QH4|NAC68_ORYSJ/6e-37/NAC domain-containing protein 68 OS=Oryza sativa subsp. japonica GN=NAC68 PE=2 SV=1	bna:106383523/9e-16/NAC domain-containing protein 89-like; K12581 CCR4-NOT transcription complex subunit 7/8	DR2133/5e-07/---	PTHR31989:SF2/8.5E-134/--	biological_process:GO:0006351//transcription, DNA-templated;
CL5565.Contig7_All	1412	1.11	2.75	1.53784	0.224492	0.457927	*	0.66	2.42	1.36584	0.31705	0.561935	*	1.01	3.25	1.50124	0.24834	0.503006	*	1.93	12.67	1.81138	0.138838	0.328022	*	6.38	13.65	1.00399	0.165339	0.374551	*	6.87	10.23	0.466402	0.608272	0.789718	*	gi|326502284|dbj|BAJ95205.1|/2.83048e-133/predicted protein [Hordeum vulgare subsp. vulgare]	gi|721667343|ref|XM_003572876.2|/1e-137/PREDICTED: Brachypodium distachyon NAC domain-containing protein 92 (LOC100836977), mRNA	sp|Q84TE6|NAC22_ARATH/5e-50/NAC domain-containing protein 21/22 OS=Arabidopsis thaliana GN=NAC021 PE=1 SV=2	bna:106383523/2e-17/NAC domain-containing protein 89-like; K12581 CCR4-NOT transcription complex subunit 7/8	NA	PF02365/1.8E-45/No apical meristem (NAM) protein	biological_process:GO:0006351//transcription, DNA-templated;
Unigene10895_All	1714	17.42	11.14	-0.00445058	0.994335	0.996724	*	4.62	12.84	1.36062	0.186955	0.397347	*	113	243.63	1.29623	0.028521	0.10877	*	68.38	118.06	0.0308853	0.942202	0.968386	*	51.32	143.24	1.34704	0.0287355	0.104409	*	85.78	115.82	0.528942	0.278074	0.562529	*	gi|357112403|ref|XP_003557998.1|/1.2428e-157/PREDICTED: NAC transcription factor NAM-B1-like [Brachypodium distachyon] &gt;gi|944086515|gb|KQK21867.1| hypothetical protein BRADI_1g63600 [Brachypodium distachyon]	gi|151419706|dbj|AK251058.1|/0.0/Hordeum vulgare subsp. vulgare cDNA clone: FLbaf97a05, mRNA sequence	sp|D2SMN4|NAMB1_HORVS/1e-71/NAC transcription factor NAM-B1 OS=Hordeum vulgare subsp. spontaneum GN=NAM-B1 PE=4 SV=1	bna:106399005/1e-21/uncharacterized LOC106399005; K01054 acylglycerol lipase [EC:3.1.1.23]	DR2133/5e-06/---	PS51005/61.691/NAC domain profile.	biological_process:GO:0006355//regulation of transcription, DNA-templated;cellular_component:GO:0005634//nucleus;molecular_function:GO:0003677//DNA binding;
CL9235.Contig2_All	1360	38.9	0	-6.39064	1.32809e-06	2.11325e-05	Down	29.84	0	-6.44447	1.29244e-06	1.97053e-05	Down	41.15	0	-6.942	3.73703e-07	8.80105e-06	Down	46.06	0	-7.66184	1.44449e-08	4.03855e-07	Down	63.79	0.35	-6.53151	1.37158e-09	5.73016e-08	Down	94.42	0	-7.86869	1.38723e-10	8.71829e-09	Down	gi|474005573|gb|EMS52427.1|/5.41309e-158/NAC domain-containing protein 21/22 [Triticum urartu]	gi|292659253|gb|HM027572.1|/0.0/Triticum aestivum NAC transcription factor 7 (NAC7) mRNA, complete cds	sp|Q84TE6|NAC22_ARATH/3e-69/NAC domain-containing protein 21/22 OS=Arabidopsis thaliana GN=NAC021 PE=1 SV=2	bna:106383523/3e-18/NAC domain-containing protein 89-like; K12581 CCR4-NOT transcription complex subunit 7/8	NA	PF02365/8.3E-48/No apical meristem (NAM) protein	NA
Unigene51763_All	1591	9.86	4.98	-0.385213	0.63854	0.806734	*	12.69	3.16	-2.01348	0.0139843	0.055659	*	5.25	4.27	-0.244217	0.849887	0.926386	*	10.59	18.33	0.188391	0.891112	0.946935	*	58.48	39.9	-0.557748	0.374145	0.622743	*	23.9	34.12	0.448946	0.463967	0.724101	*	gi|473786966|gb|EMS46240.1|/4.9221e-145/NAC domain-containing protein 43 [Triticum urartu]	gi|151426026|dbj|AK248449.1|/0.0/Hordeum vulgare subsp. vulgare cDNA clone: FLbaf176e18, mRNA sequence	sp|Q84WP6|NAC43_ARATH/6e-81/NAC domain-containing protein 43 OS=Arabidopsis thaliana GN=NAC043 PE=2 SV=2	bna:106383523/2e-15/NAC domain-containing protein 89-like; K12581 CCR4-NOT transcription complex subunit 7/8	NA	PS51005/50.24/NAC domain profile.	NA
Unigene7293_All	237	1.43	0	-2.06784	0.213461	0.446228	*	0.74	0	-1.03376	0.489762	0.709907	*	2.78	0.31	-2.20506	0.136015	0.342219	*	4.19	0	-4.66556	0.00349071	0.0190236	Down	2	0.35	-1.71969	0.287022	0.539086	*	1.03	0	-2.00089	0.226871	0.493797	*	gi|51702426|gb|AAU08786.1|/8.53844e-31/NAC domain transcription factor [Triticum aestivum] &gt;gi|293631987|gb|ADE59455.1| NAC transcription factor 2A [Triticum aestivum] &gt;gi|371941857|gb|AEX60737.1| stress-induced NAC transcription factor [Triticum aestivum]	gi|293631988|gb|GQ231951.1|/5e-54/Triticum aestivum chromosome 5B NAC transcription factor 2B (NAC2B) gene, complete cds	sp|Q52QH4|NAC68_ORYSJ/2e-26/NAC domain-containing protein 68 OS=Oryza sativa subsp. japonica GN=NAC68 PE=2 SV=1	bna:106383523/3e-09/NAC domain-containing protein 89-like; K12581 CCR4-NOT transcription complex subunit 7/8	NA	PF02365/2.0E-18/No apical meristem (NAM) protein	biological_process:GO:0006355//regulation of transcription, DNA-templated;cellular_component:GO:0005634//nucleus;molecular_function:GO:0003677//DNA binding;
CL1441.Contig6_All	1785	6.23	23.51	2.26087	0.00231415	0.012895	Up	10.02	12.65	0.25283	0.759305	0.864314	*	25.43	108.2	2.15314	0.00297338	0.0178456	Up	88.53	34.42	-2.05458	0.000954573	0.00644991	Down	55.08	101.7	0.817042	0.037318	0.128124	*	31.92	124.67	2.053	0.0126233	0.0618693	*	gi|326527701|dbj|BAK08125.1|/3.01731e-154/predicted protein [Hordeum vulgare subsp. vulgare]	gi|960462607|ref|XM_003568377.3|/0.0/PREDICTED: Brachypodium distachyon NAC domain-containing protein 48 (LOC100826656), mRNA	sp|Q7F2L3|NAC48_ORYSJ/2e-126/NAC domain-containing protein 48 OS=Oryza sativa subsp. japonica GN=NAC48 PE=2 SV=1	bna:106399005/5e-20/uncharacterized LOC106399005; K01054 acylglycerol lipase [EC:3.1.1.23]	DR2133/7e-07/---	PTHR31719:SF4/9.8E-177/--	biological_process:GO:0006355//regulation of transcription, DNA-templated;cellular_component:GO:0005634//nucleus;molecular_function:GO:0003677//DNA binding;
Unigene6132_All	1595	0.38	0	-0.563128	0.653474	0.806734	*	3.19	1.36	-0.924955	0.48335	0.709907	*	3.78	5.04	0.583089	0.591227	0.79401	*	2.79	4.91	0.012921	0.990353	0.994415	*	1.67	5.94	1.34926	0.332278	0.582595	*	2.75	3.64	0.454841	0.653951	0.818172	*	gi|992271450|gb|EES00142.2|/9.7225e-117/hypothetical protein SORBI_003G035100 [Sorghum bicolor]	gi|960470346|ref|XM_010233325.2|/1e-154/PREDICTED: Brachypodium distachyon NAC domain-containing protein 73-like (LOC100844870), transcript variant X8, mRNA	sp|Q6NQK2|NAC8_ARATH/7e-56/NAC domain-containing protein 8 OS=Arabidopsis thaliana GN=NAC008 PE=2 SV=1	NA	NA	PS51005/32.884/NAC domain profile.	cellular_component:GO:0016023//cytoplasmic, membrane-bounded vesicle;
CL2833.Contig5_All	1309	169.34	121.52	0.201906	0.643816	0.806734	*	79.88	179.92	1.03825	0.000411456	0.0029486	Up	142.22	162.42	0.0739114	0.906955	0.959977	*	29.44	184.33	1.73152	0.002037	0.0121956	Up	32.01	66.44	0.962264	0.0313013	0.11172	*	119.23	87.97	-0.303887	0.633487	0.803775	*	gi|371925005|tpe|CBZ41168.1|/1.63391e-71/TPA: NAC transcription factor, partial [Hordeum vulgare subsp. vulgare]	gi|371925004|tpe|FR821754.1|/2e-66/TPA_exp: Hordeum vulgare subsp. vulgare partial mRNA for NAC transcription factor (nac010 gene)	sp|Q52QH4|NAC68_ORYSJ/3e-34/NAC domain-containing protein 68 OS=Oryza sativa subsp. japonica GN=NAC68 PE=2 SV=1	bna:106399005/1e-11/uncharacterized LOC106399005; K01054 acylglycerol lipase [EC:3.1.1.23]	NA	PF02365/8.9E-35/No apical meristem (NAM) protein	biological_process:GO:0006351//transcription, DNA-templated;
Unigene14227_All	912	7.03	11.43	1.22178	0.241659	0.481057	*	9.3	18.32	0.906547	0.17416	0.380031	*	41.95	132.35	1.77041	0.000747979	0.005718	Up	125.18	93.85	-1.24363	0.0124098	0.0532654	*	45.87	70.37	0.564036	0.2074	0.43909	*	22.29	83.58	1.97915	0.00480305	0.0284151	Up	gi|326514348|dbj|BAJ96161.1|/3.96434e-86/predicted protein [Hordeum vulgare subsp. vulgare]	gi|289552065|gb|GQ985329.1|/1e-124/Triticum aestivum transcription factor TaNAC4 mRNA, complete cds	sp|Q52QH4|NAC68_ORYSJ/2e-73/NAC domain-containing protein 68 OS=Oryza sativa subsp. japonica GN=NAC68 PE=2 SV=1	bna:106383523/3e-07/NAC domain-containing protein 89-like; K12581 CCR4-NOT transcription complex subunit 7/8	NA	PS51005/25.304/NAC domain profile.	biological_process:GO:0006355//regulation of transcription, DNA-templated;cellular_component:GO:0005634//nucleus;molecular_function:GO:0003677//DNA binding;
CL19975.Contig3_All	1978	22.54	7.45	-0.956225	0.152553	0.354758	*	9	18.82	0.983157	0.123194	0.297844	*	22.46	18.11	-0.305333	0.590327	0.79401	*	8.36	19.76	0.510017	0.386609	0.628535	*	9.47	10.29	0.0759243	0.903885	0.953761	*	13.02	9.53	-0.40433	0.565641	0.789718	*	gi|721618973|ref|XP_010228157.1|/0/PREDICTED: protein NTM1-like 9 [Brachypodium distachyon] &gt;gi|944084750|gb|KQK20102.1| hypothetical protein BRADI_1g52480 [Brachypodium distachyon]	gi|960453839|ref|XM_010229855.2|/1e-129/PREDICTED: Brachypodium distachyon protein NTM1-like 9 (LOC100845355), mRNA	sp|Q7GCL7|NAC74_ORYSJ/2e-37/NAC domain-containing protein 74 OS=Oryza sativa subsp. japonica GN=NAC74 PE=2 SV=1	bna:106383523/9e-18/NAC domain-containing protein 89-like; K12581 CCR4-NOT transcription complex subunit 7/8	NA	PTHR31989:SF5/8.1E-95/--	NA
CL19975.Contig8_All	1999	36.99	28.6	0.268024	0.573349	0.79585	*	20.34	53.88	1.25578	0.00434123	0.0214066	Up	34.89	49.97	0.451351	0.40079	0.666961	*	23.02	76.41	0.916965	0.0278788	0.100945	*	23.84	42.14	0.762476	0.136952	0.330784	*	28.45	36.32	0.353057	0.476856	0.735902	*	gi|721618973|ref|XP_010228157.1|/0/PREDICTED: protein NTM1-like 9 [Brachypodium distachyon] &gt;gi|944084750|gb|KQK20102.1| hypothetical protein BRADI_1g52480 [Brachypodium distachyon]	gi|960453839|ref|XM_010229855.2|/1e-126/PREDICTED: Brachypodium distachyon protein NTM1-like 9 (LOC100845355), mRNA	sp|Q7GCL7|NAC74_ORYSJ/5e-38/NAC domain-containing protein 74 OS=Oryza sativa subsp. japonica GN=NAC74 PE=2 SV=1	bna:106383523/1e-17/NAC domain-containing protein 89-like; K12581 CCR4-NOT transcription complex subunit 7/8	NA	PF02365/1.9E-44/No apical meristem (NAM) protein	NA
Unigene21722_All	1444	7.93	26.83	2.16797	0.00251287	0.0138146	Up	7.81	21.35	1.30803	0.0245723	0.0873852	*	27.16	71.61	1.50621	0.0378099	0.135022	*	71.11	41.45	-1.38103	0.0569327	0.173499	*	84.68	116.84	0.401955	0.276396	0.527069	*	42.02	130.97	1.72947	0.0158019	0.0740289	*	gi|326527701|dbj|BAK08125.1|/4.98707e-133/predicted protein [Hordeum vulgare subsp. vulgare]	gi|733397099|gb|KM820890.1|/1e-154/Triticum aestivum cultivar Chinese Spring NAC transcription factor NAM-D2 (NAM-D2) mRNA, complete cds	sp|Q7F2L3|NAC48_ORYSJ/2e-109/NAC domain-containing protein 48 OS=Oryza sativa subsp. japonica GN=NAC48 PE=2 SV=1	bna:106399005/2e-25/uncharacterized LOC106399005; K01054 acylglycerol lipase [EC:3.1.1.23]	DR2133/8e-08/---	PF02365/1.2E-51/No apical meristem (NAM) protein	biological_process:GO:0006355//regulation of transcription, DNA-templated;cellular_component:GO:0005634//nucleus;molecular_function:GO:0003677//DNA binding;
CL3532.Contig7_All	1690	87.06	0	-7.45436	2.10149e-09	7.06551e-08	Down	48.76	0.36	-6.15112	2.46402e-08	5.89906e-07	Down	39.85	0.39	-5.19058	0.000283961	0.00254935	Down	44.39	1.19	-5.59563	2.93739e-11	1.47823e-09	Down	24.71	0	-6.21501	9.07903e-06	0.000121307	Down	32.33	0	-6.3799	1.97801e-06	3.82317e-05	Down	gi|475613491|gb|EMT28787.1|/2.08032e-64/Chaperone protein dnaJ 10 [Aegilops tauschii]	gi|960484241|ref|XM_003578509.3|/6e-15/PREDICTED: Brachypodium distachyon uncharacterized LOC100842183 (LOC100842183), mRNA	NA	NA	NA	PS51005/12.719/NAC domain profile.	NA
CL20990.Contig10_All	1611	16.04	4.53	-1.05181	0.268384	0.517872	*	6.01	10.3	0.768956	0.387686	0.626071	*	27.01	101.39	1.98684	0.000663156	0.00516671	Up	49.61	42.4	-1.04516	0.0340648	0.117872	*	32	53.3	0.636614	0.309508	0.56203	*	64.17	47.07	-0.266168	0.695472	0.845906	*	gi|371924997|tpe|CBZ41159.1|/4.10871e-147/TPA: NAC transcription factor [Hordeum vulgare subsp. vulgare]	gi|371924996|tpe|FR821745.1|/1e-125/TPA_exp: Hordeum vulgare subsp. vulgare mRNA for NAC transcription factor (nac023 gene)	sp|Q52QH4|NAC68_ORYSJ/2e-73/NAC domain-containing protein 68 OS=Oryza sativa subsp. japonica GN=NAC68 PE=2 SV=1	bna:106399005/2e-21/uncharacterized LOC106399005; K01054 acylglycerol lipase [EC:3.1.1.23]	DRA0210/1e-06/---	PS51005/61.295/NAC domain profile.	biological_process:GO:0006351//transcription, DNA-templated;
CL557.Contig2_All	1476	9.28	5.53	-0.0740967	0.946353	0.97328	*	13.28	4.89	-1.26031	0.179307	0.386836	*	9.1	6.31	-0.339487	0.819408	0.910684	*	24.74	21.52	-0.615101	0.566651	0.759235	*	103.38	12.73	-2.99636	3.24876e-09	1.2204e-07	Down	25.99	33.3	0.243483	0.768735	0.889768	*	gi|326500010|dbj|BAJ90840.1|/0/predicted protein [Hordeum vulgare subsp. vulgare] &gt;gi|326530876|dbj|BAK01236.1| predicted protein [Hordeum vulgare subsp. vulgare]	gi|241988066|dbj|AK335323.1|/0.0/Triticum aestivum cDNA, clone: WT012_J21, cultivar: Chinese Spring	sp|Q6NQK2|NAC8_ARATH/1e-56/NAC domain-containing protein 8 OS=Arabidopsis thaliana GN=NAC008 PE=2 SV=1	vcn:VOLCADRAFT_117048/3e-09/hypothetical protein; K13172 serine/arginine repetitive matrix protein 2	NA	PTHR31079/2.4E-211/--	biological_process:GO:2000652//regulation of secondary cell wall biogenesis;GO:0045893//positive regulation of transcription, DNA-templated;cellular_component:GO:0005634//nucleus;molecular_function:GO:0044212//transcription regulatory region DNA binding;
CL3483.Contig13_All	1518	53.56	52.19	0.571233	0.0806295	0.224184	*	31.89	44.15	0.353239	0.398044	0.636209	*	82.94	57.32	-0.490766	0.271742	0.534445	*	56.44	113.38	0.172177	0.707328	0.830455	*	53.94	41.08	-0.456889	0.514968	0.743523	*	100.1	52.57	-0.791538	0.241361	0.513653	*	gi|52352767|gb|AAU43824.1|/0/NAC transcription factor [Hordeum vulgare subsp. vulgare]	gi|52352766|gb|AY672069.1|/0.0/Hordeum vulgare subsp. vulgare NAC transcription factor mRNA, complete cds	sp|Q9ZVH0|FEZ_ARATH/2e-49/Protein FEZ OS=Arabidopsis thaliana GN=FEZ PE=2 SV=1	bna:106383523/1e-16/NAC domain-containing protein 89-like; K12581 CCR4-NOT transcription complex subunit 7/8	NA	PTHR31719/6.5E-80/--	biological_process:GO:0006351//transcription, DNA-templated;
Unigene14985_All	1705	0	5	4.06856	0.0094778	0.0415052	Up	0	14.68	5.50811	8.37752e-05	0.000750832	Up	0	12.69	5.56195	0.00016335	0.00160533	Up	0	13.24	4.50836	0.00643829	0.0313843	Up	0.67	28.76	4.82308	1.13954e-06	2.03436e-05	Up	0	23.05	6.02502	1.02983e-05	0.000157511	Up	gi|357123773|ref|XP_003563582.1|/2.03906e-152/PREDICTED: plant UBX domain-containing protein 4-like [Brachypodium distachyon] &gt;gi|944082229|gb|KQK17581.1| hypothetical protein BRADI_1g35470 [Brachypodium distachyon]	gi|960449639|ref|XM_003563534.3|/0.0/PREDICTED: Brachypodium distachyon plant UBX domain-containing protein 4-like (LOC100842315), mRNA	sp|Q7Y175|UBAX1_ARATH/4e-49/UBA and UBX domain-containing protein At4g15410 OS=Arabidopsis thaliana GN=At4g15410 PE=1 SV=1	bdi:100842315/4e-153/plant UBX domain-containing protein 4-like; K14012 UBX domain-containing protein 1	YKL032c/5e-10/---	PTHR23333/9.5E-69/--	biological_process:GO:0061025//membrane fusion;GO:0043161//proteasome-mediated ubiquitin-dependent protein catabolic process;GO:0007030//Golgi organization;GO:0031468//nuclear envelope reassembly;cellular_component:GO:0005634//nucleus;GO:0005829//cytosol;molecular_function:GO:0043130//ubiquitin binding;
CL9802.Contig5_All	2651	360.37	220.49	-0.100781	0.697111	0.8271	*	208.2	260.8	0.195323	0.534714	0.752576	*	350.17	389.13	0.285487	0.501513	0.745266	*	344.5	378.64	-0.621558	0.0206576	0.0798296	*	295.02	527.87	0.780433	0.0347622	0.121071	*	270.91	435.39	0.754764	0.0706798	0.229242	*	gi|188593543|dbj|BAG32519.1|/0/transcription factor [Hordeum vulgare subsp. vulgare]	gi|188593542|dbj|AB362161.1|/0.0/Hordeum vulgare subsp. vulgare mRNA for transcription factor, complete cds	sp|Q84K00|NAC78_ARATH/2e-65/NAC domain-containing protein 78 OS=Arabidopsis thaliana GN=NAC078 PE=2 SV=2	bna:106383523/8e-25/NAC domain-containing protein 89-like; K12581 CCR4-NOT transcription complex subunit 7/8	NA	PF02365/5.2E-47/No apical meristem (NAM) protein	molecular_function:GO:0043565//sequence-specific DNA binding;GO:0003700//transcription factor activity, sequence-specific DNA binding;
CL16048.Contig2_All	695	0.73	0	-1.39667	0.383919	0.643296	*	2.18	0.33	-1.51549	0.349667	0.595507	*	0.69	1.31	0.762676	0.63242	0.79401	*	5.96	3.45	-1.25481	0.238116	0.472054	*	3.37	2.78	-0.302508	0.812418	0.900783	*	7.11	3.77	-0.78921	0.518346	0.772587	*	gi|475519775|gb|EMT06396.1|/8.30924e-63/NAC domain-containing protein 8 [Aegilops tauschii]	gi|960475348|ref|XM_003572630.3|/9e-49/PREDICTED: Brachypodium distachyon NAC domain-containing protein 8-like (LOC100824405), mRNA	sp|Q6NQK2|NAC8_ARATH/7e-23/NAC domain-containing protein 8 OS=Arabidopsis thaliana GN=NAC008 PE=2 SV=1	NA	NA	PTHR31079:SF2/5.7E-54/--	cellular_component:GO:0005739//mitochondrion;
CL20990.Contig7_All	2027	32.68	0.29	-5.0755	6.70894e-06	8.67149e-05	Down	15.39	0	-5.66027	4.71127e-05	0.000456601	Down	63.48	9.13	-2.34747	0.0123006	0.0563462	*	26.28	5.68	-2.9166	6.40807e-05	0.000647449	Down	73.1	11.8	-2.59757	0.000187543	0.00163693	Down	205.09	3.82	-5.56388	1.77167e-20	8.3773e-18	Down	gi|371924997|tpe|CBZ41159.1|/2.11488e-82/TPA: NAC transcription factor [Hordeum vulgare subsp. vulgare]	gi|371924996|tpe|FR821745.1|/0.0/TPA_exp: Hordeum vulgare subsp. vulgare mRNA for NAC transcription factor (nac023 gene)	sp|Q8H4S4|NAC10_ORYSJ/1e-60/NAC transcription factor ONAC010 OS=Oryza sativa subsp. japonica GN=ONAC010 PE=2 SV=1	bna:106399005/6e-20/uncharacterized LOC106399005; K01054 acylglycerol lipase [EC:3.1.1.23]	YPO2725/8e-09/---	PS51005/55.174/NAC domain profile.	biological_process:GO:0006355//regulation of transcription, DNA-templated;cellular_component:GO:0005634//nucleus;molecular_function:GO:0003677//DNA binding;
CL6466.Contig11_All	1826	7.5	2.49	-0.785947	0.493062	0.733851	*	2.11	15.85	2.63962	0.00308319	0.0161236	Up	8.29	32.52	2.08364	0.00836036	0.041425	Up	7.06	11.75	-0.0594116	0.966243	0.980991	*	6.11	16.46	1.32898	0.0750873	0.215938	*	6.4	15.34	1.22098	0.286347	0.573618	*	gi|475589062|gb|EMT21053.1|/0/NAC domain-containing protein 8 [Aegilops tauschii]	gi|960462273|ref|XM_010229467.2|/0.0/PREDICTED: Brachypodium distachyon NAC domain-containing protein 8 (LOC100834693), mRNA	sp|Q6NQK2|NAC8_ARATH/1e-118/NAC domain-containing protein 8 OS=Arabidopsis thaliana GN=NAC008 PE=2 SV=1	NA	NA	PF02365/9.0E-32/No apical meristem (NAM) protein	NA
CL4085.Contig3_All	2523	90.55	51.1	-0.204398	0.522425	0.751075	*	50.02	82.29	0.645572	0.0960072	0.247686	*	117.34	205.09	0.981542	0.061618	0.195129	*	116.72	128.44	-0.534417	0.208176	0.430534	*	83.86	132.17	0.589921	0.146951	0.348703	*	60.1	126.07	1.18896	0.0727045	0.234248	*	gi|326508056|dbj|BAJ86771.1|/0/predicted protein [Hordeum vulgare subsp. vulgare]	gi|241987339|dbj|AK334596.1|/0.0/Triticum aestivum cDNA, clone: WT010_G15, cultivar: Chinese Spring	sp|Q84K00|NAC78_ARATH/5e-56/NAC domain-containing protein 78 OS=Arabidopsis thaliana GN=NAC078 PE=2 SV=2	bna:106383523/1e-19/NAC domain-containing protein 89-like; K12581 CCR4-NOT transcription complex subunit 7/8	Rv3876/2e-09/---	PF02365/6.7E-43/No apical meristem (NAM) protein	biological_process:GO:0006355//regulation of transcription, DNA-templated;cellular_component:GO:0005634//nucleus;GO:0016021//integral component of membrane;molecular_function:GO:0003677//DNA binding;
CL9141.Contig9_All	3495	133.57	75.35	-0.197993	0.537638	0.763525	*	117.14	119.97	-0.046408	0.876156	0.934396	*	287.76	575.47	1.22474	0.0695234	0.212569	*	618.75	554.69	-0.797584	0.250901	0.489779	*	516.09	494.38	-0.127396	0.82829	0.910401	*	203.49	367.89	0.966127	0.0931854	0.278554	*	gi|326512844|dbj|BAK03329.1|/0/predicted protein [Hordeum vulgare subsp. vulgare]	gi|960470150|ref|XM_003569505.3|/0.0/PREDICTED: Brachypodium distachyon auxin-responsive protein IAA5 (LOC100834918), mRNA	sp|Q0JKG7|IAA5_ORYSJ/3e-111/Auxin-responsive protein IAA5 OS=Oryza sativa subsp. japonica GN=IAA5 PE=2 SV=1	bdi:100834918/7e-123/auxin-responsive protein IAA5; K14484 auxin-responsive protein IAA	Rv3876/3e-16/---	PS51005/28.329/NAC domain profile.	biological_process:GO:0006355//regulation of transcription, DNA-templated;GO:0009734//auxin-activated signaling pathway;cellular_component:GO:0005634//nucleus;
CL21112.Contig4_All	892	3.8	3.47	0.373439	0.708073	0.834807	*	4.2	3.47	-0.210956	0.878502	0.935811	*	4.52	9.21	1.17414	0.220021	0.47285	*	15.77	5	-2.26499	0.00156398	0.00978236	Down	11.09	11.09	-0.0795025	0.909784	0.957424	*	9.96	15.7	0.821677	0.40721	0.689639	*	gi|223950037|gb|ACN29102.1|/9.21285e-48/unknown [Zea mays] &gt;gi|414879368|tpg|DAA56499.1| TPA: putative NAC domain transcription factor superfamily protein [Zea mays]	gi|960462607|ref|XM_003568377.3|/1e-107/PREDICTED: Brachypodium distachyon NAC domain-containing protein 48 (LOC100826656), mRNA	sp|Q7F2L3|NAC48_ORYSJ/5e-47/NAC domain-containing protein 48 OS=Oryza sativa subsp. japonica GN=NAC48 PE=2 SV=1	bna:106383523/3e-16/NAC domain-containing protein 89-like; K12581 CCR4-NOT transcription complex subunit 7/8	NA	PF02365/1.2E-27/No apical meristem (NAM) protein	biological_process:GO:0006355//regulation of transcription, DNA-templated;cellular_component:GO:0005634//nucleus;molecular_function:GO:0003677//DNA binding;
CL19975.Contig4_All	2000	35.51	11.12	-1.01529	0.0417193	0.135554	*	16.51	25.11	0.485221	0.332216	0.579584	*	20.16	23.29	0.179112	0.767728	0.882826	*	18.36	29.57	-0.0829955	0.858041	0.928953	*	21.59	17.88	-0.318634	0.523209	0.750755	*	21.06	15.02	-0.420756	0.466614	0.726266	*	gi|721618973|ref|XP_010228157.1|/0/PREDICTED: protein NTM1-like 9 [Brachypodium distachyon] &gt;gi|944084750|gb|KQK20102.1| hypothetical protein BRADI_1g52480 [Brachypodium distachyon]	gi|960453839|ref|XM_010229855.2|/1e-126/PREDICTED: Brachypodium distachyon protein NTM1-like 9 (LOC100845355), mRNA	sp|Q7GCL7|NAC74_ORYSJ/3e-37/NAC domain-containing protein 74 OS=Oryza sativa subsp. japonica GN=NAC74 PE=2 SV=1	bna:106383523/1e-17/NAC domain-containing protein 89-like; K12581 CCR4-NOT transcription complex subunit 7/8	NA	PF02365/1.9E-44/No apical meristem (NAM) protein	NA
Unigene27068_All	1665	-	-	-	-	-	-	-	-	-	-	-	-	7.34	0	-4.65482	0.00336705	0.0197886	Down	0.61	0.36	-0.59872	0.739088	0.852011	*	112.05	0.35	-7.22679	1.74766e-11	1.1793e-09	Down	101.79	0.36	-6.98614	3.87813e-11	2.81315e-09	Down	gi|296044562|gb|ADG85701.1|/8.26755e-66/NAC transcription factor [Triticum aestivum]	gi|296044561|gb|HM037182.1|/9e-88/Triticum aestivum NAC transcription factor (NAC025) mRNA, complete cds	sp|A0SPJ6|NAMB2_TRITD/1e-52/NAC transcription factor NAM-B2 OS=Triticum turgidum subsp. durum GN=NAM-B2 PE=2 SV=1	bna:106383523/9e-16/NAC domain-containing protein 89-like; K12581 CCR4-NOT transcription complex subunit 7/8	NA	PF02365/8.3E-47/No apical meristem (NAM) protein	biological_process:GO:0009987//cellular process;GO:0048731//system development;
Unigene45654_All	808	-	-	-	-	-	-	0.74	0	-1.03376	0.489762	0.709907	*	0	0.39	0.655622	0.637617	0.79401	*	0.66	0	-1.36317	0.423287	0.656896	*	5.38	2.69	-0.890804	0.421459	0.674111	*	3.75	4.25	0.0761291	0.94423	0.983594	*	gi|334353291|emb|CBZ39287.1|/2.53626e-99/NAC transcription factor [Hordeum vulgare subsp. vulgare]	gi|334353290|emb|FR819767.1|/0.0/Hordeum vulgare subsp. vulgare mRNA for NAC transcription factor (NAC026 gene)	sp|D2SMN4|NAMB1_HORVS/2e-31/NAC transcription factor NAM-B1 OS=Hordeum vulgare subsp. spontaneum GN=NAM-B1 PE=4 SV=1	bna:106399005/3e-12/uncharacterized LOC106399005; K01054 acylglycerol lipase [EC:3.1.1.23]	NA	PS51005/40.212/NAC domain profile.	biological_process:GO:0043067//regulation of programmed cell death;GO:0010089//xylem development;GO:0006355//regulation of transcription, DNA-templated;GO:0048367//shoot system development;cellular_component:GO:0005634//nucleus;molecular_function:GO:0003677//DNA binding;
CL8087.Contig2_All	1072	51.32	0.66	-4.98408	1.99997e-06	3.01972e-05	Down	22.6	0.67	-4.34929	6.66673e-05	0.000616413	Down	79.01	0.93	-5.76498	6.92461e-12	5.94915e-10	Down	85.52	0	-8.48219	4.52365e-11	2.20462e-09	Down	64.29	1.06	-5.49588	2.4168e-09	9.41558e-08	Down	84.18	1.61	-5.28624	6.99054e-13	7.67954e-11	Down	gi|357150636|ref|XP_003575526.1|/2.78608e-100/PREDICTED: NAC domain-containing protein 83 [Brachypodium distachyon] &gt;gi|944051116|gb|KQJ86754.1| hypothetical protein BRADI_4g07527 [Brachypodium distachyon]	gi|242386463|emb|FP093916.1|/1e-138/Phyllostachys edulis cDNA clone: bphyem121f24, full insert sequence	sp|A0SPJ8|NAM1_HORVD/2e-39/NAC transcription factor NAM-1 OS=Hordeum vulgare var. distichum GN=NAM-1 PE=4 SV=1	bna:106383523/5e-15/NAC domain-containing protein 89-like; K12581 CCR4-NOT transcription complex subunit 7/8	NA	PTHR31719/5.0E-69/--	biological_process:GO:0006355//regulation of transcription, DNA-templated;cellular_component:GO:0005634//nucleus;molecular_function:GO:0003677//DNA binding;
CL10404.Contig5_All	2377	72.71	85.07	0.841069	0.0166744	0.0654939	*	46.04	130.39	1.44019	0.000152221	0.00125623	Up	80.02	190.27	1.36335	0.000826259	0.00620568	Up	67.65	189.04	0.705307	0.0249046	0.0925948	*	79.45	197.3	1.25588	1.53396e-05	0.000190365	Up	71.43	199.47	1.53479	0.000158998	0.00163834	Up	gi|357137711|ref|XP_003570443.1|/0/PREDICTED: NAC domain-containing protein 78 [Brachypodium distachyon] &gt;gi|944065883|gb|KQK01474.1| hypothetical protein BRADI_3g56080 [Brachypodium distachyon]	gi|960479650|ref|XM_003570395.3|/1e-164/PREDICTED: Brachypodium distachyon NAC domain-containing protein 78 (LOC100846718), mRNA	sp|Q84K00|NAC78_ARATH/5e-77/NAC domain-containing protein 78 OS=Arabidopsis thaliana GN=NAC078 PE=2 SV=2	bna:106383523/3e-16/NAC domain-containing protein 89-like; K12581 CCR4-NOT transcription complex subunit 7/8	Rv3876/8e-09/---	PS51005/55.84/NAC domain profile.	biological_process:GO:0006355//regulation of transcription, DNA-templated;cellular_component:GO:0005634//nucleus;GO:0016021//integral component of membrane;molecular_function:GO:0003677//DNA binding;
CL1441.Contig25_All	616	48.08	0	-6.70629	2.22077e-07	4.38733e-06	Down	60.97	0	-7.33951	8.17609e-09	2.19834e-07	Down	119.88	0.62	-6.6453	2.46621e-11	1.85791e-09	Down	465.07	1.13	-8.83124	1.30688e-27	5.97212e-25	Down	170.24	0.35	-7.75855	2.99364e-13	2.97642e-11	Down	99.5	0.65	-6.51317	2.08887e-13	2.58557e-11	Down	gi|333411305|gb|AEF32523.1|/4.89337e-79/stress-related NAM transcription factor, partial [Elymus repens]	gi|332015682|gb|HQ622093.1|/0.0/Elymus repens stress-related NAC transcription factor (NAC7) mRNA, complete cds	sp|Q7F2L3|NAC48_ORYSJ/7e-80/NAC domain-containing protein 48 OS=Oryza sativa subsp. japonica GN=NAC48 PE=2 SV=1	bna:106399005/3e-20/uncharacterized LOC106399005; K01054 acylglycerol lipase [EC:3.1.1.23]	NA	PS51005/54.993/NAC domain profile.	biological_process:GO:0006355//regulation of transcription, DNA-templated;cellular_component:GO:0005634//nucleus;molecular_function:GO:0003677//DNA binding;
CL10404.Contig9_All	2433	13	11.66	0.443796	0.590617	0.797939	*	9.57	18.92	0.769083	0.272922	0.507047	*	35.25	28.42	-0.117765	0.835262	0.918955	*	26.16	28.98	-0.645223	0.207886	0.430161	*	22.52	28.16	0.217883	0.758343	0.870656	*	21.65	22.16	0.0597068	0.927711	0.973112	*	gi|357137711|ref|XP_003570443.1|/0/PREDICTED: NAC domain-containing protein 78 [Brachypodium distachyon] &gt;gi|944065883|gb|KQK01474.1| hypothetical protein BRADI_3g56080 [Brachypodium distachyon]	gi|960479650|ref|XM_003570395.3|/0.0/PREDICTED: Brachypodium distachyon NAC domain-containing protein 78 (LOC100846718), mRNA	sp|Q84K00|NAC78_ARATH/7e-79/NAC domain-containing protein 78 OS=Arabidopsis thaliana GN=NAC078 PE=2 SV=2	bna:106383523/3e-16/NAC domain-containing protein 89-like; K12581 CCR4-NOT transcription complex subunit 7/8	Rv3876/8e-09/---	PS51005/55.84/NAC domain profile.	biological_process:GO:0006355//regulation of transcription, DNA-templated;cellular_component:GO:0005634//nucleus;GO:0016021//integral component of membrane;molecular_function:GO:0003677//DNA binding;
CL9403.Contig4_All	3077	57.56	31.77	-0.246305	0.497702	0.737875	*	31.42	52.68	0.641419	0.138656	0.323458	*	36.99	44.89	0.246858	0.626618	0.79401	*	33.14	55.72	0.0334488	0.943831	0.969278	*	52.95	74.65	0.434926	0.223801	0.456471	*	54.78	68.55	0.287574	0.624043	0.797151	*	gi|326517479|dbj|BAK03658.1|/0/predicted protein [Hordeum vulgare subsp. vulgare]	gi|960458956|ref|XM_010230657.2|/0.0/PREDICTED: Brachypodium distachyon uncharacterized LOC100826588 (LOC100826588), transcript variant X3, mRNA	sp|Q6NQK2|NAC8_ARATH/4e-34/NAC domain-containing protein 8 OS=Arabidopsis thaliana GN=NAC008 PE=2 SV=1	NA	NA	PTHR31079/1.3E-96/--	biological_process:GO:0006355//regulation of transcription, DNA-templated;cellular_component:GO:0005634//nucleus;molecular_function:GO:0003677//DNA binding;
CL5506.Contig5_All	1554	64.63	7.49	-2.2977	0.000721919	0.00483447	Down	15.7	11.71	-0.514124	0.510363	0.729489	*	75.92	42.63	-0.779677	0.13183	0.335273	*	76.64	40.29	-1.65647	0.00159477	0.00994526	Down	44.72	23.93	-0.947641	0.169923	0.380918	*	54.02	29.77	-0.705158	0.242582	0.515428	*	gi|475602273|gb|EMT25084.1|/6.65794e-164/Protein CUP-SHAPED COTYLEDON 2 [Aegilops tauschii]	gi|241984812|dbj|AK332072.1|/0.0/Triticum aestivum cDNA, clone: WT003_B05, cultivar: Chinese Spring	sp|Q9FLJ2|NC100_ARATH/3e-61/NAC domain-containing protein 100 OS=Arabidopsis thaliana GN=NAC100 PE=2 SV=1	bna:106383523/2e-18/NAC domain-containing protein 89-like; K12581 CCR4-NOT transcription complex subunit 7/8	DR2417m/4e-07/---	PF02365/2.1E-52/No apical meristem (NAM) protein	biological_process:GO:0006355//regulation of transcription, DNA-templated;cellular_component:GO:0005634//nucleus;molecular_function:GO:0003677//DNA binding;
CL20990.Contig5_All	1398	52.86	27.16	-0.174721	0.822078	0.909792	*	23.79	5.6	-2.00179	0.00474046	0.0230149	Down	106.62	218.71	1.1845	0.119031	0.313539	*	75.49	129.81	-0.022125	0.969188	0.98189	*	116.01	334.98	1.39578	0.0320783	0.113782	*	323.79	153.79	-0.955271	0.0497997	0.177604	*	gi|371924997|tpe|CBZ41159.1|/9.84767e-155/TPA: NAC transcription factor [Hordeum vulgare subsp. vulgare]	gi|371924996|tpe|FR821745.1|/0.0/TPA_exp: Hordeum vulgare subsp. vulgare mRNA for NAC transcription factor (nac023 gene)	sp|Q8H4S4|NAC10_ORYSJ/4e-68/NAC transcription factor ONAC010 OS=Oryza sativa subsp. japonica GN=ONAC010 PE=2 SV=1	bna:106399005/5e-20/uncharacterized LOC106399005; K01054 acylglycerol lipase [EC:3.1.1.23]	YPO2725/3e-11/---	PS51005/60.233/NAC domain profile.	biological_process:GO:0006351//transcription, DNA-templated;
Unigene25784_All	1076	0	20	6.30715	2.25185e-06	3.34784e-05	Up	0	22.09	6.00871	9.94796e-06	0.000117958	Up	0	22.58	6.25346	1.09945e-05	0.000162322	Up	0	43.37	6.60551	2.84411e-06	4.31734e-05	Up	0	36.41	6.80799	3.18988e-07	6.74729e-06	Up	0	32.12	6.49068	8.50741e-07	1.83636e-05	Up	gi|926797285|ref|XP_013906164.1|/5.41326e-27/hypothetical protein MNEG_0811 [Monoraphidium neglectum] &gt;gi|761977409|gb|KIZ07145.1| hypothetical protein MNEG_0811 [Monoraphidium neglectum]	gi|960449639|ref|XM_003563534.3|/4e-21/PREDICTED: Brachypodium distachyon plant UBX domain-containing protein 4-like (LOC100842315), mRNA	sp|Q7XYY2|MED25_ARATH/1e-11/Mediator of RNA polymerase II transcription subunit 25 OS=Arabidopsis thaliana GN=MED25 PE=1 SV=1	sot:102597827/4e-17/flowering time control protein FY; K15542 polyadenylation factor subunit 2	XF1267/8e-15/---	PF02365/1.3E-8/No apical meristem (NAM) protein	biological_process:GO:0006810//transport;cellular_component:GO:0016021//integral component of membrane;molecular_function:GO:0005215//transporter activity;
CL4468.Contig6_All	1096	20.83	8.7	-0.6644	0.243418	0.483631	*	12.13	5.88	-1.07903	0.133228	0.314268	*	36.28	2.09	-3.91008	1.07809e-07	3.022e-06	Down	18.19	12.17	-1.33435	0.0268374	0.0981404	*	51.16	12.44	-2.00505	0.00134725	0.00867477	Down	74.38	23.1	-1.68181	0.00891886	0.0469163	Down	gi|669031077|emb|CDM85839.1|/1.5405e-93/unnamed protein product [Triticum aestivum] &gt;gi|669031080|emb|CDM85843.1| unnamed protein product [Triticum aestivum]	gi|242388469|emb|FP094930.1|/1e-103/Phyllostachys edulis cDNA clone: bphylf042n13, full insert sequence	sp|Q8H4S4|NAC10_ORYSJ/4e-27/NAC transcription factor ONAC010 OS=Oryza sativa subsp. japonica GN=ONAC010 PE=2 SV=1	dosa:Os09t0572500-01/2e-11/Os09g0572500; Similar to Beta-1,4-mannan synthase.; K13680 beta-mannan synthase [EC:2.4.1.32]	RSc1191/3e-08/---	PS51005/39.275/NAC domain profile.	biological_process:GO:0006355//regulation of transcription, DNA-templated;cellular_component:GO:0005634//nucleus;molecular_function:GO:0003677//DNA binding;
Unigene20657_All	2004	10.02	1.9	-1.44984	0.226014	0.45977	*	1.67	5.67	1.39502	0.201678	0.416716	*	13.15	21.66	0.894378	0.306019	0.578542	*	36.2	12.37	-2.2055	0.00151598	0.00952586	Down	34.07	31.88	-0.166888	0.732454	0.855466	*	19.25	19.47	0.172416	0.816391	0.912755	*	gi|357112403|ref|XP_003557998.1|/2.01786e-77/PREDICTED: NAC transcription factor NAM-B1-like [Brachypodium distachyon] &gt;gi|944086515|gb|KQK21867.1| hypothetical protein BRADI_1g63600 [Brachypodium distachyon]	gi|960450703|ref|XM_003557950.3|/0.0/PREDICTED: Brachypodium distachyon NAC transcription factor NAM-B1-like (LOC100835143), mRNA	sp|Q8H4S4|NAC10_ORYSJ/1e-61/NAC transcription factor ONAC010 OS=Oryza sativa subsp. japonica GN=ONAC010 PE=2 SV=1	bna:106399005/1e-21/uncharacterized LOC106399005; K01054 acylglycerol lipase [EC:3.1.1.23]	DR2133/8e-07/---	PS51005/57.082/NAC domain profile.	biological_process:GO:0006355//regulation of transcription, DNA-templated;cellular_component:GO:0005634//nucleus;molecular_function:GO:0003677//DNA binding;
CL2833.Contig9_All	637	1.55	0.62	-0.458071	0.768878	0.874054	*	2.18	0.36	-1.552	0.33841	0.584666	*	12.13	3.25	-1.59722	0.0855693	0.247586	*	4.06	5.83	-0.106556	0.924504	0.961437	*	6.03	9.75	0.540162	0.564108	0.768218	*	37.56	1.98	-3.89454	1.29034e-06	2.63488e-05	Down	gi|326519486|dbj|BAK00116.1|/7.14896e-60/predicted protein [Hordeum vulgare subsp. vulgare]	gi|371925004|tpe|FR821754.1|/5e-81/TPA_exp: Hordeum vulgare subsp. vulgare partial mRNA for NAC transcription factor (nac010 gene)	sp|Q9ZNU2|NAC18_ARATH/1e-31/NAC domain-containing protein 18 OS=Arabidopsis thaliana GN=NAC018 PE=2 SV=1	bna:106399005/5e-13/uncharacterized LOC106399005; K01054 acylglycerol lipase [EC:3.1.1.23]	NA	PTHR31719/1.1E-51/--	biological_process:GO:0006351//transcription, DNA-templated;
CL2833.Contig3_All	1219	125.39	69.06	-0.151396	0.774561	0.878167	*	31.01	80.6	1.35527	0.0144198	0.0570257	*	253.91	68.23	-1.8341	0.000773996	0.0058799	Down	34.5	183.76	1.58798	0.000884744	0.00605059	Up	136.43	212.73	0.501371	0.52196	0.749508	*	582.33	107.56	-2.29429	7.6857e-07	1.6837e-05	Down	gi|357154260|ref|XP_003576724.1|/1.09918e-66/PREDICTED: NAC domain-containing protein 41-like [Brachypodium distachyon] &gt;gi|944055309|gb|KQJ90947.1| hypothetical protein BRADI_4g34800 [Brachypodium distachyon]	gi|371925004|tpe|FR821754.1|/2e-57/TPA_exp: Hordeum vulgare subsp. vulgare partial mRNA for NAC transcription factor (nac010 gene)	sp|A0SPJ8|NAM1_HORVD/4e-32/NAC transcription factor NAM-1 OS=Hordeum vulgare var. distichum GN=NAM-1 PE=4 SV=1	bna:106399005/3e-11/uncharacterized LOC106399005; K01054 acylglycerol lipase [EC:3.1.1.23]	NA	PS51005/42.732/NAC domain profile.	biological_process:GO:0006351//transcription, DNA-templated;
CL5506.Contig14_All	262	-	-	-	-	-	-	-	-	-	-	-	-	-	-	-	-	-	-	-	-	-	-	-	-	0	0.71	1.16968	0.461043	0.692857	*	-	-	-	-	-	-	gi|721664825|ref|XP_010235594.1|/4.17712e-25/PREDICTED: NAC domain-containing protein 92-like isoform X2 [Brachypodium distachyon] &gt;gi|944064440|gb|KQK00031.1| hypothetical protein BRADI_3g46900 [Brachypodium distachyon] &gt;gi|944064441|gb|KQK00032.1| hypothetical protein BRADI_3g46900 [Brachypodium distachyon] &gt;gi|944064442|gb|KQK00033.1| hypothetical protein BRADI_3g46900 [Brachypodium d…	gi|371924986|tpe|FR821738.1|/2e-63/TPA_exp: Hordeum vulgare subsp. vulgare mRNA for NAC transcription factor (nac014 gene)	sp|Q9FLJ2|NC100_ARATH/1e-18/NAC domain-containing protein 100 OS=Arabidopsis thaliana GN=NAC100 PE=2 SV=1	bna:106399005/7e-11/uncharacterized LOC106399005; K01054 acylglycerol lipase [EC:3.1.1.23]	NA	PTHR31744:SF3/5.5E-37/--	biological_process:GO:0006355//regulation of transcription, DNA-templated;cellular_component:GO:0005634//nucleus;molecular_function:GO:0003677//DNA binding;
Unigene24389_All	1516	12.53	0	-4.81412	0.00102462	0.00649348	Down	9.51	0.33	-3.76376	0.00328142	0.016985	Down	45.48	7.82	-2.25946	0.000608514	0.00481196	Down	108.39	13.87	-3.69326	9.44626e-15	9.00773e-13	Down	43.59	19.75	-1.18026	0.0311839	0.111376	*	87.77	9.62	-3.1227	9.81705e-11	6.40387e-09	Down	gi|475562640|gb|EMT14095.1|/7.19241e-138/NAC domain-containing protein 29 [Aegilops tauschii]	gi|292659259|gb|HM027576.1|/0.0/Triticum aestivum NAC transcription factor 4 (NAC4) mRNA, complete cds	sp|Q52QH4|NAC68_ORYSJ/3e-82/NAC domain-containing protein 68 OS=Oryza sativa subsp. japonica GN=NAC68 PE=2 SV=1	bna:106399005/2e-21/uncharacterized LOC106399005; K01054 acylglycerol lipase [EC:3.1.1.23]	DR2133/2e-06/---	PTHR31719:SF4/7.8E-106/--	NA
CL21170.Contig10_All	1148	2.46	2.04	0.404004	0.805764	0.899411	*	5.73	3.81	-0.446506	0.69225	0.816665	*	17.13	34.03	1.10863	0.120449	0.315891	*	39.52	26	-1.26798	0.0590095	0.178318	*	6.06	9.54	0.582346	0.477389	0.708332	*	2.39	11.23	2.13992	0.0619171	0.207933	*	gi|4218535|emb|CAA09371.1|/1.37912e-116/GRAB1 protein [Triticum sp.]	gi|940378850|gb|KR814823.1|/1e-160/Triticum aestivum NAC transcription factor mRNA, complete cds	sp|Q7EZT1|NAC67_ORYSJ/2e-102/NAC domain-containing protein 67 OS=Oryza sativa subsp. japonica GN=NAC67 PE=2 SV=1	bna:106399005/1e-19/uncharacterized LOC106399005; K01054 acylglycerol lipase [EC:3.1.1.23]	DRA0210/3e-06/---	PTHR31719/4.2E-105/--	biological_process:GO:0006355//regulation of transcription, DNA-templated;cellular_component:GO:0005634//nucleus;molecular_function:GO:0003677//DNA binding;
CL1441.Contig10_All	1638	48.89	95.6	1.5074	4.93126e-05	0.000490353	Up	72.73	320.23	2.01253	1.65198e-06	2.45069e-05	Up	152.56	896.39	2.63474	9.63959e-05	0.0010305	Up	564.84	595.71	-0.647718	0.182163	0.393486	*	221.49	520.65	1.12741	0.0357613	0.123897	*	115.09	586.47	2.42015	0.00171265	0.0121628	Up	gi|326490045|dbj|BAJ94096.1|/5.48757e-147/predicted protein [Hordeum vulgare subsp. vulgare]	gi|138753441|emb|AM500854.1|/0.0/Hordeum vulgare subsp. vulgare mRNA for NAC transcription factor (nac6 gene)	sp|Q7F2L3|NAC48_ORYSJ/2e-132/NAC domain-containing protein 48 OS=Oryza sativa subsp. japonica GN=NAC48 PE=2 SV=1	bna:106383523/2e-18/NAC domain-containing protein 89-like; K12581 CCR4-NOT transcription complex subunit 7/8	NA	PF02365/1.3E-14/No apical meristem (NAM) protein	biological_process:GO:0006355//regulation of transcription, DNA-templated;cellular_component:GO:0005634//nucleus;molecular_function:GO:0003677//DNA binding;
CL5506.Contig16_All	1662	67.5	0.62	-5.57785	6.07444e-10	2.32716e-08	Down	26.24	2.15	-3.42749	8.75695e-05	0.000779979	Down	75.01	10.55	-2.54183	0.000163887	0.00160984	Down	82.98	3.91	-4.88718	2.56156e-11	1.30553e-09	Down	68	4.52	-3.8455	3.18365e-09	1.19895e-07	Down	76.55	3.08	-3.98032	2.08247e-05	0.000288157	Down	gi|475602273|gb|EMT25084.1|/1.36835e-169/Protein CUP-SHAPED COTYLEDON 2 [Aegilops tauschii]	gi|242374998|emb|FP095959.1|/0.0/Phyllostachys edulis cDNA clone: bphylf054m05, full insert sequence	sp|Q9FLJ2|NC100_ARATH/4e-66/NAC domain-containing protein 100 OS=Arabidopsis thaliana GN=NAC100 PE=2 SV=1	bna:106383523/4e-18/NAC domain-containing protein 89-like; K12581 CCR4-NOT transcription complex subunit 7/8	DR2417m/1e-06/---	PS51005/56.992/NAC domain profile.	biological_process:GO:0006355//regulation of transcription, DNA-templated;cellular_component:GO:0005634//nucleus;molecular_function:GO:0003677//DNA binding;
CL7415.Contig3_All	2956	194.97	107.72	-0.263593	0.338673	0.593398	*	178.82	174.22	-0.11958	0.714059	0.833468	*	228.7	459.73	1.18099	0.0313438	0.116882	*	449.34	298.74	-1.27171	0.000667161	0.00476517	Down	233.68	351.49	0.529998	0.158731	0.367073	*	160.74	311.38	1.04219	0.045608	0.16593	*	gi|721656628|ref|XP_010234378.1|/0/PREDICTED: NAC domain-containing protein 14-like [Brachypodium distachyon] &gt;gi|944059728|gb|KQJ95318.1| hypothetical protein BRADI_3g16480 [Brachypodium distachyon]	gi|151418397|dbj|AK249749.1|/0.0/Hordeum vulgare subsp. vulgare cDNA clone: FLbaf54a18, mRNA sequence	sp|Q84K00|NAC78_ARATH/3e-45/NAC domain-containing protein 78 OS=Arabidopsis thaliana GN=NAC078 PE=2 SV=2	bna:106383523/3e-23/NAC domain-containing protein 89-like; K12581 CCR4-NOT transcription complex subunit 7/8	NA	PF02365/1.1E-49/No apical meristem (NAM) protein	biological_process:GO:0006351//transcription, DNA-templated;cellular_component:GO:0016020//membrane;
CL5565.Contig3_All	680	2.31	1.55	0.0410694	0.975818	0.986369	*	0.74	0.33	-0.361748	0.825762	0.903554	*	0	1.63	2.66881	0.129221	0.330759	*	0.99	7.94	2.02083	0.129057	0.311779	*	1.35	2.76	0.837949	0.478343	0.709225	*	2.74	7.04	1.1583	0.254857	0.531142	*	gi|475599682|gb|EMT24300.1|/6.51231e-89/NAC domain-containing protein 21/22 [Aegilops tauschii]	gi|721667343|ref|XM_003572876.2|/1e-111/PREDICTED: Brachypodium distachyon NAC domain-containing protein 92 (LOC100836977), mRNA	sp|Q84TE6|NAC22_ARATH/2e-49/NAC domain-containing protein 21/22 OS=Arabidopsis thaliana GN=NAC021 PE=1 SV=2	bna:106383523/7e-18/NAC domain-containing protein 89-like; K12581 CCR4-NOT transcription complex subunit 7/8	NA	PTHR31744:SF4/1.0E-123/--	biological_process:GO:0006355//regulation of transcription, DNA-templated;cellular_component:GO:0005634//nucleus;molecular_function:GO:0003677//DNA binding;
CL3483.Contig1_All	1566	26.63	28.83	0.73865	0.183469	0.402057	*	11.09	30.11	1.35031	0.0153915	0.0600986	*	38.44	43.46	0.109404	0.853297	0.928368	*	23.62	72.37	0.78382	0.0856208	0.233894	*	23.57	29.41	0.23846	0.644107	0.792901	*	42.16	39.67	0.0209599	0.973328	0.998741	*	gi|52352767|gb|AAU43824.1|/4.63907e-172/NAC transcription factor [Hordeum vulgare subsp. vulgare]	gi|52352766|gb|AY672069.1|/0.0/Hordeum vulgare subsp. vulgare NAC transcription factor mRNA, complete cds	sp|Q9ZVH0|FEZ_ARATH/2e-50/Protein FEZ OS=Arabidopsis thaliana GN=FEZ PE=2 SV=1	bna:106383523/1e-16/NAC domain-containing protein 89-like; K12581 CCR4-NOT transcription complex subunit 7/8	NA	PTHR31719:SF3/1.1E-79/--	biological_process:GO:0006351//transcription, DNA-templated;
Unigene37621_All	2011	3.83	2.75	0.127386	0.92784	0.96695	*	7.2	0.36	-3.54088	0.00557274	0.0263135	Down	12.55	15.63	0.619944	0.583096	0.79401	*	77.28	4.33	-4.74765	7.67445e-14	6.34495e-12	Down	28.4	8.03	-1.75992	0.0576303	0.177603	*	9.56	4.9	-0.794772	0.323399	0.603744	*	gi|371925001|tpe|CBZ41162.1|/2.35856e-134/TPA: NAC transcription factor, partial [Hordeum vulgare subsp. vulgare]	gi|241986272|dbj|AK333533.1|/0.0/Triticum aestivum cDNA, clone: WT006_L07, cultivar: Chinese Spring	sp|Q7GCL7|NAC74_ORYSJ/1e-107/NAC domain-containing protein 74 OS=Oryza sativa subsp. japonica GN=NAC74 PE=2 SV=1	bna:106383523/1e-21/NAC domain-containing protein 89-like; K12581 CCR4-NOT transcription complex subunit 7/8	NA	PTHR31989/1.9E-99/--	biological_process:GO:0006355//regulation of transcription, DNA-templated;cellular_component:GO:0005634//nucleus;GO:0016021//integral component of membrane;molecular_function:GO:0003677//DNA binding;
CL1441.Contig19_All	1175	15.92	29.86	1.44283	0.00572515	0.0273717	Up	14.55	49.43	1.61901	0.0173059	0.0661721	*	50.67	238.89	2.33472	0.00104053	0.00750016	Up	115.21	90.31	-1.04695	0.0877015	0.238165	*	113.95	269.09	1.17449	0.00321542	0.0178844	Up	80.13	258.03	1.78727	0.0225695	0.0973263	*	gi|326527701|dbj|BAK08125.1|/2.61061e-110/predicted protein [Hordeum vulgare subsp. vulgare]	gi|960462607|ref|XM_003568377.3|/1e-163/PREDICTED: Brachypodium distachyon NAC domain-containing protein 48 (LOC100826656), mRNA	sp|Q7F2L3|NAC48_ORYSJ/9e-82/NAC domain-containing protein 48 OS=Oryza sativa subsp. japonica GN=NAC48 PE=2 SV=1	bna:106383523/3e-13/NAC domain-containing protein 89-like; K12581 CCR4-NOT transcription complex subunit 7/8	DR2133/7e-07/---	PS51005/33.622/NAC domain profile.	biological_process:GO:0006355//regulation of transcription, DNA-templated;cellular_component:GO:0005634//nucleus;molecular_function:GO:0003677//DNA binding;
Unigene4612_All	1708	8.76	1.95	-1.32789	0.267174	0.516043	*	5.65	3.15	-0.594364	0.692176	0.816612	*	127.41	59.28	-0.775742	0.285821	0.55348	*	83.32	28.92	-2.23636	9.60032e-05	0.000916251	Down	64.78	30.15	-1.15688	0.0500929	0.160117	*	108.58	25.44	-1.82878	0.0107722	0.0545541	*	gi|357112403|ref|XP_003557998.1|/1.11628e-158/PREDICTED: NAC transcription factor NAM-B1-like [Brachypodium distachyon] &gt;gi|944086515|gb|KQK21867.1| hypothetical protein BRADI_1g63600 [Brachypodium distachyon]	gi|151419706|dbj|AK251058.1|/0.0/Hordeum vulgare subsp. vulgare cDNA clone: FLbaf97a05, mRNA sequence	sp|D2SMN4|NAMB1_HORVS/3e-71/NAC transcription factor NAM-B1 OS=Hordeum vulgare subsp. spontaneum GN=NAM-B1 PE=4 SV=1	bna:106399005/1e-21/uncharacterized LOC106399005; K01054 acylglycerol lipase [EC:3.1.1.23]	DR2133/1e-06/---	PTHR31719/1.6E-95/--	biological_process:GO:0006355//regulation of transcription, DNA-templated;cellular_component:GO:0005634//nucleus;molecular_function:GO:0003677//DNA binding;
Unigene741_All	1229	2.78	0.88	-0.53693	0.731572	0.850089	*	0.71	1.42	0.661087	0.672127	0.801775	*	4.41	3.4	-0.0906041	0.951654	0.986447	*	2.45	7.57	0.780574	0.465929	0.700016	*	7.1	7.19	-0.0195401	0.977925	0.999698	*	8.92	8.73	-0.0646614	0.932685	0.976192	*	gi|357143448|ref|XP_003572924.1|/1.05905e-117/PREDICTED: NAC domain-containing protein 92 [Brachypodium distachyon] &gt;gi|944065678|gb|KQK01269.1| hypothetical protein BRADI_3g54817 [Brachypodium distachyon]	gi|721667343|ref|XM_003572876.2|/1e-151/PREDICTED: Brachypodium distachyon NAC domain-containing protein 92 (LOC100836977), mRNA	sp|Q9FLJ2|NC100_ARATH/2e-49/NAC domain-containing protein 100 OS=Arabidopsis thaliana GN=NAC100 PE=2 SV=1	mdm:103435918/5e-17/glutathione gamma-glutamylcysteinyltransferase 1-like; K05941 glutathione gamma-glutamylcysteinyltransferase [EC:2.3.2.15]	NA	PF02365/2.9E-47/No apical meristem (NAM) protein	biological_process:GO:0006355//regulation of transcription, DNA-templated;cellular_component:GO:0005634//nucleus;molecular_function:GO:0003677//DNA binding;
CL9141.Contig7_All	2267	18.04	0	-5.31943	0.0001719	0.00142918	Down	20.29	0	-5.86418	2.33379e-05	0.000248496	Down	64.57	0	-7.53052	1.28437e-08	4.74558e-07	Down	180.99	0	-9.41668	3.81309e-14	3.32765e-12	Down	114.23	1.74	-5.80768	9.27722e-16	1.54101e-13	Down	26.56	0.91	-4.17547	1.37919e-05	0.000202373	Down	gi|326512844|dbj|BAK03329.1|/0/predicted protein [Hordeum vulgare subsp. vulgare]	gi|669026884|emb|HG670306.1|/0.0/Triticum aestivum chromosome 3B, genomic scaffold, cultivar Chinese Spring	sp|Q9ZNU2|NAC18_ARATH/3e-13/NAC domain-containing protein 18 OS=Arabidopsis thaliana GN=NAC018 PE=2 SV=1	bna:106436179/7e-14/serine/arginine repetitive matrix protein 1-like; K13171 serine/arginine repetitive matrix protein 1	NA	PF02365/1.0E-19/No apical meristem (NAM) protein	NA
Unigene56053_All	894	6.03	4.92	0.274003	0.739457	0.855167	*	5.58	2.43	-1.23119	0.213852	0.435498	*	6.11	4.57	-0.284322	0.761196	0.879527	*	4.55	5.99	-0.360269	0.712101	0.833137	*	5.42	6.92	0.277896	0.713131	0.842352	*	6.15	7.35	0.306095	0.674868	0.83258	*	gi|475479795|gb|EMT02809.1|/1.68127e-65/NAC domain-containing protein 48 [Aegilops tauschii]	gi|669026884|emb|HG670306.1|/3e-09/Triticum aestivum chromosome 3B, genomic scaffold, cultivar Chinese Spring	sp|Q9SEE9|SR45_ARATH/6e-08/Arginine/serine-rich protein 45 OS=Arabidopsis thaliana GN=SR45 PE=1 SV=1	sita:101767855/2e-07/serine/arginine repetitive matrix protein 1; K13171 serine/arginine repetitive matrix protein 1	NA	PS51005/17.958/NAC domain profile.	NA
CL21170.Contig1_All	1552	218.1	193.69	0.522766	0.357592	0.614909	*	505.75	759.3	0.563549	0.206925	0.425032	*	971.68	2750.67	1.69367	0.0132414	0.0597057	*	4883.69	1579.54	-2.19018	0.00234932	0.0137323	Down	1747.15	1079.71	-0.727698	0.357652	0.607043	*	456.77	1133.68	1.42604	0.0972386	0.286473	*	gi|427776330|gb|AFY63507.1|/8.07984e-161/NAC transcription factor [Hordeum vulgare]	gi|427776329|gb|JX855805.1|/0.0/Hordeum vulgare NAC transcription factor (NAC) mRNA, complete cds	sp|Q7EZT1|NAC67_ORYSJ/7e-90/NAC domain-containing protein 67 OS=Oryza sativa subsp. japonica GN=NAC67 PE=2 SV=1	bna:106399005/7e-20/uncharacterized LOC106399005; K01054 acylglycerol lipase [EC:3.1.1.23]	Cgl1939/3e-11/---	PTHR31719/2.4E-112/--	biological_process:GO:0006355//regulation of transcription, DNA-templated;cellular_component:GO:0005634//nucleus;molecular_function:GO:0003677//DNA binding;
Unigene5809_All	500	1.96	0.96	-0.336569	0.811765	0.903301	*	0.68	1.43	0.561619	0.730849	0.845972	*	2.37	1.32	-0.60709	0.667111	0.815864	*	2.92	1.54	-1.38911	0.327226	0.570885	*	1	1.73	0.370037	0.829096	0.910852	*	-	-	-	-	-	-	gi|475573220|gb|EMT16679.1|/1.05833e-54/NAC domain-containing protein 7 [Aegilops tauschii]	gi|346991171|gb|JN634072.1|/5e-34/Oryza sativa Japonica Group secondary wall NAC transcription factor 3 mRNA, complete cds	sp|Q9FWX2|NAC7_ARATH/3e-17/NAC domain-containing protein 7 OS=Arabidopsis thaliana GN=NAC007 PE=2 SV=2	dosa:Os09t0572500-01/5e-07/Os09g0572500; Similar to Beta-1,4-mannan synthase.; K13680 beta-mannan synthase [EC:2.4.1.32]	NA	PS51005/21.127/NAC domain profile.	NA
CL20990.Contig4_All	1412	36.14	0	-6.17374	4.69282e-06	6.34453e-05	Down	5.39	0	-3.74356	0.0192531	0.0719606	*	55.59	3.71	-3.1437	0.00813827	0.040562	Down	38.49	2.37	-4.54864	4.48287e-09	1.40989e-07	Down	59.05	2.1	-4.56992	1.39795e-07	3.27869e-06	Down	132.62	0	-8.31763	4.00988e-12	3.657e-10	Down	gi|371924997|tpe|CBZ41159.1|/7.41416e-150/TPA: NAC transcription factor [Hordeum vulgare subsp. vulgare]	gi|371924996|tpe|FR821745.1|/0.0/TPA_exp: Hordeum vulgare subsp. vulgare mRNA for NAC transcription factor (nac023 gene)	sp|Q8H4S4|NAC10_ORYSJ/5e-68/NAC transcription factor ONAC010 OS=Oryza sativa subsp. japonica GN=ONAC010 PE=2 SV=1	bna:106399005/2e-20/uncharacterized LOC106399005; K01054 acylglycerol lipase [EC:3.1.1.23]	YPO2725/5e-08/---	PTHR31719/2.5E-95/--	biological_process:GO:0006351//transcription, DNA-templated;
CL5506.Contig23_All	1668	2.78	5.19	1.23116	0.393015	0.64872	*	0	1.4	1.65701	0.310202	0.554944	*	2.13	1.24	-0.33241	0.821051	0.911576	*	2.09	1.96	-0.702634	0.624474	0.789285	*	0	4.02	3.58185	0.0305925	0.109698	*	0.35	8.11	3.33622	0.0218811	0.0951429	*	gi|357112409|ref|XP_003558001.1|/1.41941e-166/PREDICTED: NAC domain-containing protein 92-like [Brachypodium distachyon] &gt;gi|944086517|gb|KQK21869.1| hypothetical protein BRADI_1g63630 [Brachypodium distachyon]	gi|242374998|emb|FP095959.1|/0.0/Phyllostachys edulis cDNA clone: bphylf054m05, full insert sequence	sp|Q9FLJ2|NC100_ARATH/2e-65/NAC domain-containing protein 100 OS=Arabidopsis thaliana GN=NAC100 PE=2 SV=1	bna:106383523/4e-18/NAC domain-containing protein 89-like; K12581 CCR4-NOT transcription complex subunit 7/8	DR2133/1e-08/---	PF02365/1.9E-52/No apical meristem (NAM) protein	biological_process:GO:0006355//regulation of transcription, DNA-templated;cellular_component:GO:0005634//nucleus;molecular_function:GO:0003677//DNA binding;
CL16904.Contig22_All	4209	3.77	26.78	3.25318	6.05668e-07	1.06453e-05	Up	3.4	49.22	3.63081	2.2965e-09	7.00212e-08	Up	6.24	43.32	2.72486	5.76211e-06	9.29194e-05	Up	2.07	75.44	4.2055	3.44923e-10	1.39536e-08	Up	2.05	62.41	4.63056	1.19406e-09	5.07952e-08	Up	6.12	53.82	3.04105	1.62415e-07	4.34961e-06	Up	gi|474016794|gb|EMS52753.1|/2.70991e-16/hypothetical protein TRIUR3_12570 [Triticum urartu]	gi|960449639|ref|XM_003563534.3|/7e-29/PREDICTED: Brachypodium distachyon plant UBX domain-containing protein 4-like (LOC100842315), mRNA	sp|Q7Y175|UBAX1_ARATH/6e-07/UBA and UBX domain-containing protein At4g15410 OS=Arabidopsis thaliana GN=At4g15410 PE=1 SV=1	bdi:100842315/2e-14/plant UBX domain-containing protein 4-like; K14012 UBX domain-containing protein 1	YGL028c/5e-06/---	PS51005/14.771/NAC domain profile.	biological_process:GO:0061025//membrane fusion;GO:0043161//proteasome-mediated ubiquitin-dependent protein catabolic process;GO:0007030//Golgi organization;GO:0031468//nuclear envelope reassembly;cellular_component:GO:0005634//nucleus;GO:0005829//cytosol;molecular_function:GO:0043130//ubiquitin binding;
Unigene33716_All	1295	-	-	-	-	-	-	0.34	0	-0.632387	0.626728	0.777901	*	-	-	-	-	-	-	-	-	-	-	-	-	0.33	0	-0.737908	0.600148	0.768218	*	-	-	-	-	-	-	gi|669027746|emb|CDM81301.1|/1.38121e-101/unnamed protein product [Triticum aestivum]	gi|371924996|tpe|FR821745.1|/1e-124/TPA_exp: Hordeum vulgare subsp. vulgare mRNA for NAC transcription factor (nac023 gene)	sp|A0SPJ6|NAMB2_TRITD/5e-68/NAC transcription factor NAM-B2 OS=Triticum turgidum subsp. durum GN=NAM-B2 PE=2 SV=1	bna:106399005/3e-20/uncharacterized LOC106399005; K01054 acylglycerol lipase [EC:3.1.1.23]	NA	PS51005/61.187/NAC domain profile.	NA
CL5565.Contig4_All	1406	2.63	6.74	1.70947	0.117955	0.295642	*	1.47	5.54	1.67916	0.18432	0.394275	*	3.94	6.96	0.614902	0.570961	0.79401	*	6.12	16.64	0.692977	0.615124	0.788682	*	17.6	15.86	-0.194808	0.775232	0.882155	*	11.34	22.52	0.864542	0.300618	0.588334	*	gi|326502284|dbj|BAJ95205.1|/8.45168e-138/predicted protein [Hordeum vulgare subsp. vulgare]	gi|721667343|ref|XM_003572876.2|/1e-139/PREDICTED: Brachypodium distachyon NAC domain-containing protein 92 (LOC100836977), mRNA	sp|Q84TE6|NAC22_ARATH/5e-49/NAC domain-containing protein 21/22 OS=Arabidopsis thaliana GN=NAC021 PE=1 SV=2	mdm:103435918/1e-16/glutathione gamma-glutamylcysteinyltransferase 1-like; K05941 glutathione gamma-glutamylcysteinyltransferase [EC:2.3.2.15]	DR2133/7e-06/---	PF02365/5.9E-47/No apical meristem (NAM) protein	biological_process:GO:0006355//regulation of transcription, DNA-templated;cellular_component:GO:0005634//nucleus;molecular_function:GO:0003677//DNA binding;
CL17614.Contig1_All	1858	5.83	7.44	0.936216	0.222292	0.456047	*	74.33	4.85	-3.70685	8.50692e-07	1.36526e-05	Down	6.79	15.25	0.990932	0.2693	0.532178	*	10.54	23.13	0.422006	0.646242	0.790971	*	14.1	13.25	-0.183067	0.823672	0.907629	*	15.03	2.39	-2.45779	0.00325772	0.0207192	Down	gi|475526837|gb|EMT07371.1|/1.17144e-148/NAC domain-containing protein 78 [Aegilops tauschii]	gi|960474059|ref|XM_010236717.2|/1e-179/PREDICTED: Brachypodium distachyon NAC domain-containing protein 72-like (LOC100843368), mRNA	sp|Q84K00|NAC78_ARATH/2e-49/NAC domain-containing protein 78 OS=Arabidopsis thaliana GN=NAC078 PE=2 SV=2	bna:106383523/2e-21/NAC domain-containing protein 89-like; K12581 CCR4-NOT transcription complex subunit 7/8	NA	PTHR31989:SF5/4.6E-99/--	biological_process:GO:0006351//transcription, DNA-templated;
Unigene29330_All	1233	-	-	-	-	-	-	2.21	0	-2.04248	0.219298	0.442857	*	35.17	0	-6.33533	1.58864e-05	0.00022238	Down	13.84	0.83	-4.40286	4.3161e-05	0.000461192	Down	186.1	0	-8.38138	1.83137e-10	9.67755e-09	Down	152.05	0	-8.47682	1.13506e-12	1.18919e-10	Down	gi|296044562|gb|ADG85701.1|/3.42718e-108/NAC transcription factor [Triticum aestivum]	gi|669026884|emb|HG670306.1|/5e-98/Triticum aestivum chromosome 3B, genomic scaffold, cultivar Chinese Spring	sp|Q8H4S4|NAC10_ORYSJ/8e-65/NAC transcription factor ONAC010 OS=Oryza sativa subsp. japonica GN=ONAC010 PE=2 SV=1	bna:106399005/8e-18/uncharacterized LOC106399005; K01054 acylglycerol lipase [EC:3.1.1.23]	NA	PTHR31719/8.1E-85/--	NA
CL3255.Contig1_All	1421	2.19	0.33	-1.47091	0.358793	0.616394	*	1.77	1.03	-0.517136	0.733255	0.847509	*	4.87	0.93	-1.83741	0.122462	0.319478	*	4.03	3.14	-0.965929	0.338169	0.58434	*	9.83	5.88	-0.751139	0.354329	0.605095	*	7.83	2.11	-1.64703	0.176706	0.423374	*	gi|475627138|gb|EMT33580.1|/2.58905e-126/NAC domain-containing protein 8 [Aegilops tauschii]	gi|960451841|ref|XM_010229301.2|/4e-65/PREDICTED: Brachypodium distachyon uncharacterized LOC100835793 (LOC100835793), mRNA	sp|Q6NQK2|NAC8_ARATH/8e-11/NAC domain-containing protein 8 OS=Arabidopsis thaliana GN=NAC008 PE=2 SV=1	NA	NA	PTHR31079:SF1/4.9E-41/--	biological_process:GO:0006351//transcription, DNA-templated;
Unigene63856_All	1010	0.41	0.33	0.108886	0.944999	0.972482	*	-	-	-	-	-	-	3.27	9.31	1.56069	0.266963	0.52905	*	1.54	1.19	-0.93299	0.474394	0.708288	*	2.04	2.1	-0.031599	0.979915	0.999698	*	1.01	2.29	0.955022	0.50287	0.759374	*	gi|475553520|gb|EMT12034.1|/8.79305e-101/NAC domain-containing protein 90 [Aegilops tauschii]	gi|937937345|dbj|AP014967.1|/4e-61/Oryza sativa Japonica Group DNA, chromosome 11, cultivar: Nipponbare, complete sequence	sp|Q9FMR3|NAC90_ARATH/6e-55/NAC domain-containing protein 90 OS=Arabidopsis thaliana GN=NAC090 PE=2 SV=1	bna:106383523/2e-15/NAC domain-containing protein 89-like; K12581 CCR4-NOT transcription complex subunit 7/8	NA	PF02365/9.6E-38/No apical meristem (NAM) protein	NA
CL5909.Contig4_All	736	8.96	0	-4.47162	0.00269842	0.0146467	Down	5.04	0	-4.24681	0.00533951	0.0253952	Down	6.27	0	-4.57886	0.00355533	0.0206799	Down	4.71	0.36	-3.55384	0.00823835	0.0383482	Down	6.43	0	-4.68255	0.00197831	0.0119589	Down	13.43	0	-5.30215	0.000193502	0.00193758	Down	gi|669028727|emb|CDM82640.1|/3.03631e-61/unnamed protein product [Triticum aestivum]	gi|669026884|emb|HG670306.1|/6e-44/Triticum aestivum chromosome 3B, genomic scaffold, cultivar Chinese Spring	sp|Q9FPQ6|GP1_CHLRE/5e-20/Vegetative cell wall protein gp1 OS=Chlamydomonas reinhardtii GN=GP1 PE=1 SV=1	rcu:8263389/1e-15/formin-like protein 20; K02184 formin 2	CC3441/2e-11/---	PF02365/3.0E-17/No apical meristem (NAM) protein	biological_process:GO:0006351//transcription, DNA-templated;
CL8884.Contig10_All	1385	13.32	1.95	-1.95895	0.0622317	0.184461	*	16.02	3.42	-2.08276	0.0200147	0.0743047	*	135.84	19.24	-2.32165	0.00610801	0.0322018	Down	20.93	8.67	-1.97306	0.000971273	0.00654942	Down	16.42	17	-0.0439425	0.953341	0.986855	*	14.86	3.79	-1.6252	0.0946624	0.281463	*	gi|992156993|gb|KXG20943.1|/9.88716e-99/hypothetical protein SORBI_010G273700 [Sorghum bicolor]	gi|241990488|dbj|AK330645.1|/1e-130/Triticum aestivum cDNA, clone: SET4_P09, cultivar: Chinese Spring	sp|Q52QH4|NAC68_ORYSJ/2e-37/NAC domain-containing protein 68 OS=Oryza sativa subsp. japonica GN=NAC68 PE=2 SV=1	bna:106383523/2e-15/NAC domain-containing protein 89-like; K12581 CCR4-NOT transcription complex subunit 7/8	Rv3876/6e-08/---	PTHR31989/9.7E-132/--	NA
CL16751.Contig3_All	1204	59.92	105.61	1.47385	0.0895624	0.242239	*	22.52	100.99	2.0298	0.00107914	0.00668172	Up	75.51	142.09	0.887438	0.0593397	0.189884	*	25.76	59.17	0.43208	0.513701	0.735133	*	98.94	49.07	-0.999065	0.128061	0.315771	*	59.44	58.69	-0.121773	0.880747	0.946552	*	gi|356472782|gb|AET10458.1|/9.78493e-161/NAC transcription factor 6A [Triticum aestivum]	gi|151419124|dbj|AK250475.1|/0.0/Hordeum vulgare subsp. vulgare cDNA clone: FLbaf77e13, mRNA sequence	sp|Q84TE6|NAC22_ARATH/4e-70/NAC domain-containing protein 21/22 OS=Arabidopsis thaliana GN=NAC021 PE=1 SV=2	bna:106383523/6e-18/NAC domain-containing protein 89-like; K12581 CCR4-NOT transcription complex subunit 7/8	NA	PS51005/55.696/NAC domain profile.	biological_process:GO:0006355//regulation of transcription, DNA-templated;cellular_component:GO:0005634//nucleus;molecular_function:GO:0003677//DNA binding;
Unigene41054_All	4235	731.46	679.28	0.462851	0.0557457	0.169042	*	1006.53	749.1	-0.53225	0.0154013	0.0601344	*	860.15	849.8	0.0516828	0.870743	0.938434	*	483.76	1284.39	0.617225	0.0260578	0.0958736	*	693.02	784.85	0.113342	0.734323	0.856462	*	882.54	951.41	0.139778	0.662443	0.823892	*	gi|292659258|gb|ADE34584.1|/0/NAC transcription factor NTL5 [Triticum aestivum]	gi|151427347|dbj|AK249396.1|/0.0/Hordeum vulgare subsp. vulgare cDNA clone: FLbaf28m08, mRNA sequence	sp|P15719|MDHP_MAIZE/5e-108/Malate dehydrogenase [NADP], chloroplastic OS=Zea mays PE=1 SV=1	bdi:100837587/4e-116/malate dehydrogenase [NADP], chloroplastic; K00051 malate dehydrogenase (NADP+) [EC:1.1.1.82]	DR0325/9e-74/---	PF02365/7.6E-51/No apical meristem (NAM) protein	biological_process:GO:0006355//regulation of transcription, DNA-templated;cellular_component:GO:0005634//nucleus;GO:0016021//integral component of membrane;molecular_function:GO:0003677//DNA binding;
Unigene81676_All	333	-	-	-	-	-	-	-	-	-	-	-	-	0.37	0	-0.674137	0.631878	0.79401	*	0.61	0	-1.99926	0.265106	0.502504	*	1.33	0	-2.40416	0.161738	0.370858	*	0.33	0.36	-0.0297124	0.985241	0.999328	*	gi|297721755|ref|NP_001173241.1|/1.98697e-43/Os03g0119966 [Oryza sativa Japonica Group] &gt;gi|27452910|gb|AAO15294.1| Hypothetical protein [Oryza sativa Japonica Group] &gt;gi|108705890|gb|ABF93685.1| no apical meristem, putative, expressed [Oryza sativa Japonica Group] &gt;gi|125584719|gb|EAZ25383.1| hypothetical protein OsJ_09200 [Oryza sativa Japonica Group] &gt;gi|217415974|dbj|BAH03170.1| N…	gi|960457650|ref|XM_003562130.3|/6e-82/PREDICTED: Brachypodium distachyon uncharacterized LOC100843938 (LOC100843938), transcript variant X2, mRNA	sp|Q7GCL7|NAC74_ORYSJ/4e-28/NAC domain-containing protein 74 OS=Oryza sativa subsp. japonica GN=NAC74 PE=2 SV=1	pxb:103941124/1e-15/glycine cleavage system H protein 2, mitochondrial-like; K02437 glycine cleavage system H protein	NA	PTHR31989:SF6/1.1E-63/--	biological_process:GO:0006355//regulation of transcription, DNA-templated;cellular_component:GO:0005634//nucleus;molecular_function:GO:0003677//DNA binding;
Unigene21503_All	1501	12.84	12.69	0.538895	0.397115	0.652564	*	3.98	12.53	1.1599	0.267482	0.499482	*	13.37	17.01	0.315534	0.669658	0.81739	*	10.09	31.28	0.827655	0.131639	0.316043	*	12.38	10.7	-0.277402	0.746857	0.863558	*	18.43	11.7	-0.554415	0.484494	0.743127	*	gi|669028128|emb|CDM81813.1|/3.06332e-157/unnamed protein product [Triticum aestivum] &gt;gi|669028174|emb|CDM81881.1| unnamed protein product [Triticum aestivum]	gi|52352766|gb|AY672069.1|/1e-178/Hordeum vulgare subsp. vulgare NAC transcription factor mRNA, complete cds	sp|Q9ZVH0|FEZ_ARATH/4e-51/Protein FEZ OS=Arabidopsis thaliana GN=FEZ PE=2 SV=1	bna:106383523/9e-17/NAC domain-containing protein 89-like; K12581 CCR4-NOT transcription complex subunit 7/8	NA	PF02365/8.6E-47/No apical meristem (NAM) protein	biological_process:GO:0006351//transcription, DNA-templated;
CL6466.Contig2_All	1798	24.2	0.94	-3.75561	5.29056e-05	0.000521696	Down	16.25	1.78	-3.06883	0.000521292	0.00360586	Down	36.34	7.83	-1.82814	0.0295879	0.111926	*	28.62	1.18	-4.95236	2.26676e-08	6.05991e-07	Down	19.97	4.45	-2.12284	0.000881381	0.00606343	Down	16.01	6.97	-0.929949	0.281223	0.566809	*	gi|475589062|gb|EMT21053.1|/0/NAC domain-containing protein 8 [Aegilops tauschii]	gi|960462273|ref|XM_010229467.2|/0.0/PREDICTED: Brachypodium distachyon NAC domain-containing protein 8 (LOC100834693), mRNA	sp|Q6NQK2|NAC8_ARATH/2e-116/NAC domain-containing protein 8 OS=Arabidopsis thaliana GN=NAC008 PE=2 SV=1	NA	NA	PTHR31079:SF2/1.9E-184/--	NA
CL8466.Contig5_All	1463	31.71	10.04	-0.940567	0.139645	0.33351	*	19.89	17.88	-0.171529	0.791944	0.885339	*	17.48	10	-0.647782	0.297641	0.567655	*	37.42	17.64	-1.86759	0.00256394	0.0147728	Down	7.36	3.78	-0.925827	0.382392	0.631325	*	3.78	3.12	-0.247905	0.832019	0.920933	*	gi|475587600|gb|EMT20593.1|/8.87341e-162/NAC domain-containing protein 42 [Aegilops tauschii]	gi|836024343|ref|XM_004981508.2|/1e-169/PREDICTED: Setaria italica transcription factor JUNGBRUNNEN 1 (LOC101786033), mRNA	sp|Q9SK55|NAC42_ARATH/2e-67/Transcription factor JUNGBRUNNEN 1 OS=Arabidopsis thaliana GN=JUB1 PE=1 SV=1	bna:106383523/2e-16/NAC domain-containing protein 89-like; K12581 CCR4-NOT transcription complex subunit 7/8	NA	PS51005/55.03/NAC domain profile.	biological_process:GO:0006355//regulation of transcription, DNA-templated;cellular_component:GO:0005634//nucleus;molecular_function:GO:0003677//DNA binding;
CL3483.Contig2_All	800	2.31	3.33	1.05826	0.332786	0.586725	*	0.64	1.74	0.835421	0.588279	0.777901	*	1.79	0.7	-0.928808	0.551133	0.790626	*	2.12	4.08	0.0860937	0.937388	0.966988	*	3.39	5.8	0.671892	0.529221	0.756106	*	1.7	3.98	1.08137	0.384276	0.664262	*	gi|218189496|gb|EEC71923.1|/3.83732e-92/hypothetical protein OsI_04721 [Oryza sativa Indica Group]	gi|334353280|emb|FR819762.1|/0.0/Hordeum vulgare subsp. vulgare mRNA for NAC transcription factor (NAC012 gene)	sp|Q9ZVH0|FEZ_ARATH/2e-50/Protein FEZ OS=Arabidopsis thaliana GN=FEZ PE=2 SV=1	bna:106383523/2e-16/NAC domain-containing protein 89-like; K12581 CCR4-NOT transcription complex subunit 7/8	NA	PS51005/55.948/NAC domain profile.	biological_process:GO:0006355//regulation of transcription, DNA-templated;cellular_component:GO:0005634//nucleus;GO:0005739//mitochondrion;molecular_function:GO:0003677//DNA binding;
CL10404.Contig11_All	4048	894.71	693.36	0.221176	0.26196	0.509106	*	1164.64	785.1	-0.68035	0.00175282	0.0100529	*	1095.52	750.49	-0.467645	0.117979	0.311749	*	603.2	1001.95	-0.0746892	0.819153	0.906083	*	820.77	644.17	-0.406268	0.152361	0.357997	*	955.38	792.7	-0.225759	0.484076	0.742681	*	gi|292659258|gb|ADE34584.1|/0/NAC transcription factor NTL5 [Triticum aestivum]	gi|151427347|dbj|AK249396.1|/0.0/Hordeum vulgare subsp. vulgare cDNA clone: FLbaf28m08, mRNA sequence	sp|P15719|MDHP_MAIZE/0.0/Malate dehydrogenase [NADP], chloroplastic OS=Zea mays PE=1 SV=1	bdi:100837587/0.0/malate dehydrogenase [NADP], chloroplastic; K00051 malate dehydrogenase (NADP+) [EC:1.1.1.82]	Rv1240/3e-84/---	PS51005/59.243/NAC domain profile.	biological_process:GO:0006355//regulation of transcription, DNA-templated;cellular_component:GO:0005634//nucleus;GO:0016021//integral component of membrane;molecular_function:GO:0003677//DNA binding;
CL19149.Contig1_All	1440	42.1	40.09	0.615324	0.324025	0.576455	*	20.68	34.01	0.685945	0.254155	0.487483	*	52.05	47.74	-0.0408242	0.940467	0.980389	*	59.51	91.89	-0.0437992	0.935517	0.96662	*	24.81	15.46	-0.7229	0.26579	0.512643	*	38.11	17.95	-1.04796	0.1926	0.449405	*	gi|721681193|ref|XP_010238320.1|/6.6239e-170/PREDICTED: NAC domain-containing protein 92-like [Brachypodium distachyon] &gt;gi|944055209|gb|KQJ90847.1| hypothetical protein BRADI_4g34157 [Brachypodium distachyon]	gi|960488916|ref|XM_010240018.2|/0.0/PREDICTED: Brachypodium distachyon NAC domain-containing protein 92-like (LOC100836586), mRNA	sp|Q9FLJ2|NC100_ARATH/1e-66/NAC domain-containing protein 100 OS=Arabidopsis thaliana GN=NAC100 PE=2 SV=1	bna:106383523/8e-18/NAC domain-containing protein 89-like; K12581 CCR4-NOT transcription complex subunit 7/8	NA	PTHR31744:SF2/9.8E-184/--	biological_process:GO:0006355//regulation of transcription, DNA-templated;cellular_component:GO:0005634//nucleus;molecular_function:GO:0003677//DNA binding;
Unigene10799_All	1457	26.51	0.29	-4.64156	0.00011396	0.00100675	Down	3.01	3.09	-0.0466757	0.964178	0.990453	*	52.87	1.01	-5.07465	4.0082e-07	9.36335e-06	Down	15.5	4.02	-2.57124	0.00343295	0.0187687	Down	34.38	6.94	-2.17462	0.035098	0.122044	*	150.35	2.38	-5.68257	7.24761e-17	1.80671e-14	Down	gi|357154260|ref|XP_003576724.1|/2.2293e-72/PREDICTED: NAC domain-containing protein 41-like [Brachypodium distachyon] &gt;gi|944055309|gb|KQJ90947.1| hypothetical protein BRADI_4g34800 [Brachypodium distachyon]	gi|371925004|tpe|FR821754.1|/4e-68/TPA_exp: Hordeum vulgare subsp. vulgare partial mRNA for NAC transcription factor (nac010 gene)	sp|A0SPJ8|NAM1_HORVD/3e-32/NAC transcription factor NAM-1 OS=Hordeum vulgare var. distichum GN=NAM-1 PE=4 SV=1	bna:106399005/1e-12/uncharacterized LOC106399005; K01054 acylglycerol lipase [EC:3.1.1.23]	NA	PTHR31719/1.4E-50/--	biological_process:GO:0006351//transcription, DNA-templated;
CL3483.Contig14_All	1756	31.52	18.01	-0.189934	0.720082	0.842619	*	25.42	20.76	-0.396894	0.488739	0.709907	*	51.97	12.46	-1.95209	5.05611e-05	0.000597817	Down	21.82	30.99	-0.372297	0.555867	0.759235	*	47.75	49.58	0.0247278	0.9508	0.985026	*	55.62	43.86	-0.35722	0.566964	0.789718	*	gi|669030749|emb|CDM85391.1|/0/unnamed protein product [Triticum aestivum]	gi|334353280|emb|FR819762.1|/0.0/Hordeum vulgare subsp. vulgare mRNA for NAC transcription factor (NAC012 gene)	sp|Q9ZVH0|FEZ_ARATH/4e-52/Protein FEZ OS=Arabidopsis thaliana GN=FEZ PE=2 SV=1	bna:106383523/3e-16/NAC domain-containing protein 89-like; K12581 CCR4-NOT transcription complex subunit 7/8	NA	PS51005/55.822/NAC domain profile.	biological_process:GO:0006351//transcription, DNA-templated;cellular_component:GO:0005739//mitochondrion;
CL9745.Contig2_All	2220	20.8	38.19	1.44632	0.000642076	0.00438267	Up	22.04	50.93	1.05964	0.0125805	0.051166	*	18	19.67	0.0505535	0.944252	0.98254	*	8.27	34.04	1.26581	0.0201786	0.0783915	*	35.17	52.23	0.51643	0.232762	0.467809	*	27.03	40.01	0.586536	0.198416	0.459165	*	gi|944229440|gb|KQK93826.1|/8.19955e-43/hypothetical protein SETIT_027836mg, partial [Setaria italica]	gi|937937345|dbj|AP014967.1|/8e-18/Oryza sativa Japonica Group DNA, chromosome 11, cultivar: Nipponbare, complete sequence	sp|D2SMN4|NAMB1_HORVS/8e-15/NAC transcription factor NAM-B1 OS=Hordeum vulgare subsp. spontaneum GN=NAM-B1 PE=4 SV=1	mdm:103439016/3e-18/uncharacterized protein DDB_G0274915; K14306 nuclear pore complex protein Nup62	CC3441/1e-09/---	PF02365/3.5E-17/No apical meristem (NAM) protein	NA
CL6466.Contig3_All	1802	25.18	21.18	0.366226	0.460321	0.705219	*	13.62	31.32	1.05977	0.0681746	0.192446	*	38.01	121.29	1.87208	0.0249831	0.0982223	*	30.23	23.65	-1.05927	0.0481659	0.153482	*	17.28	55.21	1.56346	0.0156317	0.0648743	*	15.29	78.56	2.39573	0.00385605	0.0237906	Up	gi|475589062|gb|EMT21053.1|/0/NAC domain-containing protein 8 [Aegilops tauschii]	gi|960462273|ref|XM_010229467.2|/0.0/PREDICTED: Brachypodium distachyon NAC domain-containing protein 8 (LOC100834693), mRNA	sp|Q6NQK2|NAC8_ARATH/1e-116/NAC domain-containing protein 8 OS=Arabidopsis thaliana GN=NAC008 PE=2 SV=1	NA	NA	PF02365/8.7E-32/No apical meristem (NAM) protein	NA
CL10404.Contig6_All	2272	229.12	211.3	0.478301	0.0326302	0.111956	*	169.61	276.59	0.608172	0.011917	0.0489477	*	307.91	443.65	0.6528	0.0876473	0.251431	*	312.73	441.25	-0.280613	0.314614	0.557589	*	304.49	441.05	0.482803	0.0600755	0.183072	*	277.66	494.98	0.880697	0.00527204	0.0306438	*	gi|357137711|ref|XP_003570443.1|/0/PREDICTED: NAC domain-containing protein 78 [Brachypodium distachyon] &gt;gi|944065883|gb|KQK01474.1| hypothetical protein BRADI_3g56080 [Brachypodium distachyon]	gi|960479650|ref|XM_003570395.3|/1e-180/PREDICTED: Brachypodium distachyon NAC domain-containing protein 78 (LOC100846718), mRNA	sp|Q84K00|NAC78_ARATH/2e-75/NAC domain-containing protein 78 OS=Arabidopsis thaliana GN=NAC078 PE=2 SV=2	bna:106383523/3e-16/NAC domain-containing protein 89-like; K12581 CCR4-NOT transcription complex subunit 7/8	Rv2839c/3e-06/---	PTHR31989/9.8E-157/--	biological_process:GO:0006355//regulation of transcription, DNA-templated;cellular_component:GO:0005634//nucleus;GO:0016021//integral component of membrane;molecular_function:GO:0003677//DNA binding;
CL3532.Contig4_All	1790	23.18	0	-5.76474	2.61874e-05	0.000283477	Down	21	0	-5.26296	0.000456617	0.00322191	Down	53	0	-7.29629	4.9599e-08	1.53625e-06	Down	35.06	0	-7.36717	5.99167e-08	1.44068e-06	Down	16.04	0	-5.41126	0.000308089	0.00249845	Down	27.7	0	-6.20268	4.93733e-06	8.38062e-05	Down	gi|475613491|gb|EMT28787.1|/4.34812e-60/Chaperone protein dnaJ 10 [Aegilops tauschii]	gi|960484241|ref|XM_003578509.3|/6e-15/PREDICTED: Brachypodium distachyon uncharacterized LOC100842183 (LOC100842183), mRNA	NA	NA	NA	PS51005/12.719/NAC domain profile.	NA
CL3483.Contig3_All	1632	10.41	9.34	0.342109	0.658175	0.806734	*	5.31	8.88	0.506077	0.567148	0.777901	*	9.32	6.74	-0.374738	0.595557	0.79401	*	7.99	17.93	0.240845	0.756259	0.863909	*	8.87	12.37	0.435687	0.534952	0.761486	*	10.22	17.59	0.781244	0.20773	0.473758	*	gi|669030749|emb|CDM85391.1|/0/unnamed protein product [Triticum aestivum]	gi|334353280|emb|FR819762.1|/0.0/Hordeum vulgare subsp. vulgare mRNA for NAC transcription factor (NAC012 gene)	sp|Q9ZVH0|FEZ_ARATH/7e-49/Protein FEZ OS=Arabidopsis thaliana GN=FEZ PE=2 SV=1	bna:106383523/1e-16/NAC domain-containing protein 89-like; K12581 CCR4-NOT transcription complex subunit 7/8	NA	PS51005/55.048/NAC domain profile.	NA
CL9045.Contig2_All	1398	0	0.88	1.61936	0.316571	0.568481	*	-	-	-	-	-	-	0	0.77	1.12321	0.48647	0.73173	*	0	1.96	2.53222	0.157752	0.358651	*	0	7.67	4.19805	0.00925472	0.042566	Up	0.35	4.52	2.36868	0.128559	0.345507	*	gi|721664825|ref|XP_010235594.1|/1.80301e-140/PREDICTED: NAC domain-containing protein 92-like isoform X2 [Brachypodium distachyon] &gt;gi|944064440|gb|KQK00031.1| hypothetical protein BRADI_3g46900 [Brachypodium distachyon] &gt;gi|944064441|gb|KQK00032.1| hypothetical protein BRADI_3g46900 [Brachypodium distachyon] &gt;gi|944064442|gb|KQK00033.1| hypothetical protein BRADI_3g46900 [Brachypodium …	gi|960475142|ref|XM_010237292.2|/1e-157/PREDICTED: Brachypodium distachyon NAC domain-containing protein 92-like (LOC100840938), transcript variant X4, mRNA	sp|Q9FLJ2|NC100_ARATH/1e-67/NAC domain-containing protein 100 OS=Arabidopsis thaliana GN=NAC100 PE=2 SV=1	bna:106383523/4e-18/NAC domain-containing protein 89-like; K12581 CCR4-NOT transcription complex subunit 7/8	DRA0210/7e-06/---	PTHR31744/3.9E-129/--	biological_process:GO:0006355//regulation of transcription, DNA-templated;cellular_component:GO:0005634//nucleus;molecular_function:GO:0003677//DNA binding;
Unigene10383_All	1373	2.34	0	-2.45749	0.139098	0.332479	*	1.27	0	-2.31164	0.166838	0.368885	*	6.01	0.31	-2.84443	0.0649631	0.202404	*	2.48	0	-3.87627	0.0212677	0.081652	*	6.69	0	-4.52978	0.00354477	0.0193666	Down	20.49	0	-5.99084	8.82294e-06	0.000137896	Down	gi|326519486|dbj|BAK00116.1|/9.83365e-75/predicted protein [Hordeum vulgare subsp. vulgare]	gi|371925004|tpe|FR821754.1|/3e-78/TPA_exp: Hordeum vulgare subsp. vulgare partial mRNA for NAC transcription factor (nac010 gene)	sp|Q52QH4|NAC68_ORYSJ/3e-34/NAC domain-containing protein 68 OS=Oryza sativa subsp. japonica GN=NAC68 PE=2 SV=1	bna:106399005/3e-13/uncharacterized LOC106399005; K01054 acylglycerol lipase [EC:3.1.1.23]	NA	PS51005/43.002/NAC domain profile.	biological_process:GO:0006351//transcription, DNA-templated;
CL1441.Contig14_All	1311	0.38	0	-0.563128	0.653474	0.806734	*	1.05	0	-1.90116	0.252708	0.485453	*	61.17	0	-7.17092	2.6355e-07	6.54171e-06	Down	17.87	0.83	-4.71664	1.06389e-05	0.000136311	Down	256.8	0.35	-8.03535	2.14699e-12	1.76923e-10	Down	224.61	0.3	-8.14172	5.06809e-17	1.30151e-14	Down	gi|669027746|emb|CDM81301.1|/1.97888e-101/unnamed protein product [Triticum aestivum]	gi|371924996|tpe|FR821745.1|/1e-124/TPA_exp: Hordeum vulgare subsp. vulgare mRNA for NAC transcription factor (nac023 gene)	sp|A0SPJ6|NAMB2_TRITD/6e-68/NAC transcription factor NAM-B2 OS=Triticum turgidum subsp. durum GN=NAM-B2 PE=2 SV=1	bna:106399005/3e-20/uncharacterized LOC106399005; K01054 acylglycerol lipase [EC:3.1.1.23]	NA	PS51005/59.765/NAC domain profile.	NA
CL5506.Contig1_All	1386	14	3.94	-1.05671	0.189098	0.410574	*	5.67	5.59	-0.00585062	0.994973	0.999521	*	18.11	20.68	0.264135	0.620938	0.79401	*	18.59	37.55	0.311456	0.767872	0.871062	*	82.26	304.64	1.78319	0.00306219	0.0171657	Up	155.44	200.44	0.334519	0.616981	0.791855	*	gi|371924987|tpe|CBZ41152.1|/2.10882e-133/TPA: NAC transcription factor [Hordeum vulgare subsp. vulgare]	gi|960475142|ref|XM_010237292.2|/1e-150/PREDICTED: Brachypodium distachyon NAC domain-containing protein 92-like (LOC100840938), transcript variant X4, mRNA	sp|Q9FLJ2|NC100_ARATH/2e-70/NAC domain-containing protein 100 OS=Arabidopsis thaliana GN=NAC100 PE=2 SV=1	bna:106383523/8e-20/NAC domain-containing protein 89-like; K12581 CCR4-NOT transcription complex subunit 7/8	NA	PF02365/5.4E-52/No apical meristem (NAM) protein	biological_process:GO:0006351//transcription, DNA-templated;cellular_component:GO:0016020//membrane;
Unigene37624_All	2498	97.83	136.54	1.13107	0.00384389	0.0196948	Up	158.24	251.12	0.632827	0.0979823	0.251399	*	299.92	894.62	1.75614	0.00894175	0.0437806	Up	905.64	530.29	-1.47716	0.00035933	0.00282439	Down	206.76	568.28	1.35486	0.0328485	0.11601	*	169.4	583.02	1.86567	0.0201059	0.0892496	*	gi|289551912|gb|ADD10614.1|/0/NAC-domain transcription factor [Triticum aestivum]	gi|960470702|ref|XM_003566584.3|/0.0/PREDICTED: Brachypodium distachyon NAC domain-containing protein 74-like (LOC100839502), mRNA	sp|Q7GCL7|NAC74_ORYSJ/2e-155/NAC domain-containing protein 74 OS=Oryza sativa subsp. japonica GN=NAC74 PE=2 SV=1	bna:106383523/1e-21/NAC domain-containing protein 89-like; K12581 CCR4-NOT transcription complex subunit 7/8	NA	PS51005/55.264/NAC domain profile.	biological_process:GO:0006355//regulation of transcription, DNA-templated;cellular_component:GO:0005634//nucleus;GO:0016021//integral component of membrane;molecular_function:GO:0003677//DNA binding;
Unigene48705_All	1154	28.26	1.24	-3.63787	3.22237e-05	0.000339723	Down	12.8	2.13	-2.52819	0.00373191	0.0189012	Down	21.71	4.49	-1.87051	0.0281302	0.107615	*	39.04	3.2	-4.21729	7.721e-10	2.87856e-08	Down	3.35	2.76	-0.299552	0.815672	0.902827	*	7.56	0.3	-3.49789	0.00584443	0.0333869	Down	gi|721673102|ref|XP_003578501.2|/1.38135e-23/PREDICTED: uncharacterized protein LOC100825353 [Brachypodium distachyon] &gt;gi|944050499|gb|KQJ86137.1| hypothetical protein BRADI_4g03540 [Brachypodium distachyon]	NA	NA	NA	NA	PS50808/10.738/Zinc finger BED-type profile.	NA
Unigene37587_All	1830	13.89	23.11	1.30944	0.1418	0.33739	*	10.23	39.23	1.75184	0.000587203	0.0039915	Up	5.7	13.76	1.14059	0.225774	0.480071	*	6.97	17.54	0.52529	0.403042	0.642805	*	18.32	17.04	-0.117333	0.842335	0.918356	*	19.88	19.14	-0.03766	0.948178	0.986034	*	gi|944053555|gb|KQJ89193.1|/1.83234e-29/hypothetical protein BRADI_4g24100 [Brachypodium distachyon]	gi|937937345|dbj|AP014967.1|/6e-15/Oryza sativa Japonica Group DNA, chromosome 11, cultivar: Nipponbare, complete sequence	sp|Q9LV48|PERK1_ARATH/5e-06/Proline-rich receptor-like protein kinase PERK1 OS=Arabidopsis thaliana GN=PERK1 PE=2 SV=1	mdm:103439016/2e-14/uncharacterized protein DDB_G0274915; K14306 nuclear pore complex protein Nup62	NA	PTHR31719:SF2/4.2E-15/--	NA
CL5506.Contig15_All	1613	67.5	74.17	0.800404	0.063946	0.188198	*	26.91	133.32	2.20335	4.05634e-06	5.37908e-05	Up	121.35	474.87	1.96263	0.000429576	0.00360006	Up	131.93	615.04	1.35322	0.0070941	0.0339925	Up	91.25	309.31	1.65719	0.000262069	0.00217486	Up	104.9	346.01	1.77296	0.00309592	0.0198976	Up	gi|357112409|ref|XP_003558001.1|/7.96304e-167/PREDICTED: NAC domain-containing protein 92-like [Brachypodium distachyon] &gt;gi|944086517|gb|KQK21869.1| hypothetical protein BRADI_1g63630 [Brachypodium distachyon]	gi|242374998|emb|FP095959.1|/0.0/Phyllostachys edulis cDNA clone: bphylf054m05, full insert sequence	sp|Q9FLJ2|NC100_ARATH/5e-67/NAC domain-containing protein 100 OS=Arabidopsis thaliana GN=NAC100 PE=2 SV=1	bna:106383523/4e-18/NAC domain-containing protein 89-like; K12581 CCR4-NOT transcription complex subunit 7/8	DR2417m/1e-07/---	PTHR31744:SF3/6.7E-134/--	biological_process:GO:0006355//regulation of transcription, DNA-templated;cellular_component:GO:0005634//nucleus;molecular_function:GO:0003677//DNA binding;
CL5506.Contig19_All	1683	35.28	11.35	-0.94216	0.0886424	0.240479	*	11.81	15.81	0.347784	0.687973	0.813599	*	77.01	61.33	-0.298611	0.60036	0.79401	*	86.45	53.18	-1.49417	0.00613042	0.0301568	Down	44.13	43.16	-0.0990437	0.813301	0.901332	*	46.38	39.95	-0.0929913	0.877378	0.944698	*	gi|475602273|gb|EMT25084.1|/1.17782e-168/Protein CUP-SHAPED COTYLEDON 2 [Aegilops tauschii]	gi|242374998|emb|FP095959.1|/0.0/Phyllostachys edulis cDNA clone: bphylf054m05, full insert sequence	sp|Q9FLJ2|NC100_ARATH/2e-65/NAC domain-containing protein 100 OS=Arabidopsis thaliana GN=NAC100 PE=2 SV=1	bna:106383523/4e-18/NAC domain-containing protein 89-like; K12581 CCR4-NOT transcription complex subunit 7/8	DR2133/6e-08/---	PS51005/56.902/NAC domain profile.	biological_process:GO:0006355//regulation of transcription, DNA-templated;cellular_component:GO:0005634//nucleus;molecular_function:GO:0003677//DNA binding;
CL5897.Contig3_All	1545	8.5	0	-3.81889	0.0160525	0.0635674	*	15.45	2.1	-1.92704	0.203669	0.41994	*	35.76	0	-6.7395	1.09716e-06	2.23115e-05	Down	39.12	0	-7.16041	4.06599e-07	7.86185e-06	Down	5.73	1.04	-2.1044	0.100049	0.26625	*	30.83	0	-6.30972	3.1008e-06	5.63751e-05	Down	gi|326498737|dbj|BAK02354.1|/7.02462e-165/predicted protein [Hordeum vulgare subsp. vulgare]	gi|292659255|gb|HM027573.1|/0.0/Triticum aestivum NAC transcription factor 8 (NAC8) mRNA, complete cds	sp|Q5CD17|NAC77_ORYSJ/2e-78/NAC domain-containing protein 77 OS=Oryza sativa subsp. japonica GN=NAC77 PE=2 SV=2	bna:106383523/3e-18/NAC domain-containing protein 89-like; K12581 CCR4-NOT transcription complex subunit 7/8	DR2133/6e-06/---	PS51005/56.866/NAC domain profile.	NA
Unigene739_All	343	-	-	-	-	-	-	-	-	-	-	-	-	-	-	-	-	-	-	0.61	0.82	-0.215598	0.904649	0.952286	*	0.33	0.68	0.553991	0.745012	0.862536	*	0.33	0.96	0.955719	0.55761	0.789718	*	gi|326502284|dbj|BAJ95205.1|/1.50693e-43/predicted protein [Hordeum vulgare subsp. vulgare]	gi|721667343|ref|XM_003572876.2|/2e-38/PREDICTED: Brachypodium distachyon NAC domain-containing protein 92 (LOC100836977), mRNA	sp|Q84TE6|NAC22_ARATH/1e-21/NAC domain-containing protein 21/22 OS=Arabidopsis thaliana GN=NAC021 PE=1 SV=2	bna:106383523/7e-09/NAC domain-containing protein 89-like; K12581 CCR4-NOT transcription complex subunit 7/8	NA	PTHR31744/7.8E-46/--	biological_process:GO:0006355//regulation of transcription, DNA-templated;cellular_component:GO:0005634//nucleus;molecular_function:GO:0003677//DNA binding;
Unigene36754_All	2440	111.04	57.4	-0.371562	0.225863	0.459577	*	114.83	91.18	-0.420746	0.334853	0.581527	*	274.26	425.23	0.851565	0.161237	0.385765	*	977.82	223.04	-2.76133	2.15856e-09	7.29618e-08	Down	229.19	228.49	-0.0585727	0.915788	0.961033	*	195.95	274.82	0.665809	0.379563	0.659027	*	gi|289551912|gb|ADD10614.1|/0/NAC-domain transcription factor [Triticum aestivum]	gi|960470702|ref|XM_003566584.3|/0.0/PREDICTED: Brachypodium distachyon NAC domain-containing protein 74-like (LOC100839502), mRNA	sp|Q7GCL7|NAC74_ORYSJ/5e-155/NAC domain-containing protein 74 OS=Oryza sativa subsp. japonica GN=NAC74 PE=2 SV=1	bna:106383523/1e-21/NAC domain-containing protein 89-like; K12581 CCR4-NOT transcription complex subunit 7/8	NA	PS51005/55.264/NAC domain profile.	biological_process:GO:0006355//regulation of transcription, DNA-templated;cellular_component:GO:0005634//nucleus;GO:0016021//integral component of membrane;molecular_function:GO:0003677//DNA binding;
CL3483.Contig8_All	1704	49.54	4	-2.91973	8.77091e-07	1.4684e-05	Down	27.34	10.16	-1.55927	0.00658183	0.0301889	Down	41.46	6.43	-2.57247	4.85198e-06	8.00487e-05	Down	22.21	16.95	-1.23205	0.061604	0.184234	*	35.1	12.66	-1.45151	0.0300775	0.108179	*	37.93	16.44	-1.1519	0.0912036	0.274277	*	gi|669030749|emb|CDM85391.1|/0/unnamed protein product [Triticum aestivum]	gi|334353280|emb|FR819762.1|/0.0/Hordeum vulgare subsp. vulgare mRNA for NAC transcription factor (NAC012 gene)	sp|Q9ZVH0|FEZ_ARATH/4e-52/Protein FEZ OS=Arabidopsis thaliana GN=FEZ PE=2 SV=1	bna:106383523/3e-16/NAC domain-containing protein 89-like; K12581 CCR4-NOT transcription complex subunit 7/8	NA	PS51005/55.822/NAC domain profile.	biological_process:GO:0006351//transcription, DNA-templated;cellular_component:GO:0005739//mitochondrion;
CL2833.Contig1_All	984	78.05	0.95	-5.22209	6.9479e-09	2.04584e-07	Down	39.03	4.57	-2.98914	4.70945e-05	0.000456472	Down	212.31	5.81	-4.80479	4.59949e-14	6.43801e-12	Down	45.18	16.51	-2.14913	0.00135068	0.00864558	Down	93.03	17.3	-2.37855	0.00273134	0.0156371	Down	516.06	7.24	-6.01542	7.76334e-32	1.98227e-28	Down	gi|326519486|dbj|BAK00116.1|/3.02575e-74/predicted protein [Hordeum vulgare subsp. vulgare]	gi|371925004|tpe|FR821754.1|/7e-75/TPA_exp: Hordeum vulgare subsp. vulgare partial mRNA for NAC transcription factor (nac010 gene)	sp|Q52QH4|NAC68_ORYSJ/9e-34/NAC domain-containing protein 68 OS=Oryza sativa subsp. japonica GN=NAC68 PE=2 SV=1	bna:106399005/6e-13/uncharacterized LOC106399005; K01054 acylglycerol lipase [EC:3.1.1.23]	NA	PF02365/4.7E-34/No apical meristem (NAM) protein	biological_process:GO:0006351//transcription, DNA-templated;
Unigene9395_All	1105	0	3.36	2.96063	0.0738285	0.209445	*	-	-	-	-	-	-	-	-	-	-	-	-	0	1.08	1.52313	0.38246	0.623894	*	0	1.32	1.81408	0.284741	0.536133	*	-	-	-	-	-	-	gi|357123773|ref|XP_003563582.1|/2.0522e-69/PREDICTED: plant UBX domain-containing protein 4-like [Brachypodium distachyon] &gt;gi|944082229|gb|KQK17581.1| hypothetical protein BRADI_1g35470 [Brachypodium distachyon]	gi|960449639|ref|XM_003563534.3|/1e-152/PREDICTED: Brachypodium distachyon plant UBX domain-containing protein 4-like (LOC100842315), mRNA	sp|Q7Y175|UBAX1_ARATH/3e-33/UBA and UBX domain-containing protein At4g15410 OS=Arabidopsis thaliana GN=At4g15410 PE=1 SV=1	bdi:100842315/4e-70/plant UBX domain-containing protein 4-like; K14012 UBX domain-containing protein 1	NA	SM00553/1.9E-28/Domain present in Saccharomyces cerevisiae Shp1, Drosophila melanogaster eyes closed gene (eyc), and vertebrate p47.	biological_process:GO:0061025//membrane fusion;GO:0043161//proteasome-mediated ubiquitin-dependent protein catabolic process;GO:0007030//Golgi organization;GO:0031468//nuclear envelope reassembly;cellular_component:GO:0005634//nucleus;GO:0005829//cytosol;molecular_function:GO:0043130//ubiquitin binding;
CL9235.Contig3_All	1445	19.61	5.99	-1.04807	0.237214	0.475071	*	17.2	11.24	-0.715499	0.21672	0.439289	*	20.86	49.07	1.3046	0.0448697	0.153752	*	19.36	44	0.404578	0.592433	0.770229	*	81.92	172.32	0.987352	0.0528531	0.166858	*	73.52	120.95	0.769039	0.0861684	0.263182	*	gi|474005573|gb|EMS52427.1|/3.66433e-160/NAC domain-containing protein 21/22 [Triticum urartu]	gi|292659253|gb|HM027572.1|/0.0/Triticum aestivum NAC transcription factor 7 (NAC7) mRNA, complete cds	sp|Q84TE6|NAC22_ARATH/3e-70/NAC domain-containing protein 21/22 OS=Arabidopsis thaliana GN=NAC021 PE=1 SV=2	bna:106383523/9e-19/NAC domain-containing protein 89-like; K12581 CCR4-NOT transcription complex subunit 7/8	NA	PF02365/1.1E-47/No apical meristem (NAM) protein	NA
CL557.Contig3_All	1795	8.75	11.99	0.923173	0.4806	0.725567	*	8.03	21.64	1.3957	0.149693	0.340484	*	9.96	25.67	1.34943	0.206448	0.452561	*	29.68	86.75	0.927934	0.405263	0.64459	*	65.37	66.74	-0.0141593	0.979378	0.999698	*	22.81	99.48	1.87613	0.0252428	0.106266	*	gi|326500010|dbj|BAJ90840.1|/2.55885e-177/predicted protein [Hordeum vulgare subsp. vulgare] &gt;gi|326530876|dbj|BAK01236.1| predicted protein [Hordeum vulgare subsp. vulgare]	gi|241988066|dbj|AK335323.1|/0.0/Triticum aestivum cDNA, clone: WT012_J21, cultivar: Chinese Spring	sp|Q6NQK2|NAC8_ARATH/1e-56/NAC domain-containing protein 8 OS=Arabidopsis thaliana GN=NAC008 PE=2 SV=1	vcn:VOLCADRAFT_117048/9e-09/hypothetical protein; K13172 serine/arginine repetitive matrix protein 2	NA	PTHR31079:SF1/1.2E-212/--	biological_process:GO:2000652//regulation of secondary cell wall biogenesis;GO:0045893//positive regulation of transcription, DNA-templated;cellular_component:GO:0005634//nucleus;molecular_function:GO:0044212//transcription regulatory region DNA binding;
CL21357.Contig6_All	1762	348.87	489.72	1.15746	0.00107	0.00672917	Up	205.96	694.63	1.64744	7.33854e-06	9.04367e-05	Up	245.24	535.12	0.962195	0.172114	0.402577	*	83.15	702.96	2.09487	0.000681011	0.00485095	Up	76.09	406.22	2.34792	3.46556e-15	5.18998e-13	Up	219.16	359.57	0.734713	0.194415	0.452502	*	gi|371925003|tpe|CBZ41165.1|/1.59757e-99/TPA: NAC transcription factor [Hordeum vulgare subsp. vulgare]	gi|371925002|tpe|FR821751.1|/1e-90/TPA_exp: Hordeum vulgare subsp. vulgare mRNA for NAC transcription factor (nac041 gene)	sp|A0SPJ9|NAM2_HORVD/3e-29/NAC transcription factor NAM-2 OS=Hordeum vulgare var. distichum GN=NAM-2 PE=4 SV=1	bna:106399005/4e-12/uncharacterized LOC106399005; K01054 acylglycerol lipase [EC:3.1.1.23]	ML1556/6e-06/---	PF02365/1.1E-27/No apical meristem (NAM) protein	NA
CL1981.Contig1_All	1189	20.63	4.31	-1.57433	0.0180298	0.0697863	*	11	6.47	-0.765645	0.434725	0.67563	*	23.16	7.51	-1.48835	0.0612053	0.194268	*	20.32	7.48	-2.14131	0.000238619	0.00199228	Down	20.22	5.56	-1.7526	0.0894419	0.245765	*	21.37	4.44	-2.14793	0.00469783	0.0279462	Down	gi|326502728|dbj|BAJ98992.1|/7.43697e-121/predicted protein [Hordeum vulgare subsp. vulgare]	gi|346991171|gb|JN634072.1|/1e-61/Oryza sativa Japonica Group secondary wall NAC transcription factor 3 mRNA, complete cds	sp|Q9FWX2|NAC7_ARATH/3e-61/NAC domain-containing protein 7 OS=Arabidopsis thaliana GN=NAC007 PE=2 SV=2	bna:106383523/3e-18/NAC domain-containing protein 89-like; K12581 CCR4-NOT transcription complex subunit 7/8	NA	PF02365/7.8E-49/No apical meristem (NAM) protein	NA
Unigene31225_All	1637	1.4	3.61	1.28554	0.395024	0.650762	*	0	2.52	2.19164	0.189062	0.399363	*	0	37.77	6.758	2.34951e-06	4.30222e-05	Up	2.32	17.02	2.05112	0.0773435	0.2184	*	0	49.8	6.96499	2.54278e-07	5.533e-06	Up	1.71	7.92	1.89116	0.167742	0.410244	*	gi|357112403|ref|XP_003557998.1|/3.5478e-146/PREDICTED: NAC transcription factor NAM-B1-like [Brachypodium distachyon] &gt;gi|944086515|gb|KQK21867.1| hypothetical protein BRADI_1g63600 [Brachypodium distachyon]	gi|151419706|dbj|AK251058.1|/0.0/Hordeum vulgare subsp. vulgare cDNA clone: FLbaf97a05, mRNA sequence	sp|D2SMN4|NAMB1_HORVS/2e-70/NAC transcription factor NAM-B1 OS=Hordeum vulgare subsp. spontaneum GN=NAM-B1 PE=4 SV=1	bna:106399005/4e-20/uncharacterized LOC106399005; K01054 acylglycerol lipase [EC:3.1.1.23]	DR2133/3e-08/---	PTHR31719:SF3/1.4E-95/--	biological_process:GO:0006355//regulation of transcription, DNA-templated;cellular_component:GO:0005634//nucleus;molecular_function:GO:0003677//DNA binding;
Unigene1588_All	1258	1.52	1.2	0.249176	0.859667	0.931858	*	1.11	1	0.0568351	0.972886	0.994397	*	2.33	4.79	0.978693	0.451135	0.710088	*	3.67	6.18	0.0607192	0.950699	0.972681	*	47.8	20.89	-1.19438	0.025487	0.0951836	*	32.48	25.71	-0.392446	0.606341	0.789718	*	gi|357164674|ref|XP_003580130.1|/5.19483e-128/PREDICTED: protein CUP-SHAPED COTYLEDON 1-like [Brachypodium distachyon] &gt;gi|944047932|gb|KQJ83573.1| hypothetical protein BRADI_5g15587 [Brachypodium distachyon]	gi|151426057|dbj|AK248480.1|/0.0/Hordeum vulgare subsp. vulgare cDNA clone: FLbaf7e16, mRNA sequence	sp|Q9FRV4|NAC54_ARATH/2e-51/Protein CUP-SHAPED COTYLEDON 1 OS=Arabidopsis thaliana GN=NAC054 PE=1 SV=1	mdm:103435918/4e-20/glutathione gamma-glutamylcysteinyltransferase 1-like; K05941 glutathione gamma-glutamylcysteinyltransferase [EC:2.3.2.15]	DR2133/3e-07/---	PTHR31744:SF4/1.4E-131/--	biological_process:GO:0006355//regulation of transcription, DNA-templated;cellular_component:GO:0005634//nucleus;molecular_function:GO:0003677//DNA binding;
CL3165.Contig5_All	1429	4.56	1.52	-0.84093	0.433477	0.679154	*	4.4	2.5	-0.556446	0.703008	0.824781	*	23.5	32.5	0.75817	0.379154	0.645945	*	17.71	17.61	-0.543649	0.487022	0.717545	*	30.91	20.16	-0.646328	0.399118	0.649584	*	15.91	7.43	-0.909753	0.258841	0.536689	*	gi|473995766|gb|EMS52014.1|/6.38922e-149/Putative NAC domain-containing protein 94 [Triticum urartu]	gi|670440445|ref|XM_008662286.1|/1e-160/PREDICTED: Zea mays NAC domain-containing protein 72 (LOC103639545), mRNA	sp|Q7EZT1|NAC67_ORYSJ/2e-46/NAC domain-containing protein 67 OS=Oryza sativa subsp. japonica GN=NAC67 PE=2 SV=1	bna:106383523/6e-21/NAC domain-containing protein 89-like; K12581 CCR4-NOT transcription complex subunit 7/8	DR2133/1e-07/---	PF02365/5.8E-46/No apical meristem (NAM) protein	NA
Unigene16586_All	1725	13.19	1.29	-2.56173	0.0121055	0.0505741	*	20.69	6.45	-1.57727	0.112057	0.277721	*	55.9	13.96	-1.57488	0.111847	0.299798	*	144.78	4.69	-5.46933	1.11892e-16	1.45496e-14	Down	133.02	22.56	-2.5705	6.48438e-08	1.67676e-06	Down	69.67	19.05	-1.48026	0.161136	0.402805	*	gi|326527701|dbj|BAK08125.1|/4.75535e-157/predicted protein [Hordeum vulgare subsp. vulgare]	gi|960462607|ref|XM_003568377.3|/0.0/PREDICTED: Brachypodium distachyon NAC domain-containing protein 48 (LOC100826656), mRNA	sp|Q7F2L3|NAC48_ORYSJ/6e-125/NAC domain-containing protein 48 OS=Oryza sativa subsp. japonica GN=NAC48 PE=2 SV=1	bna:106399005/5e-20/uncharacterized LOC106399005; K01054 acylglycerol lipase [EC:3.1.1.23]	DR2133/3e-07/---	PTHR31719:SF4/1.3E-179/--	biological_process:GO:0006355//regulation of transcription, DNA-templated;cellular_component:GO:0005634//nucleus;molecular_function:GO:0003677//DNA binding;
CL5897.Contig4_All	1583	20	5.56	-1.02961	0.325075	0.577621	*	32.41	27.92	-0.125482	0.872989	0.932331	*	76.08	141.7	1.1346	0.139234	0.347528	*	74.53	82.3	-0.515314	0.436385	0.670357	*	45.93	135.99	1.40806	0.0502388	0.160492	*	86.85	83.48	0.140679	0.86439	0.937605	*	gi|326498737|dbj|BAK02354.1|/3.98745e-163/predicted protein [Hordeum vulgare subsp. vulgare]	gi|292659255|gb|HM027573.1|/0.0/Triticum aestivum NAC transcription factor 8 (NAC8) mRNA, complete cds	sp|Q5CD17|NAC77_ORYSJ/6e-79/NAC domain-containing protein 77 OS=Oryza sativa subsp. japonica GN=NAC77 PE=2 SV=2	bna:106383523/3e-18/NAC domain-containing protein 89-like; K12581 CCR4-NOT transcription complex subunit 7/8	DR2133/4e-06/---	PS51005/56.866/NAC domain profile.	NA
Unigene18931_All	1746	80.4	5.38	-3.22471	1.55827e-06	2.42612e-05	Down	62.59	8.18	-2.89184	2.2238e-05	0.000238255	Down	80.48	63.53	-0.111969	0.856942	0.930227	*	802.97	45.44	-4.5336	1.04743e-09	3.80194e-08	Down	348.34	26.74	-3.51735	7.85615e-05	0.000777222	Down	139.88	54.7	-1.0186	0.259609	0.537822	*	gi|326522751|dbj|BAJ88421.1|/7.98215e-160/predicted protein [Hordeum vulgare subsp. vulgare] &gt;gi|371924995|tpe|CBZ41156.1| TPA: NAC transcription factor [Hordeum vulgare subsp. vulgare]	gi|371924994|tpe|FR821742.1|/0.0/TPA_exp: Hordeum vulgare subsp. vulgare mRNA for NAC transcription factor (nac020 gene)	sp|Q53NF7|NAC71_ORYSJ/4e-125/NAC domain-containing protein 71 OS=Oryza sativa subsp. japonica GN=NAC71 PE=2 SV=1	bna:106383523/2e-15/NAC domain-containing protein 89-like; K12581 CCR4-NOT transcription complex subunit 7/8	DR2133/2e-08/---	PS51005/59.063/NAC domain profile.	biological_process:GO:0006351//transcription, DNA-templated;
Unigene11286_All	743	4.66	4.59	0.574241	0.601338	0.802845	*	3.63	6.65	0.836409	0.436976	0.675907	*	8	9.56	0.349565	0.739012	0.865581	*	17.24	19.56	-0.256075	0.832508	0.914725	*	38.2	21.67	-0.841392	0.149859	0.353854	*	15.71	31.7	0.803898	0.422363	0.70632	*	gi|326500010|dbj|BAJ90840.1|/8.23152e-91/predicted protein [Hordeum vulgare subsp. vulgare] &gt;gi|326530876|dbj|BAK01236.1| predicted protein [Hordeum vulgare subsp. vulgare]	gi|960462921|ref|XM_010233823.2|/1e-175/PREDICTED: Brachypodium distachyon NAC domain-containing protein 73 (LOC100830207), transcript variant X2, mRNA	sp|Q6NQK2|NAC8_ARATH/7e-51/NAC domain-containing protein 8 OS=Arabidopsis thaliana GN=NAC008 PE=2 SV=1	NA	NA	PTHR31079:SF1/9.6E-136/--	biological_process:GO:2000652//regulation of secondary cell wall biogenesis;GO:0045893//positive regulation of transcription, DNA-templated;cellular_component:GO:0005634//nucleus;molecular_function:GO:0044212//transcription regulatory region DNA binding;
CL5506.Contig6_All	1631	129.86	67.92	-0.262315	0.506791	0.74126	*	34.98	124.45	1.73659	4.27669e-06	5.64045e-05	Up	243.05	443.66	0.864873	0.14571	0.358979	*	229.76	603.73	0.583026	0.232863	0.464429	*	163.81	298.16	0.788926	0.0520905	0.164949	*	186.62	325.41	0.878035	0.110166	0.313017	*	gi|357112409|ref|XP_003558001.1|/3.86272e-162/PREDICTED: NAC domain-containing protein 92-like [Brachypodium distachyon] &gt;gi|944086517|gb|KQK21869.1| hypothetical protein BRADI_1g63630 [Brachypodium distachyon]	gi|241984812|dbj|AK332072.1|/0.0/Triticum aestivum cDNA, clone: WT003_B05, cultivar: Chinese Spring	sp|Q9FLJ2|NC100_ARATH/3e-61/NAC domain-containing protein 100 OS=Arabidopsis thaliana GN=NAC100 PE=2 SV=1	bna:106383523/2e-18/NAC domain-containing protein 89-like; K12581 CCR4-NOT transcription complex subunit 7/8	NA	PTHR31744:SF3/2.9E-116/--	biological_process:GO:0006355//regulation of transcription, DNA-templated;cellular_component:GO:0005634//nucleus;molecular_function:GO:0003677//DNA binding;
CL9141.Contig6_All	2025	22.42	9.22	-0.610089	0.297017	0.549726	*	18.85	17.06	-0.198606	0.726256	0.842461	*	73.34	166.03	1.39862	0.0451214	0.154258	*	201.92	121.02	-1.31838	0.117009	0.292888	*	158.01	118.89	-0.459851	0.503386	0.732964	*	39.64	80.86	1.16873	0.12488	0.338796	*	gi|357130713|ref|XP_003566991.1|/0/PREDICTED: uncharacterized protein LOC100830721 [Brachypodium distachyon]	gi|669026884|emb|HG670306.1|/1e-167/Triticum aestivum chromosome 3B, genomic scaffold, cultivar Chinese Spring	sp|Q9ZNU2|NAC18_ARATH/9e-14/NAC domain-containing protein 18 OS=Arabidopsis thaliana GN=NAC018 PE=2 SV=1	bna:106436179/6e-14/serine/arginine repetitive matrix protein 1-like; K13171 serine/arginine repetitive matrix protein 1	Rv3876/7e-06/---	PS51005/31.57/NAC domain profile.	NA
Unigene1134_All	2013	7.44	17.63	1.79149	0.110187	0.28198	*	4.48	22.65	1.84951	0.0635631	0.182265	*	2.02	20.55	2.66867	0.0237816	0.0944489	*	0.63	1.24	0.121479	0.944339	0.969557	*	3.07	6.66	0.897237	0.446992	0.69075	*	2.42	5.37	0.794174	0.578098	0.789718	*	gi|356472782|gb|AET10458.1|/2.99051e-121/NAC transcription factor 6A [Triticum aestivum]	gi|151419124|dbj|AK250475.1|/0.0/Hordeum vulgare subsp. vulgare cDNA clone: FLbaf77e13, mRNA sequence	sp|Q84TE6|NAC22_ARATH/1e-47/NAC domain-containing protein 21/22 OS=Arabidopsis thaliana GN=NAC021 PE=1 SV=2	bna:106383523/1e-17/NAC domain-containing protein 89-like; K12581 CCR4-NOT transcription complex subunit 7/8	NA	PF02365/7.9E-31/No apical meristem (NAM) protein	biological_process:GO:0006355//regulation of transcription, DNA-templated;cellular_component:GO:0005634//nucleus;molecular_function:GO:0003677//DNA binding;
Unigene35966_All	2054	188.32	68.19	-0.859318	0.000837993	0.00548304	*	168.01	65.51	-1.45899	7.72189e-08	1.63349e-06	Down	220.83	54.84	-1.89103	1.70672e-08	6.0645e-07	Down	211.43	61.67	-2.50343	1.3866e-07	3.0282e-06	Down	184.94	39.94	-2.20537	0.000170116	0.00150452	Down	85.41	40.56	-0.949823	0.0911502	0.274199	*	gi|357156174|ref|XP_003577366.1|/3.22652e-179/PREDICTED: 2-methyl-6-phytyl-1,4-hydroquinone methyltransferase 2, chloroplastic-like [Brachypodium distachyon] &gt;gi|944050141|gb|KQJ85779.1| hypothetical protein BRADI_4g01640 [Brachypodium distachyon]	gi|960487246|ref|XM_003577318.3|/0.0/PREDICTED: Brachypodium distachyon 2-methyl-6-phytyl-1,4-hydroquinone methyltransferase 2, chloroplastic-like (LOC100837610), mRNA	sp|Q2QM69|BQMT2_ORYSJ/7e-168/2-methyl-6-phytyl-1,4-hydroquinone methyltransferase 2, chloroplastic OS=Oryza sativa subsp. japonica GN=Os12g0615400 PE=2 SV=2	bdi:100837610/6e-180/2-methyl-6-phytyl-1,4-hydroquinone methyltransferase 2, chloroplastic-like; K12502 MPBQ/MSBQ methyltransferase [EC:2.1.1.295]	AF0512/3e-38/---	PTHR10108:SF752/6.5E-117/--	biological_process:GO:0032259//methylation;cellular_component:GO:0016021//integral component of membrane;GO:0005737//cytoplasm;molecular_function:GO:0008757//S-adenosylmethionine-dependent methyltransferase activity;
Unigene19659_All	2141	5.39	16.22	2.13343	0.00250592	0.0137856	Up	5.89	8.96	0.417377	0.630164	0.777901	*	5.39	15.72	1.51809	0.0326957	0.120806	*	3.78	29.94	2.18485	0.00214645	0.0127313	Up	10.8	25.21	1.11359	0.0942287	0.25474	*	7.52	22.83	1.54618	0.0228948	0.0985106	*	gi|326513158|dbj|BAK06819.1|/2.43288e-161/predicted protein [Hordeum vulgare subsp. vulgare]	gi|960449639|ref|XM_003563534.3|/0.0/PREDICTED: Brachypodium distachyon plant UBX domain-containing protein 4-like (LOC100842315), mRNA	sp|Q7Y175|UBAX1_ARATH/1e-52/UBA and UBX domain-containing protein At4g15410 OS=Arabidopsis thaliana GN=At4g15410 PE=1 SV=1	bdi:100842315/1e-159/plant UBX domain-containing protein 4-like; K14012 UBX domain-containing protein 1	MT0630/8e-08/---	PS51005/14.771/NAC domain profile.	biological_process:GO:0061025//membrane fusion;GO:0043161//proteasome-mediated ubiquitin-dependent protein catabolic process;GO:0007030//Golgi organization;GO:0031468//nuclear envelope reassembly;cellular_component:GO:0005634//nucleus;GO:0005829//cytosol;molecular_function:GO:0043130//ubiquitin binding;
CL4721.Contig1_All	1762	4.01	6.86	1.20986	0.352184	0.608426	*	1.77	2.48	-0.0128485	0.993422	0.999521	*	13.86	19.53	0.720501	0.598259	0.79401	*	3.97	21.92	1.35582	0.384691	0.626343	*	2.67	10.54	1.33645	0.380548	0.629417	*	8.28	1.41	-1.87587	0.203685	0.467592	*	gi|348549744|emb|CBZ41151.1|/9.96026e-118/NAC transcription factor [Hordeum vulgare subsp. vulgare]	gi|241984812|dbj|AK332072.1|/1e-176/Triticum aestivum cDNA, clone: WT003_B05, cultivar: Chinese Spring	sp|Q9FLJ2|NC100_ARATH/1e-64/NAC domain-containing protein 100 OS=Arabidopsis thaliana GN=NAC100 PE=2 SV=1	bna:106383523/2e-18/NAC domain-containing protein 89-like; K12581 CCR4-NOT transcription complex subunit 7/8	DR2133/4e-08/---	PS51005/58.144/NAC domain profile.	biological_process:GO:0006351//transcription, DNA-templated;
CL21170.Contig2_All	1179	329.94	327.57	0.600519	0.00920446	0.0404996	*	238.23	446.74	0.868963	0.13436	0.316318	*	640.58	901.73	0.70305	0.32719	0.600581	*	1461.94	1549.75	-0.656511	0.239381	0.473814	*	1188.42	658.48	-0.913172	0.110692	0.285678	*	526.82	796.01	0.762132	0.296988	0.585149	*	gi|4218535|emb|CAA09371.1|/7.6076e-118/GRAB1 protein [Triticum sp.]	gi|940378850|gb|KR814823.1|/1e-162/Triticum aestivum NAC transcription factor mRNA, complete cds	sp|Q7EZT1|NAC67_ORYSJ/4e-102/NAC domain-containing protein 67 OS=Oryza sativa subsp. japonica GN=NAC67 PE=2 SV=1	bna:106399005/1e-19/uncharacterized LOC106399005; K01054 acylglycerol lipase [EC:3.1.1.23]	NA	PTHR31719:SF4/2.9E-105/--	biological_process:GO:0006355//regulation of transcription, DNA-templated;cellular_component:GO:0005634//nucleus;molecular_function:GO:0003677//DNA binding;
CL5506.Contig10_All	1419	-	-	-	-	-	-	0	1.02	1.89177	0.255168	0.488344	*	1.03	1.08	-0.0259824	0.987795	0.99647	*	0	0.41	0.645146	0.650489	0.790971	*	1.67	36.95	3.69722	0.00253912	0.0147311	Up	30.69	29.55	-0.119552	0.923168	0.970341	*	gi|371924999|tpe|CBZ41160.1|/7.80843e-107/TPA: NAC transcription factor [Hordeum vulgare subsp. vulgare]	gi|334353284|emb|FR819764.1|/1e-58/Hordeum vulgare subsp. vulgare mRNA for NAC transcription factor (NAC019 gene)	sp|Q9FLJ2|NC100_ARATH/5e-66/NAC domain-containing protein 100 OS=Arabidopsis thaliana GN=NAC100 PE=2 SV=1	bna:106383523/3e-18/NAC domain-containing protein 89-like; K12581 CCR4-NOT transcription complex subunit 7/8	NA	PF02365/6.9E-52/No apical meristem (NAM) protein	NA
CL20990.Contig11_All	1548	87.53	44.34	-0.206513	0.792255	0.890424	*	23.26	13.7	-0.728439	0.310825	0.555748	*	199.23	198.04	0.18118	0.813982	0.908188	*	191.8	196.28	-0.765904	0.0506709	0.159654	*	130.07	322.59	1.14572	0.127162	0.314068	*	421.11	144.38	-1.44983	0.00105146	0.00806204	Down	gi|371924997|tpe|CBZ41159.1|/1.74344e-155/TPA: NAC transcription factor [Hordeum vulgare subsp. vulgare]	gi|371924996|tpe|FR821745.1|/0.0/TPA_exp: Hordeum vulgare subsp. vulgare mRNA for NAC transcription factor (nac023 gene)	sp|Q8H4S4|NAC10_ORYSJ/7e-69/NAC transcription factor ONAC010 OS=Oryza sativa subsp. japonica GN=ONAC010 PE=2 SV=1	bna:106399005/4e-20/uncharacterized LOC106399005; K01054 acylglycerol lipase [EC:3.1.1.23]	YPO2725/4e-10/---	PS51005/60.305/NAC domain profile.	biological_process:GO:0006351//transcription, DNA-templated;
CL1441.Contig8_All	1044	126.87	0.29	-7.03708	1.07153e-12	7.16871e-11	Down	182.07	1.38	-6.68169	5.1217e-20	9.11276e-18	Down	378.95	3.48	-6.19175	5.67701e-15	9.46391e-13	Down	1440.64	6.76	-8.34096	6.43042e-49	2.17565e-45	Down	527.57	1.05	-8.33269	6.50284e-21	2.71548e-18	Down	322.95	2.28	-6.76939	5.64532e-27	7.0561e-24	Down	gi|326490045|dbj|BAJ94096.1|/4.73037e-89/predicted protein [Hordeum vulgare subsp. vulgare]	gi|333411304|gb|HQ738285.1|/1e-155/Elymus repens stress-related NAM transcription factor (NAC7) mRNA, partial cds	sp|Q7F2L3|NAC48_ORYSJ/1e-72/NAC domain-containing protein 48 OS=Oryza sativa subsp. japonica GN=NAC48 PE=2 SV=1	dosa:Os05t0491900-00/5e-07/Os05g0491900; Hypothetical conserved gene.; K13412 calcium-dependent protein kinase [EC:2.7.11.1]	NA	PF02365/3.5E-9/No apical meristem (NAM) protein	biological_process:GO:0006355//regulation of transcription, DNA-templated;cellular_component:GO:0005634//nucleus;molecular_function:GO:0003677//DNA binding;
Unigene78622_All	237	0.41	0	-0.528416	0.666672	0.806734	*	-	-	-	-	-	-	0.37	0.31	0.0785415	0.963656	0.989487	*	-	-	-	-	-	-	-	-	-	-	-	-	-	-	-	-	-	-	gi|475561186|gb|EMT13722.1|/2.11408e-21/NAC domain-containing protein 55 [Aegilops tauschii]	NA	NA	NA	NA	PS51005/11.548/NAC domain profile.	NA
CL8087.Contig12_All	1183	11.04	0	-4.65883	0.00162163	0.00956423	Down	3.63	0	-3.84042	0.0141839	0.0562648	*	26.58	0	-6.37203	6.75895e-06	0.00010669	Down	52.36	2.07	-5.00718	3.17228e-07	6.3221e-06	Down	19.15	0	-5.99895	1.96608e-05	0.000235983	Down	16.84	0.3	-4.58566	9.1825e-05	0.00102815	Down	gi|357150636|ref|XP_003575526.1|/1.18646e-94/PREDICTED: NAC domain-containing protein 83 [Brachypodium distachyon] &gt;gi|944051116|gb|KQJ86754.1| hypothetical protein BRADI_4g07527 [Brachypodium distachyon]	gi|242386463|emb|FP093916.1|/9e-75/Phyllostachys edulis cDNA clone: bphyem121f24, full insert sequence	sp|A0SPJ8|NAM1_HORVD/2e-35/NAC transcription factor NAM-1 OS=Hordeum vulgare var. distichum GN=NAM-1 PE=4 SV=1	bna:106383523/6e-15/NAC domain-containing protein 89-like; K12581 CCR4-NOT transcription complex subunit 7/8	NA	PTHR31744/1.3E-39/--	biological_process:GO:0006351//transcription, DNA-templated;
Unigene3810_All	1405	2.66	1.2	-0.388217	0.770413	0.87516	*	1.47	0.36	-0.915026	0.58389	0.777901	*	48.88	65.78	0.493013	0.585986	0.79401	*	38.18	53.51	-0.172994	0.87947	0.939851	*	20.82	132.49	2.48526	5.97867e-05	0.000614222	Up	66.66	69.07	0.163374	0.773967	0.892554	*	gi|669027746|emb|CDM81301.1|/3.32352e-134/unnamed protein product [Triticum aestivum]	gi|296044561|gb|HM037182.1|/1e-132/Triticum aestivum NAC transcription factor (NAC025) mRNA, complete cds	sp|D2SMN4|NAMB1_HORVS/2e-69/NAC transcription factor NAM-B1 OS=Hordeum vulgare subsp. spontaneum GN=NAM-B1 PE=4 SV=1	bna:106399005/1e-19/uncharacterized LOC106399005; K01054 acylglycerol lipase [EC:3.1.1.23]	DR2133/5e-07/---	PS51005/61.385/NAC domain profile.	NA
Unigene36005_All	1612	19.91	15.14	0.310412	0.689521	0.822588	*	5.79	12.2	1.04934	0.280508	0.517673	*	123.33	204.48	0.955475	0.135301	0.341147	*	79.73	137.36	0.00126838	0.997012	0.998192	*	53.4	154.81	1.40372	0.0112685	0.049888	Up	117.23	83.8	-0.344135	0.529597	0.782046	*	gi|357112403|ref|XP_003557998.1|/3.84563e-145/PREDICTED: NAC transcription factor NAM-B1-like [Brachypodium distachyon] &gt;gi|944086515|gb|KQK21867.1| hypothetical protein BRADI_1g63600 [Brachypodium distachyon]	gi|151419706|dbj|AK251058.1|/0.0/Hordeum vulgare subsp. vulgare cDNA clone: FLbaf97a05, mRNA sequence	sp|D2SMN4|NAMB1_HORVS/2e-70/NAC transcription factor NAM-B1 OS=Hordeum vulgare subsp. spontaneum GN=NAM-B1 PE=4 SV=1	bna:106399005/4e-20/uncharacterized LOC106399005; K01054 acylglycerol lipase [EC:3.1.1.23]	YPO2725/4e-08/---	PTHR31719/7.3E-96/--	biological_process:GO:0006355//regulation of transcription, DNA-templated;cellular_component:GO:0005634//nucleus;molecular_function:GO:0003677//DNA binding;
CL9045.Contig4_All	1345	4.98	6.08	0.874924	0.315965	0.568481	*	5.4	10.67	0.980972	0.312988	0.558386	*	9.88	33.41	1.76523	0.00847782	0.0418976	Up	25.68	20.57	-0.989808	0.272108	0.510714	*	58.31	256.89	2.01629	0.00316425	0.0176397	Up	123.53	157.83	0.299073	0.708885	0.855092	*	gi|721664825|ref|XP_010235594.1|/1.95647e-160/PREDICTED: NAC domain-containing protein 92-like isoform X2 [Brachypodium distachyon] &gt;gi|944064440|gb|KQK00031.1| hypothetical protein BRADI_3g46900 [Brachypodium distachyon] &gt;gi|944064441|gb|KQK00032.1| hypothetical protein BRADI_3g46900 [Brachypodium distachyon] &gt;gi|944064442|gb|KQK00033.1| hypothetical protein BRADI_3g46900 [Brachypodium …	gi|960475142|ref|XM_010237292.2|/0.0/PREDICTED: Brachypodium distachyon NAC domain-containing protein 92-like (LOC100840938), transcript variant X4, mRNA	sp|Q9FLJ2|NC100_ARATH/3e-71/NAC domain-containing protein 100 OS=Arabidopsis thaliana GN=NAC100 PE=2 SV=1	bna:106383523/2e-19/NAC domain-containing protein 89-like; K12581 CCR4-NOT transcription complex subunit 7/8	NA	PF02365/6.3E-52/No apical meristem (NAM) protein	biological_process:GO:0006355//regulation of transcription, DNA-templated;cellular_component:GO:0005634//nucleus;molecular_function:GO:0003677//DNA binding;
CL21112.Contig6_All	1265	0.41	1.78	1.88721	0.233925	0.4709	*	0.37	2.52	1.43623	0.389059	0.626257	*	3.5	14.41	1.69011	0.204655	0.44975	*	35.64	10.12	-2.58692	2.4522e-06	3.78578e-05	Down	9.02	4.21	-0.977894	0.484237	0.715087	*	1.37	7.47	2.29217	0.029206	0.118716	*	gi|357125596|ref|XP_003564478.1|/1.95935e-74/PREDICTED: NAC domain-containing protein 68-like [Brachypodium distachyon] &gt;gi|944074823|gb|KQK10307.1| hypothetical protein BRADI_2g53260 [Brachypodium distachyon]	gi|292659259|gb|HM027576.1|/1e-101/Triticum aestivum NAC transcription factor 4 (NAC4) mRNA, complete cds	sp|Q52QH4|NAC68_ORYSJ/2e-71/NAC domain-containing protein 68 OS=Oryza sativa subsp. japonica GN=NAC68 PE=2 SV=1	bna:106399005/1e-21/uncharacterized LOC106399005; K01054 acylglycerol lipase [EC:3.1.1.23]	NA	PTHR31719/2.1E-99/--	biological_process:GO:0006355//regulation of transcription, DNA-templated;cellular_component:GO:0005634//nucleus;molecular_function:GO:0003677//DNA binding;
CL3483.Contig4_All	1563	6.18	5.58	0.446309	0.593211	0.797939	*	7.05	3.1	-1.17146	0.199195	0.413155	*	9.26	5.42	-0.811117	0.422186	0.689766	*	6.64	8.99	-0.501958	0.623127	0.789285	*	10.42	5.29	-0.991441	0.348937	0.600517	*	10.21	5.53	-0.86559	0.228656	0.494969	*	gi|669028128|emb|CDM81813.1|/1.70302e-166/unnamed protein product [Triticum aestivum] &gt;gi|669028174|emb|CDM81881.1| unnamed protein product [Triticum aestivum]	gi|960464775|ref|XM_010233066.2|/0.0/PREDICTED: Brachypodium distachyon protein FEZ (LOC100835933), transcript variant X2, mRNA	sp|Q9ZVH0|FEZ_ARATH/2e-52/Protein FEZ OS=Arabidopsis thaliana GN=FEZ PE=2 SV=1	bna:106383523/5e-16/NAC domain-containing protein 89-like; K12581 CCR4-NOT transcription complex subunit 7/8	NA	PS51005/55.714/NAC domain profile.	biological_process:GO:0006355//regulation of transcription, DNA-templated;cellular_component:GO:0005634//nucleus;molecular_function:GO:0003677//DNA binding;
CL2833.Contig13_All	1731	22.24	8.71	-0.607652	0.469521	0.715001	*	4.03	4.04	0.16926	0.907716	0.955041	*	65.45	14.77	-2.06595	0.0289842	0.110172	*	17.07	50.04	0.732453	0.32409	0.567187	*	57.46	41.29	-0.51809	0.567058	0.768218	*	111.39	12.01	-3.11195	8.91405e-08	2.58102e-06	Down	gi|357154260|ref|XP_003576724.1|/9.32322e-69/PREDICTED: NAC domain-containing protein 41-like [Brachypodium distachyon] &gt;gi|944055309|gb|KQJ90947.1| hypothetical protein BRADI_4g34800 [Brachypodium distachyon]	gi|242380129|emb|FP096302.1|/5e-43/Phyllostachys edulis cDNA clone: bphylf003f07, full insert sequence	sp|Q9ZNU2|NAC18_ARATH/4e-29/NAC domain-containing protein 18 OS=Arabidopsis thaliana GN=NAC018 PE=2 SV=1	bna:106399005/3e-11/uncharacterized LOC106399005; K01054 acylglycerol lipase [EC:3.1.1.23]	NA	PS51005/27.663/NAC domain profile.	NA
CL5506.Contig13_All	1642	67.97	50.63	0.243953	0.585227	0.797939	*	15.46	64.48	1.9268	0.000659068	0.00440659	Up	109.3	287.31	1.39753	0.00342529	0.0200533	Up	124.16	402.92	0.845218	0.101049	0.264044	*	85.69	179.4	0.988081	0.0152399	0.0636158	*	103.99	249.17	1.33713	0.0200695	0.0891273	*	gi|357112409|ref|XP_003558001.1|/1.25616e-167/PREDICTED: NAC domain-containing protein 92-like [Brachypodium distachyon] &gt;gi|944086517|gb|KQK21869.1| hypothetical protein BRADI_1g63630 [Brachypodium distachyon]	gi|242374998|emb|FP095959.1|/0.0/Phyllostachys edulis cDNA clone: bphylf054m05, full insert sequence	sp|Q9FLJ2|NC100_ARATH/4e-67/NAC domain-containing protein 100 OS=Arabidopsis thaliana GN=NAC100 PE=2 SV=1	bna:106383523/4e-18/NAC domain-containing protein 89-like; K12581 CCR4-NOT transcription complex subunit 7/8	DR2417m/1e-07/---	PTHR31744/6.7E-134/--	biological_process:GO:0006355//regulation of transcription, DNA-templated;cellular_component:GO:0005634//nucleus;molecular_function:GO:0003677//DNA binding;
CL19975.Contig5_All	1953	15.52	19.98	0.984899	0.140421	0.334864	*	9.59	22.95	1.16003	0.0448031	0.139596	*	13.28	32.08	1.14916	0.101063	0.278788	*	13.12	49.43	1.14276	0.0127729	0.0545276	*	14.22	27.54	0.88746	0.0665441	0.197696	*	16.38	24.42	0.652449	0.267103	0.548544	*	gi|721618973|ref|XP_010228157.1|/0/PREDICTED: protein NTM1-like 9 [Brachypodium distachyon] &gt;gi|944084750|gb|KQK20102.1| hypothetical protein BRADI_1g52480 [Brachypodium distachyon]	gi|960453839|ref|XM_010229855.2|/1e-129/PREDICTED: Brachypodium distachyon protein NTM1-like 9 (LOC100845355), mRNA	sp|Q7GCL7|NAC74_ORYSJ/5e-38/NAC domain-containing protein 74 OS=Oryza sativa subsp. japonica GN=NAC74 PE=2 SV=1	bna:106383523/9e-18/NAC domain-containing protein 89-like; K12581 CCR4-NOT transcription complex subunit 7/8	NA	PTHR31989:SF5/8.4E-95/--	NA
CL1441.Contig17_All	1481	55.71	36.16	-0.0356713	0.923367	0.964978	*	47.21	55.99	0.145786	0.721426	0.838617	*	107.8	285.2	1.55953	0.0273019	0.10507	*	355.98	132.89	-2.1157	4.28888e-05	0.000458646	Down	240.97	304.87	0.270698	0.555351	0.768218	*	148.72	344.12	1.34104	0.0667385	0.219307	*	gi|326527701|dbj|BAK08125.1|/6.29371e-139/predicted protein [Hordeum vulgare subsp. vulgare]	gi|371924994|tpe|FR821742.1|/1e-138/TPA_exp: Hordeum vulgare subsp. vulgare mRNA for NAC transcription factor (nac020 gene)	sp|Q7F2L3|NAC48_ORYSJ/7e-114/NAC domain-containing protein 48 OS=Oryza sativa subsp. japonica GN=NAC48 PE=2 SV=1	bna:106383523/2e-17/NAC domain-containing protein 89-like; K12581 CCR4-NOT transcription complex subunit 7/8	DR2133/2e-07/---	PF02365/3.8E-48/No apical meristem (NAM) protein	biological_process:GO:0006355//regulation of transcription, DNA-templated;cellular_component:GO:0005634//nucleus;molecular_function:GO:0003677//DNA binding;
CL15789.Contig2_All	1366	139.33	71.94	-0.200989	0.74736	0.859719	*	12.49	87.77	2.73167	1.28967e-07	2.56574e-06	Up	148.42	262.12	0.755781	0.148429	0.363249	*	244.7	226.22	-0.986959	0.105947	0.27322	*	68.65	26.99	-1.31321	0.13527	0.327623	*	70.24	59.98	-0.247755	0.79441	0.903024	*	gi|475565509|gb|EMT14807.1|/7.90222e-141/NAC domain-containing protein 21/22 [Aegilops tauschii]	gi|296044565|gb|HM037184.1|/0.0/Triticum aestivum NAC transcription factor (NAC1) mRNA, complete cds	sp|Q84TE6|NAC22_ARATH/1e-60/NAC domain-containing protein 21/22 OS=Arabidopsis thaliana GN=NAC021 PE=1 SV=2	bna:106383523/4e-18/NAC domain-containing protein 89-like; K12581 CCR4-NOT transcription complex subunit 7/8	NA	PTHR31744/3.4E-119/--	biological_process:GO:0006355//regulation of transcription, DNA-templated;cellular_component:GO:0005634//nucleus;molecular_function:GO:0003677//DNA binding;
Unigene21021_All	1444	10.92	11.22	0.650032	0.328654	0.581521	*	3.84	12.33	1.30334	0.156417	0.35178	*	13.85	16.08	0.0760864	0.932219	0.975309	*	6.39	22.07	0.763903	0.384625	0.626264	*	12.71	6.61	-0.963473	0.312374	0.562302	*	13.74	6.97	-0.785068	0.440044	0.720691	*	gi|669028128|emb|CDM81813.1|/2.61236e-166/unnamed protein product [Triticum aestivum] &gt;gi|669028174|emb|CDM81881.1| unnamed protein product [Triticum aestivum]	gi|960464775|ref|XM_010233066.2|/0.0/PREDICTED: Brachypodium distachyon protein FEZ (LOC100835933), transcript variant X2, mRNA	sp|Q9ZVH0|FEZ_ARATH/3e-49/Protein FEZ OS=Arabidopsis thaliana GN=FEZ PE=2 SV=1	bna:106383523/2e-16/NAC domain-containing protein 89-like; K12581 CCR4-NOT transcription complex subunit 7/8	NA	PTHR31719:SF3/2.8E-88/--	biological_process:GO:0006355//regulation of transcription, DNA-templated;cellular_component:GO:0005634//nucleus;molecular_function:GO:0003677//DNA binding;
CL3483.Contig11_All	1424	12.98	0	-4.95977	0.000661033	0.00448989	Down	10.39	0.36	-4.00765	0.00114828	0.00704734	Down	17.98	0	-5.85202	6.22358e-05	0.000713915	Down	8.71	0	-5.52881	0.000306082	0.00246467	Down	9.45	0	-5.09974	0.000584819	0.00429597	Down	13.99	0	-5.37689	0.000146279	0.00152682	Down	gi|669030749|emb|CDM85391.1|/0/unnamed protein product [Triticum aestivum]	gi|334353280|emb|FR819762.1|/0.0/Hordeum vulgare subsp. vulgare mRNA for NAC transcription factor (NAC012 gene)	sp|Q9ZVH0|FEZ_ARATH/2e-50/Protein FEZ OS=Arabidopsis thaliana GN=FEZ PE=2 SV=1	bna:106383523/7e-17/NAC domain-containing protein 89-like; K12581 CCR4-NOT transcription complex subunit 7/8	NA	PF02365/3.4E-46/No apical meristem (NAM) protein	biological_process:GO:0006351//transcription, DNA-templated;cellular_component:GO:0005739//mitochondrion;
Unigene53082_All	742	-	-	-	-	-	-	-	-	-	-	-	-	0	0.62	1.7742	0.310573	0.582707	*	0	8.44	4.1657	0.0132614	0.0561444	*	2.05	4.47	0.988887	0.343514	0.596328	*	2.03	2.07	-0.0082177	0.994265	0.999328	*	gi|357143448|ref|XP_003572924.1|/2.05114e-49/PREDICTED: NAC domain-containing protein 92 [Brachypodium distachyon] &gt;gi|944065678|gb|KQK01269.1| hypothetical protein BRADI_3g54817 [Brachypodium distachyon]	gi|721667343|ref|XM_003572876.2|/2e-37/PREDICTED: Brachypodium distachyon NAC domain-containing protein 92 (LOC100836977), mRNA	sp|Q84TE6|NAC22_ARATH/2e-14/NAC domain-containing protein 21/22 OS=Arabidopsis thaliana GN=NAC021 PE=1 SV=2	NA	NA	PTHR31744:SF4/3.3E-31/--	NA
CL2833.Contig14_All	1177	170.36	63.76	-0.668514	0.225795	0.459482	*	28.36	73.39	1.33032	0.03905	0.125442	*	234.47	62.67	-1.85914	0.002861	0.0172986	Down	43.82	182.42	1.23163	0.0402651	0.133618	*	118.86	176.88	0.416663	0.657782	0.802806	*	696.15	155.11	-1.80588	0.0263308	0.109677	*	gi|326519486|dbj|BAK00116.1|/4.37024e-73/predicted protein [Hordeum vulgare subsp. vulgare]	gi|371925004|tpe|FR821754.1|/3e-56/TPA_exp: Hordeum vulgare subsp. vulgare partial mRNA for NAC transcription factor (nac010 gene)	sp|Q52QH4|NAC68_ORYSJ/3e-33/NAC domain-containing protein 68 OS=Oryza sativa subsp. japonica GN=NAC68 PE=2 SV=1	bna:106399005/8e-13/uncharacterized LOC106399005; K01054 acylglycerol lipase [EC:3.1.1.23]	NA	PF02365/4.4E-33/No apical meristem (NAM) protein	biological_process:GO:0006351//transcription, DNA-templated;
CL3165.Contig1_All	1307	0.76	2.4	1.58847	0.302157	0.554881	*	3.6	0.68	-1.68436	0.246128	0.479004	*	17.81	20.94	0.521857	0.553464	0.792526	*	7.75	6.59	-0.822678	0.385679	0.627506	*	11.9	13.56	0.11538	0.895842	0.949011	*	7.17	5.86	-0.150406	0.858179	0.934542	*	gi|473995766|gb|EMS52014.1|/1.25782e-156/Putative NAC domain-containing protein 94 [Triticum urartu]	gi|670440445|ref|XM_008662286.1|/1e-157/PREDICTED: Zea mays NAC domain-containing protein 72 (LOC103639545), mRNA	sp|Q7EZT1|NAC67_ORYSJ/2e-46/NAC domain-containing protein 67 OS=Oryza sativa subsp. japonica GN=NAC67 PE=2 SV=1	bna:106383523/1e-19/NAC domain-containing protein 89-like; K12581 CCR4-NOT transcription complex subunit 7/8	DR0479/2e-08/---	PTHR31989:SF2/3.7E-130/--	NA
Unigene14486_All	1416	523.07	728.87	1.13454	0.000836989	0.00547731	Up	372.86	934.54	1.23184	0.000883005	0.00564482	Up	615.8	738.52	0.168483	0.790537	0.894694	*	176.17	1078.87	1.70749	0.000841152	0.00580004	Up	132.28	490.67	1.81602	1.36308e-09	5.69864e-08	Up	462.86	542.39	0.301414	0.550072	0.789718	*	gi|371925003|tpe|CBZ41165.1|/3.51086e-91/TPA: NAC transcription factor [Hordeum vulgare subsp. vulgare]	gi|371925002|tpe|FR821751.1|/4e-71/TPA_exp: Hordeum vulgare subsp. vulgare mRNA for NAC transcription factor (nac041 gene)	sp|Q9ZNU2|NAC18_ARATH/1e-31/NAC domain-containing protein 18 OS=Arabidopsis thaliana GN=NAC018 PE=2 SV=1	bna:106399005/5e-14/uncharacterized LOC106399005; K01054 acylglycerol lipase [EC:3.1.1.23]	NA	PF02365/2.1E-28/No apical meristem (NAM) protein	NA
Unigene5639_All	1935	67.04	30.83	-0.506631	0.206162	0.437095	*	66.02	30.05	-1.17577	0.0292372	0.100257	*	66.07	196.46	1.74616	0.0360538	0.130109	*	577.56	153.58	-2.46148	0.000236386	0.00197721	Down	226.65	108.66	-1.08877	0.121701	0.304861	*	120.06	165.34	0.667055	0.468326	0.727643	*	gi|326522751|dbj|BAJ88421.1|/1.39523e-160/predicted protein [Hordeum vulgare subsp. vulgare] &gt;gi|371924995|tpe|CBZ41156.1| TPA: NAC transcription factor [Hordeum vulgare subsp. vulgare]	gi|371924994|tpe|FR821742.1|/0.0/TPA_exp: Hordeum vulgare subsp. vulgare mRNA for NAC transcription factor (nac020 gene)	sp|Q53NF7|NAC71_ORYSJ/1e-125/NAC domain-containing protein 71 OS=Oryza sativa subsp. japonica GN=NAC71 PE=2 SV=1	bna:106383523/2e-15/NAC domain-containing protein 89-like; K12581 CCR4-NOT transcription complex subunit 7/8	DR2133/1e-08/---	PF02365/5.7E-48/No apical meristem (NAM) protein	biological_process:GO:0006351//transcription, DNA-templated;
Unigene7792_All	1417	91.52	44.41	-0.399783	0.292669	0.547194	*	72.37	70.85	-0.168732	0.663129	0.794901	*	109	27.15	-1.86827	0.000310237	0.00274567	Down	46.27	47.5	-0.840171	0.172837	0.381844	*	101.91	54.38	-0.938407	0.0262151	0.0974019	*	113.54	52.6	-1.01194	0.0762275	0.242209	*	gi|326502728|dbj|BAJ98992.1|/2.49282e-121/predicted protein [Hordeum vulgare subsp. vulgare]	gi|346991171|gb|JN634072.1|/1e-68/Oryza sativa Japonica Group secondary wall NAC transcription factor 3 mRNA, complete cds	sp|Q9FWX2|NAC7_ARATH/2e-61/NAC domain-containing protein 7 OS=Arabidopsis thaliana GN=NAC007 PE=2 SV=2	bna:106383523/3e-18/NAC domain-containing protein 89-like; K12581 CCR4-NOT transcription complex subunit 7/8	NA	PTHR31989/7.4E-115/--	NA
CL19975.Contig6_All	2001	11.14	13.08	0.717401	0.29265	0.547189	*	5.81	29.45	2.15017	0.00206841	0.0115438	Up	9.69	25.68	1.3447	0.110417	0.296844	*	10.42	33.38	0.866136	0.165893	0.371551	*	9.46	16.61	0.721134	0.242484	0.481027	*	5.79	19.49	1.6091	0.0295539	0.119808	*	gi|721618973|ref|XP_010228157.1|/0/PREDICTED: protein NTM1-like 9 [Brachypodium distachyon] &gt;gi|944084750|gb|KQK20102.1| hypothetical protein BRADI_1g52480 [Brachypodium distachyon]	gi|960453839|ref|XM_010229855.2|/1e-129/PREDICTED: Brachypodium distachyon protein NTM1-like 9 (LOC100845355), mRNA	sp|Q7GCL7|NAC74_ORYSJ/4e-38/NAC domain-containing protein 74 OS=Oryza sativa subsp. japonica GN=NAC74 PE=2 SV=1	bna:106383523/9e-18/NAC domain-containing protein 89-like; K12581 CCR4-NOT transcription complex subunit 7/8	NA	PS51005/52.887/NAC domain profile.	NA
CL10404.Contig1_All	2412	124.7	0.33	-7.02466	1.06639e-12	7.14829e-11	Down	91.56	0	-7.99748	5.41268e-11	2.3283e-09	Down	150.63	0.31	-7.6709	5.79619e-14	7.92962e-12	Down	156.6	1.18	-7.37463	2.05331e-20	4.40012e-18	Down	174.62	0	-8.81353	3.76006e-13	3.66536e-11	Down	164.08	0.36	-7.73292	4.81952e-15	8.35582e-13	Down	gi|357137711|ref|XP_003570443.1|/0/PREDICTED: NAC domain-containing protein 78 [Brachypodium distachyon] &gt;gi|944065883|gb|KQK01474.1| hypothetical protein BRADI_3g56080 [Brachypodium distachyon]	gi|960479650|ref|XM_003570395.3|/0.0/PREDICTED: Brachypodium distachyon NAC domain-containing protein 78 (LOC100846718), mRNA	sp|Q84K00|NAC78_ARATH/4e-78/NAC domain-containing protein 78 OS=Arabidopsis thaliana GN=NAC078 PE=2 SV=2	bna:106399005/3e-16/uncharacterized LOC106399005; K01054 acylglycerol lipase [EC:3.1.1.23]	Cgl1939/3e-08/---	PTHR31989/2.4E-162/--	biological_process:GO:0006355//regulation of transcription, DNA-templated;cellular_component:GO:0005634//nucleus;GO:0016021//integral component of membrane;molecular_function:GO:0003677//DNA binding;
Unigene14059_All	1241	4.36	2.76	0.0535136	0.961007	0.978759	*	0.64	1.07	0.295335	0.851731	0.919008	*	40.54	74.49	1.10051	0.115374	0.306935	*	24.05	30.5	-0.343946	0.516292	0.737527	*	22.87	53.05	1.09911	0.0473134	0.153282	*	28.68	39.04	0.565741	0.36222	0.644983	*	gi|357112403|ref|XP_003557998.1|/2.81968e-102/PREDICTED: NAC transcription factor NAM-B1-like [Brachypodium distachyon] &gt;gi|944086515|gb|KQK21867.1| hypothetical protein BRADI_1g63600 [Brachypodium distachyon]	gi|151419706|dbj|AK251058.1|/1e-131/Hordeum vulgare subsp. vulgare cDNA clone: FLbaf97a05, mRNA sequence	sp|Q7F2L3|NAC48_ORYSJ/2e-38/NAC domain-containing protein 48 OS=Oryza sativa subsp. japonica GN=NAC48 PE=2 SV=1	bna:106383523/2e-11/NAC domain-containing protein 89-like; K12581 CCR4-NOT transcription complex subunit 7/8	NA	PTHR31719:SF4/5.3E-57/--	biological_process:GO:0006351//transcription, DNA-templated;
CL3483.Contig12_All	1703	37.14	21.12	-0.207417	0.70936	0.835739	*	24.42	30.81	0.158456	0.751477	0.860131	*	36.86	16.34	-1.15044	0.0322231	0.11941	*	21.47	37.73	-0.01063	0.984405	0.991046	*	32.11	33.66	0.0212047	0.96932	0.99785	*	25.57	29.65	0.187843	0.701844	0.850173	*	gi|669030749|emb|CDM85391.1|/0/unnamed protein product [Triticum aestivum]	gi|334353280|emb|FR819762.1|/0.0/Hordeum vulgare subsp. vulgare mRNA for NAC transcription factor (NAC012 gene)	sp|Q9ZVH0|FEZ_ARATH/5e-52/Protein FEZ OS=Arabidopsis thaliana GN=FEZ PE=2 SV=1	bna:106383523/3e-16/NAC domain-containing protein 89-like; K12581 CCR4-NOT transcription complex subunit 7/8	NA	PS51005/55.822/NAC domain profile.	biological_process:GO:0006351//transcription, DNA-templated;cellular_component:GO:0005739//mitochondrion;
CL4085.Contig1_All	2511	121.85	21.88	-1.84714	2.16104e-05	0.00023956	Down	83.4	44.22	-0.988184	0.0124861	0.0508346	*	155.42	111.93	-0.254218	0.640744	0.796301	*	170.03	81.97	-1.78914	3.73929e-08	9.47805e-07	Down	91.4	79.8	-0.249256	0.57288	0.768218	*	97.56	80.25	-0.154869	0.770835	0.890942	*	gi|326508056|dbj|BAJ86771.1|/0/predicted protein [Hordeum vulgare subsp. vulgare]	gi|241987339|dbj|AK334596.1|/0.0/Triticum aestivum cDNA, clone: WT010_G15, cultivar: Chinese Spring	sp|Q84K00|NAC78_ARATH/2e-56/NAC domain-containing protein 78 OS=Arabidopsis thaliana GN=NAC078 PE=2 SV=2	bna:106383523/1e-19/NAC domain-containing protein 89-like; K12581 CCR4-NOT transcription complex subunit 7/8	Rv3876/6e-09/---	PTHR31989/1.9E-93/--	biological_process:GO:0006355//regulation of transcription, DNA-templated;cellular_component:GO:0005634//nucleus;GO:0016021//integral component of membrane;molecular_function:GO:0003677//DNA binding;
CL5565.Contig6_All	839	4.72	2.4	-0.191723	0.862736	0.933652	*	2.16	2.41	0.204164	0.874168	0.933109	*	5.76	6.04	0.10382	0.901821	0.956644	*	4.11	9.43	0.499749	0.657478	0.795493	*	14.57	15.17	0.00800411	0.990604	0.999698	*	15.86	16.86	0.0379464	0.967023	0.996839	*	gi|326502284|dbj|BAJ95205.1|/4.76572e-120/predicted protein [Hordeum vulgare subsp. vulgare]	gi|721667343|ref|XM_003572876.2|/1e-152/PREDICTED: Brachypodium distachyon NAC domain-containing protein 92 (LOC100836977), mRNA	sp|Q9S851|NAC31_ARATH/4e-50/Protein CUP-SHAPED COTYLEDON 3 OS=Arabidopsis thaliana GN=NAC031 PE=1 SV=1	mdm:103435918/2e-17/glutathione gamma-glutamylcysteinyltransferase 1-like; K05941 glutathione gamma-glutamylcysteinyltransferase [EC:2.3.2.15]	DR2133/9e-08/---	PS51005/55.768/NAC domain profile.	biological_process:GO:0006355//regulation of transcription, DNA-templated;cellular_component:GO:0005634//nucleus;molecular_function:GO:0003677//DNA binding;
CL21112.Contig2_All	2026	13.14	0	-5.01048	0.000485428	0.0034579	Down	8.93	0	-4.94223	0.0006912	0.00459033	Down	15.75	0	-5.69835	0.000121742	0.00125582	Down	191.34	0	-9.40863	5.57276e-14	4.74332e-12	Down	70.37	1.72	-4.9903	3.22956e-08	9.11028e-07	Down	20.89	0.3	-4.95053	9.72931e-06	0.000149889	Down	gi|326522751|dbj|BAJ88421.1|/1.29731e-156/predicted protein [Hordeum vulgare subsp. vulgare] &gt;gi|371924995|tpe|CBZ41156.1| TPA: NAC transcription factor [Hordeum vulgare subsp. vulgare]	gi|371924994|tpe|FR821742.1|/0.0/TPA_exp: Hordeum vulgare subsp. vulgare mRNA for NAC transcription factor (nac020 gene)	sp|Q53NF7|NAC71_ORYSJ/6e-122/NAC domain-containing protein 71 OS=Oryza sativa subsp. japonica GN=NAC71 PE=2 SV=1	gsl:Gasu_61540/2e-17/SNARE-interacting protein-like protein; K15292 syntaxin-binding protein 1	DR2133/1e-07/---	PF02365/6.5E-48/No apical meristem (NAM) protein	biological_process:GO:0006351//transcription, DNA-templated;
CL557.Contig1_All	1531	4.75	1.19	-1.00103	0.424722	0.6722	*	2.42	0.35	-2.00429	0.179354	0.386836	*	4.65	3.12	-0.314463	0.829235	0.915625	*	6.59	11.53	0.284318	0.846735	0.923246	*	29.73	4.83	-2.47613	0.00645046	0.0317094	Down	8.55	10.37	0.132269	0.910617	0.963227	*	gi|326500010|dbj|BAJ90840.1|/6.27153e-174/predicted protein [Hordeum vulgare subsp. vulgare] &gt;gi|326530876|dbj|BAK01236.1| predicted protein [Hordeum vulgare subsp. vulgare]	gi|241988066|dbj|AK335323.1|/0.0/Triticum aestivum cDNA, clone: WT012_J21, cultivar: Chinese Spring	sp|Q6NQK2|NAC8_ARATH/3e-57/NAC domain-containing protein 8 OS=Arabidopsis thaliana GN=NAC008 PE=2 SV=1	vcn:VOLCADRAFT_117048/1e-09/hypothetical protein; K13172 serine/arginine repetitive matrix protein 2	NA	PF02365/1.7E-30/No apical meristem (NAM) protein	biological_process:GO:2000652//regulation of secondary cell wall biogenesis;GO:0045893//positive regulation of transcription, DNA-templated;cellular_component:GO:0005634//nucleus;molecular_function:GO:0044212//transcription regulatory region DNA binding;
CL8466.Contig2_All	1518	19.64	12.94	0.094486	0.895815	0.951158	*	6.12	17.91	1.42426	0.0444374	0.138703	*	1.79	16.47	2.98955	0.00175071	0.0115541	Up	7.74	24.12	0.837562	0.228089	0.457611	*	2	3.83	0.70285	0.563711	0.768218	*	3.11	2.09	-0.498482	0.669481	0.828834	*	gi|475587600|gb|EMT20593.1|/7.89701e-161/NAC domain-containing protein 42 [Aegilops tauschii]	gi|960452804|ref|XM_003559325.3|/1e-149/PREDICTED: Brachypodium distachyon transcription factor JUNGBRUNNEN 1-like (LOC100833834), mRNA	sp|Q9SK55|NAC42_ARATH/8e-67/Transcription factor JUNGBRUNNEN 1 OS=Arabidopsis thaliana GN=JUB1 PE=1 SV=1	bna:106383523/4e-16/NAC domain-containing protein 89-like; K12581 CCR4-NOT transcription complex subunit 7/8	NA	PTHR31719/5.6E-157/--	biological_process:GO:0006355//regulation of transcription, DNA-templated;cellular_component:GO:0005634//nucleus;molecular_function:GO:0003677//DNA binding;
CL9802.Contig2_All	2473	359.73	56.68	-2.05519	1.54274e-14	1.42703e-12	Down	176.62	88.68	-1.08739	0.00299883	0.0157607	Down	294.52	104.91	-1.3356	0.00110649	0.00789009	Down	203.59	77.87	-2.01613	3.01606e-05	0.000338089	Down	248.8	120.47	-1.07579	0.00619454	0.030696	Down	216.46	110.34	-0.842083	0.0919716	0.275961	*	gi|188593543|dbj|BAG32519.1|/0/transcription factor [Hordeum vulgare subsp. vulgare]	gi|188593542|dbj|AB362161.1|/0.0/Hordeum vulgare subsp. vulgare mRNA for transcription factor, complete cds	sp|Q84K00|NAC78_ARATH/2e-65/NAC domain-containing protein 78 OS=Arabidopsis thaliana GN=NAC078 PE=2 SV=2	bna:106383523/8e-25/NAC domain-containing protein 89-like; K12581 CCR4-NOT transcription complex subunit 7/8	NA	PTHR31989:SF5/3.6E-114/--	molecular_function:GO:0043565//sequence-specific DNA binding;GO:0003700//transcription factor activity, sequence-specific DNA binding;
CL21357.Contig7_All	1461	729.23	790.04	0.754562	0.0113132	0.0478805	*	390.83	896.69	1.10511	0.00241901	0.0131785	Up	796.19	675.09	-0.321337	0.611018	0.79401	*	183.56	1033.14	1.5755	0.00307176	0.0171301	Up	190.86	438.72	1.12576	0.000239457	0.0020095	Up	509.67	523.64	0.163828	0.779581	0.895675	*	gi|371925003|tpe|CBZ41165.1|/1.25778e-99/TPA: NAC transcription factor [Hordeum vulgare subsp. vulgare]	gi|371925002|tpe|FR821751.1|/8e-91/TPA_exp: Hordeum vulgare subsp. vulgare mRNA for NAC transcription factor (nac041 gene)	sp|A0SPJ9|NAM2_HORVD/2e-29/NAC transcription factor NAM-2 OS=Hordeum vulgare var. distichum GN=NAM-2 PE=4 SV=1	bna:106399005/3e-12/uncharacterized LOC106399005; K01054 acylglycerol lipase [EC:3.1.1.23]	ML1556/4e-06/---	PF02365/1.1E-27/No apical meristem (NAM) protein	NA
CL9141.Contig4_All	2255	11.53	6.44	-0.190377	0.78209	0.883041	*	8.72	13.04	0.503573	0.507237	0.726575	*	46.48	149.89	1.8938	0.0162608	0.0702103	*	101.58	109.52	-0.534948	0.519465	0.740402	*	95.95	109.6	0.101421	0.890861	0.945934	*	17.73	59.77	1.8389	0.043358	0.159829	*	gi|326512844|dbj|BAK03329.1|/0/predicted protein [Hordeum vulgare subsp. vulgare]	gi|669026884|emb|HG670306.1|/1e-169/Triticum aestivum chromosome 3B, genomic scaffold, cultivar Chinese Spring	sp|Q9ZNU2|NAC18_ARATH/8e-14/NAC domain-containing protein 18 OS=Arabidopsis thaliana GN=NAC018 PE=2 SV=1	bna:106436179/2e-14/serine/arginine repetitive matrix protein 1-like; K13171 serine/arginine repetitive matrix protein 1	NA	PF02365/1.5E-19/No apical meristem (NAM) protein	NA
Unigene15934_All	2042	3.63	67.16	4.7293	8.13888e-14	6.72948e-12	Up	15.38	60.91	1.91592	0.0521918	0.156922	*	658.47	389.77	-0.48237	0.603291	0.79401	*	161.3	872.32	1.70352	0.0284575	0.10256	*	202.26	257.73	0.306913	0.586908	0.768218	*	162.47	312.32	0.949973	0.0893252	0.270109	*	gi|326522965|dbj|BAJ88528.1|/4.80826e-159/predicted protein [Hordeum vulgare subsp. vulgare]	gi|242383823|emb|FP092666.1|/0.0/Phyllostachys edulis cDNA clone: bphylf039h24, full insert sequence	sp|Q2QM69|BQMT2_ORYSJ/3e-146/2-methyl-6-phytyl-1,4-hydroquinone methyltransferase 2, chloroplastic OS=Oryza sativa subsp. japonica GN=Os12g0615400 PE=2 SV=2	bdi:100837610/1e-159/2-methyl-6-phytyl-1,4-hydroquinone methyltransferase 2, chloroplastic-like; K12502 MPBQ/MSBQ methyltransferase [EC:2.1.1.295]	AF0512/1e-37/---	PF08241/1.6E-19/Methyltransferase domain	biological_process:GO:0032259//methylation;cellular_component:GO:0016021//integral component of membrane;GO:0005737//cytoplasm;molecular_function:GO:0008757//S-adenosylmethionine-dependent methyltransferase activity;
CL9802.Contig1_All	2612	224.48	133.63	-0.18544	0.620947	0.806734	*	119.61	150.65	0.240802	0.591061	0.777901	*	192.57	221.48	0.325703	0.411767	0.678524	*	188.76	228.87	-0.42092	0.252464	0.492054	*	222.71	300.51	0.371793	0.263802	0.509801	*	140.97	223.32	0.718272	0.0397239	0.149996	*	gi|188593543|dbj|BAG32519.1|/0/transcription factor [Hordeum vulgare subsp. vulgare]	gi|188593542|dbj|AB362161.1|/0.0/Hordeum vulgare subsp. vulgare mRNA for transcription factor, complete cds	sp|Q84K00|NAC78_ARATH/2e-65/NAC domain-containing protein 78 OS=Arabidopsis thaliana GN=NAC078 PE=2 SV=2	bna:106383523/8e-25/NAC domain-containing protein 89-like; K12581 CCR4-NOT transcription complex subunit 7/8	NA	PF02365/5.2E-47/No apical meristem (NAM) protein	molecular_function:GO:0043565//sequence-specific DNA binding;GO:0003700//transcription factor activity, sequence-specific DNA binding;
CL8884.Contig8_All	1342	51.28	22.4	-0.441528	0.506797	0.74126	*	55.65	34.09	-0.549746	0.586996	0.777901	*	479.09	229.99	-0.697543	0.364041	0.628741	*	70.56	123.22	-0.00250838	0.994677	0.996791	*	72.31	149.16	0.896791	0.227713	0.460924	*	90.72	138.7	0.534803	0.546398	0.789718	*	gi|992156993|gb|KXG20943.1|/1.37145e-97/hypothetical protein SORBI_010G273700 [Sorghum bicolor]	gi|241990488|dbj|AK330645.1|/1e-138/Triticum aestivum cDNA, clone: SET4_P09, cultivar: Chinese Spring	sp|Q52QH4|NAC68_ORYSJ/2e-37/NAC domain-containing protein 68 OS=Oryza sativa subsp. japonica GN=NAC68 PE=2 SV=1	bna:106383523/4e-15/NAC domain-containing protein 89-like; K12581 CCR4-NOT transcription complex subunit 7/8	Rv3876/6e-07/---	PF02365/2.8E-39/No apical meristem (NAM) protein	biological_process:GO:0006351//transcription, DNA-templated;
CL3165.Contig4_All	1451	1.9	1.88	0.436775	0.744013	0.857722	*	2.51	2.04	-0.132066	0.927478	0.968504	*	22.46	31.04	0.782295	0.478224	0.728917	*	16.16	18.15	-0.317657	0.753144	0.861654	*	35.51	24.56	-0.533064	0.527431	0.754384	*	7.09	4.33	-0.604714	0.538521	0.789609	*	gi|473995766|gb|EMS52014.1|/1.71599e-149/Putative NAC domain-containing protein 94 [Triticum urartu]	gi|32992299|dbj|AK107090.1|/1e-162/Oryza sativa Japonica Group cDNA clone:002-121-G12, full insert sequence	sp|Q7EZT1|NAC67_ORYSJ/2e-45/NAC domain-containing protein 67 OS=Oryza sativa subsp. japonica GN=NAC67 PE=2 SV=1	bna:106383523/5e-20/NAC domain-containing protein 89-like; K12581 CCR4-NOT transcription complex subunit 7/8	DR0479/3e-06/---	PF02365/9.9E-46/No apical meristem (NAM) protein	NA
Unigene8936_All	1338	17.94	2.2	-2.3009	0.00431566	0.0216925	Down	8.55	1.05	-2.65714	0.0212402	0.0778853	*	17.75	0.7	-4.11657	0.000121379	0.00125309	Down	8.76	1.24	-3.25971	0.00800156	0.0374483	Down	13.38	0.35	-4.28581	0.000989686	0.00668858	Down	27.21	0	-6.1568	5.82688e-06	9.64237e-05	Down	gi|669028128|emb|CDM81813.1|/9.62547e-168/unnamed protein product [Triticum aestivum] &gt;gi|669028174|emb|CDM81881.1| unnamed protein product [Triticum aestivum]	gi|960464775|ref|XM_010233066.2|/0.0/PREDICTED: Brachypodium distachyon protein FEZ (LOC100835933), transcript variant X2, mRNA	sp|Q9ZVH0|FEZ_ARATH/2e-49/Protein FEZ OS=Arabidopsis thaliana GN=FEZ PE=2 SV=1	bna:106383523/2e-16/NAC domain-containing protein 89-like; K12581 CCR4-NOT transcription complex subunit 7/8	NA	PTHR31719/1.8E-89/--	biological_process:GO:0006355//regulation of transcription, DNA-templated;cellular_component:GO:0005634//nucleus;molecular_function:GO:0003677//DNA binding;
Unigene27583_All	1416	-	-	-	-	-	-	0	0.72	1.03641	0.489745	0.709907	*	-	-	-	-	-	-	-	-	-	-	-	-	-	-	-	-	-	-	0	0.61	1.22262	0.428464	0.709224	*	gi|357154260|ref|XP_003576724.1|/3.08996e-71/PREDICTED: NAC domain-containing protein 41-like [Brachypodium distachyon] &gt;gi|944055309|gb|KQJ90947.1| hypothetical protein BRADI_4g34800 [Brachypodium distachyon]	gi|371925004|tpe|FR821754.1|/6e-70/TPA_exp: Hordeum vulgare subsp. vulgare partial mRNA for NAC transcription factor (nac010 gene)	sp|Q9ZNU2|NAC18_ARATH/8e-32/NAC domain-containing protein 18 OS=Arabidopsis thaliana GN=NAC018 PE=2 SV=1	bna:106399005/4e-12/uncharacterized LOC106399005; K01054 acylglycerol lipase [EC:3.1.1.23]	NA	PS51005/43.561/NAC domain profile.	biological_process:GO:0006351//transcription, DNA-templated;
Unigene27548_All	1559	69.6	0.31	-6.2368	1.00053e-09	3.64956e-08	Down	75.22	0	-7.61589	1.23105e-09	3.98091e-08	Down	169.05	1.56	-6.17812	9.99232e-16	1.91592e-13	Down	555.02	2.01	-8.51759	1.05546e-33	8.84246e-31	Down	351.36	1.38	-7.6188	8.48237e-25	6.34626e-22	Down	153.06	0.91	-6.6513	4.45491e-16	9.48555e-14	Down	gi|326527701|dbj|BAK08125.1|/1.35487e-131/predicted protein [Hordeum vulgare subsp. vulgare]	gi|940378850|gb|KR814823.1|/1e-169/Triticum aestivum NAC transcription factor mRNA, complete cds	sp|Q7F2L3|NAC48_ORYSJ/9e-107/NAC domain-containing protein 48 OS=Oryza sativa subsp. japonica GN=NAC48 PE=2 SV=1	bna:106399005/1e-19/uncharacterized LOC106399005; K01054 acylglycerol lipase [EC:3.1.1.23]	DR2133/3e-06/---	PF02365/5.3E-48/No apical meristem (NAM) protein	biological_process:GO:0006355//regulation of transcription, DNA-templated;cellular_component:GO:0005634//nucleus;molecular_function:GO:0003677//DNA binding;
Unigene742_All	1466	1.9	0.58	-0.492532	0.767054	0.872726	*	0.74	0.36	-0.39218	0.811122	0.895561	*	5.06	5.58	0.326154	0.782063	0.890653	*	4.11	15.75	1.13578	0.402488	0.642805	*	14.47	21.2	0.492078	0.382567	0.631444	*	21.85	27.68	0.302734	0.588606	0.789718	*	gi|357143448|ref|XP_003572924.1|/1.22453e-110/PREDICTED: NAC domain-containing protein 92 [Brachypodium distachyon] &gt;gi|944065678|gb|KQK01269.1| hypothetical protein BRADI_3g54817 [Brachypodium distachyon]	gi|721667343|ref|XM_003572876.2|/1e-117/PREDICTED: Brachypodium distachyon NAC domain-containing protein 92 (LOC100836977), mRNA	sp|Q84TE6|NAC22_ARATH/4e-49/NAC domain-containing protein 21/22 OS=Arabidopsis thaliana GN=NAC021 PE=1 SV=2	bna:106383523/7e-17/NAC domain-containing protein 89-like; K12581 CCR4-NOT transcription complex subunit 7/8	NA	PTHR31744/3.6E-126/--	biological_process:GO:0006355//regulation of transcription, DNA-templated;cellular_component:GO:0005634//nucleus;molecular_function:GO:0003677//DNA binding;
CL5897.Contig6_All	1597	12.54	3.34	-1.22591	0.199988	0.427897	*	7.36	11.12	0.418756	0.696903	0.820076	*	22.42	58.95	1.54396	0.044179	0.152051	*	24.88	36.33	-0.173186	0.767509	0.870857	*	21.5	55.24	1.2106	0.0856243	0.2379	*	30.56	41.71	0.62575	0.486198	0.744705	*	gi|326498737|dbj|BAK02354.1|/1.25543e-164/predicted protein [Hordeum vulgare subsp. vulgare]	gi|292659255|gb|HM027573.1|/0.0/Triticum aestivum NAC transcription factor 8 (NAC8) mRNA, complete cds	sp|Q5CD17|NAC77_ORYSJ/4e-78/NAC domain-containing protein 77 OS=Oryza sativa subsp. japonica GN=NAC77 PE=2 SV=2	bna:106383523/3e-18/NAC domain-containing protein 89-like; K12581 CCR4-NOT transcription complex subunit 7/8	DR0479/4e-06/---	PS51005/56.866/NAC domain profile.	NA
CL5506.Contig18_All	1651	54.88	15.72	-1.15869	0.00501987	0.0245679	Down	18.88	30.95	0.600735	0.214824	0.436975	*	55.62	102.76	0.900414	0.103684	0.284029	*	88.4	105.36	-0.495706	0.317682	0.560821	*	47.67	86.09	0.745603	0.210199	0.443269	*	55.47	61.5	0.248572	0.625625	0.798282	*	gi|357112409|ref|XP_003558001.1|/1.39904e-166/PREDICTED: NAC domain-containing protein 92-like [Brachypodium distachyon] &gt;gi|944086517|gb|KQK21869.1| hypothetical protein BRADI_1g63630 [Brachypodium distachyon]	gi|242374998|emb|FP095959.1|/0.0/Phyllostachys edulis cDNA clone: bphylf054m05, full insert sequence	sp|Q9FLJ2|NC100_ARATH/2e-65/NAC domain-containing protein 100 OS=Arabidopsis thaliana GN=NAC100 PE=2 SV=1	bna:106383523/4e-18/NAC domain-containing protein 89-like; K12581 CCR4-NOT transcription complex subunit 7/8	DR2133/1e-08/---	PS51005/56.992/NAC domain profile.	biological_process:GO:0006355//regulation of transcription, DNA-templated;cellular_component:GO:0005634//nucleus;molecular_function:GO:0003677//DNA binding;
Unigene24269_All	1320	14.65	3.25	-1.16079	0.309923	0.563377	*	13.61	1.06	-2.67393	0.0607534	0.176243	*	156.78	226.26	0.615252	0.464216	0.718467	*	159.01	148.34	-0.730535	0.454609	0.689261	*	82.59	384.16	1.97953	0.0153955	0.0641475	*	278.34	144.62	-0.787558	0.152801	0.389794	*	gi|296044562|gb|ADG85701.1|/2.19651e-132/NAC transcription factor [Triticum aestivum]	gi|296044561|gb|HM037182.1|/1e-141/Triticum aestivum NAC transcription factor (NAC025) mRNA, complete cds	sp|D2SMN4|NAMB1_HORVS/2e-70/NAC transcription factor NAM-B1 OS=Hordeum vulgare subsp. spontaneum GN=NAM-B1 PE=4 SV=1	bna:106399005/2e-20/uncharacterized LOC106399005; K01054 acylglycerol lipase [EC:3.1.1.23]	DR2133/1e-10/---	PF02365/1.4E-49/No apical meristem (NAM) protein	NA
CL10404.Contig4_All	2408	241.25	176.64	0.116051	0.69397	0.825019	*	188.32	217.4	0.0944693	0.686484	0.812552	*	263.33	340.22	0.501631	0.203486	0.44789	*	288.02	351.99	-0.476973	0.0674487	0.196998	*	322.34	377.34	0.176009	0.435519	0.688709	*	256.63	360.69	0.547749	0.114718	0.32037	*	gi|357137711|ref|XP_003570443.1|/0/PREDICTED: NAC domain-containing protein 78 [Brachypodium distachyon] &gt;gi|944065883|gb|KQK01474.1| hypothetical protein BRADI_3g56080 [Brachypodium distachyon]	gi|960479650|ref|XM_003570395.3|/1e-166/PREDICTED: Brachypodium distachyon NAC domain-containing protein 78 (LOC100846718), mRNA	sp|Q84K00|NAC78_ARATH/9e-77/NAC domain-containing protein 78 OS=Arabidopsis thaliana GN=NAC078 PE=2 SV=2	bna:106383523/3e-16/NAC domain-containing protein 89-like; K12581 CCR4-NOT transcription complex subunit 7/8	Rv3876/8e-09/---	PS51005/55.84/NAC domain profile.	biological_process:GO:0006355//regulation of transcription, DNA-templated;cellular_component:GO:0005634//nucleus;GO:0016021//integral component of membrane;molecular_function:GO:0003677//DNA binding;
CL5565.Contig2_All	1296	1.99	0.9	-0.257719	0.863078	0.933864	*	2.58	0.71	-1.09894	0.49616	0.716214	*	3.32	3.79	0.291319	0.803848	0.902343	*	3.03	9.22	0.696755	0.561863	0.759235	*	6.05	11.33	0.798524	0.315112	0.564323	*	12.65	13.77	0.109746	0.854309	0.932534	*	gi|357143448|ref|XP_003572924.1|/2.44463e-120/PREDICTED: NAC domain-containing protein 92 [Brachypodium distachyon] &gt;gi|944065678|gb|KQK01269.1| hypothetical protein BRADI_3g54817 [Brachypodium distachyon]	gi|721667343|ref|XM_003572876.2|/1e-130/PREDICTED: Brachypodium distachyon NAC domain-containing protein 92 (LOC100836977), mRNA	sp|Q9FRV4|NAC54_ARATH/5e-48/Protein CUP-SHAPED COTYLEDON 1 OS=Arabidopsis thaliana GN=NAC054 PE=1 SV=1	bna:106383523/6e-17/NAC domain-containing protein 89-like; K12581 CCR4-NOT transcription complex subunit 7/8	NA	PTHR31744/6.5E-125/--	biological_process:GO:0006355//regulation of transcription, DNA-templated;cellular_component:GO:0005634//nucleus;molecular_function:GO:0003677//DNA binding;
CL3483.Contig10_All	1536	58.39	44.9	0.271328	0.491361	0.732184	*	44.17	57.32	0.269998	0.529084	0.747274	*	113.26	65.92	-0.658506	0.181177	0.414366	*	80.35	115.52	-0.341441	0.49523	0.724515	*	66.05	44.41	-0.620583	0.369075	0.617156	*	86.05	48.99	-0.624776	0.397749	0.679078	*	gi|52352767|gb|AAU43824.1|/0/NAC transcription factor [Hordeum vulgare subsp. vulgare]	gi|52352766|gb|AY672069.1|/0.0/Hordeum vulgare subsp. vulgare NAC transcription factor mRNA, complete cds	sp|Q9ZVH0|FEZ_ARATH/2e-49/Protein FEZ OS=Arabidopsis thaliana GN=FEZ PE=2 SV=1	bna:106383523/1e-16/NAC domain-containing protein 89-like; K12581 CCR4-NOT transcription complex subunit 7/8	NA	PTHR31719:SF3/6.5E-80/--	biological_process:GO:0006351//transcription, DNA-templated;
CL21357.Contig4_All	1740	1601.13	0	-11.0639	1.00422e-24	3.51278e-22	Down	627.47	0	-10.406	6.12557e-21	1.22613e-18	Down	1506.48	0	-11.4612	8.19756e-24	5.12226e-21	Down	225.64	0	-9.63818	7.91283e-15	7.69565e-13	Down	530.51	40.91	-2.33001	0.159113	0.367145	*	915.28	36.1	-4.06151	0.000189979	0.00190764	Down	gi|371925003|tpe|CBZ41165.1|/7.80479e-99/TPA: NAC transcription factor [Hordeum vulgare subsp. vulgare]	gi|371925002|tpe|FR821751.1|/1e-90/TPA_exp: Hordeum vulgare subsp. vulgare mRNA for NAC transcription factor (nac041 gene)	sp|Q9ZNU2|NAC18_ARATH/2e-29/NAC domain-containing protein 18 OS=Arabidopsis thaliana GN=NAC018 PE=2 SV=1	bna:106399005/4e-12/uncharacterized LOC106399005; K01054 acylglycerol lipase [EC:3.1.1.23]	ML1556/6e-06/---	PS51005/38.555/NAC domain profile.	NA
CL9141.Contig1_All	2253	23.42	5.06	-1.3171	0.163657	0.371861	*	18.87	15.33	-0.346272	0.592131	0.777901	*	59.53	187.51	1.84543	0.0113777	0.0529808	*	130.17	169.27	-0.260331	0.772999	0.874576	*	109.7	152.41	0.37808	0.628409	0.780713	*	24.24	93.49	2.02271	0.00707111	0.0389048	Up	gi|357130713|ref|XP_003566991.1|/0/PREDICTED: uncharacterized protein LOC100830721 [Brachypodium distachyon]	gi|669026884|emb|HG670306.1|/1e-164/Triticum aestivum chromosome 3B, genomic scaffold, cultivar Chinese Spring	sp|Q9ZNU2|NAC18_ARATH/8e-14/NAC domain-containing protein 18 OS=Arabidopsis thaliana GN=NAC018 PE=2 SV=1	bna:106436179/9e-14/serine/arginine repetitive matrix protein 1-like; K13171 serine/arginine repetitive matrix protein 1	Rv3876/7e-06/---	PF02365/2.7E-18/No apical meristem (NAM) protein	NA
CL1981.Contig4_All	1573	16.76	8.4	-0.450114	0.503957	0.74108	*	18.79	14.62	-0.367971	0.547189	0.764564	*	10.29	15.99	0.744253	0.319109	0.591678	*	14.54	33.4	0.614645	0.60267	0.778522	*	60.55	42.45	-0.531259	0.539303	0.765195	*	17.29	46.89	1.17415	0.244206	0.517486	*	gi|475624827|gb|EMT32772.1|/1.31684e-150/NAC domain-containing protein 43 [Aegilops tauschii]	gi|151427071|dbj|AK249120.1|/1e-179/Hordeum vulgare subsp. vulgare cDNA clone: FLbaf17a09, mRNA sequence	sp|Q84WP6|NAC43_ARATH/2e-70/NAC domain-containing protein 43 OS=Arabidopsis thaliana GN=NAC043 PE=2 SV=2	bna:106383523/2e-16/NAC domain-containing protein 89-like; K12581 CCR4-NOT transcription complex subunit 7/8	RSc1191/5e-08/---	PF02365/1.6E-47/No apical meristem (NAM) protein	NA
CL2295.Contig4_All	2021	12.67	8.2	0.0350705	0.960713	0.978759	*	6.6	10.08	0.551357	0.477593	0.709076	*	16.44	23.12	0.648623	0.354128	0.618651	*	20.02	52.12	0.772612	0.314963	0.558014	*	57.94	48.77	-0.296351	0.575944	0.768218	*	36.49	52.42	0.441314	0.48484	0.743485	*	gi|218187666|gb|EEC70093.1|/0/hypothetical protein OsI_00726 [Oryza sativa Indica Group] &gt;gi|222617900|gb|EEE54032.1| hypothetical protein OsJ_00703 [Oryza sativa Japonica Group]	gi|960472350|ref|XM_010232270.2|/0.0/PREDICTED: Brachypodium distachyon uncharacterized LOC100823359 (LOC100823359), transcript variant X4, mRNA	sp|Q6NQK2|NAC8_ARATH/4e-61/NAC domain-containing protein 8 OS=Arabidopsis thaliana GN=NAC008 PE=2 SV=1	dosa:Os05t0491900-00/2e-06/Os05g0491900; Hypothetical conserved gene.; K13412 calcium-dependent protein kinase [EC:2.7.11.1]	NA	PF02365/4.2E-33/No apical meristem (NAM) protein	biological_process:GO:0006355//regulation of transcription, DNA-templated;cellular_component:GO:0005634//nucleus;GO:0016023//cytoplasmic, membrane-bounded vesicle;molecular_function:GO:0003677//DNA binding;
Unigene34389_All	769	3.77	0.63	-1.61771	0.229127	0.46402	*	1.57	1.07	-0.651992	0.662435	0.794298	*	6.67	1.93	-1.36995	0.232974	0.488265	*	6.56	1.6	-2.56706	0.0197068	0.0769721	*	1.71	2.42	0.397284	0.745307	0.862732	*	2.37	1.32	-0.657213	0.579403	0.789718	*	gi|326502728|dbj|BAJ98992.1|/2.02633e-87/predicted protein [Hordeum vulgare subsp. vulgare]	gi|346991171|gb|JN634072.1|/3e-73/Oryza sativa Japonica Group secondary wall NAC transcription factor 3 mRNA, complete cds	sp|Q9FWX2|NAC7_ARATH/3e-38/NAC domain-containing protein 7 OS=Arabidopsis thaliana GN=NAC007 PE=2 SV=2	bna:106383523/6e-17/NAC domain-containing protein 89-like; K12581 CCR4-NOT transcription complex subunit 7/8	NA	PS51005/39.726/NAC domain profile.	NA
Unigene26202_All	2234	10.62	10.08	0.52271	0.426874	0.674475	*	18.83	13.36	-0.691594	0.316493	0.561253	*	5.85	14.61	1.17253	0.152662	0.371141	*	5.9	6.46	-0.710726	0.416077	0.653292	*	80.98	116.21	0.464951	0.327976	0.577313	*	100.07	155.12	0.649566	0.126671	0.341976	*	gi|326529531|dbj|BAK04712.1|/0/predicted protein [Hordeum vulgare subsp. vulgare]	gi|733397099|gb|KM820890.1|/0.0/Triticum aestivum cultivar Chinese Spring NAC transcription factor NAM-D2 (NAM-D2) mRNA, complete cds	sp|A0SPJ9|NAM2_HORVD/0.0/NAC transcription factor NAM-2 OS=Hordeum vulgare var. distichum GN=NAM-2 PE=4 SV=1	bna:106399005/3e-29/uncharacterized LOC106399005; K01054 acylglycerol lipase [EC:3.1.1.23]	NA	PS51005/61.799/NAC domain profile.	biological_process:GO:0006355//regulation of transcription, DNA-templated;cellular_component:GO:0005634//nucleus;molecular_function:GO:0003677//DNA binding;
CL17614.Contig2_All	1848	17.47	0.33	-4.35839	0.000174632	0.0014495	Down	58.63	0	-7.13573	3.97611e-08	9.04092e-07	Down	14.07	0	-5.25312	0.000667872	0.00519693	Down	6.78	0.41	-3.96323	0.00259073	0.0149076	Down	11.01	0	-4.75139	0.00248315	0.014455	Down	65.2	0.36	-6.51462	2.75215e-10	1.60544e-08	Down	gi|475526837|gb|EMT07371.1|/1.9857e-148/NAC domain-containing protein 78 [Aegilops tauschii]	gi|960474059|ref|XM_010236717.2|/0.0/PREDICTED: Brachypodium distachyon NAC domain-containing protein 72-like (LOC100843368), mRNA	sp|Q84K00|NAC78_ARATH/2e-49/NAC domain-containing protein 78 OS=Arabidopsis thaliana GN=NAC078 PE=2 SV=2	bna:106383523/2e-21/NAC domain-containing protein 89-like; K12581 CCR4-NOT transcription complex subunit 7/8	NA	PTHR31989:SF5/8.2E-101/--	biological_process:GO:0006351//transcription, DNA-templated;
CL21112.Contig3_All	1951	0	22.08	6.46562	1.0296e-06	1.69216e-05	Up	0	25.7	6.13567	7.10678e-06	8.79808e-05	Up	0	174.16	8.55294	1.6821e-10	1.02773e-08	Up	0.99	142.47	5.92874	1.91307e-07	4.03713e-06	Up	2.01	84.57	4.96265	2.12814e-09	8.40217e-08	Up	0	129.73	7.80505	3.53487e-09	1.52023e-07	Up	gi|326522751|dbj|BAJ88421.1|/5.36487e-160/predicted protein [Hordeum vulgare subsp. vulgare] &gt;gi|371924995|tpe|CBZ41156.1| TPA: NAC transcription factor [Hordeum vulgare subsp. vulgare]	gi|371924994|tpe|FR821742.1|/0.0/TPA_exp: Hordeum vulgare subsp. vulgare mRNA for NAC transcription factor (nac020 gene)	sp|Q53NF7|NAC71_ORYSJ/2e-125/NAC domain-containing protein 71 OS=Oryza sativa subsp. japonica GN=NAC71 PE=2 SV=1	bna:106383523/2e-15/NAC domain-containing protein 89-like; K12581 CCR4-NOT transcription complex subunit 7/8	DR2133/1e-08/---	PF02365/5.7E-48/No apical meristem (NAM) protein	biological_process:GO:0006351//transcription, DNA-templated;
CL6466.Contig1_All	2386	0.76	0	-0.982483	0.506592	0.74108	*	-	-	-	-	-	-	0	28.41	6.51308	5.22745e-06	8.54707e-05	Up	2.32	2.16	-0.210506	0.905514	0.952872	*	0	6.79	4.18192	0.00937106	0.0430297	Up	2.06	4.54	0.995877	0.522965	0.776416	*	gi|721616428|ref|XP_010227769.1|/2.37073e-136/PREDICTED: NAC domain-containing protein 8 [Brachypodium distachyon] &gt;gi|944083295|gb|KQK18647.1| hypothetical protein BRADI_1g43840 [Brachypodium distachyon]	gi|960462273|ref|XM_010229467.2|/0.0/PREDICTED: Brachypodium distachyon NAC domain-containing protein 8 (LOC100834693), mRNA	sp|Q6NQK2|NAC8_ARATH/1e-91/NAC domain-containing protein 8 OS=Arabidopsis thaliana GN=NAC008 PE=2 SV=1	NA	NA	PTHR31079/1.2E-133/--	biological_process:GO:0006355//regulation of transcription, DNA-templated;cellular_component:GO:0005634//nucleus;molecular_function:GO:0003677//DNA binding;
Unigene55493_All	974	7.17	3.2	-0.606966	0.53777	0.763676	*	6.25	4.19	-0.565271	0.525986	0.744441	*	5.53	4.95	-0.182187	0.835599	0.919105	*	4.74	3.14	-1.12262	0.285225	0.523346	*	7.41	5.21	-0.557375	0.481567	0.712443	*	7.84	2.12	-1.76762	0.0713841	0.230981	*	gi|721624166|ref|XP_010228959.1|/3.22431e-129/PREDICTED: uncharacterized protein LOC100826588 isoform X3 [Brachypodium distachyon] &gt;gi|944087488|gb|KQK22840.1| hypothetical protein BRADI_1g69617 [Brachypodium distachyon]	gi|960458956|ref|XM_010230657.2|/0.0/PREDICTED: Brachypodium distachyon uncharacterized LOC100826588 (LOC100826588), transcript variant X3, mRNA	sp|Q6NQK2|NAC8_ARATH/4e-35/NAC domain-containing protein 8 OS=Arabidopsis thaliana GN=NAC008 PE=2 SV=1	NA	NA	PTHR31079/6.2E-81/--	biological_process:GO:0006355//regulation of transcription, DNA-templated;cellular_component:GO:0005634//nucleus;molecular_function:GO:0003677//DNA binding;
CL1441.Contig1_All	927	-	-	-	-	-	-	0.37	0	-0.592325	0.641478	0.777901	*	1.75	0	-2.63806	0.133601	0.338363	*	0.58	0.41	-0.864683	0.624819	0.789285	*	1	1.76	0.495766	0.7427	0.861576	*	2.73	0.3	-2.16942	0.125501	0.339786	*	gi|474216473|gb|EMS59098.1|/5.16068e-81/NAC domain-containing protein 29 [Triticum urartu]	gi|669026884|emb|HG670306.1|/2e-78/Triticum aestivum chromosome 3B, genomic scaffold, cultivar Chinese Spring	sp|A0SPJ6|NAMB2_TRITD/2e-42/NAC transcription factor NAM-B2 OS=Triticum turgidum subsp. durum GN=NAM-B2 PE=2 SV=1	bna:106383523/6e-17/NAC domain-containing protein 89-like; K12581 CCR4-NOT transcription complex subunit 7/8	Rv3876/6e-07/---	PS51005/41.544/NAC domain profile.	NA
CL19975.Contig2_All	1935	21.48	5.27	-1.35042	0.05003	0.155924	*	7.47	9.11	0.0663886	0.935972	0.974363	*	21.02	12.94	-0.474174	0.510584	0.753901	*	12.13	22.49	0.124051	0.841059	0.919376	*	17.15	8.58	-1.00132	0.191094	0.414609	*	22.02	8.41	-1.26241	0.0664759	0.218674	*	gi|721618973|ref|XP_010228157.1|/0/PREDICTED: protein NTM1-like 9 [Brachypodium distachyon] &gt;gi|944084750|gb|KQK20102.1| hypothetical protein BRADI_1g52480 [Brachypodium distachyon]	gi|960453839|ref|XM_010229855.2|/1e-133/PREDICTED: Brachypodium distachyon protein NTM1-like 9 (LOC100845355), mRNA	sp|Q7GCL7|NAC74_ORYSJ/2e-37/NAC domain-containing protein 74 OS=Oryza sativa subsp. japonica GN=NAC74 PE=2 SV=1	bna:106383523/5e-18/NAC domain-containing protein 89-like; K12581 CCR4-NOT transcription complex subunit 7/8	NA	PTHR31989:SF5/7.4E-94/--	NA
CL16751.Contig1_All	584	3.86	5.66	1.13432	0.290314	0.543948	*	1.37	6.61	1.90734	0.0924217	0.241163	*	10	8.12	-0.234692	0.787383	0.892753	*	2.15	1.19	-1.27393	0.372606	0.61957	*	11.95	2.76	-1.98423	0.0277207	0.101543	*	6.79	2.8	-1.21409	0.210282	0.477693	*	gi|356472782|gb|AET10458.1|/3.63151e-78/NAC transcription factor 6A [Triticum aestivum]	gi|151419124|dbj|AK250475.1|/1e-144/Hordeum vulgare subsp. vulgare cDNA clone: FLbaf77e13, mRNA sequence	sp|Q84TE6|NAC22_ARATH/2e-54/NAC domain-containing protein 21/22 OS=Arabidopsis thaliana GN=NAC021 PE=1 SV=2	bna:106383523/2e-18/NAC domain-containing protein 89-like; K12581 CCR4-NOT transcription complex subunit 7/8	NA	PTHR31744/2.1E-98/--	biological_process:GO:0006355//regulation of transcription, DNA-templated;cellular_component:GO:0005634//nucleus;molecular_function:GO:0003677//DNA binding;
CL3532.Contig3_All	1044	4.95	0.99	-1.10621	0.498611	0.73873	*	-	-	-	-	-	-	2.74	0	-2.51949	0.153929	0.373099	*	-	-	-	-	-	-	2.01	0	-2.19663	0.200549	0.429071	*	0	0.66	1.66189	0.309264	0.595705	*	gi|944050509|gb|KQJ86147.1|/2.47494e-21/hypothetical protein BRADI_4g03620 [Brachypodium distachyon]	NA	NA	NA	NA	PS51005/12.719/NAC domain profile.	NA
Unigene19361_All	1252	1.11	0.29	-0.69656	0.673472	0.811524	*	1.42	0	-2.21646	0.184949	0.39463	*	33.61	13.62	-1.04462	0.211425	0.460342	*	10.73	6.09	-1.53432	0.0574346	0.17465	*	126.33	12.12	-3.25735	0.000109859	0.0010354	Down	112.92	4.92	-4.28298	1.7989e-13	2.2611e-11	Down	gi|296044562|gb|ADG85701.1|/1.32864e-99/NAC transcription factor [Triticum aestivum]	gi|371924996|tpe|FR821745.1|/1e-132/TPA_exp: Hordeum vulgare subsp. vulgare mRNA for NAC transcription factor (nac023 gene)	sp|A0SPJ6|NAMB2_TRITD/2e-67/NAC transcription factor NAM-B2 OS=Triticum turgidum subsp. durum GN=NAM-B2 PE=2 SV=1	bna:106399005/6e-21/uncharacterized LOC106399005; K01054 acylglycerol lipase [EC:3.1.1.23]	NA	PS51005/60.287/NAC domain profile.	NA
CL2833.Contig8_All	1041	83.23	28.83	-0.790476	0.205905	0.436685	*	13.92	24.87	0.853351	0.300867	0.543053	*	202.39	29.66	-2.61402	2.82998e-07	6.93553e-06	Down	22.15	116.81	1.58031	0.0101898	0.0455404	Up	120.29	201.29	0.566613	0.538918	0.764824	*	506.53	61.23	-2.86513	2.31124e-08	7.90624e-07	Down	gi|357154260|ref|XP_003576724.1|/2.42934e-69/PREDICTED: NAC domain-containing protein 41-like [Brachypodium distachyon] &gt;gi|944055309|gb|KQJ90947.1| hypothetical protein BRADI_4g34800 [Brachypodium distachyon]	gi|371925004|tpe|FR821754.1|/2e-57/TPA_exp: Hordeum vulgare subsp. vulgare partial mRNA for NAC transcription factor (nac010 gene)	sp|A0SPJ8|NAM1_HORVD/1e-32/NAC transcription factor NAM-1 OS=Hordeum vulgare var. distichum GN=NAM-1 PE=4 SV=1	bna:106399005/5e-12/uncharacterized LOC106399005; K01054 acylglycerol lipase [EC:3.1.1.23]	NA	PF02365/3.9E-34/No apical meristem (NAM) protein	biological_process:GO:0006351//transcription, DNA-templated;
Unigene59897_All	1272	1.14	3.64	1.84164	0.168632	0.379063	*	0.34	2.74	2.0977	0.159191	0.356478	*	1.77	28.47	3.8753	0.000323475	0.00284128	Up	0.33	23.66	4.59118	0.000636031	0.0045795	Up	0.33	17.64	4.35616	0.0013406	0.00863906	Up	0.35	11.95	4.28847	0.00030012	0.00280424	Up	gi|475561122|gb|EMT13710.1|/3.05105e-67/Protein CUP-SHAPED COTYLEDON 3 [Aegilops tauschii]	gi|721688510|ref|XM_010241225.1|/7e-14/PREDICTED: Brachypodium distachyon uncharacterized LOC104585199 (LOC104585199), mRNA	sp|O81913|NAC4_ARATH/5e-09/NAC domain-containing protein 4 OS=Arabidopsis thaliana GN=NAC004 PE=2 SV=2	dosa:Os09t0572500-01/2e-07/Os09g0572500; Similar to Beta-1,4-mannan synthase.; K13680 beta-mannan synthase [EC:2.4.1.32]	NA	PTHR31989/6.9E-17/--	NA
CL19149.Contig2_All	1440	34.83	35.77	0.68592	0.197387	0.423722	*	16.71	33.54	0.870547	0.124868	0.300405	*	41.42	41.45	0.0139103	0.982014	0.993982	*	49.99	70.74	-0.196455	0.677333	0.809247	*	30.14	14.48	-1.08598	0.13405	0.325514	*	24.63	21.57	-0.178427	0.775305	0.893235	*	gi|721681193|ref|XP_010238320.1|/6.6239e-170/PREDICTED: NAC domain-containing protein 92-like [Brachypodium distachyon] &gt;gi|944055209|gb|KQJ90847.1| hypothetical protein BRADI_4g34157 [Brachypodium distachyon]	gi|960488916|ref|XM_010240018.2|/0.0/PREDICTED: Brachypodium distachyon NAC domain-containing protein 92-like (LOC100836586), mRNA	sp|Q9FLJ2|NC100_ARATH/1e-66/NAC domain-containing protein 100 OS=Arabidopsis thaliana GN=NAC100 PE=2 SV=1	bna:106383523/8e-18/NAC domain-containing protein 89-like; K12581 CCR4-NOT transcription complex subunit 7/8	NA	PTHR31744:SF2/9.8E-184/--	biological_process:GO:0006355//regulation of transcription, DNA-templated;cellular_component:GO:0005634//nucleus;molecular_function:GO:0003677//DNA binding;
CL1981.Contig5_All	1668	2.86	2.41	0.212811	0.866455	0.935651	*	12.87	7.25	-0.785853	0.288811	0.528718	*	4.19	5.05	0.311254	0.819699	0.910829	*	7.56	18.42	0.588188	0.667893	0.802664	*	35.14	19.79	-0.801557	0.342376	0.595025	*	11.24	22.93	0.732696	0.558659	0.789718	*	gi|475624827|gb|EMT32772.1|/1.33161e-156/NAC domain-containing protein 43 [Aegilops tauschii]	gi|151427071|dbj|AK249120.1|/0.0/Hordeum vulgare subsp. vulgare cDNA clone: FLbaf17a09, mRNA sequence	sp|Q84WP6|NAC43_ARATH/1e-76/NAC domain-containing protein 43 OS=Arabidopsis thaliana GN=NAC043 PE=2 SV=2	bna:106383523/4e-17/NAC domain-containing protein 89-like; K12581 CCR4-NOT transcription complex subunit 7/8	DR2133/6e-07/---	PF02365/3.4E-48/No apical meristem (NAM) protein	NA
Unigene9894_All	1478	0	0.29	0.737287	0.585704	0.797939	*	2.41	5.27	0.901875	0.44829	0.686361	*	0.34	1.01	1.08408	0.512661	0.755672	*	0	0.41	0.645146	0.650489	0.790971	*	50.03	59.42	0.201141	0.677555	0.816702	*	79.72	65.79	-0.26853	0.564537	0.789718	*	gi|703874966|gb|AIW49540.1|/1.83455e-122/NAC transcription factor NAM-A2 [Triticum turgidum subsp. durum]	gi|733397099|gb|KM820890.1|/0.0/Triticum aestivum cultivar Chinese Spring NAC transcription factor NAM-D2 (NAM-D2) mRNA, complete cds	sp|A0SPJ9|NAM2_HORVD/1e-123/NAC transcription factor NAM-2 OS=Hordeum vulgare var. distichum GN=NAM-2 PE=4 SV=1	NA	NA	PTHR31719:SF3/8.4E-24/--	biological_process:GO:0006355//regulation of transcription, DNA-templated;cellular_component:GO:0005634//nucleus;molecular_function:GO:0003677//DNA binding;
CL5506.Contig2_All	1468	25.5	9.04	-0.84715	0.16205	0.369161	*	7.74	15.11	0.801113	0.214378	0.436286	*	26.84	41.49	0.741982	0.179685	0.411851	*	30.66	43.09	-0.291089	0.569707	0.76199	*	22.55	27.6	0.218064	0.667698	0.809735	*	54.76	31.26	-0.604855	0.380923	0.6604	*	gi|371924999|tpe|CBZ41160.1|/1.3522e-109/TPA: NAC transcription factor [Hordeum vulgare subsp. vulgare]	gi|334353282|emb|FR819763.1|/1e-120/Hordeum vulgare subsp. vulgare mRNA for NAC transcription factor (NAC013 gene)	sp|Q9FLJ2|NC100_ARATH/1e-64/NAC domain-containing protein 100 OS=Arabidopsis thaliana GN=NAC100 PE=2 SV=1	bna:106383523/8e-18/NAC domain-containing protein 89-like; K12581 CCR4-NOT transcription complex subunit 7/8	NA	PF02365/1.7E-51/No apical meristem (NAM) protein	NA
CL4468.Contig8_All	1175	35.63	13.87	-0.692724	0.173936	0.387954	*	20.02	5.78	-1.64113	0.0588606	0.172203	*	28.96	4.8	-2.43502	0.000198976	0.00189295	Down	13.4	19.92	-0.197409	0.733142	0.848693	*	93.9	23.34	-1.99324	4.02008e-05	0.000437008	Down	61.48	27.51	-1.14813	0.00828361	0.0441555	Down	gi|669031077|emb|CDM85839.1|/5.84287e-94/unnamed protein product [Triticum aestivum] &gt;gi|669031080|emb|CDM85843.1| unnamed protein product [Triticum aestivum]	gi|242388469|emb|FP094930.1|/1e-121/Phyllostachys edulis cDNA clone: bphylf042n13, full insert sequence	sp|Q8H4S4|NAC10_ORYSJ/9e-31/NAC transcription factor ONAC010 OS=Oryza sativa subsp. japonica GN=ONAC010 PE=2 SV=1	dosa:Os09t0572500-01/6e-10/Os09g0572500; Similar to Beta-1,4-mannan synthase.; K13680 beta-mannan synthase [EC:2.4.1.32]	DR2133/2e-08/---	PS51005/41.328/NAC domain profile.	biological_process:GO:0006355//regulation of transcription, DNA-templated;cellular_component:GO:0005634//nucleus;molecular_function:GO:0003677//DNA binding;
CL1441.Contig23_All	1537	123.96	177.92	1.08872	0.000363098	0.00270449	Up	235.78	492.53	0.972968	0.000222391	0.00173828	*	494.62	1432.84	1.66772	0.00777433	0.039112	Up	1577.86	948.73	-1.46856	0.00141623	0.00899676	Down	501.11	650.26	0.285952	0.631694	0.783187	*	324.53	778.22	1.38797	0.0681653	0.222943	*	gi|326490045|dbj|BAJ94096.1|/6.25033e-89/predicted protein [Hordeum vulgare subsp. vulgare]	gi|332015682|gb|HQ622093.1|/0.0/Elymus repens stress-related NAC transcription factor (NAC7) mRNA, complete cds	sp|Q7F2L3|NAC48_ORYSJ/3e-74/NAC domain-containing protein 48 OS=Oryza sativa subsp. japonica GN=NAC48 PE=2 SV=1	bna:106399005/8e-19/uncharacterized LOC106399005; K01054 acylglycerol lipase [EC:3.1.1.23]	NA	PTHR31719:SF4/6.0E-67/--	biological_process:GO:0006355//regulation of transcription, DNA-templated;cellular_component:GO:0005634//nucleus;molecular_function:GO:0003677//DNA binding;
CL9141.Contig5_All	2233	10.01	4.31	-0.545168	0.483038	0.728216	*	6.97	6.64	-0.0891128	0.924007	0.966269	*	38.61	97.84	1.52519	0.0568646	0.183678	*	105.28	72.86	-1.08875	0.252352	0.491935	*	65.83	77.26	0.148022	0.849142	0.922272	*	20.43	53.65	1.4862	0.0608937	0.205337	*	gi|357130713|ref|XP_003566991.1|/0/PREDICTED: uncharacterized protein LOC100830721 [Brachypodium distachyon]	gi|669026884|emb|HG670306.1|/1e-164/Triticum aestivum chromosome 3B, genomic scaffold, cultivar Chinese Spring	sp|Q9ZNU2|NAC18_ARATH/8e-14/NAC domain-containing protein 18 OS=Arabidopsis thaliana GN=NAC018 PE=2 SV=1	bna:106436179/7e-14/serine/arginine repetitive matrix protein 1-like; K13171 serine/arginine repetitive matrix protein 1	Rv3876/7e-06/---	PS51005/31.858/NAC domain profile.	NA
CL5506.Contig11_All	1429	50.07	10.36	-1.66063	0.000790418	0.00522098	Down	25.73	7.77	-1.68233	0.0576501	0.169487	*	49.46	41.89	-0.0741426	0.894227	0.952309	*	68.16	21.51	-2.37673	1.86442e-07	3.9475e-06	Down	54.97	39.97	-0.507248	0.352912	0.603527	*	68.8	40.35	-0.651059	0.205465	0.47044	*	gi|357112409|ref|XP_003558001.1|/2.48912e-162/PREDICTED: NAC domain-containing protein 92-like [Brachypodium distachyon] &gt;gi|944086517|gb|KQK21869.1| hypothetical protein BRADI_1g63630 [Brachypodium distachyon]	gi|241984812|dbj|AK332072.1|/0.0/Triticum aestivum cDNA, clone: WT003_B05, cultivar: Chinese Spring	sp|Q9FLJ2|NC100_ARATH/3e-61/NAC domain-containing protein 100 OS=Arabidopsis thaliana GN=NAC100 PE=2 SV=1	bna:106383523/2e-18/NAC domain-containing protein 89-like; K12581 CCR4-NOT transcription complex subunit 7/8	DR2417m/1e-05/---	PTHR31744:SF3/2.9E-116/--	biological_process:GO:0006355//regulation of transcription, DNA-templated;cellular_component:GO:0005634//nucleus;molecular_function:GO:0003677//DNA binding;
Unigene28713_All	1654	22.31	10.18	-0.436836	0.491373	0.732197	*	6.97	17.62	1.25629	0.118052	0.288993	*	171.42	234.14	0.662372	0.290464	0.5593	*	94.6	150.35	-0.12721	0.763195	0.868097	*	99.94	221.56	1.04284	0.0280772	0.102581	*	151.03	124.47	-0.216914	0.567282	0.789718	*	gi|357112403|ref|XP_003557998.1|/7.98199e-154/PREDICTED: NAC transcription factor NAM-B1-like [Brachypodium distachyon] &gt;gi|944086515|gb|KQK21867.1| hypothetical protein BRADI_1g63600 [Brachypodium distachyon]	gi|151419706|dbj|AK251058.1|/0.0/Hordeum vulgare subsp. vulgare cDNA clone: FLbaf97a05, mRNA sequence	sp|D2SMN4|NAMB1_HORVS/5e-70/NAC transcription factor NAM-B1 OS=Hordeum vulgare subsp. spontaneum GN=NAM-B1 PE=4 SV=1	bna:106399005/2e-20/uncharacterized LOC106399005; K01054 acylglycerol lipase [EC:3.1.1.23]	DR2133/2e-09/---	PS51005/61.313/NAC domain profile.	biological_process:GO:0006355//regulation of transcription, DNA-templated;cellular_component:GO:0005634//nucleus;molecular_function:GO:0003677//DNA binding;
Unigene13383_All	1500	21.47	10.28	-0.488576	0.496913	0.737259	*	6.59	10.19	0.423752	0.562516	0.777901	*	26.79	7.58	-1.82384	0.0235647	0.0937651	*	8.88	16.73	0.0631034	0.933548	0.965373	*	16.03	8.89	-0.840946	0.375182	0.623842	*	28.07	6.2	-2.09731	0.00103924	0.00798162	Down	gi|669028128|emb|CDM81813.1|/0/unnamed protein product [Triticum aestivum] &gt;gi|669028174|emb|CDM81881.1| unnamed protein product [Triticum aestivum]	gi|960464775|ref|XM_010233066.2|/0.0/PREDICTED: Brachypodium distachyon protein FEZ (LOC100835933), transcript variant X2, mRNA	sp|Q9ZVH0|FEZ_ARATH/3e-50/Protein FEZ OS=Arabidopsis thaliana GN=FEZ PE=2 SV=1	bna:106383523/2e-16/NAC domain-containing protein 89-like; K12581 CCR4-NOT transcription complex subunit 7/8	NA	PTHR31719/1.5E-91/--	biological_process:GO:0006355//regulation of transcription, DNA-templated;cellular_component:GO:0005634//nucleus;molecular_function:GO:0003677//DNA binding;
Unigene11395_All	-	-	-	-	-	-	-	-	-	-	-	-	-	-	-	-	-	-	-	-	-	-	-	-	-	-	-	-	-	-	-	-	-	-	-	-	-	-	-	-	-	-	-	-
CL21357.Contig2_All	1486	1612.28	825.65	-0.297866	0.388793	0.646894	*	803.21	1092.21	0.329579	0.278357	0.51461	*	1692.1	874.09	-1.00043	0.0784109	0.232925	*	343.99	1203.25	0.923855	0.063016	0.187377	*	488.34	497.27	-0.0408625	0.89198	0.94656	*	1193.69	572.47	-0.916632	0.0971268	0.286236	*	gi|371925003|tpe|CBZ41165.1|/5.79108e-100/TPA: NAC transcription factor [Hordeum vulgare subsp. vulgare]	gi|371925002|tpe|FR821751.1|/1e-119/TPA_exp: Hordeum vulgare subsp. vulgare mRNA for NAC transcription factor (nac041 gene)	sp|Q9ZNU2|NAC18_ARATH/8e-30/NAC domain-containing protein 18 OS=Arabidopsis thaliana GN=NAC018 PE=2 SV=1	bna:106399005/3e-12/uncharacterized LOC106399005; K01054 acylglycerol lipase [EC:3.1.1.23]	NA	PS51005/38.591/NAC domain profile.	NA
CL1981.Contig8_All	-	-	-	-	-	-	-	-	-	-	-	-	-	-	-	-	-	-	-	-	-	-	-	-	-	-	-	-	-	-	-	-	-	-	-	-	-	-	-	-	-	-	-	-
Unigene7322_All	1987	73.45	44.1	-0.0509957	0.915503	0.961661	*	43.67	45.19	0.002138	0.997191	0.999521	*	60.82	268.58	2.2722	0.00587935	0.0312073	Up	519.83	232.22	-1.74635	0.00761148	0.0360029	Down	294.13	152.46	-0.983474	0.10065	0.267503	*	121.22	213.36	0.989483	0.244039	0.517211	*	gi|326522751|dbj|BAJ88421.1|/1.08914e-99/predicted protein [Hordeum vulgare subsp. vulgare] &gt;gi|371924995|tpe|CBZ41156.1| TPA: NAC transcription factor [Hordeum vulgare subsp. vulgare]	gi|371924994|tpe|FR821742.1|/0.0/TPA_exp: Hordeum vulgare subsp. vulgare mRNA for NAC transcription factor (nac020 gene)	sp|Q53NF7|NAC71_ORYSJ/3e-66/NAC domain-containing protein 71 OS=Oryza sativa subsp. japonica GN=NAC71 PE=2 SV=1	gsl:Gasu_61540/9e-15/SNARE-interacting protein-like protein; K15292 syntaxin-binding protein 1	YPO2725/2e-06/---	PS51005/18.966/NAC domain profile.	NA
CL5506.Contig24_All	1575	9.69	0.58	-2.58221	0.0522447	0.161171	*	4.74	2.07	-0.870629	0.497993	0.718012	*	10.9	9.93	0.0363502	0.964218	0.989487	*	6.56	24.38	1.09896	0.218975	0.445097	*	48.96	153.55	1.53454	0.0185707	0.0741742	*	102.12	110.35	0.0765589	0.90737	0.961438	*	gi|371924987|tpe|CBZ41152.1|/9.8165e-146/TPA: NAC transcription factor [Hordeum vulgare subsp. vulgare]	gi|371924986|tpe|FR821738.1|/0.0/TPA_exp: Hordeum vulgare subsp. vulgare mRNA for NAC transcription factor (nac014 gene)	sp|Q9FLJ2|NC100_ARATH/1e-68/NAC domain-containing protein 100 OS=Arabidopsis thaliana GN=NAC100 PE=2 SV=1	bna:106383523/3e-18/NAC domain-containing protein 89-like; K12581 CCR4-NOT transcription complex subunit 7/8	DR2133/2e-06/---	PF02365/1.2E-50/No apical meristem (NAM) protein	biological_process:GO:0006351//transcription, DNA-templated;cellular_component:GO:0016020//membrane;
CL4085.Contig4_All	2512	63.61	4.22	-3.1088	5.97999e-07	1.05288e-05	Down	42.19	6.36	-2.7239	6.10762e-06	7.71647e-05	Down	90.23	14.67	-2.24993	0.00181382	0.0118964	Down	90.76	12.15	-3.58875	4.3921e-09	1.38555e-07	Down	66.25	11.03	-2.56582	8.28881e-07	1.54778e-05	Down	59.27	20.51	-1.35012	0.0301506	0.121576	*	gi|326508056|dbj|BAJ86771.1|/0/predicted protein [Hordeum vulgare subsp. vulgare]	gi|241987339|dbj|AK334596.1|/0.0/Triticum aestivum cDNA, clone: WT010_G15, cultivar: Chinese Spring	sp|Q84K00|NAC78_ARATH/9e-56/NAC domain-containing protein 78 OS=Arabidopsis thaliana GN=NAC078 PE=2 SV=2	bna:106383523/1e-19/NAC domain-containing protein 89-like; K12581 CCR4-NOT transcription complex subunit 7/8	Rv3876/2e-08/---	PF02365/6.7E-43/No apical meristem (NAM) protein	biological_process:GO:0006355//regulation of transcription, DNA-templated;cellular_component:GO:0005634//nucleus;GO:0016021//integral component of membrane;molecular_function:GO:0003677//DNA binding;
Unigene11392_All	1362	10.08	0.63	-2.52481	0.0666874	0.194252	*	7.22	0.33	-2.89051	0.0560858	0.166013	*	80.35	16.79	-1.94312	0.0206516	0.0846156	*	83.06	21.38	-2.50251	0.00680008	0.0328097	Down	56.19	32.97	-0.823759	0.302776	0.556905	*	158.42	25.36	-2.36738	0.00106048	0.00812318	Down	gi|296044562|gb|ADG85701.1|/5.11792e-132/NAC transcription factor [Triticum aestivum]	gi|296044561|gb|HM037182.1|/1e-129/Triticum aestivum NAC transcription factor (NAC025) mRNA, complete cds	sp|D2SMN4|NAMB1_HORVS/7e-70/NAC transcription factor NAM-B1 OS=Hordeum vulgare subsp. spontaneum GN=NAM-B1 PE=4 SV=1	bna:106399005/6e-20/uncharacterized LOC106399005; K01054 acylglycerol lipase [EC:3.1.1.23]	DR2133/6e-07/---	PF02365/3.1E-49/No apical meristem (NAM) protein	NA
CL9802.Contig3_All	2520	78.16	49.53	0.0593838	0.909112	0.958299	*	75.53	77.46	-0.108743	0.780267	0.877981	*	69.47	68.58	0.185931	0.756275	0.876883	*	77.34	50.95	-1.36071	0.00028846	0.00234336	Down	66.22	126.06	0.86876	0.0268406	0.0991556	*	66.14	124.95	1.01095	0.14309	0.371811	*	gi|188593543|dbj|BAG32519.1|/0/transcription factor [Hordeum vulgare subsp. vulgare]	gi|188593542|dbj|AB362161.1|/0.0/Hordeum vulgare subsp. vulgare mRNA for transcription factor, complete cds	sp|Q84K00|NAC78_ARATH/2e-65/NAC domain-containing protein 78 OS=Arabidopsis thaliana GN=NAC078 PE=2 SV=2	bna:106383523/8e-25/NAC domain-containing protein 89-like; K12581 CCR4-NOT transcription complex subunit 7/8	NA	PF02365/5.2E-47/No apical meristem (NAM) protein	molecular_function:GO:0043565//sequence-specific DNA binding;GO:0003700//transcription factor activity, sequence-specific DNA binding;
Unigene22304_All	1940	12.58	10.76	0.368796	0.631528	0.806734	*	19.47	15.85	-0.458066	0.569164	0.777901	*	6.93	15.69	1.10732	0.184952	0.419506	*	6.37	4.86	-1.1383	0.195195	0.412963	*	56.46	100.39	0.775952	0.0788816	0.223713	*	65.95	132.52	1.00658	0.0145212	0.0689952	*	gi|703874966|gb|AIW49540.1|/2.29821e-179/NAC transcription factor NAM-A2 [Triticum turgidum subsp. durum]	gi|733397099|gb|KM820890.1|/0.0/Triticum aestivum cultivar Chinese Spring NAC transcription factor NAM-D2 (NAM-D2) mRNA, complete cds	sp|A0SPJ9|NAM2_HORVD/3e-180/NAC transcription factor NAM-2 OS=Hordeum vulgare var. distichum GN=NAM-2 PE=4 SV=1	bna:106399005/5e-20/uncharacterized LOC106399005; K01054 acylglycerol lipase [EC:3.1.1.23]	NA	PTHR31719/9.7E-97/--	biological_process:GO:0006355//regulation of transcription, DNA-templated;cellular_component:GO:0005634//nucleus;molecular_function:GO:0003677//DNA binding;
CL9802.Contig4_All	2677	43.03	32.67	0.20602	0.604327	0.802845	*	30.32	42.56	0.477215	0.41488	0.654114	*	59.82	80.12	0.578251	0.412453	0.679281	*	69.74	65.67	-0.835275	0.029845	0.10622	*	53.02	107.12	0.950804	0.132222	0.322839	*	46.68	69.21	0.627075	0.221829	0.492574	*	gi|188593543|dbj|BAG32519.1|/0/transcription factor [Hordeum vulgare subsp. vulgare]	gi|188593542|dbj|AB362161.1|/0.0/Hordeum vulgare subsp. vulgare mRNA for transcription factor, complete cds	sp|Q84K00|NAC78_ARATH/2e-65/NAC domain-containing protein 78 OS=Arabidopsis thaliana GN=NAC078 PE=2 SV=2	bna:106383523/8e-25/NAC domain-containing protein 89-like; K12581 CCR4-NOT transcription complex subunit 7/8	NA	PF02365/5.2E-47/No apical meristem (NAM) protein	molecular_function:GO:0043565//sequence-specific DNA binding;GO:0003700//transcription factor activity, sequence-specific DNA binding;
CL5506.Contig22_All	1346	14.18	0.31	-3.79428	0.00324663	0.0170977	Down	8.77	0	-4.98607	0.000583986	0.00397393	Down	47.91	3.49	-3.40266	2.20197e-06	4.06671e-05	Down	21.78	1.65	-4.17795	1.43223e-05	0.000176815	Down	74.8	32.12	-1.23979	0.0311539	0.111286	*	154.4	14.85	-3.26168	1.68203e-07	4.48648e-06	Down	gi|371924987|tpe|CBZ41152.1|/1.18971e-149/TPA: NAC transcription factor [Hordeum vulgare subsp. vulgare]	gi|371924986|tpe|FR821738.1|/1e-179/TPA_exp: Hordeum vulgare subsp. vulgare mRNA for NAC transcription factor (nac014 gene)	sp|Q9FLJ2|NC100_ARATH/8e-71/NAC domain-containing protein 100 OS=Arabidopsis thaliana GN=NAC100 PE=2 SV=1	bna:106383523/3e-19/NAC domain-containing protein 89-like; K12581 CCR4-NOT transcription complex subunit 7/8	DR2133/5e-06/---	PF02365/3.6E-51/No apical meristem (NAM) protein	biological_process:GO:0006351//transcription, DNA-templated;cellular_component:GO:0016020//membrane;
Unigene51762_All	1612	9.98	4.07	-0.660097	0.405096	0.657697	*	11.79	8.1	-0.645372	0.359549	0.601205	*	6.06	2.49	-0.877421	0.521351	0.763719	*	9.46	17.71	0.303346	0.816853	0.904654	*	63.13	46.87	-0.45508	0.416685	0.668928	*	25.81	55.73	0.974206	0.176141	0.4224	*	gi|473786966|gb|EMS46240.1|/1.56131e-146/NAC domain-containing protein 43 [Triticum urartu]	gi|151426026|dbj|AK248449.1|/0.0/Hordeum vulgare subsp. vulgare cDNA clone: FLbaf176e18, mRNA sequence	sp|Q84WP6|NAC43_ARATH/2e-80/NAC domain-containing protein 43 OS=Arabidopsis thaliana GN=NAC043 PE=2 SV=2	bna:106383523/3e-16/NAC domain-containing protein 89-like; K12581 CCR4-NOT transcription complex subunit 7/8	NA	PS51005/47.666/NAC domain profile.	NA
CL6466.Contig7_All	1798	13.78	4.39	-1.0114	0.181583	0.39895	*	6.06	5.31	-0.16603	0.876074	0.934346	*	14.42	14.2	0.258896	0.776377	0.887528	*	24.18	6.81	-2.52374	3.90634e-05	0.000423243	Down	15.59	10.71	-0.555336	0.519951	0.747838	*	9.86	9.59	0.122171	0.88895	0.951069	*	gi|475589062|gb|EMT21053.1|/0/NAC domain-containing protein 8 [Aegilops tauschii]	gi|960462273|ref|XM_010229467.2|/0.0/PREDICTED: Brachypodium distachyon NAC domain-containing protein 8 (LOC100834693), mRNA	sp|Q6NQK2|NAC8_ARATH/2e-118/NAC domain-containing protein 8 OS=Arabidopsis thaliana GN=NAC008 PE=2 SV=1	NA	NA	PF02365/1.2E-31/No apical meristem (NAM) protein	NA
CL4085.Contig5_All	2530	28.94	37.07	0.919247	0.0465938	0.147795	*	13.57	45.26	1.61911	0.000264557	0.00201625	Up	35.9	173.08	2.4295	8.73773e-05	0.000948524	Up	34.77	86.34	0.573908	0.154323	0.352892	*	20.3	103.34	2.23971	4.52582e-06	6.69416e-05	Up	18.49	100.79	2.50455	0.000809851	0.006482	Up	gi|326508056|dbj|BAJ86771.1|/0/predicted protein [Hordeum vulgare subsp. vulgare]	gi|241987339|dbj|AK334596.1|/0.0/Triticum aestivum cDNA, clone: WT010_G15, cultivar: Chinese Spring	sp|Q84K00|NAC78_ARATH/3e-55/NAC domain-containing protein 78 OS=Arabidopsis thaliana GN=NAC078 PE=2 SV=2	bna:106383523/1e-19/NAC domain-containing protein 89-like; K12581 CCR4-NOT transcription complex subunit 7/8	Rv3876/3e-07/---	PTHR31989:SF5/2.4E-93/--	biological_process:GO:0006355//regulation of transcription, DNA-templated;cellular_component:GO:0005634//nucleus;GO:0016021//integral component of membrane;molecular_function:GO:0003677//DNA binding;
CL5897.Contig1_All	795	9.66	2.17	-1.39241	0.135093	0.325745	*	10.63	6.9	-0.518022	0.58271	0.777901	*	28.43	47.88	0.999645	0.22014	0.472939	*	27.2	24.82	-0.810342	0.267733	0.505703	*	18.79	53.04	1.34403	0.0555566	0.172828	*	31.89	34.04	0.304813	0.745123	0.876884	*	gi|326498737|dbj|BAK02354.1|/2.63555e-109/predicted protein [Hordeum vulgare subsp. vulgare]	gi|292659255|gb|HM027573.1|/1e-143/Triticum aestivum NAC transcription factor 8 (NAC8) mRNA, complete cds	sp|Q5CD17|NAC77_ORYSJ/1e-52/NAC domain-containing protein 77 OS=Oryza sativa subsp. japonica GN=NAC77 PE=2 SV=2	bna:106383523/1e-18/NAC domain-containing protein 89-like; K12581 CCR4-NOT transcription complex subunit 7/8	NA	PTHR31744:SF3/6.2E-76/--	NA
Unigene40212_All	307	-	-	-	-	-	-	-	-	-	-	-	-	0	0.31	0.775723	0.596913	0.79401	*	0	0.36	0.717634	0.626004	0.789285	*	-	-	-	-	-	-	-	-	-	-	-	-	gi|357154515|ref|XP_003576809.1|/1.91104e-46/PREDICTED: NAC domain-containing protein 86-like [Brachypodium distachyon] &gt;gi|944055745|gb|KQJ91383.1| hypothetical protein BRADI_4g37318 [Brachypodium distachyon]	gi|151420141|dbj|AK251493.1|/1e-92/Hordeum vulgare subsp. vulgare cDNA clone: FLbaf127o16, mRNA sequence	sp|Q9M274|NAC66_ARATH/5e-14/NAC domain-containing protein 66 OS=Arabidopsis thaliana GN=NAC066 PE=2 SV=1	NA	NA	PS51005/22.927/NAC domain profile.	biological_process:GO:0006355//regulation of transcription, DNA-templated;cellular_component:GO:0005634//nucleus;molecular_function:GO:0003677//DNA binding;
CL3532.Contig6_All	1650	3.83	0.33	-2.23149	0.120209	0.299226	*	0	1.05	1.39155	0.382268	0.621724	*	3	1.32	-0.947116	0.477415	0.728917	*	2.07	1.19	-1.27211	0.393724	0.636204	*	3.74	1.02	-1.58032	0.209743	0.442567	*	0.7	0	-1.12138	0.45981	0.723168	*	gi|475613491|gb|EMT28787.1|/1.13981e-67/Chaperone protein dnaJ 10 [Aegilops tauschii]	gi|960484241|ref|XM_003578509.3|/6e-15/PREDICTED: Brachypodium distachyon uncharacterized LOC100842183 (LOC100842183), mRNA	NA	NA	NA	PS51005/12.935/NAC domain profile.	NA
CL15789.Contig1_All	899	36.31	18.23	-0.314831	0.580994	0.797939	*	3.56	26.72	2.77712	0.000185334	0.0014867	Up	26.55	54.73	0.89878	0.204204	0.449038	*	49.29	55.81	-0.69713	0.306081	0.546921	*	16.67	6.19	-1.30491	0.219041	0.453099	*	15.72	20.39	0.273131	0.776526	0.894161	*	gi|475565509|gb|EMT14807.1|/3.88114e-78/NAC domain-containing protein 21/22 [Aegilops tauschii]	gi|296044565|gb|HM037184.1|/1e-161/Triticum aestivum NAC transcription factor (NAC1) mRNA, complete cds	sp|Q84TE6|NAC22_ARATH/1e-52/NAC domain-containing protein 21/22 OS=Arabidopsis thaliana GN=NAC021 PE=1 SV=2	bna:106383523/4e-17/NAC domain-containing protein 89-like; K12581 CCR4-NOT transcription complex subunit 7/8	NA	PTHR31744/5.4E-102/--	biological_process:GO:0006355//regulation of transcription, DNA-templated;cellular_component:GO:0005634//nucleus;molecular_function:GO:0003677//DNA binding;
CL1981.Contig7_All	1682	5.01	2.74	-0.147402	0.917541	0.962846	*	11.8	6.28	-0.688365	0.60075	0.777901	*	11.8	3.43	-1.31037	0.317398	0.589505	*	13.08	1.65	-2.93502	0.0371349	0.126041	*	35.98	12.83	-1.25303	0.353549	0.604186	*	8.74	10.06	0.108402	0.920944	0.969037	*	gi|475624827|gb|EMT32772.1|/2.7152e-157/NAC domain-containing protein 43 [Aegilops tauschii]	gi|151427071|dbj|AK249120.1|/0.0/Hordeum vulgare subsp. vulgare cDNA clone: FLbaf17a09, mRNA sequence	sp|Q84WP6|NAC43_ARATH/2e-76/NAC domain-containing protein 43 OS=Arabidopsis thaliana GN=NAC043 PE=2 SV=2	bna:106383523/4e-16/NAC domain-containing protein 89-like; K12581 CCR4-NOT transcription complex subunit 7/8	RSc1191/3e-07/---	PF02365/3.3E-48/No apical meristem (NAM) protein	NA
CL16429.Contig2_All	1305	1.99	2.7	0.933964	0.512758	0.747161	*	3.31	1.05	-1.54201	0.194005	0.406572	*	26.57	10.57	-0.756871	0.542032	0.782641	*	26.93	2.62	-3.80245	2.70761e-06	4.1308e-05	Down	0.67	4.51	1.51674	0.37012	0.618466	*	1.39	0.72	-0.640328	0.690118	0.842501	*	gi|669030558|emb|CDM85123.1|/2.92678e-121/unnamed protein product [Triticum aestivum]	gi|32981297|dbj|AK071274.1|/1e-135/Oryza sativa Japonica Group cDNA clone:J023087C18, full insert sequence	sp|Q9FMR3|NAC90_ARATH/8e-55/NAC domain-containing protein 90 OS=Arabidopsis thaliana GN=NAC090 PE=2 SV=1	bna:106383523/3e-12/NAC domain-containing protein 89-like; K12581 CCR4-NOT transcription complex subunit 7/8	NA	PTHR31989:SF4/2.3E-71/--	biological_process:GO:0006355//regulation of transcription, DNA-templated;cellular_component:GO:0005634//nucleus;molecular_function:GO:0003677//DNA binding;
Unigene38119_All	1470	4.69	2.48	-0.224042	0.845149	0.923217	*	3.04	3.18	-0.062742	0.957914	0.987575	*	14.96	26.53	0.978914	0.231113	0.485896	*	13.79	41.29	0.812301	0.134953	0.32145	*	7.7	27.14	1.61604	0.0408589	0.137049	*	19.52	14.6	-0.189296	0.823336	0.916329	*	gi|326496581|dbj|BAJ94752.1|/2.05731e-158/predicted protein [Hordeum vulgare subsp. vulgare]	gi|960491888|ref|XM_003581360.2|/3e-47/PREDICTED: Brachypodium distachyon uncharacterized LOC100837354 (LOC100837354), mRNA	sp|Q9SEE9|SR45_ARATH/8e-08/Arginine/serine-rich protein 45 OS=Arabidopsis thaliana GN=SR45 PE=1 SV=1	thj:104800686/7e-11/serine/arginine repetitive matrix protein 1; K13171 serine/arginine repetitive matrix protein 1	Cgl1939/5e-07/---	PS51005/15.023/NAC domain profile.	biological_process:GO:0006351//transcription, DNA-templated;
Unigene16302_All	1740	0.79	5.09	2.83475	0.0226741	0.0838523	*	0	9.94	4.93244	0.000771306	0.0050308	Up	1.08	23.37	4.24041	1.53441e-05	0.000215886	Up	4.33	45.28	2.5666	4.95104e-05	0.000519757	Up	0	45.4	6.98105	1.60994e-07	3.70761e-06	Up	2.34	38.46	3.71263	1.4802e-05	0.000214901	Up	gi|218187666|gb|EEC70093.1|/4.4011e-118/hypothetical protein OsI_00726 [Oryza sativa Indica Group] &gt;gi|222617900|gb|EEE54032.1| hypothetical protein OsJ_00703 [Oryza sativa Japonica Group]	gi|960470346|ref|XM_010233325.2|/1e-138/PREDICTED: Brachypodium distachyon NAC domain-containing protein 73-like (LOC100844870), transcript variant X8, mRNA	sp|Q6NQK2|NAC8_ARATH/9e-57/NAC domain-containing protein 8 OS=Arabidopsis thaliana GN=NAC008 PE=2 SV=1	NA	NA	PS51005/32.47/NAC domain profile.	cellular_component:GO:0016023//cytoplasmic, membrane-bounded vesicle;
CL13840.Contig2_All	1485	3.13	2.15	0.118552	0.924973	0.965782	*	1.84	2.04	0.236518	0.880669	0.937261	*	11.6	28.04	1.45404	0.038972	0.137992	*	17.1	9.67	-1.49086	0.0585522	0.177181	*	5.06	6.23	0.214388	0.79978	0.8946	*	7.79	6.64	-0.160652	0.836517	0.923349	*	gi|960491761|ref|XP_003581357.2|/4.88879e-99/PREDICTED: NAC domain-containing protein 8-like [Brachypodium distachyon] &gt;gi|944047520|gb|KQJ83161.1| hypothetical protein BRADI_5g13450 [Brachypodium distachyon]	gi|960491760|ref|XM_003581309.3|/1e-46/PREDICTED: Brachypodium distachyon NAC domain-containing protein 8-like (LOC100839065), mRNA	sp|Q6NQK2|NAC8_ARATH/8e-57/NAC domain-containing protein 8 OS=Arabidopsis thaliana GN=NAC008 PE=2 SV=1	NA	NA	PTHR31079:SF2/6.6E-100/--	biological_process:GO:0006351//transcription, DNA-templated;
CL21170.Contig3_All	1228	208.74	192.95	0.515088	0.064984	0.190397	*	148.28	315.81	1.05227	0.088384	0.233184	*	537.02	624.04	0.452036	0.554688	0.793422	*	1177.62	1139.97	-0.790686	0.162634	0.366331	*	920.68	451.08	-1.08427	0.064734	0.193519	*	399.69	560.89	0.669366	0.391076	0.671941	*	gi|4218535|emb|CAA09371.1|/2.20826e-115/GRAB1 protein [Triticum sp.]	gi|960450188|ref|XM_003557318.3|/1e-150/PREDICTED: Brachypodium distachyon NAC domain-containing protein 67-like (LOC100824217), mRNA	sp|Q7EZT1|NAC67_ORYSJ/6e-102/NAC domain-containing protein 67 OS=Oryza sativa subsp. japonica GN=NAC67 PE=2 SV=1	bna:106399005/7e-20/uncharacterized LOC106399005; K01054 acylglycerol lipase [EC:3.1.1.23]	SPBC28F2.12/1e-08/---	PTHR31719/2.9E-106/--	biological_process:GO:0006355//regulation of transcription, DNA-templated;cellular_component:GO:0005634//nucleus;molecular_function:GO:0003677//DNA binding;
Unigene740_All	1797	31.92	2.12	-3.0735	0.000103947	0.000930963	Down	9.77	2.77	-1.50519	0.166583	0.368885	*	20.47	8.13	-1.1164	0.197665	0.438483	*	10.04	20.39	0.256967	0.82265	0.90835	*	39.79	10.32	-1.89437	0.0261087	0.0970824	*	92.23	9.43	-3.23542	6.44278e-09	2.56929e-07	Down	gi|357143448|ref|XP_003572924.1|/1.25017e-115/PREDICTED: NAC domain-containing protein 92 [Brachypodium distachyon] &gt;gi|944065678|gb|KQK01269.1| hypothetical protein BRADI_3g54817 [Brachypodium distachyon]	gi|721667343|ref|XM_003572876.2|/1e-115/PREDICTED: Brachypodium distachyon NAC domain-containing protein 92 (LOC100836977), mRNA	sp|Q9S851|NAC31_ARATH/1e-49/Protein CUP-SHAPED COTYLEDON 3 OS=Arabidopsis thaliana GN=NAC031 PE=1 SV=1	bna:106383523/5e-18/NAC domain-containing protein 89-like; K12581 CCR4-NOT transcription complex subunit 7/8	NA	PS51005/54.615/NAC domain profile.	biological_process:GO:0006355//regulation of transcription, DNA-templated;cellular_component:GO:0005634//nucleus;molecular_function:GO:0003677//DNA binding;
Unigene31436_All	2102	0.41	23.52	5.52849	4.41528e-07	8.06123e-06	Up	0	29.65	6.41931	1.25213e-06	1.91647e-05	Up	0	31.13	6.72888	1.05165e-06	2.1495e-05	Up	0	51.81	6.79376	1.26515e-06	2.12004e-05	Up	0.35	47.89	6.13811	8.287e-09	2.78604e-07	Up	1.03	49.78	5.17006	1.91694e-09	8.91328e-08	Up	gi|326523825|dbj|BAJ93083.1|/1.46163e-17/predicted protein [Hordeum vulgare subsp. vulgare]	gi|960449639|ref|XM_003563534.3|/3e-29/PREDICTED: Brachypodium distachyon plant UBX domain-containing protein 4-like (LOC100842315), mRNA	sp|Q9FUY2|LEUNG_ARATH/3e-08/Transcriptional corepressor LEUNIG OS=Arabidopsis thaliana GN=LUG PE=1 SV=2	bdi:100842315/1e-14/plant UBX domain-containing protein 4-like; K14012 UBX domain-containing protein 1	YKL032c/6e-10/---	PF02365/2.4E-11/No apical meristem (NAM) protein	NA
CL10404.Contig3_All	2428	87.2	43.53	-0.373067	0.238159	0.476221	*	88.34	63.75	-0.603982	0.107382	0.269387	*	110.09	96.69	-0.0882137	0.813927	0.90816	*	143.16	71.67	-1.77789	1.92854e-06	3.06391e-05	Down	133.7	96.33	-0.538394	0.195364	0.421438	*	100.78	94.61	-0.0225576	0.953063	0.988859	*	gi|357137711|ref|XP_003570443.1|/0/PREDICTED: NAC domain-containing protein 78 [Brachypodium distachyon] &gt;gi|944065883|gb|KQK01474.1| hypothetical protein BRADI_3g56080 [Brachypodium distachyon]	gi|960479650|ref|XM_003570395.3|/1e-163/PREDICTED: Brachypodium distachyon NAC domain-containing protein 78 (LOC100846718), mRNA	sp|Q84K00|NAC78_ARATH/1e-76/NAC domain-containing protein 78 OS=Arabidopsis thaliana GN=NAC078 PE=2 SV=2	bna:106383523/3e-16/NAC domain-containing protein 89-like; K12581 CCR4-NOT transcription complex subunit 7/8	Rv3876/2e-09/---	PS51005/55.84/NAC domain profile.	biological_process:GO:0006355//regulation of transcription, DNA-templated;cellular_component:GO:0005634//nucleus;GO:0016021//integral component of membrane;molecular_function:GO:0003677//DNA binding;
Unigene57613_All	593	44.11	55.26	0.905641	0.0152863	0.0610392	*	79.94	182.31	1.10516	0.00641599	0.0295616	Up	160.38	529.26	1.83214	0.00184398	0.0120704	Up	463.4	305.59	-1.35446	0.000900158	0.00613858	Down	165.24	251.38	0.520611	0.295063	0.547678	*	117.25	310.08	1.52342	0.0565031	0.195009	*	gi|333411305|gb|AEF32523.1|/5.28768e-80/stress-related NAM transcription factor, partial [Elymus repens]	gi|332015682|gb|HQ622093.1|/0.0/Elymus repens stress-related NAC transcription factor (NAC7) mRNA, complete cds	sp|Q7F2L3|NAC48_ORYSJ/8e-81/NAC domain-containing protein 48 OS=Oryza sativa subsp. japonica GN=NAC48 PE=2 SV=1	bna:106399005/3e-20/uncharacterized LOC106399005; K01054 acylglycerol lipase [EC:3.1.1.23]	DR2133/4e-07/---	PF02365/4.2E-49/No apical meristem (NAM) protein	biological_process:GO:0006355//regulation of transcription, DNA-templated;cellular_component:GO:0005634//nucleus;molecular_function:GO:0003677//DNA binding;
Unigene18258_All	1438	16.74	16	0.569176	0.407392	0.65817	*	14.14	28.87	0.882252	0.19797	0.411651	*	59	274.06	2.34605	3.96888e-06	6.73811e-05	Up	248.43	154.03	-1.49237	0.000526765	0.00390736	Down	63.18	117.63	0.827666	0.0823459	0.231062	*	43.71	151.76	1.88308	0.00738905	0.0402895	Up	gi|326514348|dbj|BAJ96161.1|/2.44932e-148/predicted protein [Hordeum vulgare subsp. vulgare]	gi|292659259|gb|HM027576.1|/0.0/Triticum aestivum NAC transcription factor 4 (NAC4) mRNA, complete cds	sp|Q52QH4|NAC68_ORYSJ/6e-133/NAC domain-containing protein 68 OS=Oryza sativa subsp. japonica GN=NAC68 PE=2 SV=1	bna:106399005/2e-21/uncharacterized LOC106399005; K01054 acylglycerol lipase [EC:3.1.1.23]	Rv3876/3e-07/---	PS51005/63.168/NAC domain profile.	biological_process:GO:0006355//regulation of transcription, DNA-templated;cellular_component:GO:0005634//nucleus;molecular_function:GO:0003677//DNA binding;
Unigene22680_All	1315	41.08	0.61	-4.82964	7.04888e-07	1.2161e-05	Down	12.1	2.77	-1.93976	0.0491882	0.149842	*	106.19	1.78	-5.58016	9.8209e-13	1.03065e-10	Down	26.12	6.19	-2.56456	0.00448205	0.0233596	Down	47.16	9.59	-2.22321	0.00651658	0.0319758	Down	297.44	6.14	-5.08913	4.50896e-10	2.48432e-08	Down	gi|357154260|ref|XP_003576724.1|/1.48272e-72/PREDICTED: NAC domain-containing protein 41-like [Brachypodium distachyon] &gt;gi|944055309|gb|KQJ90947.1| hypothetical protein BRADI_4g34800 [Brachypodium distachyon]	gi|371925004|tpe|FR821754.1|/1e-67/TPA_exp: Hordeum vulgare subsp. vulgare partial mRNA for NAC transcription factor (nac010 gene)	sp|Q9ZNU2|NAC18_ARATH/8e-34/NAC domain-containing protein 18 OS=Arabidopsis thaliana GN=NAC018 PE=2 SV=1	bna:106399005/2e-12/uncharacterized LOC106399005; K01054 acylglycerol lipase [EC:3.1.1.23]	NA	PS51005/43.236/NAC domain profile.	biological_process:GO:0006351//transcription, DNA-templated;
CL20990.Contig1_All	1442	0	4.38	3.3418	0.041807	0.135719	*	0	1.08	1.36834	0.388906	0.626071	*	39.3	24.86	-0.457259	0.538169	0.779409	*	20.72	25.9	-0.515877	0.361695	0.607605	*	20.43	51.1	1.15891	0.116173	0.295745	*	35.87	32.61	0.0267656	0.969296	0.997719	*	gi|371924997|tpe|CBZ41159.1|/3.20824e-148/TPA: NAC transcription factor [Hordeum vulgare subsp. vulgare]	gi|151419706|dbj|AK251058.1|/0.0/Hordeum vulgare subsp. vulgare cDNA clone: FLbaf97a05, mRNA sequence	sp|Q8H4S4|NAC10_ORYSJ/2e-70/NAC transcription factor ONAC010 OS=Oryza sativa subsp. japonica GN=ONAC010 PE=2 SV=1	bna:106399005/9e-22/uncharacterized LOC106399005; K01054 acylglycerol lipase [EC:3.1.1.23]	DR2133/1e-07/---	PF02365/9.3E-51/No apical meristem (NAM) protein	biological_process:GO:0006351//transcription, DNA-templated;
Unigene34331_All	1461	11.42	0	-4.71012	0.00138283	0.00836728	Down	7.2	0	-4.23806	0.00626338	0.0289954	Down	29	3.48	-2.90239	0.000124678	0.00128138	Down	14.53	3.81	-2.4589	0.0039845	0.0212229	Down	24.45	1.75	-3.55353	0.000296799	0.00242023	Down	64.19	1.62	-4.89547	1.00288e-10	6.52773e-09	Down	gi|475562640|gb|EMT14095.1|/1.46184e-156/NAC domain-containing protein 29 [Aegilops tauschii]	gi|334353286|emb|FR819765.1|/0.0/Hordeum vulgare subsp. vulgare mRNA for NAC transcription factor (NAC027 gene)	sp|A0SPJ6|NAMB2_TRITD/6e-70/NAC transcription factor NAM-B2 OS=Triticum turgidum subsp. durum GN=NAM-B2 PE=2 SV=1	bna:106399005/2e-21/uncharacterized LOC106399005; K01054 acylglycerol lipase [EC:3.1.1.23]	SPBC28F2.12/3e-08/---	PS51005/60.215/NAC domain profile.	NA
CL3483.Contig7_All	1447	29.2	29.94	0.617994	0.165296	0.373849	*	21.52	28.5	0.332453	0.499655	0.719265	*	65.21	26.17	-1.22741	0.0047495	0.0262195	Down	41.47	69.87	-0.0882818	0.858803	0.92938	*	27.83	24.13	-0.273609	0.660244	0.804529	*	65.31	23.96	-1.33377	0.00846841	0.0449836	Down	gi|52352767|gb|AAU43824.1|/0/NAC transcription factor [Hordeum vulgare subsp. vulgare]	gi|52352766|gb|AY672069.1|/0.0/Hordeum vulgare subsp. vulgare NAC transcription factor mRNA, complete cds	sp|Q9ZVH0|FEZ_ARATH/3e-49/Protein FEZ OS=Arabidopsis thaliana GN=FEZ PE=2 SV=1	bna:106383523/2e-16/NAC domain-containing protein 89-like; K12581 CCR4-NOT transcription complex subunit 7/8	NA	PF02365/2.3E-45/No apical meristem (NAM) protein	biological_process:GO:0006351//transcription, DNA-templated;
CL7415.Contig4_All	2983	269.66	81.59	-1.08514	0.000410444	0.00300337	Down	202.58	120.89	-0.845244	0.00989549	0.0421739	*	369.48	316.49	-0.0311611	0.951751	0.986503	*	627.37	193.38	-2.42287	1.81426e-18	3.00275e-16	Down	328.88	235.89	-0.529657	0.218188	0.452556	*	300.42	207.96	-0.398301	0.431865	0.712877	*	gi|721656628|ref|XP_010234378.1|/0/PREDICTED: NAC domain-containing protein 14-like [Brachypodium distachyon] &gt;gi|944059728|gb|KQJ95318.1| hypothetical protein BRADI_3g16480 [Brachypodium distachyon]	gi|151418397|dbj|AK249749.1|/0.0/Hordeum vulgare subsp. vulgare cDNA clone: FLbaf54a18, mRNA sequence	sp|Q84K00|NAC78_ARATH/3e-45/NAC domain-containing protein 78 OS=Arabidopsis thaliana GN=NAC078 PE=2 SV=2	bna:106383523/3e-23/NAC domain-containing protein 89-like; K12581 CCR4-NOT transcription complex subunit 7/8	NA	PF02365/1.1E-49/No apical meristem (NAM) protein	biological_process:GO:0006351//transcription, DNA-templated;cellular_component:GO:0016020//membrane;
Unigene4884_All	1421	9.78	0	-4.53415	0.00231853	0.0129127	Down	9.51	0	-5.07052	0.000439435	0.00311726	Down	42.55	0.31	-5.90651	2.03093e-07	5.21063e-06	Down	26.56	0	-6.9114	8.67046e-07	1.52376e-05	Down	29.88	1.39	-4.15991	4.00118e-06	6.01974e-05	Down	90.74	0.7	-6.35889	3.89429e-12	3.56769e-10	Down	gi|475562640|gb|EMT14095.1|/6.31817e-157/NAC domain-containing protein 29 [Aegilops tauschii]	gi|334353286|emb|FR819765.1|/0.0/Hordeum vulgare subsp. vulgare mRNA for NAC transcription factor (NAC027 gene)	sp|A0SPJ9|NAM2_HORVD/1e-70/NAC transcription factor NAM-2 OS=Hordeum vulgare var. distichum GN=NAM-2 PE=4 SV=1	bna:106399005/2e-21/uncharacterized LOC106399005; K01054 acylglycerol lipase [EC:3.1.1.23]	SPBC28F2.12/1e-08/---	PF02365/1.5E-49/No apical meristem (NAM) protein	NA
CL20990.Contig2_All	1556	1.64	0.62	-0.359192	0.826236	0.912498	*	0.74	0	-1.03376	0.489762	0.709907	*	27.34	19.87	-0.343126	0.655266	0.806718	*	30.84	14.06	-1.61187	0.129664	0.312858	*	15.38	35.82	1.03826	0.217299	0.452272	*	40.11	20	-0.865123	0.168078	0.410749	*	gi|371924997|tpe|CBZ41159.1|/6.90806e-144/TPA: NAC transcription factor [Hordeum vulgare subsp. vulgare]	gi|371924996|tpe|FR821745.1|/1e-150/TPA_exp: Hordeum vulgare subsp. vulgare mRNA for NAC transcription factor (nac023 gene)	sp|Q8H4S4|NAC10_ORYSJ/4e-67/NAC transcription factor ONAC010 OS=Oryza sativa subsp. japonica GN=ONAC010 PE=2 SV=1	bna:106399005/2e-20/uncharacterized LOC106399005; K01054 acylglycerol lipase [EC:3.1.1.23]	DR2418/3e-07/---	PS51005/60.467/NAC domain profile.	biological_process:GO:0006351//transcription, DNA-templated;
CL16751.Contig2_All	2337	16.1	53.21	2.23837	0.0234606	0.0861274	*	10.71	69.35	2.47164	3.32408e-05	0.000337498	Up	21.42	61.44	1.33012	0.0589829	0.188965	*	4.99	17.55	0.931652	0.384853	0.626513	*	18.49	16.63	-0.17761	0.819385	0.90515	*	11.6	8.88	-0.445457	0.638314	0.807456	*	gi|356472782|gb|AET10458.1|/5.05254e-83/NAC transcription factor 6A [Triticum aestivum]	gi|540357475|gb|KC771286.1|/1e-174/Triticum aestivum cultivar Suwon11 NAC transcription factor mRNA, complete cds	sp|Q84TE6|NAC22_ARATH/4e-57/NAC domain-containing protein 21/22 OS=Arabidopsis thaliana GN=NAC021 PE=1 SV=2	bna:106383523/1e-17/NAC domain-containing protein 89-like; K12581 CCR4-NOT transcription complex subunit 7/8	NA	PF02365/2.0E-50/No apical meristem (NAM) protein	NA
CL16048.Contig1_All	1077	1.49	0.29	-0.955986	0.560108	0.784022	*	0.93	1.35	0.212886	0.889278	0.942835	*	1.45	2.56	0.948932	0.473922	0.728152	*	9.65	5.88	-1.33473	0.0707344	0.20392	*	7.13	7.5	0.0528197	0.943554	0.979729	*	8.19	8.66	0.0414589	0.964872	0.995775	*	gi|475519775|gb|EMT06396.1|/4.82843e-76/NAC domain-containing protein 8 [Aegilops tauschii]	gi|960475348|ref|XM_003572630.3|/2e-66/PREDICTED: Brachypodium distachyon NAC domain-containing protein 8-like (LOC100824405), mRNA	sp|Q6NQK2|NAC8_ARATH/2e-28/NAC domain-containing protein 8 OS=Arabidopsis thaliana GN=NAC008 PE=2 SV=1	NA	NA	PTHR31079/2.1E-71/--	cellular_component:GO:0005739//mitochondrion;
CL1441.Contig18_All	1602	51.33	0.66	-5.21664	1.94532e-08	5.09835e-07	Down	87.23	1.06	-5.998	1.00127e-13	7.14702e-12	Down	133.16	4.18	-4.55119	4.81605e-09	2.00991e-07	Down	510.19	2.32	-8.19378	1.49791e-32	1.14084e-29	Down	179.85	0.69	-7.23476	3.19084e-13	3.16372e-11	Down	133.14	3.6	-4.94375	3.45301e-17	9.10292e-15	Down	gi|326490045|dbj|BAJ94096.1|/1.88987e-152/predicted protein [Hordeum vulgare subsp. vulgare]	gi|332015682|gb|HQ622093.1|/0.0/Elymus repens stress-related NAC transcription factor (NAC7) mRNA, complete cds	sp|Q7F2L3|NAC48_ORYSJ/2e-137/NAC domain-containing protein 48 OS=Oryza sativa subsp. japonica GN=NAC48 PE=2 SV=1	bna:106399005/1e-19/uncharacterized LOC106399005; K01054 acylglycerol lipase [EC:3.1.1.23]	DRA0210/9e-06/---	PS51005/59.495/NAC domain profile.	biological_process:GO:0006355//regulation of transcription, DNA-templated;cellular_component:GO:0005634//nucleus;molecular_function:GO:0003677//DNA binding;
CL6466.Contig6_All	2320	-	-	-	-	-	-	-	-	-	-	-	-	0	6.54	4.27454	0.00991368	0.047436	Up	1.52	0	-2.3281	0.195507	0.413091	*	-	-	-	-	-	-	-	-	-	-	-	-	gi|475589062|gb|EMT21053.1|/0/NAC domain-containing protein 8 [Aegilops tauschii]	gi|960462273|ref|XM_010229467.2|/0.0/PREDICTED: Brachypodium distachyon NAC domain-containing protein 8 (LOC100834693), mRNA	sp|Q6NQK2|NAC8_ARATH/2e-117/NAC domain-containing protein 8 OS=Arabidopsis thaliana GN=NAC008 PE=2 SV=1	NA	NA	PF02365/8.5E-32/No apical meristem (NAM) protein	NA
CL10404.Contig8_All	2447	144.2	196.89	1.05574	4.50294e-06	6.12113e-05	Up	126	290.16	1.09671	4.26092e-05	0.00041866	Up	188.62	426.72	1.29473	0.00135107	0.009332	Up	204.37	414.49	0.237024	0.425332	0.659029	*	195.17	411.07	1.01373	0.000915058	0.00625469	Up	217.3	458.46	1.13801	0.00260882	0.0172561	Up	gi|357137711|ref|XP_003570443.1|/0/PREDICTED: NAC domain-containing protein 78 [Brachypodium distachyon] &gt;gi|944065883|gb|KQK01474.1| hypothetical protein BRADI_3g56080 [Brachypodium distachyon]	gi|960479650|ref|XM_003570395.3|/1e-160/PREDICTED: Brachypodium distachyon NAC domain-containing protein 78 (LOC100846718), mRNA	sp|Q84K00|NAC78_ARATH/2e-76/NAC domain-containing protein 78 OS=Arabidopsis thaliana GN=NAC078 PE=2 SV=2	bna:106383523/3e-16/NAC domain-containing protein 89-like; K12581 CCR4-NOT transcription complex subunit 7/8	YPO2725/1e-07/---	PF02365/1.4E-46/No apical meristem (NAM) protein	biological_process:GO:0006355//regulation of transcription, DNA-templated;cellular_component:GO:0005634//nucleus;GO:0016021//integral component of membrane;molecular_function:GO:0003677//DNA binding;
CL6466.Contig9_All	1772	18.06	0	-5.44299	9.62049e-05	0.000871503	Down	10.24	1.41	-2.76009	0.00385481	0.0194036	Down	19.62	0.93	-3.7581	0.000132557	0.00134813	Down	20.15	1.08	-4.40177	4.77845e-06	6.8012e-05	Down	9.79	1.36	-2.61349	0.00774384	0.0367865	Down	8.59	0.66	-3.08933	0.00628033	0.0353327	Down	gi|475589062|gb|EMT21053.1|/0/NAC domain-containing protein 8 [Aegilops tauschii]	gi|960462273|ref|XM_010229467.2|/0.0/PREDICTED: Brachypodium distachyon NAC domain-containing protein 8 (LOC100834693), mRNA	sp|Q6NQK2|NAC8_ARATH/4e-112/NAC domain-containing protein 8 OS=Arabidopsis thaliana GN=NAC008 PE=2 SV=1	NA	NA	PTHR31079:SF2/7.9E-180/--	NA
Unigene37626_All	2630	83.47	81.64	0.584599	0.0787177	0.220197	*	135.24	89.98	-0.644797	0.166518	0.368853	*	249.27	572.3	1.40332	0.0234445	0.0933964	*	884.51	261.25	-2.41273	1.83518e-08	5.01901e-07	Down	192.5	297.22	0.550192	0.367275	0.615441	*	138.53	295.81	1.22165	0.124365	0.337941	*	gi|289551912|gb|ADD10614.1|/0/NAC-domain transcription factor [Triticum aestivum]	gi|960470702|ref|XM_003566584.3|/0.0/PREDICTED: Brachypodium distachyon NAC domain-containing protein 74-like (LOC100839502), mRNA	sp|Q7GCL7|NAC74_ORYSJ/2e-155/NAC domain-containing protein 74 OS=Oryza sativa subsp. japonica GN=NAC74 PE=2 SV=1	bna:106383523/1e-21/NAC domain-containing protein 89-like; K12581 CCR4-NOT transcription complex subunit 7/8	NA	PTHR31989/2.1E-98/--	biological_process:GO:0006355//regulation of transcription, DNA-templated;cellular_component:GO:0005634//nucleus;GO:0016021//integral component of membrane;molecular_function:GO:0003677//DNA binding;
CL2833.Contig7_All	1261	350.65	67.18	-1.6254	0.00198675	0.0113507	Down	99.44	91.78	-0.151386	0.777361	0.875789	*	372.38	84.41	-2.172	0.000424606	0.00356382	Down	63.34	194.47	0.772888	0.174938	0.384043	*	174.28	179.09	-0.0634802	0.92216	0.965244	*	770.51	172.6	-1.85601	0.0100168	0.0514324	*	gi|371925005|tpe|CBZ41168.1|/2.63888e-71/TPA: NAC transcription factor, partial [Hordeum vulgare subsp. vulgare]	gi|371925004|tpe|FR821754.1|/3e-56/TPA_exp: Hordeum vulgare subsp. vulgare partial mRNA for NAC transcription factor (nac010 gene)	sp|Q52QH4|NAC68_ORYSJ/2e-33/NAC domain-containing protein 68 OS=Oryza sativa subsp. japonica GN=NAC68 PE=2 SV=1	bna:106399005/5e-12/uncharacterized LOC106399005; K01054 acylglycerol lipase [EC:3.1.1.23]	NA	PTHR31719/4.1E-49/--	biological_process:GO:0006351//transcription, DNA-templated;
Unigene17839_All	1483	150.65	70.01	-0.52622	0.0909471	0.244614	*	120.32	133.26	3.74707e-06	0.99999	0.999999	*	183.73	45.28	-1.99749	0.00286329	0.01731	Down	67.63	91.7	-0.430414	0.397852	0.640855	*	161.72	85.05	-0.975345	0.0126215	0.0547368	*	177.09	96.82	-0.771332	0.144461	0.374284	*	gi|326502728|dbj|BAJ98992.1|/1.40861e-122/predicted protein [Hordeum vulgare subsp. vulgare]	gi|346991171|gb|JN634072.1|/7e-73/Oryza sativa Japonica Group secondary wall NAC transcription factor 3 mRNA, complete cds	sp|Q9FWX2|NAC7_ARATH/3e-62/NAC domain-containing protein 7 OS=Arabidopsis thaliana GN=NAC007 PE=2 SV=2	bna:106383523/4e-19/NAC domain-containing protein 89-like; K12581 CCR4-NOT transcription complex subunit 7/8	NA	PF02365/1.2E-49/No apical meristem (NAM) protein	NA
CL5506.Contig3_All	1498	80.31	0	-7.35346	4.04949e-09	1.26497e-07	Down	23.57	0	-6.14927	5.56172e-06	7.1136e-05	Down	76.31	0	-7.75894	3.17602e-09	1.38903e-07	Down	78.27	0	-8.22087	5.11258e-10	1.98561e-08	Down	70.78	0.35	-6.72453	1.25435e-10	6.92532e-09	Down	83.65	0	-7.73655	3.34181e-10	1.90466e-08	Down	gi|475602273|gb|EMT25084.1|/3.47909e-169/Protein CUP-SHAPED COTYLEDON 2 [Aegilops tauschii]	gi|242374998|emb|FP095959.1|/0.0/Phyllostachys edulis cDNA clone: bphylf054m05, full insert sequence	sp|Q9FLJ2|NC100_ARATH/7e-66/NAC domain-containing protein 100 OS=Arabidopsis thaliana GN=NAC100 PE=2 SV=1	bna:106383523/4e-18/NAC domain-containing protein 89-like; K12581 CCR4-NOT transcription complex subunit 7/8	DR2133/3e-08/---	PTHR31744:SF3/1.7E-133/--	biological_process:GO:0006355//regulation of transcription, DNA-templated;cellular_component:GO:0005634//nucleus;molecular_function:GO:0003677//DNA binding;
CL3483.Contig9_All	1553	21.44	15.9	0.111679	0.845722	0.923631	*	12.09	27.1	0.979464	0.133178	0.314181	*	36.11	20.6	-0.73357	0.121188	0.31707	*	16.97	29.12	-0.0994456	0.89271	0.947828	*	44.27	53.74	0.25648	0.654031	0.799782	*	34.02	54.29	0.636915	0.221335	0.492256	*	gi|669030749|emb|CDM85391.1|/0/unnamed protein product [Triticum aestivum]	gi|334353280|emb|FR819762.1|/0.0/Hordeum vulgare subsp. vulgare mRNA for NAC transcription factor (NAC012 gene)	sp|Q9ZVH0|FEZ_ARATH/1e-50/Protein FEZ OS=Arabidopsis thaliana GN=FEZ PE=2 SV=1	bna:106383523/6e-17/NAC domain-containing protein 89-like; K12581 CCR4-NOT transcription complex subunit 7/8	NA	PS51005/55.786/NAC domain profile.	biological_process:GO:0006355//regulation of transcription, DNA-templated;cellular_component:GO:0005634//nucleus;GO:0005739//mitochondrion;molecular_function:GO:0003677//DNA binding;
Unigene37586_All	974	1.14	3.32	1.71422	0.212099	0.444362	*	0.74	1.75	0.943876	0.536651	0.754409	*	1.74	1.47	-0.285431	0.836436	0.919557	*	0.3	1.18	0.733072	0.675753	0.808106	*	1	2.06	0.795691	0.543111	0.768218	*	4.07	3.28	-0.197186	0.844358	0.92762	*	gi|944053555|gb|KQJ89193.1|/1.03299e-26/hypothetical protein BRADI_4g24100 [Brachypodium distachyon]	gi|937937345|dbj|AP014967.1|/3e-15/Oryza sativa Japonica Group DNA, chromosome 11, cultivar: Nipponbare, complete sequence	sp|D2SMN4|NAMB1_HORVS/5e-06/NAC transcription factor NAM-B1 OS=Hordeum vulgare subsp. spontaneum GN=NAM-B1 PE=4 SV=1	mdm:103439016/1e-10/uncharacterized protein DDB_G0274915; K14306 nuclear pore complex protein Nup62	NA	PS51005/15.815/NAC domain profile.	NA
CL2295.Contig2_All	1993	7.67	0	-4.3074	0.00424575	0.0213887	Down	3.85	0	-3.74076	0.0177463	0.0674451	*	9.61	0.62	-3.13276	0.0128029	0.0581648	*	7.34	0.36	-3.88557	0.00387667	0.0207541	Down	32.88	0.69	-4.96698	3.47974e-06	5.33353e-05	Down	8.89	0.35	-3.81906	0.00171396	0.0121706	Down	gi|218187666|gb|EEC70093.1|/0/hypothetical protein OsI_00726 [Oryza sativa Indica Group] &gt;gi|222617900|gb|EEE54032.1| hypothetical protein OsJ_00703 [Oryza sativa Japonica Group]	gi|960472351|ref|XM_010232271.2|/0.0/PREDICTED: Brachypodium distachyon uncharacterized LOC100823359 (LOC100823359), transcript variant X5, mRNA	sp|Q6NQK2|NAC8_ARATH/4e-61/NAC domain-containing protein 8 OS=Arabidopsis thaliana GN=NAC008 PE=2 SV=1	NA	NA	PTHR31079/4.0E-149/--	biological_process:GO:0006355//regulation of transcription, DNA-templated;cellular_component:GO:0005634//nucleus;GO:0016023//cytoplasmic, membrane-bounded vesicle;molecular_function:GO:0003677//DNA binding;
CL8884.Contig3_All	1208	18.68	6.23	-0.748951	0.415804	0.66735	*	21.74	6.15	-1.59618	0.102661	0.260156	*	199.92	41.92	-1.72966	0.0649166	0.202331	*	18.82	14.3	-1.1587	0.140627	0.331021	*	33.89	25.07	-0.508503	0.524368	0.751775	*	29.61	20.55	-0.517694	0.584174	0.789718	*	gi|115450543|ref|NP_001048872.1|/1.54943e-97/Os03g0133000 [Oryza sativa Japonica Group] &gt;gi|108706034|gb|ABF93829.1| No apical meristem protein, expressed [Oryza sativa Japonica Group] &gt;gi|113547343|dbj|BAF10786.1| Os03g0133000 [Oryza sativa Japonica Group] &gt;gi|125542270|gb|EAY88409.1| hypothetical protein OsI_09870 [Oryza sativa Indica Group] &gt;gi|125584819|gb|EAZ25483.1| hypothetical…	gi|960452890|ref|XM_003558836.3|/1e-140/PREDICTED: Brachypodium distachyon NAC domain-containing protein 67-like (LOC100824125), mRNA	sp|Q93VY3|NAC72_ARATH/4e-46/NAC domain-containing protein 72 OS=Arabidopsis thaliana GN=NAC072 PE=2 SV=1	bna:106383523/1e-17/NAC domain-containing protein 89-like; K12581 CCR4-NOT transcription complex subunit 7/8	Cgl1939/7e-10/---	PS51005/54.921/NAC domain profile.	biological_process:GO:0006351//transcription, DNA-templated;
CL2833.Contig11_All	972	96.99	30.61	-0.899652	0.146654	0.345666	*	22.01	41.44	0.873149	0.188676	0.39917	*	161.52	46.31	-1.77462	0.0041732	0.0235886	Down	19.22	109.74	1.70206	0.00313466	0.0174171	Up	85.62	106.64	0.198509	0.791838	0.891339	*	453.61	95.13	-2.01442	0.00125362	0.00936169	Down	gi|357154260|ref|XP_003576724.1|/2.33629e-71/PREDICTED: NAC domain-containing protein 41-like [Brachypodium distachyon] &gt;gi|944055309|gb|KQJ90947.1| hypothetical protein BRADI_4g34800 [Brachypodium distachyon]	gi|371925004|tpe|FR821754.1|/9e-59/TPA_exp: Hordeum vulgare subsp. vulgare partial mRNA for NAC transcription factor (nac010 gene)	sp|A0SPJ8|NAM1_HORVD/1e-32/NAC transcription factor NAM-1 OS=Hordeum vulgare var. distichum GN=NAM-1 PE=4 SV=1	bna:106399005/1e-12/uncharacterized LOC106399005; K01054 acylglycerol lipase [EC:3.1.1.23]	NA	PTHR31989/4.9E-49/--	biological_process:GO:0006351//transcription, DNA-templated;
Unigene28932_All	1657	11.82	2.15	-1.62824	0.122737	0.303596	*	8.59	5.41	-0.5766	0.575393	0.777901	*	14.46	7.59	-0.653983	0.449011	0.707871	*	13.9	11.85	-0.91561	0.164273	0.369224	*	23.69	16.22	-0.58784	0.246936	0.486384	*	15.31	6.97	-0.871514	0.317275	0.600794	*	gi|960470345|ref|XP_014754987.1|/1.74664e-108/PREDICTED: NAC domain-containing protein 73-like isoform X2 [Brachypodium distachyon]	gi|960470344|ref|XM_014899501.1|/1e-160/PREDICTED: Brachypodium distachyon NAC domain-containing protein 73-like (LOC100844870), transcript variant X7, mRNA	sp|Q6NQK2|NAC8_ARATH/7e-56/NAC domain-containing protein 8 OS=Arabidopsis thaliana GN=NAC008 PE=2 SV=1	NA	NA	PTHR31079:SF3/5.6E-127/--	biological_process:GO:0006355//regulation of transcription, DNA-templated;cellular_component:GO:0005634//nucleus;molecular_function:GO:0003677//DNA binding;
CL5565.Contig9_All	1470	0.38	2.49	2.41181	0.0927613	0.248131	*	0	2.14	2.61539	0.116459	0.285799	*	0	2.01	2.90504	0.0962978	0.268879	*	0	9.63	4.1548	0.0138223	0.0579655	*	2.35	4.51	0.727516	0.545359	0.768218	*	7.41	7.46	-0.115232	0.91877	0.967789	*	gi|326502284|dbj|BAJ95205.1|/1.43468e-135/predicted protein [Hordeum vulgare subsp. vulgare]	gi|721667343|ref|XM_003572876.2|/1e-117/PREDICTED: Brachypodium distachyon NAC domain-containing protein 92 (LOC100836977), mRNA	sp|Q9S851|NAC31_ARATH/2e-48/Protein CUP-SHAPED COTYLEDON 3 OS=Arabidopsis thaliana GN=NAC031 PE=1 SV=1	bna:106383523/2e-17/NAC domain-containing protein 89-like; K12581 CCR4-NOT transcription complex subunit 7/8	NA	PTHR31744/4.4E-130/--	biological_process:GO:0006355//regulation of transcription, DNA-templated;cellular_component:GO:0005634//nucleus;molecular_function:GO:0003677//DNA binding;
CL3496.Contig3_All	3125	303.78	274.41	0.467317	0.0318547	0.109852	*	380.68	387.69	-0.0482252	0.884691	0.939878	*	813.39	1847.68	1.38232	0.0217334	0.0879459	*	2742.92	977.89	-2.16775	7.5801e-08	1.76918e-06	Down	592.22	1033.18	0.722376	0.250177	0.490711	*	515.51	1056.11	1.17405	0.125402	0.339661	*	gi|289551912|gb|ADD10614.1|/0/NAC-domain transcription factor [Triticum aestivum]	gi|960470702|ref|XM_003566584.3|/0.0/PREDICTED: Brachypodium distachyon NAC domain-containing protein 74-like (LOC100839502), mRNA	sp|Q7GCL7|NAC74_ORYSJ/6e-155/NAC domain-containing protein 74 OS=Oryza sativa subsp. japonica GN=NAC74 PE=2 SV=1	bna:106383523/2e-21/NAC domain-containing protein 89-like; K12581 CCR4-NOT transcription complex subunit 7/8	NA	PF02365/2.5E-48/No apical meristem (NAM) protein	biological_process:GO:0006355//regulation of transcription, DNA-templated;cellular_component:GO:0005634//nucleus;GO:0016021//integral component of membrane;molecular_function:GO:0003677//DNA binding;
CL13156.Contig2_All	1775	56.04	64.29	0.794476	0.0111997	0.0474843	*	36.66	87.8	1.10685	0.00565621	0.0266402	Up	59.97	129.57	1.19801	0.00201092	0.0129586	Up	34.77	120.44	1.06769	0.0086101	0.0397767	Up	98.37	187.14	0.878908	0.0084456	0.0394922	*	75.96	186.05	1.33889	0.00239682	0.0160977	Up	gi|357130713|ref|XP_003566991.1|/7.64437e-33/PREDICTED: uncharacterized protein LOC100830721 [Brachypodium distachyon]	NA	sp|Q84K00|NAC78_ARATH/7e-07/NAC domain-containing protein 78 OS=Arabidopsis thaliana GN=NAC078 PE=2 SV=2	NA	NA	PS51005/18.714/NAC domain profile.	NA
CL21357.Contig1_All	1750	109.29	845.25	3.38535	1.31351e-09	4.64873e-08	Up	111	1032.37	2.36364	0.097211	0.24979	*	67.9	808.86	2.19479	0.200501	0.442974	*	92.61	1132.51	2.39543	0.0407703	0.134809	*	0	471.08	9.9602	1.20004e-17	2.84276e-15	Up	128.3	574.13	1.89012	0.116576	0.32409	*	gi|371925003|tpe|CBZ41165.1|/7.87558e-99/TPA: NAC transcription factor [Hordeum vulgare subsp. vulgare]	gi|371925002|tpe|FR821751.1|/1e-90/TPA_exp: Hordeum vulgare subsp. vulgare mRNA for NAC transcription factor (nac041 gene)	sp|Q9ZNU2|NAC18_ARATH/2e-29/NAC domain-containing protein 18 OS=Arabidopsis thaliana GN=NAC018 PE=2 SV=1	bna:106399005/4e-12/uncharacterized LOC106399005; K01054 acylglycerol lipase [EC:3.1.1.23]	ML1556/6e-06/---	PS51005/38.555/NAC domain profile.	NA
CL5506.Contig8_All	1475	-	-	-	-	-	-	-	-	-	-	-	-	-	-	-	-	-	-	-	-	-	-	-	-	0.33	295.65	3.93434	0.0201302	0.0791487	*	99.92	93.87	-0.138929	0.919611	0.968298	*	gi|475596584|gb|EMT23410.1|/2.02733e-113/Protein CUP-SHAPED COTYLEDON 2 [Aegilops tauschii]	gi|573915553|ref|XM_006645365.1|/4e-71/PREDICTED: Oryza brachyantha NAC domain-containing protein 100-like (LOC102714517), mRNA	sp|Q9FLJ2|NC100_ARATH/6e-67/NAC domain-containing protein 100 OS=Arabidopsis thaliana GN=NAC100 PE=2 SV=1	bna:106383523/1e-17/NAC domain-containing protein 89-like; K12581 CCR4-NOT transcription complex subunit 7/8	NA	PTHR31744/1.1E-126/--	NA
CL5565.Contig1_All	1382	1.14	1.17	0.415512	0.802493	0.897438	*	2.18	2.02	0.0579221	0.96881	0.99309	*	1.08	1.55	0.674112	0.663821	0.813147	*	2.48	6.28	0.563793	0.649597	0.790971	*	7.06	11.21	0.598698	0.463741	0.695242	*	15.38	9.53	-0.649242	0.267905	0.549702	*	gi|326502284|dbj|BAJ95205.1|/1.11994e-118/predicted protein [Hordeum vulgare subsp. vulgare]	gi|721667343|ref|XM_003572876.2|/1e-130/PREDICTED: Brachypodium distachyon NAC domain-containing protein 92 (LOC100836977), mRNA	sp|Q9FRV4|NAC54_ARATH/2e-48/Protein CUP-SHAPED COTYLEDON 1 OS=Arabidopsis thaliana GN=NAC054 PE=1 SV=1	bna:106383523/2e-17/NAC domain-containing protein 89-like; K12581 CCR4-NOT transcription complex subunit 7/8	NA	PTHR31744/3.6E-124/--	biological_process:GO:0006355//regulation of transcription, DNA-templated;cellular_component:GO:0005634//nucleus;molecular_function:GO:0003677//DNA binding;
CL9235.Contig1_All	1375	0	3.5	3.09873	0.0606222	0.180747	*	0	0.72	1.03641	0.489745	0.709907	*	0	0.93	1.65509	0.33741	0.604641	*	0.83	3.3	0.603661	0.714368	0.834571	*	2.34	6.67	1.11776	0.402784	0.653691	*	4.5	3.48	-0.318175	0.794057	0.902818	*	gi|474005573|gb|EMS52427.1|/2.00502e-160/NAC domain-containing protein 21/22 [Triticum urartu]	gi|292659253|gb|HM027572.1|/0.0/Triticum aestivum NAC transcription factor 7 (NAC7) mRNA, complete cds	sp|Q84TE6|NAC22_ARATH/2e-70/NAC domain-containing protein 21/22 OS=Arabidopsis thaliana GN=NAC021 PE=1 SV=2	bna:106383523/9e-19/NAC domain-containing protein 89-like; K12581 CCR4-NOT transcription complex subunit 7/8	NA	PTHR31744:SF5/4.5E-139/--	NA
CL6466.Contig5_All	2207	0	10.76	5.56314	6.53329e-05	0.000624968	Up	0	6.97	4.42698	0.00346283	0.0177491	Up	0	61.77	7.24509	3.22678e-07	7.74848e-06	Up	0	13.46	4.82105	0.0026218	0.0150598	Up	0	31.71	5.66258	0.00020306	0.00174951	Up	0	43.52	6.32693	8.74196e-06	0.00013675	Up	gi|475589062|gb|EMT21053.1|/0/NAC domain-containing protein 8 [Aegilops tauschii]	gi|960462273|ref|XM_010229467.2|/0.0/PREDICTED: Brachypodium distachyon NAC domain-containing protein 8 (LOC100834693), mRNA	sp|Q6NQK2|NAC8_ARATH/3e-115/NAC domain-containing protein 8 OS=Arabidopsis thaliana GN=NAC008 PE=2 SV=1	NA	NA	PTHR31079/4.5E-177/--	NA
CL2295.Contig1_All	1038	11.21	3.9	-0.707097	0.510636	0.745096	*	4.27	4.24	-0.0101173	0.992515	0.99919	*	8.91	6.75	-0.209617	0.809249	0.905304	*	15.23	29.24	0.399836	0.701849	0.826251	*	36.1	17.16	-1.08821	0.0643251	0.192614	*	17.75	20.74	0.143099	0.839878	0.925244	*	gi|721632439|ref|XP_010230572.1|/1.88499e-122/PREDICTED: uncharacterized protein LOC100823359 isoform X3 [Brachypodium distachyon] &gt;gi|944067639|gb|KQK03123.1| hypothetical protein BRADI_2g05700 [Brachypodium distachyon]	gi|960472350|ref|XM_010232270.2|/0.0/PREDICTED: Brachypodium distachyon uncharacterized LOC100823359 (LOC100823359), transcript variant X4, mRNA	sp|Q6NQK2|NAC8_ARATH/3e-62/NAC domain-containing protein 8 OS=Arabidopsis thaliana GN=NAC008 PE=2 SV=1	NA	NA	PTHR31079/5.8E-153/--	biological_process:GO:0006355//regulation of transcription, DNA-templated;cellular_component:GO:0005634//nucleus;molecular_function:GO:0003677//DNA binding;
CL6466.Contig10_All	1488	15.01	0.61	-3.47477	0.00181563	0.010526	Down	7.95	2.5	-1.53126	0.174262	0.380187	*	18.93	2.24	-2.60474	0.0127692	0.058046	*	15.02	0.83	-4.53833	1.55538e-05	0.000190006	Down	12.81	1.03	-3.36161	0.000447433	0.00342653	Down	7.13	0	-4.65777	0.00148876	0.0108319	Down	gi|475589062|gb|EMT21053.1|/0/NAC domain-containing protein 8 [Aegilops tauschii]	gi|960462273|ref|XM_010229467.2|/0.0/PREDICTED: Brachypodium distachyon NAC domain-containing protein 8 (LOC100834693), mRNA	sp|Q6NQK2|NAC8_ARATH/7e-114/NAC domain-containing protein 8 OS=Arabidopsis thaliana GN=NAC008 PE=2 SV=1	NA	NA	PS51005/31.66/NAC domain profile.	NA
CL3483.Contig5_All	1423	13.17	8.06	-0.0683387	0.921823	0.963987	*	9.52	16.41	0.580369	0.399619	0.637836	*	11.92	5.57	-1.07843	0.144988	0.358082	*	8.49	25.44	0.784678	0.148665	0.343981	*	14.17	11.98	-0.274335	0.65991	0.80436	*	14.01	18.91	0.407011	0.528524	0.781216	*	gi|669028128|emb|CDM81813.1|/4.21838e-169/unnamed protein product [Triticum aestivum] &gt;gi|669028174|emb|CDM81881.1| unnamed protein product [Triticum aestivum]	gi|960464775|ref|XM_010233066.2|/0.0/PREDICTED: Brachypodium distachyon protein FEZ (LOC100835933), transcript variant X2, mRNA	sp|Q9ZVH0|FEZ_ARATH/2e-52/Protein FEZ OS=Arabidopsis thaliana GN=FEZ PE=2 SV=1	bna:106383523/4e-16/NAC domain-containing protein 89-like; K12581 CCR4-NOT transcription complex subunit 7/8	NA	PF02365/1.9E-46/No apical meristem (NAM) protein	biological_process:GO:0006355//regulation of transcription, DNA-templated;cellular_component:GO:0005634//nucleus;molecular_function:GO:0003677//DNA binding;
CL21112.Contig5_All	1996	3.89	0.99	-1.1189	0.429311	0.676742	*	12.23	0.7	-3.52137	0.00230731	0.0126586	Down	18.24	7.74	-0.850831	0.427819	0.695807	*	73.25	5.42	-4.21545	1.83573e-08	5.01974e-07	Down	33.62	9.99	-1.73843	0.0029616	0.0167206	Down	10.95	11.4	0.302134	0.798836	0.905291	*	gi|326522751|dbj|BAJ88421.1|/1.45386e-152/predicted protein [Hordeum vulgare subsp. vulgare] &gt;gi|371924995|tpe|CBZ41156.1| TPA: NAC transcription factor [Hordeum vulgare subsp. vulgare]	gi|371924994|tpe|FR821742.1|/1e-180/TPA_exp: Hordeum vulgare subsp. vulgare mRNA for NAC transcription factor (nac020 gene)	sp|Q53NF7|NAC71_ORYSJ/2e-122/NAC domain-containing protein 71 OS=Oryza sativa subsp. japonica GN=NAC71 PE=2 SV=1	bna:106399005/3e-19/uncharacterized LOC106399005; K01054 acylglycerol lipase [EC:3.1.1.23]	DR2133/2e-07/---	PS51005/58.684/NAC domain profile.	biological_process:GO:0006351//transcription, DNA-templated;
CL2833.Contig10_All	969	16.22	0	-5.28626	0.000178512	0.00147671	Down	6.39	0	-4.26999	0.00541753	0.0257108	Down	50.56	0	-7.0661	2.77889e-07	6.83315e-06	Down	6.18	0	-4.86293	0.00240702	0.0140104	Down	15.04	1.06	-3.23684	0.0134896	0.0576412	*	120.9	0	-8.16541	1.62864e-11	1.29434e-09	Down	gi|357154260|ref|XP_003576724.1|/1.46336e-73/PREDICTED: NAC domain-containing protein 41-like [Brachypodium distachyon] &gt;gi|944055309|gb|KQJ90947.1| hypothetical protein BRADI_4g34800 [Brachypodium distachyon]	gi|371925004|tpe|FR821754.1|/2e-56/TPA_exp: Hordeum vulgare subsp. vulgare partial mRNA for NAC transcription factor (nac010 gene)	sp|A0SPJ8|NAM1_HORVD/6e-32/NAC transcription factor NAM-1 OS=Hordeum vulgare var. distichum GN=NAM-1 PE=4 SV=1	bna:106399005/1e-11/uncharacterized LOC106399005; K01054 acylglycerol lipase [EC:3.1.1.23]	NA	PF02365/8.5E-34/No apical meristem (NAM) protein	biological_process:GO:0006351//transcription, DNA-templated;
CL4468.Contig11_All	1231	33.08	1.56	-3.56542	5.20562e-06	6.94306e-05	Down	19	0.67	-4.20885	5.85706e-05	0.000551249	Down	32.41	2.02	-3.67012	7.94764e-06	0.000122684	Down	15.77	2.84	-3.108	0.000169587	0.00149055	Down	91.25	7.6	-3.51228	3.59409e-09	1.33421e-07	Down	65.93	12.12	-2.40631	2.30585e-06	4.3631e-05	Down	gi|669031077|emb|CDM85839.1|/1.1036e-90/unnamed protein product [Triticum aestivum] &gt;gi|669031080|emb|CDM85843.1| unnamed protein product [Triticum aestivum]	gi|242388469|emb|FP094930.1|/1e-103/Phyllostachys edulis cDNA clone: bphylf042n13, full insert sequence	sp|Q8H4S4|NAC10_ORYSJ/5e-28/NAC transcription factor ONAC010 OS=Oryza sativa subsp. japonica GN=ONAC010 PE=2 SV=1	atr:18448398/8e-10/serine/arginine-rich splicing factor SR45; K14325 RNA-binding protein with serine-rich domain 1	RSc1191/1e-07/---	PTHR31989/3.0E-46/--	biological_process:GO:0006355//regulation of transcription, DNA-templated;cellular_component:GO:0005634//nucleus;molecular_function:GO:0003677//DNA binding;

## Sheet: Sheet1
ID	length	log2FoldChange(USR/USS)	log2FoldChange(TSR/TSS)	log2FoldChange(UTR/UTS)	log2FoldChange(TTR/TTS)	log2FoldChange(UFR/UFS)	log2FoldChange(TFR/TFS)
Unigene7199_All	2257	1.71912	2.02747	2.99578	2.71748	3.11193	3.40471
CL4085.Contig2_All	747	2.43338	4.67962	4.59037	2.71738	3.19723	5.71733
CL1441.Contig20_All	1766	6.32307	5.39797	7.99128	6.85885	8.03481	6.60687
Unigene14985_All	1705	4.06856	5.50811	5.56195	4.50836	4.82308	6.02503
Unigene25784_All	1076	6.30715	6.00871	6.25346	6.60551	6.80799	6.49068
CL5506.Contig23_All	1668	1.23117	1.65701	-0.33241	-0.70263	3.58185	3.33623
CL9141.Contig1_All	2253	-1.3171	-0.34627	1.84543	-0.26033	0.37808	2.02271
CL21112.Contig3_All	1951	6.46542	6.13567	8.55294	5.92874	4.96265	7.80505
Unigene59897_All	1272	1.84164	2.0977	3.8753	4.59118	4.35616	4.28847
Unigene16302_All	1740	2.83475	4.93244	4.24041	2.5666	6.98105	3.71263
Unigene31436_All	2102	5.52849	6.4193	6.72888	6.79376	6.13811	5.17007
