# Supplementary material for: Transcriptomics analysis of the flowering regulatory genes involved in the herbicide resistance of Asia minor bluegrass (Polypogon fugax)
Source: BMC Genomics. 2017 Dec 6;18:953. doi: 10.1186/s12864-017-4324-z (PMC5719899; doi:10.1186/s12864-017-4324-z)
Supplement: Supplementary file 3 — Summary of sequencing reads after filtering. Table S3. Quality metrics of unigenes. Table S4. Summary of functional annotation result. Table S5. All-unigenes with a COG classification. Table S6. All-unigenes categorized by GO terns. Table S7. Unigenes mapped onto KEGG pathways. Table S8. TF prediction results. Table S9. MYB family. Table S10. MYB-related family. Table S11. MADS-box family. Table S12. NAC family. Table S13. mTERF family. Table S14. ABI3VP1 family. Table S15. AP2-EREBP family. Table S16. bHLH family. Table S17. GRAS family. (ZIP 3364 kb) [file 12864_2017_4324_MOESM3_ESM.zip › Supplemental Table S13.xls]

## Sheet: mTERF-324
”ID	length	USS-Expression	USR-Expression	log2FoldChange(USR/USS)	Pvalue	Padj	Up/Down-Regulation	TSS-Expression	TSR-Expression	log2FoldChange(TSR/TSS)	Pvalue	Padj	Up/Down-Regulation	UTS-Expression	UTR-Expression	log2FoldChange(UTR/UTS)	Pvalue	Padj	Up/Down-Regulation	TTS-Expression	TTR-Expression	log2FoldChange(TTR/TTS)	Pvalue	Padj	Up/Down-Regulation	UFS-Expression	UFR-Expression	log2FoldChange(UFR/UFS)	Pvalue	Padj	Up/Down-Regulation	TFS-Expression	TFR-Expression	log2FoldChange(TFR/TFS)	Pvalue	Padj	Up/Down-Regulation		Nr	Nt	Swissprot	KEGG	COG	Interpro	GO
Unigene40689_All	1829	43.85	1.55	-3.98223	1.26106e-06	2.01762e-05	Down	70.08	0.36	-6.76399	4.60232e-11	2.00204e-09	Down	46.79	0.7	-5.49299	1.16807e-08	4.37236e-07	Down	11.44	3.97	-2.14508	0.00534115	0.0269841	Down	23.5	1.39	-3.84477	1.8556e-05	0.000224373	Down	25.87	2.04	-3.40619	3.28435e-05	0.000425601	Down	gi|475610755|gb|EMT27842.1|/0/hypothetical protein F775_12081 [Aegilops tauschii]	gi|960456412|ref|XM_003557570.3|/0.0/PREDICTED: Brachypodium distachyon uncharacterized LOC100824727 (LOC100824727), mRNA	sp|Q9FLQ7|FH20_ARATH/8e-11/Formin-like protein 20 OS=Arabidopsis thaliana GN=FH20 PE=2 SV=3	bdi:100824727/0.0/uncharacterized LOC100824727; K15032 mTERF domain-containing protein, mitochondrial	Rv2839c/1e-06/---	PTHR13068:SF4/5.0E-279/--	NA
Unigene36363_All	1112	5.77	0.93	-1.73349	0.127765	0.312582	*	6.78	3.5	-0.980649	0.250218	0.483163	*	5.48	0.62	-2.43359	0.0589578	0.188907	*	1.88	2.78	-0.123411	0.915522	0.958101	*	11.19	9.01	-0.358421	0.579557	0.768218	*	8.53	5.84	-0.524612	0.464835	0.724506	*	gi|473889019|gb|EMS48432.1|/8.61516e-100/hypothetical protein TRIUR3_02203 [Triticum urartu]	gi|960474812|ref|XM_003574927.3|/1e-55/PREDICTED: Brachypodium distachyon uncharacterized LOC100840237 (LOC100840237), mRNA	NA	bdi:100840237/4e-92/uncharacterized LOC100840237; K15032 mTERF domain-containing protein, mitochondrial	NA	PTHR13068:SF9/1.5E-88/--	NA
Unigene86079_All	964	28.86	55.36	1.54058	0.000175564	0.00145625	Up	21.75	60.96	1.3562	0.00134023	0.00802888	Up	13.86	36.36	1.26788	0.0809876	0.238446	*	10.01	14.79	-0.157731	0.810565	0.901173	*	12.77	14.82	0.14144	0.811905	0.900533	*	15.35	12.75	-0.274523	0.666835	0.82675	*	gi|475503159|gb|EMT04504.1|/8.7038e-103/hypothetical protein F775_05039 [Aegilops tauschii]	gi|960451676|ref|XM_003562737.3|/1e-153/PREDICTED: Brachypodium distachyon uncharacterized LOC100828669 (LOC100828669), mRNA	NA	NA	NA	PTHR13068:SF12/1.1E-108/--	biological_process:GO:0006355//regulation of transcription, DNA-templated;cellular_component:GO:0005739//mitochondrion;GO:0009507//chloroplast;molecular_function:GO:0003690//double-stranded DNA binding;
CL9549.Contig7_All	1236	7.14	5.68	0.170236	0.848728	0.92556	*	8.03	7.25	-0.237058	0.748799	0.85824	*	5.65	5.03	-0.0209072	0.981082	0.99348	*	3.39	8.72	0.594178	0.458955	0.693333	*	7.83	4.16	-0.896341	0.305405	0.560186	*	5.78	6.13	0.0854542	0.909793	0.962851	*	gi|357133763|ref|XP_003568493.1|/1.88105e-130/PREDICTED: uncharacterized protein LOC100821303 [Brachypodium distachyon] &gt;gi|944070857|gb|KQK06341.1| hypothetical protein BRADI_2g25837 [Brachypodium distachyon]	gi|960468705|ref|XM_003568445.3|/1e-112/PREDICTED: Brachypodium distachyon uncharacterized LOC100821303 (LOC100821303), mRNA	sp|Q9LK03|PERK2_ARATH/9e-11/Proline-rich receptor-like protein kinase PERK2 OS=Arabidopsis thaliana GN=PERK2 PE=2 SV=3	bdi:100821303/3e-131/uncharacterized LOC100821303; K15032 mTERF domain-containing protein, mitochondrial	XF1267/1e-07/---	SM00733/320.0/Mitochondrial termination factor repeats	biological_process:GO:0006355//regulation of transcription, DNA-templated;cellular_component:GO:0005739//mitochondrion;molecular_function:GO:0003690//double-stranded DNA binding;
CL912.Contig20_All	1815	6.15	4.32	0.107733	0.90854	0.957981	*	10.69	3.16	-1.81611	0.051919	0.156263	*	2.57	4.26	0.558704	0.688749	0.83102	*	2.51	6.65	0.688867	0.466212	0.700255	*	10.45	4.78	-1.10214	0.162236	0.371387	*	8.16	7.32	-0.198426	0.815551	0.912316	*	gi|474394565|gb|EMS65593.1|/1.48912e-132/hypothetical protein TRIUR3_06344 [Triticum urartu]	gi|669026884|emb|HG670306.1|/1e-46/Triticum aestivum chromosome 3B, genomic scaffold, cultivar Chinese Spring	sp|Q9LK03|PERK2_ARATH/9e-13/Proline-rich receptor-like protein kinase PERK2 OS=Arabidopsis thaliana GN=PERK2 PE=2 SV=3	bdi:100828826/1e-128/uncharacterized LOC100828826; K15032 mTERF domain-containing protein, mitochondrial	SPBC28F2.12/1e-07/---	SM00733/1.2/Mitochondrial termination factor repeats	NA
CL912.Contig26_All	1363	2.92	3.21	0.403039	0.772344	0.876495	*	2.27	5.95	1.07757	0.267093	0.498914	*	2.82	2.4	-0.123148	0.921635	0.969173	*	2.12	4.55	0.187164	0.875719	0.938065	*	3.39	5.27	0.473648	0.671264	0.812498	*	3.07	6.44	1.01738	0.227183	0.494013	*	gi|474399008|gb|EMS65898.1|/1.15812e-124/hypothetical protein TRIUR3_05466 [Triticum urartu]	gi|669026884|emb|HG670306.1|/2e-48/Triticum aestivum chromosome 3B, genomic scaffold, cultivar Chinese Spring	sp|Q9FPQ6|GP1_CHLRE/5e-12/Vegetative cell wall protein gp1 OS=Chlamydomonas reinhardtii GN=GP1 PE=1 SV=1	bdi:100828826/3e-123/uncharacterized LOC100828826; K15032 mTERF domain-containing protein, mitochondrial	Rv2264c/3e-06/---	PTHR13068:SF9/6.1E-55/--	biological_process:GO:0006355//regulation of transcription, DNA-templated;cellular_component:GO:0005739//mitochondrion;molecular_function:GO:0003690//double-stranded DNA binding;
Unigene26153_All	1570	0	8.69	5.06524	0.000563707	0.00392193	Up	0	3.01	2.52245	0.131401	0.311156	*	0	3.32	3.4882	0.0412206	0.143955	*	0.3	4.39	2.12257	0.192479	0.408555	*	0	3.06	3.66052	0.0238756	0.0904919	*	0	1.37	2.62327	0.110588	0.313653	*	gi|357122163|ref|XP_003562785.1|/4.28437e-101/PREDICTED: uncharacterized protein LOC100828669 [Brachypodium distachyon] &gt;gi|944076888|gb|KQK12240.1| hypothetical protein BRADI_1g02400 [Brachypodium distachyon]	gi|960451676|ref|XM_003562737.3|/1e-156/PREDICTED: Brachypodium distachyon uncharacterized LOC100828669 (LOC100828669), mRNA	NA	NA	NA	PTHR13068:SF12/7.4E-108/--	biological_process:GO:0006355//regulation of transcription, DNA-templated;cellular_component:GO:0005739//mitochondrion;GO:0009507//chloroplast;molecular_function:GO:0003690//double-stranded DNA binding;
CL912.Contig35_All	1805	10.88	1.87	-1.8156	0.0551503	0.167753	*	6.17	0.71	-2.71962	0.0213603	0.0782514	*	13.84	1.93	-2.47978	0.00540324	0.0291152	Down	4.33	3.2	-1.08683	0.266295	0.504139	*	15.59	2.81	-2.38427	0.00601472	0.0299786	Down	12.3	3.03	-1.86683	0.0145152	0.0689771	*	gi|474399008|gb|EMS65898.1|/1.24268e-104/hypothetical protein TRIUR3_05466 [Triticum urartu]	gi|960474812|ref|XM_003574927.3|/6e-46/PREDICTED: Brachypodium distachyon uncharacterized LOC100840237 (LOC100840237), mRNA	sp|Q9FLQ7|FH20_ARATH/2e-06/Formin-like protein 20 OS=Arabidopsis thaliana GN=FH20 PE=2 SV=3	sita:101753384/8e-91/uncharacterized LOC101753384; K15032 mTERF domain-containing protein, mitochondrial	NA	PTHR13068/6.0E-36/--	NA
Unigene23934_All	1305	13.67	2.78	-1.59593	0.0474609	0.150018	*	18.29	1.73	-3.29568	5.99975e-05	0.000562713	Down	10.92	1.32	-2.62043	0.00846116	0.0418298	Down	8.88	5.15	-1.45681	0.0644979	0.190496	*	16.93	6.48	-1.36202	0.0316485	0.112561	*	20.39	7.57	-1.36923	0.0776157	0.244445	*	gi|474394565|gb|EMS65593.1|/5.8504e-138/hypothetical protein TRIUR3_06344 [Triticum urartu]	gi|241990176|dbj|AK330518.1|/5e-55/Triticum aestivum cDNA, clone: SET4_K09, cultivar: Chinese Spring	sp|Q9FPQ6|GP1_CHLRE/1e-16/Vegetative cell wall protein gp1 OS=Chlamydomonas reinhardtii GN=GP1 PE=1 SV=1	bdi:100842672/4e-131/uncharacterized LOC100842672; K15032 mTERF domain-containing protein, mitochondrial	YDL140c/8e-15/---	PTHR13068/2.9E-137/--	NA
Unigene30884_All	1495	37.48	39.67	0.670563	0.0914928	0.245446	*	32.48	52.81	0.561263	0.138216	0.322637	*	46.12	44	-0.0288295	0.954238	0.987586	*	20.51	74.35	1.05348	0.0174729	0.0700521	*	32.35	51.26	0.595164	0.191946	0.415926	*	36.16	50.4	0.502958	0.184651	0.436616	*	gi|326514702|dbj|BAJ99712.1|/2.83824e-171/predicted protein [Hordeum vulgare subsp. vulgare]	gi|960458556|ref|XM_003564011.3|/1e-172/PREDICTED: Brachypodium distachyon uncharacterized LOC100837461 (LOC100837461), mRNA	sp|Q9FPQ6|GP1_CHLRE/2e-25/Vegetative cell wall protein gp1 OS=Chlamydomonas reinhardtii GN=GP1 PE=1 SV=1	bdi:100837461/3e-157/uncharacterized LOC100837461; K15032 mTERF domain-containing protein, mitochondrial	SPBC28F2.12/4e-15/---	PTHR13068:SF9/6.4E-142/--	biological_process:GO:0006355//regulation of transcription, DNA-templated;cellular_component:GO:0005739//mitochondrion;molecular_function:GO:0003690//double-stranded DNA binding;
Unigene30373_All	1184	3.36	4.71	0.862719	0.449943	0.694586	*	0.37	4.15	2.68829	0.0549388	0.163324	*	3.49	3.95	0.310065	0.747432	0.871112	*	3.2	5.32	0.010059	0.993552	0.99631	*	2.39	10.51	1.9195	0.0695358	0.204721	*	1.04	6.23	2.23649	0.0453658	0.16524	*	gi|326511198|dbj|BAJ87613.1|/9.01433e-135/predicted protein [Hordeum vulgare subsp. vulgare]	gi|241986001|dbj|AK333262.1|/7e-63/Triticum aestivum cDNA, clone: WT006_A15, cultivar: Chinese Spring	sp|Q9FPQ6|GP1_CHLRE/3e-19/Vegetative cell wall protein gp1 OS=Chlamydomonas reinhardtii GN=GP1 PE=1 SV=1	bdi:100827317/4e-134/uncharacterized LOC100827317; K15032 mTERF domain-containing protein, mitochondrial	Rv3876/2e-12/---	PTHR13068:SF9/1.4E-127/--	NA
Unigene23555_All	1662	7.41	9.68	0.963205	0.201701	0.430588	*	6.85	12.56	0.763427	0.288834	0.528754	*	9	8.51	-0.115799	0.875362	0.941105	*	3.58	12.86	0.946032	0.239641	0.474181	*	11.17	11.68	0.0204176	0.972777	0.999698	*	14.36	14.11	-0.0327655	0.958974	0.992306	*	gi|473808749|gb|EMS46758.1|/7.30566e-139/hypothetical protein TRIUR3_07926 [Triticum urartu]	gi|669026884|emb|HG670306.1|/9e-51/Triticum aestivum chromosome 3B, genomic scaffold, cultivar Chinese Spring	sp|Q9LK03|PERK2_ARATH/2e-13/Proline-rich receptor-like protein kinase PERK2 OS=Arabidopsis thaliana GN=PERK2 PE=2 SV=3	bdi:100840237/2e-130/uncharacterized LOC100840237; K15032 mTERF domain-containing protein, mitochondrial	SPBC28F2.12/3e-08/---	PTHR13068/1.5E-128/--	NA
CL9549.Contig9_All	998	4.18	4.02	0.493205	0.591896	0.797939	*	5	5.9	0.106218	0.899978	0.949707	*	3.98	3.02	-0.162381	0.891272	0.950587	*	0.97	5.16	1.5437	0.194855	0.412433	*	8.13	6.9	-0.271469	0.733538	0.856209	*	6.45	3.75	-0.730523	0.37854	0.657884	*	gi|357133763|ref|XP_003568493.1|/7.49969e-121/PREDICTED: uncharacterized protein LOC100821303 [Brachypodium distachyon] &gt;gi|944070857|gb|KQK06341.1| hypothetical protein BRADI_2g25837 [Brachypodium distachyon]	gi|960468705|ref|XM_003568445.3|/1e-107/PREDICTED: Brachypodium distachyon uncharacterized LOC100821303 (LOC100821303), mRNA	sp|Q9SN46|LRX5_ARATH/1e-07/Leucine-rich repeat extensin-like protein 5 OS=Arabidopsis thaliana GN=LRX5 PE=2 SV=2	bdi:100821303/1e-121/uncharacterized LOC100821303; K15032 mTERF domain-containing protein, mitochondrial	XF1267/3e-06/---	PTHR13068:SF9/1.1E-90/--	biological_process:GO:0006355//regulation of transcription, DNA-templated;cellular_component:GO:0005739//mitochondrion;molecular_function:GO:0003690//double-stranded DNA binding;
CL21458.Contig5_All	1749	2.13	0.91	-0.543535	0.717853	0.84105	*	0.88	1.75	0.386249	0.798283	0.889027	*	1.48	1.54	-0.028945	0.986873	0.99647	*	2.07	1.6	-0.963961	0.516652	0.737832	*	1.7	3.13	0.691117	0.573082	0.768218	*	2.06	0	-3.06796	0.0573945	0.196402	*	gi|721616842|ref|XP_010227835.1|/3.44638e-179/PREDICTED: uncharacterized protein LOC104581607 [Brachypodium distachyon] &gt;gi|944083544|gb|KQK18896.1| hypothetical protein BRADI_1g45320 [Brachypodium distachyon]	gi|151420501|dbj|AK251853.1|/0.0/Hordeum vulgare subsp. vulgare cDNA clone: FLbaf133i20, mRNA sequence	sp|Q9FPQ6|GP1_CHLRE/2e-25/Vegetative cell wall protein gp1 OS=Chlamydomonas reinhardtii GN=GP1 PE=1 SV=1	bdi:104581607/6e-180/uncharacterized LOC104581607; K15032 mTERF domain-containing protein, mitochondrial	SPBC28F2.12/1e-16/---	SM00733/1.4/Mitochondrial termination factor repeats	biological_process:GO:0006355//regulation of transcription, DNA-templated;cellular_component:GO:0005739//mitochondrion;molecular_function:GO:0003690//double-stranded DNA binding;
Unigene30432_All	1249	10.04	2.85	-1.14073	0.199085	0.426406	*	7.47	5.97	-0.505994	0.562432	0.777901	*	9.67	4.26	-0.980427	0.232747	0.488122	*	3.67	8.21	0.406942	0.683285	0.813326	*	6.07	7.17	0.192708	0.793174	0.891861	*	5.44	6.83	0.299784	0.737232	0.871886	*	gi|474069377|gb|EMS54259.1|/1.04286e-104/hypothetical protein TRIUR3_07982 [Triticum urartu]	gi|151419815|dbj|AK251167.1|/5e-58/Hordeum vulgare subsp. vulgare cDNA clone: FLbaf108l19, mRNA sequence	sp|Q9LK03|PERK2_ARATH/2e-16/Proline-rich receptor-like protein kinase PERK2 OS=Arabidopsis thaliana GN=PERK2 PE=2 SV=3	bdi:100827317/4e-95/uncharacterized LOC100827317; K15032 mTERF domain-containing protein, mitochondrial	YDL140c/2e-10/---	PTHR13068:SF9/3.4E-99/--	NA
CL912.Contig24_All	1418	4.68	0	-3.61056	0.0218821	0.0813837	*	2.67	0	-3.44434	0.0314037	0.105975	*	3.27	0	-3.1406	0.0704501	0.21461	*	3.86	0	-3.97398	0.0195105	0.0763473	*	5.09	0	-4.34624	0.00507367	0.0260132	Down	2.05	0	-3.01331	0.0631164	0.210568	*	gi|474394565|gb|EMS65593.1|/3.25788e-129/hypothetical protein TRIUR3_06344 [Triticum urartu]	gi|669026884|emb|HG670306.1|/2e-76/Triticum aestivum chromosome 3B, genomic scaffold, cultivar Chinese Spring	sp|Q9LK03|PERK2_ARATH/2e-24/Proline-rich receptor-like protein kinase PERK2 OS=Arabidopsis thaliana GN=PERK2 PE=2 SV=3	bdi:100842672/1e-123/uncharacterized LOC100842672; K15032 mTERF domain-containing protein, mitochondrial	Rv3876/4e-14/---	PF02536/2.6E-26/mTERF	NA
Unigene8263_All	1573	39.5	28	-0.0310352	0.964004	0.980451	*	38.84	30.19	-0.563103	0.272566	0.506517	*	33.35	16.09	-0.971968	0.066288	0.205299	*	9.6	23.44	0.497303	0.448655	0.683413	*	29.62	21.26	-0.517297	0.341654	0.594236	*	32.44	16.89	-0.885438	0.069221	0.225627	*	gi|721616842|ref|XP_010227835.1|/0/PREDICTED: uncharacterized protein LOC104581607 [Brachypodium distachyon] &gt;gi|944083544|gb|KQK18896.1| hypothetical protein BRADI_1g45320 [Brachypodium distachyon]	gi|151420501|dbj|AK251853.1|/0.0/Hordeum vulgare subsp. vulgare cDNA clone: FLbaf133i20, mRNA sequence	sp|Q9FPQ6|GP1_CHLRE/2e-25/Vegetative cell wall protein gp1 OS=Chlamydomonas reinhardtii GN=GP1 PE=1 SV=1	bdi:104581607/0.0/uncharacterized LOC104581607; K15032 mTERF domain-containing protein, mitochondrial	SPBC28F2.12/1e-16/---	PF02536/2.4E-22/mTERF	biological_process:GO:0006355//regulation of transcription, DNA-templated;cellular_component:GO:0005739//mitochondrion;molecular_function:GO:0003690//double-stranded DNA binding;
Unigene17683_All	344	1.14	0.29	-0.769935	0.632458	0.806734	*	0	0.69	1.48511	0.359933	0.601205	*	-	-	-	-	-	-	0	0.41	0.642606	0.651358	0.790971	*	0.35	1.69	1.64275	0.287861	0.540161	*	0.69	1.71	0.842437	0.597402	0.789718	*	gi|473896849|gb|EMS49007.1|/1.46297e-30/hypothetical protein TRIUR3_02130 [Triticum urartu]	gi|960482024|ref|XM_003570656.3|/8e-20/PREDICTED: Brachypodium distachyon uncharacterized LOC100823987 (LOC100823987), mRNA	sp|Q9C5S0|AGP9_ARATH/2e-08/Classical arabinogalactan protein 9 OS=Arabidopsis thaliana GN=AGP9 PE=1 SV=2	bdi:100820939/9e-28/uncharacterized LOC100820939; K15032 mTERF domain-containing protein, mitochondrial	NA	PTHR13068:SF9/2.9E-29/--	NA
CL912.Contig11_All	1283	0.35	1.53	1.2823	0.440376	0.686694	*	0	1.42	2.17641	0.192958	0.404919	*	-	-	-	-	-	-	-	-	-	-	-	-	0	0.66	1.21912	0.446187	0.689882	*	-	-	-	-	-	-	gi|475456073|gb|EMT01853.1|/1.78848e-115/hypothetical protein F775_21322 [Aegilops tauschii]	gi|669026884|emb|HG670306.1|/6e-33/Triticum aestivum chromosome 3B, genomic scaffold, cultivar Chinese Spring	sp|Q9LK03|PERK2_ARATH/2e-06/Proline-rich receptor-like protein kinase PERK2 OS=Arabidopsis thaliana GN=PERK2 PE=2 SV=3	bdi:104581607/2e-106/uncharacterized LOC104581607; K15032 mTERF domain-containing protein, mitochondrial	NA	PF02536/2.5E-26/mTERF	NA
CL21458.Contig9_All	371	-	-	-	-	-	-	-	-	-	-	-	-	-	-	-	-	-	-	0	0.36	0.717634	0.626004	0.789285	*	-	-	-	-	-	-	-	-	-	-	-	-	gi|326516482|dbj|BAJ92396.1|/8.91903e-37/predicted protein [Hordeum vulgare subsp. vulgare]	gi|151419815|dbj|AK251167.1|/4e-40/Hordeum vulgare subsp. vulgare cDNA clone: FLbaf108l19, mRNA sequence	NA	bdi:100823987/3e-37/uncharacterized LOC100823987; K15032 mTERF domain-containing protein, mitochondrial	NA	PF02536/1.8E-7/mTERF	NA
Unigene24104_All	841	3.98	0.29	-2.08112	0.158571	0.36421	*	1.55	0.36	-1.50406	0.354822	0.599467	*	2.86	0	-3.11925	0.0720292	0.218341	*	0.88	0.41	-1.27552	0.462242	0.696608	*	3.75	0.7	-2.06697	0.103109	0.272199	*	3.76	0.36	-2.62317	0.0569107	0.195596	*	gi|475511256|gb|EMT05377.1|/3.99827e-58/hypothetical protein F775_13404 [Aegilops tauschii]	gi|960450617|ref|XM_010229535.2|/1e-57/PREDICTED: Brachypodium distachyon uncharacterized LOC100837156 (LOC100837156), transcript variant X2, mRNA	NA	bdi:100837156/2e-58/uncharacterized LOC100837156; K15032 mTERF domain-containing protein, mitochondrial	NA	SM00733/0.072/Mitochondrial termination factor repeats	biological_process:GO:0006355//regulation of transcription, DNA-templated;cellular_component:GO:0005739//mitochondrion;molecular_function:GO:0003690//double-stranded DNA binding;
Unigene35759_All	660	0.38	0	-0.563128	0.653474	0.806734	*	0	1.08	1.36834	0.388906	0.626071	*	1.76	0	-2.62865	0.135071	0.34065	*	0	0.82	1.09175	0.506538	0.729335	*	0.35	0	-0.71789	0.607033	0.768218	*	0.34	0	-0.682264	0.607134	0.789718	*	gi|473889019|gb|EMS48432.1|/8.59605e-67/hypothetical protein TRIUR3_02203 [Triticum urartu]	gi|960484057|ref|XM_003577788.3|/1e-29/PREDICTED: Brachypodium distachyon uncharacterized LOC100827317 (LOC100827317), mRNA	NA	bdi:100823987/8e-64/uncharacterized LOC100823987; K15032 mTERF domain-containing protein, mitochondrial	NA	PF02536/2.0E-13/mTERF	NA
CL912.Contig5_All	613	0.82	0	-0.931502	0.523336	0.751075	*	0.34	0.72	0.371587	0.821159	0.901092	*	0.34	0.62	0.504655	0.774354	0.886511	*	0.61	0	-1.43421	0.403685	0.642805	*	0	0.69	1.18509	0.456389	0.691273	*	0.68	0.35	-0.55789	0.735409	0.870732	*	gi|475546320|gb|EMT10663.1|/3.20662e-67/hypothetical protein F775_09162 [Aegilops tauschii]	gi|960484057|ref|XM_003577788.3|/5e-44/PREDICTED: Brachypodium distachyon uncharacterized LOC100827317 (LOC100827317), mRNA	NA	bdi:100823987/1e-63/uncharacterized LOC100823987; K15032 mTERF domain-containing protein, mitochondrial	NA	PF02536/4.0E-8/mTERF	NA
Unigene5211_All	1576	6.62	10.73	1.28692	0.113567	0.287877	*	7.31	15.78	1.01148	0.17171	0.376587	*	6.18	16.1	1.32702	0.0991346	0.274586	*	5.6	22.09	1.18273	0.0966019	0.255221	*	3	17.56	2.29253	0.00884197	0.0410029	Up	6.14	19.6	1.59804	0.0125742	0.0616569	*	gi|473808748|gb|EMS46757.1|/5.22936e-131/hypothetical protein TRIUR3_07925 [Triticum urartu]	gi|669026884|emb|HG670306.1|/1e-34/Triticum aestivum chromosome 3B, genomic scaffold, cultivar Chinese Spring	sp|Q9FPQ6|GP1_CHLRE/4e-11/Vegetative cell wall protein gp1 OS=Chlamydomonas reinhardtii GN=GP1 PE=1 SV=1	bdi:100823987/1e-127/uncharacterized LOC100823987; K15032 mTERF domain-containing protein, mitochondrial	Rv3876/8e-07/---	PTHR13068:SF9/1.6E-125/--	NA
CL912.Contig29_All	1453	5.5	27.76	2.6483	0.000829636	0.0054402	Up	7.77	35.7	2.02639	0.000351184	0.00257617	Up	3.45	19.59	2.36903	0.00585806	0.0311093	Up	2.59	21.43	1.96822	0.0242048	0.0904981	*	6.79	23.33	1.69514	0.00374535	0.0202725	Up	3.71	28.03	2.73667	0.000750804	0.00608211	Up	gi|474394565|gb|EMS65593.1|/1.36675e-138/hypothetical protein TRIUR3_06344 [Triticum urartu]	gi|960484057|ref|XM_003577788.3|/5e-92/PREDICTED: Brachypodium distachyon uncharacterized LOC100827317 (LOC100827317), mRNA	sp|Q9LK03|PERK2_ARATH/2e-19/Proline-rich receptor-like protein kinase PERK2 OS=Arabidopsis thaliana GN=PERK2 PE=2 SV=3	bdi:100842672/1e-137/uncharacterized LOC100842672; K15032 mTERF domain-containing protein, mitochondrial	SPBC28F2.12/5e-13/---	PF02536/2.4E-24/mTERF	NA
Unigene31011_All	295	0	0.31	0.711494	0.594812	0.797939	*	0	0.71	1.46806	0.364684	0.605222	*	-	-	-	-	-	-	0.28	0.36	-0.160964	0.927847	0.962354	*	0	1.06	2.07115	0.228029	0.460924	*	0	0.65	1.66806	0.307649	0.5953	*	gi|475559440|gb|EMT13335.1|/2.88872e-34/hypothetical protein F775_18978 [Aegilops tauschii]	gi|241986798|dbj|AK334059.1|/2e-14/Triticum aestivum cDNA, clone: WT009_A15, cultivar: Chinese Spring	NA	bdi:100821443/6e-32/uncharacterized LOC100821443; K15032 mTERF domain-containing protein, mitochondrial	NA	PF02536/1.2E-5/mTERF	NA
Unigene60209_All	688	1.43	1.29	0.130289	0.931163	0.967462	*	1	0.7	-0.435254	0.782882	0.879648	*	1.06	1.24	0.375509	0.823647	0.912317	*	1.49	2.49	-0.157886	0.916198	0.958497	*	1.67	7.45	1.87923	0.0836351	0.233641	*	3.76	4.23	0.0785974	0.947852	0.985815	*	gi|357124750|ref|XP_003564060.1|/3.93131e-57/PREDICTED: uncharacterized protein LOC100837765 [Brachypodium distachyon] &gt;gi|944083547|gb|KQK18899.1| hypothetical protein BRADI_1g45347 [Brachypodium distachyon] &gt;gi|944083548|gb|KQK18900.1| hypothetical protein BRADI_1g45347 [Brachypodium distachyon] &gt;gi|944083549|gb|KQK18901.1| hypothetical protein BRADI_1g45347 [Brachypodium distachyon]	gi|960458558|ref|XR_001405370.1|/3e-30/PREDICTED: Brachypodium distachyon uncharacterized LOC100837765 (LOC100837765), transcript variant X3, misc_RNA	NA	bdi:100837765/7e-58/uncharacterized LOC100837765; K15032 mTERF domain-containing protein, mitochondrial	NA	PTHR13068:SF9/7.4E-64/--	biological_process:GO:0006355//regulation of transcription, DNA-templated;cellular_component:GO:0005739//mitochondrion;molecular_function:GO:0003690//double-stranded DNA binding;
Unigene13520_All	1545	7.58	2.92	-0.78341	0.49928	0.739408	*	3.09	2.78	-0.182769	0.867491	0.928774	*	4.85	0.7	-2.29828	0.0811189	0.23864	*	0	0.41	0.645146	0.650489	0.790971	*	2.38	5.1	0.934504	0.438778	0.689882	*	3.77	4.76	0.337093	0.699444	0.848596	*	gi|474394565|gb|EMS65593.1|/4.32283e-122/hypothetical protein TRIUR3_06344 [Triticum urartu]	gi|241990176|dbj|AK330518.1|/8e-48/Triticum aestivum cDNA, clone: SET4_K09, cultivar: Chinese Spring	sp|P18616|NRPB1_ARATH/8e-14/DNA-directed RNA polymerase II subunit 1 OS=Arabidopsis thaliana GN=NRPB1 PE=1 SV=3	bdi:100828826/1e-118/uncharacterized LOC100828826; K15032 mTERF domain-containing protein, mitochondrial	SPBC28F2.12/2e-13/---	PTHR13068/1.1E-131/--	NA
CL14953.Contig2_All	1612	16.74	0.33	-4.27723	0.000284416	0.00219749	Down	12.81	1.05	-3.41665	0.000443853	0.00314347	Down	12.05	1.32	-2.83687	0.00255501	0.0157527	Down	5.57	2.02	-2.02793	0.0459637	0.148107	*	17.67	2.45	-2.71423	0.00202587	0.0122037	Down	18.42	1.76	-3.16438	0.000388136	0.0034814	Down	gi|326517569|dbj|BAK03703.1|/1.00948e-145/predicted protein [Hordeum vulgare subsp. vulgare]	gi|241988723|dbj|AK335980.1|/0.0/Triticum aestivum cDNA, clone: SET2_O23, cultivar: Chinese Spring	sp|Q9SN46|LRX5_ARATH/1e-12/Leucine-rich repeat extensin-like protein 5 OS=Arabidopsis thaliana GN=LRX5 PE=2 SV=2	bdi:100823526/4e-127/uncharacterized LOC100823526; K15032 mTERF domain-containing protein, mitochondrial	Rv3876/9e-08/---	PF02536/1.9E-12/mTERF	cellular_component:GO:0005739//mitochondrion;
Unigene26020_All	2368	49.71	38.59	0.20451	0.616059	0.806734	*	29.14	35.8	0.122816	0.79112	0.884808	*	25.41	35.27	0.411916	0.487021	0.732265	*	11.63	44.47	1.12586	0.0458861	0.147903	*	16.86	27.07	0.623339	0.218824	0.452786	*	24.72	27.12	0.169979	0.790109	0.900934	*	gi|474394565|gb|EMS65593.1|/1.41961e-141/hypothetical protein TRIUR3_06344 [Triticum urartu]	gi|669026884|emb|HG670306.1|/8e-49/Triticum aestivum chromosome 3B, genomic scaffold, cultivar Chinese Spring	sp|Q9LK03|PERK2_ARATH/4e-16/Proline-rich receptor-like protein kinase PERK2 OS=Arabidopsis thaliana GN=PERK2 PE=2 SV=3	bdi:100842672/7e-132/uncharacterized LOC100842672; K15032 mTERF domain-containing protein, mitochondrial	SPBC28F2.12/7e-13/---	SM00733/1.9/Mitochondrial termination factor repeats	NA
Unigene19572_All	1256	0	7.46	5.05313	0.00045316	0.00326091	Up	0.66	4.14	1.89418	0.184564	0.39463	*	1.03	7.95	2.16977	0.115861	0.3077	*	0.55	9	2.43549	0.0712617	0.205075	*	0.67	5.5	2.15875	0.152389	0.358033	*	1.69	3.83	0.92199	0.461662	0.724101	*	gi|474394565|gb|EMS65593.1|/5.5502e-130/hypothetical protein TRIUR3_06344 [Triticum urartu]	gi|241990176|dbj|AK330518.1|/1e-49/Triticum aestivum cDNA, clone: SET4_K09, cultivar: Chinese Spring	sp|Q9FPQ6|GP1_CHLRE/2e-12/Vegetative cell wall protein gp1 OS=Chlamydomonas reinhardtii GN=GP1 PE=1 SV=1	bdi:100842672/5e-125/uncharacterized LOC100842672; K15032 mTERF domain-containing protein, mitochondrial	Rv3876/8e-06/---	SM00733/430.0/Mitochondrial termination factor repeats	NA
CL912.Contig13_All	755	3.77	1.62	-0.63248	0.60759	0.802845	*	1.98	2.06	-0.0555518	0.963042	0.989894	*	4.87	0.39	-3.02903	0.0278066	0.1066	*	0.94	0.41	-1.22449	0.48125	0.711675	*	3.05	3.45	0.112793	0.921924	0.965077	*	2.06	3.14	0.434132	0.758267	0.884692	*	gi|475621308|gb|EMT31428.1|/3.04101e-72/hypothetical protein F775_05578 [Aegilops tauschii]	gi|669026884|emb|HG670306.1|/3e-58/Triticum aestivum chromosome 3B, genomic scaffold, cultivar Chinese Spring	NA	bdi:100842672/4e-69/uncharacterized LOC100842672; K15032 mTERF domain-containing protein, mitochondrial	NA	PF02536/5.4E-13/mTERF	NA
Unigene13112_All	1207	0.82	0.58	0.210095	0.899138	0.952913	*	5.94	4.22	-0.446644	0.709862	0.830275	*	2.86	7.21	1.27469	0.267403	0.529624	*	2.09	1.6	-1.03024	0.424614	0.658382	*	0	0.68	1.70898	0.31458	0.563719	*	1.72	1.82	0.283304	0.856901	0.933896	*	gi|474394565|gb|EMS65593.1|/1.4335e-135/hypothetical protein TRIUR3_06344 [Triticum urartu]	gi|241990176|dbj|AK330518.1|/2e-60/Triticum aestivum cDNA, clone: SET4_K09, cultivar: Chinese Spring	sp|Q9FPQ6|GP1_CHLRE/5e-17/Vegetative cell wall protein gp1 OS=Chlamydomonas reinhardtii GN=GP1 PE=1 SV=1	bdi:100842672/2e-131/uncharacterized LOC100842672; K15032 mTERF domain-containing protein, mitochondrial	Rv3876/1e-11/---	PTHR13068/2.0E-144/--	NA
CL7793.Contig2_All	1645	25.95	21.79	0.292508	0.544072	0.769422	*	36.55	17.88	-1.14089	0.0191144	0.0715225	*	17.54	15.95	-0.135937	0.823501	0.912235	*	13.24	28.62	0.396064	0.54013	0.753299	*	16.5	18.8	0.140956	0.806949	0.897794	*	17.37	15.75	-0.141286	0.789773	0.900735	*	gi|721664799|ref|XP_010235591.1|/8.54598e-132/PREDICTED: uncharacterized protein LOC100838407 [Brachypodium distachyon] &gt;gi|960479440|ref|XP_014756655.1| PREDICTED: uncharacterized protein LOC100838407 [Brachypodium distachyon] &gt;gi|960479442|ref|XP_014756656.1| PREDICTED: uncharacterized protein LOC100838407 [Brachypodium distachyon] &gt;gi|960479444|ref|XP_014756657.1| PREDICTED: uncharact…	gi|960479456|ref|XM_014901177.1|/0.0/PREDICTED: Brachypodium distachyon uncharacterized LOC100838407 (LOC100838407), transcript variant X10, mRNA	sp|Q84ZL0|FH5_ORYSJ/1e-16/Formin-like protein 5 OS=Oryza sativa subsp. japonica GN=FH5 PE=2 SV=2	bdi:100838407/1e-132/uncharacterized LOC100838407; K15032 mTERF domain-containing protein, mitochondrial	Rv3876/3e-11/---	PTHR13068:SF14/1.4E-67/--	biological_process:GO:0006355//regulation of transcription, DNA-templated;cellular_component:GO:0005739//mitochondrion;GO:0009536//plastid;molecular_function:GO:0003690//double-stranded DNA binding;
CL912.Contig1_All	1100	-	-	-	-	-	-	0	0.67	1.08956	0.472923	0.704294	*	-	-	-	-	-	-	-	-	-	-	-	-	-	-	-	-	-	-	0	1.21	1.80092	0.270486	0.552427	*	gi|475375110|gb|EMT00588.1|/5.65491e-112/hypothetical protein F775_13520 [Aegilops tauschii]	gi|960482024|ref|XM_003570656.3|/2e-35/PREDICTED: Brachypodium distachyon uncharacterized LOC100823987 (LOC100823987), mRNA	NA	bdi:100842672/4e-107/uncharacterized LOC100842672; K15032 mTERF domain-containing protein, mitochondrial	NA	PTHR13068/3.4E-112/--	NA
Unigene31408_All	1537	17.24	11.12	-0.0160793	0.982248	0.989866	*	12.11	15.7	0.252403	0.667444	0.798084	*	11.67	8.36	-0.477513	0.476459	0.728917	*	6.29	10.42	0.0151134	0.984826	0.991282	*	20.98	15.87	-0.444851	0.427194	0.680336	*	10.95	13.64	0.324018	0.581125	0.789718	*	gi|473808749|gb|EMS46758.1|/1.05141e-136/hypothetical protein TRIUR3_07926 [Triticum urartu]	gi|669026884|emb|HG670306.1|/6e-58/Triticum aestivum chromosome 3B, genomic scaffold, cultivar Chinese Spring	sp|Q9FPQ6|GP1_CHLRE/9e-18/Vegetative cell wall protein gp1 OS=Chlamydomonas reinhardtii GN=GP1 PE=1 SV=1	bdi:100823987/1e-130/uncharacterized LOC100823987; K15032 mTERF domain-containing protein, mitochondrial	SPBC28F2.12/1e-14/---	PTHR13068:SF9/9.8E-132/--	NA
Unigene28392_All	1528	3.86	0	-3.34906	0.0364109	0.122091	*	1.42	0	-2.21646	0.184949	0.39463	*	3.36	0	-3.43704	0.0446728	0.153316	*	1.65	0	-2.59999	0.14847	0.343652	*	1.33	0	-2.40416	0.161738	0.370858	*	5.87	0	-4.19461	0.00601093	0.0341282	Down	gi|357138238|ref|XP_003570704.1|/5.3601e-132/PREDICTED: uncharacterized protein LOC100823987 [Brachypodium distachyon] &gt;gi|944057218|gb|KQJ92808.1| hypothetical protein BRADI_3g00830 [Brachypodium distachyon]	gi|151419815|dbj|AK251167.1|/2e-61/Hordeum vulgare subsp. vulgare cDNA clone: FLbaf108l19, mRNA sequence	sp|Q9LK03|PERK2_ARATH/9e-10/Proline-rich receptor-like protein kinase PERK2 OS=Arabidopsis thaliana GN=PERK2 PE=2 SV=3	bdi:100823987/9e-133/uncharacterized LOC100823987; K15032 mTERF domain-containing protein, mitochondrial	NA	PF02536/2.3E-19/mTERF	NA
Unigene16060_All	619	1.11	3.49	1.73666	0.173004	0.38628	*	0.71	1.76	0.978191	0.495468	0.715505	*	0	3.1	3.74239	0.0240372	0.0952513	*	0.61	3.5	1.45008	0.307781	0.548928	*	2.73	4.08	0.52418	0.612773	0.768255	*	0.68	2.78	1.57354	0.237664	0.508007	*	gi|721620656|ref|XP_010228424.1|/3.44762e-64/PREDICTED: uncharacterized protein LOC100828826 [Brachypodium distachyon] &gt;gi|944085668|gb|KQK21020.1| hypothetical protein BRADI_1g58197 [Brachypodium distachyon] &gt;gi|944085669|gb|KQK21021.1| hypothetical protein BRADI_1g58197 [Brachypodium distachyon]	gi|151419815|dbj|AK251167.1|/8e-46/Hordeum vulgare subsp. vulgare cDNA clone: FLbaf108l19, mRNA sequence	sp|Q9FPQ6|GP1_CHLRE/2e-15/Vegetative cell wall protein gp1 OS=Chlamydomonas reinhardtii GN=GP1 PE=1 SV=1	bdi:100828826/7e-65/uncharacterized LOC100828826; K15032 mTERF domain-containing protein, mitochondrial	SPBC28F2.12/2e-12/---	PF02536/3.6E-6/mTERF	NA
Unigene28740_All	1428	11.36	6.21	-0.19542	0.808231	0.900864	*	7.64	7.69	-0.13331	0.859204	0.923673	*	6.7	5.9	0.0177199	0.984461	0.995329	*	3.14	8.78	0.489197	0.641884	0.790971	*	5.71	12.12	0.949615	0.223337	0.45586	*	10.28	7.33	-0.386489	0.609407	0.789718	*	gi|475566921|gb|EMT15142.1|/2.60605e-134/hypothetical protein F775_18002 [Aegilops tauschii]	gi|669026884|emb|HG670306.1|/6e-61/Triticum aestivum chromosome 3B, genomic scaffold, cultivar Chinese Spring	sp|Q9LK03|PERK2_ARATH/4e-15/Proline-rich receptor-like protein kinase PERK2 OS=Arabidopsis thaliana GN=PERK2 PE=2 SV=3	bdi:100823987/9e-134/uncharacterized LOC100823987; K15032 mTERF domain-containing protein, mitochondrial	SPBC28F2.12/4e-09/---	SM00733/0.85/Mitochondrial termination factor repeats	NA
Unigene6837_All	1202	13.66	5.94	-0.609108	0.371898	0.632552	*	9.48	10.05	0.00476796	0.994966	0.999521	*	5.06	2.7	-0.779961	0.620901	0.79401	*	0.88	2.38	0.450397	0.766491	0.870208	*	7.82	5.74	-0.404043	0.64471	0.793361	*	5.46	10.14	0.884284	0.199586	0.461012	*	gi|473889019|gb|EMS48432.1|/5.49515e-79/hypothetical protein TRIUR3_02203 [Triticum urartu]	gi|960484057|ref|XM_003577788.3|/7e-54/PREDICTED: Brachypodium distachyon uncharacterized LOC100827317 (LOC100827317), mRNA	NA	bdi:104581607/2e-73/uncharacterized LOC104581607; K15032 mTERF domain-containing protein, mitochondrial	NA	PF02536/8.3E-18/mTERF	NA
CL8456.Contig2_All	1299	0.73	5.02	2.70635	0.0265605	0.0950639	*	3.43	2.47	-0.678742	0.584004	0.777901	*	2.09	5.8	1.2348	0.257178	0.515713	*	0.3	4.86	2.4906	0.0828836	0.229174	*	3.45	9.18	1.26675	0.264274	0.510448	*	2.07	7.53	1.68251	0.10246	0.297414	*	gi|326488471|dbj|BAJ93904.1|/5.4575e-136/predicted protein [Hordeum vulgare subsp. vulgare]	gi|299482517|gb|GU182251.1|/0.0/Triticum turgidum clone BAC LKR001, complete sequence	NA	bdi:100825825/5e-136/uncharacterized LOC100825825; K15032 mTERF domain-containing protein, mitochondrial	NA	SM00733/2.5E-6/Mitochondrial termination factor repeats	biological_process:GO:0006355//regulation of transcription, DNA-templated;cellular_component:GO:0005739//mitochondrion;molecular_function:GO:0003690//double-stranded DNA binding;
CL912.Contig10_All	1402	-	-	-	-	-	-	-	-	-	-	-	-	-	-	-	-	-	-	-	-	-	-	-	-	0.33	0	-0.739682	0.599541	0.768218	*	-	-	-	-	-	-	gi|474394565|gb|EMS65593.1|/7.11167e-137/hypothetical protein TRIUR3_06344 [Triticum urartu]	gi|669026884|emb|HG670306.1|/5e-86/Triticum aestivum chromosome 3B, genomic scaffold, cultivar Chinese Spring	sp|Q9FPQ6|GP1_CHLRE/2e-19/Vegetative cell wall protein gp1 OS=Chlamydomonas reinhardtii GN=GP1 PE=1 SV=1	bdi:100842672/3e-136/uncharacterized LOC100842672; K15032 mTERF domain-containing protein, mitochondrial	Rv3876/1e-11/---	PTHR13068:SF9/1.7E-143/--	NA
Unigene35246_All	-	-	-	-	-	-	-	-	-	-	-	-	-	-	-	-	-	-	-	-	-	-	-	-	-	-	-	-	-	-	-	-	-	-	-	-	-	-	-	-	-	-	-	-
Unigene6850_All	1189	7.03	6.26	0.434403	0.596844	0.799846	*	3.62	6.57	0.656651	0.474606	0.706	*	3.16	3.03	0.0552707	0.96858	0.991319	*	3.03	5.93	0.188911	0.829686	0.913111	*	5.74	12.53	1.04548	0.208215	0.440425	*	9.53	11.51	0.280848	0.686871	0.840471	*	gi|473889019|gb|EMS48432.1|/1.8956e-116/hypothetical protein TRIUR3_02203 [Triticum urartu]	gi|669026884|emb|HG670306.1|/2e-54/Triticum aestivum chromosome 3B, genomic scaffold, cultivar Chinese Spring	sp|Q9LK03|PERK2_ARATH/6e-17/Proline-rich receptor-like protein kinase PERK2 OS=Arabidopsis thaliana GN=PERK2 PE=2 SV=3	bdi:100827317/2e-109/uncharacterized LOC100827317; K15032 mTERF domain-containing protein, mitochondrial	YDL140c/6e-11/---	PF02536/1.9E-23/mTERF	NA
Unigene21013_All	1653	0.76	46.71	5.83919	1.05193e-09	3.81513e-08	Up	1.25	53.14	4.84844	4.42354e-10	1.56787e-08	Up	0.34	28.42	5.39585	4.05938e-06	6.87189e-05	Up	0	43.1	6.62654	2.48426e-06	3.82857e-05	Up	1.68	27.05	3.72434	3.3541e-06	5.17233e-05	Up	0	19.97	5.99866	8.53565e-06	0.000133956	Up	gi|721616842|ref|XP_010227835.1|/0/PREDICTED: uncharacterized protein LOC104581607 [Brachypodium distachyon] &gt;gi|944083544|gb|KQK18896.1| hypothetical protein BRADI_1g45320 [Brachypodium distachyon]	gi|151420501|dbj|AK251853.1|/0.0/Hordeum vulgare subsp. vulgare cDNA clone: FLbaf133i20, mRNA sequence	sp|Q9FPQ6|GP1_CHLRE/2e-27/Vegetative cell wall protein gp1 OS=Chlamydomonas reinhardtii GN=GP1 PE=1 SV=1	bdi:104581607/0.0/uncharacterized LOC104581607; K15032 mTERF domain-containing protein, mitochondrial	SPBC28F2.12/2e-17/---	PTHR13068:SF9/2.0E-149/--	biological_process:GO:0006355//regulation of transcription, DNA-templated;cellular_component:GO:0005739//mitochondrion;molecular_function:GO:0003690//double-stranded DNA binding;
CL3898.Contig1_All	1468	3.51	0	-2.92419	0.0750844	0.212286	*	2.43	0.67	-1.39581	0.37812	0.618122	*	1.37	0	-2.69625	0.122956	0.319942	*	0.97	0	-2.37489	0.186873	0.399528	*	4.38	0	-4.18884	0.00744483	0.0356804	Down	6.55	0	-4.38471	0.00357685	0.0223708	Down	gi|326518905|dbj|BAJ92613.1|/0/predicted protein [Hordeum vulgare subsp. vulgare] &gt;gi|326531974|dbj|BAK01363.1| predicted protein [Hordeum vulgare subsp. vulgare]	gi|960479901|ref|XM_014901269.1|/0.0/PREDICTED: Brachypodium distachyon uncharacterized LOC100828600 (LOC100828600), transcript variant X8, mRNA	sp|Q9SN46|LRX5_ARATH/9e-21/Leucine-rich repeat extensin-like protein 5 OS=Arabidopsis thaliana GN=LRX5 PE=2 SV=2	bdi:100828600/0.0/uncharacterized LOC100828600; K15032 mTERF domain-containing protein, mitochondrial	SPBC28F2.12/8e-14/---	PTHR13068:SF9/5.2E-148/--	biological_process:GO:0006355//regulation of transcription, DNA-templated;cellular_component:GO:0005739//mitochondrion;molecular_function:GO:0003690//double-stranded DNA binding;
Unigene30163_All	1693	7.26	8.07	0.703573	0.388906	0.646894	*	10.33	8.62	-0.353093	0.61745	0.777901	*	10.68	3.72	-1.37032	0.101833	0.280092	*	3.75	8.72	0.484268	0.566105	0.759235	*	6.79	5.22	-0.412027	0.652896	0.798995	*	15.36	4.1	-1.81209	0.00799079	0.042835	Down	gi|944055835|gb|KQJ91473.1|/8.91995e-116/hypothetical protein BRADI_4g37917 [Brachypodium distachyon]	gi|960484067|ref|XM_003576788.3|/0.0/PREDICTED: Brachypodium distachyon uncharacterized LOC100838727 (LOC100838727), mRNA	sp|Q9FYP9|IMA2_ORYSJ/2e-06/Importin subunit alpha-2 OS=Oryza sativa subsp. japonica GN=Os01g0158000 PE=2 SV=1	bdi:100838727/2e-116/uncharacterized LOC100838727; K15032 mTERF domain-containing protein, mitochondrial	NA	PTHR13068/4.6E-112/--	biological_process:GO:0006355//regulation of transcription, DNA-templated;cellular_component:GO:0005739//mitochondrion;molecular_function:GO:0003690//double-stranded DNA binding;
Unigene32612_All	1232	12.44	3.69	-1.0208	0.202338	0.431551	*	11.38	1.75	-2.58493	0.0058511	0.0274156	Down	9.04	2.09	-1.90863	0.0546326	0.178183	*	7.5	1.55	-2.731	0.0100776	0.0451915	Down	13.87	2.02	-2.56642	0.00471286	0.0244884	Down	14.66	1.78	-2.86918	0.00126165	0.00940924	Down	gi|473889019|gb|EMS48432.1|/6.24579e-110/hypothetical protein TRIUR3_02203 [Triticum urartu]	gi|960484858|ref|XM_010239468.2|/1e-49/PREDICTED: Brachypodium distachyon uncharacterized LOC100842672 (LOC100842672), mRNA	sp|Q9SN46|LRX5_ARATH/6e-07/Leucine-rich repeat extensin-like protein 5 OS=Arabidopsis thaliana GN=LRX5 PE=2 SV=2	bdi:104581607/8e-104/uncharacterized LOC104581607; K15032 mTERF domain-containing protein, mitochondrial	NA	PTHR13068/6.0E-107/--	NA
Unigene44788_All	1297	73.95	59.93	0.336895	0.477139	0.722219	*	130.27	107.85	-0.414844	0.259076	0.491028	*	100.55	91.46	-0.0167866	0.984052	0.995112	*	58.12	134.7	0.568359	0.425278	0.658992	*	70.33	39.61	-0.844025	0.151837	0.357055	*	62.43	62.96	0.0411286	0.90671	0.961063	*	gi|326510111|dbj|BAJ87272.1|/1.91023e-165/predicted protein [Hordeum vulgare subsp. vulgare]	gi|151421488|dbj|AK252641.1|/0.0/Hordeum vulgare subsp. vulgare cDNA clone: FLbaf165m08, mRNA sequence	NA	bdi:100827502/4e-165/uncharacterized LOC100827502; K15032 mTERF domain-containing protein, mitochondrial	NA	SM00733/4.2E-5/Mitochondrial termination factor repeats	biological_process:GO:0006355//regulation of transcription, DNA-templated;cellular_component:GO:0005739//mitochondrion;molecular_function:GO:0003690//double-stranded DNA binding;
CL7519.Contig4_All	1612	12.14	4.35	-0.848312	0.289302	0.542589	*	21.54	3.13	-2.73023	0.00031008	0.00231435	Down	14.03	3.41	-1.8443	0.019907	0.0822804	*	6.51	9.13	-0.226288	0.751881	0.8608	*	13.91	16.61	0.195405	0.725218	0.850916	*	13.41	14.04	0.0125367	0.989407	0.999328	*	gi|475511256|gb|EMT05377.1|/8.80255e-158/hypothetical protein F775_13404 [Aegilops tauschii]	gi|960450617|ref|XM_010229535.2|/2e-73/PREDICTED: Brachypodium distachyon uncharacterized LOC100837156 (LOC100837156), transcript variant X2, mRNA	sp|Q9FPQ6|GP1_CHLRE/4e-21/Vegetative cell wall protein gp1 OS=Chlamydomonas reinhardtii GN=GP1 PE=1 SV=1	bdi:100837156/2e-147/uncharacterized LOC100837156; K15032 mTERF domain-containing protein, mitochondrial	SPBC28F2.12/1e-16/---	PTHR13068/1.2E-145/--	biological_process:GO:0006355//regulation of transcription, DNA-templated;cellular_component:GO:0005739//mitochondrion;molecular_function:GO:0003690//double-stranded DNA binding;
Unigene12953_All	1197	0.41	0	-0.528416	0.666672	0.806734	*	-	-	-	-	-	-	2.05	0	-2.22753	0.206853	0.452921	*	0.28	0	-0.946387	0.54666	0.753299	*	1.68	0	-2.61356	0.12706	0.313883	*	0.34	0	-0.682264	0.607134	0.789718	*	gi|475456073|gb|EMT01853.1|/1.79725e-122/hypothetical protein F775_21322 [Aegilops tauschii]	gi|960474568|ref|XM_003570734.3|/9e-41/PREDICTED: Brachypodium distachyon uncharacterized LOC100826866 (LOC100826866), transcript variant X4, mRNA	sp|Q9LK03|PERK2_ARATH/6e-07/Proline-rich receptor-like protein kinase PERK2 OS=Arabidopsis thaliana GN=PERK2 PE=2 SV=3	bdi:100842672/5e-114/uncharacterized LOC100842672; K15032 mTERF domain-containing protein, mitochondrial	NA	PF02536/6.4E-23/mTERF	NA
Unigene16055_All	1503	12.61	8.71	0.0583605	0.929066	0.96695	*	8.67	11.45	0.359882	0.607067	0.777901	*	9.64	6.75	-0.424913	0.575927	0.79401	*	4.88	11.1	0.397364	0.651273	0.790971	*	9.87	14.39	0.50163	0.445647	0.689882	*	9.98	20.57	0.956043	0.206895	0.472765	*	gi|326517697|dbj|BAK03767.1|/4.92482e-131/predicted protein [Hordeum vulgare subsp. vulgare]	gi|151427327|dbj|AK249376.1|/7e-70/Hordeum vulgare subsp. vulgare cDNA clone: FLbaf31i04, mRNA sequence	sp|Q9LK03|PERK2_ARATH/4e-21/Proline-rich receptor-like protein kinase PERK2 OS=Arabidopsis thaliana GN=PERK2 PE=2 SV=3	bdi:100827317/8e-128/uncharacterized LOC100827317; K15032 mTERF domain-containing protein, mitochondrial	Rv3876/4e-15/---	PTHR13068:SF9/2.3E-136/--	NA
CL9549.Contig3_All	1309	4.09	3.38	0.256523	0.793148	0.890907	*	2.74	1.77	-0.600622	0.641334	0.777901	*	4.25	3.87	-0.0897124	0.930145	0.974115	*	1.24	0.72	-0.950825	0.544092	0.753299	*	1.68	6.11	1.65739	0.100736	0.267698	*	5.07	7.44	0.523793	0.529535	0.781997	*	gi|357133763|ref|XP_003568493.1|/3.04324e-110/PREDICTED: uncharacterized protein LOC100821303 [Brachypodium distachyon] &gt;gi|944070857|gb|KQK06341.1| hypothetical protein BRADI_2g25837 [Brachypodium distachyon]	gi|960468705|ref|XM_003568445.3|/4e-77/PREDICTED: Brachypodium distachyon uncharacterized LOC100821303 (LOC100821303), mRNA	sp|Q9FPQ6|GP1_CHLRE/8e-13/Vegetative cell wall protein gp1 OS=Chlamydomonas reinhardtii GN=GP1 PE=1 SV=1	bdi:100821303/5e-111/uncharacterized LOC100821303; K15032 mTERF domain-containing protein, mitochondrial	SPBC28F2.12/6e-12/---	PTHR13068/6.4E-58/--	cellular_component:GO:0005739//mitochondrion;
CL7519.Contig1_All	351	5.24	0	-3.84259	0.0134123	0.0549094	*	1.3	0	-2.58511	0.119951	0.292046	*	0.37	0	-0.674137	0.631878	0.79401	*	0.28	0	-0.946387	0.54666	0.753299	*	0.69	0	-1.1918	0.454093	0.691273	*	1.03	0	-2.00089	0.226871	0.493797	*	gi|473752811|gb|EMS45635.1|/1.07285e-36/hypothetical protein TRIUR3_11262 [Triticum urartu]	gi|960450617|ref|XM_010229535.2|/6e-33/PREDICTED: Brachypodium distachyon uncharacterized LOC100837156 (LOC100837156), transcript variant X2, mRNA	NA	bdi:100837156/3e-37/uncharacterized LOC100837156; K15032 mTERF domain-containing protein, mitochondrial	NA	PF02536/4.1E-9/mTERF	NA
Unigene23154_All	1327	0	0.66	1.15447	0.448474	0.693036	*	0.34	2.74	1.92665	0.220413	0.444572	*	0.74	0.77	-0.0223993	0.989873	0.99647	*	0	0.83	1.08828	0.507592	0.729335	*	0	1.39	2.35518	0.170616	0.381457	*	0	0.35	0.671627	0.610647	0.789718	*	gi|475566921|gb|EMT15142.1|/1.99317e-133/hypothetical protein F775_18002 [Aegilops tauschii]	gi|241990176|dbj|AK330518.1|/4e-68/Triticum aestivum cDNA, clone: SET4_K09, cultivar: Chinese Spring	sp|Q9S740|AGP19_ARATH/3e-14/Lysine-rich arabinogalactan protein 19 OS=Arabidopsis thaliana GN=AGP19 PE=2 SV=2	bdi:100823987/4e-132/uncharacterized LOC100823987; K15032 mTERF domain-containing protein, mitochondrial	SPBC28F2.12/1e-09/---	PTHR13068:SF9/5.1E-127/--	NA
CL15737.Contig1_All	2677	31.05	19.63	-0.0625995	0.890855	0.949197	*	30.87	35.45	0.114003	0.779303	0.877222	*	31.6	39.39	0.336891	0.438532	0.700735	*	40.7	46.57	-0.557488	0.2029	0.423291	*	44.27	55.13	0.258833	0.470508	0.70155	*	54.26	43.85	-0.325417	0.489961	0.748179	*	gi|475578810|gb|EMT18194.1|/4.0179e-156/hypothetical protein F775_06368 [Aegilops tauschii]	gi|960483040|ref|XM_014901861.1|/0.0/PREDICTED: Brachypodium distachyon uncharacterized LOC100829421 (LOC100829421), transcript variant X6, mRNA	sp|Q84ZL0|FH5_ORYSJ/5e-11/Formin-like protein 5 OS=Oryza sativa subsp. japonica GN=FH5 PE=2 SV=2	aip:107619883/2e-11/formin-like protein 20; K02184 formin 2	Rv3876/4e-09/---	PF02536/2.1E-13/mTERF	biological_process:GO:0000394//RNA splicing, via endonucleolytic cleavage and ligation;GO:0006355//regulation of transcription, DNA-templated;cellular_component:GO:0005739//mitochondrion;molecular_function:GO:0003723//RNA binding;GO:0003690//double-stranded DNA binding;
Unigene5203_All	858	3.71	3.11	0.244117	0.806282	0.899541	*	0.71	3.48	1.85077	0.157896	0.354261	*	5.24	3.33	-0.690096	0.54076	0.781355	*	0.61	5.57	2.06099	0.10099	0.263941	*	4.4	6.53	0.48603	0.594173	0.768218	*	3.4	8.54	1.17781	0.255073	0.531441	*	gi|473889019|gb|EMS48432.1|/6.52007e-96/hypothetical protein TRIUR3_02203 [Triticum urartu]	gi|241986001|dbj|AK333262.1|/2e-38/Triticum aestivum cDNA, clone: WT006_A15, cultivar: Chinese Spring	sp|P18616|NRPB1_ARATH/1e-08/DNA-directed RNA polymerase II subunit 1 OS=Arabidopsis thaliana GN=NRPB1 PE=1 SV=3	sita:101753384/7e-89/uncharacterized LOC101753384; K15032 mTERF domain-containing protein, mitochondrial	YDL140c/1e-08/---	PTHR13068:SF9/2.8E-93/--	NA
CL21458.Contig7_All	1735	6.79	2.53	-0.817537	0.399325	0.652564	*	2.82	2.05	-0.342291	0.77702	0.875511	*	6.66	2.63	-1.08223	0.246042	0.500876	*	2.45	5.63	0.384808	0.68511	0.814083	*	9.2	5.17	-0.815342	0.310102	0.56203	*	9.91	3.85	-1.30115	0.147329	0.379475	*	gi|473808748|gb|EMS46757.1|/4.52307e-131/hypothetical protein TRIUR3_07925 [Triticum urartu]	gi|241990176|dbj|AK330518.1|/2e-58/Triticum aestivum cDNA, clone: SET4_K09, cultivar: Chinese Spring	sp|Q9LK03|PERK2_ARATH/5e-25/Proline-rich receptor-like protein kinase PERK2 OS=Arabidopsis thaliana GN=PERK2 PE=2 SV=3	bdi:100827317/4e-123/uncharacterized LOC100827317; K15032 mTERF domain-containing protein, mitochondrial	SPBC28F2.12/4e-18/---	PTHR13068:SF9/6.3E-136/--	NA
Unigene15495_All	1025	15.05	8.55	-0.14766	0.815585	0.905969	*	10.72	10.1	-0.120437	0.856998	0.922253	*	10.12	10.06	0.10501	0.881842	0.944755	*	6.06	9.54	-0.121562	0.864769	0.932959	*	19.31	16.1	-0.289923	0.571285	0.768218	*	8.52	11.1	0.329491	0.630985	0.80208	*	gi|475571613|gb|EMT16297.1|/4.31335e-79/hypothetical protein F775_10887 [Aegilops tauschii]	gi|669026884|emb|HG670306.1|/4e-30/Triticum aestivum chromosome 3B, genomic scaffold, cultivar Chinese Spring	NA	bdi:100828826/3e-77/uncharacterized LOC100828826; K15032 mTERF domain-containing protein, mitochondrial	NA	PTHR13068:SF9/1.1E-78/--	NA
CL912.Contig7_All	1725	16.07	13.71	0.352293	0.532206	0.758634	*	10.38	22.31	0.810732	0.269835	0.502781	*	21.47	23.84	0.130777	0.820954	0.911568	*	9.27	28.95	0.889421	0.130123	0.313725	*	17.94	27.34	0.535179	0.266111	0.513091	*	18.51	20.51	0.158786	0.771768	0.891395	*	gi|474394565|gb|EMS65593.1|/1.85934e-125/hypothetical protein TRIUR3_06344 [Triticum urartu]	gi|960484057|ref|XM_003577788.3|/4e-47/PREDICTED: Brachypodium distachyon uncharacterized LOC100827317 (LOC100827317), mRNA	sp|Q9FPQ6|GP1_CHLRE/5e-10/Vegetative cell wall protein gp1 OS=Chlamydomonas reinhardtii GN=GP1 PE=1 SV=1	bdi:100827317/3e-122/uncharacterized LOC100827317; K15032 mTERF domain-containing protein, mitochondrial	Rv2264c/2e-06/---	PTHR13068:SF9/1.9E-57/--	NA
Unigene11775_All	1168	1.78	9.49	2.59203	0.0101155	0.0437071	Up	1.76	14.66	2.79298	0.00189224	0.0107149	Up	0.64	11.37	3.4966	0.00253988	0.0156781	Up	2.56	15.17	1.49858	0.118598	0.295861	*	0	16.89	5.79501	4.29884e-05	0.000463022	Up	2.35	10.09	1.90882	0.0496481	0.17726	*	gi|475522806|gb|EMT06808.1|/8.92338e-103/hypothetical protein F775_16575 [Aegilops tauschii]	gi|960474812|ref|XM_003574927.3|/4e-49/PREDICTED: Brachypodium distachyon uncharacterized LOC100840237 (LOC100840237), mRNA	sp|Q9FFW5|PERK8_ARATH/3e-14/Proline-rich receptor-like protein kinase PERK8 OS=Arabidopsis thaliana GN=PERK8 PE=1 SV=1	bdi:100828826/2e-97/uncharacterized LOC100828826; K15032 mTERF domain-containing protein, mitochondrial	SPBC28F2.12/3e-12/---	SM00733/5.6/Mitochondrial termination factor repeats	NA
Unigene15508_All	1469	3.83	1.27	-0.872421	0.472165	0.717439	*	5.54	1.67	-1.29483	0.344431	0.589459	*	6.3	0.31	-3.28854	0.0140301	0.0624962	*	2.01	4.8	0.290564	0.800941	0.894173	*	6.1	3.1	-0.954329	0.271085	0.519868	*	5.5	4.92	-0.189339	0.841827	0.926273	*	gi|473808748|gb|EMS46757.1|/9.00714e-130/hypothetical protein TRIUR3_07925 [Triticum urartu]	gi|241990176|dbj|AK330518.1|/4e-68/Triticum aestivum cDNA, clone: SET4_K09, cultivar: Chinese Spring	sp|Q9FPQ6|GP1_CHLRE/2e-23/Vegetative cell wall protein gp1 OS=Chlamydomonas reinhardtii GN=GP1 PE=1 SV=1	bdi:100828826/4e-123/uncharacterized LOC100828826; K15032 mTERF domain-containing protein, mitochondrial	SPBC28F2.12/2e-14/---	SM00733/140.0/Mitochondrial termination factor repeats	NA
Unigene6496_All	2113	4.57	2.43	-0.239446	0.817741	0.907148	*	10.42	8.86	-0.355385	0.706759	0.827754	*	5.9	4.49	-0.336969	0.714117	0.848912	*	1.65	2.83	-0.214849	0.897683	0.949871	*	3.77	9.6	1.20895	0.242327	0.480795	*	10.5	6	-0.802922	0.459636	0.723168	*	gi|474394565|gb|EMS65593.1|/1.01652e-143/hypothetical protein TRIUR3_06344 [Triticum urartu]	gi|960482024|ref|XM_003570656.3|/2e-52/PREDICTED: Brachypodium distachyon uncharacterized LOC100823987 (LOC100823987), mRNA	sp|Q9LK03|PERK2_ARATH/3e-16/Proline-rich receptor-like protein kinase PERK2 OS=Arabidopsis thaliana GN=PERK2 PE=2 SV=3	bdi:100842672/2e-134/uncharacterized LOC100842672; K15032 mTERF domain-containing protein, mitochondrial	SPBC28F2.12/6e-13/---	SM00733/100.0/Mitochondrial termination factor repeats	NA
Unigene11981_All	1362	0.76	0	-0.982483	0.506592	0.74108	*	-	-	-	-	-	-	4.02	0	-3.65562	0.03105	0.116103	*	0.99	0	-1.73954	0.324042	0.567155	*	1.04	0.35	-0.747886	0.663413	0.806602	*	-	-	-	-	-	-	gi|474394565|gb|EMS65593.1|/4.319e-131/hypothetical protein TRIUR3_06344 [Triticum urartu]	gi|241986001|dbj|AK333262.1|/1e-52/Triticum aestivum cDNA, clone: WT006_A15, cultivar: Chinese Spring	sp|Q9LK03|PERK2_ARATH/2e-18/Proline-rich receptor-like protein kinase PERK2 OS=Arabidopsis thaliana GN=PERK2 PE=2 SV=3	bdi:100823987/6e-126/uncharacterized LOC100823987; K15032 mTERF domain-containing protein, mitochondrial	Rv3876/9e-12/---	PTHR13068/2.2E-140/--	NA
Unigene17262_All	560	5.77	0.31	-2.75063	0.0427145	0.138021	*	4.8	2.09	-1.07494	0.360781	0.602189	*	6.23	0.39	-3.34828	0.0133177	0.0600114	*	5.79	0.82	-3.06578	0.0177178	0.0708772	*	5.11	0.33	-3.09343	0.0208274	0.0812802	*	7.14	0.36	-3.52918	0.00488546	0.0288321	Down	gi|475571613|gb|EMT16297.1|/5.62554e-54/hypothetical protein F775_10887 [Aegilops tauschii]	gi|960474812|ref|XM_003574927.3|/2e-24/PREDICTED: Brachypodium distachyon uncharacterized LOC100840237 (LOC100840237), mRNA	NA	bdi:100827317/2e-49/uncharacterized LOC100827317; K15032 mTERF domain-containing protein, mitochondrial	NA	PTHR13068:SF9/2.3E-45/--	NA
Unigene10827_All	1237	10.03	11.23	0.644891	0.36418	0.623265	*	17.12	13.62	-0.439384	0.422788	0.66255	*	13.86	6.91	-0.807002	0.329603	0.600581	*	7.86	11.14	-0.276936	0.677211	0.809163	*	9.86	9.76	-0.0802095	0.916925	0.961779	*	12.55	11.8	-0.134239	0.845883	0.928208	*	gi|474394565|gb|EMS65593.1|/1.75653e-136/hypothetical protein TRIUR3_06344 [Triticum urartu]	gi|669026884|emb|HG670306.1|/7e-88/Triticum aestivum chromosome 3B, genomic scaffold, cultivar Chinese Spring	sp|Q9LK03|PERK2_ARATH/2e-17/Proline-rich receptor-like protein kinase PERK2 OS=Arabidopsis thaliana GN=PERK2 PE=2 SV=3	bdi:100828826/1e-134/uncharacterized LOC100828826; K15032 mTERF domain-containing protein, mitochondrial	SPBC28F2.12/1e-13/---	PTHR13068:SF9/3.9E-142/--	NA
CL16743.Contig2_All	397	4.94	0	-3.67906	0.0193558	0.0737871	*	5.42	0.71	-2.66939	0.0305946	0.103941	*	1.48	0.31	-0.88941	0.614716	0.79401	*	0.91	1.18	-0.246735	0.885359	0.943869	*	2.35	0.68	-1.4444	0.301572	0.555345	*	3.03	1.76	-0.615395	0.689302	0.84206	*	gi|326520213|dbj|BAK04031.1|/1.92111e-46/predicted protein [Hordeum vulgare subsp. vulgare]	gi|645166561|gb|KJ727486.1|/3e-13/Zea mays clone pUT5345 mTERF transcription factor (mTRF5) mRNA, partial cds	NA	sita:101773971/1e-36/uncharacterized LOC101773971; K15032 mTERF domain-containing protein, mitochondrial	NA	SM00733/77.0/Mitochondrial termination factor repeats	NA
Unigene3765_All	1225	7.96	0	-4.30701	0.00444482	0.0222198	Down	11.96	0	-5.41641	0.000135669	0.00113721	Down	6.04	0	-4.33104	0.00719745	0.0367534	Down	4.11	1.8	-1.31013	0.347751	0.594423	*	10.09	0	-5.2099	0.000396068	0.00309009	Down	5.12	1.21	-1.45498	0.2556	0.53213	*	gi|474073833|gb|EMS54460.1|/2.58103e-140/hypothetical protein TRIUR3_07705 [Triticum urartu]	gi|151420501|dbj|AK251853.1|/0.0/Hordeum vulgare subsp. vulgare cDNA clone: FLbaf133i20, mRNA sequence	sp|P93329|NO20_MEDTR/6e-06/Early nodulin-20 OS=Medicago truncatula GN=ENOD20 PE=3 SV=1	bdi:104581607/2e-133/uncharacterized LOC104581607; K15032 mTERF domain-containing protein, mitochondrial	NA	SM00733/220.0/Mitochondrial termination factor repeats	biological_process:GO:0006355//regulation of transcription, DNA-templated;cellular_component:GO:0005739//mitochondrion;molecular_function:GO:0003690//double-stranded DNA binding;
Unigene14846_All	1442	35.32	54.44	1.20157	0.000882242	0.00572471	Up	31.32	58.72	0.783054	0.179299	0.386836	*	25.08	23.44	-0.163954	0.783312	0.891447	*	13.44	33.04	0.363458	0.607231	0.782231	*	11.44	12.03	0.0132484	0.98365	0.999698	*	17.79	25.01	0.479642	0.415218	0.698541	*	gi|474399008|gb|EMS65898.1|/1.3981e-135/hypothetical protein TRIUR3_05466 [Triticum urartu]	gi|960484858|ref|XM_010239468.2|/3e-44/PREDICTED: Brachypodium distachyon uncharacterized LOC100842672 (LOC100842672), mRNA	sp|Q9FPQ6|GP1_CHLRE/2e-15/Vegetative cell wall protein gp1 OS=Chlamydomonas reinhardtii GN=GP1 PE=1 SV=1	bdi:100842672/7e-133/uncharacterized LOC100842672; K15032 mTERF domain-containing protein, mitochondrial	YDL140c/9e-09/---	PTHR13068:SF9/7.1E-133/--	NA
Unigene5668_All	1669	14.52	0.63	-3.44373	0.00141129	0.008506	Down	13.32	1.42	-3.06381	0.00206054	0.0115097	Down	22.84	0.39	-5.15985	1.04681e-05	0.00015562	Down	15.29	0	-6.27123	1.58899e-05	0.00019356	Down	14.26	0.7	-3.92952	0.000152486	0.00136944	Down	18.7	0.36	-4.8445	1.82036e-05	0.000256496	Down	gi|473808748|gb|EMS46757.1|/1.59145e-125/hypothetical protein TRIUR3_07925 [Triticum urartu]	gi|669026884|emb|HG670306.1|/5e-77/Triticum aestivum chromosome 3B, genomic scaffold, cultivar Chinese Spring	sp|Q9FPQ6|GP1_CHLRE/3e-20/Vegetative cell wall protein gp1 OS=Chlamydomonas reinhardtii GN=GP1 PE=1 SV=1	bdi:100827317/3e-120/uncharacterized LOC100827317; K15032 mTERF domain-containing protein, mitochondrial	SPBC28F2.12/2e-13/---	PF02536/1.3E-19/mTERF	NA
Unigene4098_All	1451	7.32	8.1	0.715038	0.342293	0.597989	*	4.45	13.95	1.49347	0.0445699	0.139076	*	11.16	13.08	0.20144	0.779662	0.88919	*	2.81	18.07	1.53802	0.132114	0.316799	*	7.5	18.26	1.20032	0.0735206	0.21336	*	8.88	11.68	0.372107	0.579104	0.789718	*	gi|474394565|gb|EMS65593.1|/2.74599e-139/hypothetical protein TRIUR3_06344 [Triticum urartu]	gi|669026884|emb|HG670306.1|/2e-51/Triticum aestivum chromosome 3B, genomic scaffold, cultivar Chinese Spring	sp|Q9FFW5|PERK8_ARATH/2e-07/Proline-rich receptor-like protein kinase PERK8 OS=Arabidopsis thaliana GN=PERK8 PE=1 SV=1	bdi:100827317/4e-128/uncharacterized LOC100827317; K15032 mTERF domain-containing protein, mitochondrial	SPBC28F2.12/4e-06/---	PTHR13068/2.9E-124/--	NA
Unigene31195_All	906	1.11	4.52	1.97476	0.128558	0.313836	*	0	3.14	3.51064	0.0274305	0.0952938	*	2.39	4.33	0.661603	0.537606	0.778835	*	0.58	5.27	1.91649	0.133706	0.319283	*	1.68	5.77	1.55614	0.149521	0.353303	*	0.34	4.05	2.79026	0.0370329	0.142365	*	gi|473808748|gb|EMS46757.1|/5.28307e-89/hypothetical protein TRIUR3_07925 [Triticum urartu]	gi|960482024|ref|XM_003570656.3|/3e-40/PREDICTED: Brachypodium distachyon uncharacterized LOC100823987 (LOC100823987), mRNA	NA	bdi:100823987/2e-86/uncharacterized LOC100823987; K15032 mTERF domain-containing protein, mitochondrial	NA	PTHR13068:SF9/1.3E-61/--	NA
CL21458.Contig1_All	459	-	-	-	-	-	-	0	0.33	0.633842	0.62716	0.777901	*	0.32	0	-0.751377	0.605681	0.79401	*	0.3	0.41	-0.177167	0.920171	0.959491	*	0.67	0	-1.2182	0.446192	0.689882	*	0.7	0.61	0.08002	0.961449	0.993731	*	gi|473889019|gb|EMS48432.1|/9.85796e-49/hypothetical protein TRIUR3_02203 [Triticum urartu]	gi|669026884|emb|HG670306.1|/3e-63/Triticum aestivum chromosome 3B, genomic scaffold, cultivar Chinese Spring	NA	bdi:100823987/3e-46/uncharacterized LOC100823987; K15032 mTERF domain-containing protein, mitochondrial	NA	PF02536/1.2E-7/mTERF	NA
CL2031.Contig4_All	426	0.76	0	-1.37117	0.391317	0.646894	*	-	-	-	-	-	-	-	-	-	-	-	-	0.94	0	-2.39752	0.182643	0.393486	*	0.35	0	-0.71789	0.607033	0.768218	*	0.69	0	-1.62028	0.320407	0.601346	*	gi|357124752|ref|XP_003564061.1|/2.87478e-34/PREDICTED: uncharacterized protein LOC100838072 [Brachypodium distachyon] &gt;gi|944083551|gb|KQK18903.1| hypothetical protein BRADI_1g45361 [Brachypodium distachyon] &gt;gi|944083552|gb|KQK18904.1| hypothetical protein BRADI_1g45361 [Brachypodium distachyon]	gi|960458560|ref|XM_003564013.3|/4e-28/PREDICTED: Brachypodium distachyon uncharacterized LOC100838072 (LOC100838072), transcript variant X2, mRNA	NA	bdi:100838072/5e-35/uncharacterized LOC100838072; K15032 mTERF domain-containing protein, mitochondrial	NA	PTHR13068/8.9E-32/--	biological_process:GO:0006355//regulation of transcription, DNA-templated;cellular_component:GO:0005739//mitochondrion;molecular_function:GO:0003690//double-stranded DNA binding;
CL912.Contig25_All	1469	6.94	0.29	-3.00092	0.0224388	0.0831381	*	11.23	2.05	-2.26589	0.0173652	0.0663255	*	6.25	0.62	-2.52847	0.0556714	0.180744	*	1.82	0.41	-2.05323	0.21293	0.436502	*	5.73	0	-4.45634	0.00394652	0.0211674	Down	8.49	0.35	-3.76086	0.00223357	0.0151846	Down	gi|474394565|gb|EMS65593.1|/3.30748e-132/hypothetical protein TRIUR3_06344 [Triticum urartu]	gi|960484057|ref|XM_003577788.3|/8e-85/PREDICTED: Brachypodium distachyon uncharacterized LOC100827317 (LOC100827317), mRNA	sp|Q9LK03|PERK2_ARATH/3e-21/Proline-rich receptor-like protein kinase PERK2 OS=Arabidopsis thaliana GN=PERK2 PE=2 SV=3	bdi:100828826/2e-127/uncharacterized LOC100828826; K15032 mTERF domain-containing protein, mitochondrial	SPBC28F2.12/1e-12/---	PTHR13068:SF9/6.5E-142/--	NA
CL1947.Contig2_All	1118	24.19	29.39	0.76707	0.168225	0.378474	*	19.59	26.33	0.298525	0.588329	0.777901	*	12.49	16.34	0.31772	0.704395	0.842156	*	13.26	29.34	0.307292	0.619013	0.789285	*	13.15	19.96	0.531003	0.328423	0.577885	*	12.62	17.08	0.370813	0.574842	0.789718	*	gi|514735366|ref|XP_004958141.1|/8.20738e-66/PREDICTED: uncharacterized protein LOC101766994 [Setaria italica] &gt;gi|944262175|gb|KQL26432.1| hypothetical protein SETIT_029526mg [Setaria italica]	gi|960449183|ref|XM_010238061.2|/1e-162/PREDICTED: Brachypodium distachyon uncharacterized LOC100843823 (LOC100843823), mRNA	NA	sita:101766994/1e-66/uncharacterized LOC101766994; K15032 mTERF domain-containing protein, mitochondrial	NA	PTHR13068/7.5E-78/--	biological_process:GO:0006355//regulation of transcription, DNA-templated;GO:0009658//chloroplast organization;GO:0048364//root development;GO:0009651//response to salt stress;GO:0048367//shoot system development;cellular_component:GO:0005739//mitochondrion;GO:0009507//chloroplast;molecular_function:GO:0003690//double-stranded DNA binding;
Unigene35420_All	1334	5.65	3.78	-0.048573	0.958112	0.978759	*	6.48	9.96	0.546376	0.49733	0.717372	*	6.04	7.06	0.350338	0.733096	0.861586	*	1.27	8.77	1.88716	0.0782306	0.220277	*	4.08	9.96	1.18224	0.143076	0.341879	*	5.08	8.22	0.60405	0.549364	0.789718	*	gi|473808748|gb|EMS46757.1|/2.45467e-139/hypothetical protein TRIUR3_07925 [Triticum urartu]	gi|241986001|dbj|AK333262.1|/2e-85/Triticum aestivum cDNA, clone: WT006_A15, cultivar: Chinese Spring	sp|Q9FPQ6|GP1_CHLRE/9e-20/Vegetative cell wall protein gp1 OS=Chlamydomonas reinhardtii GN=GP1 PE=1 SV=1	bdi:100842672/3e-131/uncharacterized LOC100842672; K15032 mTERF domain-containing protein, mitochondrial	mlr2363/1e-09/---	PTHR13068:SF9/1.8E-131/--	NA
CL21458.Contig2_All	584	2.57	0.62	-1.11408	0.454082	0.698916	*	2.84	0.67	-1.55349	0.313429	0.559021	*	4.84	0.7	-2.3693	0.0545965	0.178097	*	1.76	2.37	-0.360878	0.759261	0.865815	*	5.8	0.66	-2.45394	0.0693745	0.204356	*	4.8	3.52	-0.434307	0.715975	0.86041	*	gi|475450890|gb|EMT01686.1|/5.07912e-72/hypothetical protein F775_18370 [Aegilops tauschii]	gi|960474812|ref|XM_003574927.3|/2e-30/PREDICTED: Brachypodium distachyon uncharacterized LOC100840237 (LOC100840237), mRNA	NA	bdi:100827317/1e-64/uncharacterized LOC100827317; K15032 mTERF domain-containing protein, mitochondrial	NA	PTHR13068/1.9E-73/--	NA
Unigene26841_All	1950	17.47	12.02	0.0585287	0.917448	0.962846	*	8.71	19.2	0.981124	0.103551	0.261956	*	8.44	8.2	-0.154635	0.852454	0.927796	*	7.58	21.11	0.562584	0.466642	0.70065	*	8.48	6.83	-0.321415	0.651773	0.798381	*	14.66	13.23	-0.122797	0.822029	0.915768	*	gi|473889019|gb|EMS48432.1|/8.92543e-131/hypothetical protein TRIUR3_02203 [Triticum urartu]	gi|151419815|dbj|AK251167.1|/5e-65/Hordeum vulgare subsp. vulgare cDNA clone: FLbaf108l19, mRNA sequence	sp|Q9C6S1|FH14_ARATH/4e-18/Formin-like protein 14 OS=Arabidopsis thaliana GN=FH14 PE=3 SV=3	bdi:100823987/6e-128/uncharacterized LOC100823987; K15032 mTERF domain-containing protein, mitochondrial	Rv3876/2e-12/---	PF02536/1.6E-20/mTERF	NA
CL7489.Contig2_All	1403	4.69	0.31	-2.37533	0.0975552	0.257716	*	26.14	1.7	-3.69145	1.47677e-05	0.0001668	Down	8.31	3.18	-0.925016	0.4062	0.672855	*	2.51	6.03	0.484891	0.641296	0.790971	*	9.79	7.64	-0.408328	0.613398	0.768758	*	7.82	7.64	-0.0734726	0.923797	0.970727	*	gi|475572997|gb|EMT16630.1|/1.42402e-169/hypothetical protein F775_07675 [Aegilops tauschii]	gi|937937345|dbj|AP014967.1|/8e-60/Oryza sativa Japonica Group DNA, chromosome 11, cultivar: Nipponbare, complete sequence	sp|Q9FPQ6|GP1_CHLRE/3e-23/Vegetative cell wall protein gp1 OS=Chlamydomonas reinhardtii GN=GP1 PE=1 SV=1	dosa:Os11t0206600-01/1e-110/Os11g0206600; Mitochodrial transcription termination factor-related family protein.; K15032 mTERF domain-containing protein, mitochondrial	YPO2725/7e-15/---	PF02536/3.1E-26/mTERF	cellular_component:GO:0005739//mitochondrion;
CL912.Contig31_All	1377	5.27	0.93	-1.66688	0.14395	0.340778	*	3.8	2.51	-0.598467	0.626776	0.777901	*	6.4	0.31	-2.8826	0.0624561	0.1969	*	2.48	0.41	-2.14357	0.222565	0.450453	*	9.09	2	-1.94322	0.0643092	0.192579	*	10.83	1.72	-2.38065	0.02247	0.0969914	*	gi|473808748|gb|EMS46757.1|/2.11874e-129/hypothetical protein TRIUR3_07925 [Triticum urartu]	gi|241990176|dbj|AK330518.1|/1e-71/Triticum aestivum cDNA, clone: SET4_K09, cultivar: Chinese Spring	sp|Q9FPQ6|GP1_CHLRE/6e-26/Vegetative cell wall protein gp1 OS=Chlamydomonas reinhardtii GN=GP1 PE=1 SV=1	bdi:100828826/2e-124/uncharacterized LOC100828826; K15032 mTERF domain-containing protein, mitochondrial	YDL140c/2e-17/---	PF02536/5.3E-9/mTERF	NA
Unigene5058_All	717	0	3	3.81333	0.0151709	0.0606828	*	0.34	4.1	2.62307	0.0659098	0.187346	*	0	1.16	1.46882	0.386807	0.651584	*	0	1.24	1.94865	0.27796	0.515191	*	0.68	2.05	1.25191	0.362878	0.611583	*	0	1.01	2.03331	0.21965	0.48969	*	gi|326504716|dbj|BAK06649.1|/4.6836e-80/predicted protein [Hordeum vulgare subsp. vulgare]	gi|241986001|dbj|AK333262.1|/7e-31/Triticum aestivum cDNA, clone: WT006_A15, cultivar: Chinese Spring	NA	bdi:100842672/2e-73/uncharacterized LOC100842672; K15032 mTERF domain-containing protein, mitochondrial	NA	PF02536/1.0E-12/mTERF	NA
Unigene12016_All	1182	1.2	1.79	1.00345	0.501366	0.74108	*	1.39	2.13	0.424895	0.758394	0.864029	*	3.4	0	-3.82425	0.0205437	0.08424	*	1.71	3.55	0.106157	0.941138	0.967823	*	2.73	3.09	0.13658	0.904905	0.954421	*	1.03	1.77	0.525645	0.717509	0.861493	*	gi|474394565|gb|EMS65593.1|/1.9376e-129/hypothetical protein TRIUR3_06344 [Triticum urartu]	gi|669026884|emb|HG670306.1|/1e-61/Triticum aestivum chromosome 3B, genomic scaffold, cultivar Chinese Spring	sp|Q9FPQ6|GP1_CHLRE/5e-18/Vegetative cell wall protein gp1 OS=Chlamydomonas reinhardtii GN=GP1 PE=1 SV=1	bdi:100827317/4e-120/uncharacterized LOC100827317; K15032 mTERF domain-containing protein, mitochondrial	SPBC28F2.12/1e-13/---	PTHR13068/8.7E-122/--	NA
Unigene22966_All	1137	5.39	4.68	0.370686	0.669474	0.808674	*	8.46	7.79	-0.241382	0.762379	0.866382	*	5.14	3.71	-0.385095	0.670838	0.818175	*	4.08	5.62	-0.4102	0.671014	0.804938	*	8.43	10.33	0.227153	0.720815	0.84781	*	7.23	8.83	0.18414	0.879091	0.945636	*	gi|475493658|gb|EMT03719.1|/1.83287e-129/hypothetical protein F775_12811 [Aegilops tauschii]	gi|151419815|dbj|AK251167.1|/3e-56/Hordeum vulgare subsp. vulgare cDNA clone: FLbaf108l19, mRNA sequence	sp|Q9LK03|PERK2_ARATH/2e-06/Proline-rich receptor-like protein kinase PERK2 OS=Arabidopsis thaliana GN=PERK2 PE=2 SV=3	bdi:100823987/9e-128/uncharacterized LOC100823987; K15032 mTERF domain-containing protein, mitochondrial	NA	SM00733/260.0/Mitochondrial termination factor repeats	NA
Unigene6010_All	667	1.93	3.09	1.11174	0.351514	0.608426	*	0.98	3.84	1.48227	0.235803	0.465522	*	1.97	3.72	0.738076	0.555302	0.793678	*	1.16	8.3	1.71189	0.155638	0.355123	*	1.39	10.24	2.53781	0.0258267	0.0962166	*	1.71	7.69	1.89047	0.0639206	0.212379	*	gi|475621308|gb|EMT31428.1|/8.19964e-73/hypothetical protein F775_05578 [Aegilops tauschii]	gi|960474568|ref|XM_003570734.3|/2e-18/PREDICTED: Brachypodium distachyon uncharacterized LOC100826866 (LOC100826866), transcript variant X4, mRNA	NA	bdi:100823987/5e-70/uncharacterized LOC100823987; K15032 mTERF domain-containing protein, mitochondrial	NA	SM00733/88.0/Mitochondrial termination factor repeats	NA
Unigene25565_All	954	11.09	4.69	-0.622199	0.402194	0.654563	*	6.52	4.22	-0.656841	0.455429	0.693669	*	6.32	1.32	-1.8834	0.0750675	0.225288	*	1.79	2.84	-0.178862	0.882751	0.94191	*	9.48	6.53	-0.548463	0.488212	0.719093	*	9.53	6.93	-0.468356	0.5284	0.781122	*	gi|475566921|gb|EMT15142.1|/2.03251e-96/hypothetical protein F775_18002 [Aegilops tauschii]	gi|151419815|dbj|AK251167.1|/5e-51/Hordeum vulgare subsp. vulgare cDNA clone: FLbaf108l19, mRNA sequence	sp|Q9FFW5|PERK8_ARATH/4e-13/Proline-rich receptor-like protein kinase PERK8 OS=Arabidopsis thaliana GN=PERK8 PE=1 SV=1	bdi:100828826/4e-96/uncharacterized LOC100828826; K15032 mTERF domain-containing protein, mitochondrial	SPBC28F2.12/1e-10/---	SM00733/720.0/Mitochondrial termination factor repeats	NA
Unigene15850_All	1090	15.1	47.01	2.18118	3.28706e-07	6.19676e-06	Up	12.17	29.45	1.1568	0.0389446	0.125165	*	11.16	26.38	1.06916	0.245743	0.500606	*	11.16	16.92	-0.287801	0.713585	0.834023	*	12.45	6.61	-0.95295	0.196562	0.423343	*	18.06	9.89	-0.833022	0.160658	0.402136	*	gi|357122163|ref|XP_003562785.1|/8.93265e-102/PREDICTED: uncharacterized protein LOC100828669 [Brachypodium distachyon] &gt;gi|944076888|gb|KQK12240.1| hypothetical protein BRADI_1g02400 [Brachypodium distachyon]	gi|960451676|ref|XM_003562737.3|/1e-152/PREDICTED: Brachypodium distachyon uncharacterized LOC100828669 (LOC100828669), mRNA	NA	NA	NA	PTHR13068:SF12/2.8E-108/--	biological_process:GO:0006355//regulation of transcription, DNA-templated;cellular_component:GO:0005739//mitochondrion;GO:0009507//chloroplast;molecular_function:GO:0003690//double-stranded DNA binding;
Unigene19598_All	1716	19.02	13.83	0.0895806	0.88861	0.947918	*	13	24.1	0.728588	0.209065	0.428092	*	11.78	23.11	0.832338	0.267201	0.529396	*	4.8	23.93	1.38591	0.06996	0.202425	*	13.18	16.45	0.272061	0.606108	0.768218	*	13.62	17.08	0.314848	0.60099	0.789718	*	gi|474394565|gb|EMS65593.1|/8.11183e-133/hypothetical protein TRIUR3_06344 [Triticum urartu]	gi|669026884|emb|HG670306.1|/6e-49/Triticum aestivum chromosome 3B, genomic scaffold, cultivar Chinese Spring	sp|Q9SN46|LRX5_ARATH/5e-07/Leucine-rich repeat extensin-like protein 5 OS=Arabidopsis thaliana GN=LRX5 PE=2 SV=2	bdi:100840237/6e-132/uncharacterized LOC100840237; K15032 mTERF domain-containing protein, mitochondrial	SPBC28F2.12/6e-07/---	SM00733/1700.0/Mitochondrial termination factor repeats	NA
Unigene11934_All	1681	34.97	38.05	0.724946	0.0702062	0.201779	*	12.4	56.87	2.05046	0.000138121	0.00115417	Up	7.96	20.1	1.16491	0.192745	0.430847	*	6.45	26.11	1.24454	0.0339179	0.117447	*	8.07	9.32	0.132202	0.845404	0.920088	*	13.65	10.1	-0.375532	0.563589	0.789718	*	gi|357122163|ref|XP_003562785.1|/7.24506e-102/PREDICTED: uncharacterized protein LOC100828669 [Brachypodium distachyon] &gt;gi|944076888|gb|KQK12240.1| hypothetical protein BRADI_1g02400 [Brachypodium distachyon]	gi|960451676|ref|XM_003562737.3|/1e-156/PREDICTED: Brachypodium distachyon uncharacterized LOC100828669 (LOC100828669), mRNA	NA	NA	NA	PTHR13068/7.4E-109/--	biological_process:GO:0006355//regulation of transcription, DNA-templated;cellular_component:GO:0005739//mitochondrion;GO:0009507//chloroplast;molecular_function:GO:0003690//double-stranded DNA binding;
CL7519.Contig2_All	1073	4.63	0.33	-2.48448	0.0743128	0.210605	*	3.03	0.36	-2.37013	0.101087	0.257163	*	3.33	0.31	-2.43151	0.105871	0.287902	*	1.24	1.18	-0.577104	0.711282	0.832871	*	5.82	3.4	-0.668556	0.554365	0.768218	*	8.55	1.32	-2.36253	0.0136946	0.0659023	*	gi|721616845|ref|XP_010227836.1|/1.06346e-99/PREDICTED: uncharacterized protein LOC100837156 [Brachypodium distachyon] &gt;gi|721616848|ref|XP_010227837.1| PREDICTED: uncharacterized protein LOC100837156 [Brachypodium distachyon] &gt;gi|944083545|gb|KQK18897.1| hypothetical protein BRADI_1g45330 [Brachypodium distachyon]	gi|960450617|ref|XM_010229535.2|/2e-72/PREDICTED: Brachypodium distachyon uncharacterized LOC100837156 (LOC100837156), transcript variant X2, mRNA	NA	bdi:100837156/2e-100/uncharacterized LOC100837156; K15032 mTERF domain-containing protein, mitochondrial	NA	PF02536/4.6E-18/mTERF	NA
Unigene45651_All	751	3.89	0.91	-1.14698	0.367563	0.627388	*	2.6	0	-3.44664	0.0314342	0.105975	*	2.07	0	-2.86188	0.101575	0.279597	*	0.33	0.36	-0.0724786	0.967319	0.980991	*	7.44	5.49	-0.454706	0.55997	0.768218	*	1.71	5.9	1.49101	0.204801	0.469336	*	gi|475613785|gb|EMT28871.1|/1.73739e-104/hypothetical protein F775_18005 [Aegilops tauschii]	gi|960465919|ref|XM_014898566.1|/1e-127/PREDICTED: Brachypodium distachyon uncharacterized LOC100840205 (LOC100840205), mRNA	sp|Q9FPQ6|GP1_CHLRE/2e-26/Vegetative cell wall protein gp1 OS=Chlamydomonas reinhardtii GN=GP1 PE=1 SV=1	bdi:100840205/1e-97/uncharacterized LOC100840205; K15032 mTERF domain-containing protein, mitochondrial	SPBC28F2.12/5e-18/---	PTHR13068/6.5E-52/--	biological_process:GO:0006355//regulation of transcription, DNA-templated;cellular_component:GO:0005739//mitochondrion;molecular_function:GO:0003690//double-stranded DNA binding;
Unigene4124_All	720	4.79	2.48	-0.386499	0.718639	0.841666	*	3.75	1.41	-1.42299	0.27031	0.503412	*	3.44	1.4	-1.13293	0.348268	0.61294	*	1.49	3.25	0.214602	0.862101	0.931382	*	5.11	3.75	-0.4029	0.71167	0.841343	*	4.76	3.45	-0.449432	0.619387	0.793625	*	gi|475571613|gb|EMT16297.1|/6.03435e-43/hypothetical protein F775_10887 [Aegilops tauschii]	gi|241987255|dbj|AK334512.1|/2e-34/Triticum aestivum cDNA, clone: WT010_C12, cultivar: Chinese Spring	NA	bdi:100821443/1e-34/uncharacterized LOC100821443; K15032 mTERF domain-containing protein, mitochondrial	NA	PF02536/1.8E-7/mTERF	NA
Unigene13233_All	1240	28.8	12.37	-0.585626	0.23084	0.466031	*	13.64	14.04	-0.0482114	0.946515	0.981211	*	12.43	12.68	-0.00613236	0.993227	0.996669	*	6.97	9.97	-0.261889	0.716538	0.836191	*	17.65	7.93	-1.16184	0.0512267	0.162782	*	16.43	11.08	-0.490855	0.444958	0.723168	*	gi|475456073|gb|EMT01853.1|/2.14399e-126/hypothetical protein F775_21322 [Aegilops tauschii]	gi|960484057|ref|XM_003577788.3|/5e-67/PREDICTED: Brachypodium distachyon uncharacterized LOC100827317 (LOC100827317), mRNA	sp|Q9LK03|PERK2_ARATH/6e-06/Proline-rich receptor-like protein kinase PERK2 OS=Arabidopsis thaliana GN=PERK2 PE=2 SV=3	bdi:100827317/9e-116/uncharacterized LOC100827317; K15032 mTERF domain-containing protein, mitochondrial	NA	PTHR13068/5.3E-124/--	NA
Unigene24747_All	1432	25.94	16.79	6.05204e-05	0.999904	0.999956	*	37.44	20.9	-1.0342	0.0722077	0.200591	*	37.97	16.35	-1.1388	0.0267281	0.103281	*	16.18	23.59	-0.230142	0.637809	0.790971	*	32.65	11.01	-1.58569	0.00447261	0.0234744	Down	38.79	24.54	-0.608042	0.191207	0.447072	*	gi|326514702|dbj|BAJ99712.1|/9.50911e-169/predicted protein [Hordeum vulgare subsp. vulgare]	gi|960458556|ref|XM_003564011.3|/0.0/PREDICTED: Brachypodium distachyon uncharacterized LOC100837461 (LOC100837461), mRNA	sp|Q9FPQ6|GP1_CHLRE/7e-28/Vegetative cell wall protein gp1 OS=Chlamydomonas reinhardtii GN=GP1 PE=1 SV=1	bdi:100837461/7e-158/uncharacterized LOC100837461; K15032 mTERF domain-containing protein, mitochondrial	SPBC28F2.12/5e-16/---	PTHR13068:SF9/6.8E-145/--	biological_process:GO:0006355//regulation of transcription, DNA-templated;cellular_component:GO:0005739//mitochondrion;molecular_function:GO:0003690//double-stranded DNA binding;
Unigene34637_All	1467	6.94	0	-4.19043	0.00569316	0.0272499	Down	2.18	0	-3.20648	0.0488133	0.149106	*	2.84	0.31	-1.9397	0.232355	0.487792	*	3.5	0.77	-2.36048	0.103072	0.267802	*	4.43	0.71	-2.17424	0.112209	0.288414	*	7.49	0.35	-3.5551	0.00499021	0.0293388	Down	gi|473808748|gb|EMS46757.1|/5.84296e-119/hypothetical protein TRIUR3_07925 [Triticum urartu]	gi|960482024|ref|XM_003570656.3|/6e-30/PREDICTED: Brachypodium distachyon uncharacterized LOC100823987 (LOC100823987), mRNA	sp|Q9SN46|LRX5_ARATH/1e-12/Leucine-rich repeat extensin-like protein 5 OS=Arabidopsis thaliana GN=LRX5 PE=2 SV=2	bdi:100823987/7e-116/uncharacterized LOC100823987; K15032 mTERF domain-containing protein, mitochondrial	YDL140c/5e-07/---	PF02536/1.1E-6/mTERF	NA
Unigene29511_All	496	1.9	2.81	0.97903	0.393144	0.648856	*	0.34	2.1	1.74718	0.250898	0.484157	*	0.74	1.39	0.773198	0.624761	0.79401	*	1.52	1.65	-0.625356	0.640358	0.790971	*	0.67	3.12	1.71165	0.204377	0.434761	*	1.02	1.01	0.0144986	0.991437	0.999328	*	gi|475549966|gb|EMT11362.1|/4.35116e-61/hypothetical protein F775_12824 [Aegilops tauschii]	gi|151420501|dbj|AK251853.1|/7e-52/Hordeum vulgare subsp. vulgare cDNA clone: FLbaf133i20, mRNA sequence	NA	bdi:104581607/2e-58/uncharacterized LOC104581607; K15032 mTERF domain-containing protein, mitochondrial	NA	PTHR13068:SF9/2.5E-57/--	biological_process:GO:0006355//regulation of transcription, DNA-templated;cellular_component:GO:0005739//mitochondrion;molecular_function:GO:0003690//double-stranded DNA binding;
Unigene18767_All	1102	3.65	7.14	1.33742	0.14402	0.34088	*	8.71	3.52	-1.35613	0.100932	0.256863	*	4.18	3.87	-0.104214	0.915133	0.965222	*	4.24	5.21	-0.47253	0.599524	0.776137	*	7.78	5.87	-0.442035	0.537439	0.763655	*	8.85	10.49	0.173039	0.816623	0.912906	*	gi|475493658|gb|EMT03719.1|/6.69306e-121/hypothetical protein F775_12811 [Aegilops tauschii]	gi|241986798|dbj|AK334059.1|/1e-48/Triticum aestivum cDNA, clone: WT009_A15, cultivar: Chinese Spring	sp|P18616|NRPB1_ARATH/3e-07/DNA-directed RNA polymerase II subunit 1 OS=Arabidopsis thaliana GN=NRPB1 PE=1 SV=3	bdi:100842672/4e-114/uncharacterized LOC100842672; K15032 mTERF domain-containing protein, mitochondrial	ECU03g0290/3e-07/---	SM00733/0.83/Mitochondrial termination factor repeats	NA
Unigene31689_All	1340	3.39	5.02	0.959332	0.385656	0.645202	*	2.6	8.97	1.49385	0.0973533	0.250101	*	2.69	2.86	-0.0394616	0.972959	0.992391	*	2.79	9.09	0.919382	0.318113	0.561384	*	5.75	10.57	0.799263	0.339674	0.591814	*	5.8	8.09	0.487185	0.544546	0.789718	*	gi|473889019|gb|EMS48432.1|/8.80742e-129/hypothetical protein TRIUR3_02203 [Triticum urartu]	gi|960484057|ref|XM_003577788.3|/2e-45/PREDICTED: Brachypodium distachyon uncharacterized LOC100827317 (LOC100827317), mRNA	sp|Q9LK03|PERK2_ARATH/4e-09/Proline-rich receptor-like protein kinase PERK2 OS=Arabidopsis thaliana GN=PERK2 PE=2 SV=3	bdi:100827317/4e-123/uncharacterized LOC100827317; K15032 mTERF domain-containing protein, mitochondrial	YDL140c/2e-07/---	PF02536/3.6E-25/mTERF	NA
Unigene17194_All	1415	25.31	29.36	0.751506	0.111441	0.28408	*	41.85	33.99	-0.470638	0.34327	0.588013	*	39.19	20.38	-0.797676	0.113839	0.303788	*	14.25	34.39	0.524506	0.306882	0.547778	*	23.67	23.29	-0.0602427	0.896405	0.949405	*	34.97	27.25	-0.294499	0.54774	0.789718	*	gi|326514702|dbj|BAJ99712.1|/4.04279e-180/predicted protein [Hordeum vulgare subsp. vulgare]	gi|960458556|ref|XM_003564011.3|/0.0/PREDICTED: Brachypodium distachyon uncharacterized LOC100837461 (LOC100837461), mRNA	sp|Q9FPQ6|GP1_CHLRE/9e-26/Vegetative cell wall protein gp1 OS=Chlamydomonas reinhardtii GN=GP1 PE=1 SV=1	bdi:100837461/5e-168/uncharacterized LOC100837461; K15032 mTERF domain-containing protein, mitochondrial	Rv3876/9e-17/---	PTHR13068/4.7E-144/--	biological_process:GO:0006355//regulation of transcription, DNA-templated;cellular_component:GO:0005739//mitochondrion;molecular_function:GO:0003690//double-stranded DNA binding;
CL9549.Contig1_All	352	0	0.63	1.62426	0.318217	0.569205	*	0.64	1.03	0.323916	0.837418	0.91065	*	-	-	-	-	-	-	0	0.41	0.642606	0.651358	0.790971	*	-	-	-	-	-	-	0.33	0	-0.697556	0.60166	0.789718	*	gi|357133763|ref|XP_003568493.1|/6.4937e-42/PREDICTED: uncharacterized protein LOC100821303 [Brachypodium distachyon] &gt;gi|944070857|gb|KQK06341.1| hypothetical protein BRADI_2g25837 [Brachypodium distachyon]	gi|960468705|ref|XM_003568445.3|/2e-42/PREDICTED: Brachypodium distachyon uncharacterized LOC100821303 (LOC100821303), mRNA	NA	bdi:100821303/1e-42/uncharacterized LOC100821303; K15032 mTERF domain-containing protein, mitochondrial	NA	PF02536/2.3E-16/mTERF	biological_process:GO:0006355//regulation of transcription, DNA-templated;cellular_component:GO:0005739//mitochondrion;molecular_function:GO:0003690//double-stranded DNA binding;
Unigene27413_All	1086	3.83	0	-3.42349	0.0313218	0.108464	*	3.32	0	-3.35304	0.0393634	0.126286	*	3.74	0.31	-2.64313	0.0629086	0.197816	*	3.97	0.41	-3.23832	0.0214536	0.0822209	*	3.73	0	-3.95169	0.0129882	0.0559088	*	3.03	0	-3.20032	0.0484735	0.174086	*	gi|475549966|gb|EMT11362.1|/2.24659e-113/hypothetical protein F775_12824 [Aegilops tauschii]	gi|151420501|dbj|AK251853.1|/3e-46/Hordeum vulgare subsp. vulgare cDNA clone: FLbaf133i20, mRNA sequence	sp|P93329|NO20_MEDTR/5e-06/Early nodulin-20 OS=Medicago truncatula GN=ENOD20 PE=3 SV=1	bdi:100828826/1e-108/uncharacterized LOC100828826; K15032 mTERF domain-containing protein, mitochondrial	NA	PTHR13068:SF9/1.0E-117/--	NA
Unigene24105_All	1078	11.37	6.53	-0.282811	0.786959	0.886565	*	6.31	2.34	-1.16272	0.393534	0.631201	*	10.26	11.31	0.0593842	0.954728	0.987867	*	4.99	0	-4.77106	0.00268406	0.0153378	Down	6.42	1.39	-1.93934	0.110936	0.286134	*	7.88	10.3	0.449329	0.544165	0.789718	*	gi|357122163|ref|XP_003562785.1|/2.5538e-101/PREDICTED: uncharacterized protein LOC100828669 [Brachypodium distachyon] &gt;gi|944076888|gb|KQK12240.1| hypothetical protein BRADI_1g02400 [Brachypodium distachyon]	gi|960451676|ref|XM_003562737.3|/1e-155/PREDICTED: Brachypodium distachyon uncharacterized LOC100828669 (LOC100828669), mRNA	NA	NA	NA	PTHR13068/7.4E-108/--	biological_process:GO:0006355//regulation of transcription, DNA-templated;cellular_component:GO:0005739//mitochondrion;GO:0009507//chloroplast;molecular_function:GO:0003690//double-stranded DNA binding;
Unigene27889_All	1687	13.37	21.97	1.28018	0.0269115	0.0960811	*	6.78	18.41	1.30716	0.0364066	0.118995	*	8.64	13.23	0.590687	0.382653	0.648307	*	2.48	27.55	2.60254	0.000519719	0.00386494	Up	5.11	12.56	1.22723	0.12203	0.305524	*	4.07	12.08	1.42713	0.0871304	0.265327	*	gi|944055835|gb|KQJ91473.1|/2.50199e-110/hypothetical protein BRADI_4g37917 [Brachypodium distachyon]	gi|960484067|ref|XM_003576788.3|/0.0/PREDICTED: Brachypodium distachyon uncharacterized LOC100838727 (LOC100838727), mRNA	NA	bdi:100838727/4e-111/uncharacterized LOC100838727; K15032 mTERF domain-containing protein, mitochondrial	NA	PTHR13068:SF16/2.8E-100/--	biological_process:GO:0006355//regulation of transcription, DNA-templated;cellular_component:GO:0005739//mitochondrion;molecular_function:GO:0003690//double-stranded DNA binding;
Unigene33090_All	902	0	1.53	2.10046	0.204792	0.435181	*	0.34	0.33	0.00248117	0.998761	0.999521	*	0.34	1.54	0.912152	0.60574	0.79401	*	0	1.66	2.21926	0.217539	0.442828	*	0.68	0	-1.71769	0.312176	0.56203	*	-	-	-	-	-	-	gi|475554803|gb|EMT12304.1|/5.80712e-90/hypothetical protein F775_20065 [Aegilops tauschii]	gi|241990176|dbj|AK330518.1|/6e-66/Triticum aestivum cDNA, clone: SET4_K09, cultivar: Chinese Spring	sp|Q9LK03|PERK2_ARATH/1e-25/Proline-rich receptor-like protein kinase PERK2 OS=Arabidopsis thaliana GN=PERK2 PE=2 SV=3	bdi:100828826/2e-86/uncharacterized LOC100828826; K15032 mTERF domain-containing protein, mitochondrial	SPBC28F2.12/7e-17/---	PTHR13068:SF9/4.9E-97/--	NA
CL912.Contig16_All	1420	0.76	0.33	-0.309349	0.849851	0.926011	*	0.34	0	-0.632387	0.626728	0.777901	*	2.84	0	-3.16531	0.067161	0.207219	*	2.21	0	-3.35475	0.0554293	0.169871	*	1.01	0	-2.11577	0.218346	0.452556	*	1.03	0	-1.45283	0.361446	0.644217	*	gi|473808748|gb|EMS46757.1|/1.04871e-135/hypothetical protein TRIUR3_07925 [Triticum urartu]	gi|960482024|ref|XM_003570656.3|/3e-59/PREDICTED: Brachypodium distachyon uncharacterized LOC100823987 (LOC100823987), mRNA	sp|Q9FPQ6|GP1_CHLRE/1e-15/Vegetative cell wall protein gp1 OS=Chlamydomonas reinhardtii GN=GP1 PE=1 SV=1	bdi:100823987/4e-132/uncharacterized LOC100823987; K15032 mTERF domain-containing protein, mitochondrial	SPBC28F2.12/3e-11/---	SM00733/9.0/Mitochondrial termination factor repeats	NA
Unigene21739_All	874	1.08	0.62	-0.227976	0.884955	0.945913	*	1.69	1.07	-0.626112	0.657134	0.790243	*	0.68	0.31	-0.39232	0.823501	0.912235	*	0.58	1.91	0.743636	0.611555	0.785701	*	1.01	0.68	-0.449649	0.761839	0.873233	*	0.68	1.08	0.311115	0.848339	0.929395	*	gi|473896849|gb|EMS49007.1|/3.11464e-93/hypothetical protein TRIUR3_02130 [Triticum urartu]	gi|241990176|dbj|AK330518.1|/3e-46/Triticum aestivum cDNA, clone: SET4_K09, cultivar: Chinese Spring	sp|P18616|NRPB1_ARATH/3e-08/DNA-directed RNA polymerase II subunit 1 OS=Arabidopsis thaliana GN=NRPB1 PE=1 SV=3	bdi:100828826/3e-87/uncharacterized LOC100828826; K15032 mTERF domain-containing protein, mitochondrial	SPBC28F2.12/4e-09/---	SM00733/0.011/Mitochondrial termination factor repeats	NA
Unigene34060_All	1017	0	0.99	1.51579	0.343998	0.599097	*	0	0.71	1.46806	0.364684	0.605222	*	0	1.39	2.72396	0.118949	0.313376	*	0	0.82	1.09175	0.506538	0.729335	*	0	0.68	1.70179	0.316435	0.564323	*	0.35	1.76	1.1274	0.496762	0.754269	*	gi|721620656|ref|XP_010228424.1|/2.04701e-97/PREDICTED: uncharacterized protein LOC100828826 [Brachypodium distachyon] &gt;gi|944085668|gb|KQK21020.1| hypothetical protein BRADI_1g58197 [Brachypodium distachyon] &gt;gi|944085669|gb|KQK21021.1| hypothetical protein BRADI_1g58197 [Brachypodium distachyon]	gi|960484057|ref|XM_003577788.3|/2e-41/PREDICTED: Brachypodium distachyon uncharacterized LOC100827317 (LOC100827317), mRNA	sp|Q9LK03|PERK2_ARATH/2e-11/Proline-rich receptor-like protein kinase PERK2 OS=Arabidopsis thaliana GN=PERK2 PE=2 SV=3	bdi:100828826/4e-98/uncharacterized LOC100828826; K15032 mTERF domain-containing protein, mitochondrial	SPBC28F2.12/9e-10/---	SM00733/1.2/Mitochondrial termination factor repeats	NA
Unigene48150_All	2070	15.63	14.99	0.498084	0.406576	0.658036	*	19.91	19.2	-0.197991	0.705191	0.826492	*	36.03	20.52	-0.680246	0.170938	0.40064	*	12.52	20.14	-0.108773	0.845056	0.922044	*	29.42	36.44	0.257847	0.526233	0.753376	*	24.17	33.45	0.460416	0.329229	0.610972	*	gi|474383796|gb|EMS64779.1|/0/hypothetical protein TRIUR3_11759 [Triticum urartu]	gi|960456640|ref|XM_014896942.1|/0.0/PREDICTED: Brachypodium distachyon uncharacterized LOC100821081 (LOC100821081), transcript variant X6, mRNA	sp|Q9LK03|PERK2_ARATH/4e-13/Proline-rich receptor-like protein kinase PERK2 OS=Arabidopsis thaliana GN=PERK2 PE=2 SV=3	vra:106774567/8e-17/uncharacterized LOC106774567; K15032 mTERF domain-containing protein, mitochondrial	YDL140c/8e-10/---	PTHR13068:SF10/3.0E-215/--	biological_process:GO:0006355//regulation of transcription, DNA-templated;cellular_component:GO:0005739//mitochondrion;molecular_function:GO:0003690//double-stranded DNA binding;
Unigene23873_All	794	0.35	0.63	0.617693	0.710191	0.836177	*	0.98	0.35	-0.937381	0.57167	0.777901	*	1.06	0	-2.06091	0.242953	0.497123	*	0.28	0.41	-0.222722	0.900046	0.949871	*	2.04	1.04	-0.783409	0.591089	0.768218	*	1.74	1.73	0.0108941	0.994091	0.999328	*	gi|475566921|gb|EMT15142.1|/7.01656e-70/hypothetical protein F775_18002 [Aegilops tauschii]	gi|241990176|dbj|AK330518.1|/2e-74/Triticum aestivum cDNA, clone: SET4_K09, cultivar: Chinese Spring	sp|Q9LK03|PERK2_ARATH/3e-15/Proline-rich receptor-like protein kinase PERK2 OS=Arabidopsis thaliana GN=PERK2 PE=2 SV=3	bdi:100821443/7e-64/uncharacterized LOC100821443; K15032 mTERF domain-containing protein, mitochondrial	SPBC28F2.12/6e-10/---	PTHR13068/2.7E-66/--	NA
Unigene13808_All	1101	-	-	-	-	-	-	-	-	-	-	-	-	0.34	0	-0.715568	0.617743	0.79401	*	-	-	-	-	-	-	1.35	0	-2.39579	0.163236	0.372438	*	1.04	0	-1.44086	0.364802	0.644983	*	gi|475539387|gb|EMT09406.1|/3.2697e-77/hypothetical protein F775_00176 [Aegilops tauschii]	gi|669026884|emb|HG670306.1|/2e-23/Triticum aestivum chromosome 3B, genomic scaffold, cultivar Chinese Spring	NA	sita:101753384/2e-65/uncharacterized LOC101753384; K15032 mTERF domain-containing protein, mitochondrial	NA	PTHR13068/6.0E-36/--	NA
CL19839.Contig2_All	1760	116.13	103.29	0.408709	0.158216	0.364077	*	147.15	110.83	-0.564118	0.0823657	0.222044	*	108.66	114.58	0.187648	0.734798	0.862627	*	60.9	156.03	0.58435	0.086519	0.235772	*	77.26	80.08	-0.000890096	0.997814	0.999698	*	108.62	87.38	-0.247082	0.508604	0.763933	*	gi|326523403|dbj|BAJ88742.1|/0/predicted protein, partial [Hordeum vulgare subsp. vulgare]	gi|960468704|ref|XM_003568432.3|/0.0/PREDICTED: Brachypodium distachyon uncharacterized LOC100843561 (LOC100843561), mRNA	sp|Q9LK03|PERK2_ARATH/9e-17/Proline-rich receptor-like protein kinase PERK2 OS=Arabidopsis thaliana GN=PERK2 PE=2 SV=3	bdi:100843561/0.0/uncharacterized LOC100843561; K15032 mTERF domain-containing protein, mitochondrial	Cgl1939/2e-11/---	PF02536/3.3E-91/mTERF	biological_process:GO:0042794//rRNA transcription from plastid promoter;GO:0006355//regulation of transcription, DNA-templated;GO:0008380//RNA splicing;GO:0009793//embryo development ending in seed dormancy;cellular_component:GO:0009536//plastid;GO:0005739//mitochondrion;molecular_function:GO:0003690//double-stranded DNA binding;
Unigene59084_All	1879	73.05	41.61	-0.270279	0.612169	0.804994	*	99.28	44.18	-1.3379	0.00191674	0.010829	Down	46.59	35.05	-0.446722	0.363097	0.628741	*	13.92	48.91	1.00958	0.0317778	0.111591	*	39.99	12.65	-1.6596	0.00477048	0.0247434	Down	26.47	20.13	-0.38832	0.502668	0.759234	*	gi|357142785|ref|XP_003572693.1|/0/PREDICTED: uncharacterized protein LOC100829312 [Brachypodium distachyon] &gt;gi|944064632|gb|KQK00223.1| hypothetical protein BRADI_3g48010 [Brachypodium distachyon]	gi|721665208|ref|XM_003572645.2|/0.0/PREDICTED: Brachypodium distachyon uncharacterized LOC100829312 (LOC100829312), mRNA	NA	bdi:100829312/0.0/uncharacterized LOC100829312; K15032 mTERF domain-containing protein, mitochondrial	NA	SM00733/0.73/Mitochondrial termination factor repeats	biological_process:GO:0006355//regulation of transcription, DNA-templated;GO:0009651//response to salt stress;GO:0009658//chloroplast organization;GO:0009737//response to abscisic acid;cellular_component:GO:0005739//mitochondrion;molecular_function:GO:0003690//double-stranded DNA binding;
Unigene35637_All	1438	8.05	6.34	0.307832	0.726002	0.846513	*	6	7.32	0.145353	0.846862	0.916407	*	5.46	5.82	0.093878	0.920911	0.968761	*	6.26	8.82	-0.334192	0.657847	0.795858	*	6.75	10.04	0.480869	0.500397	0.730421	*	6.51	6.63	0.110103	0.886175	0.949509	*	gi|474394565|gb|EMS65593.1|/4.79125e-136/hypothetical protein TRIUR3_06344 [Triticum urartu]	gi|151419815|dbj|AK251167.1|/1e-68/Hordeum vulgare subsp. vulgare cDNA clone: FLbaf108l19, mRNA sequence	sp|Q9SN46|LRX5_ARATH/5e-15/Leucine-rich repeat extensin-like protein 5 OS=Arabidopsis thaliana GN=LRX5 PE=2 SV=2	bdi:100842672/2e-129/uncharacterized LOC100842672; K15032 mTERF domain-containing protein, mitochondrial	SPBC28F2.12/3e-13/---	SM00733/570.0/Mitochondrial termination factor repeats	NA
Unigene4395_All	-	-	-	-	-	-	-	-	-	-	-	-	-	-	-	-	-	-	-	-	-	-	-	-	-	-	-	-	-	-	-	-	-	-	-	-	-	-	-	-	-	-	-	-
Unigene6195_All	1412	0	1.22	1.86681	0.255724	0.500098	*	0	1.06	1.85981	0.26275	0.494032	*	0	3.48	3.79575	0.0221262	0.0892316	*	0	1.66	2.21926	0.217539	0.442828	*	0	2.42	3.25268	0.0504499	0.161043	*	0	0.91	1.55132	0.334265	0.615504	*	gi|473808748|gb|EMS46757.1|/3.45201e-139/hypothetical protein TRIUR3_07925 [Triticum urartu]	gi|151419815|dbj|AK251167.1|/6e-64/Hordeum vulgare subsp. vulgare cDNA clone: FLbaf108l19, mRNA sequence	sp|Q9LK03|PERK2_ARATH/8e-14/Proline-rich receptor-like protein kinase PERK2 OS=Arabidopsis thaliana GN=PERK2 PE=2 SV=3	bdi:100823987/3e-135/uncharacterized LOC100823987; K15032 mTERF domain-containing protein, mitochondrial	Rv3876/6e-08/---	PTHR13068:SF9/9.6E-132/--	NA
Unigene33431_All	1676	10.07	10.2	0.67223	0.504449	0.74108	*	5.2	10.36	0.761307	0.388103	0.626071	*	8.45	9.75	0.144547	0.871146	0.938609	*	3.97	10.85	0.626251	0.42485	0.658618	*	7.82	17.93	1.10725	0.105746	0.27721	*	9.16	8.69	-0.0275601	0.969428	0.997719	*	gi|474394565|gb|EMS65593.1|/1.18039e-136/hypothetical protein TRIUR3_06344 [Triticum urartu]	gi|669026884|emb|HG670306.1|/2e-54/Triticum aestivum chromosome 3B, genomic scaffold, cultivar Chinese Spring	sp|Q9FPQ6|GP1_CHLRE/2e-14/Vegetative cell wall protein gp1 OS=Chlamydomonas reinhardtii GN=GP1 PE=1 SV=1	bdi:100827317/2e-133/uncharacterized LOC100827317; K15032 mTERF domain-containing protein, mitochondrial	Rv3876/2e-10/---	PTHR13068:SF9/2.7E-130/--	NA
CL9549.Contig6_All	1408	14.03	0.99	-2.85884	0.00992741	0.0430539	Down	14.29	0.68	-3.96334	0.000137095	0.00114729	Down	26.56	0.62	-4.6291	1.15923e-05	0.000170094	Down	9.68	2.73	-2.2961	0.0155789	0.0639435	*	18.05	1.39	-3.4223	0.000337744	0.00270112	Down	14.37	0.65	-3.84934	0.000178018	0.00180419	Down	gi|357133763|ref|XP_003568493.1|/3.99122e-111/PREDICTED: uncharacterized protein LOC100821303 [Brachypodium distachyon] &gt;gi|944070857|gb|KQK06341.1| hypothetical protein BRADI_2g25837 [Brachypodium distachyon]	gi|960468705|ref|XM_003568445.3|/3e-44/PREDICTED: Brachypodium distachyon uncharacterized LOC100821303 (LOC100821303), mRNA	sp|Q9LK03|PERK2_ARATH/7e-10/Proline-rich receptor-like protein kinase PERK2 OS=Arabidopsis thaliana GN=PERK2 PE=2 SV=3	bdi:100821303/7e-112/uncharacterized LOC100821303; K15032 mTERF domain-containing protein, mitochondrial	SPBC28F2.12/1e-06/---	PTHR13068/1.4E-54/--	NA
Unigene14167_All	1115	11.53	8.36	0.149908	0.823443	0.910666	*	5.83	14.64	1.07614	0.123622	0.298694	*	6	5.26	-0.142114	0.877744	0.942629	*	1.85	6.46	0.928547	0.365575	0.611895	*	9.78	11.03	0.109628	0.85679	0.926533	*	4.8	7.59	0.612022	0.446706	0.723168	*	gi|473889019|gb|EMS48432.1|/2.43246e-102/hypothetical protein TRIUR3_02203 [Triticum urartu]	gi|960474812|ref|XM_003574927.3|/1e-58/PREDICTED: Brachypodium distachyon uncharacterized LOC100840237 (LOC100840237), mRNA	NA	bdi:100827317/2e-96/uncharacterized LOC100827317; K15032 mTERF domain-containing protein, mitochondrial	NA	PTHR13068:SF9/1.2E-100/--	NA
Unigene85_All	610	1.23	0	-1.24256	0.424828	0.6722	*	1.42	0	-2.21646	0.184949	0.39463	*	2.14	0	-3.09287	0.072472	0.219166	*	0.63	0	-1.96079	0.27392	0.510744	*	3.4	0	-3.83062	0.0168495	0.0686877	*	3.1	0	-3.4746	0.0284555	0.116545	*	gi|357133763|ref|XP_003568493.1|/5.41116e-59/PREDICTED: uncharacterized protein LOC100821303 [Brachypodium distachyon] &gt;gi|944070857|gb|KQK06341.1| hypothetical protein BRADI_2g25837 [Brachypodium distachyon]	gi|960468705|ref|XM_003568445.3|/5e-50/PREDICTED: Brachypodium distachyon uncharacterized LOC100821303 (LOC100821303), mRNA	sp|Q9LK03|PERK2_ARATH/2e-12/Proline-rich receptor-like protein kinase PERK2 OS=Arabidopsis thaliana GN=PERK2 PE=2 SV=3	bdi:100821303/1e-59/uncharacterized LOC100821303; K15032 mTERF domain-containing protein, mitochondrial	SPBC28F2.12/1e-10/---	PF02536/9.1E-6/mTERF	cellular_component:GO:0005739//mitochondrion;
CL8456.Contig6_All	1960	14.49	12.2	0.307079	0.690221	0.822864	*	20.32	10.1	-1.10228	0.0758637	0.208266	*	12.27	12.38	0.00714957	0.991927	0.99647	*	5.04	17.4	0.711672	0.561624	0.759235	*	13.22	22.78	0.717057	0.158223	0.366613	*	14.12	16.23	0.189092	0.805077	0.908184	*	gi|326488471|dbj|BAJ93904.1|/0/predicted protein [Hordeum vulgare subsp. vulgare]	gi|241986373|dbj|AK333634.1|/0.0/Triticum aestivum cDNA, clone: WT006_P10, cultivar: Chinese Spring	sp|Q9FPQ6|GP1_CHLRE/2e-17/Vegetative cell wall protein gp1 OS=Chlamydomonas reinhardtii GN=GP1 PE=1 SV=1	bdi:100825825/0.0/uncharacterized LOC100825825; K15032 mTERF domain-containing protein, mitochondrial	SPBC28F2.12/5e-14/---	PTHR13068/0.0/--	biological_process:GO:0006355//regulation of transcription, DNA-templated;cellular_component:GO:0005739//mitochondrion;molecular_function:GO:0003690//double-stranded DNA binding;
CL7519.Contig3_All	1024	5.74	0.94	-1.72321	0.143061	0.339505	*	5.22	1.05	-2.17185	0.0542016	0.161583	*	4.92	1.08	-1.90709	0.112582	0.301346	*	2.15	0.83	-1.82935	0.173652	0.382339	*	6.8	5.13	-0.400734	0.632707	0.784033	*	8.18	3.79	-1.03805	0.24534	0.519119	*	gi|721616845|ref|XP_010227836.1|/2.71198e-81/PREDICTED: uncharacterized protein LOC100837156 [Brachypodium distachyon] &gt;gi|721616848|ref|XP_010227837.1| PREDICTED: uncharacterized protein LOC100837156 [Brachypodium distachyon] &gt;gi|944083545|gb|KQK18897.1| hypothetical protein BRADI_1g45330 [Brachypodium distachyon]	gi|960450617|ref|XM_010229535.2|/1e-58/PREDICTED: Brachypodium distachyon uncharacterized LOC100837156 (LOC100837156), transcript variant X2, mRNA	NA	bdi:100837156/5e-82/uncharacterized LOC100837156; K15032 mTERF domain-containing protein, mitochondrial	NA	PTHR13068/2.4E-92/--	NA
Unigene4582_All	1079	6.12	2.86	-0.486706	0.659031	0.806734	*	3.58	3.5	-0.210991	0.838016	0.910938	*	3.86	1.39	-1.25536	0.271243	0.533954	*	1.85	4.39	0.449698	0.665346	0.800679	*	2.4	10.3	1.93439	0.0302954	0.10881	*	5.81	7	0.202859	0.80596	0.908687	*	gi|475456073|gb|EMT01853.1|/4.6975e-71/hypothetical protein F775_21322 [Aegilops tauschii]	gi|669026884|emb|HG670306.1|/6e-48/Triticum aestivum chromosome 3B, genomic scaffold, cultivar Chinese Spring	NA	bdi:100842672/2e-63/uncharacterized LOC100842672; K15032 mTERF domain-containing protein, mitochondrial	NA	PF02536/2.4E-10/mTERF	NA
Unigene8028_All	1514	9.95	4.23	-0.667518	0.527218	0.754334	*	5.3	3.17	-0.825245	0.405966	0.644675	*	7.27	0.93	-2.23843	0.0871723	0.250771	*	6.23	5.11	-0.904348	0.320674	0.564636	*	8.18	5.55	-0.575101	0.469092	0.700101	*	5.5	8.01	0.573561	0.537214	0.788428	*	gi|474394565|gb|EMS65593.1|/4.80018e-142/hypothetical protein TRIUR3_06344 [Triticum urartu]	gi|669026884|emb|HG670306.1|/1e-86/Triticum aestivum chromosome 3B, genomic scaffold, cultivar Chinese Spring	sp|Q9LK03|PERK2_ARATH/3e-20/Proline-rich receptor-like protein kinase PERK2 OS=Arabidopsis thaliana GN=PERK2 PE=2 SV=3	bdi:100827317/2e-133/uncharacterized LOC100827317; K15032 mTERF domain-containing protein, mitochondrial	Rv3876/9e-13/---	PTHR13068/2.9E-142/--	NA
Unigene23575_All	1463	3.98	9.42	1.78634	0.0812035	0.225444	*	1.47	7.01	1.97031	0.103497	0.261851	*	1.35	6.74	2.13628	0.0352802	0.127994	*	0.61	8.01	2.50267	0.0433175	0.141259	*	1.03	3.46	1.42382	0.267237	0.514637	*	2.06	6.44	1.54098	0.0947894	0.281789	*	gi|474394565|gb|EMS65593.1|/1.37853e-138/hypothetical protein TRIUR3_06344 [Triticum urartu]	gi|241990176|dbj|AK330518.1|/3e-69/Triticum aestivum cDNA, clone: SET4_K09, cultivar: Chinese Spring	sp|Q9FPQ6|GP1_CHLRE/8e-19/Vegetative cell wall protein gp1 OS=Chlamydomonas reinhardtii GN=GP1 PE=1 SV=1	bdi:100821443/2e-129/uncharacterized LOC100821443; K15032 mTERF domain-containing protein, mitochondrial	SPBC28F2.12/6e-17/---	PF02536/1.4E-16/mTERF	NA
Unigene81847_All	232	-	-	-	-	-	-	-	-	-	-	-	-	-	-	-	-	-	-	-	-	-	-	-	-	0.33	0	-0.739682	0.599541	0.768218	*	0	0.36	0.661548	0.614274	0.789718	*	gi|475565794|gb|EMT14870.1|/8.61266e-31/hypothetical protein F775_04645 [Aegilops tauschii]	NA	NA	NA	NA	PF02536/1.4E-5/mTERF	NA
CL912.Contig30_All	1240	18.14	35.61	1.49439	0.00189303	0.0109065	Up	24.08	40.44	0.611542	0.147483	0.337406	*	26.1	21.67	-0.255615	0.667844	0.816238	*	12.54	29.83	0.419403	0.440207	0.674444	*	24.74	23.85	-0.068678	0.902854	0.953032	*	30.79	26.06	-0.166188	0.732252	0.86961	*	gi|475549966|gb|EMT11362.1|/7.5902e-140/hypothetical protein F775_12824 [Aegilops tauschii]	gi|151420501|dbj|AK251853.1|/1e-170/Hordeum vulgare subsp. vulgare cDNA clone: FLbaf133i20, mRNA sequence	sp|Q9LK03|PERK2_ARATH/6e-20/Proline-rich receptor-like protein kinase PERK2 OS=Arabidopsis thaliana GN=PERK2 PE=2 SV=3	bdi:104581607/2e-136/uncharacterized LOC104581607; K15032 mTERF domain-containing protein, mitochondrial	SPBC28F2.12/6e-14/---	PTHR13068/1.2E-142/--	biological_process:GO:0006355//regulation of transcription, DNA-templated;cellular_component:GO:0005739//mitochondrion;molecular_function:GO:0003690//double-stranded DNA binding;
Unigene21633_All	987	1.23	3.31	1.62478	0.279349	0.532249	*	0.29	0.72	0.311048	0.850289	0.918034	*	0.34	0.31	0.0455992	0.978942	0.992391	*	1.99	4.14	0.285367	0.861578	0.931081	*	0	1.42	1.7587	0.298274	0.551154	*	0	0.61	1.22262	0.428464	0.709224	*	gi|475456073|gb|EMT01853.1|/2.20117e-109/hypothetical protein F775_21322 [Aegilops tauschii]	gi|960482024|ref|XM_003570656.3|/9e-53/PREDICTED: Brachypodium distachyon uncharacterized LOC100823987 (LOC100823987), mRNA	NA	bdi:100823987/4e-100/uncharacterized LOC100823987; K15032 mTERF domain-containing protein, mitochondrial	NA	SM00733/0.11/Mitochondrial termination factor repeats	NA
CL912.Contig18_All	1485	5.3	2.16	-0.637195	0.516491	0.750602	*	3.16	1.37	-0.9564	0.454106	0.692307	*	4.64	2.01	-0.875865	0.482561	0.73123	*	0.91	5.77	1.73813	0.130715	0.314751	*	2.72	8.35	1.42903	0.124915	0.310552	*	2.42	5.18	0.933743	0.433128	0.714054	*	gi|474394565|gb|EMS65593.1|/8.24287e-139/hypothetical protein TRIUR3_06344 [Triticum urartu]	gi|669026884|emb|HG670306.1|/3e-53/Triticum aestivum chromosome 3B, genomic scaffold, cultivar Chinese Spring	sp|Q9LK03|PERK2_ARATH/7e-21/Proline-rich receptor-like protein kinase PERK2 OS=Arabidopsis thaliana GN=PERK2 PE=2 SV=3	bdi:100842672/2e-135/uncharacterized LOC100842672; K15032 mTERF domain-containing protein, mitochondrial	SPBC28F2.12/6e-16/---	SM00733/810.0/Mitochondrial termination factor repeats	NA
CL2031.Contig1_All	1022	0.38	3.75	2.93641	0.0324648	0.111477	*	7.34	2.15	-1.58606	0.170399	0.374668	*	2.7	0.93	-1.09827	0.41307	0.679987	*	2.84	3.25	-0.453198	0.730046	0.846363	*	7.78	8.22	0.0402159	0.957822	0.990107	*	4.74	10.07	1.06012	0.155061	0.393589	*	gi|326491027|dbj|BAK05613.1|/2.18788e-131/predicted protein [Hordeum vulgare subsp. vulgare]	gi|960458560|ref|XM_003564013.3|/1e-122/PREDICTED: Brachypodium distachyon uncharacterized LOC100838072 (LOC100838072), transcript variant X2, mRNA	sp|Q9SN46|LRX5_ARATH/3e-08/Leucine-rich repeat extensin-like protein 5 OS=Arabidopsis thaliana GN=LRX5 PE=2 SV=2	bdi:100838072/3e-123/uncharacterized LOC100838072; K15032 mTERF domain-containing protein, mitochondrial	NA	SM00733/430.0/Mitochondrial termination factor repeats	biological_process:GO:0006355//regulation of transcription, DNA-templated;cellular_component:GO:0005739//mitochondrion;molecular_function:GO:0003690//double-stranded DNA binding;
CL912.Contig22_All	1247	0	2.82	3.66391	0.0205256	0.0772858	*	0	2.09	2.99631	0.0669141	0.189565	*	0	4.33	3.98145	0.0152556	0.066794	*	0	2.01	2.8186	0.110305	0.280937	*	0.33	5.13	3.08327	0.0207746	0.0811041	*	0.69	3.83	1.94431	0.141857	0.369568	*	gi|473896851|gb|EMS49009.1|/1.01696e-124/hypothetical protein TRIUR3_02135 [Triticum urartu]	gi|669026884|emb|HG670306.1|/3e-47/Triticum aestivum chromosome 3B, genomic scaffold, cultivar Chinese Spring	sp|Q9FPQ6|GP1_CHLRE/3e-10/Vegetative cell wall protein gp1 OS=Chlamydomonas reinhardtii GN=GP1 PE=1 SV=1	bdi:100827317/2e-122/uncharacterized LOC100827317; K15032 mTERF domain-containing protein, mitochondrial	SPBC28F2.12/7e-08/---	PTHR13068/5.7E-55/--	NA
Unigene27024_All	1050	5.26	0.92	-1.37439	0.359069	0.616759	*	0.34	2.38	1.90979	0.210471	0.430182	*	2.66	3.47	-0.0100664	0.994585	0.997358	*	2.51	4.39	0.0883849	0.936226	0.966988	*	2.7	5.61	0.827832	0.470366	0.701404	*	4.82	2.83	-0.692486	0.57522	0.789718	*	gi|475600738|gb|EMT24622.1|/1.86886e-101/hypothetical protein F775_14574 [Aegilops tauschii]	gi|960451459|ref|XM_010230122.2|/8e-44/PREDICTED: Brachypodium distachyon uncharacterized LOC100828826 (LOC100828826), mRNA	sp|Q84ZL0|FH5_ORYSJ/2e-11/Formin-like protein 5 OS=Oryza sativa subsp. japonica GN=FH5 PE=2 SV=2	bdi:100828826/3e-96/uncharacterized LOC100828826; K15032 mTERF domain-containing protein, mitochondrial	SPBC28F2.12/6e-10/---	SM00733/0.065/Mitochondrial termination factor repeats	NA
Unigene12008_All	791	0.7	4.72	2.24697	0.125123	0.308157	*	0.68	1.77	0.884762	0.562213	0.777901	*	0	2.47	3.05529	0.0786041	0.233227	*	0.55	6.1	2.00023	0.137515	0.325613	*	0	5.45	4.39697	0.00445241	0.0233827	Up	0.68	9.42	3.17612	0.00546513	0.0316039	Up	gi|474394564|gb|EMS65592.1|/1.9491e-88/hypothetical protein TRIUR3_06343 [Triticum urartu]	gi|960484057|ref|XM_003577788.3|/2e-43/PREDICTED: Brachypodium distachyon uncharacterized LOC100827317 (LOC100827317), mRNA	NA	bdi:104581607/5e-86/uncharacterized LOC104581607; K15032 mTERF domain-containing protein, mitochondrial	NA	PF02536/7.9E-15/mTERF	NA
Unigene16920_All	1031	9.28	8.32	0.463661	0.512173	0.746606	*	5.56	11.17	0.783239	0.285187	0.523807	*	4.54	4.64	-0.00288426	0.997625	0.999002	*	4.02	13.28	0.906375	0.26433	0.502504	*	8.12	14.78	0.785134	0.249069	0.489339	*	9.94	11.83	0.28327	0.669413	0.828801	*	gi|475372970|gb|EMT00571.1|/5.63506e-111/hypothetical protein F775_31972 [Aegilops tauschii]	gi|241986001|dbj|AK333262.1|/8e-47/Triticum aestivum cDNA, clone: WT006_A15, cultivar: Chinese Spring	NA	bdi:100842672/3e-102/uncharacterized LOC100842672; K15032 mTERF domain-containing protein, mitochondrial	NA	PTHR13068/4.2E-101/--	NA
CL2597.Contig1_All	1159	15.28	5.2	-0.874238	0.233258	0.469878	*	9.88	3.51	-1.55631	0.0712811	0.198956	*	9.8	1.01	-2.82551	0.00848704	0.0419256	Down	2.42	4.9	0.133221	0.916496	0.958648	*	13.54	5.58	-1.28146	0.105744	0.27721	*	17.76	8	-1.03969	0.105869	0.304541	*	gi|475416551|gb|EMT00995.1|/2.85309e-103/hypothetical protein F775_15792 [Aegilops tauschii]	gi|955708523|ref|XM_004953649.3|/2e-11/PREDICTED: Setaria italica uncharacterized LOC101755588 (LOC101755588), mRNA	sp|Q9LK03|PERK2_ARATH/4e-14/Proline-rich receptor-like protein kinase PERK2 OS=Arabidopsis thaliana GN=PERK2 PE=2 SV=3	sita:101767648/1e-93/uncharacterized LOC101767648; K15032 mTERF domain-containing protein, mitochondrial	SPBC28F2.12/2e-07/---	PF02536/1.9E-19/mTERF	NA
Unigene5592_All	1484	3.86	2.49	-0.013049	0.992381	0.995713	*	1.11	4.14	1.62576	0.222727	0.447944	*	3.4	2.02	-0.631405	0.566792	0.79401	*	0.33	2.37	1.65477	0.291182	0.530141	*	3.38	4.16	0.211169	0.824582	0.908116	*	2.36	6.61	1.21243	0.289851	0.577349	*	gi|474394565|gb|EMS65593.1|/5.17499e-133/hypothetical protein TRIUR3_06344 [Triticum urartu]	gi|960482024|ref|XM_003570656.3|/1e-49/PREDICTED: Brachypodium distachyon uncharacterized LOC100823987 (LOC100823987), mRNA	sp|P13983|EXTN_TOBAC/4e-11/Extensin OS=Nicotiana tabacum GN=HRGPNT3 PE=2 SV=1	bdi:100842672/3e-129/uncharacterized LOC100842672; K15032 mTERF domain-containing protein, mitochondrial	YDL140c/1e-08/---	PF02536/1.3E-21/mTERF	NA
CL912.Contig14_All	815	2.89	0.9	-0.855191	0.555126	0.779532	*	5.61	0.33	-3.06432	0.0236847	0.0849244	*	6.47	0.62	-2.66595	0.0353546	0.128225	*	2.87	0.41	-2.49479	0.118942	0.296526	*	3.04	1.7	-0.729662	0.555436	0.768218	*	3.38	0.65	-1.84626	0.154346	0.392504	*	gi|473808748|gb|EMS46757.1|/7.57287e-59/hypothetical protein TRIUR3_07925 [Triticum urartu]	gi|960484858|ref|XM_010239468.2|/2e-43/PREDICTED: Brachypodium distachyon uncharacterized LOC100842672 (LOC100842672), mRNA	NA	bdi:100842672/1e-58/uncharacterized LOC100842672; K15032 mTERF domain-containing protein, mitochondrial	NA	PTHR13068/5.2E-58/--	NA
Unigene36503_All	878	2.25	2.69	0.773986	0.509381	0.743865	*	2.6	1.02	-1.20987	0.354345	0.599467	*	5.05	0	-4.3309	0.00684558	0.0352673	Down	0.28	4.03	2.14584	0.158167	0.359185	*	3.72	2.73	-0.431487	0.670204	0.811704	*	2.74	3.91	0.33087	0.804373	0.907785	*	gi|473896849|gb|EMS49007.1|/6.53502e-91/hypothetical protein TRIUR3_02130 [Triticum urartu]	gi|241990176|dbj|AK330518.1|/3e-83/Triticum aestivum cDNA, clone: SET4_K09, cultivar: Chinese Spring	sp|P18616|NRPB1_ARATH/4e-13/DNA-directed RNA polymerase II subunit 1 OS=Arabidopsis thaliana GN=NRPB1 PE=1 SV=3	bdi:100823987/3e-83/uncharacterized LOC100823987; K15032 mTERF domain-containing protein, mitochondrial	SPBC28F2.12/6e-12/---	PF02536/1.2E-7/mTERF	NA
CL7489.Contig1_All	1493	15.01	5.08	-0.995562	0.243809	0.4842	*	55.56	4.11	-3.7225	5.12479e-08	1.13251e-06	Down	13.62	3.03	-1.88856	0.0503076	0.167301	*	4.83	11.03	0.544648	0.557041	0.759235	*	19.67	12.37	-0.678968	0.312933	0.56297	*	24.17	21.46	-0.160777	0.738172	0.872497	*	gi|475572997|gb|EMT16630.1|/0/hypothetical protein F775_07675 [Aegilops tauschii]	gi|937937345|dbj|AP014967.1|/8e-54/Oryza sativa Japonica Group DNA, chromosome 11, cultivar: Nipponbare, complete sequence	sp|Q9FPQ6|GP1_CHLRE/8e-27/Vegetative cell wall protein gp1 OS=Chlamydomonas reinhardtii GN=GP1 PE=1 SV=1	dosa:Os11t0206200-01/6e-115/Os11g0206200; Mitochodrial transcription termination factor-related family protein.; K15032 mTERF domain-containing protein, mitochondrial	YPO2725/3e-17/---	PF02536/4.2E-26/mTERF	cellular_component:GO:0005739//mitochondrion;
Unigene21379_All	1576	17.67	20.04	0.734735	0.180336	0.397182	*	8.4	34.83	1.85483	0.00117285	0.00717427	Up	14.56	24.62	0.801911	0.24487	0.499388	*	8.36	33.88	1.20175	0.0848762	0.232742	*	11.8	22.24	0.849251	0.121126	0.3038	*	13.58	23.26	0.779716	0.175383	0.420961	*	gi|326514702|dbj|BAJ99712.1|/8.79666e-179/predicted protein [Hordeum vulgare subsp. vulgare]	gi|960458556|ref|XM_003564011.3|/0.0/PREDICTED: Brachypodium distachyon uncharacterized LOC100837461 (LOC100837461), mRNA	sp|Q9FPQ6|GP1_CHLRE/1e-26/Vegetative cell wall protein gp1 OS=Chlamydomonas reinhardtii GN=GP1 PE=1 SV=1	bdi:100837461/6e-166/uncharacterized LOC100837461; K15032 mTERF domain-containing protein, mitochondrial	Rv3876/9e-19/---	SM00733/3.0/Mitochondrial termination factor repeats	biological_process:GO:0006355//regulation of transcription, DNA-templated;cellular_component:GO:0005739//mitochondrion;molecular_function:GO:0003690//double-stranded DNA binding;
Unigene29556_All	1672	11.62	13.39	0.797306	0.200537	0.428745	*	10.8	16.51	0.544777	0.428007	0.668188	*	10.21	13.39	0.383735	0.620013	0.79401	*	6.28	14.4	0.345849	0.656834	0.794976	*	6.46	9.83	0.573581	0.464573	0.695966	*	12.99	14.59	0.245717	0.720995	0.863829	*	gi|944055835|gb|KQJ91473.1|/6.44664e-143/hypothetical protein BRADI_4g37917 [Brachypodium distachyon]	gi|960484067|ref|XM_003576788.3|/0.0/PREDICTED: Brachypodium distachyon uncharacterized LOC100838727 (LOC100838727), mRNA	sp|Q9FYP9|IMA2_ORYSJ/2e-06/Importin subunit alpha-2 OS=Oryza sativa subsp. japonica GN=Os01g0158000 PE=2 SV=1	bdi:100838727/1e-143/uncharacterized LOC100838727; K15032 mTERF domain-containing protein, mitochondrial	NA	PTHR13068/2.0E-135/--	biological_process:GO:0006355//regulation of transcription, DNA-templated;cellular_component:GO:0005739//mitochondrion;molecular_function:GO:0003690//double-stranded DNA binding;
CL21458.Contig8_All	1030	11.35	4.67	-0.669419	0.409678	0.660599	*	4.3	5.96	0.281541	0.755536	0.862317	*	5.19	4.33	-0.317535	0.7369	0.864003	*	6.26	7.95	-0.455481	0.545256	0.753299	*	10.49	9.25	-0.211091	0.738874	0.85904	*	10.2	8.5	-0.243014	0.711313	0.856854	*	gi|326516482|dbj|BAJ92396.1|/4.2376e-58/predicted protein [Hordeum vulgare subsp. vulgare]	gi|960482024|ref|XM_003570656.3|/7e-38/PREDICTED: Brachypodium distachyon uncharacterized LOC100823987 (LOC100823987), mRNA	NA	bdi:100827317/5e-58/uncharacterized LOC100827317; K15032 mTERF domain-containing protein, mitochondrial	NA	PTHR13068:SF9/4.1E-53/--	biological_process:GO:0006355//regulation of transcription, DNA-templated;cellular_component:GO:0005739//mitochondrion;molecular_function:GO:0003690//double-stranded DNA binding;
CL16866.Contig2_All	1352	10.04	5.25	-0.277728	0.731257	0.849865	*	5.08	3.48	-0.566027	0.584838	0.777901	*	3.17	4.33	0.362571	0.737191	0.864206	*	3.45	5.27	-0.127228	0.894543	0.948768	*	12.97	13.4	0.0241187	0.972662	0.999698	*	15.04	16.43	0.0683587	0.926479	0.972402	*	gi|297605422|ref|NP_001057192.2|/3.76536e-111/Os06g0224900 [Oryza sativa Japonica Group] &gt;gi|51536070|dbj|BAD38196.1| mitochondrial transcription termination factor-like [Oryza sativa Japonica Group] &gt;gi|125554614|gb|EAZ00220.1| hypothetical protein OsI_22223 [Oryza sativa Indica Group] &gt;gi|125596551|gb|EAZ36331.1| hypothetical protein OsJ_20655 [Oryza sativa Japonica Group] &gt;gi|21568…	gi|937920774|dbj|AP014962.1|/2e-63/Oryza sativa Japonica Group DNA, chromosome 6, cultivar: Nipponbare, complete sequence	sp|Q9FPQ6|GP1_CHLRE/5e-20/Vegetative cell wall protein gp1 OS=Chlamydomonas reinhardtii GN=GP1 PE=1 SV=1	dosa:Os06t0224900-01/7e-112/Os06g0224900; Mitochodrial transcription termination factor-related family protein.; K15032 mTERF domain-containing protein, mitochondrial	YDL140c/2e-14/---	SM00733/9.0/Mitochondrial termination factor repeats	cellular_component:GO:0005739//mitochondrion;
Unigene18782_All	565	0.38	0	-0.563128	0.653474	0.806734	*	0.37	0	-0.592325	0.641478	0.777901	*	-	-	-	-	-	-	0.94	0	-2.39752	0.182643	0.393486	*	-	-	-	-	-	-	-	-	-	-	-	-	gi|474397520|gb|EMS65798.1|/8.52205e-58/hypothetical protein TRIUR3_17744 [Triticum urartu]	gi|241990176|dbj|AK330518.1|/2e-70/Triticum aestivum cDNA, clone: SET4_K09, cultivar: Chinese Spring	sp|Q9FPQ6|GP1_CHLRE/5e-11/Vegetative cell wall protein gp1 OS=Chlamydomonas reinhardtii GN=GP1 PE=1 SV=1	bdi:100828826/4e-54/uncharacterized LOC100828826; K15032 mTERF domain-containing protein, mitochondrial	YDL140c/1e-07/---	PF02536/6.7E-7/mTERF	NA
Unigene29355_All	686	3.74	0.96	-1.22013	0.33631	0.590344	*	3.16	2.43	-0.323108	0.776645	0.875233	*	2.3	1.7	-0.415452	0.762712	0.880197	*	1.93	4.45	0.414295	0.780781	0.879912	*	1.35	0.69	-0.750929	0.623714	0.776894	*	2.72	3	0.178643	0.862964	0.936917	*	gi|944055835|gb|KQJ91473.1|/3.17894e-99/hypothetical protein BRADI_4g37917 [Brachypodium distachyon]	gi|960484067|ref|XM_003576788.3|/0.0/PREDICTED: Brachypodium distachyon uncharacterized LOC100838727 (LOC100838727), mRNA	NA	bdi:100838727/6e-100/uncharacterized LOC100838727; K15032 mTERF domain-containing protein, mitochondrial	NA	SM00733/2.5E-4/Mitochondrial termination factor repeats	NA
Unigene4531_All	1149	7.2	0.95	-2.06025	0.0675208	0.196083	*	12.07	3.79	-1.6683	0.0295899	0.101233	*	5.88	4.27	-0.297613	0.736863	0.863978	*	2.12	3.97	0.11612	0.908464	0.953882	*	8.79	7.61	-0.257398	0.730507	0.854115	*	7.86	6.91	-0.192988	0.815606	0.912329	*	gi|475456073|gb|EMT01853.1|/2.36191e-116/hypothetical protein F775_21322 [Aegilops tauschii]	gi|669026884|emb|HG670306.1|/4e-49/Triticum aestivum chromosome 3B, genomic scaffold, cultivar Chinese Spring	sp|Q9LK03|PERK2_ARATH/6e-09/Proline-rich receptor-like protein kinase PERK2 OS=Arabidopsis thaliana GN=PERK2 PE=2 SV=3	bdi:100842672/9e-107/uncharacterized LOC100842672; K15032 mTERF domain-containing protein, mitochondrial	SPBC28F2.12/7e-07/---	PF02536/1.0E-24/mTERF	NA
CL8456.Contig4_All	1916	16.83	8.8	-0.349454	0.599476	0.802087	*	16.55	13.65	-0.475959	0.456963	0.695151	*	9.43	7.65	-0.366937	0.677941	0.823293	*	7.44	16.33	0.298653	0.783934	0.882248	*	16.91	13.2	-0.412853	0.548872	0.768218	*	14.76	14.06	-0.0576005	0.928107	0.973316	*	gi|326488471|dbj|BAJ93904.1|/0/predicted protein [Hordeum vulgare subsp. vulgare]	gi|241986373|dbj|AK333634.1|/0.0/Triticum aestivum cDNA, clone: WT006_P10, cultivar: Chinese Spring	sp|Q9FPQ6|GP1_CHLRE/6e-17/Vegetative cell wall protein gp1 OS=Chlamydomonas reinhardtii GN=GP1 PE=1 SV=1	bdi:100825825/0.0/uncharacterized LOC100825825; K15032 mTERF domain-containing protein, mitochondrial	SPBC28F2.12/8e-14/---	PTHR13068/0.0/--	biological_process:GO:0006355//regulation of transcription, DNA-templated;cellular_component:GO:0005739//mitochondrion;molecular_function:GO:0003690//double-stranded DNA binding;
CL21458.Contig6_All	1193	5.3	4.02	0.17082	0.846388	0.924067	*	1.42	4.22	1.32425	0.267523	0.499548	*	2.34	4.79	0.899584	0.392563	0.657541	*	0	4.44	3.7358	0.0263105	0.0966174	*	5.38	6.5	0.211095	0.791314	0.891073	*	2.03	3.2	0.450421	0.711563	0.857004	*	gi|473808748|gb|EMS46757.1|/1.19089e-134/hypothetical protein TRIUR3_07925 [Triticum urartu]	gi|241990176|dbj|AK330518.1|/4e-86/Triticum aestivum cDNA, clone: SET4_K09, cultivar: Chinese Spring	sp|Q9FPQ6|GP1_CHLRE/6e-19/Vegetative cell wall protein gp1 OS=Chlamydomonas reinhardtii GN=GP1 PE=1 SV=1	bdi:100827317/2e-128/uncharacterized LOC100827317; K15032 mTERF domain-containing protein, mitochondrial	Rv3876/6e-12/---	SM00733/0.98/Mitochondrial termination factor repeats	NA
Unigene81364_All	313	0.35	0	-0.60269	0.638694	0.806734	*	0.64	0	-1.58053	0.333259	0.579584	*	-	-	-	-	-	-	-	-	-	-	-	-	0.33	0	-0.739682	0.599541	0.768218	*	0.34	0	-0.682264	0.607134	0.789718	*	gi|475539387|gb|EMT09406.1|/2.74679e-29/hypothetical protein F775_00176 [Aegilops tauschii]	gi|241986001|dbj|AK333262.1|/2e-07/Triticum aestivum cDNA, clone: WT006_A15, cultivar: Chinese Spring	NA	bdi:104581607/7e-28/uncharacterized LOC104581607; K15032 mTERF domain-containing protein, mitochondrial	NA	PTHR13068:SF9/2.8E-26/--	NA
Unigene6792_All	1649	14.69	6.19	-0.645676	0.355166	0.611907	*	9.83	7.79	-0.441025	0.581692	0.777901	*	11.79	11.45	-0.023521	0.971101	0.992244	*	6.04	9.75	-0.0496254	0.953831	0.974506	*	15.29	6.2	-1.29052	0.0495682	0.158824	*	18.82	11.02	-0.681216	0.24044	0.512209	*	gi|326510025|dbj|BAJ87229.1|/1.08119e-134/predicted protein [Hordeum vulgare subsp. vulgare]	gi|151419815|dbj|AK251167.1|/2e-61/Hordeum vulgare subsp. vulgare cDNA clone: FLbaf108l19, mRNA sequence	sp|Q9LK03|PERK2_ARATH/1e-09/Proline-rich receptor-like protein kinase PERK2 OS=Arabidopsis thaliana GN=PERK2 PE=2 SV=3	bdi:100823987/2e-130/uncharacterized LOC100823987; K15032 mTERF domain-containing protein, mitochondrial	RSc2303/3e-06/---	PF02536/1.6E-22/mTERF	NA
Unigene36615_All	1178	4.24	3.07	0.161971	0.874289	0.939763	*	3.87	13.93	1.55369	0.0405065	0.129206	*	3.88	9.05	1.19141	0.158544	0.381519	*	2.48	14.02	1.71772	0.0385902	0.129675	*	4.77	12.41	1.23292	0.191108	0.414634	*	11.06	7.24	-0.549545	0.540365	0.789718	*	gi|474399008|gb|EMS65898.1|/9.83645e-99/hypothetical protein TRIUR3_05466 [Triticum urartu]	gi|669026884|emb|HG670306.1|/2e-44/Triticum aestivum chromosome 3B, genomic scaffold, cultivar Chinese Spring	NA	bdi:100827317/1e-92/uncharacterized LOC100827317; K15032 mTERF domain-containing protein, mitochondrial	NA	PTHR13068/2.0E-44/--	NA
Unigene17409_All	692	4.56	0	-3.69328	0.0181357	0.0700852	*	4.58	1.38	-1.656	0.130985	0.310439	*	2.78	0.93	-1.02869	0.471762	0.725997	*	3.56	1.24	-1.82353	0.183635	0.395168	*	4.68	1.36	-1.59179	0.170201	0.381317	*	4.79	1.78	-1.28201	0.282198	0.568164	*	gi|475456073|gb|EMT01853.1|/5.88333e-69/hypothetical protein F775_21322 [Aegilops tauschii]	gi|151419699|dbj|AK251051.1|/1e-29/Hordeum vulgare subsp. vulgare cDNA clone: FLbaf99e03, mRNA sequence	NA	bdi:104581607/7e-69/uncharacterized LOC104581607; K15032 mTERF domain-containing protein, mitochondrial	NA	PTHR13068:SF9/7.4E-68/--	NA
CL912.Contig34_All	2324	10.06	5.37	-0.38779	0.637333	0.806734	*	9.35	12.29	0.319897	0.686378	0.812471	*	10.3	9.52	-0.153949	0.826434	0.91393	*	6.01	9.76	-0.155518	0.847972	0.92395	*	7.83	14.11	0.781931	0.25171	0.492813	*	9.6	4.87	-0.942797	0.233185	0.501168	*	gi|474399008|gb|EMS65898.1|/3.45477e-128/hypothetical protein TRIUR3_05466 [Triticum urartu]	gi|241990176|dbj|AK330518.1|/1e-78/Triticum aestivum cDNA, clone: SET4_K09, cultivar: Chinese Spring	sp|Q9FPQ6|GP1_CHLRE/1e-16/Vegetative cell wall protein gp1 OS=Chlamydomonas reinhardtii GN=GP1 PE=1 SV=1	bdi:100842672/3e-126/uncharacterized LOC100842672; K15032 mTERF domain-containing protein, mitochondrial	SPBC28F2.12/1e-10/---	PTHR13068:SF9/6.3E-60/--	biological_process:GO:0006355//regulation of transcription, DNA-templated;cellular_component:GO:0005739//mitochondrion;molecular_function:GO:0003690//double-stranded DNA binding;
CL8456.Contig1_All	1799	5.94	6.25	0.4662	0.720259	0.84274	*	8.7	8.39	-0.171643	0.867961	0.928985	*	7.67	5.79	-0.440125	0.673294	0.819722	*	2.07	11.08	1.46586	0.131973	0.316566	*	8.1	12.28	0.546557	0.400146	0.650717	*	13.88	9.89	-0.477065	0.47887	0.737754	*	gi|326488471|dbj|BAJ93904.1|/0/predicted protein [Hordeum vulgare subsp. vulgare]	gi|299482517|gb|GU182251.1|/0.0/Triticum turgidum clone BAC LKR001, complete sequence	sp|Q9SN46|LRX5_ARATH/1e-15/Leucine-rich repeat extensin-like protein 5 OS=Arabidopsis thaliana GN=LRX5 PE=2 SV=2	bdi:100825825/0.0/uncharacterized LOC100825825; K15032 mTERF domain-containing protein, mitochondrial	SPBC28F2.12/4e-14/---	PTHR13068/0.0/--	biological_process:GO:0006355//regulation of transcription, DNA-templated;cellular_component:GO:0005739//mitochondrion;molecular_function:GO:0003690//double-stranded DNA binding;
Unigene5610_All	920	8.75	5.56	-0.0496464	0.950347	0.975291	*	4.43	5.59	0.231528	0.787437	0.882521	*	4.14	7.49	0.711613	0.480813	0.729604	*	2.67	8.16	0.658222	0.490252	0.720049	*	2.37	5.09	0.987641	0.329437	0.579045	*	5.09	8.09	0.526658	0.581049	0.789718	*	gi|475566921|gb|EMT15142.1|/2.78681e-95/hypothetical protein F775_18002 [Aegilops tauschii]	gi|669026884|emb|HG670306.1|/8e-50/Triticum aestivum chromosome 3B, genomic scaffold, cultivar Chinese Spring	sp|Q9LK03|PERK2_ARATH/3e-19/Proline-rich receptor-like protein kinase PERK2 OS=Arabidopsis thaliana GN=PERK2 PE=2 SV=3	bdi:100828826/2e-93/uncharacterized LOC100828826; K15032 mTERF domain-containing protein, mitochondrial	SPBC28F2.12/3e-16/---	PF02536/6.1E-12/mTERF	NA
Unigene19881_All	1147	2.22	1.29	-0.271289	0.853109	0.927899	*	1.27	2.72	0.692181	0.626348	0.777901	*	1.37	1.86	0.206945	0.88377	0.945959	*	0.61	1.19	0.152525	0.920499	0.959491	*	1.37	1.36	-0.000415832	0.99976	0.999888	*	1.36	2.73	0.864136	0.451547	0.723168	*	gi|475375110|gb|EMT00588.1|/3.15192e-129/hypothetical protein F775_13520 [Aegilops tauschii]	gi|151421417|dbj|AK252570.1|/4e-58/Hordeum vulgare subsp. vulgare cDNA clone: FLbaf153k03, mRNA sequence	sp|Q9LK03|PERK2_ARATH/1e-09/Proline-rich receptor-like protein kinase PERK2 OS=Arabidopsis thaliana GN=PERK2 PE=2 SV=3	bdi:100828826/5e-124/uncharacterized LOC100828826; K15032 mTERF domain-containing protein, mitochondrial	SPBC28F2.12/3e-06/---	PF02536/1.2E-22/mTERF	NA
CL16743.Contig3_All	1309	13.75	1.64	-2.27068	0.0384043	0.127234	*	19.91	0.68	-4.423	1.99591e-05	0.00021699	Down	10.89	1.7	-2.42442	0.0148042	0.0652203	*	7.86	1.65	-2.75098	0.0174098	0.0698788	*	11.53	5.87	-0.971268	0.200197	0.428825	*	15.03	3.19	-2.1208	0.0202293	0.0896063	*	gi|475491525|gb|EMT03560.1|/4.06919e-147/hypothetical protein F775_08162 [Aegilops tauschii]	gi|960479903|ref|XM_014901270.1|/5e-98/PREDICTED: Brachypodium distachyon uncharacterized LOC100828600 (LOC100828600), transcript variant X9, mRNA	sp|Q9FPQ6|GP1_CHLRE/3e-21/Vegetative cell wall protein gp1 OS=Chlamydomonas reinhardtii GN=GP1 PE=1 SV=1	sita:101773971/6e-116/uncharacterized LOC101773971; K15032 mTERF domain-containing protein, mitochondrial	Rv3876/1e-13/---	PTHR13068/2.3E-120/--	NA
Unigene34889_All	758	2.57	0.31	-1.58962	0.318342	0.569343	*	2.8	1.38	-0.800762	0.551594	0.768585	*	0	2.79	3.5776	0.0327144	0.12084	*	0.3	2.37	1.61959	0.30068	0.541623	*	2.01	0	-3.19854	0.0544202	0.170635	*	0.68	2.83	1.43412	0.323853	0.604244	*	gi|473889019|gb|EMS48432.1|/6.89385e-40/hypothetical protein TRIUR3_02203 [Triticum urartu]	gi|960483829|ref|XM_010239553.2|/9e-40/PREDICTED: Brachypodium distachyon uncharacterized LOC100820939 (LOC100820939), mRNA	NA	bdi:100842672/5e-40/uncharacterized LOC100842672; K15032 mTERF domain-containing protein, mitochondrial	NA	PTHR13068/2.4E-34/--	NA
Unigene28727_All	1602	10.82	51.19	2.66528	3.36269e-06	4.74883e-05	Up	8.14	48.45	2.41675	4.45752e-06	5.84534e-05	Up	6.7	28.07	1.90773	0.0179481	0.0759219	*	3.53	43.35	2.58158	0.000789404	0.0054923	Up	4.04	15.92	1.82249	0.00895499	0.0414307	Up	6.51	35.16	2.39005	7.99241e-05	0.000914085	Up	gi|721616842|ref|XP_010227835.1|/0/PREDICTED: uncharacterized protein LOC104581607 [Brachypodium distachyon] &gt;gi|944083544|gb|KQK18896.1| hypothetical protein BRADI_1g45320 [Brachypodium distachyon]	gi|151420501|dbj|AK251853.1|/0.0/Hordeum vulgare subsp. vulgare cDNA clone: FLbaf133i20, mRNA sequence	sp|Q9FPQ6|GP1_CHLRE/6e-25/Vegetative cell wall protein gp1 OS=Chlamydomonas reinhardtii GN=GP1 PE=1 SV=1	bdi:104581607/0.0/uncharacterized LOC104581607; K15032 mTERF domain-containing protein, mitochondrial	SPBC28F2.12/5e-16/---	PTHR13068:SF9/1.2E-150/--	biological_process:GO:0006355//regulation of transcription, DNA-templated;cellular_component:GO:0005739//mitochondrion;molecular_function:GO:0003690//double-stranded DNA binding;
Unigene19297_All	1791	21.5	11.17	-0.367006	0.502948	0.74108	*	6.48	23.8	1.72686	0.00410502	0.0204271	Up	13.52	15.69	0.149695	0.833082	0.917657	*	4.44	22.08	1.4387	0.0447976	0.145047	*	13.57	26.46	0.904333	0.0720885	0.210196	*	16.31	21.77	0.368796	0.523293	0.776689	*	gi|475600738|gb|EMT24622.1|/9.817e-129/hypothetical protein F775_14574 [Aegilops tauschii]	gi|960451459|ref|XM_010230122.2|/6e-46/PREDICTED: Brachypodium distachyon uncharacterized LOC100828826 (LOC100828826), mRNA	sp|Q9SN46|LRX5_ARATH/1e-13/Leucine-rich repeat extensin-like protein 5 OS=Arabidopsis thaliana GN=LRX5 PE=2 SV=2	bdi:100827317/1e-122/uncharacterized LOC100827317; K15032 mTERF domain-containing protein, mitochondrial	SPBC28F2.12/2e-10/---	PTHR13068:SF9/2.0E-121/--	NA
CL2031.Contig2_All	1180	1.23	0.62	-0.113218	0.945144	0.97256	*	0.96	1.41	0.224915	0.875298	0.933829	*	2.07	1	-0.72524	0.629411	0.79401	*	0.28	1.08	0.597196	0.740034	0.852605	*	1.35	7.28	2.13367	0.0327301	0.115665	*	0.68	5.23	2.407	0.0463179	0.167897	*	gi|474297462|gb|EMS61520.1|/4.16155e-140/hypothetical protein TRIUR3_12106 [Triticum urartu]	gi|960458560|ref|XM_003564013.3|/1e-114/PREDICTED: Brachypodium distachyon uncharacterized LOC100838072 (LOC100838072), transcript variant X2, mRNA	sp|Q9LK03|PERK2_ARATH/2e-24/Proline-rich receptor-like protein kinase PERK2 OS=Arabidopsis thaliana GN=PERK2 PE=2 SV=3	bdi:100838072/1e-132/uncharacterized LOC100838072; K15032 mTERF domain-containing protein, mitochondrial	Rv3876/1e-16/---	PTHR13068/6.8E-135/--	biological_process:GO:0006355//regulation of transcription, DNA-templated;cellular_component:GO:0005739//mitochondrion;molecular_function:GO:0003690//double-stranded DNA binding;
CL912.Contig19_All	1594	2.54	7.12	1.79402	0.0612171	0.18219	*	1.39	8.45	2.23074	0.0391586	0.125753	*	0.34	5.28	3.2172	0.0194073	0.0806882	*	0.63	7.73	2.57155	0.0359241	0.122863	*	1	7.49	2.45858	0.035617	0.123469	*	0.35	10.81	3.98598	0.00122259	0.00916611	Up	gi|326509387|dbj|BAJ91610.1|/1.44947e-120/predicted protein [Hordeum vulgare subsp. vulgare]	gi|960474812|ref|XM_003574927.3|/8e-42/PREDICTED: Brachypodium distachyon uncharacterized LOC100840237 (LOC100840237), mRNA	sp|Q84ZL0|FH5_ORYSJ/1e-11/Formin-like protein 5 OS=Oryza sativa subsp. japonica GN=FH5 PE=2 SV=2	bdi:100827317/2e-120/uncharacterized LOC100827317; K15032 mTERF domain-containing protein, mitochondrial	Rv3876/3e-08/---	PTHR13068:SF9/7.9E-123/--	NA
Unigene29548_All	1387	0	0.33	0.670924	0.609326	0.802845	*	0	0.33	0.633842	0.62716	0.777901	*	0	0.31	0.775723	0.596913	0.79401	*	0.3	0.83	0.253265	0.887629	0.944554	*	0.35	0.35	-0.0115334	0.994509	0.999698	*	-	-	-	-	-	-	gi|326509387|dbj|BAJ91610.1|/1.41124e-137/predicted protein [Hordeum vulgare subsp. vulgare]	gi|151420501|dbj|AK251853.1|/1e-134/Hordeum vulgare subsp. vulgare cDNA clone: FLbaf133i20, mRNA sequence	sp|Q9C5S0|AGP9_ARATH/6e-14/Classical arabinogalactan protein 9 OS=Arabidopsis thaliana GN=AGP9 PE=1 SV=2	bdi:100842672/4e-131/uncharacterized LOC100842672; K15032 mTERF domain-containing protein, mitochondrial	YDL140c/5e-10/---	PTHR13068:SF9/1.4E-145/--	NA
Unigene12475_All	647	2.75	1.29	-0.409875	0.759362	0.867577	*	2.96	3.8	0.191777	0.853803	0.920337	*	3.56	2.79	-0.248154	0.819047	0.910473	*	1.16	4.08	0.719857	0.582627	0.763219	*	0.67	1.7	0.862345	0.594158	0.768218	*	3.04	2.38	-0.319481	0.758638	0.884798	*	gi|473808749|gb|EMS46758.1|/2.13554e-75/hypothetical protein TRIUR3_07926 [Triticum urartu]	gi|241987255|dbj|AK334512.1|/1e-50/Triticum aestivum cDNA, clone: WT010_C12, cultivar: Chinese Spring	sp|P93329|NO20_MEDTR/2e-06/Early nodulin-20 OS=Medicago truncatula GN=ENOD20 PE=3 SV=1	bdi:100828826/2e-68/uncharacterized LOC100828826; K15032 mTERF domain-containing protein, mitochondrial	NA	PF02536/3.9E-11/mTERF	NA
Unigene33922_All	1545	2.6	5.92	1.42913	0.240078	0.478714	*	12.47	6.13	-0.886083	0.391425	0.629034	*	10.48	3.25	-1.40353	0.1039	0.284414	*	4.38	9.26	0.244092	0.841598	0.919725	*	9.44	7.48	-0.325451	0.75414	0.868023	*	17.07	7.48	-1.00928	0.15663	0.396469	*	gi|326514702|dbj|BAJ99712.1|/4.86471e-166/predicted protein [Hordeum vulgare subsp. vulgare]	gi|960458556|ref|XM_003564011.3|/0.0/PREDICTED: Brachypodium distachyon uncharacterized LOC100837461 (LOC100837461), mRNA	sp|Q9FPQ6|GP1_CHLRE/3e-19/Vegetative cell wall protein gp1 OS=Chlamydomonas reinhardtii GN=GP1 PE=1 SV=1	bdi:100837461/2e-155/uncharacterized LOC100837461; K15032 mTERF domain-containing protein, mitochondrial	SPBC28F2.12/3e-15/---	SM00733/19.0/Mitochondrial termination factor repeats	biological_process:GO:0006355//regulation of transcription, DNA-templated;cellular_component:GO:0005739//mitochondrion;molecular_function:GO:0003690//double-stranded DNA binding;
Unigene34284_All	656	2.22	0.33	-1.61022	0.291528	0.545626	*	2.52	0	-3.40244	0.0345692	0.11408	*	1.38	0.39	-1.292	0.448264	0.707871	*	0.83	0	-1.89912	0.285793	0.523346	*	1.69	2.41	0.388206	0.759415	0.871396	*	4.06	2.48	-0.707041	0.536369	0.787826	*	gi|473808749|gb|EMS46758.1|/4.02455e-77/hypothetical protein TRIUR3_07926 [Triticum urartu]	gi|151427327|dbj|AK249376.1|/3e-48/Hordeum vulgare subsp. vulgare cDNA clone: FLbaf31i04, mRNA sequence	NA	bdi:104581607/2e-73/uncharacterized LOC104581607; K15032 mTERF domain-containing protein, mitochondrial	NA	PTHR13068/1.4E-72/--	NA
CL912.Contig8_All	1314	10	10.21	0.522207	0.514386	0.748635	*	5.87	7.56	0.195428	0.8269	0.90431	*	6.08	4.88	-0.350045	0.694399	0.834975	*	4.03	8.98	0.332966	0.714389	0.834585	*	10.81	6.82	-0.667822	0.322591	0.570661	*	5.86	5.45	-0.0593415	0.950897	0.987542	*	gi|721616842|ref|XP_010227835.1|/1.30426e-169/PREDICTED: uncharacterized protein LOC104581607 [Brachypodium distachyon] &gt;gi|944083544|gb|KQK18896.1| hypothetical protein BRADI_1g45320 [Brachypodium distachyon]	gi|151420501|dbj|AK251853.1|/0.0/Hordeum vulgare subsp. vulgare cDNA clone: FLbaf133i20, mRNA sequence	sp|Q9FPQ6|GP1_CHLRE/1e-26/Vegetative cell wall protein gp1 OS=Chlamydomonas reinhardtii GN=GP1 PE=1 SV=1	bdi:104581607/2e-170/uncharacterized LOC104581607; K15032 mTERF domain-containing protein, mitochondrial	SPBC28F2.12/1e-16/---	PF02536/2.0E-22/mTERF	biological_process:GO:0006355//regulation of transcription, DNA-templated;cellular_component:GO:0005739//mitochondrion;molecular_function:GO:0003690//double-stranded DNA binding;
Unigene30214_All	1481	11.14	14.51	0.887425	0.165185	0.373661	*	6.33	16.68	1.3063	0.138019	0.322268	*	6.4	12.68	0.754727	0.391038	0.656042	*	1.43	17.87	2.44804	0.0143884	0.0599339	*	5.36	9.9	0.785863	0.327899	0.5772	*	5.06	9.35	0.727915	0.487996	0.746333	*	gi|474397520|gb|EMS65798.1|/3.34496e-132/hypothetical protein TRIUR3_17744 [Triticum urartu]	gi|241990176|dbj|AK330518.1|/5e-46/Triticum aestivum cDNA, clone: SET4_K09, cultivar: Chinese Spring	sp|Q9LK03|PERK2_ARATH/3e-07/Proline-rich receptor-like protein kinase PERK2 OS=Arabidopsis thaliana GN=PERK2 PE=2 SV=3	bdi:100827317/3e-128/uncharacterized LOC100827317; K15032 mTERF domain-containing protein, mitochondrial	NA	SM00733/61.0/Mitochondrial termination factor repeats	NA
Unigene9822_All	1025	10.71	4	-0.750764	0.345019	0.600407	*	6.76	7.64	-0.0347078	0.965537	0.99117	*	3.44	3.32	-0.184225	0.868465	0.937118	*	2.43	7.69	0.774671	0.414327	0.651411	*	4.7	8.9	0.806447	0.356074	0.607043	*	2.71	5.07	0.846058	0.352053	0.636829	*	gi|475598317|gb|EMT23908.1|/1.36502e-109/hypothetical protein F775_15697 [Aegilops tauschii]	gi|669026884|emb|HG670306.1|/1e-67/Triticum aestivum chromosome 3B, genomic scaffold, cultivar Chinese Spring	sp|Q9FPQ6|GP1_CHLRE/1e-17/Vegetative cell wall protein gp1 OS=Chlamydomonas reinhardtii GN=GP1 PE=1 SV=1	bdi:100828826/9e-102/uncharacterized LOC100828826; K15032 mTERF domain-containing protein, mitochondrial	Rv3876/1e-11/---	SM00733/6.1E-4/Mitochondrial termination factor repeats	NA
CL8456.Contig5_All	2317	17.91	5.96	-0.978048	0.133997	0.323639	*	16.13	9.1	-0.917012	0.135474	0.318231	*	16.9	12.99	-0.460759	0.525186	0.76727	*	11	19.48	0.00752459	0.991654	0.995184	*	14.87	21.82	0.504384	0.47211	0.702987	*	14.27	21.82	0.584846	0.382514	0.662196	*	gi|326488471|dbj|BAJ93904.1|/0/predicted protein [Hordeum vulgare subsp. vulgare]	gi|241986373|dbj|AK333634.1|/0.0/Triticum aestivum cDNA, clone: WT006_P10, cultivar: Chinese Spring	sp|Q9FPQ6|GP1_CHLRE/5e-18/Vegetative cell wall protein gp1 OS=Chlamydomonas reinhardtii GN=GP1 PE=1 SV=1	bdi:100825825/0.0/uncharacterized LOC100825825; K15032 mTERF domain-containing protein, mitochondrial	SPBC28F2.12/9e-15/---	PTHR13068/0.0/--	biological_process:GO:0006355//regulation of transcription, DNA-templated;cellular_component:GO:0005739//mitochondrion;molecular_function:GO:0003690//double-stranded DNA binding;
CL912.Contig38_All	1357	1.9	1.57	0.225256	0.86758	0.936364	*	0.34	2.78	1.91436	0.223566	0.449264	*	2.39	2.79	0.160547	0.898112	0.954466	*	0.33	3.66	2.09371	0.171647	0.380446	*	3.4	2.08	-0.681006	0.519679	0.747573	*	0.35	2.07	1.81068	0.226571	0.493797	*	gi|474394565|gb|EMS65593.1|/1.42212e-142/hypothetical protein TRIUR3_06344 [Triticum urartu]	gi|960484057|ref|XM_003577788.3|/1e-108/PREDICTED: Brachypodium distachyon uncharacterized LOC100827317 (LOC100827317), mRNA	sp|Q9FPQ6|GP1_CHLRE/3e-20/Vegetative cell wall protein gp1 OS=Chlamydomonas reinhardtii GN=GP1 PE=1 SV=1	bdi:100828826/1e-134/uncharacterized LOC100828826; K15032 mTERF domain-containing protein, mitochondrial	SPBC28F2.12/3e-13/---	SM00733/330.0/Mitochondrial termination factor repeats	NA
Unigene7861_All	1363	8.34	9.8	0.807307	0.240911	0.479986	*	7.82	14.74	0.667117	0.365699	0.606468	*	10.1	9.36	-0.0760168	0.91022	0.962113	*	5.18	8.57	-0.103411	0.905113	0.952634	*	12.23	24.46	0.934125	0.0841487	0.234599	*	9.28	23.17	1.24596	0.0780816	0.245277	*	gi|475493658|gb|EMT03719.1|/1.53383e-144/hypothetical protein F775_12811 [Aegilops tauschii]	gi|241986001|dbj|AK333262.1|/4e-83/Triticum aestivum cDNA, clone: WT006_A15, cultivar: Chinese Spring	sp|Q6ZCX3|FH6_ORYSJ/2e-11/Formin-like protein 6 OS=Oryza sativa subsp. japonica GN=FH6 PE=2 SV=2	bdi:100828826/4e-137/uncharacterized LOC100828826; K15032 mTERF domain-containing protein, mitochondrial	YDL140c/2e-10/---	PTHR13068/1.0E-136/--	NA
CL21458.Contig4_All	476	0.35	0.95	0.997451	0.544907	0.770091	*	0.29	1.77	1.29244	0.425374	0.665306	*	0	1.63	3.00421	0.0823198	0.241022	*	0	0.83	1.08828	0.507592	0.729335	*	1.36	0.68	-0.78259	0.587187	0.768218	*	1.03	1.31	0.348932	0.812555	0.911236	*	gi|475450890|gb|EMT01686.1|/1.68062e-61/hypothetical protein F775_18370 [Aegilops tauschii]	gi|960480307|ref|XM_003570752.3|/1e-31/PREDICTED: Brachypodium distachyon uncharacterized LOC100833278 (LOC100833278), mRNA	NA	bdi:100827317/2e-57/uncharacterized LOC100827317; K15032 mTERF domain-containing protein, mitochondrial	NA	PTHR13068:SF9/2.9E-52/--	biological_process:GO:0006355//regulation of transcription, DNA-templated;cellular_component:GO:0005739//mitochondrion;molecular_function:GO:0003690//double-stranded DNA binding;
Unigene15056_All	352	0.41	0	-0.528416	0.666672	0.806734	*	0	0.35	0.610797	0.635603	0.777901	*	2.13	0	-2.83523	0.105058	0.28632	*	1.38	0.36	-1.47909	0.407321	0.64664	*	2.71	1.68	-0.520074	0.717076	0.8452	*	0.68	0.96	0.449114	0.769653	0.890405	*	gi|473889019|gb|EMS48432.1|/8.7765e-39/hypothetical protein TRIUR3_02203 [Triticum urartu]	gi|151427327|dbj|AK249376.1|/2e-36/Hordeum vulgare subsp. vulgare cDNA clone: FLbaf31i04, mRNA sequence	NA	bdi:100828826/5e-36/uncharacterized LOC100828826; K15032 mTERF domain-containing protein, mitochondrial	NA	PTHR13068/4.6E-35/--	NA
Unigene8204_All	1565	30.2	1.28	-3.71533	1.3901e-05	0.000163599	Down	32.32	2.85	-3.49227	9.7415e-06	0.000115842	Down	25.96	1.32	-3.91001	3.86533e-06	6.58897e-05	Down	12.46	1.96	-3.17521	0.000490699	0.0036826	Down	21.53	0.68	-4.48882	9.92419e-06	0.000130779	Down	22.78	0.3	-5.08899	4.43061e-06	7.64686e-05	Down	gi|721616842|ref|XP_010227835.1|/0/PREDICTED: uncharacterized protein LOC104581607 [Brachypodium distachyon] &gt;gi|944083544|gb|KQK18896.1| hypothetical protein BRADI_1g45320 [Brachypodium distachyon]	gi|151420501|dbj|AK251853.1|/0.0/Hordeum vulgare subsp. vulgare cDNA clone: FLbaf133i20, mRNA sequence	sp|Q9FPQ6|GP1_CHLRE/7e-23/Vegetative cell wall protein gp1 OS=Chlamydomonas reinhardtii GN=GP1 PE=1 SV=1	bdi:104581607/0.0/uncharacterized LOC104581607; K15032 mTERF domain-containing protein, mitochondrial	Rv3876/3e-14/---	PF02536/1.0E-21/mTERF	biological_process:GO:0006355//regulation of transcription, DNA-templated;cellular_component:GO:0005739//mitochondrion;molecular_function:GO:0003690//double-stranded DNA binding;
Unigene31488_All	1427	7.78	6.55	0.244042	0.761743	0.869119	*	13.62	5.5	-1.28595	0.0832179	0.223879	*	15.43	3.03	-2.11473	0.022635	0.090868	*	4.39	8.06	0.13283	0.889311	0.945618	*	10.15	5.7	-0.753542	0.404737	0.655825	*	11.16	9.54	-0.224578	0.749791	0.879458	*	gi|326514702|dbj|BAJ99712.1|/5.36793e-164/predicted protein [Hordeum vulgare subsp. vulgare]	gi|960458556|ref|XM_003564011.3|/0.0/PREDICTED: Brachypodium distachyon uncharacterized LOC100837461 (LOC100837461), mRNA	sp|Q9FPQ6|GP1_CHLRE/5e-28/Vegetative cell wall protein gp1 OS=Chlamydomonas reinhardtii GN=GP1 PE=1 SV=1	bdi:100837461/1e-150/uncharacterized LOC100837461; K15032 mTERF domain-containing protein, mitochondrial	YPO2725/9e-17/---	PTHR13068:SF9/4.0E-147/--	biological_process:GO:0006355//regulation of transcription, DNA-templated;cellular_component:GO:0005739//mitochondrion;molecular_function:GO:0003690//double-stranded DNA binding;
Unigene27318_All	1352	0	103.91	8.44306	1.39481e-12	9.16694e-11	Up	0	124.82	8.1196	5.23371e-11	2.25819e-09	Up	0	52.02	7.12494	2.16853e-07	5.52107e-06	Up	0	78.19	7.38157	4.9296e-08	1.21708e-06	Up	2.34	33.97	3.40289	0.000951503	0.00646729	Up	0	39.69	6.54404	1.17298e-06	2.42486e-05	Up	gi|357122163|ref|XP_003562785.1|/3.53245e-101/PREDICTED: uncharacterized protein LOC100828669 [Brachypodium distachyon] &gt;gi|944076888|gb|KQK12240.1| hypothetical protein BRADI_1g02400 [Brachypodium distachyon]	gi|960451676|ref|XM_003562737.3|/1e-155/PREDICTED: Brachypodium distachyon uncharacterized LOC100828669 (LOC100828669), mRNA	NA	NA	NA	PTHR13068:SF12/7.4E-108/--	biological_process:GO:0006355//regulation of transcription, DNA-templated;cellular_component:GO:0005739//mitochondrion;GO:0009507//chloroplast;molecular_function:GO:0003690//double-stranded DNA binding;
CL7519.Contig5_All	560	3.24	0	-3.19371	0.048421	0.152239	*	1.03	0	-1.92221	0.247822	0.479727	*	2.41	0.39	-2.09279	0.171559	0.401628	*	0.28	0	-0.946387	0.54666	0.753299	*	3.4	1.75	-0.86755	0.49132	0.721903	*	2.06	0	-3.06958	0.0572491	0.196171	*	gi|721616845|ref|XP_010227836.1|/2.69169e-64/PREDICTED: uncharacterized protein LOC100837156 [Brachypodium distachyon] &gt;gi|721616848|ref|XP_010227837.1| PREDICTED: uncharacterized protein LOC100837156 [Brachypodium distachyon] &gt;gi|944083545|gb|KQK18897.1| hypothetical protein BRADI_1g45330 [Brachypodium distachyon]	gi|960450617|ref|XM_010229535.2|/8e-58/PREDICTED: Brachypodium distachyon uncharacterized LOC100837156 (LOC100837156), transcript variant X2, mRNA	NA	bdi:100837156/5e-65/uncharacterized LOC100837156; K15032 mTERF domain-containing protein, mitochondrial	NA	PTHR13068/8.8E-67/--	biological_process:GO:0006355//regulation of transcription, DNA-templated;cellular_component:GO:0005739//mitochondrion;molecular_function:GO:0003690//double-stranded DNA binding;
Unigene26984_All	1051	6.06	2.69	-0.445594	0.679531	0.815636	*	6.45	2.81	-1.30787	0.172958	0.378146	*	1.4	2.79	0.880643	0.469249	0.723369	*	1.54	2.68	0.126779	0.930039	0.963398	*	8.8	10.68	0.221767	0.719881	0.847185	*	6.12	6.14	0.00390058	0.996761	0.999533	*	gi|326532754|dbj|BAJ89222.1|/3.64723e-113/predicted protein [Hordeum vulgare subsp. vulgare]	gi|241986001|dbj|AK333262.1|/2e-44/Triticum aestivum cDNA, clone: WT006_A15, cultivar: Chinese Spring	sp|Q9LK03|PERK2_ARATH/7e-11/Proline-rich receptor-like protein kinase PERK2 OS=Arabidopsis thaliana GN=PERK2 PE=2 SV=3	bdi:100828826/1e-111/uncharacterized LOC100828826; K15032 mTERF domain-containing protein, mitochondrial	YDL140c/4e-09/---	SM00733/3000.0/Mitochondrial termination factor repeats	NA
Unigene25173_All	1464	3.42	10.27	2.02735	0.012579	0.0521408	*	5.11	12.25	1.1091	0.133543	0.314818	*	2.72	8.68	1.5017	0.12722	0.327392	*	0.99	13.94	2.84616	0.0111849	0.0490482	Up	5.07	7.89	0.560966	0.485048	0.715888	*	2.4	10.35	1.9089	0.0437087	0.160635	*	gi|475566921|gb|EMT15142.1|/1.02471e-125/hypothetical protein F775_18002 [Aegilops tauschii]	gi|960474568|ref|XM_003570734.3|/2e-48/PREDICTED: Brachypodium distachyon uncharacterized LOC100826866 (LOC100826866), transcript variant X4, mRNA	sp|Q9FPQ6|GP1_CHLRE/2e-13/Vegetative cell wall protein gp1 OS=Chlamydomonas reinhardtii GN=GP1 PE=1 SV=1	bdi:100840237/4e-118/uncharacterized LOC100840237; K15032 mTERF domain-containing protein, mitochondrial	YDL140c/6e-09/---	PTHR13068/1.4E-111/--	NA
Unigene13273_All	813	4.98	1.57	-0.940904	0.409564	0.660488	*	1.64	2.76	0.515018	0.663538	0.795239	*	3.14	0.93	-1.21229	0.362138	0.628157	*	1.52	1.18	-0.907361	0.518876	0.73983	*	4.79	1.4	-1.57823	0.182841	0.401035	*	3.38	2.97	-0.0982007	0.934341	0.977222	*	gi|475456073|gb|EMT01853.1|/8.25576e-82/hypothetical protein F775_21322 [Aegilops tauschii]	gi|669026884|emb|HG670306.1|/7e-56/Triticum aestivum chromosome 3B, genomic scaffold, cultivar Chinese Spring	NA	bdi:104581607/8e-79/uncharacterized LOC104581607; K15032 mTERF domain-containing protein, mitochondrial	NA	PTHR13068:SF9/1.2E-77/--	NA
Unigene4396_All	927	6.91	2.16	-0.961343	0.304953	0.558489	*	2.5	1.72	-0.351232	0.803609	0.892046	*	6	1.7	-1.49856	0.190892	0.427861	*	7.34	1.65	-2.69531	0.0112596	0.0492923	Down	6.11	2.42	-1.25748	0.210714	0.444033	*	9.2	2.12	-1.98436	0.0391444	0.148247	*	gi|473896849|gb|EMS49007.1|/1.44762e-91/hypothetical protein TRIUR3_02130 [Triticum urartu]	gi|241986001|dbj|AK333262.1|/1e-67/Triticum aestivum cDNA, clone: WT006_A15, cultivar: Chinese Spring	sp|Q9FPQ6|GP1_CHLRE/8e-16/Vegetative cell wall protein gp1 OS=Chlamydomonas reinhardtii GN=GP1 PE=1 SV=1	bdi:100828826/3e-86/uncharacterized LOC100828826; K15032 mTERF domain-containing protein, mitochondrial	SPBC28F2.12/7e-09/---	PTHR13068:SF9/4.0E-87/--	NA
CL14953.Contig1_All	669	1.17	0.6	-0.148417	0.925027	0.965782	*	3.29	0.69	-1.50406	0.317495	0.56249	*	0.32	1	0.938444	0.586941	0.79401	*	1.55	0.77	-1.22813	0.434559	0.668603	*	2.03	5.45	1.22728	0.277512	0.528557	*	1.69	3.44	0.849241	0.466313	0.726031	*	gi|326517569|dbj|BAK03703.1|/5.8899e-63/predicted protein [Hordeum vulgare subsp. vulgare]	gi|241988723|dbj|AK335980.1|/4e-63/Triticum aestivum cDNA, clone: SET2_O23, cultivar: Chinese Spring	NA	bdi:100823526/1e-57/uncharacterized LOC100823526; K15032 mTERF domain-containing protein, mitochondrial	NA	PTHR13068:SF9/1.1E-41/--	cellular_component:GO:0005739//mitochondrion;
Unigene8601_All	1039	2.78	3.49	0.833174	0.468663	0.7141	*	4.71	6.51	0.368031	0.691749	0.816278	*	5.59	2.01	-1.19706	0.286944	0.554917	*	2.54	8.7	0.852119	0.500351	0.729335	*	5.44	4.52	-0.305035	0.72768	0.852747	*	5.15	6.06	0.270086	0.75259	0.881296	*	gi|326532060|dbj|BAK01406.1|/1.04162e-112/predicted protein [Hordeum vulgare subsp. vulgare]	gi|955717590|ref|XM_004964964.3|/6e-54/PREDICTED: Setaria italica uncharacterized LOC101752571 (LOC101752571), mRNA	sp|Q9LK03|PERK2_ARATH/3e-18/Proline-rich receptor-like protein kinase PERK2 OS=Arabidopsis thaliana GN=PERK2 PE=2 SV=3	bdi:100842672/2e-107/uncharacterized LOC100842672; K15032 mTERF domain-containing protein, mitochondrial	YDL140c/1e-10/---	PTHR13068/8.3E-114/--	NA
CL2031.Contig3_All	343	-	-	-	-	-	-	-	-	-	-	-	-	-	-	-	-	-	-	0.55	0	-1.51424	0.382087	0.623894	*	-	-	-	-	-	-	-	-	-	-	-	-	gi|475615589|gb|EMT29489.1|/4.6994e-45/hypothetical protein F775_07856 [Aegilops tauschii]	gi|960458560|ref|XM_003564013.3|/5e-58/PREDICTED: Brachypodium distachyon uncharacterized LOC100838072 (LOC100838072), transcript variant X2, mRNA	sp|Q9FPQ6|GP1_CHLRE/1e-11/Vegetative cell wall protein gp1 OS=Chlamydomonas reinhardtii GN=GP1 PE=1 SV=1	bdi:100838072/7e-44/uncharacterized LOC100838072; K15032 mTERF domain-containing protein, mitochondrial	sll1360_3/3e-07/---	PTHR13068/6.4E-43/--	biological_process:GO:0006355//regulation of transcription, DNA-templated;cellular_component:GO:0005739//mitochondrion;molecular_function:GO:0003690//double-stranded DNA binding;
Unigene57102_All	577	1.55	0	-2.31269	0.163973	0.371861	*	2.43	0	-2.85887	0.0844879	0.226235	*	0.68	0	-1.2029	0.463168	0.717447	*	0.33	1.24	0.59129	0.742391	0.853917	*	2.04	3.76	0.753064	0.509325	0.738463	*	2.7	1.05	-1.10039	0.437176	0.718026	*	gi|475613785|gb|EMT28871.1|/1.88721e-47/hypothetical protein F775_18005 [Aegilops tauschii]	gi|960465919|ref|XM_014898566.1|/7e-46/PREDICTED: Brachypodium distachyon uncharacterized LOC100840205 (LOC100840205), mRNA	NA	bdi:100840205/1e-46/uncharacterized LOC100840205; K15032 mTERF domain-containing protein, mitochondrial	NA	PF02536/1.4E-11/mTERF	NA
Unigene11997_All	1357	7.73	5.24	0.0770568	0.921231	0.963597	*	7.35	5.24	-0.684464	0.423571	0.663446	*	6.95	6.19	-0.115201	0.879868	0.943853	*	5.68	9.02	-0.108484	0.889008	0.945422	*	8.16	12.72	0.584906	0.359778	0.608677	*	9.53	10.89	0.0981057	0.921449	0.96928	*	gi|326516482|dbj|BAJ92396.1|/1.25454e-114/predicted protein [Hordeum vulgare subsp. vulgare]	gi|669026884|emb|HG670306.1|/4e-31/Triticum aestivum chromosome 3B, genomic scaffold, cultivar Chinese Spring	NA	sita:101753384/9e-109/uncharacterized LOC101753384; K15032 mTERF domain-containing protein, mitochondrial	NA	PTHR13068:SF9/1.3E-118/--	NA
CL912.Contig33_All	1599	7.87	6.25	0.185363	0.827375	0.913284	*	6.22	7.3	0.180575	0.816868	0.898732	*	9.14	7.28	-0.154059	0.835606	0.919105	*	5.65	7.28	-0.350284	0.685156	0.814116	*	8.14	11.38	0.418033	0.529754	0.75667	*	11.94	13.92	0.168956	0.803547	0.90729	*	gi|475566921|gb|EMT15142.1|/2.73474e-135/hypothetical protein F775_18002 [Aegilops tauschii]	gi|241987255|dbj|AK334512.1|/1e-126/Triticum aestivum cDNA, clone: WT010_C12, cultivar: Chinese Spring	sp|Q9LK03|PERK2_ARATH/8e-15/Proline-rich receptor-like protein kinase PERK2 OS=Arabidopsis thaliana GN=PERK2 PE=2 SV=3	bdi:100842672/1e-125/uncharacterized LOC100842672; K15032 mTERF domain-containing protein, mitochondrial	Rv3876/2e-08/---	SM00733/1600.0/Mitochondrial termination factor repeats	NA
Unigene82237_All	277	-	-	-	-	-	-	0.37	0.67	0.446545	0.786153	0.88149	*	-	-	-	-	-	-	-	-	-	-	-	-	0	0.33	0.740051	0.59979	0.768218	*	0	1.68	2.5786	0.118775	0.328085	*	gi|475456073|gb|EMT01853.1|/8.2733e-34/hypothetical protein F775_21322 [Aegilops tauschii]	gi|669026884|emb|HG670306.1|/3e-25/Triticum aestivum chromosome 3B, genomic scaffold, cultivar Chinese Spring	NA	bdi:100828826/1e-30/uncharacterized LOC100828826; K15032 mTERF domain-containing protein, mitochondrial	NA	PTHR13068/1.9E-23/--	NA
Unigene23334_All	799	5.39	2.1	-0.576574	0.602898	0.802845	*	5.98	3.58	-0.83894	0.444235	0.682017	*	6.44	1.78	-1.72961	0.119802	0.31476	*	1.76	2.32	-0.342608	0.771562	0.873631	*	5.39	4.1	-0.403115	0.660664	0.804851	*	9.55	5.91	-0.68815	0.37736	0.656669	*	gi|475450890|gb|EMT01686.1|/3.37729e-72/hypothetical protein F775_18370 [Aegilops tauschii]	gi|960474812|ref|XM_003574927.3|/2e-44/PREDICTED: Brachypodium distachyon uncharacterized LOC100840237 (LOC100840237), mRNA	NA	bdi:100823987/2e-64/uncharacterized LOC100823987; K15032 mTERF domain-containing protein, mitochondrial	NA	PTHR13068/7.9E-72/--	NA
Unigene76428_All	432	-	-	-	-	-	-	0.66	1	0.321011	0.845662	0.915643	*	0.37	0.7	0.596538	0.733954	0.861972	*	0.33	0	-0.827233	0.584394	0.763219	*	-	-	-	-	-	-	0.68	0	-1.63541	0.316385	0.600794	*	gi|475584270|gb|EMT19726.1|/6.16725e-37/hypothetical protein F775_13070 [Aegilops tauschii]	gi|960462073|ref|XM_010229533.2|/1e-37/PREDICTED: Brachypodium distachyon uncharacterized LOC104581607 (LOC104581607), mRNA	NA	bdi:100842672/2e-37/uncharacterized LOC100842672; K15032 mTERF domain-containing protein, mitochondrial	NA	PTHR13068:SF9/2.5E-34/--	biological_process:GO:0006355//regulation of transcription, DNA-templated;cellular_component:GO:0005739//mitochondrion;molecular_function:GO:0003690//double-stranded DNA binding;
CL9549.Contig12_All	1435	6.65	7.06	0.717231	0.395408	0.65117	*	5.63	12.05	0.919121	0.256029	0.489522	*	10.3	5.82	-0.531107	0.545691	0.786017	*	4.08	10.33	0.60668	0.470984	0.705118	*	7.43	20.6	1.37403	0.0317661	0.112912	*	13.05	11.08	-0.23771	0.738156	0.872494	*	gi|357133763|ref|XP_003568493.1|/1.57618e-104/PREDICTED: uncharacterized protein LOC100821303 [Brachypodium distachyon] &gt;gi|944070857|gb|KQK06341.1| hypothetical protein BRADI_2g25837 [Brachypodium distachyon]	gi|960468705|ref|XM_003568445.3|/8e-51/PREDICTED: Brachypodium distachyon uncharacterized LOC100821303 (LOC100821303), mRNA	sp|Q9FLQ7|FH20_ARATH/4e-12/Formin-like protein 20 OS=Arabidopsis thaliana GN=FH20 PE=2 SV=3	bdi:100821303/3e-105/uncharacterized LOC100821303; K15032 mTERF domain-containing protein, mitochondrial	SPBC28F2.12/2e-08/---	SM00733/550.0/Mitochondrial termination factor repeats	cellular_component:GO:0005739//mitochondrion;
CL9549.Contig14_All	342	0.76	0.9	0.603106	0.700898	0.82974	*	-	-	-	-	-	-	0.34	0	-0.715568	0.617743	0.79401	*	-	-	-	-	-	-	-	-	-	-	-	-	-	-	-	-	-	-	gi|125552287|gb|EAY97996.1|/8.88327e-36/hypothetical protein OsI_19911 [Oryza sativa Indica Group]	gi|960468705|ref|XM_003568445.3|/6e-33/PREDICTED: Brachypodium distachyon uncharacterized LOC100821303 (LOC100821303), mRNA	sp|Q9LK03|PERK2_ARATH/7e-10/Proline-rich receptor-like protein kinase PERK2 OS=Arabidopsis thaliana GN=PERK2 PE=2 SV=3	dosa:Os05t0403600-01/3e-36/Os05g0403600; Mitochodrial transcription termination factor-related family protein.; K15032 mTERF domain-containing protein, mitochondrial	NA	PTHR13068:SF9/2.9E-18/--	biological_process:GO:0006355//regulation of transcription, DNA-templated;cellular_component:GO:0005739//mitochondrion;molecular_function:GO:0003690//double-stranded DNA binding;
Unigene5319_All	492	-	-	-	-	-	-	0.29	0.33	-0.0573823	0.971542	0.993674	*	0.37	0	-0.674137	0.631878	0.79401	*	0	0.72	1.18903	0.477379	0.708439	*	1.01	0.35	-1.08261	0.500262	0.730296	*	0	1.06	1.99219	0.228778	0.494969	*	gi|473808749|gb|EMS46758.1|/6.08564e-55/hypothetical protein TRIUR3_07926 [Triticum urartu]	gi|151421417|dbj|AK252570.1|/8e-27/Hordeum vulgare subsp. vulgare cDNA clone: FLbaf153k03, mRNA sequence	sp|Q9FFW5|PERK8_ARATH/5e-08/Proline-rich receptor-like protein kinase PERK8 OS=Arabidopsis thaliana GN=PERK8 PE=1 SV=1	bdi:100842672/2e-49/uncharacterized LOC100842672; K15032 mTERF domain-containing protein, mitochondrial	NA	PF02536/3.1E-7/mTERF	NA
Unigene46111_All	780	1.49	1.87	0.712455	0.570279	0.793054	*	7.85	2.11	-1.88936	0.0580379	0.170361	*	2.43	3.5	0.635173	0.633056	0.79401	*	0.3	2.43	1.60064	0.30641	0.547246	*	3.04	2.42	-0.345152	0.755237	0.868543	*	2.71	4.41	0.623404	0.563602	0.789718	*	gi|326520774|dbj|BAJ92750.1|/1.10935e-112/predicted protein [Hordeum vulgare subsp. vulgare]	gi|960456917|ref|XM_003559685.3|/1e-150/PREDICTED: Brachypodium distachyon uncharacterized LOC100833632 (LOC100833632), mRNA	NA	bdi:100833632/2e-112/uncharacterized LOC100833632; K15032 mTERF domain-containing protein, mitochondrial	NA	PTHR13068:SF15/3.4E-65/--	biological_process:GO:0006355//regulation of transcription, DNA-templated;cellular_component:GO:0005739//mitochondrion;molecular_function:GO:0003690//double-stranded DNA binding;
Unigene25659_All	365	0.35	0	-0.60269	0.638694	0.806734	*	-	-	-	-	-	-	1.01	0	-2.09921	0.234532	0.489067	*	0.33	0.82	0.29693	0.868325	0.934494	*	0	0.35	0.714172	0.608693	0.768218	*	0	1.06	1.99219	0.228778	0.494969	*	gi|474069377|gb|EMS54259.1|/5.24388e-44/hypothetical protein TRIUR3_07982 [Triticum urartu]	gi|151419815|dbj|AK251167.1|/3e-38/Hordeum vulgare subsp. vulgare cDNA clone: FLbaf108l19, mRNA sequence	sp|Q9LK03|PERK2_ARATH/2e-07/Proline-rich receptor-like protein kinase PERK2 OS=Arabidopsis thaliana GN=PERK2 PE=2 SV=3	bdi:100828826/1e-41/uncharacterized LOC100828826; K15032 mTERF domain-containing protein, mitochondrial	NA	PF02536/5.4E-7/mTERF	NA
Unigene32907_All	790	3.07	4.94	1.14929	0.289368	0.542678	*	4.24	5.58	0.194202	0.822792	0.902184	*	3.45	2.01	-0.618761	0.570792	0.79401	*	0.85	2.89	0.562596	0.706352	0.829773	*	4.4	2.02	-0.974392	0.39449	0.644482	*	2.71	4.2	0.498203	0.63052	0.80174	*	gi|473889019|gb|EMS48432.1|/8.18895e-87/hypothetical protein TRIUR3_02203 [Triticum urartu]	gi|669026884|emb|HG670306.1|/1e-23/Triticum aestivum chromosome 3B, genomic scaffold, cultivar Chinese Spring	NA	bdi:100842672/2e-78/uncharacterized LOC100842672; K15032 mTERF domain-containing protein, mitochondrial	NA	PTHR13068:SF9/3.9E-90/--	NA
CL1947.Contig3_All	2271	68.35	20.76	-1.2091	0.0720627	0.205755	*	79.79	16.11	-2.43127	4.56818e-08	1.02323e-06	Down	37.79	12.46	-1.62488	0.0296455	0.112093	*	18.78	20.83	-0.641486	0.342131	0.589087	*	34.66	12.08	-1.55131	0.00357803	0.0195239	Down	26.58	10.77	-1.29836	0.0268959	0.111527	*	gi|475595342|gb|EMT23006.1|/0/hypothetical protein F775_02643 [Aegilops tauschii]	gi|960449183|ref|XM_010238061.2|/0.0/PREDICTED: Brachypodium distachyon uncharacterized LOC100843823 (LOC100843823), mRNA	NA	bdi:100843823/0.0/uncharacterized LOC100843823; K15032 mTERF domain-containing protein, mitochondrial	NA	PF02536/4.1E-38/mTERF	biological_process:GO:0006355//regulation of transcription, DNA-templated;GO:0009658//chloroplast organization;GO:0048364//root development;GO:0009651//response to salt stress;GO:0048367//shoot system development;cellular_component:GO:0005739//mitochondrion;GO:0009507//chloroplast;molecular_function:GO:0003690//double-stranded DNA binding;
Unigene31145_All	1640	13.81	13.38	0.539647	0.342841	0.5987	*	8.5	16.08	0.686468	0.379835	0.620054	*	11.03	14.61	0.240719	0.790119	0.894403	*	4.6	15.2	0.891934	0.320936	0.564966	*	12.48	13.42	0.0474364	0.932187	0.971691	*	10.91	9.81	-0.117531	0.86689	0.938972	*	gi|474394565|gb|EMS65593.1|/4.8179e-135/hypothetical protein TRIUR3_06344 [Triticum urartu]	gi|241990176|dbj|AK330518.1|/9e-48/Triticum aestivum cDNA, clone: SET4_K09, cultivar: Chinese Spring	sp|Q6ZCX3|FH6_ORYSJ/9e-09/Formin-like protein 6 OS=Oryza sativa subsp. japonica GN=FH6 PE=2 SV=2	bdi:100842672/4e-130/uncharacterized LOC100842672; K15032 mTERF domain-containing protein, mitochondrial	SPBC28F2.12/4e-07/---	PTHR13068:SF9/6.5E-132/--	NA
Unigene16613_All	652	0	0.92	1.57899	0.327122	0.579453	*	0	0.36	0.596581	0.640854	0.777901	*	0.68	0	-1.2029	0.463168	0.717447	*	0	0.72	1.18903	0.477379	0.708439	*	-	-	-	-	-	-	-	-	-	-	-	-	gi|474394565|gb|EMS65593.1|/6.77654e-45/hypothetical protein TRIUR3_06344 [Triticum urartu]	gi|960482024|ref|XM_003570656.3|/2e-49/PREDICTED: Brachypodium distachyon uncharacterized LOC100823987 (LOC100823987), mRNA	NA	bdi:100842672/5e-44/uncharacterized LOC100842672; K15032 mTERF domain-containing protein, mitochondrial	NA	SM00733/150.0/Mitochondrial termination factor repeats	NA
CL16743.Contig1_All	553	1.81	0	-2.32627	0.162006	0.369091	*	2.66	1.07	-1.19975	0.371028	0.610721	*	1.75	0.31	-1.41404	0.399716	0.665714	*	0.28	0.83	0.277988	0.875648	0.938015	*	3.01	1.04	-0.920855	0.588672	0.768218	*	2.07	2.07	0.00584555	0.996246	0.999484	*	gi|475491525|gb|EMT03560.1|/1.41205e-46/hypothetical protein F775_08162 [Aegilops tauschii]	gi|645166561|gb|KJ727486.1|/3e-17/Zea mays clone pUT5345 mTERF transcription factor (mTRF5) mRNA, partial cds	NA	sita:101773971/4e-38/uncharacterized LOC101773971; K15032 mTERF domain-containing protein, mitochondrial	NA	PTHR13068/5.0E-40/--	NA
Unigene17286_All	741	0.38	0.33	0.0798764	0.959779	0.978759	*	0	0.72	1.03641	0.489745	0.709907	*	-	-	-	-	-	-	0	0.41	0.645146	0.650489	0.790971	*	0	0.35	0.702558	0.612715	0.768218	*	0.34	2.11	1.27668	0.441132	0.721592	*	gi|326532754|dbj|BAJ89222.1|/2.83092e-86/predicted protein [Hordeum vulgare subsp. vulgare]	gi|151421417|dbj|AK252570.1|/1e-72/Hordeum vulgare subsp. vulgare cDNA clone: FLbaf153k03, mRNA sequence	sp|Q9FPQ6|GP1_CHLRE/2e-11/Vegetative cell wall protein gp1 OS=Chlamydomonas reinhardtii GN=GP1 PE=1 SV=1	bdi:100842672/2e-78/uncharacterized LOC100842672; K15032 mTERF domain-containing protein, mitochondrial	Rv3876/2e-06/---	PF02536/8.6E-8/mTERF	NA
Unigene13278_All	1177	6.77	4.02	-0.0338438	0.972019	0.984914	*	4.96	7.61	0.449033	0.60588	0.777901	*	6.61	1.01	-2.33267	0.0303832	0.114272	*	3.47	2.83	-0.866342	0.496826	0.726031	*	13.59	10.61	-0.356573	0.665922	0.808334	*	8.52	9.82	0.126004	0.87801	0.945045	*	gi|473808749|gb|EMS46758.1|/3.08382e-111/hypothetical protein TRIUR3_07926 [Triticum urartu]	gi|151427327|dbj|AK249376.1|/5e-33/Hordeum vulgare subsp. vulgare cDNA clone: FLbaf31i04, mRNA sequence	sp|P18616|NRPB1_ARATH/2e-06/DNA-directed RNA polymerase II subunit 1 OS=Arabidopsis thaliana GN=NRPB1 PE=1 SV=3	bdi:100842672/1e-99/uncharacterized LOC100842672; K15032 mTERF domain-containing protein, mitochondrial	YDL140c/8e-06/---	PF02536/1.4E-18/mTERF	NA
Unigene13361_All	808	4.12	0.62	-1.76442	0.171365	0.383451	*	1.33	0.67	-0.643849	0.691211	0.815921	*	2.11	0.62	-0.976259	0.553682	0.792681	*	1.16	0.41	-1.59284	0.351565	0.599127	*	4.02	1.03	-1.74167	0.145377	0.346034	*	3.45	0	-3.61622	0.0214706	0.0938168	*	gi|326511198|dbj|BAJ87613.1|/1.5997e-77/predicted protein [Hordeum vulgare subsp. vulgare]	gi|241990176|dbj|AK330518.1|/1e-72/Triticum aestivum cDNA, clone: SET4_K09, cultivar: Chinese Spring	sp|Q9FPQ6|GP1_CHLRE/6e-20/Vegetative cell wall protein gp1 OS=Chlamydomonas reinhardtii GN=GP1 PE=1 SV=1	bdi:100842672/5e-73/uncharacterized LOC100842672; K15032 mTERF domain-containing protein, mitochondrial	Rv3876/9e-15/---	PTHR13068:SF9/1.7E-69/--	NA
Unigene27090_All	1431	6.09	4.32	0.0995828	0.90751	0.95755	*	6.32	3.13	-1.06026	0.232359	0.461397	*	2.36	3.87	0.530397	0.67133	0.818494	*	4.27	3.66	-0.947079	0.365443	0.611766	*	3.39	4.45	0.33208	0.722597	0.849151	*	5.03	4.64	-0.0684828	0.949636	0.986895	*	gi|474394565|gb|EMS65593.1|/9.54742e-145/hypothetical protein TRIUR3_06344 [Triticum urartu]	gi|669026884|emb|HG670306.1|/1e-80/Triticum aestivum chromosome 3B, genomic scaffold, cultivar Chinese Spring	sp|Q9FPQ6|GP1_CHLRE/3e-20/Vegetative cell wall protein gp1 OS=Chlamydomonas reinhardtii GN=GP1 PE=1 SV=1	bdi:100828826/2e-135/uncharacterized LOC100828826; K15032 mTERF domain-containing protein, mitochondrial	SPBC28F2.12/2e-12/---	PTHR13068/4.6E-142/--	NA
Unigene31542_All	622	1.84	2.53	0.752398	0.557684	0.781971	*	0.59	7.64	2.7839	0.0210065	0.0772404	*	2.34	1.08	-1.03757	0.44745	0.707871	*	3.45	5.99	0.0769962	0.938348	0.966988	*	2.69	3.1	0.127129	0.899751	0.951199	*	2.39	3.52	0.366541	0.79589	0.903724	*	gi|472900397|gb|EMS35651.1|/3.39675e-43/hypothetical protein TRIUR3_26522 [Triticum urartu]	gi|241990176|dbj|AK330518.1|/9e-21/Triticum aestivum cDNA, clone: SET4_K09, cultivar: Chinese Spring	NA	bdi:100833278/8e-40/uncharacterized LOC100833278; K15032 mTERF domain-containing protein, mitochondrial	NA	PTHR13068:SF9/1.7E-37/--	NA
Unigene34497_All	1659	-	-	-	-	-	-	-	-	-	-	-	-	1.03	0	-1.55419	0.364104	0.628741	*	0.83	0.83	-0.604668	0.736426	0.850515	*	2	0.35	-1.72949	0.284354	0.536119	*	0	0.61	1.22262	0.428464	0.709224	*	gi|475375110|gb|EMT00588.1|/1.20531e-109/hypothetical protein F775_13520 [Aegilops tauschii]	gi|960484057|ref|XM_003577788.3|/6e-49/PREDICTED: Brachypodium distachyon uncharacterized LOC100827317 (LOC100827317), mRNA	sp|P21997|SSGP_VOLCA/7e-12/Sulfated surface glycoprotein 185 OS=Volvox carteri PE=1 SV=1	bdi:100827317/2e-96/uncharacterized LOC100827317; K15032 mTERF domain-containing protein, mitochondrial	PA0197/7e-06/---	SM00733/2900.0/Mitochondrial termination factor repeats	NA
Unigene35215_All	1676	1.52	1.64	0.391344	0.794757	0.892095	*	2.79	3.87	0.373568	0.737103	0.85003	*	2.39	1.39	-0.663715	0.623	0.79401	*	1.88	5.99	0.871081	0.383252	0.624732	*	2.35	1.37	-0.626584	0.674662	0.814565	*	1.03	1.36	0.336389	0.8073	0.909038	*	gi|326517697|dbj|BAK03767.1|/3.32648e-131/predicted protein [Hordeum vulgare subsp. vulgare]	gi|241990176|dbj|AK330518.1|/9e-51/Triticum aestivum cDNA, clone: SET4_K09, cultivar: Chinese Spring	sp|Q9SN46|LRX5_ARATH/1e-09/Leucine-rich repeat extensin-like protein 5 OS=Arabidopsis thaliana GN=LRX5 PE=2 SV=2	bdi:100827317/9e-128/uncharacterized LOC100827317; K15032 mTERF domain-containing protein, mitochondrial	SPBC28F2.12/1e-09/---	SM00733/2.8/Mitochondrial termination factor repeats	NA
Unigene12685_All	575	0.38	4.02	3.07716	0.0222467	0.0825405	*	1.37	2.11	0.443028	0.725249	0.841763	*	1.35	2.24	0.39532	0.779085	0.888823	*	1.27	4.33	0.970834	0.422191	0.656896	*	3.75	3.46	-0.144758	0.887803	0.944087	*	2.7	4.2	0.484556	0.655198	0.81888	*	gi|475571613|gb|EMT16297.1|/2.77797e-43/hypothetical protein F775_10887 [Aegilops tauschii]	gi|960484858|ref|XM_010239468.2|/3e-48/PREDICTED: Brachypodium distachyon uncharacterized LOC100842672 (LOC100842672), mRNA	NA	bdi:100833278/6e-43/uncharacterized LOC100833278; K15032 mTERF domain-containing protein, mitochondrial	NA	PF02536/1.8E-8/mTERF	NA
Unigene28360_All	796	2.72	2.91	0.519287	0.683026	0.818045	*	0.34	2.79	2.12685	0.146581	0.336003	*	2.54	1.7	-0.325889	0.811974	0.907088	*	1.49	1.8	-0.205258	0.901704	0.9507	*	4.42	3.11	-0.508643	0.590407	0.768218	*	1.03	2.73	1.18091	0.346321	0.630223	*	gi|326509387|dbj|BAJ91610.1|/2.46327e-99/predicted protein [Hordeum vulgare subsp. vulgare]	gi|960483829|ref|XM_010239553.2|/7e-53/PREDICTED: Brachypodium distachyon uncharacterized LOC100820939 (LOC100820939), mRNA	sp|O65530|PEK14_ARATH/4e-10/Proline-rich receptor-like protein kinase PERK14 OS=Arabidopsis thaliana GN=PERK14 PE=2 SV=1	bdi:100828826/1e-99/uncharacterized LOC100828826; K15032 mTERF domain-containing protein, mitochondrial	SPBC28F2.12/4e-06/---	PF02536/2.2E-12/mTERF	biological_process:GO:0006355//regulation of transcription, DNA-templated;cellular_component:GO:0005739//mitochondrion;molecular_function:GO:0003690//double-stranded DNA binding;
Unigene35777_All	548	-	-	-	-	-	-	-	-	-	-	-	-	0.37	0	-0.674137	0.631878	0.79401	*	-	-	-	-	-	-	-	-	-	-	-	-	-	-	-	-	-	-	gi|475566921|gb|EMT15142.1|/3.89378e-57/hypothetical protein F775_18002 [Aegilops tauschii]	gi|669026884|emb|HG670306.1|/9e-67/Triticum aestivum chromosome 3B, genomic scaffold, cultivar Chinese Spring	sp|Q9FPQ6|GP1_CHLRE/9e-22/Vegetative cell wall protein gp1 OS=Chlamydomonas reinhardtii GN=GP1 PE=1 SV=1	bdi:100821443/1e-55/uncharacterized LOC100821443; K15032 mTERF domain-containing protein, mitochondrial	YDL140c/7e-14/---	PR01217/1.0E-9/Proline rich extensin signature	NA
Unigene4892_All	868	1.87	0.62	-0.729613	0.632373	0.806734	*	0	0.33	0.633842	0.62716	0.777901	*	0.34	0.31	0.0455992	0.978942	0.992391	*	-	-	-	-	-	-	0.33	0	-0.739682	0.599541	0.768218	*	0	0.7	1.11963	0.460104	0.723168	*	gi|475566921|gb|EMT15142.1|/5.61828e-87/hypothetical protein F775_18002 [Aegilops tauschii]	gi|669026884|emb|HG670306.1|/7e-87/Triticum aestivum chromosome 3B, genomic scaffold, cultivar Chinese Spring	sp|Q9FPQ6|GP1_CHLRE/1e-17/Vegetative cell wall protein gp1 OS=Chlamydomonas reinhardtii GN=GP1 PE=1 SV=1	bdi:100842672/9e-84/uncharacterized LOC100842672; K15032 mTERF domain-containing protein, mitochondrial	Rv3876/2e-11/---	SM00733/0.084/Mitochondrial termination factor repeats	NA
Unigene12545_All	1370	3.45	2.77	0.276983	0.791356	0.889771	*	2.69	7.08	1.12178	0.257506	0.489522	*	3.51	6.11	0.686196	0.496947	0.7415	*	1.85	10.54	1.5831	0.0971341	0.256342	*	6.11	9.04	0.463773	0.597577	0.768218	*	5.52	7.56	0.409024	0.7157	0.860188	*	gi|475506102|gb|EMT04797.1|/1.54703e-136/hypothetical protein F775_20452 [Aegilops tauschii]	gi|241986001|dbj|AK333262.1|/2e-70/Triticum aestivum cDNA, clone: WT006_A15, cultivar: Chinese Spring	sp|Q9FPQ6|GP1_CHLRE/1e-17/Vegetative cell wall protein gp1 OS=Chlamydomonas reinhardtii GN=GP1 PE=1 SV=1	bdi:100823987/2e-130/uncharacterized LOC100823987; K15032 mTERF domain-containing protein, mitochondrial	SPBC28F2.12/9e-12/---	PTHR13068/1.6E-124/--	NA
Unigene16327_All	1532	3.54	7.45	1.59697	0.078644	0.220049	*	5.51	4.85	-0.207918	0.810311	0.895505	*	4.06	18.54	2.19349	0.0967592	0.26995	*	6.9	6.92	-0.686043	0.49179	0.721359	*	5.43	13.4	1.20372	0.103929	0.273751	*	4.76	16.86	1.83503	0.0252568	0.106321	*	gi|326504716|dbj|BAK06649.1|/7.24243e-138/predicted protein [Hordeum vulgare subsp. vulgare]	gi|241986001|dbj|AK333262.1|/7e-73/Triticum aestivum cDNA, clone: WT006_A15, cultivar: Chinese Spring	sp|Q9FFW5|PERK8_ARATH/2e-14/Proline-rich receptor-like protein kinase PERK8 OS=Arabidopsis thaliana GN=PERK8 PE=1 SV=1	bdi:100842672/1e-134/uncharacterized LOC100842672; K15032 mTERF domain-containing protein, mitochondrial	SPBC28F2.12/4e-13/---	SM00733/2.0/Mitochondrial termination factor repeats	NA
Unigene7785_All	741	1.96	2.11	0.673996	0.611876	0.804765	*	1.52	3.44	0.708981	0.573186	0.777901	*	1.48	3.1	0.993015	0.491281	0.736383	*	0	7.39	4.20142	0.0107248	0.0474214	Up	0.33	7.54	3.61978	0.00413582	0.0219967	Up	0.68	2.47	1.28897	0.37718	0.656458	*	gi|474391817|gb|EMS65392.1|/9.40345e-63/hypothetical protein TRIUR3_12443 [Triticum urartu]	gi|669026884|emb|HG670306.1|/9e-40/Triticum aestivum chromosome 3B, genomic scaffold, cultivar Chinese Spring	NA	bdi:104581607/8e-59/uncharacterized LOC104581607; K15032 mTERF domain-containing protein, mitochondrial	NA	SM00733/430.0/Mitochondrial termination factor repeats	NA
Unigene71946_All	1275	0	32.81	7.00288	4.44426e-08	1.0605e-06	Up	0	47.1	6.82022	2.86903e-07	5.2196e-06	Up	0	10.66	4.58879	0.00474481	0.026196	Up	0	15.18	5.32008	0.000457791	0.00347072	Up	0	13.37	5.54426	0.000110341	0.00103917	Up	0	16.55	5.29364	0.000259767	0.00248539	Up	gi|475503159|gb|EMT04504.1|/6.55275e-102/hypothetical protein F775_05039 [Aegilops tauschii]	gi|960451676|ref|XM_003562737.3|/1e-155/PREDICTED: Brachypodium distachyon uncharacterized LOC100828669 (LOC100828669), mRNA	NA	NA	NA	PTHR13068/7.4E-108/--	biological_process:GO:0006355//regulation of transcription, DNA-templated;cellular_component:GO:0005739//mitochondrion;GO:0009507//chloroplast;molecular_function:GO:0003690//double-stranded DNA binding;
Unigene31299_All	1078	11.29	18.69	1.24013	0.0311797	0.108119	*	13.8	28.22	0.902326	0.0701703	0.196546	*	8.9	16.7	0.719039	0.381403	0.646917	*	5.59	20.39	0.955859	0.187353	0.400247	*	10.79	10.32	-0.115755	0.860587	0.92867	*	8.22	13.88	0.692685	0.331434	0.613547	*	gi|475377445|gb|EMT00614.1|/1.00658e-89/hypothetical protein F775_05281 [Aegilops tauschii]	gi|960484057|ref|XM_003577788.3|/9e-53/PREDICTED: Brachypodium distachyon uncharacterized LOC100827317 (LOC100827317), mRNA	sp|Q9LK03|PERK2_ARATH/3e-10/Proline-rich receptor-like protein kinase PERK2 OS=Arabidopsis thaliana GN=PERK2 PE=2 SV=3	bdi:100828826/1e-88/uncharacterized LOC100828826; K15032 mTERF domain-containing protein, mitochondrial	NA	PTHR13068/2.8E-83/--	NA
Unigene19175_All	1332	6.06	5.96	0.487169	0.570435	0.79319	*	10.1	8.96	-0.243067	0.73566	0.849255	*	11.08	8.21	-0.368652	0.580341	0.79401	*	4.63	9.54	0.290352	0.718595	0.837752	*	11.8	17.46	0.506874	0.368862	0.61695	*	15.32	15.19	0.0178032	0.978497	0.999328	*	gi|474394565|gb|EMS65593.1|/1.5933e-122/hypothetical protein TRIUR3_06344 [Triticum urartu]	gi|960451459|ref|XM_010230122.2|/7e-51/PREDICTED: Brachypodium distachyon uncharacterized LOC100828826 (LOC100828826), mRNA	sp|Q9LK03|PERK2_ARATH/5e-12/Proline-rich receptor-like protein kinase PERK2 OS=Arabidopsis thaliana GN=PERK2 PE=2 SV=3	bdi:100828826/4e-120/uncharacterized LOC100828826; K15032 mTERF domain-containing protein, mitochondrial	Rv3876/9e-06/---	SM00733/140.0/Mitochondrial termination factor repeats	NA
Unigene5056_All	1011	0.35	5.02	3.32862	0.0109891	0.046771	Up	2.41	6.64	1.22354	0.275567	0.510703	*	0.34	9.12	3.64584	0.0072413	0.0369312	Up	1.21	10.59	2.03095	0.0669735	0.19587	*	0.33	7.26	3.55537	0.00493183	0.0254345	Up	2.07	4.8	1.09128	0.302829	0.590614	*	gi|326510025|dbj|BAJ87229.1|/4.22683e-95/predicted protein [Hordeum vulgare subsp. vulgare]	gi|151419815|dbj|AK251167.1|/1e-27/Hordeum vulgare subsp. vulgare cDNA clone: FLbaf108l19, mRNA sequence	NA	bdi:104581607/2e-88/uncharacterized LOC104581607; K15032 mTERF domain-containing protein, mitochondrial	NA	PF02536/2.1E-16/mTERF	NA
Unigene9150_All	1525	1.9	0	-1.76801	0.280589	0.532726	*	0.34	2.37	1.76167	0.268879	0.50144	*	1.31	1.39	-0.0356024	0.981428	0.993656	*	0.66	0	-1.36317	0.423287	0.656896	*	1.7	1.67	0.00947126	0.994846	0.999698	*	2.74	0	-3.0526	0.0612416	0.206133	*	gi|474394565|gb|EMS65593.1|/2.0379e-132/hypothetical protein TRIUR3_06344 [Triticum urartu]	gi|669026884|emb|HG670306.1|/3e-72/Triticum aestivum chromosome 3B, genomic scaffold, cultivar Chinese Spring	sp|Q9LK03|PERK2_ARATH/9e-22/Proline-rich receptor-like protein kinase PERK2 OS=Arabidopsis thaliana GN=PERK2 PE=2 SV=3	bdi:100842672/1e-126/uncharacterized LOC100842672; K15032 mTERF domain-containing protein, mitochondrial	Rv3876/2e-12/---	PTHR13068/3.9E-144/--	NA
Unigene5318_All	2054	13.39	8.99	-0.0390088	0.955949	0.97767	*	8.89	10.13	0.109221	0.890409	0.943557	*	3.88	8.27	0.9728	0.303699	0.575606	*	2.95	14.21	1.2837	0.136142	0.323693	*	14.58	14	-0.0799976	0.891214	0.946118	*	10.86	11.32	0.0377443	0.958833	0.992201	*	gi|475506102|gb|EMT04797.1|/9.56355e-115/hypothetical protein F775_20452 [Aegilops tauschii]	gi|241986001|dbj|AK333262.1|/2e-58/Triticum aestivum cDNA, clone: WT006_A15, cultivar: Chinese Spring	sp|P18616|NRPB1_ARATH/1e-06/DNA-directed RNA polymerase II subunit 1 OS=Arabidopsis thaliana GN=NRPB1 PE=1 SV=3	bdi:100823987/9e-104/uncharacterized LOC100823987; K15032 mTERF domain-containing protein, mitochondrial	ECU03g0290/2e-06/---	PTHR13068:SF9/1.4E-104/--	NA
Unigene27587_All	1041	3.77	22.27	2.74922	0.00577985	0.0275939	Up	4.68	18.94	1.79095	0.00947805	0.0406741	Up	4.62	10.76	1.20957	0.159555	0.383131	*	1.19	18.55	2.81443	0.00624283	0.0305942	Up	4.72	10.35	1.0177	0.170837	0.381813	*	5.81	10.73	0.897483	0.20331	0.466965	*	gi|474073833|gb|EMS54460.1|/5.01893e-115/hypothetical protein TRIUR3_07705 [Triticum urartu]	gi|151420501|dbj|AK251853.1|/0.0/Hordeum vulgare subsp. vulgare cDNA clone: FLbaf133i20, mRNA sequence	NA	bdi:104581607/4e-108/uncharacterized LOC104581607; K15032 mTERF domain-containing protein, mitochondrial	NA	PF02536/9.9E-19/mTERF	biological_process:GO:0006355//regulation of transcription, DNA-templated;cellular_component:GO:0005739//mitochondrion;molecular_function:GO:0003690//double-stranded DNA binding;
CL2597.Contig3_All	279	-	-	-	-	-	-	0.37	0	-0.592325	0.641478	0.777901	*	-	-	-	-	-	-	-	-	-	-	-	-	0.33	0	-0.739682	0.599541	0.768218	*	0.7	0	-1.12138	0.45981	0.723168	*	gi|475416551|gb|EMT00995.1|/3.25981e-25/hypothetical protein F775_15792 [Aegilops tauschii]	NA	NA	sita:101773152/8e-21/uncharacterized LOC101773152; K15032 mTERF domain-containing protein, mitochondrial	NA	PTHR13068:SF9/4.8E-25/--	NA
Unigene21581_All	1586	49.72	9.4	-1.82322	0.00262261	0.0143105	Down	48.2	6.2	-2.99376	1.26746e-05	0.000145946	Down	41.86	2.09	-4.10893	1.472e-08	5.33811e-07	Down	15.16	7.86	-1.74939	0.0652444	0.192123	*	26.54	3.37	-2.8111	0.000644662	0.00465351	Down	26.97	2.27	-3.26678	1.2504e-05	0.000186211	Down	gi|721616842|ref|XP_010227835.1|/0/PREDICTED: uncharacterized protein LOC104581607 [Brachypodium distachyon] &gt;gi|944083544|gb|KQK18896.1| hypothetical protein BRADI_1g45320 [Brachypodium distachyon]	gi|151420501|dbj|AK251853.1|/0.0/Hordeum vulgare subsp. vulgare cDNA clone: FLbaf133i20, mRNA sequence	sp|Q9FPQ6|GP1_CHLRE/5e-25/Vegetative cell wall protein gp1 OS=Chlamydomonas reinhardtii GN=GP1 PE=1 SV=1	bdi:104581607/0.0/uncharacterized LOC104581607; K15032 mTERF domain-containing protein, mitochondrial	SPBC28F2.12/1e-16/---	PF02536/2.5E-22/mTERF	biological_process:GO:0006355//regulation of transcription, DNA-templated;cellular_component:GO:0005739//mitochondrion;molecular_function:GO:0003690//double-stranded DNA binding;
Unigene5918_All	-	-	-	-	-	-	-	-	-	-	-	-	-	-	-	-	-	-	-	-	-	-	-	-	-	-	-	-	-	-	-	-	-	-	-	-	-	-	-	-	-	-	-	-
Unigene18624_All	1039	24.6	5.99	-1.38145	0.13532	0.326149	*	33.33	0.69	-5.14611	3.14625e-08	7.33981e-07	Down	25.52	9.42	-1.00949	0.41033	0.676945	*	28.69	6.6	-2.63504	0.031899	0.111961	*	19.94	0	-6.01052	1.96444e-05	0.000235819	Down	34.17	3.16	-3.04317	0.00606407	0.0343452	Down	gi|357122163|ref|XP_003562785.1|/3.35856e-103/PREDICTED: uncharacterized protein LOC100828669 [Brachypodium distachyon] &gt;gi|944076888|gb|KQK12240.1| hypothetical protein BRADI_1g02400 [Brachypodium distachyon]	gi|960451676|ref|XM_003562737.3|/1e-149/PREDICTED: Brachypodium distachyon uncharacterized LOC100828669 (LOC100828669), mRNA	NA	NA	NA	PTHR13068:SF12/9.1E-107/--	biological_process:GO:0006355//regulation of transcription, DNA-templated;cellular_component:GO:0005739//mitochondrion;GO:0009507//chloroplast;molecular_function:GO:0003690//double-stranded DNA binding;
Unigene27265_All	1439	7.26	3.4	-0.445544	0.630275	0.806734	*	7.83	4.9	-0.721515	0.362597	0.604506	*	6.73	3.72	-0.7735	0.451381	0.710222	*	3.34	5.68	-0.0583445	0.949081	0.971636	*	9.42	3.8	-1.30543	0.0955035	0.257306	*	4.45	4.7	0.124599	0.885006	0.94889	*	gi|474394565|gb|EMS65593.1|/7.91583e-131/hypothetical protein TRIUR3_06344 [Triticum urartu]	gi|960483829|ref|XM_010239553.2|/2e-54/PREDICTED: Brachypodium distachyon uncharacterized LOC100820939 (LOC100820939), mRNA	sp|Q9FPQ6|GP1_CHLRE/2e-18/Vegetative cell wall protein gp1 OS=Chlamydomonas reinhardtii GN=GP1 PE=1 SV=1	bdi:100842672/3e-131/uncharacterized LOC100842672; K15032 mTERF domain-containing protein, mitochondrial	SPBC28F2.12/3e-16/---	PTHR13068:SF9/1.2E-138/--	NA
Unigene34578_All	2468	58.85	30.2	-0.366608	0.351916	0.608426	*	30.39	41.67	0.307773	0.460719	0.69921	*	38.17	33.66	-0.212647	0.675485	0.821423	*	18.82	39.77	0.279607	0.580354	0.763219	*	50.23	46.05	-0.160074	0.680002	0.818299	*	37.1	39.03	0.0393562	0.93788	0.979534	*	gi|474394565|gb|EMS65593.1|/1.64305e-140/hypothetical protein TRIUR3_06344 [Triticum urartu]	gi|960484057|ref|XM_003577788.3|/1e-66/PREDICTED: Brachypodium distachyon uncharacterized LOC100827317 (LOC100827317), mRNA	sp|Q9LK03|PERK2_ARATH/4e-12/Proline-rich receptor-like protein kinase PERK2 OS=Arabidopsis thaliana GN=PERK2 PE=2 SV=3	bdi:100827317/2e-134/uncharacterized LOC100827317; K15032 mTERF domain-containing protein, mitochondrial	SPBC28F2.12/2e-08/---	SM00733/1.6/Mitochondrial termination factor repeats	NA
Unigene17170_All	1413	4.15	9.92	1.72886	0.0233371	0.0857381	*	7.16	13.64	0.694157	0.322328	0.568485	*	4.31	7.05	0.508507	0.636324	0.79401	*	1.16	10.89	2.07092	0.0576718	0.175072	*	6.45	11.32	0.74726	0.266056	0.513017	*	3.41	10.25	1.34275	0.179446	0.428117	*	gi|475493658|gb|EMT03719.1|/1.89418e-137/hypothetical protein F775_12811 [Aegilops tauschii]	gi|960482024|ref|XM_003570656.3|/2e-60/PREDICTED: Brachypodium distachyon uncharacterized LOC100823987 (LOC100823987), mRNA	sp|Q9FPQ6|GP1_CHLRE/6e-13/Vegetative cell wall protein gp1 OS=Chlamydomonas reinhardtii GN=GP1 PE=1 SV=1	bdi:100827317/5e-137/uncharacterized LOC100827317; K15032 mTERF domain-containing protein, mitochondrial	SPBC28F2.12/6e-08/---	SM00733/0.02/Mitochondrial termination factor repeats	NA
CL912.Contig2_All	1189	0	0.66	1.15447	0.448474	0.693036	*	-	-	-	-	-	-	-	-	-	-	-	-	-	-	-	-	-	-	-	-	-	-	-	-	-	-	-	-	-	-	gi|475456073|gb|EMT01853.1|/3.3511e-121/hypothetical protein F775_21322 [Aegilops tauschii]	gi|960484057|ref|XM_003577788.3|/6e-51/PREDICTED: Brachypodium distachyon uncharacterized LOC100827317 (LOC100827317), mRNA	sp|Q9FPQ6|GP1_CHLRE/2e-09/Vegetative cell wall protein gp1 OS=Chlamydomonas reinhardtii GN=GP1 PE=1 SV=1	bdi:100828826/8e-119/uncharacterized LOC100828826; K15032 mTERF domain-containing protein, mitochondrial	SPBC28F2.12/1e-06/---	PF02536/2.9E-22/mTERF	NA
Unigene17227_All	2011	4.67	6.65	0.801144	0.437653	0.683716	*	6	11.18	0.72397	0.300461	0.5426	*	3.91	9.75	1.29095	0.138795	0.346634	*	2.23	11.15	1.5305	0.0978337	0.257801	*	6.12	16.16	1.30562	0.066812	0.198324	*	4.1	15.26	1.81934	0.015227	0.0717424	*	gi|475493658|gb|EMT03719.1|/1.34238e-121/hypothetical protein F775_12811 [Aegilops tauschii]	gi|960488048|ref|XM_003577691.3|/4e-41/PREDICTED: Brachypodium distachyon uncharacterized LOC100821443 (LOC100821443), mRNA	sp|O65530|PEK14_ARATH/3e-11/Proline-rich receptor-like protein kinase PERK14 OS=Arabidopsis thaliana GN=PERK14 PE=2 SV=1	bdi:100828826/4e-117/uncharacterized LOC100828826; K15032 mTERF domain-containing protein, mitochondrial	SPBC28F2.12/2e-09/---	PTHR13068/1.0E-126/--	NA
Unigene28144_All	1200	0	8.09	5.15771	0.00031291	0.00238159	Up	0.34	8.77	3.43314	0.0156372	0.0609056	*	0.32	5.97	3.38047	0.0115593	0.0536547	*	0	11.61	4.98765	0.00128155	0.00828569	Up	0	4.77	4.19925	0.00742216	0.0355945	Up	0.68	6.09	2.7246	0.016907	0.0777914	*	gi|326532060|dbj|BAK01406.1|/1.24591e-127/predicted protein [Hordeum vulgare subsp. vulgare]	gi|241986001|dbj|AK333262.1|/9e-78/Triticum aestivum cDNA, clone: WT006_A15, cultivar: Chinese Spring	sp|Q9S740|AGP19_ARATH/2e-08/Lysine-rich arabinogalactan protein 19 OS=Arabidopsis thaliana GN=AGP19 PE=2 SV=2	bdi:100842672/4e-118/uncharacterized LOC100842672; K15032 mTERF domain-containing protein, mitochondrial	NA	PF02536/2.3E-7/mTERF	NA
CL912.Contig6_All	1242	6.27	2.54	-0.606665	0.582178	0.797939	*	0	9.03	3.67028	0.0247245	0.0878271	*	5.95	3.73	-0.275999	0.845916	0.923955	*	2.15	3.91	0.137091	0.898649	0.949871	*	6.08	5.12	-0.245761	0.828471	0.91052	*	4.45	7.9	0.757481	0.412259	0.695156	*	gi|474394565|gb|EMS65593.1|/4.25309e-120/hypothetical protein TRIUR3_06344 [Triticum urartu]	gi|669026884|emb|HG670306.1|/4e-49/Triticum aestivum chromosome 3B, genomic scaffold, cultivar Chinese Spring	sp|Q9SX31|PERK9_ARATH/3e-14/Proline-rich receptor-like protein kinase PERK9 OS=Arabidopsis thaliana GN=PERK9 PE=2 SV=1	bdi:100828826/5e-113/uncharacterized LOC100828826; K15032 mTERF domain-containing protein, mitochondrial	SPBC28F2.12/1e-10/---	PTHR13068/2.3E-68/--	NA
CL3898.Contig3_All	1549	38.57	63.98	1.33241	0.000631052	0.0043186	Up	62.8	65.43	-0.109896	0.798508	0.88915	*	46.16	65.7	0.608797	0.40475	0.671255	*	16.93	115.17	1.94854	0.00152891	0.00959678	Up	46.32	80.96	0.755542	0.0326244	0.115357	*	54.86	122.52	1.16589	0.0005168	0.00443816	Up	gi|326518905|dbj|BAJ92613.1|/0/predicted protein [Hordeum vulgare subsp. vulgare] &gt;gi|326531974|dbj|BAK01363.1| predicted protein [Hordeum vulgare subsp. vulgare]	gi|960479901|ref|XM_014901269.1|/0.0/PREDICTED: Brachypodium distachyon uncharacterized LOC100828600 (LOC100828600), transcript variant X8, mRNA	sp|Q9FPQ6|GP1_CHLRE/5e-25/Vegetative cell wall protein gp1 OS=Chlamydomonas reinhardtii GN=GP1 PE=1 SV=1	bdi:100828600/0.0/uncharacterized LOC100828600; K15032 mTERF domain-containing protein, mitochondrial	Rv3876/7e-16/---	PTHR13068/1.9E-148/--	biological_process:GO:0006355//regulation of transcription, DNA-templated;cellular_component:GO:0005739//mitochondrion;molecular_function:GO:0003690//double-stranded DNA binding;
Unigene15087_All	846	2.31	5.94	1.77505	0.0660319	0.192801	*	1.64	3.53	0.778384	0.501432	0.721095	*	3.3	4.18	0.203995	0.848325	0.92539	*	3.12	8.94	0.69542	0.443851	0.678297	*	2.71	6.17	1.07055	0.217924	0.452556	*	3.4	6.27	0.758598	0.415335	0.698685	*	gi|475493658|gb|EMT03719.1|/1.9303e-60/hypothetical protein F775_12811 [Aegilops tauschii]	gi|960488048|ref|XM_003577691.3|/1e-42/PREDICTED: Brachypodium distachyon uncharacterized LOC100821443 (LOC100821443), mRNA	sp|Q9FPQ6|GP1_CHLRE/4e-19/Vegetative cell wall protein gp1 OS=Chlamydomonas reinhardtii GN=GP1 PE=1 SV=1	bdi:100821443/4e-61/uncharacterized LOC100821443; K15032 mTERF domain-containing protein, mitochondrial	YDL140c/3e-13/---	PF02536/9.5E-5/mTERF	NA
Unigene31892_All	990	7.73	10.76	0.986769	0.220332	0.454386	*	5.88	4.21	-0.480397	0.628258	0.777901	*	2.73	5.49	0.746434	0.506004	0.749659	*	1.1	8.57	1.55228	0.24856	0.486472	*	2.71	4.83	0.720714	0.42923	0.682424	*	4.48	6.73	0.607361	0.48201	0.740719	*	gi|475377445|gb|EMT00614.1|/1.96212e-89/hypothetical protein F775_05281 [Aegilops tauschii]	gi|960484057|ref|XM_003577788.3|/5e-51/PREDICTED: Brachypodium distachyon uncharacterized LOC100827317 (LOC100827317), mRNA	sp|Q9LVN1|FH13_ARATH/1e-07/Formin-like protein 13 OS=Arabidopsis thaliana GN=FH13 PE=2 SV=3	bdi:100828826/1e-88/uncharacterized LOC100828826; K15032 mTERF domain-containing protein, mitochondrial	NA	PTHR13068/7.8E-83/--	NA
Unigene30338_All	351	1.58	0	-2.01614	0.224844	0.457927	*	-	-	-	-	-	-	0.32	0.31	0.0209715	0.990335	0.99647	*	0.94	0	-2.40221	0.181772	0.392973	*	0.67	0	-1.22052	0.4455	0.689882	*	0.69	0.35	-0.434822	0.791217	0.901201	*	gi|514769719|ref|XP_004966817.1|/4.37598e-22/PREDICTED: uncharacterized protein LOC101757972 [Setaria italica] &gt;gi|944245694|gb|KQL09988.1| hypothetical protein SETIT_008210mg [Setaria italica]	gi|960450617|ref|XM_010229535.2|/1e-12/PREDICTED: Brachypodium distachyon uncharacterized LOC100837156 (LOC100837156), transcript variant X2, mRNA	NA	sita:101757972/7e-23/uncharacterized LOC101757972; K15032 mTERF domain-containing protein, mitochondrial	NA	PTHR13068:SF9/1.5E-30/--	biological_process:GO:0006355//regulation of transcription, DNA-templated;cellular_component:GO:0005739//mitochondrion;molecular_function:GO:0003690//double-stranded DNA binding;
Unigene20140_All	1212	0.76	0	-0.982483	0.506592	0.74108	*	-	-	-	-	-	-	-	-	-	-	-	-	0.83	0	-1.89912	0.285793	0.523346	*	0.33	0	-0.739682	0.599541	0.768218	*	1.04	0	-1.44086	0.364802	0.644983	*	gi|474394565|gb|EMS65593.1|/3.68112e-131/hypothetical protein TRIUR3_06344 [Triticum urartu]	gi|960484057|ref|XM_003577788.3|/3e-87/PREDICTED: Brachypodium distachyon uncharacterized LOC100827317 (LOC100827317), mRNA	sp|Q9LK03|PERK2_ARATH/2e-21/Proline-rich receptor-like protein kinase PERK2 OS=Arabidopsis thaliana GN=PERK2 PE=2 SV=3	bdi:100842672/9e-126/uncharacterized LOC100842672; K15032 mTERF domain-containing protein, mitochondrial	YDL140c/2e-13/---	PF02536/1.2E-25/mTERF	NA
CL1947.Contig4_All	2334	52.82	49.7	0.404168	0.484224	0.729164	*	46.78	62.15	0.197143	0.737872	0.850406	*	30.76	48.98	0.562858	0.351794	0.615763	*	16.38	63.57	1.12168	0.0208753	0.0805133	*	28.66	33.35	0.161347	0.707582	0.838392	*	20.14	27.32	0.402361	0.449809	0.723168	*	gi|475595342|gb|EMT23006.1|/0/hypothetical protein F775_02643 [Aegilops tauschii]	gi|960449183|ref|XM_010238061.2|/0.0/PREDICTED: Brachypodium distachyon uncharacterized LOC100843823 (LOC100843823), mRNA	sp|Q9FPQ6|GP1_CHLRE/5e-06/Vegetative cell wall protein gp1 OS=Chlamydomonas reinhardtii GN=GP1 PE=1 SV=1	bdi:100843823/0.0/uncharacterized LOC100843823; K15032 mTERF domain-containing protein, mitochondrial	NA	PTHR13068/5.4E-262/--	biological_process:GO:0006355//regulation of transcription, DNA-templated;GO:0009658//chloroplast organization;GO:0048364//root development;GO:0009651//response to salt stress;GO:0048367//shoot system development;cellular_component:GO:0005739//mitochondrion;GO:0009507//chloroplast;molecular_function:GO:0003690//double-stranded DNA binding;
Unigene37772_All	2058	16.84	9.04	-0.235441	0.724184	0.845458	*	19.14	11.88	-0.823951	0.203196	0.419161	*	21.01	16.37	-0.111003	0.883677	0.945959	*	16.63	16.7	-0.658032	0.260896	0.500068	*	22.7	21.09	-0.15911	0.757986	0.87038	*	18.04	16.8	-0.00770835	0.989995	0.999328	*	gi|475490009|gb|EMT03466.1|/0/hypothetical protein F775_15877 [Aegilops tauschii]	gi|960474257|ref|XM_003572356.3|/0.0/PREDICTED: Brachypodium distachyon uncharacterized LOC100822558 (LOC100822558), mRNA	NA	jcu:105646130/8e-12/uncharacterized LOC105646130; K15032 mTERF domain-containing protein, mitochondrial	NA	PTHR13068/1.0E-198/--	biological_process:GO:0006355//regulation of transcription, DNA-templated;cellular_component:GO:0005739//mitochondrion;GO:0009536//plastid;molecular_function:GO:0003690//double-stranded DNA binding;
CL912.Contig28_All	1556	13.51	2.48	-1.74802	0.0454389	0.144885	*	8.14	3.53	-1.2207	0.173483	0.37892	*	13.2	1.08	-3.30735	0.0010237	0.00740079	Down	4.82	5.79	-0.566166	0.633621	0.790971	*	8.89	2.4	-1.72504	0.0821033	0.23055	*	7.15	3.2	-1.13288	0.252123	0.527577	*	gi|721616842|ref|XP_010227835.1|/5.59896e-178/PREDICTED: uncharacterized protein LOC104581607 [Brachypodium distachyon] &gt;gi|944083544|gb|KQK18896.1| hypothetical protein BRADI_1g45320 [Brachypodium distachyon]	gi|151420501|dbj|AK251853.1|/0.0/Hordeum vulgare subsp. vulgare cDNA clone: FLbaf133i20, mRNA sequence	sp|Q9SX31|PERK9_ARATH/2e-23/Proline-rich receptor-like protein kinase PERK9 OS=Arabidopsis thaliana GN=PERK9 PE=2 SV=1	bdi:104581607/1e-178/uncharacterized LOC104581607; K15032 mTERF domain-containing protein, mitochondrial	SPBC28F2.12/3e-16/---	PTHR13068:SF9/1.6E-148/--	biological_process:GO:0006355//regulation of transcription, DNA-templated;cellular_component:GO:0005739//mitochondrion;molecular_function:GO:0003690//double-stranded DNA binding;
Unigene28334_All	1615	0.76	11.96	4.01123	0.000167678	0.00139992	Up	1.02	14.16	3.14913	0.00578485	0.0271466	Up	0.37	8.9	3.71207	0.00593816	0.0314608	Up	0.33	14.24	4.05905	0.000980452	0.00660145	Up	3.78	10.68	1.35492	0.161828	0.370869	*	1.03	13.23	3.06646	0.0097652	0.0504376	*	gi|474394565|gb|EMS65593.1|/4.55326e-138/hypothetical protein TRIUR3_06344 [Triticum urartu]	gi|241986001|dbj|AK333262.1|/3e-87/Triticum aestivum cDNA, clone: WT006_A15, cultivar: Chinese Spring	sp|Q9LK03|PERK2_ARATH/5e-22/Proline-rich receptor-like protein kinase PERK2 OS=Arabidopsis thaliana GN=PERK2 PE=2 SV=3	bdi:100827317/2e-131/uncharacterized LOC100827317; K15032 mTERF domain-containing protein, mitochondrial	SPBC28F2.12/5e-14/---	PTHR13068:SF9/2.6E-144/--	NA
Unigene13106_All	378	1.17	0.93	0.237747	0.871459	0.938341	*	0.34	0.71	0.477629	0.775069	0.874097	*	0	0.39	0.655622	0.637617	0.79401	*	0.3	0.41	-0.177167	0.920171	0.959491	*	1.03	0.68	-0.409999	0.793866	0.892013	*	0.34	1.07	0.894532	0.583941	0.789718	*	gi|475450890|gb|EMT01686.1|/4.07787e-49/hypothetical protein F775_18370 [Aegilops tauschii]	gi|960480307|ref|XM_003570752.3|/2e-29/PREDICTED: Brachypodium distachyon uncharacterized LOC100833278 (LOC100833278), mRNA	NA	bdi:100827317/9e-49/uncharacterized LOC100827317; K15032 mTERF domain-containing protein, mitochondrial	NA	SM00733/49.0/Mitochondrial termination factor repeats	biological_process:GO:0006355//regulation of transcription, DNA-templated;cellular_component:GO:0005739//mitochondrion;molecular_function:GO:0003690//double-stranded DNA binding;
CL9549.Contig13_All	1339	24.65	10.4	-0.641296	0.278403	0.53132	*	24.85	10.91	-1.28808	0.0232885	0.0837584	*	17.79	10.13	-0.765411	0.25328	0.51021	*	6.42	14.81	0.413484	0.531468	0.751426	*	21.01	28.45	0.393802	0.451346	0.691273	*	20.51	23.77	0.194327	0.72534	0.866028	*	gi|357133763|ref|XP_003568493.1|/2.63345e-149/PREDICTED: uncharacterized protein LOC100821303 [Brachypodium distachyon] &gt;gi|944070857|gb|KQK06341.1| hypothetical protein BRADI_2g25837 [Brachypodium distachyon]	gi|960468705|ref|XM_003568445.3|/1e-144/PREDICTED: Brachypodium distachyon uncharacterized LOC100821303 (LOC100821303), mRNA	sp|Q9FPQ6|GP1_CHLRE/1e-14/Vegetative cell wall protein gp1 OS=Chlamydomonas reinhardtii GN=GP1 PE=1 SV=1	bdi:100821303/5e-150/uncharacterized LOC100821303; K15032 mTERF domain-containing protein, mitochondrial	SPBC28F2.12/1e-11/---	PTHR13068/3.0E-96/--	biological_process:GO:0006355//regulation of transcription, DNA-templated;cellular_component:GO:0005739//mitochondrion;molecular_function:GO:0003690//double-stranded DNA binding;
Unigene25167_All	850	4.18	1.62	-0.744901	0.538998	0.764784	*	2.63	2.77	-0.0696605	0.950865	0.984254	*	3.14	0.31	-2.29673	0.124392	0.322608	*	0.88	2.01	0.250752	0.859616	0.929897	*	8.49	4.78	-0.801099	0.315397	0.564323	*	4.42	4.74	0.109104	0.905042	0.960056	*	gi|475554803|gb|EMT12304.1|/1.1729e-97/hypothetical protein F775_20065 [Aegilops tauschii]	gi|960482024|ref|XM_003570656.3|/2e-37/PREDICTED: Brachypodium distachyon uncharacterized LOC100823987 (LOC100823987), mRNA	sp|Q9LK03|PERK2_ARATH/2e-10/Proline-rich receptor-like protein kinase PERK2 OS=Arabidopsis thaliana GN=PERK2 PE=2 SV=3	bdi:100842672/1e-88/uncharacterized LOC100842672; K15032 mTERF domain-containing protein, mitochondrial	ECU03g0290/2e-06/---	PF02536/5.3E-20/mTERF	NA
CL912.Contig32_All	1679	8.81	6.87	0.220163	0.759588	0.867659	*	7.93	7.58	-0.0808663	0.916787	0.961313	*	10.09	8.9	-0.21058	0.795303	0.897595	*	3.03	9.19	0.764932	0.345688	0.592012	*	9.52	6.9	-0.483885	0.492453	0.722987	*	5.09	8.78	0.632179	0.522961	0.776416	*	gi|474397520|gb|EMS65798.1|/2.96301e-134/hypothetical protein TRIUR3_17744 [Triticum urartu]	gi|960474812|ref|XM_003574927.3|/1e-52/PREDICTED: Brachypodium distachyon uncharacterized LOC100840237 (LOC100840237), mRNA	sp|Q9LK03|PERK2_ARATH/3e-14/Proline-rich receptor-like protein kinase PERK2 OS=Arabidopsis thaliana GN=PERK2 PE=2 SV=3	bdi:100828826/1e-130/uncharacterized LOC100828826; K15032 mTERF domain-containing protein, mitochondrial	YDL140c/6e-12/---	PTHR13068:SF9/9.3E-62/--	NA
CL912.Contig3_All	1872	9.46	8.25	0.490421	0.527744	0.754752	*	2.18	6.87	1.52125	0.193801	0.406341	*	4.61	4.02	-0.22264	0.857507	0.930568	*	4.05	7.33	0.202143	0.859818	0.930024	*	5.83	6.83	0.206079	0.856385	0.926251	*	5.13	10.8	1.04483	0.203471	0.467251	*	gi|474394565|gb|EMS65593.1|/5.87573e-140/hypothetical protein TRIUR3_06344 [Triticum urartu]	gi|241990176|dbj|AK330518.1|/4e-50/Triticum aestivum cDNA, clone: SET4_K09, cultivar: Chinese Spring	sp|Q9LK03|PERK2_ARATH/2e-10/Proline-rich receptor-like protein kinase PERK2 OS=Arabidopsis thaliana GN=PERK2 PE=2 SV=3	bdi:100842672/1e-132/uncharacterized LOC100842672; K15032 mTERF domain-containing protein, mitochondrial	SPBC28F2.12/8e-09/---	PF02536/7.4E-26/mTERF	NA
Unigene14183_All	1288	17.44	4.77	-1.2533	0.150007	0.35101	*	20.09	4.63	-2.14457	0.00965783	0.0413278	Down	24.57	5.26	-2.14516	0.00145826	0.00993878	Down	13.31	0.82	-4.35643	3.91854e-05	0.000424434	Down	16.46	1.35	-3.25273	0.00164622	0.0102616	Down	15.99	1.72	-3.00416	0.000309847	0.00287976	Down	gi|721616842|ref|XP_010227835.1|/4.50548e-175/PREDICTED: uncharacterized protein LOC104581607 [Brachypodium distachyon] &gt;gi|944083544|gb|KQK18896.1| hypothetical protein BRADI_1g45320 [Brachypodium distachyon]	gi|151420501|dbj|AK251853.1|/0.0/Hordeum vulgare subsp. vulgare cDNA clone: FLbaf133i20, mRNA sequence	sp|Q9LK03|PERK2_ARATH/7e-19/Proline-rich receptor-like protein kinase PERK2 OS=Arabidopsis thaliana GN=PERK2 PE=2 SV=3	bdi:104581607/8e-176/uncharacterized LOC104581607; K15032 mTERF domain-containing protein, mitochondrial	SPBC28F2.12/1e-13/---	SM00733/0.16/Mitochondrial termination factor repeats	biological_process:GO:0006355//regulation of transcription, DNA-templated;cellular_component:GO:0005739//mitochondrion;molecular_function:GO:0003690//double-stranded DNA binding;
Unigene27568_All	991	6.59	3.07	-0.401962	0.67378	0.811725	*	4.65	5.14	0.0397394	0.965385	0.991094	*	10.15	2.33	-1.85241	0.0344533	0.125549	*	3.78	4.03	-0.577288	0.554863	0.759235	*	6.04	4.48	-0.468065	0.593147	0.768218	*	4.45	6.11	0.453866	0.583897	0.789718	*	gi|473889019|gb|EMS48432.1|/4.7157e-75/hypothetical protein TRIUR3_02203 [Triticum urartu]	gi|960474812|ref|XM_003574927.3|/2e-35/PREDICTED: Brachypodium distachyon uncharacterized LOC100840237 (LOC100840237), mRNA	NA	bdi:100840237/4e-70/uncharacterized LOC100840237; K15032 mTERF domain-containing protein, mitochondrial	NA	PTHR13068:SF9/1.2E-75/--	NA
CL9549.Contig4_All	1400	9.83	5.95	-0.160443	0.880147	0.94343	*	10.06	14.3	0.28949	0.676487	0.804843	*	8.06	6.27	-0.309483	0.697005	0.836908	*	3.39	13.57	1.17857	0.148528	0.343769	*	13.27	18.58	0.437951	0.454884	0.691273	*	9.85	18.28	0.826603	0.195906	0.454924	*	gi|357133763|ref|XP_003568493.1|/2.79087e-109/PREDICTED: uncharacterized protein LOC100821303 [Brachypodium distachyon] &gt;gi|944070857|gb|KQK06341.1| hypothetical protein BRADI_2g25837 [Brachypodium distachyon]	gi|960468705|ref|XM_003568445.3|/1e-55/PREDICTED: Brachypodium distachyon uncharacterized LOC100821303 (LOC100821303), mRNA	sp|Q84ZL0|FH5_ORYSJ/2e-12/Formin-like protein 5 OS=Oryza sativa subsp. japonica GN=FH5 PE=2 SV=2	bdi:100821303/5e-110/uncharacterized LOC100821303; K15032 mTERF domain-containing protein, mitochondrial	YDL140c/1e-07/---	PF02536/7.7E-12/mTERF	cellular_component:GO:0005739//mitochondrion;
CL912.Contig36_All	1377	2.98	1.5	-0.288084	0.837381	0.91899	*	0	0.72	1.03641	0.489745	0.709907	*	1.45	0	-2.3266	0.187914	0.423032	*	0	5.38	3.52921	0.0413002	0.136234	*	1.04	2.12	0.643115	0.692272	0.827437	*	0	2.12	2.72208	0.0985279	0.288924	*	gi|474394565|gb|EMS65593.1|/8.19711e-138/hypothetical protein TRIUR3_06344 [Triticum urartu]	gi|669026884|emb|HG670306.1|/5e-49/Triticum aestivum chromosome 3B, genomic scaffold, cultivar Chinese Spring	sp|Q9LK03|PERK2_ARATH/2e-16/Proline-rich receptor-like protein kinase PERK2 OS=Arabidopsis thaliana GN=PERK2 PE=2 SV=3	bdi:100828826/7e-136/uncharacterized LOC100828826; K15032 mTERF domain-containing protein, mitochondrial	SPBC28F2.12/4e-13/---	PTHR13068/4.6E-140/--	NA
CL912.Contig27_All	1636	7.64	1.87	-1.30173	0.181064	0.398116	*	2.18	8.43	1.47827	0.13826	0.32272	*	1.48	2.25	0.738506	0.626694	0.79401	*	0.63	3.92	1.6555	0.207632	0.429813	*	2.72	4.44	0.60785	0.586096	0.768218	*	1.01	3.12	1.17364	0.411905	0.69476	*	gi|326509387|dbj|BAJ91610.1|/7.92202e-138/predicted protein [Hordeum vulgare subsp. vulgare]	gi|960484057|ref|XM_003577788.3|/4e-53/PREDICTED: Brachypodium distachyon uncharacterized LOC100827317 (LOC100827317), mRNA	sp|Q9FPQ6|GP1_CHLRE/6e-15/Vegetative cell wall protein gp1 OS=Chlamydomonas reinhardtii GN=GP1 PE=1 SV=1	bdi:100828826/3e-129/uncharacterized LOC100828826; K15032 mTERF domain-containing protein, mitochondrial	Rv3876/3e-10/---	SM00733/810.0/Mitochondrial termination factor repeats	NA
Unigene20998_All	1569	20.84	13.21	-0.008093	0.988325	0.993473	*	14.88	16	-0.043154	0.937626	0.975624	*	14.31	18.8	0.294237	0.713117	0.848391	*	7.69	22.57	0.747047	0.227741	0.457069	*	12.19	19.84	0.651429	0.261985	0.507293	*	14.01	18.31	0.34146	0.654752	0.818691	*	gi|474394565|gb|EMS65593.1|/2.41661e-128/hypothetical protein TRIUR3_06344 [Triticum urartu]	gi|960474812|ref|XM_003574927.3|/2e-51/PREDICTED: Brachypodium distachyon uncharacterized LOC100840237 (LOC100840237), mRNA	sp|Q9FPQ6|GP1_CHLRE/9e-19/Vegetative cell wall protein gp1 OS=Chlamydomonas reinhardtii GN=GP1 PE=1 SV=1	bdi:100842672/1e-124/uncharacterized LOC100842672; K15032 mTERF domain-containing protein, mitochondrial	SPBC28F2.12/1e-11/---	SM00733/610.0/Mitochondrial termination factor repeats	NA
Unigene33559_All	535	1.23	0	-1.24256	0.424828	0.6722	*	0.96	0	-1.98234	0.234134	0.462993	*	2.5	0	-3.00433	0.084168	0.244834	*	1.24	0	-2.70257	0.131254	0.31539	*	2.34	0	-3.05804	0.0702384	0.206171	*	2.08	0	-2.64642	0.109165	0.310993	*	gi|357149027|ref|XP_003574975.1|/1.15203e-58/PREDICTED: uncharacterized protein LOC100840237 [Brachypodium distachyon] &gt;gi|944057835|gb|KQJ93425.1| hypothetical protein BRADI_3g04517 [Brachypodium distachyon]	gi|960474812|ref|XM_003574927.3|/1e-31/PREDICTED: Brachypodium distachyon uncharacterized LOC100840237 (LOC100840237), mRNA	NA	bdi:100840237/2e-59/uncharacterized LOC100840237; K15032 mTERF domain-containing protein, mitochondrial	NA	PF02536/2.2E-9/mTERF	biological_process:GO:0006355//regulation of transcription, DNA-templated;cellular_component:GO:0005739//mitochondrion;molecular_function:GO:0003690//double-stranded DNA binding;
CL18559.Contig2_All	1381	373.9	663.75	1.43131	4.54189e-09	1.40092e-07	Up	329.21	855.09	1.21896	4.75445e-05	0.00046047	Up	423.58	447.8	-0.000610937	0.999179	0.999576	*	151.66	584.45	1.0659	0.0206606	0.0798358	*	146.07	181.56	0.256763	0.611921	0.768218	*	222.78	228.99	0.0324013	0.946968	0.985262	*	gi|326495588|dbj|BAJ85890.1|/2.23058e-159/predicted protein [Hordeum vulgare subsp. vulgare] &gt;gi|326498233|dbj|BAJ98544.1| predicted protein [Hordeum vulgare subsp. vulgare]	gi|960451615|ref|XM_003557823.3|/0.0/PREDICTED: Brachypodium distachyon uncharacterized LOC100822472 (LOC100822472), mRNA	sp|Q9SN46|LRX5_ARATH/2e-08/Leucine-rich repeat extensin-like protein 5 OS=Arabidopsis thaliana GN=LRX5 PE=2 SV=2	bdi:100822472/2e-156/uncharacterized LOC100822472; K15032 mTERF domain-containing protein, mitochondrial	XF1267/4e-08/---	SM00733/0.29/Mitochondrial termination factor repeats	biological_process:GO:0006355//regulation of transcription, DNA-templated;cellular_component:GO:0005739//mitochondrion;GO:0009507//chloroplast;molecular_function:GO:0003690//double-stranded DNA binding;
Unigene36446_All	975	0.38	1.52	1.80063	0.237871	0.475912	*	1.59	3.87	0.882938	0.4398	0.677217	*	3.88	1.39	-1.24505	0.280393	0.546469	*	0.61	2.01	0.732744	0.61138	0.785557	*	2.36	2.66	0.167859	0.899015	0.950857	*	3.73	3.2	-0.290018	0.791768	0.90131	*	gi|473896849|gb|EMS49007.1|/2.41348e-92/hypothetical protein TRIUR3_02130 [Triticum urartu]	gi|241990176|dbj|AK330518.1|/2e-75/Triticum aestivum cDNA, clone: SET4_K09, cultivar: Chinese Spring	sp|Q9FPQ6|GP1_CHLRE/4e-17/Vegetative cell wall protein gp1 OS=Chlamydomonas reinhardtii GN=GP1 PE=1 SV=1	bdi:100828826/4e-88/uncharacterized LOC100828826; K15032 mTERF domain-containing protein, mitochondrial	SPBC28F2.12/8e-14/---	PF02536/4.0E-10/mTERF	NA
Unigene56648_All	699	3.27	1.21	-0.67524	0.640532	0.806734	*	1.71	1.43	-0.304972	0.8243	0.903154	*	3.84	0.31	-2.55201	0.082155	0.240687	*	0.61	0.83	-0.218537	0.903355	0.951682	*	2.4	1.41	-0.645244	0.656993	0.80215	*	2.06	1.76	-0.213117	0.884282	0.948582	*	gi|475565794|gb|EMT14870.1|/9.51066e-91/hypothetical protein F775_04645 [Aegilops tauschii]	NA	NA	bna:106349068/3e-09/uncharacterized LOC106349068; K15032 mTERF domain-containing protein, mitochondrial	NA	PTHR13068:SF7/1.9E-57/--	NA
CL912.Contig9_All	1502	10.18	26.03	1.83295	0.00171501	0.0100241	Up	10.74	20.38	0.635255	0.516566	0.735562	*	16.89	6.41	-1.35925	0.136408	0.342901	*	9.81	15.04	-0.265671	0.750747	0.860116	*	11.19	3.71	-1.43203	0.156453	0.364237	*	19.61	11.24	-0.843994	0.284951	0.571789	*	gi|474394565|gb|EMS65593.1|/8.09887e-142/hypothetical protein TRIUR3_06344 [Triticum urartu]	gi|960482024|ref|XM_003570656.3|/3e-50/PREDICTED: Brachypodium distachyon uncharacterized LOC100823987 (LOC100823987), mRNA	sp|Q9LK03|PERK2_ARATH/2e-16/Proline-rich receptor-like protein kinase PERK2 OS=Arabidopsis thaliana GN=PERK2 PE=2 SV=3	bdi:100828826/3e-132/uncharacterized LOC100828826; K15032 mTERF domain-containing protein, mitochondrial	SPBC28F2.12/4e-13/---	PTHR13068/1.3E-137/--	NA
CL8456.Contig3_All	1769	19.02	0.66	-3.83871	0.000240479	0.00190402	Down	13.98	6.01	-1.25747	0.0990051	0.25318	*	11.7	6.34	-0.98088	0.343139	0.606682	*	3	2.79	-0.792949	0.524473	0.745082	*	14.97	4.82	-1.58504	0.0350393	0.121878	*	14.35	3.21	-2.04598	0.0326461	0.12938	*	gi|326488471|dbj|BAJ93904.1|/0/predicted protein [Hordeum vulgare subsp. vulgare]	gi|241986373|dbj|AK333634.1|/0.0/Triticum aestivum cDNA, clone: WT006_P10, cultivar: Chinese Spring	sp|Q9SN46|LRX5_ARATH/3e-15/Leucine-rich repeat extensin-like protein 5 OS=Arabidopsis thaliana GN=LRX5 PE=2 SV=2	bdi:100825825/0.0/uncharacterized LOC100825825; K15032 mTERF domain-containing protein, mitochondrial	YDL140c/2e-13/---	PTHR13068/0.0/--	biological_process:GO:0006355//regulation of transcription, DNA-templated;cellular_component:GO:0005739//mitochondrion;molecular_function:GO:0003690//double-stranded DNA binding;
CL912.Contig15_All	1721	9.22	5.11	-0.278099	0.789683	0.888571	*	2.29	9.29	1.51401	0.244896	0.477202	*	2.21	7.11	1.19321	0.448607	0.707871	*	0.66	7.46	2.03269	0.201183	0.42072	*	3.79	8.23	1.0063	0.341102	0.593581	*	3.46	1.78	-0.797796	0.560762	0.789718	*	gi|474394565|gb|EMS65593.1|/1.13451e-142/hypothetical protein TRIUR3_06344 [Triticum urartu]	gi|669026884|emb|HG670306.1|/6e-49/Triticum aestivum chromosome 3B, genomic scaffold, cultivar Chinese Spring	sp|Q9LK03|PERK2_ARATH/6e-16/Proline-rich receptor-like protein kinase PERK2 OS=Arabidopsis thaliana GN=PERK2 PE=2 SV=3	bdi:100842672/1e-134/uncharacterized LOC100842672; K15032 mTERF domain-containing protein, mitochondrial	SPBC28F2.12/2e-12/---	SM00733/1.2/Mitochondrial termination factor repeats	NA
Unigene7440_All	1802	13.31	7.11	-0.295054	0.656907	0.806734	*	9.16	9.71	-0.08162	0.909078	0.955903	*	9.43	8.44	-0.238946	0.763945	0.880776	*	3.44	12.14	0.79195	0.397153	0.640091	*	11.59	9.4	-0.34074	0.668408	0.810316	*	9.81	11.74	0.192588	0.835705	0.922918	*	gi|473808748|gb|EMS46757.1|/9.22578e-143/hypothetical protein TRIUR3_07925 [Triticum urartu]	gi|960484057|ref|XM_003577788.3|/1e-71/PREDICTED: Brachypodium distachyon uncharacterized LOC100827317 (LOC100827317), mRNA	sp|Q9LK03|PERK2_ARATH/3e-20/Proline-rich receptor-like protein kinase PERK2 OS=Arabidopsis thaliana GN=PERK2 PE=2 SV=3	bdi:100827317/2e-138/uncharacterized LOC100827317; K15032 mTERF domain-containing protein, mitochondrial	SPBC28F2.12/6e-13/---	PF02536/5.9E-23/mTERF	NA
Unigene45681_All	380	1.52	0	-2.05188	0.216988	0.450062	*	0	0.35	0.610797	0.635603	0.777901	*	1.06	0	-2.06091	0.242953	0.497123	*	0.3	0.77	0.373211	0.833624	0.915126	*	1.73	0.71	-0.712068	0.678159	0.817083	*	0.68	1.37	0.755549	0.594046	0.789718	*	gi|475572997|gb|EMT16630.1|/1.27354e-34/hypothetical protein F775_07675 [Aegilops tauschii]	NA	NA	sita:101784574/1e-31/uncharacterized LOC101784574; K15032 mTERF domain-containing protein, mitochondrial	NA	PTHR13068:SF9/8.2E-45/--	NA
Unigene29352_All	1502	6.44	6.2	0.494745	0.527082	0.754215	*	9.27	9.11	-0.180134	0.801988	0.891059	*	11.96	8.13	-0.501598	0.627773	0.79401	*	5.35	7.46	-0.278652	0.814702	0.903806	*	10.78	8.9	-0.307926	0.67161	0.812722	*	9.61	4.98	-0.932173	0.345963	0.62981	*	gi|326514702|dbj|BAJ99712.1|/4.39276e-180/predicted protein [Hordeum vulgare subsp. vulgare]	gi|960458556|ref|XM_003564011.3|/0.0/PREDICTED: Brachypodium distachyon uncharacterized LOC100837461 (LOC100837461), mRNA	sp|Q9FPQ6|GP1_CHLRE/3e-25/Vegetative cell wall protein gp1 OS=Chlamydomonas reinhardtii GN=GP1 PE=1 SV=1	bdi:100837461/3e-167/uncharacterized LOC100837461; K15032 mTERF domain-containing protein, mitochondrial	Rv3876/4e-20/---	PTHR13068/1.5E-143/--	biological_process:GO:0006355//regulation of transcription, DNA-templated;cellular_component:GO:0005739//mitochondrion;molecular_function:GO:0003690//double-stranded DNA binding;
Unigene21025_All	1652	8.16	0.31	-3.28815	0.0116619	0.0491059	Down	9.76	0	-5.13728	0.000375307	0.0027258	Down	3.99	0	-3.97603	0.0156314	0.0680566	*	2.89	0.41	-2.9099	0.0476926	0.152311	*	4.76	2.08	-1.01855	0.44379	0.689882	*	4.76	0.96	-1.7981	0.145901	0.376914	*	gi|944055835|gb|KQJ91473.1|/2.25465e-140/hypothetical protein BRADI_4g37917 [Brachypodium distachyon]	gi|960484067|ref|XM_003576788.3|/0.0/PREDICTED: Brachypodium distachyon uncharacterized LOC100838727 (LOC100838727), mRNA	NA	bdi:100838727/4e-141/uncharacterized LOC100838727; K15032 mTERF domain-containing protein, mitochondrial	NA	SM00733/0.3/Mitochondrial termination factor repeats	biological_process:GO:0006355//regulation of transcription, DNA-templated;cellular_component:GO:0005739//mitochondrion;molecular_function:GO:0003690//double-stranded DNA binding;
CL19839.Contig1_All	1610	85.8	8.09	-2.76878	1.31029e-06	2.08898e-05	Down	134.56	11.01	-3.65681	3.43407e-13	2.24278e-11	Down	79.84	4.58	-3.81893	7.61463e-08	2.2404e-06	Down	28.59	10.48	-2.19483	0.000120868	0.00111633	Down	59.31	3.06	-4.14823	1.92425e-10	1.01029e-08	Down	70.1	7.04	-3.18619	2.09697e-09	9.64996e-08	Down	gi|326523403|dbj|BAJ88742.1|/0/predicted protein, partial [Hordeum vulgare subsp. vulgare]	gi|960468704|ref|XM_003568432.3|/0.0/PREDICTED: Brachypodium distachyon uncharacterized LOC100843561 (LOC100843561), mRNA	sp|Q9SN46|LRX5_ARATH/4e-13/Leucine-rich repeat extensin-like protein 5 OS=Arabidopsis thaliana GN=LRX5 PE=2 SV=2	bdi:100843561/0.0/uncharacterized LOC100843561; K15032 mTERF domain-containing protein, mitochondrial	XF1267/3e-10/---	PTHR13068/1.2E-150/--	biological_process:GO:0042794//rRNA transcription from plastid promoter;GO:0006355//regulation of transcription, DNA-templated;GO:0008380//RNA splicing;GO:0009793//embryo development ending in seed dormancy;cellular_component:GO:0009536//plastid;GO:0005739//mitochondrion;molecular_function:GO:0003690//double-stranded DNA binding;
Unigene22816_All	1118	3.68	2.82	0.0854992	0.93756	0.970397	*	3.66	1.05	-1.51462	0.275993	0.511319	*	0.34	0.31	0.0455992	0.978942	0.992391	*	1.55	0.83	-1.2766	0.416649	0.653943	*	1.39	0.35	-0.984684	0.566883	0.768218	*	1.01	2.44	0.968847	0.457166	0.723168	*	gi|473896849|gb|EMS49007.1|/1.13204e-107/hypothetical protein TRIUR3_02130 [Triticum urartu]	gi|669026884|emb|HG670306.1|/1e-76/Triticum aestivum chromosome 3B, genomic scaffold, cultivar Chinese Spring	sp|Q9FPQ6|GP1_CHLRE/4e-16/Vegetative cell wall protein gp1 OS=Chlamydomonas reinhardtii GN=GP1 PE=1 SV=1	bdi:100827317/7e-101/uncharacterized LOC100827317; K15032 mTERF domain-containing protein, mitochondrial	SPBC28F2.12/1e-10/---	SM00733/42.0/Mitochondrial termination factor repeats	NA
Unigene34735_All	1873	6.97	12.83	1.42108	0.0392774	0.129371	*	4.55	10.53	0.929493	0.270004	0.50298	*	4.09	10.45	1.23599	0.142553	0.35362	*	2.18	20.66	2.32188	0.00622996	0.0305473	Up	5.08	19.64	1.83296	0.00418489	0.0222143	Up	3.06	13.06	1.95314	0.0121851	0.0601815	*	gi|474397520|gb|EMS65798.1|/1.31472e-131/hypothetical protein TRIUR3_17744 [Triticum urartu]	gi|151419815|dbj|AK251167.1|/9e-45/Hordeum vulgare subsp. vulgare cDNA clone: FLbaf108l19, mRNA sequence	sp|P13983|EXTN_TOBAC/4e-13/Extensin OS=Nicotiana tabacum GN=HRGPNT3 PE=2 SV=1	bdi:100828826/5e-126/uncharacterized LOC100828826; K15032 mTERF domain-containing protein, mitochondrial	SPBC28F2.12/3e-07/---	PTHR13068:SF9/1.3E-128/--	NA
CL912.Contig4_All	1401	11.09	12.44	0.736528	0.213446	0.446228	*	6.18	22.16	1.59269	0.0212039	0.0777741	*	8.2	11.08	0.492971	0.573013	0.79401	*	5.73	12.12	0.317863	0.646013	0.790971	*	8.5	8.01	-0.143502	0.860309	0.92847	*	5.81	8.7	0.611838	0.38897	0.669587	*	gi|326509387|dbj|BAJ91610.1|/1.93669e-134/predicted protein [Hordeum vulgare subsp. vulgare]	gi|669026884|emb|HG670306.1|/2e-79/Triticum aestivum chromosome 3B, genomic scaffold, cultivar Chinese Spring	sp|Q9FPQ6|GP1_CHLRE/2e-19/Vegetative cell wall protein gp1 OS=Chlamydomonas reinhardtii GN=GP1 PE=1 SV=1	bdi:100842672/4e-131/uncharacterized LOC100842672; K15032 mTERF domain-containing protein, mitochondrial	Rv3876/2e-12/---	PTHR13068:SF9/1.7E-144/--	NA
Unigene20010_All	829	5.21	2.76	-0.323415	0.739574	0.855167	*	11.09	5.89	-1.02879	0.183062	0.39241	*	6.19	5.65	-0.0292663	0.970878	0.992244	*	4.19	4.09	-0.826401	0.457073	0.691535	*	5.07	5.89	0.137247	0.875589	0.937345	*	5.1	5.13	0.0045724	0.995509	0.999328	*	gi|475372970|gb|EMT00571.1|/1.46178e-97/hypothetical protein F775_31972 [Aegilops tauschii]	gi|151419699|dbj|AK251051.1|/5e-26/Hordeum vulgare subsp. vulgare cDNA clone: FLbaf99e03, mRNA sequence	NA	bdi:104581607/3e-91/uncharacterized LOC104581607; K15032 mTERF domain-containing protein, mitochondrial	NA	PTHR13068/3.5E-95/--	NA
Unigene14442_All	1777	11.53	23.75	1.59164	0.00355201	0.0184357	Up	13.34	28.07	0.89971	0.0884753	0.233384	*	5.17	25.53	2.13935	0.00365644	0.0211577	Up	4.27	42.11	2.46278	4.58285e-05	0.000485831	Up	15.29	37.76	1.21748	0.0223071	0.0858533	*	12.93	29.25	1.01776	0.200075	0.461802	*	gi|326532754|dbj|BAJ89222.1|/1.45078e-132/predicted protein [Hordeum vulgare subsp. vulgare]	gi|241990176|dbj|AK330518.1|/2e-52/Triticum aestivum cDNA, clone: SET4_K09, cultivar: Chinese Spring	sp|Q9FPQ6|GP1_CHLRE/5e-15/Vegetative cell wall protein gp1 OS=Chlamydomonas reinhardtii GN=GP1 PE=1 SV=1	bdi:100827317/3e-124/uncharacterized LOC100827317; K15032 mTERF domain-containing protein, mitochondrial	Rv3876/2e-08/---	PTHR13068:SF9/1.5E-125/--	NA
Unigene13157_All	1687	5.59	2.38	-0.501938	0.677159	0.81385	*	0.68	3.15	1.62545	0.244993	0.477338	*	3.12	4.96	0.550118	0.636386	0.79401	*	2.15	6.59	0.850722	0.395275	0.637912	*	2.35	2.03	-0.183854	0.899137	0.950862	*	4.14	4.53	0.0913329	0.939781	0.980731	*	gi|474394565|gb|EMS65593.1|/2.83621e-138/hypothetical protein TRIUR3_06344 [Triticum urartu]	gi|960474568|ref|XM_003570734.3|/2e-48/PREDICTED: Brachypodium distachyon uncharacterized LOC100826866 (LOC100826866), transcript variant X4, mRNA	sp|Q9FPQ6|GP1_CHLRE/8e-16/Vegetative cell wall protein gp1 OS=Chlamydomonas reinhardtii GN=GP1 PE=1 SV=1	bdi:100827317/3e-135/uncharacterized LOC100827317; K15032 mTERF domain-containing protein, mitochondrial	YDL140c/9e-09/---	PTHR13068:SF9/8.2E-136/--	NA
Unigene64364_All	482	1.75	0	-1.84039	0.263093	0.510259	*	2.29	0	-2.93931	0.0753229	0.207133	*	1.03	0	-2.38006	0.176959	0.407999	*	0.28	0.82	0.209354	0.907097	0.953352	*	1.69	0	-2.67252	0.11796	0.298492	*	0.7	0	-1.12138	0.45981	0.723168	*	gi|473808749|gb|EMS46758.1|/1.55187e-57/hypothetical protein TRIUR3_07926 [Triticum urartu]	gi|241986001|dbj|AK333262.1|/3e-17/Triticum aestivum cDNA, clone: WT006_A15, cultivar: Chinese Spring	NA	bdi:100842672/4e-51/uncharacterized LOC100842672; K15032 mTERF domain-containing protein, mitochondrial	NA	PTHR13068:SF9/1.0E-42/--	NA
CL9549.Contig10_All	1657	8.98	0.33	-3.44313	0.00698984	0.0323087	Down	5.82	0	-4.37581	0.0038267	0.0192926	Down	7.27	0.7	-2.92495	0.0116607	0.054037	*	3.44	0	-4.07109	0.0163083	0.0662986	*	8.39	0	-4.97016	0.000879976	0.00605515	Down	11.67	0.7	-3.49417	0.00194007	0.0134827	Down	gi|357133763|ref|XP_003568493.1|/4.19494e-107/PREDICTED: uncharacterized protein LOC100821303 [Brachypodium distachyon] &gt;gi|944070857|gb|KQK06341.1| hypothetical protein BRADI_2g25837 [Brachypodium distachyon]	gi|241984837|dbj|AK332097.1|/2e-92/Triticum aestivum cDNA, clone: WT003_C06, cultivar: Chinese Spring	sp|Q9FLQ7|FH20_ARATH/6e-13/Formin-like protein 20 OS=Arabidopsis thaliana GN=FH20 PE=2 SV=3	bdi:100821303/7e-108/uncharacterized LOC100821303; K15032 mTERF domain-containing protein, mitochondrial	YDL140c/3e-08/---	PTHR13068:SF9/1.0E-55/--	cellular_component:GO:0005739//mitochondrion;
Unigene15205_All	1375	3.74	9.67	1.78712	0.0269192	0.0961012	*	4.46	10.12	1.04973	0.17401	0.379811	*	5.17	6.96	0.499035	0.624116	0.79401	*	1.52	15.12	2.37475	0.00649123	0.0315819	Up	2.39	7.63	1.46924	0.14557	0.34636	*	6.2	9.24	0.556985	0.508092	0.763493	*	gi|326511198|dbj|BAJ87613.1|/5.68986e-131/predicted protein [Hordeum vulgare subsp. vulgare]	gi|151419815|dbj|AK251167.1|/3e-50/Hordeum vulgare subsp. vulgare cDNA clone: FLbaf108l19, mRNA sequence	sp|Q9C6S1|FH14_ARATH/5e-08/Formin-like protein 14 OS=Arabidopsis thaliana GN=FH14 PE=3 SV=3	bdi:100842672/5e-128/uncharacterized LOC100842672; K15032 mTERF domain-containing protein, mitochondrial	NA	PTHR13068:SF9/1.7E-126/--	NA
CL2597.Contig2_All	1271	3.36	7.87	1.57892	0.0947884	0.252195	*	10.29	12.73	0.266315	0.735345	0.849039	*	4.67	9.9	0.979176	0.258917	0.518105	*	4.63	16.2	1.0373	0.161948	0.365436	*	15.58	18.27	0.174114	0.770768	0.879181	*	15.05	19.16	0.280351	0.741445	0.87437	*	gi|475416551|gb|EMT00995.1|/2.27156e-104/hypothetical protein F775_15792 [Aegilops tauschii]	gi|955708523|ref|XM_004953649.3|/2e-11/PREDICTED: Setaria italica uncharacterized LOC101755588 (LOC101755588), mRNA	sp|Q9LK03|PERK2_ARATH/6e-15/Proline-rich receptor-like protein kinase PERK2 OS=Arabidopsis thaliana GN=PERK2 PE=2 SV=3	sita:101767648/1e-95/uncharacterized LOC101767648; K15032 mTERF domain-containing protein, mitochondrial	Rv3876/5e-09/---	PTHR13068/1.1E-116/--	NA
Unigene16692_All	1327	11	17.08	1.11177	0.105664	0.27311	*	10.34	17.38	0.679919	0.288401	0.528138	*	14.2	14.54	0.0520232	0.933441	0.976113	*	4.85	13.43	0.595511	0.444227	0.678725	*	13.21	22.21	0.70343	0.195108	0.421023	*	10.61	18.18	0.754395	0.18971	0.444914	*	gi|473808748|gb|EMS46757.1|/1.13023e-144/hypothetical protein TRIUR3_07925 [Triticum urartu]	gi|960488048|ref|XM_003577691.3|/1e-67/PREDICTED: Brachypodium distachyon uncharacterized LOC100821443 (LOC100821443), mRNA	sp|Q9FPQ6|GP1_CHLRE/1e-16/Vegetative cell wall protein gp1 OS=Chlamydomonas reinhardtii GN=GP1 PE=1 SV=1	bdi:100842672/2e-134/uncharacterized LOC100842672; K15032 mTERF domain-containing protein, mitochondrial	SPBC28F2.12/1e-12/---	SM00733/2.1/Mitochondrial termination factor repeats	NA
Unigene79685_All	231	-	-	-	-	-	-	0.37	0	-0.592325	0.641478	0.777901	*	-	-	-	-	-	-	-	-	-	-	-	-	-	-	-	-	-	-	-	-	-	-	-	-	NA	NA	NA	NA	NA	NA	NA
Unigene17845_All	1939	23.05	5.46	-1.38629	0.0496101	0.154932	*	20.85	8.03	-1.51803	0.017497	0.0667299	*	16.78	10.21	-0.763924	0.354238	0.618751	*	6.11	10.89	-0.0850662	0.918891	0.959491	*	10.78	13.46	0.244498	0.709497	0.839796	*	16.05	21.46	0.37749	0.528399	0.781122	*	gi|474394565|gb|EMS65593.1|/4.54808e-127/hypothetical protein TRIUR3_06344 [Triticum urartu]	gi|241987255|dbj|AK334512.1|/6e-43/Triticum aestivum cDNA, clone: WT010_C12, cultivar: Chinese Spring	sp|Q9FPQ6|GP1_CHLRE/8e-14/Vegetative cell wall protein gp1 OS=Chlamydomonas reinhardtii GN=GP1 PE=1 SV=1	bdi:100842672/1e-121/uncharacterized LOC100842672; K15032 mTERF domain-containing protein, mitochondrial	SPBC28F2.12/2e-11/---	SM00733/1700.0/Mitochondrial termination factor repeats	NA
Unigene20584_All	969	33.05	24.46	0.181296	0.727626	0.847201	*	17.62	24.98	0.365403	0.477652	0.709134	*	12.11	11.23	-0.191651	0.816693	0.90935	*	3.09	7.07	0.455297	0.607029	0.782048	*	24.26	2.36	-3.10794	0.000732275	0.00518044	Down	24.99	3.16	-2.83242	0.00125784	0.00938747	Down	gi|357122163|ref|XP_003562785.1|/3.34244e-102/PREDICTED: uncharacterized protein LOC100828669 [Brachypodium distachyon] &gt;gi|944076888|gb|KQK12240.1| hypothetical protein BRADI_1g02400 [Brachypodium distachyon]	gi|960451676|ref|XM_003562737.3|/1e-149/PREDICTED: Brachypodium distachyon uncharacterized LOC100828669 (LOC100828669), mRNA	NA	NA	NA	PTHR13068:SF12/9.1E-107/--	biological_process:GO:0006355//regulation of transcription, DNA-templated;cellular_component:GO:0005739//mitochondrion;GO:0009507//chloroplast;molecular_function:GO:0003690//double-stranded DNA binding;
Unigene30585_All	1004	2.34	2.22	0.425831	0.739904	0.85526	*	2.51	0.71	-1.27063	0.403324	0.641888	*	2.88	0.31	-2.06463	0.183298	0.417429	*	0	7.37	4.46337	0.00543552	0.0273634	Up	2.75	5.18	0.779271	0.498884	0.72917	*	3.34	5.92	0.602237	0.621637	0.795338	*	gi|475375110|gb|EMT00588.1|/1.44854e-71/hypothetical protein F775_13520 [Aegilops tauschii]	gi|669026884|emb|HG670306.1|/5e-39/Triticum aestivum chromosome 3B, genomic scaffold, cultivar Chinese Spring	NA	bdi:100823987/2e-69/uncharacterized LOC100823987; K15032 mTERF domain-containing protein, mitochondrial	NA	PTHR13068/1.7E-65/--	NA
Unigene9801_All	2204	80.51	185.9	1.78523	2.74834e-11	1.40822e-09	Up	120.76	192.1	0.542881	0.0737426	0.203759	*	114.54	258.22	1.31506	0.0160677	0.0695777	*	133.39	248.64	0.116157	0.745699	0.856306	*	83.66	150.67	0.757512	0.142812	0.341429	*	90.79	199.77	1.25335	0.0754787	0.240683	*	gi|357122163|ref|XP_003562785.1|/7.22378e-100/PREDICTED: uncharacterized protein LOC100828669 [Brachypodium distachyon] &gt;gi|944076888|gb|KQK12240.1| hypothetical protein BRADI_1g02400 [Brachypodium distachyon]	gi|960451676|ref|XM_003562737.3|/1e-155/PREDICTED: Brachypodium distachyon uncharacterized LOC100828669 (LOC100828669), mRNA	sp|O23193|CBSX1_ARATH/7e-28/CBS domain-containing protein CBSX1, chloroplastic OS=Arabidopsis thaliana GN=CBSX1 PE=1 SV=2	NA	PH0307_2/3e-06/---	PTHR13068:SF12/7.4E-108/--	biological_process:GO:0006355//regulation of transcription, DNA-templated;cellular_component:GO:0005739//mitochondrion;GO:0009507//chloroplast;molecular_function:GO:0003690//double-stranded DNA binding;
CL3898.Contig2_All	1562	71.18	0	-7.20614	1.20922e-08	3.34618e-07	Down	93.16	0.36	-7.14947	1.70049e-12	9.83779e-11	Down	47.84	0	-7.17132	1.11323e-07	3.09938e-06	Down	14.34	0	-6.19439	1.99559e-05	0.00023649	Down	31.55	0	-6.58516	1.44003e-06	2.49108e-05	Down	45.85	0	-6.96315	5.61725e-08	1.72154e-06	Down	gi|326518905|dbj|BAJ92613.1|/0/predicted protein [Hordeum vulgare subsp. vulgare] &gt;gi|326531974|dbj|BAK01363.1| predicted protein [Hordeum vulgare subsp. vulgare]	gi|960479901|ref|XM_014901269.1|/0.0/PREDICTED: Brachypodium distachyon uncharacterized LOC100828600 (LOC100828600), transcript variant X8, mRNA	sp|Q9LK03|PERK2_ARATH/2e-21/Proline-rich receptor-like protein kinase PERK2 OS=Arabidopsis thaliana GN=PERK2 PE=2 SV=3	bdi:100828600/0.0/uncharacterized LOC100828600; K15032 mTERF domain-containing protein, mitochondrial	SPBC28F2.12/1e-13/---	PF02536/6.3E-20/mTERF	biological_process:GO:0006355//regulation of transcription, DNA-templated;cellular_component:GO:0005739//mitochondrion;molecular_function:GO:0003690//double-stranded DNA binding;
Unigene35019_All	1208	3.74	7.87	1.45741	0.105585	0.272934	*	0.74	5.93	2.5127	0.0491234	0.149709	*	4.53	5.02	0.086123	0.927822	0.97288	*	1.21	9.33	2.0053	0.0584433	0.176895	*	2.72	12.04	1.95715	0.0269921	0.0995529	*	3.06	10.14	1.53405	0.0834212	0.256761	*	gi|326532754|dbj|BAJ89222.1|/1.47384e-100/predicted protein [Hordeum vulgare subsp. vulgare]	gi|151419815|dbj|AK251167.1|/2e-47/Hordeum vulgare subsp. vulgare cDNA clone: FLbaf108l19, mRNA sequence	sp|Q9LK03|PERK2_ARATH/5e-11/Proline-rich receptor-like protein kinase PERK2 OS=Arabidopsis thaliana GN=PERK2 PE=2 SV=3	bdi:100828826/6e-95/uncharacterized LOC100828826; K15032 mTERF domain-containing protein, mitochondrial	Rv3876/1e-06/---	PTHR13068:SF9/2.4E-46/--	NA
CL912.Contig37_All	1643	7.64	7.86	0.557806	0.522105	0.751075	*	6.53	8.01	0.22598	0.773612	0.873428	*	7.03	17.44	1.46815	0.0556496	0.180717	*	3.01	14.51	1.33708	0.138136	0.326717	*	10.89	22.42	0.971208	0.0975217	0.261297	*	5.79	19.92	1.74346	0.00681162	0.0377233	Up	gi|473808749|gb|EMS46758.1|/2.73611e-138/hypothetical protein TRIUR3_07926 [Triticum urartu]	gi|241986001|dbj|AK333262.1|/6e-98/Triticum aestivum cDNA, clone: WT006_A15, cultivar: Chinese Spring	sp|Q9LK03|PERK2_ARATH/7e-19/Proline-rich receptor-like protein kinase PERK2 OS=Arabidopsis thaliana GN=PERK2 PE=2 SV=3	bdi:100828826/2e-136/uncharacterized LOC100828826; K15032 mTERF domain-containing protein, mitochondrial	SPBC28F2.12/9e-14/---	PTHR13068:SF9/9.2E-140/--	NA
Unigene18425_All	846	1.84	3.71	1.33811	0.227168	0.461574	*	1.42	3.49	1.10514	0.360375	0.601706	*	2.78	4.72	0.5988	0.577622	0.79401	*	1.49	3.56	0.402649	0.717745	0.837061	*	1.03	7.58	2.54465	0.0158088	0.0654233	*	1.38	5.31	1.45527	0.288983	0.576926	*	gi|475621308|gb|EMT31428.1|/1.52239e-73/hypothetical protein F775_05578 [Aegilops tauschii]	gi|669026884|emb|HG670306.1|/1e-35/Triticum aestivum chromosome 3B, genomic scaffold, cultivar Chinese Spring	NA	bdi:104581607/8e-71/uncharacterized LOC104581607; K15032 mTERF domain-containing protein, mitochondrial	NA	PTHR13068:SF9/1.3E-69/--	NA
Unigene26331_All	1052	0.38	9.23	4.27301	0.00036081	0.00269014	Up	2.69	12.46	1.97203	0.0194782	0.0726275	*	0.37	2.16	1.84676	0.241303	0.497123	*	0	6.35	4.24714	0.0089728	0.0411468	Up	0	2.36	2.99965	0.0765132	0.21903	*	1.34	5.35	1.41495	0.306796	0.5953	*	gi|475493658|gb|EMT03719.1|/9.90934e-119/hypothetical protein F775_12811 [Aegilops tauschii]	gi|241986001|dbj|AK333262.1|/8e-44/Triticum aestivum cDNA, clone: WT006_A15, cultivar: Chinese Spring	sp|Q9FPQ6|GP1_CHLRE/2e-15/Vegetative cell wall protein gp1 OS=Chlamydomonas reinhardtii GN=GP1 PE=1 SV=1	bdi:100842672/3e-113/uncharacterized LOC100842672; K15032 mTERF domain-containing protein, mitochondrial	SPBC28F2.12/4e-08/---	PTHR13068:SF9/7.6E-120/--	NA
Unigene4228_All	1450	6.15	13.57	1.6973	0.00959729	0.0419107	Up	5.17	16.55	1.56661	0.0348299	0.114801	*	3.74	4.1	0.130176	0.888569	0.948925	*	0.83	19.95	3.1007	0.0105343	0.046737	Up	3.43	5.24	0.481859	0.681588	0.8195	*	3.34	5.57	0.674208	0.577337	0.789718	*	gi|473808748|gb|EMS46757.1|/9.76661e-137/hypothetical protein TRIUR3_07925 [Triticum urartu]	gi|151419815|dbj|AK251167.1|/3e-59/Hordeum vulgare subsp. vulgare cDNA clone: FLbaf108l19, mRNA sequence	sp|Q9FPQ6|GP1_CHLRE/2e-11/Vegetative cell wall protein gp1 OS=Chlamydomonas reinhardtii GN=GP1 PE=1 SV=1	bdi:100823987/2e-132/uncharacterized LOC100823987; K15032 mTERF domain-containing protein, mitochondrial	Rv3876/2e-07/---	PF02536/9.9E-20/mTERF	NA
Unigene22763_All	954	2.31	2.73	0.794864	0.480417	0.725381	*	3.38	9.77	1.34075	0.0931358	0.242657	*	3.95	4.17	0.157543	0.895822	0.953168	*	2.48	4.96	0.148796	0.902616	0.951268	*	6.07	6.08	-0.00703208	0.993523	0.999698	*	5.15	9.71	0.831358	0.330242	0.61214	*	gi|326509387|dbj|BAJ91610.1|/3.57941e-101/predicted protein [Hordeum vulgare subsp. vulgare]	gi|960484057|ref|XM_003577788.3|/1e-64/PREDICTED: Brachypodium distachyon uncharacterized LOC100827317 (LOC100827317), mRNA	sp|Q9FPQ6|GP1_CHLRE/2e-20/Vegetative cell wall protein gp1 OS=Chlamydomonas reinhardtii GN=GP1 PE=1 SV=1	bdi:100828826/2e-101/uncharacterized LOC100828826; K15032 mTERF domain-containing protein, mitochondrial	Rv3876/4e-13/---	PTHR13068/4.3E-93/--	NA
Unigene17072_All	989	8.93	0.31	-3.32304	0.009816	0.0426679	Down	2.64	0	-3.45091	0.0310389	0.10506	*	5.79	0.31	-3.14408	0.0248887	0.0979364	*	1.19	0.41	-1.5672	0.359762	0.606866	*	8.81	0.7	-3.27602	0.00266155	0.0153015	Down	4.78	0.36	-2.89706	0.0341736	0.133982	*	gi|475573573|gb|EMT16780.1|/5.17546e-82/hypothetical protein F775_18732 [Aegilops tauschii]	gi|669026884|emb|HG670306.1|/6e-54/Triticum aestivum chromosome 3B, genomic scaffold, cultivar Chinese Spring	NA	bdi:104581607/3e-78/uncharacterized LOC104581607; K15032 mTERF domain-containing protein, mitochondrial	NA	PTHR13068/1.9E-75/--	NA
Unigene30827_All	430	1.93	0	-2.57634	0.118802	0.296467	*	0.96	0	-1.98234	0.234134	0.462993	*	0.74	0	-1.14624	0.480058	0.728917	*	0.33	0	-0.827233	0.584394	0.763219	*	2.71	0	-3.58185	0.0275175	0.100926	*	0.7	0	-1.12138	0.45981	0.723168	*	gi|475539387|gb|EMT09406.1|/4.86399e-50/hypothetical protein F775_00176 [Aegilops tauschii]	gi|151427327|dbj|AK249376.1|/7e-33/Hordeum vulgare subsp. vulgare cDNA clone: FLbaf31i04, mRNA sequence	NA	bdi:104581607/5e-48/uncharacterized LOC104581607; K15032 mTERF domain-containing protein, mitochondrial	NA	PF02536/5.8E-9/mTERF	NA
Unigene33444_All	924	7.64	1.2	-1.7463	0.111951	0.285116	*	2.42	1.07	-1.0126	0.450489	0.68851	*	6.53	0.7	-2.77984	0.0198644	0.0821369	*	3.34	1.66	-1.6426	0.169204	0.376731	*	6.04	2.43	-1.28249	0.181844	0.399368	*	6.81	1.73	-1.81362	0.058082	0.198207	*	gi|474378111|gb|EMS64330.1|/6.29389e-87/hypothetical protein TRIUR3_05572 [Triticum urartu]	gi|960482024|ref|XM_003570656.3|/5e-48/PREDICTED: Brachypodium distachyon uncharacterized LOC100823987 (LOC100823987), mRNA	NA	bdi:104581607/3e-81/uncharacterized LOC104581607; K15032 mTERF domain-containing protein, mitochondrial	NA	SM00733/230.0/Mitochondrial termination factor repeats	NA
Unigene26678_All	1241	6.06	4.33	0.0906708	0.91988	0.962998	*	7.96	9.51	0.0793871	0.912209	0.95817	*	6.61	7.19	0.170437	0.824492	0.912766	*	2.57	8.47	0.948633	0.343102	0.590268	*	11.5	9.66	-0.295824	0.641114	0.790613	*	5.47	11.85	1.0977	0.107241	0.307473	*	gi|474394565|gb|EMS65593.1|/3.08175e-109/hypothetical protein TRIUR3_06344 [Triticum urartu]	gi|960483829|ref|XM_010239553.2|/4e-40/PREDICTED: Brachypodium distachyon uncharacterized LOC100820939 (LOC100820939), mRNA	sp|P21997|SSGP_VOLCA/3e-10/Sulfated surface glycoprotein 185 OS=Volvox carteri PE=1 SV=1	bdi:100828826/3e-104/uncharacterized LOC100828826; K15032 mTERF domain-containing protein, mitochondrial	YDL140c/8e-07/---	PF02536/2.6E-18/mTERF	NA
Unigene28789_All	1147	6.06	4.77	0.147711	0.887272	0.947109	*	5.48	8.5	0.341561	0.707609	0.828479	*	5.76	4.18	-0.473393	0.60926	0.79401	*	3	8.68	0.692481	0.464791	0.698842	*	6.14	8.59	0.434882	0.56716	0.768218	*	6.44	9.61	0.523379	0.487276	0.745723	*	gi|473896849|gb|EMS49007.1|/4.28354e-110/hypothetical protein TRIUR3_02130 [Triticum urartu]	gi|241990176|dbj|AK330518.1|/3e-74/Triticum aestivum cDNA, clone: SET4_K09, cultivar: Chinese Spring	sp|Q9LK03|PERK2_ARATH/9e-12/Proline-rich receptor-like protein kinase PERK2 OS=Arabidopsis thaliana GN=PERK2 PE=2 SV=3	bdi:100828826/2e-104/uncharacterized LOC100828826; K15032 mTERF domain-containing protein, mitochondrial	SPBC28F2.12/2e-08/---	PTHR13068:SF9/6.6E-61/--	NA
Unigene22080_All	271	0.79	0.94	0.601065	0.702405	0.830788	*	1.42	0	-2.21646	0.184949	0.39463	*	0.34	0.39	-0.0485691	0.977408	0.992391	*	0.28	0	-0.946387	0.54666	0.753299	*	0	0.68	1.70179	0.316435	0.564323	*	1.04	1.42	0.254074	0.872955	0.942309	*	gi|944057209|gb|KQJ92799.1|/7.02473e-33/hypothetical protein BRADI_3g00780, partial [Brachypodium distachyon]	gi|960484057|ref|XM_003577788.3|/3e-37/PREDICTED: Brachypodium distachyon uncharacterized LOC100827317 (LOC100827317), mRNA	NA	bdi:100826866/1e-33/uncharacterized LOC100826866; K15032 mTERF domain-containing protein, mitochondrial	NA	PTHR13068:SF9/9.3E-31/--	biological_process:GO:0006355//regulation of transcription, DNA-templated;cellular_component:GO:0005739//mitochondrion;molecular_function:GO:0003690//double-stranded DNA binding;
Unigene27895_All	1521	23.12	21.67	0.514552	0.315262	0.568481	*	13.88	24.17	0.671652	0.22857	0.456791	*	26.07	27.28	-0.00824523	0.990352	0.99647	*	15.36	40.51	0.641227	0.180168	0.391356	*	22.82	38.28	0.693169	0.178487	0.393969	*	29.63	27.93	-0.0753082	0.869851	0.94057	*	gi|326510025|dbj|BAJ87229.1|/5.006e-131/predicted protein [Hordeum vulgare subsp. vulgare]	gi|151419815|dbj|AK251167.1|/4e-68/Hordeum vulgare subsp. vulgare cDNA clone: FLbaf108l19, mRNA sequence	sp|Q9LK03|PERK2_ARATH/8e-19/Proline-rich receptor-like protein kinase PERK2 OS=Arabidopsis thaliana GN=PERK2 PE=2 SV=3	bdi:100823987/3e-123/uncharacterized LOC100823987; K15032 mTERF domain-containing protein, mitochondrial	SPBC28F2.12/1e-11/---	PTHR13068/2.2E-134/--	NA
CL9549.Contig11_All	1312	9.57	8.15	0.331051	0.635046	0.806734	*	7	4.55	-0.716071	0.381008	0.62135	*	8.05	6.58	-0.230603	0.777789	0.888357	*	1.27	15.89	2.72862	0.00421401	0.0222288	Up	9.81	8.78	-0.151899	0.846927	0.920931	*	7.13	10.24	0.494805	0.471625	0.730717	*	gi|357133763|ref|XP_003568493.1|/1.83082e-139/PREDICTED: uncharacterized protein LOC100821303 [Brachypodium distachyon] &gt;gi|944070857|gb|KQK06341.1| hypothetical protein BRADI_2g25837 [Brachypodium distachyon]	gi|960468705|ref|XM_003568445.3|/1e-121/PREDICTED: Brachypodium distachyon uncharacterized LOC100821303 (LOC100821303), mRNA	sp|Q9FPQ6|GP1_CHLRE/6e-16/Vegetative cell wall protein gp1 OS=Chlamydomonas reinhardtii GN=GP1 PE=1 SV=1	bdi:100821303/3e-140/uncharacterized LOC100821303; K15032 mTERF domain-containing protein, mitochondrial	SPBC28F2.12/2e-11/---	PTHR13068/5.8E-87/--	NA
CL9549.Contig2_All	1192	20.75	11.49	-0.234027	0.664596	0.806734	*	25.95	16.6	-0.711427	0.188371	0.398748	*	24.57	10.68	-1.09775	0.0780882	0.232142	*	8.44	24.01	0.759787	0.215587	0.440559	*	26.02	21.67	-0.308519	0.499555	0.729798	*	27.26	24.42	-0.135479	0.778199	0.895213	*	gi|357133763|ref|XP_003568493.1|/1.03391e-100/PREDICTED: uncharacterized protein LOC100821303 [Brachypodium distachyon] &gt;gi|944070857|gb|KQK06341.1| hypothetical protein BRADI_2g25837 [Brachypodium distachyon]	gi|960468705|ref|XM_003568445.3|/1e-89/PREDICTED: Brachypodium distachyon uncharacterized LOC100821303 (LOC100821303), mRNA	sp|Q9FFW5|PERK8_ARATH/1e-09/Proline-rich receptor-like protein kinase PERK8 OS=Arabidopsis thaliana GN=PERK8 PE=1 SV=1	bdi:100821303/2e-101/uncharacterized LOC100821303; K15032 mTERF domain-containing protein, mitochondrial	XF1267/2e-08/---	SM00733/550.0/Mitochondrial termination factor repeats	NA
Unigene45680_All	374	3.42	0	-3.25873	0.0425633	0.137621	*	-	-	-	-	-	-	0	0.62	1.28643	0.438275	0.700439	*	0.28	0.41	-0.224914	0.899058	0.949871	*	0.67	0	-1.2182	0.446192	0.689882	*	0.35	0	-0.673951	0.610123	0.789718	*	gi|530279526|gb|AGT17326.1|/2.19687e-18/mTERF family protein [Saccharum hybrid cultivar R570]	NA	NA	sita:101784574/4e-18/uncharacterized LOC101784574; K15032 mTERF domain-containing protein, mitochondrial	NA	PF02536/2.2E-6/mTERF	cellular_component:GO:0005739//mitochondrion;
Unigene15813_All	1316	3.48	5.2	1.12979	0.234813	0.471597	*	2.3	6.22	1.13904	0.288471	0.528233	*	3.48	6.43	0.71787	0.553474	0.792532	*	1.16	7.73	1.70577	0.136717	0.324296	*	1.7	7.95	1.94648	0.0625578	0.188488	*	5.17	4.5	-0.181603	0.861501	0.936164	*	gi|474394565|gb|EMS65593.1|/3.04487e-134/hypothetical protein TRIUR3_06344 [Triticum urartu]	gi|669026884|emb|HG670306.1|/3e-50/Triticum aestivum chromosome 3B, genomic scaffold, cultivar Chinese Spring	sp|Q9C5S0|AGP9_ARATH/2e-10/Classical arabinogalactan protein 9 OS=Arabidopsis thaliana GN=AGP9 PE=1 SV=2	bdi:100842672/5e-131/uncharacterized LOC100842672; K15032 mTERF domain-containing protein, mitochondrial	SPBC28F2.12/1e-09/---	PF02536/9.3E-21/mTERF	NA
Unigene21059_All	663	0	1.22	2.70484	0.101321	0.264933	*	0	1.39	2.19577	0.189075	0.399363	*	0	3.63	3.7091	0.0263764	0.102218	*	0.28	3.25	1.90597	0.209917	0.432973	*	0	1.35	2.3814	0.165814	0.374551	*	0.68	1.41	0.581751	0.719141	0.862613	*	gi|475450890|gb|EMT01686.1|/3.49805e-60/hypothetical protein F775_18370 [Aegilops tauschii]	gi|960474568|ref|XM_003570734.3|/2e-58/PREDICTED: Brachypodium distachyon uncharacterized LOC100826866 (LOC100826866), transcript variant X4, mRNA	NA	bdi:100823987/6e-60/uncharacterized LOC100823987; K15032 mTERF domain-containing protein, mitochondrial	NA	PTHR13068:SF9/2.0E-47/--	biological_process:GO:0006355//regulation of transcription, DNA-templated;cellular_component:GO:0005739//mitochondrion;molecular_function:GO:0003690//double-stranded DNA binding;
Unigene21544_All	1784	30.76	42.25	1.03146	0.0178837	0.0693271	*	31.28	47.04	0.472408	0.415101	0.654234	*	19.86	13.39	-0.539973	0.377804	0.644505	*	7.63	22.59	0.56458	0.525546	0.74598	*	14.16	8.13	-0.776364	0.304865	0.559453	*	14.05	16.42	0.166317	0.841028	0.9259	*	gi|474394565|gb|EMS65593.1|/1.96486e-137/hypothetical protein TRIUR3_06344 [Triticum urartu]	gi|241987255|dbj|AK334512.1|/9e-45/Triticum aestivum cDNA, clone: WT010_C12, cultivar: Chinese Spring	sp|Q9FPQ6|GP1_CHLRE/3e-15/Vegetative cell wall protein gp1 OS=Chlamydomonas reinhardtii GN=GP1 PE=1 SV=1	bdi:100842672/3e-133/uncharacterized LOC100842672; K15032 mTERF domain-containing protein, mitochondrial	YDL140c/3e-08/---	PTHR13068:SF9/1.2E-134/--	NA
Unigene33507_All	710	0.35	0	-0.60269	0.638694	0.806734	*	-	-	-	-	-	-	-	-	-	-	-	-	-	-	-	-	-	-	-	-	-	-	-	-	-	-	-	-	-	-	gi|473896849|gb|EMS49007.1|/1.99466e-83/hypothetical protein TRIUR3_02130 [Triticum urartu]	gi|241990176|dbj|AK330518.1|/4e-48/Triticum aestivum cDNA, clone: SET4_K09, cultivar: Chinese Spring	sp|Q9SN46|LRX5_ARATH/8e-07/Leucine-rich repeat extensin-like protein 5 OS=Arabidopsis thaliana GN=LRX5 PE=2 SV=2	bdi:100828826/6e-80/uncharacterized LOC100828826; K15032 mTERF domain-containing protein, mitochondrial	ECU03g0290/2e-06/---	PTHR13068/2.6E-83/--	NA
CL21458.Contig3_All	599	0.76	0.29	-0.260053	0.873853	0.939491	*	-	-	-	-	-	-	-	-	-	-	-	-	-	-	-	-	-	-	0	0.33	0.740051	0.59979	0.768218	*	-	-	-	-	-	-	gi|475571613|gb|EMT16297.1|/3.20828e-56/hypothetical protein F775_10887 [Aegilops tauschii]	gi|669026884|emb|HG670306.1|/2e-43/Triticum aestivum chromosome 3B, genomic scaffold, cultivar Chinese Spring	NA	bdi:100823987/2e-52/uncharacterized LOC100823987; K15032 mTERF domain-containing protein, mitochondrial	NA	PF02536/1.9E-11/mTERF	NA
CL16866.Contig1_All	480	1.93	0	-2.57634	0.118802	0.296467	*	1.89	0	-3.03949	0.0635233	0.182167	*	1.38	0	-2.40543	0.173069	0.403345	*	0.28	0	-0.946387	0.54666	0.753299	*	2.05	0	-2.85235	0.0936176	0.253542	*	1.67	0	-2.50194	0.130819	0.349701	*	gi|514769719|ref|XP_004966817.1|/3.40349e-30/PREDICTED: uncharacterized protein LOC101757972 [Setaria italica] &gt;gi|944245694|gb|KQL09988.1| hypothetical protein SETIT_008210mg [Setaria italica]	gi|960450617|ref|XM_010229535.2|/4e-10/PREDICTED: Brachypodium distachyon uncharacterized LOC100837156 (LOC100837156), transcript variant X2, mRNA	NA	sita:101757972/7e-31/uncharacterized LOC101757972; K15032 mTERF domain-containing protein, mitochondrial	NA	PTHR13068:SF9/1.8E-25/--	biological_process:GO:0006355//regulation of transcription, DNA-templated;cellular_component:GO:0005739//mitochondrion;molecular_function:GO:0003690//double-stranded DNA binding;
Unigene33396_All	1028	0	0.33	0.670924	0.609326	0.802845	*	-	-	-	-	-	-	0.34	0	-0.715568	0.617743	0.79401	*	0.3	0	-0.882398	0.566763	0.759235	*	-	-	-	-	-	-	0	0.36	0.661548	0.614274	0.789718	*	gi|473896849|gb|EMS49007.1|/1.37815e-117/hypothetical protein TRIUR3_02130 [Triticum urartu]	gi|960484057|ref|XM_003577788.3|/1e-85/PREDICTED: Brachypodium distachyon uncharacterized LOC100827317 (LOC100827317), mRNA	sp|Q9FPQ6|GP1_CHLRE/1e-19/Vegetative cell wall protein gp1 OS=Chlamydomonas reinhardtii GN=GP1 PE=1 SV=1	bdi:100828826/1e-111/uncharacterized LOC100828826; K15032 mTERF domain-containing protein, mitochondrial	Rv3876/2e-12/---	SM00733/0.084/Mitochondrial termination factor repeats	NA
Unigene36155_All	693	1.58	0	-1.98927	0.230755	0.465898	*	1.11	1.41	0.312611	0.838483	0.911252	*	1.74	0.7	-1.01389	0.483458	0.73173	*	0.85	2.07	0.183769	0.904098	0.95211	*	0.69	2.08	1.0632	0.507907	0.73721	*	1.03	1.06	-0.0148747	0.992118	0.999328	*	gi|473896849|gb|EMS49007.1|/2.64091e-69/hypothetical protein TRIUR3_02130 [Triticum urartu]	gi|241990176|dbj|AK330518.1|/5e-78/Triticum aestivum cDNA, clone: SET4_K09, cultivar: Chinese Spring	sp|Q9FPQ6|GP1_CHLRE/5e-21/Vegetative cell wall protein gp1 OS=Chlamydomonas reinhardtii GN=GP1 PE=1 SV=1	bdi:100821443/2e-64/uncharacterized LOC100821443; K15032 mTERF domain-containing protein, mitochondrial	SPBC28F2.12/8e-16/---	SM00733/98.0/Mitochondrial termination factor repeats	NA
Unigene30114_All	764	3.16	1.56	-0.294528	0.805756	0.899411	*	1.64	3.75	0.922985	0.430363	0.670852	*	1.01	1.39	0.316333	0.826899	0.914194	*	0.88	1.91	0.292643	0.836717	0.916436	*	3.07	5.21	0.608544	0.611671	0.768218	*	2.74	5.22	0.790235	0.456672	0.723168	*	gi|475506102|gb|EMT04797.1|/9.02361e-88/hypothetical protein F775_20452 [Aegilops tauschii]	gi|151419699|dbj|AK251051.1|/9e-74/Hordeum vulgare subsp. vulgare cDNA clone: FLbaf99e03, mRNA sequence	NA	bdi:104581607/1e-85/uncharacterized LOC104581607; K15032 mTERF domain-containing protein, mitochondrial	NA	PTHR13068/4.0E-80/--	NA
Unigene4445_All	999	74.8	41.71	-0.215008	0.544666	0.769992	*	46.34	52.85	0.0751613	0.867909	0.928979	*	33.15	27.09	-0.343286	0.566631	0.79401	*	26.27	13.85	-1.56448	0.0284196	0.102449	*	34.66	7.56	-2.18958	0.000168822	0.00149477	Down	46.92	6.37	-2.74886	2.52617e-06	4.72397e-05	Down	gi|357122163|ref|XP_003562785.1|/1.02342e-101/PREDICTED: uncharacterized protein LOC100828669 [Brachypodium distachyon] &gt;gi|944076888|gb|KQK12240.1| hypothetical protein BRADI_1g02400 [Brachypodium distachyon]	gi|960451676|ref|XM_003562737.3|/1e-149/PREDICTED: Brachypodium distachyon uncharacterized LOC100828669 (LOC100828669), mRNA	NA	NA	NA	PTHR13068:SF12/6.1E-107/--	biological_process:GO:0006355//regulation of transcription, DNA-templated;cellular_component:GO:0005739//mitochondrion;GO:0009507//chloroplast;molecular_function:GO:0003690//double-stranded DNA binding;
Unigene35239_All	1442	13.68	8.17	-0.111409	0.878557	0.9424	*	10.26	7.68	-0.467763	0.513008	0.732086	*	13	6.43	-0.809595	0.280641	0.546842	*	3.28	19.88	1.69285	0.0306986	0.10865	*	10.51	10.27	-0.0614242	0.922286	0.965286	*	10.62	12.59	0.259023	0.701085	0.849662	*	gi|326514702|dbj|BAJ99712.1|/8.71664e-154/predicted protein [Hordeum vulgare subsp. vulgare]	gi|960458556|ref|XM_003564011.3|/1e-132/PREDICTED: Brachypodium distachyon uncharacterized LOC100837461 (LOC100837461), mRNA	sp|Q9FPQ6|GP1_CHLRE/1e-24/Vegetative cell wall protein gp1 OS=Chlamydomonas reinhardtii GN=GP1 PE=1 SV=1	bdi:100837461/5e-142/uncharacterized LOC100837461; K15032 mTERF domain-containing protein, mitochondrial	YDL140c/2e-15/---	SM00733/1100.0/Mitochondrial termination factor repeats	biological_process:GO:0006355//regulation of transcription, DNA-templated;cellular_component:GO:0005739//mitochondrion;molecular_function:GO:0003690//double-stranded DNA binding;
CL21458.Contig10_All	302	0.35	0	-0.60269	0.638694	0.806734	*	-	-	-	-	-	-	-	-	-	-	-	-	-	-	-	-	-	-	-	-	-	-	-	-	-	-	-	-	-	-	gi|721677461|ref|XP_010237770.1|/3.27737e-38/PREDICTED: uncharacterized protein LOC100842672 [Brachypodium distachyon] &gt;gi|944053051|gb|KQJ88689.1| hypothetical protein BRADI_4g20547 [Brachypodium distachyon]	gi|960484858|ref|XM_010239468.2|/2e-51/PREDICTED: Brachypodium distachyon uncharacterized LOC100842672 (LOC100842672), mRNA	NA	bdi:100842672/5e-39/uncharacterized LOC100842672; K15032 mTERF domain-containing protein, mitochondrial	NA	PF02536/2.8E-7/mTERF	biological_process:GO:0006355//regulation of transcription, DNA-templated;cellular_component:GO:0005739//mitochondrion;molecular_function:GO:0003690//double-stranded DNA binding;
Unigene7879_All	2479	0.41	1.61	1.58134	0.32834	0.581044	*	0.37	1	0.745984	0.654195	0.788059	*	1.06	24.64	4.27363	0.000108003	0.00113516	Up	7.39	4.12	-1.41279	0.157381	0.358117	*	1	8.01	2.26639	0.103893	0.273693	*	2.08	7.18	1.70322	0.179404	0.428117	*	gi|357122163|ref|XP_003562785.1|/8.28582e-100/PREDICTED: uncharacterized protein LOC100828669 [Brachypodium distachyon] &gt;gi|944076888|gb|KQK12240.1| hypothetical protein BRADI_1g02400 [Brachypodium distachyon]	gi|960451676|ref|XM_003562737.3|/1e-155/PREDICTED: Brachypodium distachyon uncharacterized LOC100828669 (LOC100828669), mRNA	sp|O23193|CBSX1_ARATH/8e-28/CBS domain-containing protein CBSX1, chloroplastic OS=Arabidopsis thaliana GN=CBSX1 PE=1 SV=2	NA	PH0307_2/4e-06/---	PTHR13068:SF12/7.4E-108/--	biological_process:GO:0006355//regulation of transcription, DNA-templated;cellular_component:GO:0005739//mitochondrion;GO:0009507//chloroplast;molecular_function:GO:0003690//double-stranded DNA binding;
CL912.Contig17_All	1855	16.08	20.6	1.00714	0.114236	0.289044	*	20.8	21.75	-0.0300682	0.954618	0.986483	*	9.75	9.55	0.12085	0.900523	0.955894	*	4.58	20.58	1.34903	0.0790271	0.22184	*	7.39	9.64	0.299359	0.696102	0.830345	*	7.49	14.83	0.920128	0.166519	0.408888	*	gi|474394565|gb|EMS65593.1|/1.05977e-141/hypothetical protein TRIUR3_06344 [Triticum urartu]	gi|669026884|emb|HG670306.1|/6e-49/Triticum aestivum chromosome 3B, genomic scaffold, cultivar Chinese Spring	sp|Q9LK03|PERK2_ARATH/6e-16/Proline-rich receptor-like protein kinase PERK2 OS=Arabidopsis thaliana GN=PERK2 PE=2 SV=3	bdi:100842672/5e-132/uncharacterized LOC100842672; K15032 mTERF domain-containing protein, mitochondrial	SPBC28F2.12/2e-13/---	PTHR13068/9.5E-137/--	NA
Unigene7224_All	1638	8.01	13.72	1.15913	0.153472	0.356343	*	5.92	19.53	1.60479	0.0279168	0.0966746	*	5.34	13.62	1.28878	0.198992	0.440587	*	2.07	20.12	2.33736	0.00379214	0.0203741	Up	5.42	23.1	1.97317	0.00122406	0.0079986	Up	10.53	14.21	0.372952	0.569735	0.789718	*	gi|475456073|gb|EMT01853.1|/2.0993e-114/hypothetical protein F775_21322 [Aegilops tauschii]	gi|960484057|ref|XM_003577788.3|/1e-31/PREDICTED: Brachypodium distachyon uncharacterized LOC100827317 (LOC100827317), mRNA	sp|P18616|NRPB1_ARATH/1e-09/DNA-directed RNA polymerase II subunit 1 OS=Arabidopsis thaliana GN=NRPB1 PE=1 SV=3	bdi:100842672/9e-109/uncharacterized LOC100842672; K15032 mTERF domain-containing protein, mitochondrial	YDL140c/1e-09/---	PTHR13068:SF9/4.5E-106/--	NA
Unigene18668_All	2175	9.43	7.5	0.302583	0.705824	0.833302	*	8.61	8.79	-0.0409408	0.957241	0.987265	*	6.43	10.2	0.331388	0.764292	0.880909	*	3.09	14.42	1.35766	0.151385	0.347973	*	3.68	5.2	0.372032	0.697755	0.831368	*	7.13	8.62	0.231244	0.751429	0.880488	*	gi|944055835|gb|KQJ91473.1|/0/hypothetical protein BRADI_4g37917 [Brachypodium distachyon]	gi|960484067|ref|XM_003576788.3|/0.0/PREDICTED: Brachypodium distachyon uncharacterized LOC100838727 (LOC100838727), mRNA	NA	bdi:100838727/0.0/uncharacterized LOC100838727; K15032 mTERF domain-containing protein, mitochondrial	NA	PF02536/1.4E-61/mTERF	NA
Unigene31938_All	876	1.99	0	-2.20379	0.185356	0.404713	*	1.71	0	-2.81807	0.0875825	0.231541	*	3.32	0.62	-1.60481	0.312017	0.583899	*	1.32	0	-2.02436	0.257466	0.496388	*	3.04	0.71	-1.76726	0.195915	0.422341	*	3.72	2.47	-0.591166	0.612143	0.789718	*	gi|475493658|gb|EMT03719.1|/5.15404e-104/hypothetical protein F775_12811 [Aegilops tauschii]	gi|960484057|ref|XM_003577788.3|/7e-41/PREDICTED: Brachypodium distachyon uncharacterized LOC100827317 (LOC100827317), mRNA	NA	bdi:100842672/4e-98/uncharacterized LOC100842672; K15032 mTERF domain-containing protein, mitochondrial	NA	PTHR13068:SF9/4.9E-99/--	NA
CL912.Contig12_All	1525	10.19	31.38	2.14015	0.00843295	0.037657	Up	13.21	23.86	0.717996	0.219126	0.442857	*	9.77	1.55	-2.08625	0.0929492	0.262228	*	9.51	22.31	0.330039	0.627089	0.790239	*	2.67	1.39	-0.702943	0.664361	0.807258	*	3.45	7.39	1.05919	0.283438	0.569815	*	gi|474394565|gb|EMS65593.1|/1.19473e-132/hypothetical protein TRIUR3_06344 [Triticum urartu]	gi|669026884|emb|HG670306.1|/5e-49/Triticum aestivum chromosome 3B, genomic scaffold, cultivar Chinese Spring	sp|Q9LK03|PERK2_ARATH/2e-16/Proline-rich receptor-like protein kinase PERK2 OS=Arabidopsis thaliana GN=PERK2 PE=2 SV=3	bdi:100828826/7e-126/uncharacterized LOC100828826; K15032 mTERF domain-containing protein, mitochondrial	SPBC28F2.12/4e-13/---	PF02536/4.9E-25/mTERF	NA
CL9549.Contig5_All	-	-	-	-	-	-	-	-	-	-	-	-	-	-	-	-	-	-	-	-	-	-	-	-	-	-	-	-	-	-	-	-	-	-	-	-	-	-	-	-	-	-	-	-
Unigene4753_All	1310	1.14	0.94	0.209862	0.88643	0.946653	*	0.29	1.41	1.20285	0.445531	0.683375	*	2.78	0	-3.49644	0.0379823	0.135449	*	0.58	1.24	0.0630026	0.971073	0.982993	*	1.36	1.04	-0.290975	0.85821	0.927381	*	1.03	1.41	0.243958	0.879061	0.945634	*	gi|474394565|gb|EMS65593.1|/1.89021e-144/hypothetical protein TRIUR3_06344 [Triticum urartu]	gi|960484057|ref|XM_003577788.3|/1e-143/PREDICTED: Brachypodium distachyon uncharacterized LOC100827317 (LOC100827317), mRNA	sp|Q9FPQ6|GP1_CHLRE/3e-21/Vegetative cell wall protein gp1 OS=Chlamydomonas reinhardtii GN=GP1 PE=1 SV=1	bdi:100828826/4e-138/uncharacterized LOC100828826; K15032 mTERF domain-containing protein, mitochondrial	SPBC28F2.12/1e-13/---	PTHR13068/2.4E-143/--	NA
Unigene13654_All	992	8.52	0	-4.42781	0.00303871	0.0161973	Down	3.7	0	-3.82679	0.0145767	0.0575273	*	7.32	0	-4.72198	0.00271079	0.016547	Down	5.21	0	-4.92098	0.00169357	0.0104524	Down	3.68	0	-3.87812	0.0157222	0.0651474	*	6.47	0	-4.52238	0.00224097	0.015217	Down	gi|475573573|gb|EMT16780.1|/5.72458e-97/hypothetical protein F775_18732 [Aegilops tauschii]	gi|669026884|emb|HG670306.1|/2e-69/Triticum aestivum chromosome 3B, genomic scaffold, cultivar Chinese Spring	sp|Q9FPQ6|GP1_CHLRE/2e-24/Vegetative cell wall protein gp1 OS=Chlamydomonas reinhardtii GN=GP1 PE=1 SV=1	dosa:Os06t0225100-01/3e-90/Os06g0225100; Mitochodrial transcription termination factor-related family protein.; K15032 mTERF domain-containing protein, mitochondrial	Rv3876/5e-16/---	PF02536/5.6E-18/mTERF	NA
Unigene29779_All	1386	5.65	0.31	-2.76738	0.0416302	0.135332	*	5.62	1	-2.05462	0.115719	0.284446	*	8.34	0	-4.93086	0.00134185	0.00927747	Down	1.9	0.41	-2.16358	0.165389	0.371026	*	2.72	0	-3.19658	0.0570786	0.176395	*	6.13	0.3	-3.29043	0.00935645	0.0488159	Down	gi|474394565|gb|EMS65593.1|/5.37922e-137/hypothetical protein TRIUR3_06344 [Triticum urartu]	gi|960484057|ref|XM_003577788.3|/3e-84/PREDICTED: Brachypodium distachyon uncharacterized LOC100827317 (LOC100827317), mRNA	sp|Q9FPQ6|GP1_CHLRE/1e-18/Vegetative cell wall protein gp1 OS=Chlamydomonas reinhardtii GN=GP1 PE=1 SV=1	bdi:100842672/4e-134/uncharacterized LOC100842672; K15032 mTERF domain-containing protein, mitochondrial	SPBC28F2.12/9e-14/---	PTHR13068/1.3E-136/--	NA
Unigene33341_All	1078	0.35	1.53	1.57894	0.32447	0.576947	*	-	-	-	-	-	-	0.96	0.39	-0.852326	0.629518	0.79401	*	0	0.41	0.645146	0.650489	0.790971	*	0	0.35	0.714172	0.608693	0.768218	*	-	-	-	-	-	-	gi|473896849|gb|EMS49007.1|/4.62186e-127/hypothetical protein TRIUR3_02130 [Triticum urartu]	gi|151419815|dbj|AK251167.1|/7e-69/Hordeum vulgare subsp. vulgare cDNA clone: FLbaf108l19, mRNA sequence	sp|Q9FPQ6|GP1_CHLRE/5e-15/Vegetative cell wall protein gp1 OS=Chlamydomonas reinhardtii GN=GP1 PE=1 SV=1	bdi:100842672/2e-118/uncharacterized LOC100842672; K15032 mTERF domain-containing protein, mitochondrial	SPBC28F2.12/2e-13/---	PTHR13068/3.3E-119/--	NA
Unigene6205_All	1352	13.32	4.97	-0.712921	0.366778	0.626397	*	4.61	8.4	0.631371	0.504624	0.724194	*	10.65	3.41	-1.51713	0.0584223	0.187605	*	6.42	10.68	-0.0139503	0.984004	0.990818	*	11.18	5.85	-0.939155	0.170277	0.381365	*	5.44	3.46	-0.628666	0.490013	0.748227	*	gi|474394565|gb|EMS65593.1|/1.62197e-138/hypothetical protein TRIUR3_06344 [Triticum urartu]	gi|241990176|dbj|AK330518.1|/1e-52/Triticum aestivum cDNA, clone: SET4_K09, cultivar: Chinese Spring	sp|Q9FPQ6|GP1_CHLRE/3e-17/Vegetative cell wall protein gp1 OS=Chlamydomonas reinhardtii GN=GP1 PE=1 SV=1	bdi:100842672/1e-130/uncharacterized LOC100842672; K15032 mTERF domain-containing protein, mitochondrial	Rv3876/3e-10/---	PTHR13068:SF9/9.2E-136/--	NA
Unigene88_All	1310	34.77	14.59	-0.637924	0.244544	0.48534	*	20.92	16.8	-0.419627	0.417152	0.656566	*	22.49	15.97	-0.366899	0.537236	0.778478	*	12.54	24.43	0.119336	0.841729	0.919807	*	37.37	36.75	-0.0555065	0.903072	0.953177	*	27.51	27.9	-0.0104817	0.985698	0.999328	*	gi|357133763|ref|XP_003568493.1|/4.22073e-136/PREDICTED: uncharacterized protein LOC100821303 [Brachypodium distachyon] &gt;gi|944070857|gb|KQK06341.1| hypothetical protein BRADI_2g25837 [Brachypodium distachyon]	gi|960468705|ref|XM_003568445.3|/1e-116/PREDICTED: Brachypodium distachyon uncharacterized LOC100821303 (LOC100821303), mRNA	sp|Q9FLQ7|FH20_ARATH/4e-12/Formin-like protein 20 OS=Arabidopsis thaliana GN=FH20 PE=2 SV=3	bdi:100821303/7e-137/uncharacterized LOC100821303; K15032 mTERF domain-containing protein, mitochondrial	SPBC28F2.12/4e-11/---	SM00733/410.0/Mitochondrial termination factor repeats	cellular_component:GO:0005739//mitochondrion;
Unigene11230_All	1142	3.3	2.14	-0.0795844	0.943092	0.972482	*	1.37	1.74	0.230053	0.857766	0.922711	*	0.32	0.31	0.0209715	0.990335	0.99647	*	0.58	2.43	0.905898	0.532336	0.752146	*	2.41	2.8	0.133392	0.92599	0.967699	*	2.05	2.34	0.221501	0.843852	0.927397	*	gi|475372970|gb|EMT00571.1|/1.72651e-119/hypothetical protein F775_31972 [Aegilops tauschii]	gi|151427327|dbj|AK249376.1|/3e-56/Hordeum vulgare subsp. vulgare cDNA clone: FLbaf31i04, mRNA sequence	NA	bdi:100828826/2e-113/uncharacterized LOC100828826; K15032 mTERF domain-containing protein, mitochondrial	NA	SM00733/320.0/Mitochondrial termination factor repeats	NA
CL912.Contig23_All	1695	1.96	2.46	0.842638	0.497129	0.737455	*	2.58	1.39	-0.486895	0.758621	0.864029	*	1.42	1.16	-0.329069	0.844161	0.923144	*	0.28	1.66	0.923628	0.594208	0.771586	*	2.7	2.36	-0.174529	0.882062	0.940944	*	0.69	0.71	-0.0190721	0.990708	0.999328	*	gi|357157553|ref|XP_003577836.1|/4.50699e-121/PREDICTED: uncharacterized protein LOC100827317 [Brachypodium distachyon] &gt;gi|944050252|gb|KQJ85890.1| hypothetical protein BRADI_4g02280 [Brachypodium distachyon]	gi|151419815|dbj|AK251167.1|/1e-52/Hordeum vulgare subsp. vulgare cDNA clone: FLbaf108l19, mRNA sequence	sp|Q9LK03|PERK2_ARATH/2e-10/Proline-rich receptor-like protein kinase PERK2 OS=Arabidopsis thaliana GN=PERK2 PE=2 SV=3	bdi:100827317/8e-122/uncharacterized LOC100827317; K15032 mTERF domain-containing protein, mitochondrial	NA	SM00733/810.0/Mitochondrial termination factor repeats	NA

## Sheet: Sheet1
ID	length	log2FoldChange(USR/USS)	log2FoldChange(TSR/TSS)	log2FoldChange(UTR/UTS)	log2FoldChange(TTR/TTS)	log2FoldChange(UFR/UFS)	log2FoldChange(TFR/TFS)
Unigene21013_All	1653	5.83919	4.84844	5.39585	6.62654	3.72434	5.99866
Unigene27318_All	1352	8.44305	8.1196	7.12494	7.38157	3.40289	6.54404
Unigene71946_All	1275	7.00288	6.82022	4.58878	5.32008	5.54426	5.29364
Unigene28144_All	1200	5.15771	3.43314	3.38047	4.98765	4.19925	2.7246
