# Supplementary material for: Transcriptomics analysis of the flowering regulatory genes involved in the herbicide resistance of Asia minor bluegrass (Polypogon fugax)
Source: BMC Genomics. 2017 Dec 6;18:953. doi: 10.1186/s12864-017-4324-z (PMC5719899; doi:10.1186/s12864-017-4324-z)
Supplement: Supplementary file 3 — Summary of sequencing reads after filtering. Table S3. Quality metrics of unigenes. Table S4. Summary of functional annotation result. Table S5. All-unigenes with a COG classification. Table S6. All-unigenes categorized by GO terns. Table S7. Unigenes mapped onto KEGG pathways. Table S8. TF prediction results. Table S9. MYB family. Table S10. MYB-related family. Table S11. MADS-box family. Table S12. NAC family. Table S13. mTERF family. Table S14. ABI3VP1 family. Table S15. AP2-EREBP family. Table S16. bHLH family. Table S17. GRAS family. (ZIP 3364 kb) [file 12864_2017_4324_MOESM3_ESM.zip › Supplemental Table S14.xls]

## Sheet: ABI3VP1-160
”ID	length	USS-Expression	USR-Expression	log2FoldChange(USR/USS)	Pvalue	Padj	Up/Down-Regulation	TSS-Expression	TSR-Expression	log2FoldChange(TSR/TSS)	Pvalue	Padj	Up/Down-Regulation	UTS-Expression	UTR-Expression	log2FoldChange(UTR/UTS)	Pvalue	Padj	Up/Down-Regulation	TTS-Expression	TTR-Expression	log2FoldChange(TTR/TTS)	Pvalue	Padj	Up/Down-Regulation	UFS-Expression	UFR-Expression	log2FoldChange(UFR/UFS)	Pvalue	Padj	Up/Down-Regulation	TFS-Expression	TFR-Expression	log2FoldChange(TFR/TFS)	Pvalue	Padj	Up/Down-Regulation		Nr	Nt	Swissprot	KEGG	COG	Interpro	GO
CL4141.Contig1_All	1047	-	-	-	-	-	-	-	-	-	-	-	-	-	-	-	-	-	-	0.66	0	-1.36317	0.423287	0.656896	*	4.44	10.72	1.13632	0.220184	0.453124	*	4.48	10.25	0.95039	0.428531	0.709282	*	gi|475558120|gb|EMT12994.1|/7.29809e-106/B3 domain-containing protein [Aegilops tauschii]	gi|151418453|dbj|AK249804.1|/0.0/Hordeum vulgare subsp. vulgare cDNA clone: FLbaf54k19, mRNA sequence	sp|Q10QS9|Y3845_ORYSJ/1e-96/B3 domain-containing protein Os03g0184500 OS=Oryza sativa subsp. japonica GN=Os03g0184500 PE=2 SV=1	NA	NA	PS50863/10.941/B3 DNA-binding domain profile.	biological_process:GO:0006355//regulation of transcription, DNA-templated;cellular_component:GO:0005634//nucleus;molecular_function:GO:0003677//DNA binding;
Unigene46316_All	503	-	-	-	-	-	-	-	-	-	-	-	-	-	-	-	-	-	-	-	-	-	-	-	-	0	3.05	3.6207	0.0260937	0.0970466	*	0	4.54	2.98366	0.0709479	0.229877	*	gi|357120360|ref|XP_003561895.1|/2.27795e-20/PREDICTED: B3 domain-containing protein Os03g0212300-like [Brachypodium distachyon] &gt;gi|944087565|gb|KQK22917.1| hypothetical protein BRADI_1g70067 [Brachypodium distachyon]	NA	sp|Q10Q26|Y3123_ORYSJ/2e-18/B3 domain-containing protein Os03g0212300 OS=Oryza sativa subsp. japonica GN=Os03g0212300 PE=2 SV=1	egu:105038511/1e-08/serine/arginine-rich splicing factor SR45-like; K14325 RNA-binding protein with serine-rich domain 1	NA	SM01019/0.0017/B3 DNA binding domain	NA
CL17474.Contig1_All	871	-	-	-	-	-	-	-	-	-	-	-	-	-	-	-	-	-	-	-	-	-	-	-	-	20.48	0	-6.00411	2.08206e-05	0.000248113	Down	3.4	0	-3.73947	0.0160247	0.0748045	*	gi|669029550|emb|CDM83789.1|/7.34997e-103/unnamed protein product [Triticum aestivum]	gi|960466948|ref|XM_014898829.1|/0.0/PREDICTED: Brachypodium distachyon B3 domain-containing protein LFL1-like (LOC104583323), mRNA	sp|A4LBC0|LFL1_ORYSJ/1e-77/B3 domain-containing protein LFL1 OS=Oryza sativa subsp. japonica GN=LFL1 PE=2 SV=1	rcu:8262764/2e-06/RcABI3; B3 domain-containing transcription factor ABI3; K01653 acetolactate synthase I/III small subunit [EC:2.2.1.6]	NA	SM01019/0.0066/B3 DNA binding domain	biological_process:GO:0006355//regulation of transcription, DNA-templated;cellular_component:GO:0005634//nucleus;molecular_function:GO:0003677//DNA binding;
CL2605.Contig8_All	3439	62.29	69.22	0.759007	0.0160343	0.0635112	*	52.12	73.78	0.353288	0.370598	0.610648	*	84.66	100.43	0.319938	0.454202	0.713017	*	83.12	227.82	0.729792	0.0414825	0.136648	*	109.84	109.97	-0.0623727	0.855082	0.925478	*	116.33	112.1	-0.0935359	0.840723	0.925722	*	gi|326488105|dbj|BAJ89891.1|/0/predicted protein, partial [Hordeum vulgare subsp. vulgare]	gi|960458293|ref|XM_003562399.3|/0.0/PREDICTED: Brachypodium distachyon B3 domain-containing protein Os07g0679700-like (LOC100828664), mRNA	sp|Q6Z3U3|Y7797_ORYSJ/0.0/B3 domain-containing protein Os07g0679700 OS=Oryza sativa subsp. japonica GN=Os07g0679700 PE=2 SV=1	mus:103980152/3e-12/AP2/ERF and B3 domain-containing transcription factor RAV1-like; K09287 RAV-like factor	NA	PS51050/14.937/Zinc finger CW-type profile.	biological_process:GO:0006355//regulation of transcription, DNA-templated;cellular_component:GO:0005634//nucleus;molecular_function:GO:0003677//DNA binding;GO:0008270//zinc ion binding;
CL10459.Contig9_All	3425	7.9	2.44	-0.995871	0.2982	0.551257	*	5.64	1.05	-2.1433	0.0852488	0.227384	*	7.49	5.65	-0.279502	0.820643	0.911362	*	6.73	11.79	0.0747179	0.936616	0.966988	*	21.33	14.95	-0.509718	0.406337	0.657554	*	17.07	12.2	-0.503055	0.512157	0.767073	*	gi|475558880|gb|EMT13199.1|/0/B3 domain-containing protein [Aegilops tauschii]	gi|960473162|ref|XM_010237337.2|/2e-53/PREDICTED: Brachypodium distachyon B3 domain-containing protein Os02g0598200-like (LOC100833814), transcript variant X3, mRNA	sp|Q6K5K2|Y2982_ORYSJ/1e-127/B3 domain-containing protein Os02g0598200 OS=Oryza sativa subsp. japonica GN=Os02g0598200 PE=2 SV=1	rcu:8264040/2e-08/DEAD-box ATP-dependent RNA helicase 42; K12811 ATP-dependent RNA helicase DDX46/PRP5 [EC:3.6.4.13]	NA	PS50863/11.871/B3 DNA-binding domain profile.	NA
CL12228.Contig2_All	875	12.93	3.37	-1.23558	0.133787	0.323227	*	8.05	1	-2.57571	0.0421004	0.13309	*	13.99	0	-5.56575	0.000167143	0.00163594	Down	6.67	0	-5.02719	0.00138485	0.00882943	Down	23.68	0.66	-4.62926	2.52063e-06	4.03392e-05	Down	14.79	10.36	-0.537939	0.627846	0.799706	*	NA	NA	NA	NA	NA	NA	NA
Unigene60381_All	427	0	0.66	1.15447	0.448474	0.693036	*	0.59	0	-1.19866	0.438511	0.675907	*	2.71	0.39	-2.29288	0.125006	0.323249	*	2.73	0	-4.03254	0.0156671	0.0642215	*	2.39	0	-3.35078	0.0423914	0.140705	*	0.33	0	-0.697556	0.60166	0.789718	*	gi|75149547|sp|Q851V1.1|Y3160_ORYSJ/4.45576e-19/RecName: Full=Putative B3 domain-containing protein Os03g0621600 &gt;gi|28201561|gb|AAO34499.1| putative auxin response factor [Oryza sativa Japonica Group] &gt;gi|108709881|gb|ABF97676.1| B3 DNA binding domain containing protein [Oryza sativa Japonica Group]	gi|242038818|ref|XM_002466759.1|/3e-10/Sorghum bicolor hypothetical protein, mRNA	sp|Q6AV21|Y3982_ORYSJ/7e-12/B3 domain-containing protein Os03g0619800 OS=Oryza sativa subsp. japonica GN=Os03g0619800 PE=3 SV=1	NA	NA	PS50863/13.86/B3 DNA-binding domain profile.	biological_process:GO:0006351//transcription, DNA-templated;cellular_component:GO:0016023//cytoplasmic, membrane-bounded vesicle;
CL2605.Contig9_All	3466	74.78	52.43	0.0957273	0.758241	0.86719	*	55.15	66.06	0.184604	0.619293	0.777901	*	99.35	86.37	-0.124943	0.738994	0.865566	*	78.16	207.35	0.681503	0.0692496	0.200937	*	96.87	111.59	0.137253	0.676346	0.815786	*	121.08	104.8	-0.255294	0.658823	0.821568	*	gi|326488105|dbj|BAJ89891.1|/0/predicted protein, partial [Hordeum vulgare subsp. vulgare]	gi|960458293|ref|XM_003562399.3|/0.0/PREDICTED: Brachypodium distachyon B3 domain-containing protein Os07g0679700-like (LOC100828664), mRNA	sp|Q6Z3U3|Y7797_ORYSJ/0.0/B3 domain-containing protein Os07g0679700 OS=Oryza sativa subsp. japonica GN=Os07g0679700 PE=2 SV=1	mus:103980152/3e-12/AP2/ERF and B3 domain-containing transcription factor RAV1-like; K09287 RAV-like factor	NA	PTHR23336/6.9E-304/--	biological_process:GO:0006355//regulation of transcription, DNA-templated;cellular_component:GO:0005634//nucleus;molecular_function:GO:0003677//DNA binding;GO:0008270//zinc ion binding;
CL18402.Contig2_All	1556	0	0.31	0.711494	0.594812	0.797939	*	-	-	-	-	-	-	-	-	-	-	-	-	-	-	-	-	-	-	0	17.03	5.06971	0.00110374	0.00733301	Up	0	16.43	4.55668	0.00346611	0.021811	Up	gi|721696334|ref|XP_010240699.1|/3.1958e-40/PREDICTED: B3 domain-containing protein Os01g0234100-like [Brachypodium distachyon]	NA	sp|Q0JP99|Y1341_ORYSJ/2e-35/B3 domain-containing protein Os01g0234100 OS=Oryza sativa subsp. japonica GN=Os01g0234100 PE=2 SV=1	NA	NA	PS50863/12.379/B3 DNA-binding domain profile.	NA
CL9296.Contig1_All	-	-	-	-	-	-	-	-	-	-	-	-	-	-	-	-	-	-	-	-	-	-	-	-	-	-	-	-	-	-	-	-	-	-	-	-	-	-	-	-	-	-	-	-
CL6942.Contig4_All	2249	-	-	-	-	-	-	-	-	-	-	-	-	-	-	-	-	-	-	-	-	-	-	-	-	4	0	-2.85951	0.0953774	0.257032	*	-	-	-	-	-	-	gi|357111530|ref|XP_003557565.1|/1.25523e-06/PREDICTED: uncharacterized protein LOC100834043 [Brachypodium distachyon] &gt;gi|721620282|ref|XP_010228360.1| PREDICTED: uncharacterized protein LOC100834043 [Brachypodium distachyon] &gt;gi|944085451|gb|KQK20803.1| hypothetical protein BRADI_1g56850 [Brachypodium distachyon] &gt;gi|944085452|gb|KQK20804.1| hypothetical protein BRADI_1g56850 [Brachypo…	NA	NA	NA	NA	NA	NA
Unigene22821_All	3537	76.45	45.56	-0.11053	0.774463	0.878097	*	40.54	50.84	0.182018	0.6876	0.81331	*	70.53	67.79	0.0761584	0.888371	0.948767	*	46.88	89.83	0.124961	0.772546	0.874312	*	43.63	86.34	0.933818	0.0832803	0.232974	*	81.01	71.15	-0.149139	0.762871	0.886915	*	gi|357120360|ref|XP_003561895.1|/1.9564e-20/PREDICTED: B3 domain-containing protein Os03g0212300-like [Brachypodium distachyon] &gt;gi|944087565|gb|KQK22917.1| hypothetical protein BRADI_1g70067 [Brachypodium distachyon]	gi|333036840|gb|HM582429.1|/2e-19/Agrostis stolonifera microsatellite AsNJGA1753 sequence	sp|Q10Q26|Y3123_ORYSJ/8e-13/B3 domain-containing protein Os03g0212300 OS=Oryza sativa subsp. japonica GN=Os03g0212300 PE=2 SV=1	NA	NA	PS50863/12.012/B3 DNA-binding domain profile.	NA
CL783.Contig2_All	803	-	-	-	-	-	-	-	-	-	-	-	-	-	-	-	-	-	-	-	-	-	-	-	-	10.94	12.72	0.185951	0.83002	0.911371	*	10.18	5.89	-0.773916	0.363395	0.644983	*	gi|326529825|dbj|BAK08192.1|/2.19499e-87/predicted protein [Hordeum vulgare subsp. vulgare]	gi|241985723|dbj|AK332984.1|/2e-62/Triticum aestivum cDNA, clone: WT005_F20, cultivar: Chinese Spring	sp|Q10Q26|Y3123_ORYSJ/5e-70/B3 domain-containing protein Os03g0212300 OS=Oryza sativa subsp. japonica GN=Os03g0212300 PE=2 SV=1	bpg:Bathy08g00530/4e-08/structural constituent of nuclear pore, nucleoporin 62; K14306 nuclear pore complex protein Nup62	NA	PS50863/11.646/B3 DNA-binding domain profile.	NA
Unigene38600_All	654	1.9	0	-2.58896	0.116882	0.29369	*	6.41	0	-4.56477	0.00221455	0.0122271	Down	8.88	0.31	-3.65606	0.00595701	0.0315454	Down	6.26	0	-4.57959	0.00586541	0.029075	Down	7.02	0	-4.06901	0.0126526	0.0548401	*	6.44	0	-4.487	0.00255449	0.0169612	Down	gi|326529825|dbj|BAK08192.1|/3.19799e-26/predicted protein [Hordeum vulgare subsp. vulgare]	gi|237858853|gb|AC226365.2|/4e-17/Oryza minuta clone OM__Ba0223P12, complete sequence	sp|Q10Q26|Y3123_ORYSJ/6e-21/B3 domain-containing protein Os03g0212300 OS=Oryza sativa subsp. japonica GN=Os03g0212300 PE=2 SV=1	mis:MICPUN_64240/6e-06/hypothetical protein; K17613 calcineurin-binding protein cabin-1	NA	SM01019/4.8E-5/B3 DNA binding domain	NA
Unigene53203_All	1003	0.38	0	-0.563128	0.653474	0.806734	*	0.74	0	-1.03376	0.489762	0.709907	*	0.68	0.62	0.0638614	0.971167	0.992244	*	0	0.83	1.57227	0.374012	0.61957	*	3.05	0.99	-1.25699	0.357762	0.607127	*	1.03	4.3	1.26664	0.421137	0.704932	*	gi|669029887|emb|CDM84239.1|/2.63986e-73/unnamed protein product [Triticum aestivum] &gt;gi|670021231|emb|CDJ26270.1| unnamed protein product [Triticum aestivum]	gi|960485049|ref|XM_014902233.1|/2e-22/PREDICTED: Brachypodium distachyon B3 domain-containing protein At3g18960-like (LOC104584824), mRNA	sp|Q10Q26|Y3123_ORYSJ/9e-13/B3 domain-containing protein Os03g0212300 OS=Oryza sativa subsp. japonica GN=Os03g0212300 PE=2 SV=1	dosa:Os04t0498700-01/3e-10/Os04g0498700; Haem peroxidase family protein.; K00430 peroxidase [EC:1.11.1.7]	NA	PS50863/9.305/B3 DNA-binding domain profile.	NA
Unigene38378_All	798	1.17	17.73	4.13954	1.96632e-05	0.000220902	Up	0	15.68	5.60796	5.51108e-05	0.000523329	Up	0.71	10.53	3.42253	0.00264876	0.0162195	Up	0.33	10.74	3.59241	0.0067487	0.032602	Up	0.69	7.86	2.98871	0.0127728	0.0552452	*	0.69	8.19	3.03908	0.00936048	0.048834	Up	gi|475556887|gb|EMT12716.1|/3.73245e-47/B3 domain-containing protein [Aegilops tauschii]	gi|960489517|ref|XM_010239555.2|/5e-26/PREDICTED: Brachypodium distachyon B3 domain-containing protein Os11g0197600-like (LOC100822154), transcript variant X2, mRNA	sp|Q2R9D2|Y1176_ORYSJ/3e-43/B3 domain-containing protein Os11g0197600 OS=Oryza sativa subsp. japonica GN=Os11g0197600 PE=2 SV=1	NA	NA	PTHR31391/3.3E-34/--	biological_process:GO:0006351//transcription, DNA-templated;
CL1620.Contig32_All	1637	1.23	0	-1.24256	0.424828	0.6722	*	2.05	0.35	-1.82116	0.229845	0.457631	*	1.71	0.39	-1.25501	0.476613	0.728917	*	0.91	0	-1.81491	0.305682	0.546502	*	31.03	2.45	-3.47255	4.9497e-05	0.000523436	Down	17.07	3.44	-2.19718	0.00254618	0.0169155	Down	gi|475608328|gb|EMT26998.1|/1.51145e-96/B3 domain-containing protein [Aegilops tauschii]	gi|241990634|dbj|AK330791.1|/9e-17/Triticum aestivum cDNA, clone: SET1_G20, cultivar: Chinese Spring	sp|Q2QMT7|Y1214_ORYSJ/2e-32/B3 domain-containing protein Os12g0591400 OS=Oryza sativa subsp. japonica GN=Os12g0591300 PE=2 SV=1	NA	NA	SM01019/2.4E-6/B3 DNA binding domain	NA
CL20927.Contig24_All	3736	25.25	26.53	0.633769	0.224609	0.457927	*	20.38	82.37	1.83891	0.000179283	0.00144499	Up	31.8	55.52	0.728838	0.340208	0.604738	*	18.68	99.08	1.41904	0.0338026	0.11714	*	52.6	46.43	-0.211255	0.721438	0.848244	*	82.56	39.33	-0.991694	0.383002	0.662758	*	gi|721696334|ref|XP_010240699.1|/1.38182e-48/PREDICTED: B3 domain-containing protein Os01g0234100-like [Brachypodium distachyon]	gi|960490852|ref|XM_003579529.3|/5e-11/PREDICTED: Brachypodium distachyon protein DETOXIFICATION 16-like (LOC100824345), mRNA	sp|Q0JP99|Y1341_ORYSJ/4e-35/B3 domain-containing protein Os01g0234100 OS=Oryza sativa subsp. japonica GN=Os01g0234100 PE=2 SV=1	zma:103650711/7e-07/SR45_1; serine/arginine-rich splicing factor SR45-like; K14325 RNA-binding protein with serine-rich domain 1	NA	PF02362/3.5E-14/B3 DNA binding domain	NA
CL20700.Contig55_All	4928	71.09	12.62	-1.83946	5.38486e-05	0.000529077	Down	66.91	24.43	-1.56213	7.19265e-05	0.000658831	Down	75.57	29.81	-1.3006	0.00160281	0.0107616	Down	53.18	23.59	-1.94423	3.20144e-05	0.000356214	Down	89.63	50.6	-0.879966	0.0336337	0.117976	*	81.73	39.09	-0.973613	0.0324037	0.128744	*	gi|721611243|ref|XP_010236982.1|/0/PREDICTED: B3 domain-containing protein Os07g0563300-like isoform X1 [Brachypodium distachyon] &gt;gi|944080407|gb|KQK15759.1| hypothetical protein BRADI_1g24720 [Brachypodium distachyon]	gi|241987882|dbj|AK335139.1|/0.0/Triticum aestivum cDNA, clone: WT012_C14, cultivar: Chinese Spring	sp|Q0D5G4|Y7633_ORYSJ/0.0/B3 domain-containing protein Os07g0563300 OS=Oryza sativa subsp. japonica GN=Os07g0563300 PE=3 SV=2	bna:106434793/6e-13/AP2/ERF and B3 domain-containing transcription factor RAV1-like; K09287 RAV-like factor	NA	SM01019/7.0E-22/B3 DNA binding domain	biological_process:GO:0006355//regulation of transcription, DNA-templated;cellular_component:GO:0005634//nucleus;GO:0009536//plastid;molecular_function:GO:0003677//DNA binding;GO:0008270//zinc ion binding;
Unigene62069_All	1227	3.8	0	-3.43984	0.0303232	0.105768	*	-	-	-	-	-	-	3.62	0.31	-2.37659	0.134972	0.34065	*	6.11	1.6	-2.54656	0.0179164	0.0714751	*	84.06	0.35	-6.89185	6.41655e-11	3.7925e-09	Down	40.27	1.05	-4.75128	1.75639e-06	3.44751e-05	Down	gi|326529825|dbj|BAK08192.1|/1.30364e-91/predicted protein [Hordeum vulgare subsp. vulgare]	gi|241985723|dbj|AK332984.1|/9e-41/Triticum aestivum cDNA, clone: WT005_F20, cultivar: Chinese Spring	sp|Q10Q26|Y3123_ORYSJ/1e-63/B3 domain-containing protein Os03g0212300 OS=Oryza sativa subsp. japonica GN=Os03g0212300 PE=2 SV=1	NA	NA	PTHR31674/7.4E-41/--	NA
CL2605.Contig5_All	5714	229.36	32.79	-2.21383	4.82926e-12	2.87411e-10	Down	182.54	30.94	-2.64942	1.82715e-16	2.02178e-14	Down	220.2	46.33	-2.1561	3.51997e-06	6.09599e-05	Down	166.38	104.74	-1.37006	0.000165963	0.00146264	Down	250.97	61.49	-2.07441	3.39878e-11	2.14211e-09	Down	190.29	43.28	-2.11743	4.96293e-06	8.42087e-05	Down	gi|326488105|dbj|BAJ89891.1|/0/predicted protein, partial [Hordeum vulgare subsp. vulgare]	gi|960458293|ref|XM_003562399.3|/0.0/PREDICTED: Brachypodium distachyon B3 domain-containing protein Os07g0679700-like (LOC100828664), mRNA	sp|Q6Z3U3|Y7797_ORYSJ/0.0/B3 domain-containing protein Os07g0679700 OS=Oryza sativa subsp. japonica GN=Os07g0679700 PE=2 SV=1	bdi:100834073/0.0/protein DETOXIFICATION 48-like; K03327 multidrug resistance protein, MATE family	SPCC4B3.13/6e-53/---	PTHR23336:SF10/0.0/--	biological_process:GO:0006355//regulation of transcription, DNA-templated;cellular_component:GO:0005634//nucleus;molecular_function:GO:0003677//DNA binding;GO:0008270//zinc ion binding;
CL20700.Contig25_All	3154	123.12	47.37	-0.789196	0.0134095	0.0549094	*	98.18	52.42	-0.987614	0.00282714	0.0150084	*	105.67	68.8	-0.520558	0.216319	0.467774	*	74.71	88.02	-0.507099	0.270918	0.509105	*	142.98	121.46	-0.276768	0.394737	0.644757	*	143.79	131.55	-0.120849	0.75518	0.882821	*	gi|721611246|ref|XP_010236989.1|/0/PREDICTED: B3 domain-containing protein Os07g0563300-like isoform X2 [Brachypodium distachyon] &gt;gi|944080406|gb|KQK15758.1| hypothetical protein BRADI_1g24720 [Brachypodium distachyon]	gi|241987882|dbj|AK335139.1|/0.0/Triticum aestivum cDNA, clone: WT012_C14, cultivar: Chinese Spring	sp|Q0D5G4|Y7633_ORYSJ/0.0/B3 domain-containing protein Os07g0563300 OS=Oryza sativa subsp. japonica GN=Os07g0563300 PE=3 SV=2	sita:101780026/4e-13/AP2/ERF and B3 domain-containing protein Os01g0141000; K09287 RAV-like factor	NA	PF02362/3.2E-16/B3 DNA binding domain	biological_process:GO:0006355//regulation of transcription, DNA-templated;cellular_component:GO:0005634//nucleus;GO:0009536//plastid;molecular_function:GO:0003677//DNA binding;GO:0008270//zinc ion binding;
Unigene42400_All	918	0.38	0	-0.563128	0.653474	0.806734	*	-	-	-	-	-	-	1.03	0	-2.38006	0.176959	0.407999	*	0.28	0	-0.946387	0.54666	0.753299	*	12.67	0	-5.32929	0.000304398	0.00247344	Down	3.04	0	-3.17952	0.050245	0.178722	*	gi|475604861|gb|EMT25863.1|/2.33866e-09/hypothetical protein F775_24290 [Aegilops tauschii]	NA	NA	NA	NA	PF02362/4.0E-8/B3 DNA binding domain	NA
CL2605.Contig2_All	3397	12.05	15.74	0.776097	0.496409	0.737117	*	17.09	20.64	-0.0120811	0.986398	0.998754	*	14.74	21.41	0.573441	0.595813	0.79401	*	16	51.49	0.95386	0.286233	0.523862	*	21.9	19.77	-0.175095	0.782219	0.886194	*	24.15	20.75	-0.247344	0.663016	0.824316	*	gi|326488105|dbj|BAJ89891.1|/0/predicted protein, partial [Hordeum vulgare subsp. vulgare]	gi|960458293|ref|XM_003562399.3|/0.0/PREDICTED: Brachypodium distachyon B3 domain-containing protein Os07g0679700-like (LOC100828664), mRNA	sp|Q6Z3U3|Y7797_ORYSJ/0.0/B3 domain-containing protein Os07g0679700 OS=Oryza sativa subsp. japonica GN=Os07g0679700 PE=2 SV=1	mus:103980152/3e-12/AP2/ERF and B3 domain-containing transcription factor RAV1-like; K09287 RAV-like factor	NA	PTHR23336/0.0/--	biological_process:GO:0006355//regulation of transcription, DNA-templated;cellular_component:GO:0005634//nucleus;molecular_function:GO:0003677//DNA binding;GO:0008270//zinc ion binding;
Unigene27948_All	619	4.92	2.4	-0.338279	0.745696	0.858544	*	1.27	2.77	0.730536	0.572665	0.777901	*	9.14	6.74	-0.3017	0.684132	0.827768	*	3.8	10.8	0.580811	0.519818	0.740651	*	2.37	3.8	0.514676	0.692985	0.827942	*	4.73	4.86	0.139241	0.903205	0.959057	*	gi|357120360|ref|XP_003561895.1|/8.05943e-13/PREDICTED: B3 domain-containing protein Os03g0212300-like [Brachypodium distachyon] &gt;gi|944087565|gb|KQK22917.1| hypothetical protein BRADI_1g70067 [Brachypodium distachyon]	NA	sp|Q10Q26|Y3123_ORYSJ/1e-08/B3 domain-containing protein Os03g0212300 OS=Oryza sativa subsp. japonica GN=Os03g0212300 PE=2 SV=1	NA	NA	PS50863/9.023/B3 DNA-binding domain profile.	NA
CL18402.Contig3_All	1474	-	-	-	-	-	-	-	-	-	-	-	-	-	-	-	-	-	-	0.3	0	-3.98046e+11	0.566763	0.759235	*	0.68	31.63	4.7696	2.61525e-05	0.000301585	Up	1.38	28.83	3.10157	0.0344421	0.134651	*	gi|721696334|ref|XP_010240699.1|/2.98079e-40/PREDICTED: B3 domain-containing protein Os01g0234100-like [Brachypodium distachyon]	NA	sp|Q0JP99|Y1341_ORYSJ/2e-35/B3 domain-containing protein Os01g0234100 OS=Oryza sativa subsp. japonica GN=Os01g0234100 PE=2 SV=1	NA	NA	SM01019/1.3E-17/B3 DNA binding domain	NA
Unigene86381_All	-	-	-	-	-	-	-	-	-	-	-	-	-	-	-	-	-	-	-	-	-	-	-	-	-	-	-	-	-	-	-	-	-	-	-	-	-	-	-	-	-	-	-	-
CL10459.Contig1_All	3471	7.11	0	-4.23493	0.00523858	0.0254652	Down	7.09	2.41	-1.2715	0.282287	0.519954	*	8.54	1.78	-2.09772	0.048652	0.163299	*	4.74	2.07	-1.60805	0.247313	0.484603	*	21.32	3.4	-2.55551	0.00024629	0.00205809	Down	18.71	6.18	-1.50972	0.0618118	0.207633	*	gi|475558880|gb|EMT13199.1|/0/B3 domain-containing protein [Aegilops tauschii]	gi|960473162|ref|XM_010237337.2|/2e-53/PREDICTED: Brachypodium distachyon B3 domain-containing protein Os02g0598200-like (LOC100833814), transcript variant X3, mRNA	sp|Q6K5K2|Y2982_ORYSJ/6e-128/B3 domain-containing protein Os02g0598200 OS=Oryza sativa subsp. japonica GN=Os02g0598200 PE=2 SV=1	aip:107638241/2e-08/SART-1 family protein DOT2; K11984 U4/U6.U5 tri-snRNP-associated protein 1	NA	PF02362/2.2E-8/B3 DNA binding domain	NA
CL20625.Contig1_All	1874	31.57	27.33	0.37139	0.383018	0.643296	*	21.95	29.87	0.178864	0.85794	0.922816	*	15.78	19.38	0.2079	0.878428	0.943009	*	6.37	14.36	0.244266	0.865274	0.933165	*	41.92	16.6	-1.22548	0.208401	0.440731	*	24.97	25.72	0.00659943	0.990623	0.999328	*	gi|475536518|gb|EMT08925.1|/3.23827e-130/B3 domain-containing protein [Aegilops tauschii]	gi|960488633|ref|XM_014903108.1|/5e-62/PREDICTED: Brachypodium distachyon B3 domain-containing protein LOC_Os12g40090-like (LOC100841787), mRNA	sp|Q2QMT2|Y1223_ORYSJ/3e-95/B3 domain-containing protein Os12g0592300 OS=Oryza sativa subsp. japonica GN=Os12g0592300 PE=2 SV=2	NA	NA	PS50863/13.211/B3 DNA-binding domain profile.	NA
CL1620.Contig25_All	732	1.14	0	-2.02378	0.223753	0.457107	*	1.33	0.69	-0.741715	0.631035	0.777901	*	1.72	0	-2.93138	0.0907869	0.257395	*	1.3	0.41	-1.49496	0.383617	0.625143	*	7.83	4.49	-0.77299	0.416376	0.668565	*	5.11	4.14	-0.290469	0.784089	0.897841	*	gi|475608328|gb|EMT26998.1|/1.18654e-49/B3 domain-containing protein [Aegilops tauschii]	gi|241988284|dbj|AK335542.1|/1e-17/Triticum aestivum cDNA, clone: WT013_C18, cultivar: Chinese Spring	sp|Q10GM4|Y3221_ORYSJ/8e-20/B3 domain-containing protein Os03g0622100 OS=Oryza sativa subsp. japonica GN=Os03g0622100 PE=2 SV=1	NA	NA	PF02362/8.0E-11/B3 DNA binding domain	NA
Unigene17980_All	836	4.95	0.92	-1.45631	0.265646	0.51396	*	3.31	1.43	-1.19259	0.333073	0.579584	*	4.45	1.24	-1.408	0.225562	0.479802	*	6.68	1.9	-2.05713	0.0848559	0.232697	*	3.08	1.39	-0.918574	0.522778	0.750287	*	2.75	0.96	-1.09389	0.393627	0.674735	*	gi|357150158|ref|XP_003575362.1|/7.30311e-121/PREDICTED: auxin response factor 6-like isoform X1 [Brachypodium distachyon] &gt;gi|944057898|gb|KQJ93488.1| hypothetical protein BRADI_3g04920 [Brachypodium distachyon]	gi|960458450|ref|XM_003563355.3|/0.0/PREDICTED: Brachypodium distachyon auxin response factor 17 (LOC100837546), transcript variant X1, mRNA	sp|Q6H6V4|ARFF_ORYSJ/3e-120/Auxin response factor 6 OS=Oryza sativa subsp. japonica GN=ARF6 PE=1 SV=1	mdm:103400912/1e-84/auxin response factor 19-like; K14486 auxin response factor	NA	PTHR31384/7.4E-188/--	biological_process:GO:0006355//regulation of transcription, DNA-templated;GO:0009734//auxin-activated signaling pathway;cellular_component:GO:0005634//nucleus;molecular_function:GO:0003677//DNA binding;
Unigene59941_All	1918	1.55	0	-2.00204	0.227893	0.462106	*	1.05	0	-1.90116	0.252708	0.485453	*	7.18	0	-4.78274	0.00205185	0.0131694	Down	6.23	0	-5.18388	0.000802539	0.00557333	Down	22.09	0	-6.19356	7.59321e-06	0.000104008	Down	16.04	0.35	-4.63679	4.69888e-05	0.000579254	Down	gi|475586718|gb|EMT20365.1|/1.72293e-167/B3 domain-containing protein [Aegilops tauschii]	gi|960488629|ref|XM_014903106.1|/3e-54/PREDICTED: Brachypodium distachyon B3 domain-containing protein Os12g0591400-like (LOC100842086), transcript variant X2, mRNA	sp|Q2QMT6|Y1208_ORYSJ/1e-59/B3 domain-containing protein LOC_Os12g40080 OS=Oryza sativa subsp. japonica GN=Os12g0591400 PE=3 SV=1	NA	NA	NA	NA
CL10459.Contig7_All	2648	8.46	0	-4.45225	0.00280497	0.0151343	Down	5.19	1.37	-1.6439	0.157971	0.354405	*	6.34	0.31	-3.26039	0.0157604	0.0685351	*	4.39	0	-4.59509	0.00425299	0.0223946	Down	10.93	0.7	-3.48436	0.00209806	0.0125616	Down	10.11	1.36	-2.51311	0.0251199	0.105925	*	gi|721665117|ref|XP_010235639.1|/1.2381e-141/PREDICTED: B3 domain-containing protein Os02g0598200-like isoform X2 [Brachypodium distachyon]	gi|960473162|ref|XM_010237337.2|/1e-54/PREDICTED: Brachypodium distachyon B3 domain-containing protein Os02g0598200-like (LOC100833814), transcript variant X3, mRNA	sp|Q6K5K2|Y2982_ORYSJ/2e-95/B3 domain-containing protein Os02g0598200 OS=Oryza sativa subsp. japonica GN=Os02g0598200 PE=2 SV=1	rcu:8264040/2e-14/DEAD-box ATP-dependent RNA helicase 42; K12811 ATP-dependent RNA helicase DDX46/PRP5 [EC:3.6.4.13]	SPCC825.01/2e-07/---	SM01019/1.7E-6/B3 DNA binding domain	NA
CL20927.Contig20_All	4166	1.05	17.71	4.04989	5.66122e-05	0.000552493	Up	0	5.15	3.72185	0.0201067	0.0745829	*	2.74	14.13	1.82272	0.231375	0.486313	*	1.52	21.05	2.71213	0.0119481	0.0517158	*	0	33.24	6.60974	1.09389e-06	1.96499e-05	Up	2	26.94	3.31569	0.00139883	0.0102712	Up	gi|721696334|ref|XP_010240699.1|/1.55526e-48/PREDICTED: B3 domain-containing protein Os01g0234100-like [Brachypodium distachyon]	gi|960490852|ref|XM_003579529.3|/6e-11/PREDICTED: Brachypodium distachyon protein DETOXIFICATION 16-like (LOC100824345), mRNA	sp|Q0JP99|Y1341_ORYSJ/4e-35/B3 domain-containing protein Os01g0234100 OS=Oryza sativa subsp. japonica GN=Os01g0234100 PE=2 SV=1	zma:103650711/7e-07/SR45_1; serine/arginine-rich splicing factor SR45-like; K14325 RNA-binding protein with serine-rich domain 1	NA	PF02362/3.5E-14/B3 DNA binding domain	NA
CL783.Contig6_All	1217	1.23	1.25	0.546573	0.719788	0.842419	*	0.37	0	-0.592325	0.641478	0.777901	*	4.75	2.16	-1.1268	0.294918	0.564333	*	3.25	3.25	-0.780645	0.533412	0.753152	*	43.46	31.74	-0.457805	0.403902	0.654913	*	30.63	36.52	0.223762	0.640466	0.808922	*	gi|326529825|dbj|BAK08192.1|/7.5315e-92/predicted protein [Hordeum vulgare subsp. vulgare]	gi|241985723|dbj|AK332984.1|/2e-38/Triticum aestivum cDNA, clone: WT005_F20, cultivar: Chinese Spring	sp|Q10Q26|Y3123_ORYSJ/7e-64/B3 domain-containing protein Os03g0212300 OS=Oryza sativa subsp. japonica GN=Os03g0212300 PE=2 SV=1	NA	NA	PS50863/14.198/B3 DNA-binding domain profile.	NA
CL12188.Contig2_All	4196	1.96	59.3	5.2676	9.58759e-14	7.79939e-12	Up	0.59	75.62	6.08246	7.22867e-12	3.71929e-10	Up	0.68	186.31	7.49091	4.35762e-16	8.90774e-14	Up	1.13	120.99	5.42258	1.82954e-10	7.91247e-09	Up	0.68	65.01	5.77227	2.73029e-08	7.86042e-07	Up	3.05	56.09	4.04356	2.81143e-06	5.17352e-05	Up	gi|218185410|gb|EEC67837.1|/3.46038e-80/hypothetical protein OsI_35443 [Oryza sativa Indica Group]	gi|960489517|ref|XM_010239555.2|/7e-29/PREDICTED: Brachypodium distachyon B3 domain-containing protein Os11g0197600-like (LOC100822154), transcript variant X2, mRNA	sp|Q2R9D2|Y1176_ORYSJ/4e-82/B3 domain-containing protein Os11g0197600 OS=Oryza sativa subsp. japonica GN=Os11g0197600 PE=2 SV=1	NA	NA	SM01019/4.3E-15/B3 DNA binding domain	NA
Unigene16414_All	611	1.17	0	-1.7194	0.295767	0.548427	*	0.74	0	-1.03376	0.489762	0.709907	*	0.69	0	-1.67901	0.335112	0.603174	*	1.49	0	-3.03657	0.0866593	0.235874	*	2.71	0.35	-2.29639	0.108893	0.282376	*	2.38	0	-2.88908	0.0782141	0.245516	*	gi|326491285|dbj|BAK05742.1|/7.84341e-90/predicted protein [Hordeum vulgare subsp. vulgare]	gi|960491369|ref|XM_003580332.3|/1e-132/PREDICTED: Brachypodium distachyon B3 domain-containing protein Os02g0683500-like (LOC100839472), mRNA	sp|Q6EU30|Y2835_ORYSJ/4e-57/B3 domain-containing protein Os02g0683500 OS=Oryza sativa subsp. japonica GN=Os02g0683500 PE=2 SV=1	egu:105047044/4e-12/AP2/ERF and B3 domain-containing transcription repressor RAV2-like; K09287 RAV-like factor	Cgl1939/5e-08/---	PTHR31140:SF4/6.5E-33/--	biological_process:GO:0006355//regulation of transcription, DNA-templated;cellular_component:GO:0005634//nucleus;molecular_function:GO:0003677//DNA binding;
Unigene42479_All	1029	-	-	-	-	-	-	-	-	-	-	-	-	0.71	0	-1.65467	0.341449	0.604738	*	-	-	-	-	-	-	1.34	6.2	1.84878	0.111876	0.287826	*	3.4	4.12	0.219267	0.853656	0.932065	*	gi|357111530|ref|XP_003557565.1|/1.33576e-11/PREDICTED: uncharacterized protein LOC100834043 [Brachypodium distachyon] &gt;gi|721620282|ref|XP_010228360.1| PREDICTED: uncharacterized protein LOC100834043 [Brachypodium distachyon] &gt;gi|944085451|gb|KQK20803.1| hypothetical protein BRADI_1g56850 [Brachypodium distachyon] &gt;gi|944085452|gb|KQK20804.1| hypothetical protein BRADI_1g56850 [Brachypo…	NA	NA	NA	NA	NA	NA
CL4851.Contig2_All	967	5.3	3.04	-0.159678	0.871738	0.938518	*	7.6	1.72	-1.90715	0.0731436	0.202446	*	5.12	0.62	-2.17957	0.134142	0.339331	*	3.59	6.91	0.254138	0.841364	0.919571	*	8.06	2.78	-1.4921	0.113909	0.29137	*	6.2	2.13	-1.39835	0.205164	0.469949	*	gi|326528225|dbj|BAJ93294.1|/2.53403e-118/predicted protein [Hordeum vulgare subsp. vulgare]	gi|241990522|dbj|AK330679.1|/0.0/Triticum aestivum cDNA, clone: SET5_A16, cultivar: Chinese Spring	sp|Q8S985|ARFO_ORYSJ/1e-104/Auxin response factor 15 OS=Oryza sativa subsp. japonica GN=ARF15 PE=2 SV=1	bdi:100823758/7e-117/auxin response factor 15-like; K14486 auxin response factor	DR2133/3e-09/---	PTHR31384/5.2E-157/--	biological_process:GO:0006355//regulation of transcription, DNA-templated;GO:0009734//auxin-activated signaling pathway;cellular_component:GO:0005634//nucleus;molecular_function:GO:0003677//DNA binding;
CL10459.Contig4_All	4245	13.31	1.24	-2.54672	0.0104957	0.0450345	Down	20.15	5.95	-1.72739	0.0305681	0.103864	*	28.89	9.08	-1.29546	0.13061	0.33311	*	18.55	12.18	-1.31621	0.0239977	0.0899019	*	47.5	29.15	-0.72551	0.0860525	0.238647	*	41.13	28.7	-0.51307	0.29482	0.583078	*	gi|721665117|ref|XP_010235639.1|/2.15647e-146/PREDICTED: B3 domain-containing protein Os02g0598200-like isoform X2 [Brachypodium distachyon]	gi|960473162|ref|XM_010237337.2|/6e-57/PREDICTED: Brachypodium distachyon B3 domain-containing protein Os02g0598200-like (LOC100833814), transcript variant X3, mRNA	sp|Q6K5K2|Y2982_ORYSJ/2e-96/B3 domain-containing protein Os02g0598200 OS=Oryza sativa subsp. japonica GN=Os02g0598200 PE=2 SV=1	pmum:103336617/1e-10/DEAD-box ATP-dependent RNA helicase 42; K12811 ATP-dependent RNA helicase DDX46/PRP5 [EC:3.6.4.13]	SPCC825.01/2e-06/---	SM01019/8.0E-6/B3 DNA binding domain	NA
Unigene48946_All	516	0.38	0.6	0.693767	0.676355	0.81326	*	0.29	0.69	0.425687	0.798855	0.88915	*	2.88	0.31	-2.06119	0.183971	0.418146	*	1.57	1.24	-0.913991	0.515321	0.73663	*	4.71	3.74	-0.336005	0.722591	0.84915	*	3.77	2.37	-0.529	0.66502	0.825594	*	gi|475508019|gb|EMT05021.1|/8.48567e-37/B3 domain-containing protein [Aegilops tauschii]	gi|960469043|ref|XM_003568185.3|/1e-34/PREDICTED: Brachypodium distachyon B3 domain-containing protein Os05g0481400 (LOC100845795), mRNA	sp|Q5KQI4|Y5814_ORYSJ/1e-26/B3 domain-containing protein Os05g0481400 OS=Oryza sativa subsp. japonica GN=Os05g0481400 PE=2 SV=1	NA	NA	PTHR31391:SF3/4.3E-23/--	biological_process:GO:0006355//regulation of transcription, DNA-templated;cellular_component:GO:0005634//nucleus;molecular_function:GO:0003677//DNA binding;
CL13581.Contig1_All	1055	3.07	1.23	-0.571769	0.645	0.806734	*	1.59	0.72	-1.03787	0.495012	0.715026	*	1.72	3.48	0.887646	0.435272	0.700439	*	3.86	2.37	-1.04375	0.469133	0.703261	*	11.17	7.93	-0.527917	0.393671	0.643501	*	6.45	11.87	0.766418	0.322156	0.603067	*	gi|475508019|gb|EMT05021.1|/1.29715e-126/B3 domain-containing protein [Aegilops tauschii]	gi|960469043|ref|XM_003568185.3|/1e-175/PREDICTED: Brachypodium distachyon B3 domain-containing protein Os05g0481400 (LOC100845795), mRNA	sp|Q5KQI4|Y5814_ORYSJ/2e-100/B3 domain-containing protein Os05g0481400 OS=Oryza sativa subsp. japonica GN=Os05g0481400 PE=2 SV=1	NA	NA	PF02362/6.2E-15/B3 DNA binding domain	biological_process:GO:0006355//regulation of transcription, DNA-templated;cellular_component:GO:0005634//nucleus;molecular_function:GO:0003677//DNA binding;
Unigene8739_All	1571	14.2	4.59	-0.931095	0.220899	0.454483	*	13.12	3.48	-1.80026	0.0436369	0.136806	*	22.83	4.72	-1.84634	0.0381276	0.135853	*	10.5	7.95	-1.16612	0.077042	0.217766	*	16.27	5.18	-1.62716	0.0219141	0.0846037	*	14.18	4.11	-1.66186	0.0706549	0.229177	*	gi|326531600|dbj|BAJ97804.1|/4.55753e-127/predicted protein [Hordeum vulgare subsp. vulgare]	gi|836020387|ref|XM_004985878.2|/1e-144/PREDICTED: Setaria italica B3 domain-containing protein Os03g0120900 (LOC101784039), mRNA	sp|Q8LMR9|Y3209_ORYSJ/7e-112/B3 domain-containing protein Os03g0120900 OS=Oryza sativa subsp. japonica GN=Os03g0120900 PE=2 SV=1	nnu:104601351/6e-41/AP2/ERF and B3 domain-containing transcription factor RAV1-like; K09287 RAV-like factor	RSc1040/6e-06/---	PS50863/14.085/B3 DNA-binding domain profile.	biological_process:GO:0006351//transcription, DNA-templated;
Unigene47861_All	2267	-	-	-	-	-	-	0.37	0.33	0.0341531	0.982882	0.998176	*	0.37	0	-0.674137	0.631878	0.79401	*	-	-	-	-	-	-	3.43	88.16	3.76972	0.0048321	0.0250052	Up	70.17	63.64	-0.183826	0.891592	0.952391	*	gi|2924300|emb|CAA04553.1|/0/VP 1 [Avena fatua]	gi|2924299|emb|AJ001140.1|/0.0/Avena fatua mRNA for VIVIPAROUS 1 homologue transcription factor	sp|P37398|VIV_ORYSJ/0.0/B3 domain-containing protein VP1 OS=Oryza sativa subsp. japonica GN=VP1 PE=1 SV=3	rcu:8262764/4e-38/RcABI3; B3 domain-containing transcription factor ABI3; K01653 acetolactate synthase I/III small subunit [EC:2.2.1.6]	Rv3876/3e-07/---	SM01019/6.1E-18/B3 DNA binding domain	NA
Unigene64843_All	311	0.41	0	-0.528416	0.666672	0.806734	*	-	-	-	-	-	-	0.37	0	-0.674137	0.631878	0.79401	*	0.28	0	-0.946387	0.54666	0.753299	*	0.33	0.35	-0.0288749	0.986272	0.999698	*	-	-	-	-	-	-	gi|475584927|gb|EMT19909.1|/4.10774e-33/Putative B3 domain-containing protein [Aegilops tauschii]	gi|669026884|emb|HG670306.1|/2e-50/Triticum aestivum chromosome 3B, genomic scaffold, cultivar Chinese Spring	sp|Q6AV21|Y3982_ORYSJ/1e-13/B3 domain-containing protein Os03g0619800 OS=Oryza sativa subsp. japonica GN=Os03g0619800 PE=3 SV=1	NA	NA	PS50863/14.41/B3 DNA-binding domain profile.	NA
CL2605.Contig6_All	3478	62.96	53.21	0.372165	0.247045	0.488414	*	36.12	53.12	0.472501	0.297633	0.539579	*	91.51	69.86	-0.321294	0.421827	0.689453	*	64.89	188.7	0.853642	0.0555911	0.17029	*	107.66	90.42	-0.310573	0.432221	0.68531	*	102.75	100.06	-0.100269	0.86388	0.937337	*	gi|326488105|dbj|BAJ89891.1|/0/predicted protein, partial [Hordeum vulgare subsp. vulgare]	gi|960458293|ref|XM_003562399.3|/0.0/PREDICTED: Brachypodium distachyon B3 domain-containing protein Os07g0679700-like (LOC100828664), mRNA	sp|Q6Z3U3|Y7797_ORYSJ/0.0/B3 domain-containing protein Os07g0679700 OS=Oryza sativa subsp. japonica GN=Os07g0679700 PE=2 SV=1	mus:103980152/3e-12/AP2/ERF and B3 domain-containing transcription factor RAV1-like; K09287 RAV-like factor	NA	PTHR23336:SF10/0.0/--	biological_process:GO:0006355//regulation of transcription, DNA-templated;cellular_component:GO:0005634//nucleus;molecular_function:GO:0003677//DNA binding;GO:0008270//zinc ion binding;
CL12188.Contig4_All	3991	17.27	28.58	1.32676	0.0106547	0.0455888	Up	15.75	80.87	2.22595	0.0247615	0.087944	*	4.39	170.42	5.02937	1.76047e-10	1.06969e-08	Up	54.16	34.07	-1.31859	0.0791733	0.222173	*	0.67	12.13	2.44918	0.140059	0.336416	*	0	4.54	2.98366	0.0709479	0.229877	*	gi|218185410|gb|EEC67837.1|/1.39835e-43/hypothetical protein OsI_35443 [Oryza sativa Indica Group]	gi|960489517|ref|XM_010239555.2|/6e-26/PREDICTED: Brachypodium distachyon B3 domain-containing protein Os11g0197600-like (LOC100822154), transcript variant X2, mRNA	sp|Q2R9D2|Y1176_ORYSJ/2e-45/B3 domain-containing protein Os11g0197600 OS=Oryza sativa subsp. japonica GN=Os11g0197600 PE=2 SV=1	NA	NA	PTHR31920/4.8E-13/--	biological_process:GO:0006351//transcription, DNA-templated;
Unigene50037_All	370	1.17	0	-1.7194	0.295767	0.548427	*	1.84	0	-1.85635	0.260866	0.492777	*	2.04	1.31	-0.435823	0.749412	0.872289	*	1.66	0.82	-0.903884	0.61323	0.787002	*	2.03	0	-2.86274	0.0923391	0.251376	*	0.68	1.07	0.375505	0.80691	0.908968	*	gi|475605290|gb|EMT26018.1|/2.03918e-56/B3 domain-containing protein [Aegilops tauschii]	gi|960489517|ref|XM_010239555.2|/8e-57/PREDICTED: Brachypodium distachyon B3 domain-containing protein Os11g0197600-like (LOC100822154), transcript variant X2, mRNA	sp|Q2R9D2|Y1176_ORYSJ/2e-31/B3 domain-containing protein Os11g0197600 OS=Oryza sativa subsp. japonica GN=Os11g0197600 PE=2 SV=1	atr:18440904/4e-07/putative methyltransferase C9orf114; K09142 uncharacterized protein	NA	PF02362/1.5E-13/B3 DNA binding domain	biological_process:GO:0006355//regulation of transcription, DNA-templated;cellular_component:GO:0005634//nucleus;molecular_function:GO:0003677//DNA binding;
CL12188.Contig8_All	3505	9.44	23.78	1.75349	0.0362504	0.121667	*	24.34	54.92	1.10039	0.148226	0.338166	*	3.99	128.09	4.83405	2.21523e-12	2.11772e-10	Up	51.75	17.69	-2.19201	0.0150411	0.0621779	*	0.33	10.75	2.8763	0.0823295	0.231038	*	0	2.47	3.00903	0.066282	0.218259	*	gi|218185410|gb|EEC67837.1|/2.52409e-72/hypothetical protein OsI_35443 [Oryza sativa Indica Group]	gi|960489517|ref|XM_010239555.2|/6e-26/PREDICTED: Brachypodium distachyon B3 domain-containing protein Os11g0197600-like (LOC100822154), transcript variant X2, mRNA	sp|Q2R9D2|Y1176_ORYSJ/3e-74/B3 domain-containing protein Os11g0197600 OS=Oryza sativa subsp. japonica GN=Os11g0197600 PE=2 SV=1	NA	NA	PTHR31920/4.8E-13/--	biological_process:GO:0006351//transcription, DNA-templated;
Unigene62909_All	1582	83.98	29.36	-0.910131	0.017402	0.0677855	*	70.42	46.35	-0.746216	0.067582	0.191149	*	39.63	53.98	0.47756	0.250535	0.506113	*	40.61	73.18	0.0876875	0.831127	0.914032	*	182.98	89.86	-1.05522	0.00234921	0.0138077	Down	82.71	72.85	-0.214013	0.689546	0.842136	*	gi|326532340|dbj|BAK05099.1|/4.69932e-172/predicted protein [Hordeum vulgare subsp. vulgare]	gi|262036847|dbj|AB527005.1|/0.0/Hordeum vulgare HvIDEF1 mRNA for iron deficiency-responsive element binding factor 1, complete cds	sp|Q6Z1Z3|IDEF1_ORYSJ/5e-112/B3 domain-containing protein IDEF1 OS=Oryza sativa subsp. japonica GN=IDEF1 PE=2 SV=1	rcu:8262764/1e-10/RcABI3; B3 domain-containing transcription factor ABI3; K01653 acetolactate synthase I/III small subunit [EC:2.2.1.6]	NA	PTHR31140/2.5E-36/--	biological_process:GO:0006355//regulation of transcription, DNA-templated;cellular_component:GO:0005634//nucleus;molecular_function:GO:0044212//transcription regulatory region DNA binding;GO:0003700//transcription factor activity, sequence-specific DNA binding;
CL10459.Contig10_All	3660	19.78	2.99	-1.90524	0.0259641	0.0933309	*	12.07	3.53	-1.80229	0.0254926	0.0899327	*	24.09	8.68	-1.24415	0.0586272	0.188144	*	14.39	6.95	-1.69546	0.0338182	0.117189	*	45.73	25.03	-0.892305	0.0331793	0.116763	*	43.25	20.37	-1.08854	0.0246024	0.104197	*	gi|475558880|gb|EMT13199.1|/0/B3 domain-containing protein [Aegilops tauschii]	gi|960473162|ref|XM_010237337.2|/5e-57/PREDICTED: Brachypodium distachyon B3 domain-containing protein Os02g0598200-like (LOC100833814), transcript variant X3, mRNA	sp|Q6K5K2|Y2982_ORYSJ/2e-129/B3 domain-containing protein Os02g0598200 OS=Oryza sativa subsp. japonica GN=Os02g0598200 PE=2 SV=1	rcu:8264040/2e-10/DEAD-box ATP-dependent RNA helicase 42; K12811 ATP-dependent RNA helicase DDX46/PRP5 [EC:3.6.4.13]	SPCC825.01/4e-06/---	PS50863/11.871/B3 DNA-binding domain profile.	NA
CL4141.Contig2_All	1030	0	1.17	1.90835	0.246203	0.487204	*	-	-	-	-	-	-	0	0.31	0.780369	0.595371	0.79401	*	0.33	0	-0.827233	0.584394	0.763219	*	4.04	7.15	0.722386	0.458532	0.692857	*	4.45	10.17	0.997344	0.347966	0.63217	*	gi|475558120|gb|EMT12994.1|/5.458e-106/B3 domain-containing protein [Aegilops tauschii]	gi|151418453|dbj|AK249804.1|/0.0/Hordeum vulgare subsp. vulgare cDNA clone: FLbaf54k19, mRNA sequence	sp|Q10QS9|Y3845_ORYSJ/2e-95/B3 domain-containing protein Os03g0184500 OS=Oryza sativa subsp. japonica GN=Os03g0184500 PE=2 SV=1	dosa:Os03t0607600-00/5e-07/Os03g0607600; Similar to Cyclin-A3-1.; K06627 cyclin A	NA	PF02362/5.6E-12/B3 DNA binding domain	biological_process:GO:0006355//regulation of transcription, DNA-templated;cellular_component:GO:0005634//nucleus;molecular_function:GO:0003677//DNA binding;
CL2605.Contig10_All	3423	101.68	60.28	-0.11974	0.707642	0.834563	*	83.59	70.02	-0.392456	0.262182	0.494032	*	137.01	88.7	-0.545516	0.139232	0.347528	*	112.56	161.19	-0.200128	0.576425	0.763219	*	157.11	125.32	-0.390752	0.261913	0.507219	*	163.02	106.95	-0.633767	0.182486	0.433096	*	gi|326488105|dbj|BAJ89891.1|/0/predicted protein, partial [Hordeum vulgare subsp. vulgare]	gi|960458293|ref|XM_003562399.3|/0.0/PREDICTED: Brachypodium distachyon B3 domain-containing protein Os07g0679700-like (LOC100828664), mRNA	sp|Q6Z3U3|Y7797_ORYSJ/0.0/B3 domain-containing protein Os07g0679700 OS=Oryza sativa subsp. japonica GN=Os07g0679700 PE=2 SV=1	mus:103980152/3e-12/AP2/ERF and B3 domain-containing transcription factor RAV1-like; K09287 RAV-like factor	NA	PS50863/11.547/B3 DNA-binding domain profile.	biological_process:GO:0006355//regulation of transcription, DNA-templated;cellular_component:GO:0005634//nucleus;molecular_function:GO:0003677//DNA binding;GO:0008270//zinc ion binding;
CL2605.Contig4_All	3507	92.74	11.09	-2.45991	5.20153e-07	9.30931e-06	Down	70.13	16.02	-2.07697	0.00537906	0.0255511	Down	70.25	16.8	-2.00226	4.93611e-06	8.12805e-05	Down	76.21	37.28	-1.71568	0.00121751	0.00793165	Down	151.21	27.03	-2.50612	1.80542e-09	7.28666e-08	Down	90.91	12.62	-2.78198	2.70219e-10	1.57888e-08	Down	gi|326488105|dbj|BAJ89891.1|/0/predicted protein, partial [Hordeum vulgare subsp. vulgare]	gi|960458293|ref|XM_003562399.3|/0.0/PREDICTED: Brachypodium distachyon B3 domain-containing protein Os07g0679700-like (LOC100828664), mRNA	sp|Q6Z3U3|Y7797_ORYSJ/0.0/B3 domain-containing protein Os07g0679700 OS=Oryza sativa subsp. japonica GN=Os07g0679700 PE=2 SV=1	smo:SELMODRAFT_440558/4e-07/MOMa; hypothetical protein; K11643 chromodomain-helicase-DNA-binding protein 4 [EC:3.6.4.12]	NA	PS51050/14.937/Zinc finger CW-type profile.	biological_process:GO:0006355//regulation of transcription, DNA-templated;cellular_component:GO:0005634//nucleus;molecular_function:GO:0003677//DNA binding;GO:0008270//zinc ion binding;
CL21074.Contig169_All	5674	15.06	23.83	1.18534	0.0553395	0.168206	*	8.49	20.12	0.968657	0.195874	0.408336	*	12.53	31.26	1.401	0.0341742	0.12477	*	8.63	36.76	1.32174	0.0388581	0.130252	*	7.83	28.36	1.75099	0.00383339	0.0206556	Up	9.26	26.17	1.53218	0.0226124	0.0974857	*	gi|357120360|ref|XP_003561895.1|/3.98185e-18/PREDICTED: B3 domain-containing protein Os03g0212300-like [Brachypodium distachyon] &gt;gi|944087565|gb|KQK22917.1| hypothetical protein BRADI_1g70067 [Brachypodium distachyon]	gi|333036840|gb|HM582429.1|/3e-19/Agrostis stolonifera microsatellite AsNJGA1753 sequence	sp|Q10Q26|Y3123_ORYSJ/4e-11/B3 domain-containing protein Os03g0212300 OS=Oryza sativa subsp. japonica GN=Os03g0212300 PE=2 SV=1	NA	NA	SM01019/1.6E-6/B3 DNA binding domain	NA
CL2605.Contig11_All	2868	25.84	6.48	-1.35507	0.0177401	0.0688778	*	13.22	19.61	0.507932	0.506565	0.725992	*	21.42	21.62	0.12403	0.814495	0.908479	*	25.12	57.58	0.44526	0.426809	0.660568	*	36.2	31.51	-0.260613	0.55266	0.768218	*	36.52	30.79	-0.268161	0.603717	0.789718	*	gi|326488105|dbj|BAJ89891.1|/0/predicted protein, partial [Hordeum vulgare subsp. vulgare]	gi|960458293|ref|XM_003562399.3|/0.0/PREDICTED: Brachypodium distachyon B3 domain-containing protein Os07g0679700-like (LOC100828664), mRNA	sp|Q6Z3U3|Y7797_ORYSJ/0.0/B3 domain-containing protein Os07g0679700 OS=Oryza sativa subsp. japonica GN=Os07g0679700 PE=2 SV=1	mus:103980152/2e-12/AP2/ERF and B3 domain-containing transcription factor RAV1-like; K09287 RAV-like factor	NA	PS50863/11.547/B3 DNA-binding domain profile.	biological_process:GO:0006355//regulation of transcription, DNA-templated;cellular_component:GO:0005634//nucleus;molecular_function:GO:0003677//DNA binding;GO:0008270//zinc ion binding;
Unigene23283_All	942	5.04	3.77	0.166764	0.865791	0.935175	*	2.64	2.78	-0.0646005	0.957078	0.987151	*	2.04	4.49	1.00748	0.342174	0.605578	*	2.12	8.06	1.03151	0.26602	0.503743	*	2.72	8.92	1.55726	0.0856122	0.237881	*	5.13	3.69	-0.383983	0.673659	0.831731	*	NA	NA	NA	NA	NA	NA	NA
CL783.Contig5_All	1270	0.41	0	-0.528416	0.666672	0.806734	*	0.37	0	-0.592325	0.641478	0.777901	*	2.68	9.89	1.60674	0.11255	0.301279	*	1.19	13.49	2.30649	0.0409267	0.13526	*	84.93	64.21	-0.397513	0.468342	0.699378	*	52.37	80.67	0.68424	0.156631	0.396469	*	gi|326529825|dbj|BAK08192.1|/1.72447e-78/predicted protein [Hordeum vulgare subsp. vulgare]	gi|960456629|ref|XM_003561847.3|/9e-35/PREDICTED: Brachypodium distachyon B3 domain-containing protein Os03g0212300-like (LOC100821375), mRNA	sp|Q10Q26|Y3123_ORYSJ/6e-60/B3 domain-containing protein Os03g0212300 OS=Oryza sativa subsp. japonica GN=Os03g0212300 PE=2 SV=1	obr:102719630/2e-07/nuclear pore complex protein NUP62; K14306 nuclear pore complex protein Nup62	NA	PF02362/2.5E-11/B3 DNA binding domain	NA
CL760.Contig1_All	1100	7.99	1.88	-1.33495	0.221749	0.455466	*	12.5	1.38	-2.97901	0.00127651	0.00770315	Down	9.61	6.04	-0.572203	0.422221	0.689803	*	6.89	6.81	-0.801456	0.321745	0.565903	*	19.94	15.56	-0.409702	0.460529	0.692857	*	15.29	9.17	-0.686861	0.375752	0.654993	*	gi|721640865|ref|XP_010231769.1|/4.2035e-99/PREDICTED: uncharacterized protein LOC100837372 isoform X1 [Brachypodium distachyon] &gt;gi|944072258|gb|KQK07742.1| hypothetical protein BRADI_2g37387 [Brachypodium distachyon]	gi|960464045|ref|XM_010233467.2|/1e-118/PREDICTED: Brachypodium distachyon uncharacterized LOC100837372 (LOC100837372), transcript variant X1, mRNA	sp|Q6AV21|Y3982_ORYSJ/3e-40/B3 domain-containing protein Os03g0619800 OS=Oryza sativa subsp. japonica GN=Os03g0619800 PE=3 SV=1	NA	NA	SM01019/1.2E-4/B3 DNA binding domain	biological_process:GO:0006355//regulation of transcription, DNA-templated;GO:0016926//protein desumoylation;cellular_component:GO:0005634//nucleus;molecular_function:GO:0004175//endopeptidase activity;GO:0003677//DNA binding;GO:0016929//SUMO-specific protease activity;
CL4285.Contig2_All	1050	4.47	1.19	-1.07958	0.370987	0.631415	*	2.04	0.71	-1.26678	0.367346	0.60855	*	2.54	1.32	-0.551706	0.695259	0.83562	*	2.23	5.77	0.709796	0.537401	0.753299	*	31.91	17.24	-0.846485	0.200358	0.429071	*	27.47	19.11	-0.557885	0.412949	0.695903	*	gi|326487742|dbj|BAK05543.1|/7.8883e-84/predicted protein, partial [Hordeum vulgare subsp. vulgare]	gi|960449752|ref|XM_014896889.1|/2e-32/PREDICTED: Brachypodium distachyon B3 domain-containing protein Os06g0194400-like (LOC100830076), transcript variant X1, mRNA	sp|Q69V36|Y6944_ORYSJ/7e-53/B3 domain-containing protein Os06g0194400 OS=Oryza sativa subsp. japonica GN=Os06g0194400 PE=2 SV=1	NA	NA	PF02362/1.6E-13/B3 DNA binding domain	biological_process:GO:0006355//regulation of transcription, DNA-templated;cellular_component:GO:0005634//nucleus;molecular_function:GO:0003677//DNA binding;
CL12188.Contig5_All	1038	0	0.31	0.711494	0.594812	0.797939	*	0.29	0	-0.709624	0.598976	0.777901	*	-	-	-	-	-	-	-	-	-	-	-	-	3.72	13.31	1.71836	0.023549	0.0894726	*	10.55	11.91	0.0802197	0.947681	0.985683	*	gi|62734620|gb|AAX96729.1|/1.5709e-60/B3 DNA binding domain, putative [Oryza sativa Japonica Group]	gi|960489517|ref|XM_010239555.2|/2e-23/PREDICTED: Brachypodium distachyon B3 domain-containing protein Os11g0197600-like (LOC100822154), transcript variant X2, mRNA	sp|Q2R9D2|Y1176_ORYSJ/2e-62/B3 domain-containing protein Os11g0197600 OS=Oryza sativa subsp. japonica GN=Os11g0197600 PE=2 SV=1	NA	NA	PTHR31391:SF2/1.0E-34/--	NA
CL12188.Contig6_All	2882	3.48	4.94	1.00922	0.356407	0.613429	*	10.85	20.2	0.763818	0.298613	0.540894	*	1.67	44.24	4.41215	2.06806e-07	5.29742e-06	Up	9.98	7	-0.976197	0.384336	0.625939	*	0	6.24	3.18965	0.0613132	0.185698	*	0	1.27	2.34566	0.157296	0.397215	*	gi|326526225|dbj|BAJ97129.1|/9.69405e-47/predicted protein [Hordeum vulgare subsp. vulgare]	gi|960489517|ref|XM_010239555.2|/5e-26/PREDICTED: Brachypodium distachyon B3 domain-containing protein Os11g0197600-like (LOC100822154), transcript variant X2, mRNA	sp|Q2R9D2|Y1176_ORYSJ/2e-29/B3 domain-containing protein Os11g0197600 OS=Oryza sativa subsp. japonica GN=Os11g0197600 PE=2 SV=1	NA	NA	SM01019/4.7E-12/B3 DNA binding domain	NA
CL783.Contig8_All	2423	52.31	20.04	-0.724558	0.217959	0.451523	*	12.48	13.1	0.070382	0.935517	0.97408	*	15.96	15.8	0.169528	0.873546	0.940042	*	34.76	28.56	-0.707502	0.551642	0.757429	*	233.41	383.02	0.675127	0.147858	0.350363	*	271.07	397.74	0.45455	0.58835	0.789718	*	gi|669029118|emb|CDM83204.1|/0/unnamed protein product [Triticum aestivum]	gi|960472685|ref|XM_003569255.3|/0.0/PREDICTED: Brachypodium distachyon protein ASPARTIC PROTEASE IN GUARD CELL 1-like (LOC100836642), mRNA	sp|Q9LS40|ASPG1_ARATH/2e-101/Protein ASPARTIC PROTEASE IN GUARD CELL 1 OS=Arabidopsis thaliana GN=ASPG1 PE=1 SV=1	aip:107606484/3e-65/aspartic proteinase nepenthesin-1; K02882 large subunit ribosomal protein L18Ae	RSc1191/1e-08/---	PF14543/2.0E-42/Xylanase inhibitor N-terminal	biological_process:GO:0006508//proteolysis;molecular_function:GO:0004190//aspartic-type endopeptidase activity;
CL15818.Contig1_All	1925	15.19	4.34	-1.16219	0.101009	0.264566	*	9.14	7.71	-0.42449	0.561684	0.777765	*	11.22	4.49	-1.19183	0.136172	0.342464	*	7.39	7.6	-0.768468	0.391362	0.633737	*	76.18	38.3	-0.956088	0.208959	0.441455	*	35.05	38.24	0.0717379	0.895644	0.954738	*	gi|242087027|ref|XP_002439346.1|/2.29641e-101/hypothetical protein SORBIDRAFT_09g004870 [Sorghum bicolor] &gt;gi|241944631|gb|EES17776.1| hypothetical protein SORBI_009G057600 [Sorghum bicolor]	gi|241988119|dbj|AK335376.1|/1e-173/Triticum aestivum cDNA, clone: WT012_M01, cultivar: Chinese Spring	sp|Q6AV21|Y3982_ORYSJ/8e-43/B3 domain-containing protein Os03g0619800 OS=Oryza sativa subsp. japonica GN=Os03g0619800 PE=3 SV=1	NA	NA	PTHR31391:SF2/3.1E-21/--	NA
CL5500.Contig3_All	294	-	-	-	-	-	-	-	-	-	-	-	-	-	-	-	-	-	-	0.28	0	-0.946387	0.54666	0.753299	*	0.35	0	-0.71789	0.607033	0.768218	*	0	1.32	2.64948	0.106816	0.306514	*	gi|475597197|gb|EMT23566.1|/9.31427e-25/B3 domain-containing protein [Aegilops tauschii]	gi|669026884|emb|HG670306.1|/3e-06/Triticum aestivum chromosome 3B, genomic scaffold, cultivar Chinese Spring	sp|Q10Q26|Y3123_ORYSJ/2e-17/B3 domain-containing protein Os03g0212300 OS=Oryza sativa subsp. japonica GN=Os03g0212300 PE=2 SV=1	NA	NA	PS50863/12.139/B3 DNA-binding domain profile.	NA
CL8604.Contig2_All	1770	4.33	4.12	0.487952	0.641369	0.806734	*	6.35	3.13	-1.04494	0.258531	0.490205	*	10.07	2.63	-1.68026	0.049138	0.164386	*	17.57	4.28	-2.53571	0.0015267	0.00958495	Down	20.71	7.53	-1.43037	0.0280872	0.102612	*	11.23	6.08	-0.820397	0.229447	0.496021	*	gi|960466675|ref|XP_014754264.1|/0/PREDICTED: B3 domain-containing protein Os01g0234100-like [Brachypodium distachyon] &gt;gi|944067975|gb|KQK03459.1| hypothetical protein BRADI_2g07980 [Brachypodium distachyon]	gi|960466674|ref|XM_014898778.1|/0.0/PREDICTED: Brachypodium distachyon B3 domain-containing protein Os01g0234100-like (LOC100842118), mRNA	sp|Q0JP99|Y1341_ORYSJ/5e-148/B3 domain-containing protein Os01g0234100 OS=Oryza sativa subsp. japonica GN=Os01g0234100 PE=2 SV=1	NA	NA	PTHR31391:SF4/1.4E-130/--	biological_process:GO:0006355//regulation of transcription, DNA-templated;cellular_component:GO:0005634//nucleus;molecular_function:GO:0003677//DNA binding;
Unigene25915_All	1514	7.87	5.51	0.0658797	0.933932	0.968897	*	5.58	3.45	-0.774409	0.399028	0.63718	*	9.95	4.18	-1.01836	0.219229	0.471655	*	8.16	3.56	-1.85617	0.0288791	0.10378	*	12.93	8.24	-0.652574	0.323567	0.571862	*	8.84	10.32	0.193705	0.781276	0.896429	*	gi|573920180|ref|XP_006647694.1|/1.03577e-136/PREDICTED: B3 domain-containing protein Os02g0683500-like [Oryza brachyantha]	gi|932282624|gb|CP012610.1|/1e-167/Oryza sativa Indica Group cultivar RP Bio-226 chromosome 2 sequence	sp|Q6EU30|Y2835_ORYSJ/1e-135/B3 domain-containing protein Os02g0683500 OS=Oryza sativa subsp. japonica GN=Os02g0683500 PE=2 SV=1	fve:101305654/8e-42/AP2/ERF and B3 domain-containing transcription repressor TEM1-like; K09287 RAV-like factor	DR2133/4e-07/---	PS50863/13.944/B3 DNA-binding domain profile.	biological_process:GO:0006351//transcription, DNA-templated;
Unigene20676_All	1132	0	0.29	0.737287	0.585704	0.797939	*	0	0.33	0.633842	0.62716	0.777901	*	-	-	-	-	-	-	0.66	0.83	-0.165097	0.926903	0.962354	*	0	0.68	1.70898	0.31458	0.563719	*	0	0.61	1.22262	0.428464	0.709224	*	gi|357136018|ref|XP_003569603.1|/2.40319e-73/PREDICTED: AP2/ERF and B3 domain-containing protein Os01g0693400-like [Brachypodium distachyon] &gt;gi|944073809|gb|KQK09293.1| hypothetical protein BRADI_2g47220 [Brachypodium distachyon]	gi|241986235|dbj|AK333496.1|/4e-80/Triticum aestivum cDNA, clone: WT006_J19, cultivar: Chinese Spring	sp|Q8RZX9|Y1934_ORYSJ/6e-70/AP2/ERF and B3 domain-containing protein Os01g0693400 OS=Oryza sativa subsp. japonica GN=Os01g0693400 PE=2 SV=1	bdi:100824693/4e-74/AP2/ERF and B3 domain-containing protein Os01g0693400-like; K09287 RAV-like factor	NA	PS50863/13.549/B3 DNA-binding domain profile.	biological_process:GO:0006355//regulation of transcription, DNA-templated;cellular_component:GO:0005634//nucleus;molecular_function:GO:0003677//DNA binding;GO:0003700//transcription factor activity, sequence-specific DNA binding;
Unigene83274_All	341	0.41	0	-0.528416	0.666672	0.806734	*	0.29	0.33	-0.0573823	0.971542	0.993674	*	1.08	0	-2.04329	0.246878	0.500876	*	0.28	0	-0.946387	0.54666	0.753299	*	2.03	0	-3.23471	0.0509393	0.162075	*	0.68	0	-1.63014	0.317782	0.600794	*	gi|669031287|emb|CDM86169.1|/1.61891e-37/unnamed protein product [Triticum aestivum]	gi|669026884|emb|HG670306.1|/2e-57/Triticum aestivum chromosome 3B, genomic scaffold, cultivar Chinese Spring	sp|Q2QMT6|Y1208_ORYSJ/4e-10/B3 domain-containing protein LOC_Os12g40080 OS=Oryza sativa subsp. japonica GN=Os12g0591400 PE=3 SV=1	NA	NA	PF02362/4.0E-10/B3 DNA binding domain	NA
CL760.Contig3_All	2385	9.02	7.12	0.311239	0.679877	0.815858	*	4.37	6.19	0.370893	0.741489	0.853424	*	2.03	8.78	1.93224	0.109999	0.295915	*	1.96	6.92	1.00841	0.400238	0.642805	*	9.06	21.68	1.15228	0.0583576	0.179206	*	5.47	10.92	0.961545	0.176336	0.422744	*	gi|475454981|gb|EMT01811.1|/0/B3 domain-containing protein [Aegilops tauschii]	gi|960464045|ref|XM_010233467.2|/0.0/PREDICTED: Brachypodium distachyon uncharacterized LOC100837372 (LOC100837372), transcript variant X1, mRNA	sp|Q6AV22|Y3196_ORYSJ/4e-38/B3 domain-containing protein Os03g0619600 OS=Oryza sativa subsp. japonica GN=Os03g0619600 PE=2 SV=1	NA	NA	PTHR31391/8.7E-13/--	biological_process:GO:0006355//regulation of transcription, DNA-templated;GO:0016926//protein desumoylation;cellular_component:GO:0005634//nucleus;molecular_function:GO:0004175//endopeptidase activity;GO:0003677//DNA binding;GO:0016929//SUMO-specific protease activity;
CL760.Contig9_All	2420	2.98	1.52	-0.332327	0.775403	0.87862	*	4.15	0.69	-2.28759	0.075568	0.207602	*	6.85	2.78	-1.18137	0.392094	0.656993	*	5.6	3.81	-1.08097	0.257048	0.496388	*	8.83	12.15	0.374053	0.648342	0.795912	*	4.82	7.13	0.563141	0.518412	0.77261	*	gi|721640865|ref|XP_010231769.1|/0/PREDICTED: uncharacterized protein LOC100837372 isoform X1 [Brachypodium distachyon] &gt;gi|944072258|gb|KQK07742.1| hypothetical protein BRADI_2g37387 [Brachypodium distachyon]	gi|960464045|ref|XM_010233467.2|/0.0/PREDICTED: Brachypodium distachyon uncharacterized LOC100837372 (LOC100837372), transcript variant X1, mRNA	sp|Q6AV21|Y3982_ORYSJ/5e-38/B3 domain-containing protein Os03g0619800 OS=Oryza sativa subsp. japonica GN=Os03g0619800 PE=3 SV=1	NA	NA	PF02362/1.8E-9/B3 DNA binding domain	biological_process:GO:0006355//regulation of transcription, DNA-templated;GO:0016926//protein desumoylation;cellular_component:GO:0005634//nucleus;molecular_function:GO:0004175//endopeptidase activity;GO:0003677//DNA binding;GO:0016929//SUMO-specific protease activity;
Unigene11667_All	736	4.95	4.22	0.390298	0.685755	0.819939	*	0.34	3.85	2.48889	0.0839338	0.22512	*	4.59	6.81	0.500304	0.609165	0.79401	*	1.46	5.99	1.05306	0.317308	0.560445	*	3.07	4.05	0.370592	0.735141	0.856804	*	5.06	4.54	-0.210814	0.832857	0.921305	*	NA	NA	NA	NA	NA	NA	NA
CL3897.Contig4_All	1114	-	-	-	-	-	-	-	-	-	-	-	-	-	-	-	-	-	-	-	-	-	-	-	-	34.07	9.99	-1.71339	0.0209268	0.0815936	*	14.63	10.93	-0.478603	0.538773	0.789718	*	gi|326529825|dbj|BAK08192.1|/4.21707e-46/predicted protein [Hordeum vulgare subsp. vulgare]	gi|241985723|dbj|AK332984.1|/1e-24/Triticum aestivum cDNA, clone: WT005_F20, cultivar: Chinese Spring	sp|Q10Q26|Y3123_ORYSJ/2e-31/B3 domain-containing protein Os03g0212300 OS=Oryza sativa subsp. japonica GN=Os03g0212300 PE=2 SV=1	sita:101754611/1e-17/cysteine proteinase inhibitor 8-like; K13899 cystatin-C	NA	SM01019/9.6E-4/B3 DNA binding domain	NA
Unigene13022_All	1367	0.76	22.9	4.93494	6.13631e-07	1.07696e-05	Up	0	40.01	6.57952	8.80911e-07	1.40889e-05	Up	0.64	44.86	5.22737	9.38591e-07	1.95457e-05	Up	0	28.42	5.98601	4.68806e-05	0.000495639	Up	0	20.55	5.75417	7.61022e-05	0.000756058	Up	0	17.6	5.08983	0.000742025	0.00601809	Up	gi|669031106|emb|CDM85878.1|/5.4979e-126/unnamed protein product [Triticum aestivum]	gi|241988498|dbj|AK335756.1|/0.0/Triticum aestivum cDNA, clone: WT013_L06, cultivar: Chinese Spring	sp|Q5JK20|ARFD_ORYSJ/2e-118/Auxin response factor 4 OS=Oryza sativa subsp. japonica GN=ARF4 PE=2 SV=1	dosa:Os02t0557200-01/2e-90/Os02g0557200, AUXIN_RESPONSE_FACTOR_7, ARF7; Similar to Auxin response factor 1.; K14486 auxin response factor	NA	PTHR31384:SF7/1.0E-182/--	biological_process:GO:0006355//regulation of transcription, DNA-templated;GO:0009734//auxin-activated signaling pathway;cellular_component:GO:0005634//nucleus;molecular_function:GO:0003677//DNA binding;
CL12228.Contig1_All	369	4.12	0.93	-1.31684	0.291016	0.54499	*	1.25	0.67	-0.676085	0.677681	0.805783	*	4.16	0	-4.06704	0.0122393	0.0561147	*	2.95	0	-4.16594	0.0119538	0.051733	*	2.03	0	-3.19479	0.0547365	0.17125	*	2.38	1.42	-0.688459	0.586756	0.789718	*	NA	NA	NA	NA	NA	NA	NA
CL760.Contig7_All	2142	4.27	17.37	2.40844	0.00671797	0.0312926	Up	9.5	11.07	0.22972	0.782127	0.879171	*	11.97	19.75	0.774915	0.164752	0.392246	*	2.62	26.83	2.34388	0.00275935	0.0156985	Up	10.56	17.9	0.686946	0.395448	0.645511	*	6.72	15.01	1.03805	0.248445	0.523186	*	gi|721640865|ref|XP_010231769.1|/0/PREDICTED: uncharacterized protein LOC100837372 isoform X1 [Brachypodium distachyon] &gt;gi|944072258|gb|KQK07742.1| hypothetical protein BRADI_2g37387 [Brachypodium distachyon]	gi|960464046|ref|XM_003566577.3|/0.0/PREDICTED: Brachypodium distachyon uncharacterized LOC100837372 (LOC100837372), transcript variant X2, mRNA	sp|Q6AV21|Y3982_ORYSJ/6e-35/B3 domain-containing protein Os03g0619800 OS=Oryza sativa subsp. japonica GN=Os03g0619800 PE=3 SV=1	NA	NA	PF02362/3.6E-10/B3 DNA binding domain	biological_process:GO:0006355//regulation of transcription, DNA-templated;GO:0016926//protein desumoylation;cellular_component:GO:0005634//nucleus;molecular_function:GO:0004175//endopeptidase activity;GO:0003677//DNA binding;GO:0016929//SUMO-specific protease activity;
CL20927.Contig10_All	3899	5.74	2.63	-0.493561	0.74124	0.85622	*	1.84	7.66	1.57572	0.292832	0.534023	*	7.26	4.57	-0.671239	0.62859	0.79401	*	1.1	16.7	2.43459	0.051379	0.161264	*	11.68	7.61	-0.63902	0.551734	0.768218	*	10.37	8.84	-0.232479	0.861983	0.936421	*	gi|721696334|ref|XP_010240699.1|/1.45091e-48/PREDICTED: B3 domain-containing protein Os01g0234100-like [Brachypodium distachyon]	gi|960490852|ref|XM_003579529.3|/5e-11/PREDICTED: Brachypodium distachyon protein DETOXIFICATION 16-like (LOC100824345), mRNA	sp|Q0JP99|Y1341_ORYSJ/4e-35/B3 domain-containing protein Os01g0234100 OS=Oryza sativa subsp. japonica GN=Os01g0234100 PE=2 SV=1	zma:103650711/7e-07/SR45_1; serine/arginine-rich splicing factor SR45-like; K14325 RNA-binding protein with serine-rich domain 1	NA	PF02362/3.5E-14/B3 DNA binding domain	NA
Unigene63889_All	1062	2.51	0	-2.69189	0.103695	0.269456	*	1	0	-2.24368	0.179582	0.386836	*	2.41	0	-3.39176	0.0449098	0.153752	*	0.88	0	-2.44513	0.173928	0.382339	*	6.82	0	-4.67769	0.00210921	0.0126147	Down	5.42	0	-3.8056	0.0162038	0.0753416	*	gi|475554258|gb|EMT12198.1|/3.51754e-55/Putative B3 domain-containing protein [Aegilops tauschii]	gi|669026884|emb|HG670306.1|/1e-08/Triticum aestivum chromosome 3B, genomic scaffold, cultivar Chinese Spring	sp|Q2QMT6|Y1208_ORYSJ/4e-17/B3 domain-containing protein LOC_Os12g40080 OS=Oryza sativa subsp. japonica GN=Os12g0591400 PE=3 SV=1	NA	NA	PS50863/12.746/B3 DNA-binding domain profile.	NA
CL16446.Contig2_All	248	-	-	-	-	-	-	-	-	-	-	-	-	-	-	-	-	-	-	0.28	0	-0.946387	0.54666	0.753299	*	-	-	-	-	-	-	-	-	-	-	-	-	gi|475460023|gb|EMT01999.1|/1.61349e-08/B3 domain-containing protein [Aegilops tauschii]	NA	sp|Q10Q26|Y3123_ORYSJ/8e-09/B3 domain-containing protein Os03g0212300 OS=Oryza sativa subsp. japonica GN=Os03g0212300 PE=2 SV=1	NA	NA	PS50863/10.461/B3 DNA-binding domain profile.	NA
CL783.Contig9_All	1026	-	-	-	-	-	-	-	-	-	-	-	-	0.64	0	-1.25094	0.449044	0.707871	*	0.33	0.41	-0.135824	0.938586	0.966988	*	8.22	3.1	-1.27552	0.223829	0.456504	*	3.4	4.23	0.207716	0.838761	0.924731	*	gi|326529825|dbj|BAK08192.1|/6.21404e-86/predicted protein [Hordeum vulgare subsp. vulgare]	gi|241985723|dbj|AK332984.1|/7e-38/Triticum aestivum cDNA, clone: WT005_F20, cultivar: Chinese Spring	sp|Q10Q26|Y3123_ORYSJ/4e-69/B3 domain-containing protein Os03g0212300 OS=Oryza sativa subsp. japonica GN=Os03g0212300 PE=2 SV=1	obr:102719630/6e-06/nuclear pore complex protein NUP62; K14306 nuclear pore complex protein Nup62	NA	PTHR31674/1.7E-32/--	NA
CL9296.Contig3_All	991	16.11	0	-4.99159	0.000655589	0.00445906	Down	8.04	0	-4.86018	0.000910304	0.00578947	Down	3.54	0	-3.76205	0.0233461	0.0931182	*	4.3	0	-4.32141	0.00989951	0.0445554	Down	4.03	0.69	-2.12419	0.109902	0.284041	*	3.1	0	-3.51112	0.0262861	0.10954	*	NA	NA	NA	NA	NA	NA	NA
CL9828.Contig4_All	643	-	-	-	-	-	-	-	-	-	-	-	-	-	-	-	-	-	-	-	-	-	-	-	-	9.19	1.73	-2.25081	0.0166175	0.0680703	*	2.34	1.42	-0.647467	0.654651	0.818633	*	gi|721677827|ref|XP_010237823.1|/1.82332e-45/PREDICTED: uncharacterized protein LOC104581325 [Brachypodium distachyon]	gi|721677826|ref|XM_010239521.1|/2e-24/PREDICTED: Brachypodium distachyon uncharacterized LOC104581325 (LOC104581325), mRNA	NA	NA	NA	NA	NA
CL12188.Contig9_All	1556	17.38	90.47	2.93363	2.95132e-10	1.21836e-08	Up	21.75	156.8	2.62526	5.27153e-06	6.78385e-05	Up	8.1	239.7	4.82448	4.32072e-16	8.85286e-14	Up	47.97	41.45	-0.864558	0.519617	0.740521	*	1	27.72	2.10466	0.220946	0.453368	*	0.69	14.73	3.29962	0.0263158	0.109636	*	gi|222615672|gb|EEE51804.1|/5.72448e-79/hypothetical protein OsJ_33271 [Oryza sativa Japonica Group]	gi|960489517|ref|XM_010239555.2|/2e-26/PREDICTED: Brachypodium distachyon B3 domain-containing protein Os11g0197600-like (LOC100822154), transcript variant X2, mRNA	sp|Q2R9D2|Y1176_ORYSJ/3e-79/B3 domain-containing protein Os11g0197600 OS=Oryza sativa subsp. japonica GN=Os11g0197600 PE=2 SV=1	NA	NA	PF02362/5.8E-14/B3 DNA binding domain	biological_process:GO:0006351//transcription, DNA-templated;
Unigene8763_All	600	3.74	0	-3.44142	0.0303324	0.105774	*	1	0	-2.24368	0.179582	0.386836	*	1.97	0	-2.81396	0.108412	0.292813	*	3.03	0	-4.24347	0.00963153	0.0435767	Down	8.9	0	-4.92369	0.00109054	0.00725937	Down	2.73	0	-3.3656	0.0346813	0.135336	*	gi|218188818|gb|EEC71245.1|/2.55389e-37/hypothetical protein OsI_03213 [Oryza sativa Indica Group]	gi|36939189|gb|AY376129.1|/2e-95/Triticum aestivum ETTIN-like auxin response factor (ETT2-alpha) mRNA, partial cds	sp|Q0JKI9|ARFB_ORYSJ/2e-38/Auxin response factor 2 OS=Oryza sativa subsp. japonica GN=ARF2 PE=2 SV=1	osa:4325895/3e-37/ARF2, OsETTIN2; auxin response factor 2; K14486 auxin response factor	NA	PF02362/4.1E-9/B3 DNA binding domain	biological_process:GO:0006355//regulation of transcription, DNA-templated;GO:0009734//auxin-activated signaling pathway;cellular_component:GO:0005634//nucleus;molecular_function:GO:0003677//DNA binding;
CL12594.Contig1_All	559	1.52	0	-2.32621	0.161445	0.368504	*	1.96	0	-3.06346	0.0607973	0.176243	*	1.35	0	-2.3845	0.176997	0.407999	*	3.78	0	-4.38465	0.00714703	0.0342069	Down	6.73	0	-4.58143	0.00297908	0.016801	Down	3.72	0	-3.75202	0.0161935	0.0753058	*	gi|475581522|gb|EMT18852.1|/5.15938e-07/hypothetical protein F775_14047 [Aegilops tauschii]	NA	NA	NA	NA	NA	NA
Unigene46674_All	380	0.79	0.31	-0.327156	0.844117	0.922596	*	0.37	0.67	0.446545	0.786153	0.88149	*	0.37	0	-0.674137	0.631878	0.79401	*	0.33	0	-0.827233	0.584394	0.763219	*	1.39	0	-1.78663	0.291302	0.543635	*	0.33	0	-0.697556	0.60166	0.789718	*	gi|944078786|gb|KQK14138.1|/8.25482e-34/hypothetical protein BRADI_1g14495, partial [Brachypodium distachyon]	gi|721627481|ref|XM_010231231.1|/9e-29/PREDICTED: Brachypodium distachyon putative B3 domain-containing protein Os03g0621600 (LOC104581997), mRNA	sp|Q2QMT7|Y1214_ORYSJ/4e-20/B3 domain-containing protein Os12g0591400 OS=Oryza sativa subsp. japonica GN=Os12g0591300 PE=2 SV=1	NA	NA	PF02362/9.4E-10/B3 DNA binding domain	biological_process:GO:0006351//transcription, DNA-templated;
CL2605.Contig7_All	3313	61.14	26.72	-0.588542	0.153562	0.356501	*	50.01	45.83	-0.195313	0.606283	0.777901	*	84.64	57.58	-0.447115	0.26852	0.531108	*	60.63	117.88	0.254778	0.597254	0.774203	*	135.39	63.82	-1.12033	0.000893052	0.0061294	Down	108.4	57.82	-0.913925	0.058731	0.19982	*	gi|326488105|dbj|BAJ89891.1|/0/predicted protein, partial [Hordeum vulgare subsp. vulgare]	gi|960458293|ref|XM_003562399.3|/0.0/PREDICTED: Brachypodium distachyon B3 domain-containing protein Os07g0679700-like (LOC100828664), mRNA	sp|Q6Z3U3|Y7797_ORYSJ/0.0/B3 domain-containing protein Os07g0679700 OS=Oryza sativa subsp. japonica GN=Os07g0679700 PE=2 SV=1	mus:103980152/3e-12/AP2/ERF and B3 domain-containing transcription factor RAV1-like; K09287 RAV-like factor	NA	PTHR23336:SF10/2.3E-240/--	biological_process:GO:0006355//regulation of transcription, DNA-templated;cellular_component:GO:0005634//nucleus;molecular_function:GO:0003677//DNA binding;GO:0008270//zinc ion binding;
Unigene29692_All	1509	0.41	10.11	4.2826	0.00049457	0.00351365	Up	0	26.66	6.25082	3.09848e-06	4.25756e-05	Up	0	41.7	7.04901	2.13553e-07	5.44647e-06	Up	0	26.18	5.92582	6.07263e-05	0.000618316	Up	0	10.77	5.09388	0.000645369	0.00465806	Up	0	6.16	4.19461	0.00693395	0.0382809	Up	gi|222615672|gb|EEE51804.1|/2.85242e-86/hypothetical protein OsJ_33271 [Oryza sativa Japonica Group]	gi|960489517|ref|XM_010239555.2|/2e-29/PREDICTED: Brachypodium distachyon B3 domain-containing protein Os11g0197600-like (LOC100822154), transcript variant X2, mRNA	sp|Q2R9D2|Y1176_ORYSJ/2e-86/B3 domain-containing protein Os11g0197600 OS=Oryza sativa subsp. japonica GN=Os11g0197600 PE=2 SV=1	NA	NA	SM01019/4.3E-15/B3 DNA binding domain	NA
CL19257.Contig2_All	1301	-	-	-	-	-	-	-	-	-	-	-	-	0.37	0	-0.674137	0.631878	0.79401	*	-	-	-	-	-	-	17.76	10.95	-0.672229	0.359137	0.608677	*	16.74	8.69	-0.931075	0.20707	0.473068	*	gi|326529825|dbj|BAK08192.1|/1.31413e-97/predicted protein [Hordeum vulgare subsp. vulgare]	gi|241985723|dbj|AK332984.1|/5e-64/Triticum aestivum cDNA, clone: WT005_F20, cultivar: Chinese Spring	sp|Q10Q26|Y3123_ORYSJ/1e-73/B3 domain-containing protein Os03g0212300 OS=Oryza sativa subsp. japonica GN=Os03g0212300 PE=2 SV=1	cam:101489597/2e-07/nuclear pore complex protein NUP62; K14306 nuclear pore complex protein Nup62	NA	PTHR31674/4.3E-42/--	NA
Unigene51944_All	1533	-	-	-	-	-	-	-	-	-	-	-	-	0.32	0.31	0.0209715	0.990335	0.99647	*	0.28	0.41	-0.224914	0.899058	0.949871	*	52.19	10.63	-2.20368	0.00232417	0.0136776	Down	18.09	26.69	0.461051	0.532304	0.784151	*	gi|944049637|gb|KQJ85278.1|/8.27017e-150/hypothetical protein BRADI_5g26100 [Brachypodium distachyon]	gi|32982897|dbj|AK072874.1|/3e-50/Oryza sativa Japonica Group cDNA clone:J023145I07, full insert sequence >gi|160858227|tpd|BR000655.1| TPA_exp: Oryza sativa Japonica Group mRNA for transcription factor IDEF1 homolog, complete cds	sp|Q7XKC5|IDEFH_ORYSJ/3e-83/B3 domain-containing protein Os04g0676600 OS=Oryza sativa subsp. japonica GN=Os04g0676600 PE=2 SV=1	rcu:8262764/3e-14/RcABI3; B3 domain-containing transcription factor ABI3; K01653 acetolactate synthase I/III small subunit [EC:2.2.1.6]	NA	PF02362/5.0E-13/B3 DNA binding domain	NA
CL12188.Contig7_All	1582	1.05	59.18	5.84374	3.38366e-13	2.48806e-11	Up	1.25	72.33	5.30402	1.74539e-12	1.0071e-10	Up	0.37	191.27	8.06999	6.58547e-15	1.08046e-12	Up	0.97	148.22	6.16982	7.4015e-14	6.14237e-12	Up	0	94.07	7.7585	2.65306e-09	1.02207e-07	Up	3.78	68.95	4.06694	1.41475e-06	2.86179e-05	Up	gi|218185410|gb|EEC67837.1|/1.65687e-84/hypothetical protein OsI_35443 [Oryza sativa Indica Group]	gi|960489517|ref|XM_010239555.2|/6e-27/PREDICTED: Brachypodium distachyon B3 domain-containing protein Os11g0197600-like (LOC100822154), transcript variant X2, mRNA	sp|Q2R9D2|Y1176_ORYSJ/6e-86/B3 domain-containing protein Os11g0197600 OS=Oryza sativa subsp. japonica GN=Os11g0197600 PE=2 SV=1	NA	NA	PTHR31391/5.9E-39/--	NA
CL20927.Contig27_All	3774	25.73	21.64	0.398111	0.433335	0.679038	*	4.57	25.45	2.32084	0.00374289	0.0189483	Up	13.71	38.34	1.40509	0.0272802	0.105004	*	10.75	40.04	1.09707	0.0568143	0.173308	*	26.86	20.74	-0.445139	0.687119	0.82346	*	15.83	21.85	0.489746	0.539578	0.789718	*	gi|721696334|ref|XP_010240699.1|/1.39815e-48/PREDICTED: B3 domain-containing protein Os01g0234100-like [Brachypodium distachyon]	gi|960490852|ref|XM_003579529.3|/5e-11/PREDICTED: Brachypodium distachyon protein DETOXIFICATION 16-like (LOC100824345), mRNA	sp|Q0JP99|Y1341_ORYSJ/4e-35/B3 domain-containing protein Os01g0234100 OS=Oryza sativa subsp. japonica GN=Os01g0234100 PE=2 SV=1	zma:103650711/3e-06/SR45_1; serine/arginine-rich splicing factor SR45-like; K14325 RNA-binding protein with serine-rich domain 1	NA	PF02362/3.5E-14/B3 DNA binding domain	NA
CL1620.Contig2_All	4031	42.35	45.7	0.70941	0.0397439	0.130474	*	25.22	56.04	0.995969	0.0116719	0.0481223	*	32	56.54	0.883631	0.0287013	0.109304	*	19.5	80.92	1.34093	0.0129708	0.0551827	*	82.93	75.34	-0.171268	0.666505	0.808834	*	59.6	74.41	0.315742	0.479019	0.737914	*	gi|326490764|dbj|BAJ90049.1|/0/predicted protein [Hordeum vulgare subsp. vulgare] &gt;gi|326505372|dbj|BAJ91121.1| predicted protein [Hordeum vulgare subsp. vulgare] &gt;gi|326519588|dbj|BAK00167.1| predicted protein [Hordeum vulgare subsp. vulgare] &gt;gi|326530954|dbj|BAK01275.1| predicted protein [Hordeum vulgare subsp. vulgare]	gi|241983879|dbj|AK331821.1|/0.0/Triticum aestivum cDNA, clone: WT002_H03, cultivar: Chinese Spring	sp|Q9LES2|UBA2A_ARATH/1e-59/UBP1-associated protein 2A OS=Arabidopsis thaliana GN=UBA2A PE=1 SV=1	bdi:100844841/0.0/UBP1-associated protein 2B-like; K12741 heterogeneous nuclear ribonucleoprotein A1/A3	DR2133/9e-10/---	PS50863/11.603/B3 DNA-binding domain profile.	molecular_function:GO:0000166//nucleotide binding;GO:0003676//nucleic acid binding;
CL20927.Contig16_All	4239	5.45	22.37	2.42622	0.00739003	0.0338057	Up	20.62	21.62	-0.0334569	0.959979	0.988773	*	10.4	6.8	-0.559344	0.623607	0.79401	*	7.08	59.78	2.1041	0.00177783	0.0108851	Up	14.44	28.57	0.890632	0.117304	0.297508	*	21.71	41.57	0.886498	0.0953758	0.283043	*	gi|721696334|ref|XP_010240699.1|/1.58529e-48/PREDICTED: B3 domain-containing protein Os01g0234100-like [Brachypodium distachyon]	gi|960490852|ref|XM_003579529.3|/6e-11/PREDICTED: Brachypodium distachyon protein DETOXIFICATION 16-like (LOC100824345), mRNA	sp|Q0JP99|Y1341_ORYSJ/4e-35/B3 domain-containing protein Os01g0234100 OS=Oryza sativa subsp. japonica GN=Os01g0234100 PE=2 SV=1	zma:103650711/3e-06/SR45_1; serine/arginine-rich splicing factor SR45-like; K14325 RNA-binding protein with serine-rich domain 1	NA	PF02362/3.5E-14/B3 DNA binding domain	NA
Unigene51515_All	1175	15.92	4.34	-1.22424	0.104633	0.271165	*	11.03	2.81	-1.96588	0.0226767	0.0820958	*	17.06	3.4	-2.13143	0.00624668	0.0327603	Down	17.29	4.33	-2.64276	0.000202999	0.00173718	Down	39.3	11.88	-1.68798	0.00307444	0.0172198	Down	41.77	13.17	-1.65601	0.00403891	0.0246702	Down	gi|721665117|ref|XP_010235639.1|/4.79086e-88/PREDICTED: B3 domain-containing protein Os02g0598200-like isoform X2 [Brachypodium distachyon]	gi|960473162|ref|XM_010237337.2|/2e-57/PREDICTED: Brachypodium distachyon B3 domain-containing protein Os02g0598200-like (LOC100833814), transcript variant X3, mRNA	sp|Q6K5K2|Y2982_ORYSJ/6e-49/B3 domain-containing protein Os02g0598200 OS=Oryza sativa subsp. japonica GN=Os02g0598200 PE=2 SV=1	bvg:104894454/3e-12/DEAD-box ATP-dependent RNA helicase 42-like; K12811 ATP-dependent RNA helicase DDX46/PRP5 [EC:3.6.4.13]	NA	PF02362/4.7E-10/B3 DNA binding domain	NA
CL2605.Contig12_All	3405	68.51	18.56	-1.26938	0.00106147	0.00668716	Down	55.79	27.13	-1.08158	0.0637994	0.182801	*	64.49	37.97	-0.67505	0.139504	0.348074	*	78.2	84.05	-0.596743	0.116468	0.291825	*	99.2	46.39	-1.15258	0.00343671	0.018888	Down	74.66	44	-0.793504	0.20632	0.471923	*	gi|326488105|dbj|BAJ89891.1|/0/predicted protein, partial [Hordeum vulgare subsp. vulgare]	gi|960458293|ref|XM_003562399.3|/0.0/PREDICTED: Brachypodium distachyon B3 domain-containing protein Os07g0679700-like (LOC100828664), mRNA	sp|Q6Z3U3|Y7797_ORYSJ/0.0/B3 domain-containing protein Os07g0679700 OS=Oryza sativa subsp. japonica GN=Os07g0679700 PE=2 SV=1	mus:103980152/6e-13/AP2/ERF and B3 domain-containing transcription factor RAV1-like; K09287 RAV-like factor	NA	PTHR23336:SF10/0.0/--	biological_process:GO:0006355//regulation of transcription, DNA-templated;cellular_component:GO:0005634//nucleus;molecular_function:GO:0003677//DNA binding;GO:0008270//zinc ion binding;
Unigene15839_All	1401	7.08	6.83	0.449489	0.593399	0.797939	*	8.95	8.4	-0.146659	0.840609	0.912491	*	12.92	9.67	-0.422524	0.530911	0.77247	*	6.83	13.74	0.125021	0.869223	0.93483	*	10.47	9.37	-0.223009	0.765993	0.875956	*	7.79	12.47	0.670191	0.32908	0.610836	*	gi|326531600|dbj|BAJ97804.1|/5.63492e-134/predicted protein [Hordeum vulgare subsp. vulgare]	gi|932282751|gb|CP012611.1|/1e-151/Oryza sativa Indica Group cultivar RP Bio-226 chromosome 3 sequence	sp|Q8LMR9|Y3209_ORYSJ/1e-109/B3 domain-containing protein Os03g0120900 OS=Oryza sativa subsp. japonica GN=Os03g0120900 PE=2 SV=1	sita:101779366/3e-42/AP2/ERF and B3 domain-containing protein Os01g0693400-like; K09287 RAV-like factor	NA	PTHR31140:SF4/4.1E-93/--	biological_process:GO:0006351//transcription, DNA-templated;
CL12188.Contig1_All	1606	0	0.31	0.711494	0.594812	0.797939	*	0	2.13	2.635	0.113552	0.280558	*	0.32	0	-0.751377	0.605681	0.79401	*	-	-	-	-	-	-	-	-	-	-	-	-	-	-	-	-	-	-	gi|218185410|gb|EEC67837.1|/2.06465e-76/hypothetical protein OsI_35443 [Oryza sativa Indica Group]	gi|960489517|ref|XM_010239555.2|/2e-23/PREDICTED: Brachypodium distachyon B3 domain-containing protein Os11g0197600-like (LOC100822154), transcript variant X2, mRNA	sp|Q2R9D2|Y1176_ORYSJ/8e-78/B3 domain-containing protein Os11g0197600 OS=Oryza sativa subsp. japonica GN=Os11g0197600 PE=2 SV=1	NA	NA	SM01019/9.1E-15/B3 DNA binding domain	biological_process:GO:0006351//transcription, DNA-templated;
CL1620.Contig20_All	968	3.42	1.22	-0.724694	0.5496	0.774281	*	1.32	0	-2.24641	0.179113	0.386836	*	2.38	0.7	-1.44165	0.305386	0.577709	*	3.81	2.01	-1.43869	0.198213	0.417192	*	13.98	14.05	-0.0099948	0.988161	0.999698	*	9.61	10.65	0.0516158	0.960567	0.993299	*	gi|475605487|gb|EMT26088.1|/1.16417e-38/B3 domain-containing protein [Aegilops tauschii]	NA	sp|Q851W5|Y3204_ORYSJ/2e-21/B3 domain-containing protein Os03g0620400 OS=Oryza sativa subsp. japonica GN=Os03g0620400 PE=2 SV=1	NA	NA	PS50863/9.897/B3 DNA-binding domain profile.	NA
Unigene45630_All	523	2.46	0	-1.87975	0.253832	0.497864	*	0.29	0	-0.709624	0.598976	0.777901	*	2.45	0	-3.33966	0.0492424	0.164509	*	2.43	0	-3.9534	0.0179432	0.0715253	*	4.73	0	-4.27216	0.00608619	0.03026	Down	4.75	0	-4.09419	0.00725826	0.0397307	Down	gi|475526140|gb|EMT07265.1|/8.64729e-29/B3 domain-containing protein [Aegilops tauschii]	gi|669026884|emb|HG670306.1|/7e-12/Triticum aestivum chromosome 3B, genomic scaffold, cultivar Chinese Spring	sp|Q851W5|Y3204_ORYSJ/3e-10/B3 domain-containing protein Os03g0620400 OS=Oryza sativa subsp. japonica GN=Os03g0620400 PE=2 SV=1	NA	NA	PS50863/12.379/B3 DNA-binding domain profile.	NA
Unigene57050_All	649	-	-	-	-	-	-	-	-	-	-	-	-	0	0.31	0.775723	0.596913	0.79401	*	-	-	-	-	-	-	15.73	0	-5.37341	0.000335098	0.00268295	Down	1.34	0	-2.29105	0.167284	0.409831	*	gi|475460023|gb|EMT01999.1|/9.99384e-13/B3 domain-containing protein [Aegilops tauschii]	NA	sp|A3AB67|FH16_ORYSJ/2e-06/Formin-like protein 16 OS=Oryza sativa subsp. japonica GN=FH16 PE=2 SV=1	osa:4332383/5e-08/serine/arginine repetitive matrix protein 1; K13171 serine/arginine repetitive matrix protein 1	DR2133/6e-07/---	PS50863/9.248/B3 DNA-binding domain profile.	NA
Unigene25435_All	1321	-	-	-	-	-	-	-	-	-	-	-	-	1.11	0	-1.49172	0.38092	0.646334	*	-	-	-	-	-	-	0.35	0	-0.71789	0.607033	0.768218	*	0	0.36	0.661548	0.614274	0.789718	*	gi|218185410|gb|EEC67837.1|/5.7746e-42/hypothetical protein OsI_35443 [Oryza sativa Indica Group]	gi|960489517|ref|XM_010239555.2|/5e-15/PREDICTED: Brachypodium distachyon B3 domain-containing protein Os11g0197600-like (LOC100822154), transcript variant X2, mRNA	sp|Q2R9D2|Y1176_ORYSJ/8e-44/B3 domain-containing protein Os11g0197600 OS=Oryza sativa subsp. japonica GN=Os11g0197600 PE=2 SV=1	NA	NA	SM01019/5.2E-14/B3 DNA binding domain	biological_process:GO:0006351//transcription, DNA-templated;
Unigene26000_All	931	4.42	2.5	-0.0918814	0.938229	0.970849	*	4.43	16.22	1.65178	0.0397469	0.127288	*	2.09	16.63	2.88302	0.000568858	0.00455024	Up	0.83	14.93	2.75642	0.0182688	0.0725324	*	2	4.8	1.06062	0.320513	0.568455	*	2.02	10.93	2.29438	0.0253829	0.106712	*	gi|669031106|emb|CDM85878.1|/5.10784e-122/unnamed protein product [Triticum aestivum]	gi|241988498|dbj|AK335756.1|/0.0/Triticum aestivum cDNA, clone: WT013_L06, cultivar: Chinese Spring	sp|Q5JK20|ARFD_ORYSJ/2e-114/Auxin response factor 4 OS=Oryza sativa subsp. japonica GN=ARF4 PE=2 SV=1	dosa:Os02t0557200-01/2e-86/Os02g0557200, AUXIN_RESPONSE_FACTOR_7, ARF7; Similar to Auxin response factor 1.; K14486 auxin response factor	NA	PTHR31384/5.5E-169/--	biological_process:GO:0006355//regulation of transcription, DNA-templated;GO:0009734//auxin-activated signaling pathway;cellular_component:GO:0005634//nucleus;molecular_function:GO:0003677//DNA binding;
CL20927.Contig23_All	3869	17	36.7	1.14786	0.473635	0.718788	*	10.04	38.98	1.89954	0.0424898	0.134026	*	13	66.28	1.97761	0.131649	0.334931	*	18.18	79.73	1.27043	0.214972	0.439607	*	1.04	40.02	4.82454	1.12313e-07	2.70335e-06	Up	26.91	19.95	-0.276306	0.80535	0.908311	*	gi|721696334|ref|XP_010240699.1|/1.43835e-48/PREDICTED: B3 domain-containing protein Os01g0234100-like [Brachypodium distachyon]	gi|960490852|ref|XM_003579529.3|/5e-11/PREDICTED: Brachypodium distachyon protein DETOXIFICATION 16-like (LOC100824345), mRNA	sp|Q0JP99|Y1341_ORYSJ/4e-35/B3 domain-containing protein Os01g0234100 OS=Oryza sativa subsp. japonica GN=Os01g0234100 PE=2 SV=1	zma:103650711/7e-07/SR45_1; serine/arginine-rich splicing factor SR45-like; K14325 RNA-binding protein with serine-rich domain 1	NA	PF02362/3.5E-14/B3 DNA binding domain	NA
CL5500.Contig2_All	1035	0	0.99	1.51579	0.343998	0.599097	*	-	-	-	-	-	-	0.71	0.62	0.0968861	0.955418	0.987933	*	0.61	0	-1.99926	0.265106	0.502504	*	57.92	19.78	-1.49333	0.0252013	0.0942743	*	25.16	17.12	-0.597114	0.34624	0.630152	*	gi|475597197|gb|EMT23566.1|/1.79317e-64/B3 domain-containing protein [Aegilops tauschii]	gi|669026884|emb|HG670306.1|/1e-33/Triticum aestivum chromosome 3B, genomic scaffold, cultivar Chinese Spring	sp|Q10Q26|Y3123_ORYSJ/4e-53/B3 domain-containing protein Os03g0212300 OS=Oryza sativa subsp. japonica GN=Os03g0212300 PE=2 SV=1	mtr:MTR_4g064740/3e-09/SR-rich pre-mRNA splicing activator; K13171 serine/arginine repetitive matrix protein 1	NA	PF02362/1.9E-10/B3 DNA binding domain	NA
CL20927.Contig21_All	3816	16.31	26.48	1.29982	0.126146	0.309603	*	21.26	29.62	0.260048	0.741809	0.853641	*	46.1	44.12	-0.0103129	0.984752	0.995496	*	12.64	28.57	0.251013	0.835408	0.915722	*	43.31	42.11	-0.1151	0.839173	0.916473	*	43.98	37.87	-0.133582	0.905145	0.96012	*	gi|721696334|ref|XP_010240699.1|/1.41573e-48/PREDICTED: B3 domain-containing protein Os01g0234100-like [Brachypodium distachyon]	gi|960490852|ref|XM_003579529.3|/5e-11/PREDICTED: Brachypodium distachyon protein DETOXIFICATION 16-like (LOC100824345), mRNA	sp|Q0JP99|Y1341_ORYSJ/4e-35/B3 domain-containing protein Os01g0234100 OS=Oryza sativa subsp. japonica GN=Os01g0234100 PE=2 SV=1	zma:103650711/3e-06/SR45_1; serine/arginine-rich splicing factor SR45-like; K14325 RNA-binding protein with serine-rich domain 1	NA	PF02362/3.5E-14/B3 DNA binding domain	NA
CL5662.Contig1_All	1476	4.18	1.9	-0.514929	0.657851	0.806734	*	3.8	1.76	-0.988939	0.419846	0.659413	*	11.65	2.33	-2.09269	0.0158603	0.068844	*	7.8	7.37	-0.668087	0.48998	0.719775	*	16.93	9.94	-0.773729	0.240224	0.477753	*	13.63	5.25	-1.33737	0.111358	0.315202	*	gi|475558785|gb|EMT13166.1|/1.31713e-104/B3 domain-containing protein [Aegilops tauschii]	gi|960475547|ref|XM_010236205.2|/3e-50/PREDICTED: Brachypodium distachyon B3 domain-containing protein Os06g0112300-like (LOC100822552), transcript variant X2, mRNA	sp|Q9LHY9|Y6112_ORYSJ/2e-40/B3 domain-containing protein Os06g0112300 OS=Oryza sativa subsp. japonica GN=Os06g0112300 PE=2 SV=1	bdi:100833641/6e-10/ubiquitin-like-specific protease 1D; K16287 ubiquitin-like-specific protease 1C/D [EC:3.4.22.68]	NA	SM01019/2.1E-5/B3 DNA binding domain	NA
Unigene39760_All	465	0.76	0	-0.982483	0.506592	0.74108	*	1.39	0.7	-0.619836	0.703973	0.825531	*	0.32	0.39	-0.0767966	0.964372	0.989487	*	0.88	0	-2.44513	0.173928	0.382339	*	1.37	2.42	0.663813	0.600548	0.768218	*	1.74	1.41	-0.175265	0.915741	0.966061	*	gi|475612659|gb|EMT28479.1|/2.38423e-57/B3 domain-containing protein [Aegilops tauschii]	gi|669026884|emb|HG670306.1|/3e-60/Triticum aestivum chromosome 3B, genomic scaffold, cultivar Chinese Spring	sp|Q5JNA1|Y1237_ORYSJ/2e-41/B3 domain-containing protein Os03g0120900 OS=Oryza sativa subsp. japonica GN=Os01g0723700 PE=2 SV=1	NA	NA	PS50863/13.958/B3 DNA-binding domain profile.	biological_process:GO:0006351//transcription, DNA-templated;
CL4285.Contig1_All	1013	1.9	1.58	0.19828	0.894123	0.950334	*	1.59	1.39	-0.341786	0.803565	0.892038	*	2.34	2.24	-0.269921	0.840506	0.922082	*	4.08	3.45	-0.774718	0.448278	0.68298	*	32.66	28.92	-0.205824	0.684113	0.821395	*	24.23	24.05	-0.0607035	0.930404	0.974758	*	gi|326487742|dbj|BAK05543.1|/4.8711e-83/predicted protein, partial [Hordeum vulgare subsp. vulgare]	gi|960449752|ref|XM_014896889.1|/2e-32/PREDICTED: Brachypodium distachyon B3 domain-containing protein Os06g0194400-like (LOC100830076), transcript variant X1, mRNA	sp|Q69V36|Y6944_ORYSJ/5e-52/B3 domain-containing protein Os06g0194400 OS=Oryza sativa subsp. japonica GN=Os06g0194400 PE=2 SV=1	NA	NA	PF02362/1.6E-13/B3 DNA binding domain	biological_process:GO:0006355//regulation of transcription, DNA-templated;cellular_component:GO:0005634//nucleus;molecular_function:GO:0003677//DNA binding;
CL16057.Contig1_All	2432	0.38	0	-0.563128	0.653474	0.806734	*	-	-	-	-	-	-	0.37	0	-0.674137	0.631878	0.79401	*	-	-	-	-	-	-	3.38	28.03	2.58265	0.0267538	0.0989012	*	63.02	16.43	-1.70546	0.151372	0.387167	*	gi|2924300|emb|CAA04553.1|/0/VP 1 [Avena fatua]	gi|2924299|emb|AJ001140.1|/0.0/Avena fatua mRNA for VIVIPAROUS 1 homologue transcription factor	sp|P37398|VIV_ORYSJ/0.0/B3 domain-containing protein VP1 OS=Oryza sativa subsp. japonica GN=VP1 PE=1 SV=3	rcu:8262764/2e-39/RcABI3; B3 domain-containing transcription factor ABI3; K01653 acetolactate synthase I/III small subunit [EC:2.2.1.6]	Rv3876/8e-09/---	PF02362/5.7E-17/B3 DNA binding domain	NA
CL20625.Contig4_All	1714	0	2.96	2.67038	0.108266	0.278033	*	0	1	1.42862	0.371779	0.610721	*	5.14	9.04	0.5591	0.744412	0.868932	*	9.87	28.24	0.727545	0.516222	0.737451	*	10.36	4.06	-1.08847	0.440909	0.689882	*	6.11	0.61	-2.16559	0.144514	0.374384	*	gi|475536518|gb|EMT08925.1|/2.88513e-130/B3 domain-containing protein [Aegilops tauschii]	gi|960488633|ref|XM_014903108.1|/4e-62/PREDICTED: Brachypodium distachyon B3 domain-containing protein LOC_Os12g40090-like (LOC100841787), mRNA	sp|Q2QMT2|Y1223_ORYSJ/3e-95/B3 domain-containing protein Os12g0592300 OS=Oryza sativa subsp. japonica GN=Os12g0592300 PE=2 SV=2	NA	NA	PS50863/13.211/B3 DNA-binding domain profile.	NA
Unigene65501_All	230	0.41	0	-0.528416	0.666672	0.806734	*	-	-	-	-	-	-	-	-	-	-	-	-	-	-	-	-	-	-	-	-	-	-	-	-	-	-	-	-	-	-	gi|475578705|gb|EMT18170.1|/2.12137e-29/B3 domain-containing protein [Aegilops tauschii]	gi|960485549|ref|XM_014902415.1|/8e-22/PREDICTED: Brachypodium distachyon B3 domain-containing protein Os03g0620400-like (LOC104585147), mRNA	sp|Q851W4|Y3205_ORYSJ/1e-18/B3 domain-containing protein Os03g0620500 OS=Oryza sativa subsp. japonica GN=Os03g0620500 PE=2 SV=1	NA	NA	PS50863/10.574/B3 DNA-binding domain profile.	NA
CL20927.Contig22_All	4340	109.53	101.18	0.4753	0.227783	0.462106	*	30.65	136.9	2.11413	3.46701e-06	4.69542e-05	Up	46.09	129.94	1.4178	0.00385064	0.022096	Up	41	276.08	1.93663	5.6741e-07	1.05137e-05	Up	88.97	119.84	0.355661	0.375605	0.624265	*	106.88	129.29	0.273654	0.527859	0.780795	*	gi|721696334|ref|XP_010240699.1|/1.62783e-48/PREDICTED: B3 domain-containing protein Os01g0234100-like [Brachypodium distachyon]	gi|960490852|ref|XM_003579529.3|/6e-11/PREDICTED: Brachypodium distachyon protein DETOXIFICATION 16-like (LOC100824345), mRNA	sp|Q0JP99|Y1341_ORYSJ/4e-35/B3 domain-containing protein Os01g0234100 OS=Oryza sativa subsp. japonica GN=Os01g0234100 PE=2 SV=1	zma:103650711/8e-07/SR45_1; serine/arginine-rich splicing factor SR45-like; K14325 RNA-binding protein with serine-rich domain 1	NA	PF02362/3.5E-14/B3 DNA binding domain	NA
CL10709.Contig1_All	424	0.38	0	-0.563128	0.653474	0.806734	*	-	-	-	-	-	-	-	-	-	-	-	-	-	-	-	-	-	-	0.69	0	-1.1918	0.454093	0.691273	*	0.33	0	-0.697556	0.60166	0.789718	*	NA	NA	NA	NA	NA	NA	NA
CL15818.Contig2_All	1963	16.97	2.18	-2.24797	0.00545296	0.0262859	Down	9.2	8.72	-0.149685	0.8489	0.917576	*	12.36	3.48	-1.74187	0.0248015	0.0976553	*	15.54	7.13	-1.85956	0.00731017	0.0348144	Down	91.66	40.7	-1.11348	0.136036	0.329107	*	45.41	55.35	0.243787	0.689229	0.842043	*	gi|242087027|ref|XP_002439346.1|/6.47886e-105/hypothetical protein SORBIDRAFT_09g004870 [Sorghum bicolor] &gt;gi|241944631|gb|EES17776.1| hypothetical protein SORBI_009G057600 [Sorghum bicolor]	gi|241988119|dbj|AK335376.1|/1e-173/Triticum aestivum cDNA, clone: WT012_M01, cultivar: Chinese Spring	sp|Q6AV21|Y3982_ORYSJ/5e-46/B3 domain-containing protein Os03g0619800 OS=Oryza sativa subsp. japonica GN=Os03g0619800 PE=3 SV=1	NA	NA	PS50863/8.586/B3 DNA-binding domain profile.	NA
CL20625.Contig5_All	2161	19.23	9.69	-0.370734	0.635652	0.806734	*	0	9.92	4.92126	0.000809188	0.00524323	Up	21.57	11.21	-0.810116	0.371361	0.636867	*	6.86	22.67	0.685793	0.446562	0.681142	*	19.18	46.58	1.14947	0.0635805	0.190865	*	15.06	25.56	0.762068	0.147986	0.380742	*	gi|475536518|gb|EMT08925.1|/1.45466e-129/B3 domain-containing protein [Aegilops tauschii]	gi|960488633|ref|XM_014903108.1|/5e-62/PREDICTED: Brachypodium distachyon B3 domain-containing protein LOC_Os12g40090-like (LOC100841787), mRNA	sp|Q2QMT2|Y1223_ORYSJ/4e-95/B3 domain-containing protein Os12g0592300 OS=Oryza sativa subsp. japonica GN=Os12g0592300 PE=2 SV=2	NA	NA	PS50863/10.997/B3 DNA-binding domain profile.	NA
CL10459.Contig3_All	4276	9.3	0	-4.15546	0.0076776	0.0348708	Down	11.03	0.35	-4.20805	0.000436085	0.00309646	Down	16.67	0.93	-3.30995	0.0053956	0.0290909	Down	19.68	1.49	-4.0624	9.62197e-06	0.000125145	Down	31.28	3.1	-3.22079	5.14374e-06	7.46295e-05	Down	32.57	5.3	-2.5001	0.00545322	0.0315444	Down	gi|721665117|ref|XP_010235639.1|/2.74305e-149/PREDICTED: B3 domain-containing protein Os02g0598200-like isoform X2 [Brachypodium distachyon]	gi|960473162|ref|XM_010237337.2|/4e-52/PREDICTED: Brachypodium distachyon B3 domain-containing protein Os02g0598200-like (LOC100833814), transcript variant X3, mRNA	sp|Q6K5K2|Y2982_ORYSJ/4e-128/B3 domain-containing protein Os02g0598200 OS=Oryza sativa subsp. japonica GN=Os02g0598200 PE=2 SV=1	rcu:8264040/4e-12/DEAD-box ATP-dependent RNA helicase 42; K12811 ATP-dependent RNA helicase DDX46/PRP5 [EC:3.6.4.13]	NA	PF02362/2.5E-8/B3 DNA binding domain	NA
Unigene53955_All	391	-	-	-	-	-	-	-	-	-	-	-	-	0	0.31	0.780369	0.595371	0.79401	*	-	-	-	-	-	-	1.35	0	-2.72752	0.108178	0.281264	*	1.67	0	-2.50194	0.130819	0.349701	*	gi|474405879|gb|EMS66473.1|/9.74296e-06/hypothetical protein TRIUR3_06013 [Triticum urartu]	NA	NA	NA	NA	NA	NA
CL1620.Contig4_All	3578	41.37	0.31	-5.54054	1.93644e-07	3.89064e-06	Down	30.12	0	-6.57569	5.49821e-07	9.27884e-06	Down	43.06	0.31	-5.98995	3.74175e-08	1.20118e-06	Down	23.9	2.02	-4.11812	1.06205e-06	1.81727e-05	Down	107.39	30.58	-1.83295	3.03762e-07	6.46636e-06	Down	78.44	39.21	-1.01238	0.0665913	0.218977	*	gi|326490764|dbj|BAJ90049.1|/7.21992e-164/predicted protein [Hordeum vulgare subsp. vulgare] &gt;gi|326505372|dbj|BAJ91121.1| predicted protein [Hordeum vulgare subsp. vulgare] &gt;gi|326519588|dbj|BAK00167.1| predicted protein [Hordeum vulgare subsp. vulgare] &gt;gi|326530954|dbj|BAK01275.1| predicted protein [Hordeum vulgare subsp. vulgare]	gi|241983879|dbj|AK331821.1|/1e-178/Triticum aestivum cDNA, clone: WT002_H03, cultivar: Chinese Spring	sp|O80678|UBA2B_ARATH/6e-53/UBP1-associated protein 2B OS=Arabidopsis thaliana GN=UBA2B PE=2 SV=1	bdi:100844841/9e-163/UBP1-associated protein 2B-like; K12741 heterogeneous nuclear ribonucleoprotein A1/A3	DR2133/1e-07/---	PS50863/11.505/B3 DNA-binding domain profile.	molecular_function:GO:1901363//heterocyclic compound binding;GO:0097159//organic cyclic compound binding;
CL2605.Contig3_All	3472	14.69	15.47	0.660426	0.371657	0.632249	*	11.87	17.34	0.385563	0.514644	0.733675	*	32.98	27.14	-0.164458	0.766317	0.882042	*	23.16	65.26	0.759699	0.108176	0.277051	*	36.39	28.26	-0.385532	0.479545	0.710349	*	29.87	23.39	-0.406009	0.642574	0.810363	*	gi|326488105|dbj|BAJ89891.1|/0/predicted protein, partial [Hordeum vulgare subsp. vulgare]	gi|960458293|ref|XM_003562399.3|/0.0/PREDICTED: Brachypodium distachyon B3 domain-containing protein Os07g0679700-like (LOC100828664), mRNA	sp|Q6Z3U3|Y7797_ORYSJ/0.0/B3 domain-containing protein Os07g0679700 OS=Oryza sativa subsp. japonica GN=Os07g0679700 PE=2 SV=1	mus:103980152/3e-12/AP2/ERF and B3 domain-containing transcription factor RAV1-like; K09287 RAV-like factor	NA	PS51050/14.937/Zinc finger CW-type profile.	biological_process:GO:0006355//regulation of transcription, DNA-templated;cellular_component:GO:0005634//nucleus;molecular_function:GO:0003677//DNA binding;GO:0008270//zinc ion binding;
CL13147.Contig2_All	323	0	0.66	1.15447	0.448474	0.693036	*	0.37	0	-0.592325	0.641478	0.777901	*	1.01	0	-2.09713	0.234985	0.489067	*	-	-	-	-	-	-	0.68	0.71	-0.0292019	0.986187	0.999698	*	0.33	0.35	-0.0214909	0.989332	0.999328	*	gi|475578705|gb|EMT18170.1|/6.05831e-40/B3 domain-containing protein [Aegilops tauschii]	NA	sp|Q851W5|Y3204_ORYSJ/2e-17/B3 domain-containing protein Os03g0620400 OS=Oryza sativa subsp. japonica GN=Os03g0620400 PE=2 SV=1	NA	NA	PF02362/1.7E-10/B3 DNA binding domain	NA
CL9828.Contig1_All	688	-	-	-	-	-	-	-	-	-	-	-	-	-	-	-	-	-	-	0.66	0	-1.36317	0.423287	0.656896	*	59.72	13.98	-1.94482	0.0277359	0.101584	*	12.13	13.83	0.111439	0.913768	0.964982	*	gi|721677827|ref|XP_010237823.1|/9.47175e-51/PREDICTED: uncharacterized protein LOC104581325 [Brachypodium distachyon]	gi|721677826|ref|XM_010239521.1|/8e-43/PREDICTED: Brachypodium distachyon uncharacterized LOC104581325 (LOC104581325), mRNA	NA	NA	NA	NA	NA
CL10459.Contig6_All	3482	12.41	0	-4.9111	0.000691923	0.0046611	Down	4.31	0	-3.47776	0.031682	0.106659	*	15.43	0	-5.56636	0.000194766	0.00186043	Down	4.63	0	-4.67748	0.00349178	0.019027	Down	25.28	0	-6.40348	2.67353e-06	4.24107e-05	Down	26.27	0	-6.30592	1.89736e-06	3.69057e-05	Down	gi|475558880|gb|EMT13199.1|/0/B3 domain-containing protein [Aegilops tauschii]	gi|960473162|ref|XM_010237337.2|/2e-53/PREDICTED: Brachypodium distachyon B3 domain-containing protein Os02g0598200-like (LOC100833814), transcript variant X3, mRNA	sp|Q6K5K2|Y2982_ORYSJ/1e-126/B3 domain-containing protein Os02g0598200 OS=Oryza sativa subsp. japonica GN=Os02g0598200 PE=2 SV=1	rcu:8264040/2e-09/DEAD-box ATP-dependent RNA helicase 42; K12811 ATP-dependent RNA helicase DDX46/PRP5 [EC:3.6.4.13]	NA	PS50863/10.503/B3 DNA-binding domain profile.	NA
CL1620.Contig7_All	3627	24.8	39.53	1.27063	0.0078774	0.0356273	Up	16.14	61.3	1.71602	0.000168937	0.00137436	Up	16.89	52.78	1.66968	0.00141323	0.00968959	Up	11.88	84.55	2.02215	3.67432e-06	5.40232e-05	Up	68.19	92.36	0.398133	0.277506	0.528553	*	52.21	98.52	0.880084	0.0450531	0.164316	*	gi|326490764|dbj|BAJ90049.1|/1.98695e-177/predicted protein [Hordeum vulgare subsp. vulgare] &gt;gi|326505372|dbj|BAJ91121.1| predicted protein [Hordeum vulgare subsp. vulgare] &gt;gi|326519588|dbj|BAK00167.1| predicted protein [Hordeum vulgare subsp. vulgare] &gt;gi|326530954|dbj|BAK01275.1| predicted protein [Hordeum vulgare subsp. vulgare]	gi|241983879|dbj|AK331821.1|/0.0/Triticum aestivum cDNA, clone: WT002_H03, cultivar: Chinese Spring	sp|Q9LES2|UBA2A_ARATH/6e-59/UBP1-associated protein 2A OS=Arabidopsis thaliana GN=UBA2A PE=1 SV=1	bdi:100844841/3e-173/UBP1-associated protein 2B-like; K12741 heterogeneous nuclear ribonucleoprotein A1/A3	SPAC140.02/5e-08/---	PS50863/11.505/B3 DNA-binding domain profile.	molecular_function:GO:1901363//heterocyclic compound binding;GO:0097159//organic cyclic compound binding;
CL783.Contig7_All	1176	-	-	-	-	-	-	-	-	-	-	-	-	0.34	0	-0.715568	0.617743	0.79401	*	-	-	-	-	-	-	2.02	0.66	-1.03337	0.525332	0.752558	*	2.73	0	-2.92472	0.0748203	0.239121	*	gi|326529825|dbj|BAK08192.1|/1.82053e-87/predicted protein [Hordeum vulgare subsp. vulgare]	gi|241985723|dbj|AK332984.1|/1e-55/Triticum aestivum cDNA, clone: WT005_F20, cultivar: Chinese Spring	sp|Q10Q26|Y3123_ORYSJ/6e-69/B3 domain-containing protein Os03g0212300 OS=Oryza sativa subsp. japonica GN=Os03g0212300 PE=2 SV=1	obr:102719630/2e-07/nuclear pore complex protein NUP62; K14306 nuclear pore complex protein Nup62	NA	PTHR31674/3.1E-38/--	NA
CL760.Contig2_All	2385	15.95	0	-5.29109	0.000178403	0.00147623	Down	10.24	0	-5.21466	0.000269002	0.00204507	Down	9.8	6.44	-0.337674	0.737052	0.864107	*	8.63	10.34	-0.533011	0.608187	0.782855	*	18.25	19.27	0.0259436	0.969895	0.998173	*	23.34	12.7	-0.694549	0.327511	0.608841	*	gi|475454981|gb|EMT01811.1|/0/B3 domain-containing protein [Aegilops tauschii]	gi|960464045|ref|XM_010233467.2|/0.0/PREDICTED: Brachypodium distachyon uncharacterized LOC100837372 (LOC100837372), transcript variant X1, mRNA	sp|Q6AV21|Y3982_ORYSJ/8e-38/B3 domain-containing protein Os03g0619800 OS=Oryza sativa subsp. japonica GN=Os03g0619800 PE=3 SV=1	NA	NA	SM01019/0.0099/B3 DNA binding domain	biological_process:GO:0006355//regulation of transcription, DNA-templated;GO:0016926//protein desumoylation;cellular_component:GO:0005634//nucleus;molecular_function:GO:0004175//endopeptidase activity;GO:0003677//DNA binding;GO:0016929//SUMO-specific protease activity;
CL1620.Contig29_All	3896	26.04	1.83	-3.03236	0.000114149	0.00100816	Down	15.36	0.68	-4.0057	9.55201e-05	0.000840498	Down	30.81	2.01	-3.6581	1.14286e-06	2.31179e-05	Down	15.33	1.24	-4.10238	1.28986e-05	0.000161116	Down	59.65	16.73	-1.82238	0.000122133	0.00113417	Down	63.59	22.11	-1.49739	0.0579741	0.197934	*	gi|326490764|dbj|BAJ90049.1|/9.09617e-160/predicted protein [Hordeum vulgare subsp. vulgare] &gt;gi|326505372|dbj|BAJ91121.1| predicted protein [Hordeum vulgare subsp. vulgare] &gt;gi|326519588|dbj|BAK00167.1| predicted protein [Hordeum vulgare subsp. vulgare] &gt;gi|326530954|dbj|BAK01275.1| predicted protein [Hordeum vulgare subsp. vulgare]	gi|242374911|emb|FP095872.1|/9e-93/Phyllostachys edulis cDNA clone: bphyem201i01, full insert sequence	sp|O80678|UBA2B_ARATH/2e-54/UBP1-associated protein 2B OS=Arabidopsis thaliana GN=UBA2B PE=2 SV=1	bdi:100844841/1e-157/UBP1-associated protein 2B-like; K12741 heterogeneous nuclear ribonucleoprotein A1/A3	SPAC140.02/1e-07/---	PS50863/8.727/B3 DNA-binding domain profile.	molecular_function:GO:1901363//heterocyclic compound binding;GO:0097159//organic cyclic compound binding;
Unigene81602_All	-	-	-	-	-	-	-	-	-	-	-	-	-	-	-	-	-	-	-	-	-	-	-	-	-	-	-	-	-	-	-	-	-	-	-	-	-	-	-	-	-	-	-	-
CL783.Contig4_All	1312	-	-	-	-	-	-	-	-	-	-	-	-	0.32	0.7	0.52633	0.764006	0.880776	*	0.61	1.19	0.152525	0.920499	0.959491	*	61.94	25.61	-1.21739	0.0727645	0.211643	*	46.05	42.29	-0.0914396	0.807239	0.909038	*	gi|326529825|dbj|BAK08192.1|/2.12901e-79/predicted protein [Hordeum vulgare subsp. vulgare]	gi|960456629|ref|XM_003561847.3|/1e-33/PREDICTED: Brachypodium distachyon B3 domain-containing protein Os03g0212300-like (LOC100821375), mRNA	sp|Q10Q26|Y3123_ORYSJ/1e-64/B3 domain-containing protein Os03g0212300 OS=Oryza sativa subsp. japonica GN=Os03g0212300 PE=2 SV=1	obr:102719630/4e-08/nuclear pore complex protein NUP62; K14306 nuclear pore complex protein Nup62	NA	SM01019/1.0E-10/B3 DNA binding domain	NA
CL783.Contig3_All	993	0	0.99	1.51579	0.343998	0.599097	*	0	1.02	1.89177	0.255168	0.488344	*	0	1	2.13171	0.227468	0.48189	*	0.33	0	-0.827233	0.584394	0.763219	*	9.89	13.81	0.477821	0.575969	0.768218	*	4.78	15.45	1.54774	0.086806	0.264641	*	gi|326529825|dbj|BAK08192.1|/2.58159e-81/predicted protein [Hordeum vulgare subsp. vulgare]	gi|241985723|dbj|AK332984.1|/3e-43/Triticum aestivum cDNA, clone: WT005_F20, cultivar: Chinese Spring	sp|Q10Q26|Y3123_ORYSJ/8e-65/B3 domain-containing protein Os03g0212300 OS=Oryza sativa subsp. japonica GN=Os03g0212300 PE=2 SV=1	egr:104442288/5e-07/uncharacterized protein DDB_G0274915-like; K14306 nuclear pore complex protein Nup62	NA	PS50863/11.265/B3 DNA-binding domain profile.	NA
CL17215.Contig2_All	1036	3.48	0.6	-1.43077	0.292902	0.547546	*	2.01	1.79	-0.288508	0.827212	0.90454	*	7.11	1.7	-1.69344	0.14129	0.35152	*	3.28	2.02	-1.36651	0.244367	0.480323	*	6.75	4.43	-0.592034	0.505982	0.735486	*	7.85	3.13	-1.2469	0.173709	0.417886	*	gi|944053421|gb|KQJ89059.1|/1.54919e-108/hypothetical protein BRADI_4g23270 [Brachypodium distachyon]	gi|960489516|ref|XM_003576158.3|/1e-120/PREDICTED: Brachypodium distachyon B3 domain-containing protein Os11g0197600-like (LOC100822154), transcript variant X1, mRNA	sp|Q2R9D2|Y1176_ORYSJ/6e-66/B3 domain-containing protein Os11g0197600 OS=Oryza sativa subsp. japonica GN=Os11g0197600 PE=2 SV=1	NA	NA	PTHR31391/1.7E-43/--	biological_process:GO:0006355//regulation of transcription, DNA-templated;cellular_component:GO:0005634//nucleus;molecular_function:GO:0003677//DNA binding;
CL760.Contig13_All	2429	15.37	1.64	-2.38669	0.0319195	0.109996	*	13.15	0.72	-3.69978	0.000857735	0.00550359	Down	15.52	1.86	-2.59554	0.00525661	0.0284792	Down	11.19	8.36	-1.16465	0.0882947	0.239427	*	27.99	13.79	-1.03839	0.127967	0.315611	*	17.71	11.56	-0.580637	0.353535	0.638525	*	gi|721640865|ref|XP_010231769.1|/0/PREDICTED: uncharacterized protein LOC100837372 isoform X1 [Brachypodium distachyon] &gt;gi|944072258|gb|KQK07742.1| hypothetical protein BRADI_2g37387 [Brachypodium distachyon]	gi|960464045|ref|XM_010233467.2|/0.0/PREDICTED: Brachypodium distachyon uncharacterized LOC100837372 (LOC100837372), transcript variant X1, mRNA	sp|Q6AV21|Y3982_ORYSJ/8e-38/B3 domain-containing protein Os03g0619800 OS=Oryza sativa subsp. japonica GN=Os03g0619800 PE=3 SV=1	NA	NA	PF02362/6.8E-9/B3 DNA binding domain	biological_process:GO:0006351//transcription, DNA-templated;GO:0016926//protein desumoylation;cellular_component:GO:0005634//nucleus;molecular_function:GO:0004175//endopeptidase activity;GO:0016929//SUMO-specific protease activity;
Unigene59284_All	2163	13.77	1.84	-1.99691	0.0360908	0.121271	*	5.21	1.03	-2.13029	0.0697224	0.195613	*	13.08	3.64	-1.65433	0.0277241	0.106327	*	5.43	6.04	-0.635521	0.426865	0.660642	*	25.08	15.76	-0.688294	0.166734	0.376018	*	21.89	15.01	-0.513174	0.362716	0.644983	*	gi|721607964|ref|XP_010232581.1|/0/PREDICTED: B3 domain-containing protein Os03g0620400-like isoform X1 [Brachypodium distachyon] &gt;gi|721607967|ref|XP_010232586.1| PREDICTED: B3 domain-containing protein Os03g0620400-like isoform X1 [Brachypodium distachyon] &gt;gi|944078798|gb|KQK14150.1| hypothetical protein BRADI_1g14560 [Brachypodium distachyon] &gt;gi|944078802|gb|KQK14154.1| hypothetical…	gi|960450612|ref|XM_010234284.2|/1e-109/PREDICTED: Brachypodium distachyon B3 domain-containing protein Os03g0620400-like (LOC100838040), transcript variant X2, mRNA	sp|Q6AV22|Y3196_ORYSJ/7e-91/B3 domain-containing protein Os03g0619600 OS=Oryza sativa subsp. japonica GN=Os03g0619600 PE=2 SV=1	NA	NA	PS50863/10.221/B3 DNA-binding domain profile.	biological_process:GO:0006351//transcription, DNA-templated;
Unigene5241_All	4640	22.6	2.82	-2.17318	0.0179248	0.0694603	*	4.62	22.37	2.16666	0.0127669	0.0518025	*	9.75	22.77	0.658059	0.644598	0.799212	*	2.48	31.7	2.31727	0.0527519	0.164405	*	3.34	0.66	-1.64121	0.29032	0.543367	*	0	3.94	2.58648	0.118939	0.328334	*	gi|357120360|ref|XP_003561895.1|/3.20927e-18/PREDICTED: B3 domain-containing protein Os03g0212300-like [Brachypodium distachyon] &gt;gi|944087565|gb|KQK22917.1| hypothetical protein BRADI_1g70067 [Brachypodium distachyon]	gi|241987725|dbj|AK334982.1|/5e-33/Triticum aestivum cDNA, clone: WT011_L07, cultivar: Chinese Spring	sp|Q10Q26|Y3123_ORYSJ/3e-11/B3 domain-containing protein Os03g0212300 OS=Oryza sativa subsp. japonica GN=Os03g0212300 PE=2 SV=1	osa:4327373/2e-14/P0031D11.8; replication protein A 70 kDa DNA-binding subunit B-like; K07466 replication factor A1	NA	PTHR31674/8.3E-14/--	NA
CL10459.Contig2_All	3499	14.69	0	-5.21235	0.000237239	0.00188265	Down	6.66	0	-4.64994	0.00171757	0.00988338	Down	9.98	1.55	-2.22728	0.025222	0.0989321	*	11.83	0.41	-4.71044	0.000140373	0.00126805	Down	29.3	0	-6.47852	2.29964e-06	3.72946e-05	Down	26.55	1.41	-3.88702	4.47522e-05	0.000555745	Down	gi|475558880|gb|EMT13199.1|/0/B3 domain-containing protein [Aegilops tauschii]	gi|960473162|ref|XM_010237337.2|/1e-54/PREDICTED: Brachypodium distachyon B3 domain-containing protein Os02g0598200-like (LOC100833814), transcript variant X3, mRNA	sp|Q6K5K2|Y2982_ORYSJ/2e-143/B3 domain-containing protein Os02g0598200 OS=Oryza sativa subsp. japonica GN=Os02g0598200 PE=2 SV=1	rcu:8264040/1e-12/DEAD-box ATP-dependent RNA helicase 42; K12811 ATP-dependent RNA helicase DDX46/PRP5 [EC:3.6.4.13]	SPCC825.01/1e-06/---	SM01019/1.7E-6/B3 DNA binding domain	NA
Unigene10887_All	1498	4.76	6.37	0.752112	0.462695	0.707711	*	4.66	8.66	0.721768	0.380504	0.620788	*	9.8	6.65	-0.47199	0.582712	0.79401	*	4.6	4.91	-0.676593	0.466835	0.700809	*	8.78	5.83	-0.598516	0.459054	0.692857	*	7.14	7.92	0.121429	0.867753	0.939394	*	gi|326531600|dbj|BAJ97804.1|/1.38086e-133/predicted protein [Hordeum vulgare subsp. vulgare]	gi|932282751|gb|CP012611.1|/1e-147/Oryza sativa Indica Group cultivar RP Bio-226 chromosome 3 sequence	sp|Q8LMR9|Y3209_ORYSJ/2e-108/B3 domain-containing protein Os03g0120900 OS=Oryza sativa subsp. japonica GN=Os03g0120900 PE=2 SV=1	sita:101779366/1e-42/AP2/ERF and B3 domain-containing protein Os01g0693400-like; K09287 RAV-like factor	NA	SM01019/9.0E-22/B3 DNA binding domain	biological_process:GO:0006351//transcription, DNA-templated;
CL5662.Contig2_All	1286	20.04	29.11	1.11991	0.0201019	0.0759993	*	16.84	30.19	0.72601	0.186973	0.397376	*	25.15	32.18	0.407667	0.409067	0.675622	*	21.31	40.99	0.140911	0.758865	0.865601	*	29.51	31.35	0.0415691	0.924027	0.966433	*	29.09	41	0.541621	0.225099	0.493411	*	gi|475558785|gb|EMT13166.1|/3.75066e-105/B3 domain-containing protein [Aegilops tauschii]	gi|960475547|ref|XM_010236205.2|/7e-54/PREDICTED: Brachypodium distachyon B3 domain-containing protein Os06g0112300-like (LOC100822552), transcript variant X2, mRNA	sp|Q9LHY9|Y6112_ORYSJ/1e-40/B3 domain-containing protein Os06g0112300 OS=Oryza sativa subsp. japonica GN=Os06g0112300 PE=2 SV=1	bdi:100833641/3e-11/ubiquitin-like-specific protease 1D; K16287 ubiquitin-like-specific protease 1C/D [EC:3.4.22.68]	DR2417m/3e-06/---	SM01019/2.1E-5/B3 DNA binding domain	NA
Unigene45256_All	642	-	-	-	-	-	-	-	-	-	-	-	-	0.32	0	-0.751377	0.605681	0.79401	*	0	0.41	0.642606	0.651358	0.790971	*	32.85	8.47	-1.73704	0.0917107	0.250162	*	9.4	5.65	-0.596474	0.609276	0.789718	*	gi|721677827|ref|XP_010237823.1|/2.34954e-45/PREDICTED: uncharacterized protein LOC104581325 [Brachypodium distachyon]	gi|721677826|ref|XM_010239521.1|/8e-43/PREDICTED: Brachypodium distachyon uncharacterized LOC104581325 (LOC104581325), mRNA	NA	NA	NA	PS50863/8.515/B3 DNA-binding domain profile.	NA
Unigene51945_All	3187	53.72	32.26	-0.159342	0.696883	0.826956	*	39.5	34.15	-0.306758	0.475	0.706438	*	58.54	40.62	-0.530824	0.251669	0.507846	*	37.53	72.15	0.234323	0.599052	0.775744	*	141.6	65.73	-1.11602	0.0194717	0.077087	*	95.4	68.59	-0.480191	0.191602	0.447716	*	gi|357142761|ref|XP_003572684.1|/1.55837e-178/PREDICTED: E3 ubiquitin-protein ligase SINAT5 [Brachypodium distachyon] &gt;gi|944058870|gb|KQJ94460.1| hypothetical protein BRADI_3g10650 [Brachypodium distachyon]	gi|985567438|ref|NM_001319708.1|/0.0/Zea mays E3 ubiquitin-protein ligase SINAT5-like (LOC103626898), mRNA	sp|Q9STN8|SINA4_ARATH/1e-154/E3 ubiquitin-protein ligase SINAT4 OS=Arabidopsis thaliana GN=SINAT4 PE=2 SV=1	bdi:100826252/3e-179/E3 ubiquitin-protein ligase SINAT5; K04506 E3 ubiquitin-protein ligase SIAH1 [EC:2.3.2.27]	NA	PTHR31140/7.7E-44/--	biological_process:GO:0042787//protein ubiquitination involved in ubiquitin-dependent protein catabolic process;GO:0006915//apoptotic process;GO:0043161//proteasome-mediated ubiquitin-dependent protein catabolic process;GO:0007275//multicellular organism development;cellular_component:GO:0005634//nucleus;GO:0005737//cytoplasm;molecular_function:GO:0061630//ubiquitin protein ligase activity;GO:001…
CL5786.Contig6_All	1285	14.76	3.37	-1.3472	0.12595	0.309244	*	8.87	2.11	-1.98564	0.0303919	0.10339	*	36.02	10.61	-1.4561	0.0527218	0.17335	*	13.67	4.14	-2.43607	0.00470016	0.0242941	Down	9.02	6.23	-0.575105	0.556208	0.768218	*	27.98	3.33	-2.86096	5.5242e-05	0.000665791	Down	gi|226500200|ref|NP_001151105.1|/5.94789e-114/DNA-binding protein RAV1 [Zea mays] &gt;gi|195644338|gb|ACG41637.1| DNA-binding protein RAV1 [Zea mays]	gi|514747271|ref|XM_004961269.1|/1e-171/PREDICTED: Setaria italica AP2/ERF and B3 domain-containing protein Os05g0549800 (LOC101782792), mRNA	sp|P82280|RAV2_ARATH/3e-85/AP2/ERF and B3 domain-containing transcription repressor RAV2 OS=Arabidopsis thaliana GN=RAV2 PE=2 SV=1	zma:100284738/1e-114/DNA-binding protein RAV1; K09287 RAV-like factor	DR0479/1e-08/---	SM01019/4.0E-21/B3 DNA binding domain	biological_process:GO:0006351//transcription, DNA-templated;
CL9296.Contig2_All	866	18.11	0	-5.44404	0.000102528	0.000919986	Down	8.56	0.33	-3.73172	0.0032148	0.016692	Down	15.39	0	-5.76605	7.57375e-05	0.000841633	Down	2.98	0	-2.85522	0.111641	0.283473	*	8.48	0	-4.92521	0.00104567	0.0070105	Down	9.5	0	-5.00826	0.000484226	0.00420364	Down	NA	NA	NA	NA	NA	NA	NA
CL12188.Contig3_All	2042	15.4	89.44	3.12883	4.71315e-14	4.06155e-12	Up	21.17	177.67	2.80797	4.91508e-05	0.000473703	Up	8.59	275.67	4.96508	2.24709e-19	7.8252e-17	Up	47.88	63.39	-0.346889	0.675347	0.807945	*	2.03	27.32	3.28456	0.00191324	0.0116258	Up	1.02	16.77	3.61397	0.00231571	0.0156431	Up	gi|326526225|dbj|BAJ97129.1|/6.48704e-47/predicted protein [Hordeum vulgare subsp. vulgare]	gi|960489517|ref|XM_010239555.2|/3e-26/PREDICTED: Brachypodium distachyon B3 domain-containing protein Os11g0197600-like (LOC100822154), transcript variant X2, mRNA	sp|Q2R9D2|Y1176_ORYSJ/9e-46/B3 domain-containing protein Os11g0197600 OS=Oryza sativa subsp. japonica GN=Os11g0197600 PE=2 SV=1	NA	NA	SM01019/4.7E-12/B3 DNA binding domain	NA
CL3897.Contig1_All	887	-	-	-	-	-	-	-	-	-	-	-	-	-	-	-	-	-	-	-	-	-	-	-	-	6.11	0	-4.56026	0.00290628	0.0164597	Down	3.07	0	-3.61211	0.0209376	0.0920593	*	gi|326532550|dbj|BAK05204.1|/4.23779e-37/predicted protein [Hordeum vulgare subsp. vulgare]	gi|241985723|dbj|AK332984.1|/3e-18/Triticum aestivum cDNA, clone: WT005_F20, cultivar: Chinese Spring	sp|Q10Q26|Y3123_ORYSJ/2e-22/B3 domain-containing protein Os03g0212300 OS=Oryza sativa subsp. japonica GN=Os03g0212300 PE=2 SV=1	NA	NA	PS50863/9.488/B3 DNA-binding domain profile.	NA
CL760.Contig11_All	2033	19.58	16.19	0.320013	0.532577	0.758951	*	13.55	13.66	-0.0904324	0.881647	0.937943	*	20.62	31.12	0.666364	0.174688	0.40617	*	13.7	29.32	0.328312	0.548845	0.755027	*	28.84	43.75	0.548199	0.212871	0.447183	*	24.47	32.43	0.393639	0.422766	0.706716	*	gi|721640865|ref|XP_010231769.1|/0/PREDICTED: uncharacterized protein LOC100837372 isoform X1 [Brachypodium distachyon] &gt;gi|944072258|gb|KQK07742.1| hypothetical protein BRADI_2g37387 [Brachypodium distachyon]	gi|960464046|ref|XM_003566577.3|/0.0/PREDICTED: Brachypodium distachyon uncharacterized LOC100837372 (LOC100837372), transcript variant X2, mRNA	sp|Q6AV21|Y3982_ORYSJ/6e-36/B3 domain-containing protein Os03g0619800 OS=Oryza sativa subsp. japonica GN=Os03g0619800 PE=3 SV=1	NA	NA	PS50863/9.798/B3 DNA-binding domain profile.	biological_process:GO:0006351//transcription, DNA-templated;GO:0016926//protein desumoylation;cellular_component:GO:0005634//nucleus;molecular_function:GO:0004175//endopeptidase activity;GO:0016929//SUMO-specific protease activity;
CL1620.Contig11_All	4082	150.6	159.9	0.70128	0.00407507	0.0206698	*	102.45	223.31	1.00597	0.000735626	0.00483599	Up	123.22	184.72	0.5432	0.297285	0.567196	*	88.03	234	0.654974	0.0413382	0.136323	*	252.39	251.71	-0.0461655	0.86964	0.933842	*	236.09	234.44	-0.00380342	0.990744	0.999328	*	gi|326490764|dbj|BAJ90049.1|/0/predicted protein [Hordeum vulgare subsp. vulgare] &gt;gi|326505372|dbj|BAJ91121.1| predicted protein [Hordeum vulgare subsp. vulgare] &gt;gi|326519588|dbj|BAK00167.1| predicted protein [Hordeum vulgare subsp. vulgare] &gt;gi|326530954|dbj|BAK01275.1| predicted protein [Hordeum vulgare subsp. vulgare]	gi|241983879|dbj|AK331821.1|/0.0/Triticum aestivum cDNA, clone: WT002_H03, cultivar: Chinese Spring	sp|O80678|UBA2B_ARATH/2e-68/UBP1-associated protein 2B OS=Arabidopsis thaliana GN=UBA2B PE=2 SV=1	bdi:100844841/0.0/UBP1-associated protein 2B-like; K12741 heterogeneous nuclear ribonucleoprotein A1/A3	SPAC140.02/4e-13/---	PS50863/11.603/B3 DNA-binding domain profile.	molecular_function:GO:0000166//nucleotide binding;GO:0003676//nucleic acid binding;
CL1620.Contig6_All	533	0.38	0	-0.563128	0.653474	0.806734	*	0.34	0	-0.632387	0.626728	0.777901	*	2.11	0	-2.82829	0.106088	0.288219	*	0.3	0.41	-0.174988	0.921159	0.959491	*	6.07	1.38	-1.97612	0.0541234	0.170075	*	3.07	4.26	0.326392	0.768866	0.889868	*	gi|475608328|gb|EMT26998.1|/6.64643e-51/B3 domain-containing protein [Aegilops tauschii]	gi|241990634|dbj|AK330791.1|/7e-12/Triticum aestivum cDNA, clone: SET1_G20, cultivar: Chinese Spring	sp|Q2QMT6|Y1208_ORYSJ/2e-14/B3 domain-containing protein LOC_Os12g40080 OS=Oryza sativa subsp. japonica GN=Os12g0591400 PE=3 SV=1	NA	NA	PTHR31391:SF2/4.5E-15/--	NA
CL760.Contig12_All	2373	33.3	16.58	-0.412716	0.416696	0.668237	*	28.74	18.01	-0.768474	0.136793	0.320446	*	27.09	31.44	0.322272	0.482662	0.731323	*	14.23	31.44	0.464723	0.418703	0.656125	*	35.72	55.2	0.554078	0.185769	0.405822	*	32.22	38.71	0.314601	0.505911	0.761914	*	gi|721640865|ref|XP_010231769.1|/0/PREDICTED: uncharacterized protein LOC100837372 isoform X1 [Brachypodium distachyon] &gt;gi|944072258|gb|KQK07742.1| hypothetical protein BRADI_2g37387 [Brachypodium distachyon]	gi|960464045|ref|XM_010233467.2|/0.0/PREDICTED: Brachypodium distachyon uncharacterized LOC100837372 (LOC100837372), transcript variant X1, mRNA	sp|Q6AV21|Y3982_ORYSJ/5e-38/B3 domain-containing protein Os03g0619800 OS=Oryza sativa subsp. japonica GN=Os03g0619800 PE=3 SV=1	NA	NA	SM01019/0.0039/B3 DNA binding domain	biological_process:GO:0006351//transcription, DNA-templated;GO:0016926//protein desumoylation;cellular_component:GO:0005634//nucleus;molecular_function:GO:0004175//endopeptidase activity;GO:0016929//SUMO-specific protease activity;
Unigene30872_All	5315	52.86	26.87	-0.389965	0.406241	0.658036	*	21.43	41.18	0.840582	0.0553832	0.16438	*	29.85	31.09	-0.0034947	0.994841	0.997476	*	13.98	38.28	0.684574	0.148542	0.343793	*	18.6	15.29	-0.341028	0.643199	0.79219	*	17.77	25.87	0.572305	0.389999	0.670665	*	gi|357120360|ref|XP_003561895.1|/1.50538e-19/PREDICTED: B3 domain-containing protein Os03g0212300-like [Brachypodium distachyon] &gt;gi|944087565|gb|KQK22917.1| hypothetical protein BRADI_1g70067 [Brachypodium distachyon]	gi|241987725|dbj|AK334982.1|/6e-33/Triticum aestivum cDNA, clone: WT011_L07, cultivar: Chinese Spring	sp|Q10Q26|Y3123_ORYSJ/2e-12/B3 domain-containing protein Os03g0212300 OS=Oryza sativa subsp. japonica GN=Os03g0212300 PE=2 SV=1	osa:4327373/3e-14/P0031D11.8; replication protein A 70 kDa DNA-binding subunit B-like; K07466 replication factor A1	NA	PF02362/1.2E-11/B3 DNA binding domain	NA
CL20700.Contig53_All	3239	72.87	66.4	0.482471	0.239169	0.477418	*	52.45	92.89	0.748667	0.0444729	0.138801	*	76.24	101.74	0.419543	0.299226	0.569832	*	51.35	132.62	0.589602	0.235506	0.468311	*	88.15	186.36	1.01446	0.00242778	0.0141943	Up	81.18	172.52	1.09868	0.00350967	0.0220416	Up	gi|721611246|ref|XP_010236989.1|/0/PREDICTED: B3 domain-containing protein Os07g0563300-like isoform X2 [Brachypodium distachyon] &gt;gi|944080406|gb|KQK15758.1| hypothetical protein BRADI_1g24720 [Brachypodium distachyon]	gi|241987882|dbj|AK335139.1|/0.0/Triticum aestivum cDNA, clone: WT012_C14, cultivar: Chinese Spring	sp|Q0D5G4|Y7633_ORYSJ/0.0/B3 domain-containing protein Os07g0563300 OS=Oryza sativa subsp. japonica GN=Os07g0563300 PE=3 SV=2	sita:101780026/2e-13/AP2/ERF and B3 domain-containing protein Os01g0141000; K09287 RAV-like factor	PA0081/9e-06/---	PS50863/11.053/B3 DNA-binding domain profile.	biological_process:GO:0006355//regulation of transcription, DNA-templated;cellular_component:GO:0005634//nucleus;GO:0009536//plastid;molecular_function:GO:0003677//DNA binding;GO:0008270//zinc ion binding;
Unigene39688_All	-	-	-	-	-	-	-	-	-	-	-	-	-	-	-	-	-	-	-	-	-	-	-	-	-	-	-	-	-	-	-	-	-	-	-	-	-	-	-	-	-	-	-	-
Unigene24136_All	3587	45.07	23.93	-0.282253	0.514542	0.748798	*	24.32	29.94	0.233874	0.647896	0.783223	*	45.34	39.6	-0.162299	0.731502	0.860808	*	23.71	45.61	0.12477	0.800883	0.894169	*	21.11	39.17	0.833195	0.194836	0.420579	*	30.62	25.71	-0.223577	0.642274	0.810183	*	gi|357120360|ref|XP_003561895.1|/6.39083e-19/PREDICTED: B3 domain-containing protein Os03g0212300-like [Brachypodium distachyon] &gt;gi|944087565|gb|KQK22917.1| hypothetical protein BRADI_1g70067 [Brachypodium distachyon]	gi|333036840|gb|HM582429.1|/5e-17/Agrostis stolonifera microsatellite AsNJGA1753 sequence	sp|Q10Q26|Y3123_ORYSJ/2e-11/B3 domain-containing protein Os03g0212300 OS=Oryza sativa subsp. japonica GN=Os03g0212300 PE=2 SV=1	NA	NA	SM01019/9.2E-6/B3 DNA binding domain	NA
CL783.Contig11_All	460	-	-	-	-	-	-	-	-	-	-	-	-	-	-	-	-	-	-	-	-	-	-	-	-	4.76	0	-4.14028	0.00890028	0.0412275	Down	1.37	0	-2.61002	0.112495	0.316475	*	gi|326529825|dbj|BAK08192.1|/2.86689e-34/predicted protein [Hordeum vulgare subsp. vulgare]	gi|241985723|dbj|AK332984.1|/3e-29/Triticum aestivum cDNA, clone: WT005_F20, cultivar: Chinese Spring	sp|Q10Q26|Y3123_ORYSJ/1e-27/B3 domain-containing protein Os03g0212300 OS=Oryza sativa subsp. japonica GN=Os03g0212300 PE=2 SV=1	NA	NA	PS50863/13.352/B3 DNA-binding domain profile.	NA
Unigene76326_All	228	0.35	0	-0.60269	0.638694	0.806734	*	-	-	-	-	-	-	-	-	-	-	-	-	-	-	-	-	-	-	0.35	0	-0.71789	0.607033	0.768218	*	0.69	0	-1.13243	0.456366	0.723168	*	gi|475519809|gb|EMT06404.1|/6.38728e-26/B3 domain-containing protein [Aegilops tauschii]	gi|669026884|emb|HG670306.1|/7e-13/Triticum aestivum chromosome 3B, genomic scaffold, cultivar Chinese Spring	sp|Q6Z0D9|Y8347_ORYSJ/6e-23/B3 domain-containing protein Os08g0324300 OS=Oryza sativa subsp. japonica GN=Os08g0324300 PE=2 SV=1	NA	NA	PS50863/11.237/B3 DNA-binding domain profile.	NA
CL2605.Contig1_All	2163	27.43	2.8	-2.52067	0.000856246	0.00558669	Down	21.54	4.12	-2.38457	0.000858588	0.00550815	Down	13.77	10.54	-0.323783	0.641117	0.796523	*	18.72	20.92	-0.507394	0.446361	0.68095	*	30.96	10.74	-1.5121	0.0272532	0.100312	*	27.42	11.54	-1.23033	0.0845249	0.259238	*	gi|326488105|dbj|BAJ89891.1|/0/predicted protein, partial [Hordeum vulgare subsp. vulgare]	gi|960458293|ref|XM_003562399.3|/0.0/PREDICTED: Brachypodium distachyon B3 domain-containing protein Os07g0679700-like (LOC100828664), mRNA	sp|Q6Z3U3|Y7797_ORYSJ/0.0/B3 domain-containing protein Os07g0679700 OS=Oryza sativa subsp. japonica GN=Os07g0679700 PE=2 SV=1	mus:103980152/3e-13/AP2/ERF and B3 domain-containing transcription factor RAV1-like; K09287 RAV-like factor	NA	PF02362/1.2E-16/B3 DNA binding domain	biological_process:GO:0006355//regulation of transcription, DNA-templated;cellular_component:GO:0005634//nucleus;molecular_function:GO:0003677//DNA binding;GO:0008270//zinc ion binding;
CL8604.Contig3_All	2046	5.62	4.05	0.0644461	0.941951	0.972482	*	6.66	2.81	-1.25242	0.222633	0.447793	*	14.18	2.79	-1.94076	0.0545591	0.178003	*	30.17	1.19	-4.9736	4.72895e-08	1.17198e-06	Down	25.17	9.27	-1.42398	0.0170864	0.0693987	*	14.58	11.69	-0.330306	0.637508	0.806811	*	gi|960466675|ref|XP_014754264.1|/0/PREDICTED: B3 domain-containing protein Os01g0234100-like [Brachypodium distachyon] &gt;gi|944067975|gb|KQK03459.1| hypothetical protein BRADI_2g07980 [Brachypodium distachyon]	gi|960466674|ref|XM_014898778.1|/0.0/PREDICTED: Brachypodium distachyon B3 domain-containing protein Os01g0234100-like (LOC100842118), mRNA	sp|Q0JP99|Y1341_ORYSJ/3e-162/B3 domain-containing protein Os01g0234100 OS=Oryza sativa subsp. japonica GN=Os01g0234100 PE=2 SV=1	NA	NA	SM01019/6.0E-21/B3 DNA binding domain	biological_process:GO:0006355//regulation of transcription, DNA-templated;cellular_component:GO:0005634//nucleus;molecular_function:GO:0003677//DNA binding;
CL20927.Contig13_All	3799	31.35	20.91	0.110164	0.920086	0.962998	*	0	11.21	3.80385	0.0194392	0.0725109	*	13.83	13.82	-0.158521	0.906989	0.959999	*	0	50.88	6.85256	8.98449e-07	1.57144e-05	Up	17	0	-5.1332	0.000952734	0.00647497	Down	0	2.77	3.11803	0.0562987	0.194531	*	gi|721696334|ref|XP_010240699.1|/1.4082e-48/PREDICTED: B3 domain-containing protein Os01g0234100-like [Brachypodium distachyon]	gi|960490852|ref|XM_003579529.3|/5e-11/PREDICTED: Brachypodium distachyon protein DETOXIFICATION 16-like (LOC100824345), mRNA	sp|Q0JP99|Y1341_ORYSJ/4e-35/B3 domain-containing protein Os01g0234100 OS=Oryza sativa subsp. japonica GN=Os01g0234100 PE=2 SV=1	zma:103650711/7e-07/SR45_1; serine/arginine-rich splicing factor SR45-like; K14325 RNA-binding protein with serine-rich domain 1	NA	PF02362/3.5E-14/B3 DNA binding domain	NA
CL13914.Contig3_All	903	-	-	-	-	-	-	0.74	0	-1.03376	0.489762	0.709907	*	-	-	-	-	-	-	0.66	0.36	-0.542765	0.762512	0.867644	*	15.35	0.68	-3.95324	0.000265957	0.00220315	Down	8.11	0.36	-3.66234	0.0038559	0.0237906	Down	gi|475558785|gb|EMT13166.1|/1.35437e-46/B3 domain-containing protein [Aegilops tauschii]	gi|960454322|ref|XM_014896482.1|/3e-06/PREDICTED: Brachypodium distachyon B3 domain-containing protein Os06g0112300-like (LOC104582266), mRNA	sp|Q9LHY9|Y6112_ORYSJ/1e-35/B3 domain-containing protein Os06g0112300 OS=Oryza sativa subsp. japonica GN=Os06g0112300 PE=2 SV=1	NA	NA	PS50863/10.475/B3 DNA-binding domain profile.	NA
CL17474.Contig2_All	1421	0.41	0	-0.528416	0.666672	0.806734	*	-	-	-	-	-	-	1.72	0	-2.96556	0.0863124	0.248947	*	0.33	0	-0.827233	0.584394	0.763219	*	24.19	8.2	-1.49881	0.0379901	0.129838	*	13.28	5.86	-1.10902	0.21503	0.48309	*	gi|669029550|emb|CDM83789.1|/1.15948e-134/unnamed protein product [Triticum aestivum]	gi|960466948|ref|XM_014898829.1|/0.0/PREDICTED: Brachypodium distachyon B3 domain-containing protein LFL1-like (LOC104583323), mRNA	sp|A4LBC0|LFL1_ORYSJ/1e-122/B3 domain-containing protein LFL1 OS=Oryza sativa subsp. japonica GN=LFL1 PE=2 SV=1	rcu:8262764/2e-13/RcABI3; B3 domain-containing transcription factor ABI3; K01653 acetolactate synthase I/III small subunit [EC:2.2.1.6]	Rv3876/7e-07/---	SM01019/9.3E-13/B3 DNA binding domain	biological_process:GO:0006355//regulation of transcription, DNA-templated;GO:0048573//photoperiodism, flowering;cellular_component:GO:0005634//nucleus;molecular_function:GO:0003700//transcription factor activity, sequence-specific DNA binding;GO:0044212//transcription regulatory region DNA binding;
CL1620.Contig28_All	2242	0.41	140.3	8.01726	8.86297e-17	1.15876e-14	Up	0	241.37	9.03842	9.74374e-15	8.36995e-13	Up	0	127.23	8.23798	2.62252e-10	1.53016e-08	Up	0.33	127.17	6.96636	5.63541e-11	2.70363e-09	Up	23.51	73.76	1.46689	0.140626	0.337426	*	11.69	93	2.92241	1.52396e-05	0.000220431	Up	gi|475608328|gb|EMT26998.1|/2.71068e-102/B3 domain-containing protein [Aegilops tauschii]	gi|241988284|dbj|AK335542.1|/1e-16/Triticum aestivum cDNA, clone: WT013_C18, cultivar: Chinese Spring	sp|Q851W5|Y3204_ORYSJ/5e-39/B3 domain-containing protein Os03g0620400 OS=Oryza sativa subsp. japonica GN=Os03g0620400 PE=2 SV=1	smo:SELMODRAFT_71153/7e-06/hypothetical protein; K09287 RAV-like factor	NA	PTHR31391/4.2E-18/--	NA
CL6942.Contig2_All	2213	95.29	0.62	-6.01777	2.11048e-11	1.10455e-09	Down	42.39	0.33	-5.91996	4.71037e-08	1.05089e-06	Down	55.95	0.39	-6.39251	2.49897e-09	1.12245e-07	Down	53.08	0.82	-6.2772	6.82154e-11	3.21669e-09	Down	67.95	0	-7.52891	7.11988e-09	2.43731e-07	Down	46.67	0	-6.95237	6.96182e-08	2.08221e-06	Down	gi|357111530|ref|XP_003557565.1|/1.2305e-06/PREDICTED: uncharacterized protein LOC100834043 [Brachypodium distachyon] &gt;gi|721620282|ref|XP_010228360.1| PREDICTED: uncharacterized protein LOC100834043 [Brachypodium distachyon] &gt;gi|944085451|gb|KQK20803.1| hypothetical protein BRADI_1g56850 [Brachypodium distachyon] &gt;gi|944085452|gb|KQK20804.1| hypothetical protein BRADI_1g56850 [Brachypod…	NA	NA	NA	NA	NA	NA

## Sheet: Sheet1
ID	length	log2FoldChange(USR/USS)	log2FoldChange(TSR/TSS)	log2FoldChange(UTR/UTS)	log2FoldChange(TTR/TTS)	log2FoldChange(UFR/UFS)	log2FoldChange(TFR/TFS)
CL18402.Contig2_All	1556	0.71149	0	0	0	5.0697	4.55668
Unigene38378_All	798	4.13953	5.60796	3.42253	3.59241	2.98871	3.03908
CL18402.Contig3_All	1474	0	0	0	-0.8	4.7696	3.10156
CL12188.Contig2_All	4196	5.26759	6.08246	7.4909	5.42258	5.77226	4.04356
CL5500.Contig3_All	294	0	0	0	-0.94638	-0.71789	2.64948
Unigene13022_All	1367	4.93494	6.57952	5.22737	5.98601	5.75417	5.08982
Unigene29692_All	1509	4.2826	6.25081	7.04901	5.92582	5.09387	4.1946
CL12188.Contig7_All	1582	5.84374	5.30401	8.06999	6.16982	7.7585	4.06694
CL20927.Contig13_All	3799	0.110164	3.80385	-0.15852	6.85255	-5.1332	3.11803
