# Supplementary material for: Transcriptomics analysis of the flowering regulatory genes involved in the herbicide resistance of Asia minor bluegrass (Polypogon fugax)
Source: BMC Genomics. 2017 Dec 6;18:953. doi: 10.1186/s12864-017-4324-z (PMC5719899; doi:10.1186/s12864-017-4324-z)
Supplement: Supplementary file 3 — Summary of sequencing reads after filtering. Table S3. Quality metrics of unigenes. Table S4. Summary of functional annotation result. Table S5. All-unigenes with a COG classification. Table S6. All-unigenes categorized by GO terns. Table S7. Unigenes mapped onto KEGG pathways. Table S8. TF prediction results. Table S9. MYB family. Table S10. MYB-related family. Table S11. MADS-box family. Table S12. NAC family. Table S13. mTERF family. Table S14. ABI3VP1 family. Table S15. AP2-EREBP family. Table S16. bHLH family. Table S17. GRAS family. (ZIP 3364 kb) [file 12864_2017_4324_MOESM3_ESM.zip › Supplemental Table S15.xls]

## Sheet: AP2-EREBP-453
”ID	length	USS-Expression	USR-Expression	log2FoldChange(USR/USS)	Pvalue	Padj	Up/Down-Regulation	TSS-Expression	TSR-Expression	log2FoldChange(TSR/TSS)	Pvalue	Padj	Up/Down-Regulation	UTS-Expression	UTR-Expression	log2FoldChange(UTR/UTS)	Pvalue	Padj	Up/Down-Regulation	TTS-Expression	TTR-Expression	log2FoldChange(TTR/TTS)	Pvalue	Padj	Up/Down-Regulation	UFS-Expression	UFR-Expression	log2FoldChange(UFR/UFS)	Pvalue	Padj	Up/Down-Regulation	TFS-Expression	TFR-Expression	log2FoldChange(TFR/TFS)	Pvalue	Padj	Up/Down-Regulation		Nr	Nt	Swissprot	KEGG	COG	Interpro	GO
CL9765.Contig5_All	1208	1.96	0.31	-1.17816	0.467766	0.713132	*	-	-	-	-	-	-	2.48	1.24	-0.506348	0.732357	0.861376	*	3.47	4.48	-0.13091	0.908122	0.95382	*	51.04	75.46	0.51813	0.392674	0.642378	*	91.19	99.64	0.0571148	0.951761	0.988105	*	gi|169635838|dbj|BAG12386.1|/2.15205e-115/putative ethylene-responsive transcription factor [Hordeum vulgare subsp. vulgare] &gt;gi|326499169|dbj|BAK06075.1| predicted protein [Hordeum vulgare subsp. vulgare]	gi|960452191|ref|XM_003563614.3|/0.0/PREDICTED: Brachypodium distachyon ethylene-responsive transcription factor WIN1-like (LOC100840291), mRNA	sp|Q9XI33|WIN1_ARATH/7e-68/Ethylene-responsive transcription factor WIN1 OS=Arabidopsis thaliana GN=WIN1 PE=2 SV=1	thj:104815435/1e-20/ethylene-responsive transcription factor 3-like; K09286 EREBP-like factor	NA	PR00367/2.0E-10/Ethylene responsive element binding protein signature	biological_process:GO:0006355//regulation of transcription, DNA-templated;cellular_component:GO:0005634//nucleus;GO:0005739//mitochondrion;molecular_function:GO:0003677//DNA binding;GO:0003700//transcription factor activity, sequence-specific DNA binding;
CL14148.Contig3_All	1760	81.41	45.34	-0.256701	0.433807	0.679473	*	81.41	68.4	-0.396266	0.234778	0.463915	*	155.36	123.8	-0.209069	0.58619	0.79401	*	136.09	220.02	0.0190189	0.970548	0.9827	*	316.83	270.56	-0.283368	0.274816	0.52496	*	272.84	307.77	0.173248	0.67115	0.830013	*	gi|399658394|gb|AFP49824.1|/5.55181e-177/ethylene responsive transcription factor 5a [Triticum aestivum]	gi|960488953|ref|XM_003578114.3|/0.0/PREDICTED: Brachypodium distachyon ethylene-responsive transcription factor 1-like (LOC100825554), mRNA	sp|Q6K7E6|ERF1_ORYSJ/5e-61/Ethylene-responsive transcription factor 1 OS=Oryza sativa subsp. japonica GN=EREBP1 PE=1 SV=1	bdi:100825554/6e-165/ethylene-responsive transcription factor 1-like; K09286 EREBP-like factor	NA	PR00367/2.8E-11/Ethylene responsive element binding protein signature	biological_process:GO:0006355//regulation of transcription, DNA-templated;cellular_component:GO:0005634//nucleus;molecular_function:GO:0003677//DNA binding;GO:0003700//transcription factor activity, sequence-specific DNA binding;
CL1712.Contig2_All	2316	31.86	451.25	4.42034	8.95801e-43	1.29027e-39	Up	11.59	832.83	5.85765	2.05145e-32	1.32906e-29	Up	13.71	385.46	4.46391	1.30962e-10	8.25341e-09	Up	4	440	5.71639	2.49189e-15	2.59721e-13	Up	1.67	68.9	4.77532	1.13719e-06	2.03098e-05	Up	0.69	54.84	5.50847	4.20821e-07	9.94344e-06	Up	gi|326530916|dbj|BAK01256.1|/0/predicted protein [Hordeum vulgare subsp. vulgare]	gi|960470891|ref|XM_014899606.1|/0.0/PREDICTED: Brachypodium distachyon floral homeotic protein APETALA 2 (LOC100828894), transcript variant X2, mRNA	sp|Q9SK03|RAP27_ARATH/7e-95/Ethylene-responsive transcription factor RAP2-7 OS=Arabidopsis thaliana GN=RAP2-7 PE=2 SV=2	bdi:100828894/0.0/floral homeotic protein APETALA 2; K09284 AP2-like factor, euAP2 lineage	DR2133/3e-06/---	PF00847/2.0E-14/AP2 domain	biological_process:GO:0006355//regulation of transcription, DNA-templated;GO:0007275//multicellular organism development;cellular_component:GO:0005634//nucleus;molecular_function:GO:0003677//DNA binding;GO:0003700//transcription factor activity, sequence-specific DNA binding;
CL20734.Contig2_All	2035	7.26	1.9	-1.22892	0.238373	0.476221	*	14.26	33.72	1.08085	0.223301	0.448854	*	183.55	1484.33	3.08419	0.00141404	0.00969362	Up	1079.41	268.66	-2.16698	0.0603909	0.18142	*	201.04	487.59	1.12403	0.22905	0.462462	*	12.49	333.98	4.2333	0.000431214	0.00380384	Up	gi|326498421|dbj|BAJ98638.1|/0/predicted protein [Hordeum vulgare subsp. vulgare]	gi|960474192|ref|XM_003569906.3|/1e-171/PREDICTED: Brachypodium distachyon ethylene-responsive transcription factor ERF054 (LOC100827069), mRNA	sp|Q9M0J3|ERF54_ARATH/2e-38/Ethylene-responsive transcription factor ERF054 OS=Arabidopsis thaliana GN=ERF054 PE=2 SV=1	bna:106378338/4e-38/ethylene-responsive transcription factor ERF054-like; K09286 EREBP-like factor	DR2145/2e-06/---	PTHR31657:SF3/5.7E-135/--	biological_process:GO:0006355//regulation of transcription, DNA-templated;cellular_component:GO:0005634//nucleus;molecular_function:GO:0003677//DNA binding;GO:0003700//transcription factor activity, sequence-specific DNA binding;
Unigene31164_All	1529	4.19	1.17	-0.632668	0.699568	0.828795	*	2	0	-2.65692	0.110805	0.275561	*	1.61	0	-2.1006	0.232856	0.488122	*	-	-	-	-	-	-	-	-	-	-	-	-	0.69	0	-1.13243	0.456366	0.723168	*	gi|475576816|gb|EMT17653.1|/1.08687e-109/Ethylene-responsive transcription factor 1 [Aegilops tauschii]	gi|241987421|dbj|AK334678.1|/1e-135/Triticum aestivum cDNA, clone: WT010_K21, cultivar: Chinese Spring	sp|Q6K7E6|ERF1_ORYSJ/3e-38/Ethylene-responsive transcription factor 1 OS=Oryza sativa subsp. japonica GN=EREBP1 PE=1 SV=1	sita:101773791/8e-83/ethylene-responsive transcription factor RAP2-3-like; K09286 EREBP-like factor	NA	PTHR31190/1.8E-68/--	biological_process:GO:0006351//transcription, DNA-templated;
Unigene15168_All	482	1.96	0	-2.25937	0.174531	0.388526	*	0.29	0	-0.709624	0.598976	0.777901	*	0.74	0	-1.14624	0.480058	0.728917	*	1.27	0	-2.73126	0.12675	0.307859	*	0.67	2.41	1.33278	0.365939	0.613925	*	4.38	2.11	-0.889903	0.526423	0.779663	*	gi|357134079|ref|XP_003568646.1|/4.82415e-59/PREDICTED: ethylene-responsive transcription factor ABI4-like [Brachypodium distachyon] &gt;gi|944071308|gb|KQK06792.1| hypothetical protein BRADI_2g29010 [Brachypodium distachyon]	gi|514757738|ref|XM_004963802.1|/2e-79/PREDICTED: Setaria italica ethylene-responsive transcription factor ABI4 (LOC101763096), mRNA	sp|C7J2Z1|ABI4_ORYSJ/2e-55/Ethylene-responsive transcription factor ABI4 OS=Oryza sativa subsp. japonica GN=ABI4 PE=3 SV=1	bdi:100842546/1e-59/ethylene-responsive transcription factor ABI4-like; K09286 EREBP-like factor	DR0479/2e-06/---	PTHR31241:SF3/9.2E-52/--	biological_process:GO:0048316//seed development;GO:0009738//abscisic acid-activated signaling pathway;GO:0006355//regulation of transcription, DNA-templated;cellular_component:GO:0005634//nucleus;molecular_function:GO:0003677//DNA binding;GO:0003700//transcription factor activity, sequence-specific DNA binding;
CL7135.Contig2_All	1056	5.02	0.62	-1.93144	0.175623	0.390304	*	47.53	1.08	-4.66314	4.83564e-05	0.000467294	Down	84.97	1159.79	3.6259	0.00145016	0.00989547	Up	3233.62	282.73	-3.55343	0.00181408	0.0110673	Down	182.95	207.08	0.126569	0.906258	0.955205	*	9.5	242.69	3.99133	0.00235618	0.0158613	Up	gi|357148089|ref|XP_003574623.1|/1.49103e-106/PREDICTED: ethylene-responsive transcription factor ERF109-like [Brachypodium distachyon] &gt;gi|944063039|gb|KQJ98629.1| hypothetical protein BRADI_3g38140 [Brachypodium distachyon]	gi|242387751|emb|FP094609.1|/9e-90/Phyllostachys edulis cDNA clone: bphylf047i05, full insert sequence	sp|Q9SZ06|EF109_ARATH/1e-41/Ethylene-responsive transcription factor ERF109 OS=Arabidopsis thaliana GN=ERF109 PE=1 SV=1	gmx:100779626/4e-28/ethylene-responsive transcription factor RAP2-3-like; K09286 EREBP-like factor	NA	PTHR31190:SF5/9.9E-44/--	biological_process:GO:0006351//transcription, DNA-templated;
CL10768.Contig2_All	1631	0.38	1.18	1.37936	0.396981	0.652564	*	8.01	7.44	-0.256969	0.798676	0.88915	*	9.72	35.58	1.89876	0.00589801	0.0312894	Up	51.83	4.23	-3.93958	1.88608e-05	0.000224983	Down	7.4	51.17	2.55029	0.00169605	0.0105182	Up	20.21	88.92	2.01204	0.106962	0.306831	*	gi|326524141|dbj|BAJ97081.1|/4.93771e-140/predicted protein [Hordeum vulgare subsp. vulgare]	gi|300681466|emb|FN564430.1|/1e-123/Triticum aestivum chromosome 3B-specific BAC library, contig ctg0464b	sp|Q9FGF8|ABR1_ARATH/4e-35/Ethylene-responsive transcription factor ABR1 OS=Arabidopsis thaliana GN=ABR1 PE=2 SV=1	ath:AT1G43160/2e-26/RAP2.6; ethylene-responsive transcription factor RAP2-6; K09286 EREBP-like factor	DR2417m/3e-07/---	PS51032/25.673/AP2/ERF domain profile.	biological_process:GO:0006351//transcription, DNA-templated;
CL3840.Contig10_All	2330	12.64	0	-4.95217	0.000611608	0.00420198	Down	9.9	0	-5.16452	0.000325532	0.00241364	Down	18.07	0.39	-4.66664	0.000193525	0.00185149	Down	6.84	0	-5.21352	0.000717678	0.00506904	Down	27.21	0.35	-5.39951	1.58008e-06	2.69774e-05	Down	23.16	0	-6.15005	4.14037e-06	7.20227e-05	Down	gi|475601744|gb|EMT24923.1|/1.55485e-108/Ethylene-responsive transcription factor ERF118 [Aegilops tauschii]	gi|960482757|ref|XM_010239748.2|/2e-68/PREDICTED: Brachypodium distachyon ethylene-responsive transcription factor ERF118 (LOC100830240), transcript variant X2, mRNA	sp|Q9CA27|EF118_ARATH/3e-21/Ethylene-responsive transcription factor ERF118 OS=Arabidopsis thaliana GN=ERF118 PE=2 SV=1	fve:101291611/3e-16/pathogenesis-related genes transcriptional activator PTI6-like; K13434 pathogenesis-related genes transcriptional activator PTI6	NA	PS51032/17.003/AP2/ERF domain profile.	biological_process:GO:0006351//transcription, DNA-templated;
CL20229.Contig14_All	2066	8.86	0	-4.52014	0.00245734	0.0135558	Down	7.64	0	-4.6763	0.00164916	0.00955254	Down	16.35	0	-5.63956	0.000164386	0.00161362	Down	2.95	0	-4.16594	0.0119538	0.051733	*	21.23	0	-6.17971	7.80209e-06	0.00010656	Down	25.59	0.35	-5.26826	1.49694e-06	3.00534e-05	Down	gi|471434654|dbj|BAN05567.1|/0/TaAP2-D [Aegilops tauschii] &gt;gi|471434656|dbj|BAN05568.1| TaAP2-D [Aegilops tauschii] &gt;gi|471434658|dbj|BAN05569.1| TaAP2-D [Aegilops tauschii]	gi|241983258|dbj|AK331198.1|/0.0/Triticum aestivum cDNA, clone: SET6_M01, cultivar: Chinese Spring	sp|P47927|AP2_ARATH/3e-107/Floral homeotic protein APETALA 2 OS=Arabidopsis thaliana GN=AP2 PE=1 SV=1	bdi:100834763/0.0/AP2-like ethylene-responsive transcription factor TOE3; K09284 AP2-like factor, euAP2 lineage	Cgl1939/1e-06/---	PS51032/17.701/AP2/ERF domain profile.	biological_process:GO:0006355//regulation of transcription, DNA-templated;GO:0007275//multicellular organism development;cellular_component:GO:0005634//nucleus;molecular_function:GO:0003677//DNA binding;GO:0003700//transcription factor activity, sequence-specific DNA binding;
Unigene58629_All	799	4.24	0	-3.54012	0.0249987	0.0904985	*	6.12	0	-4.47747	0.00285983	0.0151502	Down	4.18	0.31	-2.7507	0.0495212	0.165241	*	3.83	0	-4.55321	0.00475429	0.0245285	Down	3.71	0.35	-2.72924	0.0464103	0.151229	*	3.79	0.36	-2.52018	0.079096	0.247584	*	gi|409894812|gb|AFV46162.1|/1.16345e-64/spelt factor protein [Triticum monococcum subsp. sinskajae] &gt;gi|409894816|gb|AFV46164.1| spelt factor protein [Triticum monococcum]	gi|52854305|gb|AY645945.1|/5e-94/Triticum aestivum floral homeotic protein (Q) mRNA, complete cds	sp|Q9SK03|RAP27_ARATH/2e-28/Ethylene-responsive transcription factor RAP2-7 OS=Arabidopsis thaliana GN=RAP2-7 PE=2 SV=2	zma:541684/5e-55/ids1, GRMZM5G862109; indeterminate spikelet 1; K09284 AP2-like factor, euAP2 lineage	Cgl1939/5e-07/---	PS51032/8.623/AP2/ERF domain profile.	biological_process:GO:0006355//regulation of transcription, DNA-templated;GO:0007275//multicellular organism development;cellular_component:GO:0005634//nucleus;molecular_function:GO:0003677//DNA binding;GO:0003700//transcription factor activity, sequence-specific DNA binding;
CL101.Contig3_All	1987	141.31	62.61	-0.567643	0.123607	0.305268	*	73.31	44.41	-0.857401	0.0269969	0.09408	*	49.19	73.56	0.474966	0.412638	0.679471	*	40.24	76.92	0.204507	0.704006	0.827916	*	53.6	52.39	-0.0775336	0.842471	0.918437	*	36.4	64.35	0.844046	0.0380241	0.145247	*	gi|357132820|ref|XP_003568026.1|/4.83259e-140/PREDICTED: dehydration-responsive element-binding protein 2D-like [Brachypodium distachyon] &gt;gi|944067051|gb|KQK02535.1| hypothetical protein BRADI_2g02100 [Brachypodium distachyon]	gi|669026884|emb|HG670306.1|/1e-100/Triticum aestivum chromosome 3B, genomic scaffold, cultivar Chinese Spring	sp|Q9SUQ2|CRF2_ARATH/1e-21/Ethylene-responsive transcription factor CRF2 OS=Arabidopsis thaliana GN=CRF2 PE=1 SV=1	mus:103986208/4e-18/pathogenesis-related genes transcriptional activator PTI6-like; K13434 pathogenesis-related genes transcriptional activator PTI6	XF1267/3e-06/---	PR00367/1.8E-7/Ethylene responsive element binding protein signature	biological_process:GO:0006355//regulation of transcription, DNA-templated;cellular_component:GO:0005634//nucleus;molecular_function:GO:0003677//DNA binding;GO:0003700//transcription factor activity, sequence-specific DNA binding;
CL2930.Contig9_All	1625	35.29	21.27	-0.130068	0.764646	0.87107	*	30.9	22.43	-0.510554	0.32447	0.571029	*	27.62	7.28	-1.85399	0.00186294	0.0121769	Down	13.56	21.11	-0.158939	0.764388	0.868883	*	22.88	14.49	-0.707379	0.219238	0.453124	*	23.92	20.09	-0.314143	0.669196	0.828613	*	gi|409894812|gb|AFV46162.1|/0/spelt factor protein [Triticum monococcum subsp. sinskajae] &gt;gi|409894816|gb|AFV46164.1| spelt factor protein [Triticum monococcum]	gi|960450193|ref|XM_003559195.3|/0.0/PREDICTED: Brachypodium distachyon floral homeotic protein APETALA 2-like (LOC100839861), mRNA	sp|P47927|AP2_ARATH/1e-85/Floral homeotic protein APETALA 2 OS=Arabidopsis thaliana GN=AP2 PE=1 SV=1	bdi:100839861/6e-172/floral homeotic protein APETALA 2-like; K09284 AP2-like factor, euAP2 lineage	slr0744/4e-06/---	SM00380/2.3E-33/DNA-binding domain in plant proteins such as APETALA2 and EREBPs	biological_process:GO:0006355//regulation of transcription, DNA-templated;GO:0007275//multicellular organism development;cellular_component:GO:0005634//nucleus;molecular_function:GO:0003677//DNA binding;GO:0003700//transcription factor activity, sequence-specific DNA binding;
CL5812.Contig9_All	1105	-	-	-	-	-	-	1.33	1.06	-0.362481	0.810963	0.895561	*	5.2	42.27	2.8744	0.0173049	0.073773	*	61.75	8.02	-3.09907	0.0027669	0.0157335	Down	5.48	20.78	1.58721	0.207412	0.439094	*	0.33	53.21	5.30977	0.000191706	0.00192315	Up	gi|326499063|dbj|BAK06022.1|/1.1523e-88/predicted protein [Hordeum vulgare subsp. vulgare]	gi|241987195|dbj|AK334452.1|/3e-68/Triticum aestivum cDNA, clone: WT009_P08, cultivar: Chinese Spring	sp|Q9SZ06|EF109_ARATH/2e-28/Ethylene-responsive transcription factor ERF109 OS=Arabidopsis thaliana GN=ERF109 PE=1 SV=1	mus:103976117/5e-22/ethylene-responsive transcription factor 1-like; K09286 EREBP-like factor	NA	SM00380/1.4E-33/DNA-binding domain in plant proteins such as APETALA2 and EREBPs	NA
CL4420.Contig16_All	1927	421.37	255.13	-0.045456	0.919666	0.962998	*	501.45	613.87	0.222362	0.495143	0.71516	*	831.96	1553.64	1.05374	0.114872	0.305941	*	1705.25	1807.87	-0.629533	0.302694	0.544231	*	1077.45	1001.51	-0.186522	0.814798	0.902199	*	856.17	722.58	-0.0857448	0.899967	0.957255	*	gi|326502452|dbj|BAJ95289.1|/2.32354e-107/predicted protein [Hordeum vulgare subsp. vulgare]	gi|242383987|emb|FP097786.1|/3e-72/Phyllostachys edulis cDNA clone: bphylf031b23, full insert sequence	sp|Q9SSA8|RA212_ARATH/3e-32/Ethylene-responsive transcription factor RAP2-12 OS=Arabidopsis thaliana GN=RAP2-12 PE=1 SV=1	dosa:Os03t0183000-01/7e-44/Os03g0183000, ERF62, ETHYLENE_RESPONSE_FACTOR_62; Similar to AP2 domain containing protein RAP2.6 (Fragment).; K09286 EREBP-like factor	Rv3876/1e-07/---	PTHR31190/7.0E-67/--	biological_process:GO:0006355//regulation of transcription, DNA-templated;cellular_component:GO:0005634//nucleus;molecular_function:GO:0003700//transcription factor activity, sequence-specific DNA binding;
CL1712.Contig13_All	2416	283.74	176.67	-0.0602167	0.840336	0.92106	*	130.72	229.12	0.643166	0.110914	0.275578	*	173.67	114.61	-0.749579	0.257657	0.516428	*	95.03	148.47	-0.282053	0.684919	0.814056	*	30.75	32.54	-0.0164761	0.985591	0.999698	*	22.36	18.57	-0.140006	0.886607	0.949692	*	gi|326530916|dbj|BAK01256.1|/0/predicted protein [Hordeum vulgare subsp. vulgare]	gi|960470890|ref|XM_010233483.2|/0.0/PREDICTED: Brachypodium distachyon floral homeotic protein APETALA 2 (LOC100828894), transcript variant X1, mRNA	sp|P47927|AP2_ARATH/3e-94/Floral homeotic protein APETALA 2 OS=Arabidopsis thaliana GN=AP2 PE=1 SV=1	bdi:100828894/0.0/floral homeotic protein APETALA 2; K09284 AP2-like factor, euAP2 lineage	NA	SM00380/3.3E-32/DNA-binding domain in plant proteins such as APETALA2 and EREBPs	biological_process:GO:0006355//regulation of transcription, DNA-templated;GO:0007275//multicellular organism development;cellular_component:GO:0005634//nucleus;molecular_function:GO:0003677//DNA binding;GO:0003700//transcription factor activity, sequence-specific DNA binding;
CL5786.Contig2_All	1382	8.4	1.2	-1.87794	0.0818348	0.22684	*	5.78	6.24	-0.0964309	0.910779	0.957159	*	18.89	21.62	0.36954	0.541803	0.782407	*	8.72	5.11	-1.3523	0.136267	0.323853	*	6.02	17.01	1.29283	0.149762	0.353703	*	12.54	4.6	-0.995926	0.400302	0.681972	*	gi|514747272|ref|XP_004961326.1|/1.14559e-155/PREDICTED: AP2/ERF and B3 domain-containing protein Os05g0549800 [Setaria italica] &gt;gi|944250215|gb|KQL14478.1| hypothetical protein SETIT_024576mg [Setaria italica]	gi|514747271|ref|XM_004961269.1|/0.0/PREDICTED: Setaria italica AP2/ERF and B3 domain-containing protein Os05g0549800 (LOC101782792), mRNA	sp|Q8RZX9|Y1934_ORYSJ/2e-147/AP2/ERF and B3 domain-containing protein Os01g0693400 OS=Oryza sativa subsp. japonica GN=Os01g0693400 PE=2 SV=1	sita:101782792/2e-156/AP2/ERF and B3 domain-containing protein Os05g0549800; K09287 RAV-like factor	DR2133/9e-09/---	PF00847/1.2E-10/AP2 domain	biological_process:GO:0006355//regulation of transcription, DNA-templated;cellular_component:GO:0005634//nucleus;molecular_function:GO:0003677//DNA binding;GO:0003700//transcription factor activity, sequence-specific DNA binding;
CL5788.Contig13_All	1645	35.83	0.29	-5.29251	1.03864e-06	1.70538e-05	Down	11.46	0	-5.33874	0.000163968	0.00133943	Down	53.88	0.62	-5.529	7.53869e-08	2.22025e-06	Down	198.8	1.19	-7.63745	1.39806e-21	3.48397e-19	Down	93.87	0.35	-7.12909	2.13733e-12	1.76244e-10	Down	30.39	0	-6.48593	7.44928e-07	1.63993e-05	Down	gi|357147737|ref|XP_003574464.1|/1.51552e-112/PREDICTED: ethylene-responsive transcription factor RAP2-13 [Brachypodium distachyon] &gt;gi|944062631|gb|KQJ98221.1| hypothetical protein BRADI_3g35560 [Brachypodium distachyon]	gi|242386145|emb|FP098751.1|/1e-145/Phyllostachys edulis cDNA clone: bphylf046d05, full insert sequence	sp|Q8H1E4|RAP24_ARATH/2e-46/Ethylene-responsive transcription factor RAP2-4 OS=Arabidopsis thaliana GN=RAP2-4 PE=1 SV=1	bdi:100836054/3e-113/ethylene-responsive transcription factor RAP2-13; K09286 EREBP-like factor	Rv3876/3e-08/---	PS51032/23.024/AP2/ERF domain profile.	biological_process:GO:0006355//regulation of transcription, DNA-templated;cellular_component:GO:0005634//nucleus;molecular_function:GO:0003677//DNA binding;GO:0003700//transcription factor activity, sequence-specific DNA binding;
CL10691.Contig3_All	1559	9.74	2.49	-1.31718	0.131333	0.318904	*	8.65	4.4	-0.817085	0.459377	0.697722	*	5.98	17.87	1.36725	0.107648	0.291248	*	14.7	8.86	-1.3029	0.231958	0.463088	*	17.34	33.52	0.872265	0.16422	0.373355	*	25.61	31.81	0.346519	0.694691	0.845412	*	gi|835999699|ref|XP_012702791.1|/7.97991e-116/PREDICTED: AT-rich interactive domain-containing protein 1A-like isoform X3 [Setaria italica] &gt;gi|944232675|gb|KQK97037.1| hypothetical protein SETIT_010289mg [Setaria italica]	gi|960491401|ref|XM_010241512.2|/1e-106/PREDICTED: Brachypodium distachyon ethylene-responsive transcription factor ERF113-like (LOC100842811), mRNA	sp|Q9FH54|EF114_ARATH/6e-36/Ethylene-responsive transcription factor ERF114 OS=Arabidopsis thaliana GN=ERF114 PE=2 SV=1	sita:101773791/4e-25/ethylene-responsive transcription factor RAP2-3-like; K09286 EREBP-like factor	NA	PTHR31190:SF6/1.5E-74/--	NA
Unigene8088_All	1531	0.76	1.24	0.791225	0.624972	0.806734	*	1.47	5.35	0.905091	0.579866	0.777901	*	6.5	10.74	0.58034	0.711679	0.847378	*	1.32	4.84	1.08262	0.502158	0.729335	*	0	8.07	4.31004	0.00704754	0.0340957	Up	0	1.76	1.88476	0.250689	0.526123	*	gi|357136018|ref|XP_003569603.1|/5.91096e-148/PREDICTED: AP2/ERF and B3 domain-containing protein Os01g0693400-like [Brachypodium distachyon] &gt;gi|944073809|gb|KQK09293.1| hypothetical protein BRADI_2g47220 [Brachypodium distachyon]	gi|241986235|dbj|AK333496.1|/1e-145/Triticum aestivum cDNA, clone: WT006_J19, cultivar: Chinese Spring	sp|Q8RZX9|Y1934_ORYSJ/6e-150/AP2/ERF and B3 domain-containing protein Os01g0693400 OS=Oryza sativa subsp. japonica GN=Os01g0693400 PE=2 SV=1	bdi:100824693/1e-148/AP2/ERF and B3 domain-containing protein Os01g0693400-like; K09287 RAV-like factor	NA	PF00847/4.7E-11/AP2 domain	biological_process:GO:0006355//regulation of transcription, DNA-templated;cellular_component:GO:0005634//nucleus;molecular_function:GO:0003677//DNA binding;GO:0003700//transcription factor activity, sequence-specific DNA binding;
CL4333.Contig1_All	453	1.84	0	-2.58098	0.118307	0.296029	*	3.09	0	-3.05032	0.0645371	0.184342	*	3.95	0.31	-2.29549	0.149152	0.364656	*	1.93	0.36	-1.9135	0.248063	0.485711	*	2.01	0	-3.14211	0.0600294	0.182967	*	4.03	0	-3.49296	0.0294668	0.119537	*	gi|674881301|emb|CDY50995.1|/1.4982e-07/BnaA09g56240D [Brassica napus]	NA	sp|Q94ID6|ERF81_ARATH/2e-06/Ethylene-responsive transcription factor 12 OS=Arabidopsis thaliana GN=ERF12 PE=2 SV=1	bna:106416057/2e-07/serine/arginine-rich splicing factor SR45-like; K14325 RNA-binding protein with serine-rich domain 1	NA	PS51032/11.324/AP2/ERF domain profile.	NA
CL555.Contig7_All	2075	20.09	0.58	-3.86748	0.000372663	0.00276732	Down	13.59	3.54	-1.98165	0.019099	0.0714698	*	21.56	1.56	-3.03036	0.00877021	0.0431039	Down	6.29	1.96	-1.91925	0.157604	0.358527	*	16.55	2.1	-2.85927	0.000790792	0.00553221	Down	19.52	3.64	-2.2174	0.00214919	0.0147014	Down	gi|721669382|ref|XP_010236272.1|/1.58274e-32/PREDICTED: ethylene-responsive transcription factor ABI4-like [Brachypodium distachyon] &gt;gi|944057815|gb|KQJ93405.1| hypothetical protein BRADI_3g04375 [Brachypodium distachyon]	gi|721627677|ref|XM_010231275.1|/3e-14/PREDICTED: Brachypodium distachyon AP2-like ethylene-responsive transcription factor AIL5 (LOC104582019), mRNA	sp|P47927|AP2_ARATH/4e-16/Floral homeotic protein APETALA 2 OS=Arabidopsis thaliana GN=AP2 PE=1 SV=1	mus:103998690/2e-16/AP2-like ethylene-responsive transcription factor TOE3 isoform X1; K09284 AP2-like factor, euAP2 lineage	NA	PTHR31677:SF1/2.4E-27/--	NA
CL16019.Contig6_All	1599	4.65	3.78	0.267458	0.79273	0.890613	*	2.38	11.08	1.76365	0.131944	0.312159	*	1.93	6.18	0.706244	0.682254	0.826444	*	0.99	6.71	1.78815	0.201096	0.420693	*	4.79	18.44	1.7488	0.0909961	0.248821	*	4.44	29.02	2.55937	0.000226044	0.00221019	Up	gi|357158484|ref|XP_003578142.1|/1.63584e-172/PREDICTED: AP2-like ethylene-responsive transcription factor At1g16060 [Brachypodium distachyon] &gt;gi|944054655|gb|KQJ90293.1| hypothetical protein BRADI_4g30617 [Brachypodium distachyon]	gi|960484402|ref|XM_003578094.3|/0.0/PREDICTED: Brachypodium distachyon AP2-like ethylene-responsive transcription factor At1g16060 (LOC100845338), mRNA	sp|Q94AN4|AP2L1_ARATH/2e-104/AP2-like ethylene-responsive transcription factor At1g16060 OS=Arabidopsis thaliana GN=At1g16060 PE=2 SV=1	bdi:100845338/3e-173/AP2-like ethylene-responsive transcription factor At1g16060; K09285 AP2-like factor, ANT lineage	DR2133/7e-06/---	PF00847/1.1E-13/AP2 domain	biological_process:GO:0006355//regulation of transcription, DNA-templated;GO:0007275//multicellular organism development;cellular_component:GO:0005634//nucleus;GO:0009536//plastid;molecular_function:GO:0003677//DNA binding;GO:0003700//transcription factor activity, sequence-specific DNA binding;
Unigene61863_All	1776	151.16	29.65	-1.63831	0.00137897	0.00834832	Down	274.82	139.54	-1.07648	0.00515545	0.0246767	Down	743.96	467.78	-0.46939	0.561145	0.79401	*	2240.54	550.49	-2.69331	1.69275e-07	3.61863e-06	Down	1133.16	262.89	-2.09717	0.00481179	0.0249202	Down	570.04	180.51	-1.41624	0.0414736	0.154808	*	gi|326502452|dbj|BAJ95289.1|/1.77777e-114/predicted protein [Hordeum vulgare subsp. vulgare]	gi|241985659|dbj|AK332920.1|/1e-96/Triticum aestivum cDNA, clone: WT005_D07, cultivar: Chinese Spring	sp|Q6K7E6|ERF1_ORYSJ/2e-36/Ethylene-responsive transcription factor 1 OS=Oryza sativa subsp. japonica GN=EREBP1 PE=1 SV=1	dosa:Os03t0183000-01/2e-42/Os03g0183000, ERF62, ETHYLENE_RESPONSE_FACTOR_62; Similar to AP2 domain containing protein RAP2.6 (Fragment).; K09286 EREBP-like factor	Rv3876/4e-07/---	PTHR31190:SF5/8.4E-74/--	biological_process:GO:0006355//regulation of transcription, DNA-templated;cellular_component:GO:0005634//nucleus;molecular_function:GO:0003700//transcription factor activity, sequence-specific DNA binding;
CL8313.Contig1_All	1147	5.71	0.66	-2.09992	0.114491	0.28958	*	20.8	14.98	-0.599347	0.528098	0.746242	*	18.12	5.1	-1.84699	0.0290284	0.110312	*	18.33	10.45	-1.49977	0.148076	0.343291	*	9.35	5.9	-0.701386	0.470005	0.701033	*	11.29	2.67	-1.86722	0.0299023	0.12081	*	gi|326533544|dbj|BAK05303.1|/3.97795e-132/predicted protein [Hordeum vulgare subsp. vulgare]	gi|960454214|ref|XM_014896462.1|/1e-140/PREDICTED: Brachypodium distachyon ethylene-responsive transcription factor RAP2-11 (LOC100821055), mRNA	sp|Q6J9S1|RA211_ARATH/1e-39/Ethylene-responsive transcription factor RAP2-11 OS=Arabidopsis thaliana GN=RAP2-11 PE=2 SV=1	bdi:100821055/3e-117/ethylene-responsive transcription factor RAP2-11; K09286 EREBP-like factor	Rv3876/8e-08/---	PTHR31194/8.1E-135/--	biological_process:GO:0006355//regulation of transcription, DNA-templated;cellular_component:GO:0005634//nucleus;molecular_function:GO:0003677//DNA binding;GO:0003700//transcription factor activity, sequence-specific DNA binding;
CL9523.Contig3_All	1456	4.18	0.58	-1.65438	0.223966	0.457432	*	4.36	1.44	-1.45989	0.261755	0.493516	*	1.43	4.81	1.74869	0.151235	0.368642	*	6.84	3.66	-1.54174	0.110244	0.280937	*	15.32	15.81	0.0162067	0.981649	0.999698	*	4.71	15.3	1.60298	0.0743066	0.23796	*	gi|326490824|dbj|BAJ90079.1|/3.55088e-78/predicted protein [Hordeum vulgare subsp. vulgare]	gi|836012210|ref|XM_012848069.1|/8e-20/PREDICTED: Setaria italica ethylene-responsive transcription factor ERF096-like (LOC101761847), mRNA	sp|Q9SUE3|CRF4_ARATH/4e-27/Ethylene-responsive transcription factor CRF4 OS=Arabidopsis thaliana GN=CRF4 PE=1 SV=2	egu:105045095/2e-32/pathogenesis-related genes transcriptional activator PTI6-like; K13434 pathogenesis-related genes transcriptional activator PTI6	DR0479/1e-08/---	PTHR31190/5.0E-42/--	NA
CL5786.Contig5_All	1507	35.02	7	-1.54412	0.0322438	0.110873	*	37.53	9.06	-2.07422	4.86329e-05	0.000469485	Down	18.47	6.1	-1.54545	0.136399	0.342895	*	62.59	3.51	-4.72017	1.15779e-13	9.22121e-12	Down	21.03	1.02	-3.55345	0.00786707	0.0372879	Down	16.11	0.65	-3.97416	0.000129338	0.00137686	Down	gi|669027555|emb|CDM81004.1|/1.68552e-155/unnamed protein product [Triticum aestivum]	gi|669026884|emb|HG670306.1|/0.0/Triticum aestivum chromosome 3B, genomic scaffold, cultivar Chinese Spring	sp|Q9AWS0|Y1410_ORYSJ/2e-136/AP2/ERF and B3 domain-containing protein Os01g0141000 OS=Oryza sativa subsp. japonica GN=Os01g0141000 PE=2 SV=1	sita:101759210/2e-133/AP2/ERF and B3 domain-containing protein Os01g0141000-like; K09287 RAV-like factor	DR2133/3e-06/---	PF00847/1.6E-10/AP2 domain	NA
Unigene21630_All	1429	3.22	0.62	-1.14422	0.450246	0.694921	*	5.31	5.74	0.051512	0.969634	0.993551	*	24.48	31.19	0.392369	0.599278	0.79401	*	3.61	11.79	0.781947	0.410925	0.649834	*	1.67	22.58	3.38467	0.000136758	0.00124829	Up	16.71	3.69	-2.00433	0.0107088	0.0542939	*	gi|326526987|dbj|BAK00882.1|/2.86799e-149/predicted protein [Hordeum vulgare subsp. vulgare]	gi|514747271|ref|XM_004961269.1|/1e-178/PREDICTED: Setaria italica AP2/ERF and B3 domain-containing protein Os05g0549800 (LOC101782792), mRNA	sp|Q8RZX9|Y1934_ORYSJ/3e-151/AP2/ERF and B3 domain-containing protein Os01g0693400 OS=Oryza sativa subsp. japonica GN=Os01g0693400 PE=2 SV=1	dosa:Os01t0693400-01/5e-150/Os01g0693400, APETALA2/ETHYLENE-RESPONSIVE_ELEMENT_BINDING_PROTEIN_127, AP2/EREBP127; Pathogenesis-related transcriptional factor and ERF, DNA-binding domain containing protein.; K09287 RAV-like factor	DR2133/1e-07/---	SM00380/3.9E-26/DNA-binding domain in plant proteins such as APETALA2 and EREBPs	biological_process:GO:0006355//regulation of transcription, DNA-templated;cellular_component:GO:0005634//nucleus;molecular_function:GO:0003677//DNA binding;GO:0003700//transcription factor activity, sequence-specific DNA binding;
CL97.Contig4_All	1300	23.35	26.3	0.816718	0.165845	0.374836	*	61.15	72.47	0.212382	0.726373	0.842585	*	159.22	308.89	1.13529	0.0783558	0.232796	*	674.28	187.4	-2.49299	2.05263e-05	0.000242288	Down	203.45	136.49	-0.630198	0.348363	0.600517	*	92.47	139.13	0.794679	0.390535	0.671314	*	gi|115447669|ref|NP_001047614.1|/3.58044e-111/Os02g0654700 [Oryza sativa Japonica Group] &gt;gi|49388200|dbj|BAD25323.1| putative AP2-related transcription factor [Oryza sativa Japonica Group] &gt;gi|56567585|gb|AAV98702.1| BTH-induced ERF transcriptional factor 3 [Oryza sativa Indica Group] &gt;gi|113537145|dbj|BAF09528.1| Os02g0654700 [Oryza sativa Japonica Group] &gt;gi|215740958|dbj|BAG97453.…	gi|242386047|emb|FP093898.1|/1e-153/Phyllostachys edulis cDNA clone: bphyem121f18, full insert sequence	sp|Q84XB3|ERF1_SOLLC/7e-45/Ethylene-responsive transcription factor 1 OS=Solanum lycopersicum GN=ERF1 PE=2 SV=1	dosa:Os02t0654700-01/6e-112/Os02g0654700, ETHYLENE-RESPONSIVE_ELEMENT-BINDING_FACTOR_91, ERF91; AP2/ERF family protein, Abiotic stress response; K09286 EREBP-like factor	DR2133/3e-07/---	PS51032/24.026/AP2/ERF domain profile.	biological_process:GO:0009620//response to fungus;GO:0006355//regulation of transcription, DNA-templated;cellular_component:GO:0005634//nucleus;molecular_function:GO:0003677//DNA binding;GO:0003700//transcription factor activity, sequence-specific DNA binding;
CL5786.Contig16_All	1556	27.75	18.48	0.136922	0.869892	0.937496	*	33.75	46.46	0.39006	0.372666	0.611852	*	41.99	74.7	0.817675	0.196616	0.436807	*	54.98	38.82	-1.27461	0.0330057	0.114983	*	26.79	27.65	-0.0409168	0.958256	0.990425	*	31.65	82	1.4627	0.181394	0.431299	*	gi|357136018|ref|XP_003569603.1|/2.3578e-168/PREDICTED: AP2/ERF and B3 domain-containing protein Os01g0693400-like [Brachypodium distachyon] &gt;gi|944073809|gb|KQK09293.1| hypothetical protein BRADI_2g47220 [Brachypodium distachyon]	gi|241986235|dbj|AK333496.1|/0.0/Triticum aestivum cDNA, clone: WT006_J19, cultivar: Chinese Spring	sp|Q8RZX9|Y1934_ORYSJ/2e-167/AP2/ERF and B3 domain-containing protein Os01g0693400 OS=Oryza sativa subsp. japonica GN=Os01g0693400 PE=2 SV=1	bdi:100824693/4e-169/AP2/ERF and B3 domain-containing protein Os01g0693400-like; K09287 RAV-like factor	Rv3876/2e-12/---	PF00847/2.9E-9/AP2 domain	biological_process:GO:0006355//regulation of transcription, DNA-templated;cellular_component:GO:0005634//nucleus;molecular_function:GO:0003677//DNA binding;GO:0003700//transcription factor activity, sequence-specific DNA binding;
Unigene56462_All	1112	0.38	0.33	0.0798764	0.959779	0.978759	*	-	-	-	-	-	-	0	0.93	2.1842	0.216398	0.467774	*	1.54	0	-3.3303	0.0547418	0.168631	*	0.69	110.33	3.4903	0.0394402	0.133598	*	69.13	38.57	-0.759423	0.560837	0.789718	*	gi|475591973|gb|EMT21934.1|/1.42005e-102/Dehydration-responsive element-binding protein 2G [Aegilops tauschii]	gi|670366184|ref|XM_008666329.1|/2e-91/PREDICTED: Zea mays dehydration-responsive element-binding protein 2C-like (LOC103643169), mRNA	sp|Q84ZA1|DRE2C_ORYSJ/5e-71/Dehydration-responsive element-binding protein 2C OS=Oryza sativa subsp. japonica GN=DREB2C PE=2 SV=1	sot:102579651/6e-31/DREB1; dehydration-responsive element-binding protein 2A-like; K09286 EREBP-like factor	DRA0210/5e-06/---	PTHR31241/4.4E-61/--	biological_process:GO:0045893//positive regulation of transcription, DNA-templated;cellular_component:GO:0005634//nucleus;molecular_function:GO:0043565//sequence-specific DNA binding;GO:0003700//transcription factor activity, sequence-specific DNA binding;GO:0044212//transcription regulatory region DNA binding;
CL20229.Contig8_All	1738	3.01	0	-3.12845	0.0530296	0.162997	*	3.06	0	-3.57269	0.0245684	0.0873732	*	5.43	0	-4.42221	0.00542275	0.0291979	Down	2.95	0	-4.22784	0.0101747	0.0454855	Down	6.43	0.66	-2.74681	0.0237364	0.0900647	*	10.08	0.35	-3.81631	0.00370809	0.0230457	Down	gi|471434668|dbj|BAN05574.1|/0/TaAP2-D [Aegilops tauschii]	gi|241983258|dbj|AK331198.1|/0.0/Triticum aestivum cDNA, clone: SET6_M01, cultivar: Chinese Spring	sp|P47927|AP2_ARATH/1e-99/Floral homeotic protein APETALA 2 OS=Arabidopsis thaliana GN=AP2 PE=1 SV=1	bdi:100834763/0.0/AP2-like ethylene-responsive transcription factor TOE3; K09284 AP2-like factor, euAP2 lineage	DR2133/3e-09/---	PS51032/17.701/AP2/ERF domain profile.	biological_process:GO:0006351//transcription, DNA-templated;
Unigene13264_All	485	3.48	0.63	-1.349	0.362469	0.621086	*	8.75	0.35	-3.88051	0.00300687	0.015796	Down	0	0.39	0.655622	0.637617	0.79401	*	1.49	0.72	-1.09223	0.516586	0.737767	*	0	1.37	2.41067	0.160448	0.369126	*	0	1.05	1.44021	0.364819	0.644983	*	gi|475576816|gb|EMT17653.1|/1.59907e-41/Ethylene-responsive transcription factor 1 [Aegilops tauschii]	gi|151421259|dbj|AK248243.1|/2e-48/Hordeum vulgare subsp. vulgare cDNA clone: FLbaf2j07, mRNA sequence	sp|Q9LUM4|RAP22_ARATH/4e-29/Ethylene-responsive transcription factor RAP2-2 OS=Arabidopsis thaliana GN=RAP2-2 PE=1 SV=2	sita:101773791/3e-37/ethylene-responsive transcription factor RAP2-3-like; K09286 EREBP-like factor	NA	SM00380/6.0E-11/DNA-binding domain in plant proteins such as APETALA2 and EREBPs	NA
Unigene51476_All	1575	4.48	6.44	0.972284	0.35311	0.609406	*	9.32	5.27	-0.821717	0.349493	0.595372	*	5.44	9.9	0.739725	0.356463	0.621337	*	19.08	22.43	-0.450138	0.563939	0.759235	*	22.25	16.02	-0.488943	0.440759	0.689882	*	15.68	18.6	0.389337	0.6665	0.826612	*	gi|197726109|gb|ACH73204.1|/5.02861e-142/dehydration responsive element binding protein [Leymus chinensis]	gi|197726108|gb|EU999998.1|/1e-135/Leymus chinensis dehydration responsive element binding protein (DREB3a) mRNA, complete cds	sp|Q5W6R4|DRE2B_ORYSJ/7e-91/Dehydration-responsive element-binding protein 2B OS=Oryza sativa subsp. japonica GN=DREB2B PE=2 SV=2	thj:104823180/8e-46/dehydration-responsive element-binding protein 2A-like; K09286 EREBP-like factor	NA	PR00367/8.1E-10/Ethylene responsive element binding protein signature	biological_process:GO:0006351//transcription, DNA-templated;
Unigene59478_All	962	1.96	0	-2.25937	0.174531	0.388526	*	0.37	0	-0.592325	0.641478	0.777901	*	-	-	-	-	-	-	33.67	0	-7.1803	2.19719e-07	4.5693e-06	Down	4.44	0	-4.09697	0.00959859	0.0437834	Down	-	-	-	-	-	-	gi|90969102|gb|ABE02632.1|/1.4181e-69/CBF13 [Hordeum vulgare subsp. vulgare]	gi|117653894|gb|EF028760.1|/1e-73/Triticum aestivum CBFIIIc-D3 mRNA, complete cds	sp|Q0J090|DRE1H_ORYSJ/2e-38/Dehydration-responsive element-binding protein 1H OS=Oryza sativa subsp. japonica GN=DREB1H PE=3 SV=1	sot:102577707/4e-26/CBF3; AP2 domain CBF protein; K09286 EREBP-like factor	NA	PTHR31839/5.4E-23/--	NA
CL5788.Contig19_All	1967	331.71	301.52	0.484739	0.0683392	0.197736	*	362.38	463.21	0.294308	0.289198	0.529198	*	555.72	1205.01	1.30919	0.0251061	0.0985671	*	660.77	893.31	-0.207494	0.716854	0.836409	*	414.97	798.3	0.857108	0.153643	0.360326	*	332.03	909.63	1.57483	0.0279824	0.115127	*	gi|85700121|gb|ABC74510.1|/1.43225e-144/DRF-like transcription factor DRFL2a [Triticum aestivum]	gi|85700124|gb|DQ347505.1|/0.0/Triticum aestivum DRF-like transcription factor DRFL2b (DRFL2) mRNA, complete cds	sp|Q8H1E4|RAP24_ARATH/1e-58/Ethylene-responsive transcription factor RAP2-4 OS=Arabidopsis thaliana GN=RAP2-4 PE=1 SV=1	dosa:Os02t0752800-01/1e-133/Os02g0752800, ETHYLENE_RESPONSE_FACTOR_49, ERF49; Similar to Dehydration responsive element binding protein 2B (DREB2B protein).; K09286 EREBP-like factor	NA	PTHR31657/2.5E-128/--	biological_process:GO:0006355//regulation of transcription, DNA-templated;cellular_component:GO:0005634//nucleus;molecular_function:GO:0003677//DNA binding;GO:0003700//transcription factor activity, sequence-specific DNA binding;
CL13293.Contig1_All	1044	14.25	25.35	1.35896	0.00956094	0.0417903	Up	13.56	19.66	0.577493	0.465648	0.704294	*	12.28	18.92	0.57759	0.495358	0.74012	*	16.86	44.97	0.761065	0.397636	0.640619	*	44.01	56.4	0.320755	0.578353	0.768218	*	32.85	58.54	0.716667	0.383601	0.663492	*	gi|326532284|dbj|BAK05071.1|/1.1181e-114/predicted protein [Hordeum vulgare subsp. vulgare]	gi|242383295|emb|FP097491.1|/1e-116/Phyllostachys edulis cDNA clone: bphylf042c03, full insert sequence	sp|Q8LBQ7|ERF34_ARATH/2e-46/Ethylene-responsive transcription factor ERF034 OS=Arabidopsis thaliana GN=ERF034 PE=2 SV=2	spen:107012922/7e-41/ethylene-responsive transcription factor TINY; K09286 EREBP-like factor	DR2133/3e-06/---	PTHR31985/8.2E-94/--	biological_process:GO:0006351//transcription, DNA-templated;
CL5788.Contig10_All	1557	19.64	9.56	-0.391353	0.500436	0.740563	*	29.66	22.28	-0.478621	0.284595	0.523042	*	39.05	110.58	1.69854	0.0189117	0.079098	*	87.99	49.21	-1.38639	0.0487043	0.154778	*	45.7	62.66	0.379617	0.514688	0.743255	*	34.04	46.93	0.572173	0.353854	0.638525	*	gi|357147737|ref|XP_003574464.1|/2.85716e-81/PREDICTED: ethylene-responsive transcription factor RAP2-13 [Brachypodium distachyon] &gt;gi|944062631|gb|KQJ98221.1| hypothetical protein BRADI_3g35560 [Brachypodium distachyon]	gi|85700124|gb|DQ347505.1|/1e-172/Triticum aestivum DRF-like transcription factor DRFL2b (DRFL2) mRNA, complete cds	sp|Q8H1E4|RAP24_ARATH/1e-51/Ethylene-responsive transcription factor RAP2-4 OS=Arabidopsis thaliana GN=RAP2-4 PE=1 SV=1	bdi:100836054/5e-82/ethylene-responsive transcription factor RAP2-13; K09286 EREBP-like factor	Cgl1939/5e-06/---	SM00380/3.0E-34/DNA-binding domain in plant proteins such as APETALA2 and EREBPs	NA
CL10768.Contig3_All	1563	1.55	1.17	0.270006	0.8583	0.930948	*	11.02	3.48	-1.57642	0.0780352	0.212913	*	6.96	17.93	1.39145	0.137635	0.344696	*	22.12	1.96	-3.81847	0.000194434	0.00167324	Down	3.72	12.12	1.48991	0.12913	0.317756	*	3.72	37.54	2.9004	0.0276899	0.114178	*	gi|326524141|dbj|BAJ97081.1|/2.02049e-143/predicted protein [Hordeum vulgare subsp. vulgare]	gi|300681466|emb|FN564430.1|/1e-132/Triticum aestivum chromosome 3B-specific BAC library, contig ctg0464b	sp|Q9FGF8|ABR1_ARATH/2e-36/Ethylene-responsive transcription factor ABR1 OS=Arabidopsis thaliana GN=ABR1 PE=2 SV=1	ath:AT1G43160/2e-26/RAP2.6; ethylene-responsive transcription factor RAP2-6; K09286 EREBP-like factor	DR0479/4e-06/---	PF00847/7.8E-17/AP2 domain	biological_process:GO:0006351//transcription, DNA-templated;
Unigene14146_All	1277	0.76	0	-0.982483	0.506592	0.74108	*	-	-	-	-	-	-	0	0.7	1.69864	0.329736	0.600581	*	0	0.83	1.08828	0.507592	0.729335	*	1.68	29.61	3.30792	0.0135862	0.0579452	*	65.59	20.75	-1.42855	0.254507	0.530638	*	gi|474379359|gb|EMS64435.1|/5.30157e-27/Ethylene-responsive transcription factor ESR1 [Triticum urartu]	gi|752783571|gb|KM061358.1|/1e-06/Phaseolus vulgaris cultivar Sprite Bng231 marker genomic sequence	sp|P42736|RAP23_ARATH/4e-15/Ethylene-responsive transcription factor RAP2-3 OS=Arabidopsis thaliana GN=RAP2-3 PE=1 SV=2	zma:100384333/1e-15/GRMZM2G093595, abi4; ethylene-responsive transcription factor ABI4; K09286 EREBP-like factor	ML0222/2e-06/---	PF00847/7.5E-9/AP2 domain	NA
CL6527.Contig8_All	1340	17.41	28.09	1.25149	0.0109792	0.046738	Up	13	27.26	0.929756	0.111912	0.277503	*	13.21	18.35	0.484513	0.444806	0.707194	*	7.08	29.12	1.14115	0.0884933	0.239865	*	18.24	30.58	0.685432	0.117578	0.298064	*	21.9	24.59	0.137021	0.817432	0.91349	*	gi|326505976|dbj|BAJ91227.1|/1.14028e-43/predicted protein [Hordeum vulgare subsp. vulgare]	gi|399658339|gb|JN681189.1|/1e-178/Triticum aestivum ethylene responsive transcription factor 4a (ERF4a) mRNA, complete cds	sp|Q9SXS8|ERF3_TOBAC/7e-36/Ethylene-responsive transcription factor 3 OS=Nicotiana tabacum GN=ERF3 PE=2 SV=1	sita:101755279/4e-40/ethylene-responsive transcription factor 3-like; K09286 EREBP-like factor	XF0818/1e-10/---	PS51032/21.773/AP2/ERF domain profile.	NA
CL5786.Contig15_All	1453	12.18	8.35	0.129059	0.868601	0.937041	*	7.57	18.42	1.18562	0.0628666	0.180907	*	8.27	18.09	0.966344	0.346977	0.61145	*	20.35	9.44	-1.75185	0.00874213	0.0402799	Down	14.68	1.03	-3.25222	0.0100784	0.0455542	Down	18.83	1.79	-3.17979	0.000476094	0.00414262	Down	gi|669027555|emb|CDM81004.1|/3.0307e-154/unnamed protein product [Triticum aestivum]	gi|669026884|emb|HG670306.1|/0.0/Triticum aestivum chromosome 3B, genomic scaffold, cultivar Chinese Spring	sp|Q9AWS0|Y1410_ORYSJ/6e-136/AP2/ERF and B3 domain-containing protein Os01g0141000 OS=Oryza sativa subsp. japonica GN=Os01g0141000 PE=2 SV=1	sita:101759210/1e-132/AP2/ERF and B3 domain-containing protein Os01g0141000-like; K09287 RAV-like factor	DR2133/8e-09/---	SM00380/2.3E-22/DNA-binding domain in plant proteins such as APETALA2 and EREBPs	NA
Unigene61866_All	737	33.7	0	-6.19125	3.66789e-06	5.12324e-05	Down	57.67	0	-7.3539	5.78295e-09	1.60812e-07	Down	185.09	0.62	-6.83006	4.61766e-09	1.94008e-07	Down	554.7	1.96	-8.55403	1.34428e-34	1.3362e-31	Down	256.28	0	-9.15531	6.61625e-14	7.57666e-12	Down	128.98	0.3	-7.37548	2.2682e-13	2.77488e-11	Down	gi|721630480|ref|XP_003561984.2|/4.23682e-63/PREDICTED: uncharacterized protein LOC100826410 [Brachypodium distachyon]	gi|960453643|ref|XM_003561936.3|/4e-60/PREDICTED: Brachypodium distachyon uncharacterized LOC100826410 (LOC100826410), mRNA	sp|Q9SSA8|RA212_ARATH/3e-32/Ethylene-responsive transcription factor RAP2-12 OS=Arabidopsis thaliana GN=RAP2-12 PE=1 SV=1	fve:101291067/8e-37/ethylene-responsive transcription factor RAP2-12-like; K09286 EREBP-like factor	DR2133/4e-08/---	SM00380/2.0E-35/DNA-binding domain in plant proteins such as APETALA2 and EREBPs	biological_process:GO:0006355//regulation of transcription, DNA-templated;cellular_component:GO:0005634//nucleus;molecular_function:GO:0003700//transcription factor activity, sequence-specific DNA binding;
Unigene26820_All	1622	0	26.6	6.72785	2.14862e-07	4.26495e-06	Up	2.03	32.36	3.6801	1.26821e-06	1.93717e-05	Up	1.28	56.99	5.04567	2.50002e-08	8.47162e-07	Up	1.9	102.72	4.79561	1.19178e-09	4.27734e-08	Up	2.39	428.65	6.89051	8.96688e-15	1.23664e-12	Up	13.96	282.68	3.8863	3.17596e-05	0.000413444	Up	gi|224579188|gb|ACN58181.1|/1.85815e-147/putative ethylene responsive element binding protein [Dasypyrum villosum]	gi|151420329|dbj|AK251681.1|/0.0/Hordeum vulgare subsp. vulgare cDNA clone: FLbaf129h12, mRNA sequence	sp|Q6K7E6|ERF1_ORYSJ/1e-144/Ethylene-responsive transcription factor 1 OS=Oryza sativa subsp. japonica GN=EREBP1 PE=1 SV=1	dosa:Os02t0782700-01/2e-143/Os02g0782700, EREBP1, ETHYLENE-RESPONSIVE_ELEMENT-BINDING_PROTEIN_1; Similar to Transcription factor EREBP1.; K09286 EREBP-like factor	NA	PTHR31190:SF5/2.3E-93/--	biological_process:GO:0006351//transcription, DNA-templated;
Unigene27691_All	1175	16.01	0.33	-4.22201	0.000338408	0.00254905	Down	20.79	0.36	-5.05137	6.01406e-06	7.613e-05	Down	32.84	1.47	-4.12344	4.71598e-05	0.00056289	Down	42.99	0	-7.55427	2.15154e-08	5.78794e-07	Down	17.77	0	-5.86576	3.71942e-05	0.000408729	Down	17.81	0.61	-4.0287	0.000171868	0.00175077	Down	gi|115439333|ref|NP_001043946.1|/9.19938e-140/Os01g0693400 [Oryza sativa Japonica Group] &gt;gi|75247719|sp|Q8RZX9.1|Y1934_ORYSJ RecName: Full=AP2/ERF and B3 domain-containing protein Os01g0693400 &gt;gi|18565433|dbj|BAB84620.1| DNA-binding protein RAV1-like [Oryza sativa Japonica Group] &gt;gi|113533477|dbj|BAF05860.1| Os01g0693400 [Oryza sativa Japonica Group] &gt;gi|215768937|dbj|BAH01166.1| u…	gi|241986235|dbj|AK333496.1|/0.0/Triticum aestivum cDNA, clone: WT006_J19, cultivar: Chinese Spring	sp|Q8RZX9|Y1934_ORYSJ/1e-141/AP2/ERF and B3 domain-containing protein Os01g0693400 OS=Oryza sativa subsp. japonica GN=Os01g0693400 PE=2 SV=1	dosa:Os01t0693400-01/2e-140/Os01g0693400, APETALA2/ETHYLENE-RESPONSIVE_ELEMENT_BINDING_PROTEIN_127, AP2/EREBP127; Pathogenesis-related transcriptional factor and ERF, DNA-binding domain containing protein.; K09287 RAV-like factor	Rv3876/4e-10/---	PTHR31140/8.9E-145/--	biological_process:GO:0006355//regulation of transcription, DNA-templated;cellular_component:GO:0005634//nucleus;molecular_function:GO:0003677//DNA binding;GO:0003700//transcription factor activity, sequence-specific DNA binding;
CL555.Contig2_All	312	0.38	0.66	0.502072	0.75948	0.867577	*	0	0.7	1.0568	0.483259	0.709907	*	0	1.01	2.43006	0.167738	0.395999	*	0.94	0.82	-0.631667	0.713706	0.834053	*	0.35	0.71	0.425113	0.803512	0.896663	*	1.37	0.36	-1.36921	0.372447	0.65159	*	gi|976912615|gb|KVH99092.1|/2.34336e-12/AP2/ERF domain-containing protein [Cynara cardunculus var. scolymus]	gi|695050729|ref|XM_009415089.1|/2e-10/PREDICTED: Musa acuminata subsp. malaccensis ethylene-responsive transcription factor 4-like (LOC103994685), mRNA	sp|O80340|ERF78_ARATH/3e-12/Ethylene-responsive transcription factor 4 OS=Arabidopsis thaliana GN=ERF4 PE=1 SV=1	bna:106409281/3e-12/ethylene-responsive transcription factor 9; K09286 EREBP-like factor	NA	PF00847/3.2E-7/AP2 domain	NA
CL19459.Contig3_All	-	-	-	-	-	-	-	-	-	-	-	-	-	-	-	-	-	-	-	-	-	-	-	-	-	-	-	-	-	-	-	-	-	-	-	-	-	-	-	-	-	-	-	-
Unigene30473_All	1589	14.79	18.07	0.936957	0.103481	0.269082	*	16.51	29.58	0.662545	0.250822	0.484082	*	38.98	67.87	0.996263	0.0994284	0.275182	*	41.81	77.51	0.245367	0.683041	0.813169	*	56.37	352.85	2.52281	4.24278e-06	6.33124e-05	Up	250.84	263.95	0.043614	0.952531	0.988513	*	gi|224579188|gb|ACN58181.1|/4.7564e-148/putative ethylene responsive element binding protein [Dasypyrum villosum]	gi|151420329|dbj|AK251681.1|/0.0/Hordeum vulgare subsp. vulgare cDNA clone: FLbaf129h12, mRNA sequence	sp|Q6K7E6|ERF1_ORYSJ/2e-148/Ethylene-responsive transcription factor 1 OS=Oryza sativa subsp. japonica GN=EREBP1 PE=1 SV=1	dosa:Os02t0782700-01/3e-147/Os02g0782700, EREBP1, ETHYLENE-RESPONSIVE_ELEMENT-BINDING_PROTEIN_1; Similar to Transcription factor EREBP1.; K09286 EREBP-like factor	NA	PS51032/23.512/AP2/ERF domain profile.	biological_process:GO:0006351//transcription, DNA-templated;
CL14037.Contig2_All	1821	33.26	26.25	0.293955	0.552416	0.776862	*	28.75	24	-0.246452	0.669007	0.799378	*	42.34	24.45	-0.706603	0.122154	0.318853	*	22.52	37.72	0.0300808	0.955322	0.975368	*	44.17	54.41	0.235878	0.64455	0.793233	*	30.77	25.49	-0.208618	0.656269	0.819653	*	gi|357138129|ref|XP_003570650.1|/1.21211e-166/PREDICTED: AP2-like ethylene-responsive transcription factor PLT2 [Brachypodium distachyon] &gt;gi|960478935|ref|XP_014756565.1| PREDICTED: AP2-like ethylene-responsive transcription factor PLT2 [Brachypodium distachyon] &gt;gi|944066340|gb|KQK01931.1| hypothetical protein BRADI_3g59300 [Brachypodium distachyon]	gi|241987303|dbj|AK334560.1|/0.0/Triticum aestivum cDNA, clone: WT010_E20, cultivar: Chinese Spring	sp|Q5YGP7|PLET2_ARATH/5e-66/AP2-like ethylene-responsive transcription factor PLT2 OS=Arabidopsis thaliana GN=PLT2 PE=2 SV=1	gra:105794427/2e-68/AP2-like ethylene-responsive transcription factor PLT2; K09285 AP2-like factor, ANT lineage	NA	SM00380/4.0E-25/DNA-binding domain in plant proteins such as APETALA2 and EREBPs	biological_process:GO:0006355//regulation of transcription, DNA-templated;GO:0007275//multicellular organism development;cellular_component:GO:0005634//nucleus;molecular_function:GO:0003677//DNA binding;GO:0003700//transcription factor activity, sequence-specific DNA binding;
CL13207.Contig2_All	978	4.89	16.17	2.1628	0.00346923	0.0180679	Up	5.25	41.04	2.77198	0.00302005	0.0158516	Up	13.97	29.23	1.08575	0.0744256	0.223753	*	12.68	58.2	1.36748	0.0118211	0.0512808	*	4.7	20.42	1.94597	0.00624634	0.0309117	Up	8.17	31.76	1.91994	0.0169349	0.0778897	*	gi|669029786|emb|CDM84109.1|/2.29188e-58/unnamed protein product [Triticum aestivum]	gi|960468316|ref|XM_010234020.2|/3e-86/PREDICTED: Brachypodium distachyon pathogenesis-related genes transcriptional activator PTI5-like (LOC100825592), mRNA	sp|O04681|PTI5_SOLLC/1e-31/Pathogenesis-related genes transcriptional activator PTI5 OS=Solanum lycopersicum GN=PTI5 PE=2 SV=1	gra:105792033/5e-31/ethylene-responsive transcription factor 2-like; K09286 EREBP-like factor	NA	PR00367/1.2E-10/Ethylene responsive element binding protein signature	NA
CL14148.Contig4_All	1941	139.34	74.07	-0.345584	0.435367	0.681256	*	174.63	90.38	-1.03113	0.000669404	0.00446673	Down	315.31	160.48	-0.789276	0.08109	0.238595	*	255.45	234.69	-0.813013	0.0611802	0.183273	*	586.17	471.47	-0.3581	0.113167	0.290171	*	572.2	470.17	-0.273831	0.508284	0.763624	*	gi|347349173|gb|AEI98839.1|/8.49514e-166/AP2/EREBP transcription factor [Thinopyrum elongatum]	gi|960488953|ref|XM_003578114.3|/0.0/PREDICTED: Brachypodium distachyon ethylene-responsive transcription factor 1-like (LOC100825554), mRNA	sp|Q6K7E6|ERF1_ORYSJ/4e-61/Ethylene-responsive transcription factor 1 OS=Oryza sativa subsp. japonica GN=EREBP1 PE=1 SV=1	bdi:100825554/6e-157/ethylene-responsive transcription factor 1-like; K09286 EREBP-like factor	NA	PTHR31190:SF5/2.6E-75/--	biological_process:GO:0006355//regulation of transcription, DNA-templated;cellular_component:GO:0005634//nucleus;molecular_function:GO:0003677//DNA binding;GO:0003700//transcription factor activity, sequence-specific DNA binding;
CL10768.Contig5_All	1504	2.63	5.91	1.57289	0.18696	0.40739	*	30.09	8.52	-1.8301	0.0160278	0.062136	*	18.35	69.33	1.99914	0.000899383	0.00664898	Up	97.54	7.98	-3.93126	1.36079e-05	0.00016904	Down	24.65	67.12	1.31827	0.0551733	0.171891	*	31.15	127.06	2.00476	0.0766587	0.242972	*	gi|300681490|emb|CBH32584.1|/8.67667e-144/F-box domain containing protein, expressed [Triticum aestivum]	gi|300681466|emb|FN564430.1|/1e-151/Triticum aestivum chromosome 3B-specific BAC library, contig ctg0464b	sp|Q9FGF8|ABR1_ARATH/2e-35/Ethylene-responsive transcription factor ABR1 OS=Arabidopsis thaliana GN=ABR1 PE=2 SV=1	ath:AT1G43160/2e-26/RAP2.6; ethylene-responsive transcription factor RAP2-6; K09286 EREBP-like factor	DR2133/2e-07/---	SM00380/2.2E-36/DNA-binding domain in plant proteins such as APETALA2 and EREBPs	biological_process:GO:0006351//transcription, DNA-templated;
Unigene22050_All	1374	14.84	9.37	-0.0866512	0.893409	0.949898	*	11.14	10.21	-0.24315	0.726052	0.842334	*	14.48	9.75	-0.476612	0.428737	0.69674	*	7.14	12.33	0.0605894	0.928238	0.962439	*	16.59	15.42	-0.137869	0.801058	0.89542	*	8.5	12.91	0.502117	0.549793	0.789718	*	gi|721669382|ref|XP_010236272.1|/1.44101e-33/PREDICTED: ethylene-responsive transcription factor ABI4-like [Brachypodium distachyon] &gt;gi|944057815|gb|KQJ93405.1| hypothetical protein BRADI_3g04375 [Brachypodium distachyon]	gi|721627677|ref|XM_010231275.1|/5e-12/PREDICTED: Brachypodium distachyon AP2-like ethylene-responsive transcription factor AIL5 (LOC104582019), mRNA	sp|Q6PQQ3|AIL5_ARATH/1e-14/AP2-like ethylene-responsive transcription factor AIL5 OS=Arabidopsis thaliana GN=AIL5 PE=2 SV=2	bdi:100838963/2e-15/AP2-like ethylene-responsive transcription factor AIL5; K09285 AP2-like factor, ANT lineage	NA	PTHR31677:SF1/4.2E-28/--	NA
CL20422.Contig1_All	-	-	-	-	-	-	-	-	-	-	-	-	-	-	-	-	-	-	-	-	-	-	-	-	-	-	-	-	-	-	-	-	-	-	-	-	-	-	-	-	-	-	-	-
CL1948.Contig13_All	1203	6.47	2.34	-0.567063	0.679493	0.815598	*	9.66	7.53	-0.215001	0.852605	0.919636	*	45.63	266.94	2.61454	0.00627211	0.0328575	Up	502.96	156.06	-2.10637	0.0328328	0.114582	*	102.63	64.56	-0.680027	0.515351	0.743866	*	15.36	63.7	1.91941	0.144794	0.374889	*	gi|117276946|gb|ABK32848.1|/2.52902e-108/C-repeat/DRE-binding factor 3 [Lolium perenne]	gi|117653884|gb|EF028755.1|/0.0/Triticum aestivum CBFIIIa-6.1 mRNA, complete cds	sp|Q64MA1|DRE1A_ORYSJ/1e-80/Dehydration-responsive element-binding protein 1A OS=Oryza sativa subsp. japonica GN=DREB1A PE=2 SV=1	spen:107013784/6e-34/dehydration-responsive element-binding protein 1A-like; K09286 EREBP-like factor	NA	SM00380/7.0E-18/DNA-binding domain in plant proteins such as APETALA2 and EREBPs	NA
Unigene73465_All	284	0	0.31	0.711494	0.594812	0.797939	*	-	-	-	-	-	-	-	-	-	-	-	-	-	-	-	-	-	-	-	-	-	-	-	-	-	-	-	-	-	-	gi|721669385|ref|XP_010236273.1|/3.14577e-12/PREDICTED: AP2-like ethylene-responsive transcription factor AIL1 [Brachypodium distachyon] &gt;gi|944057816|gb|KQJ93406.1| hypothetical protein BRADI_3g04381 [Brachypodium distachyon]	NA	sp|Q9SKT1|ERF53_ARATH/3e-12/Ethylene-responsive transcription factor ERF053 OS=Arabidopsis thaliana GN=ERF053 PE=2 SV=1	zma:103654854/2e-12/ethylene-responsive transcription factor 3-like; K09286 EREBP-like factor	NA	PTHR31677/4.5E-18/--	NA
CL10409.Contig2_All	958	0	0.31	0.711494	0.594812	0.797939	*	0	0.69	1.48511	0.359933	0.601205	*	0.37	0.93	0.862073	0.625657	0.79401	*	0.28	0	-0.946387	0.54666	0.753299	*	0.67	4.53	1.87144	0.226512	0.459654	*	3.43	7.73	0.627143	0.702491	0.85064	*	gi|685315866|ref|XP_009148555.1|/4.38438e-14/PREDICTED: ethylene-responsive transcription factor ESR1-like [Brassica rapa]	NA	sp|Q9SAD4|ESR1_ARATH/2e-14/Ethylene-responsive transcription factor ESR1 OS=Arabidopsis thaliana GN=ESR1 PE=1 SV=1	thj:104822427/7e-14/ethylene-responsive transcription factor LEP; K09286 EREBP-like factor	NA	SM00380/5.1E-19/DNA-binding domain in plant proteins such as APETALA2 and EREBPs	NA
CL3063.Contig4_All	1078	4.26	0	-3.26521	0.0446185	0.142913	*	2.18	0.33	-1.51549	0.349667	0.595507	*	12.15	447.26	4.96295	8.51683e-06	0.000130351	Up	1183.75	381.44	-1.8858	0.112989	0.28595	*	160.02	170.69	0.0404687	0.967015	0.996396	*	4.36	161.77	4.39067	0.000780959	0.00629387	Up	gi|326498511|dbj|BAJ98683.1|/1.60704e-87/predicted protein [Hordeum vulgare subsp. vulgare]	gi|937931852|dbj|AP014965.1|/8e-75/Oryza sativa Japonica Group DNA, chromosome 9, cultivar: Nipponbare, complete sequence	sp|Q9SZ06|EF109_ARATH/9e-35/Ethylene-responsive transcription factor ERF109 OS=Arabidopsis thaliana GN=ERF109 PE=1 SV=1	gmx:100779626/5e-27/ethylene-responsive transcription factor RAP2-3-like; K09286 EREBP-like factor	NA	PS51032/25.04/AP2/ERF domain profile.	NA
Unigene26273_All	1350	15.66	5.36	-0.78046	0.373693	0.634566	*	7.99	6.99	-0.321204	0.655946	0.789361	*	18.48	20	0.32111	0.642812	0.79788	*	12.13	11.77	-0.845729	0.204021	0.425069	*	7.69	13.55	0.637224	0.543149	0.768218	*	14.98	3.08	-1.77876	0.097599	0.287043	*	gi|514747272|ref|XP_004961326.1|/4.13422e-134/PREDICTED: AP2/ERF and B3 domain-containing protein Os05g0549800 [Setaria italica] &gt;gi|944250215|gb|KQL14478.1| hypothetical protein SETIT_024576mg [Setaria italica]	gi|32128861|gb|BT009310.1|/1e-132/Triticum aestivum clone wlm1.pk0022.d1:fis, full insert mRNA sequence	sp|Q6L4H4|Y5498_ORYSJ/4e-134/AP2/ERF and B3 domain-containing protein Os05g0549800 OS=Oryza sativa subsp. japonica GN=Os05g0549800 PE=2 SV=1	sita:101782792/7e-135/AP2/ERF and B3 domain-containing protein Os05g0549800; K09287 RAV-like factor	DR2133/5e-07/---	PF00847/4.8E-11/AP2 domain	biological_process:GO:0006351//transcription, DNA-templated;
CL555.Contig1_All	1462	20.19	0.62	-3.92914	0.000102758	0.000921954	Down	10.47	0	-5.20466	0.00027361	0.00207611	Down	27.36	1.08	-4.28033	6.20646e-06	9.90695e-05	Down	12.3	0.36	-4.84719	4.11019e-05	0.000442187	Down	16.22	0.35	-4.76035	3.14573e-05	0.000353629	Down	27.26	0.96	-4.27235	3.65662e-06	6.49219e-05	Down	gi|721669382|ref|XP_010236272.1|/1.01816e-32/PREDICTED: ethylene-responsive transcription factor ABI4-like [Brachypodium distachyon] &gt;gi|944057815|gb|KQJ93405.1| hypothetical protein BRADI_3g04375 [Brachypodium distachyon]	gi|721627677|ref|XM_010231275.1|/5e-12/PREDICTED: Brachypodium distachyon AP2-like ethylene-responsive transcription factor AIL5 (LOC104582019), mRNA	sp|Q9FH95|TOE3_ARATH/8e-14/AP2-like ethylene-responsive transcription factor TOE3 OS=Arabidopsis thaliana GN=TOE3 PE=2 SV=1	fve:101305288/2e-15/AP2-like ethylene-responsive transcription factor TOE3; K09284 AP2-like factor, euAP2 lineage	NA	PTHR31677:SF1/2.4E-27/--	NA
Unigene34138_All	1252	0.76	1.85	1.46247	0.288063	0.541013	*	6.85	7.54	0.109316	0.899271	0.949274	*	1.97	10.23	2.21341	0.0403642	0.141757	*	7.83	3.45	-1.78198	0.0398144	0.132448	*	0	3.82	3.32099	0.0480702	0.155174	*	1.37	7.87	2.33127	0.0487076	0.174735	*	gi|90421300|gb|AAZ14085.2|/1.85827e-93/root abundant factor [Hordeum vulgare] &gt;gi|90421306|gb|AAZ14086.2| root abundant factor [Hordeum vulgare]	gi|90421305|gb|DQ102384.2|/1e-138/Hordeum vulgare root abundant factor (RAF) gene, promoter region and complete cds	sp|Q6K7E6|ERF1_ORYSJ/1e-29/Ethylene-responsive transcription factor 1 OS=Oryza sativa subsp. japonica GN=EREBP1 PE=1 SV=1	sita:101773791/2e-76/ethylene-responsive transcription factor RAP2-3-like; K09286 EREBP-like factor	NA	PTHR31190/5.8E-51/--	biological_process:GO:0006351//transcription, DNA-templated;
CL1948.Contig10_All	1084	13.81	9.12	0.133868	0.907763	0.95755	*	9.37	22.51	1.19747	0.0648564	0.185058	*	54.92	288.25	2.48385	0.00929123	0.0451471	Up	607.26	189.94	-2.07911	0.0390879	0.130653	*	158.55	87.98	-0.841286	0.409295	0.660999	*	20.89	90.15	1.9962	0.121976	0.333934	*	gi|117276946|gb|ABK32848.1|/1.27305e-100/C-repeat/DRE-binding factor 3 [Lolium perenne]	gi|117653884|gb|EF028755.1|/1e-164/Triticum aestivum CBFIIIa-6.1 mRNA, complete cds	sp|A2Z389|DRE1A_ORYSI/2e-78/Dehydration-responsive element-binding protein 1A OS=Oryza sativa subsp. indica GN=DREB1A PE=3 SV=1	sot:102577707/6e-36/CBF3; AP2 domain CBF protein; K09286 EREBP-like factor	DR2133/1e-07/---	PR00367/2.2E-5/Ethylene responsive element binding protein signature	NA
CL14148.Contig2_All	1687	117.52	82.05	0.0652303	0.83607	0.918184	*	160.89	89.93	-0.942211	0.0102036	0.0432376	*	297.32	253.76	-0.0365951	0.944352	0.982584	*	221.31	436.95	0.280949	0.58754	0.765956	*	476.79	659.89	0.419099	0.1548	0.361997	*	497.53	648.39	0.348454	0.516587	0.771123	*	gi|347349173|gb|AEI98839.1|/6.23087e-178/AP2/EREBP transcription factor [Thinopyrum elongatum]	gi|960488953|ref|XM_003578114.3|/0.0/PREDICTED: Brachypodium distachyon ethylene-responsive transcription factor 1-like (LOC100825554), mRNA	sp|Q6K7E6|ERF1_ORYSJ/2e-61/Ethylene-responsive transcription factor 1 OS=Oryza sativa subsp. japonica GN=EREBP1 PE=1 SV=1	bdi:100825554/9e-168/ethylene-responsive transcription factor 1-like; K09286 EREBP-like factor	NA	PTHR31190/8.7E-82/--	biological_process:GO:0006355//regulation of transcription, DNA-templated;cellular_component:GO:0005634//nucleus;molecular_function:GO:0003677//DNA binding;GO:0003700//transcription factor activity, sequence-specific DNA binding;
Unigene16373_All	1579	40.52	20.2	-0.289876	0.643805	0.806734	*	45.41	33.86	-0.448282	0.361284	0.602868	*	70.66	68.03	-0.00297271	0.996412	0.998288	*	103.6	43.38	-1.98849	8.38054e-06	0.000111001	Down	51.85	39.52	-0.462891	0.57442	0.768218	*	35.72	86.99	1.40193	0.169567	0.412548	*	gi|357136018|ref|XP_003569603.1|/4.85057e-169/PREDICTED: AP2/ERF and B3 domain-containing protein Os01g0693400-like [Brachypodium distachyon] &gt;gi|944073809|gb|KQK09293.1| hypothetical protein BRADI_2g47220 [Brachypodium distachyon]	gi|241986235|dbj|AK333496.1|/0.0/Triticum aestivum cDNA, clone: WT006_J19, cultivar: Chinese Spring	sp|Q8RZX9|Y1934_ORYSJ/1e-167/AP2/ERF and B3 domain-containing protein Os01g0693400 OS=Oryza sativa subsp. japonica GN=Os01g0693400 PE=2 SV=1	bdi:100824693/9e-170/AP2/ERF and B3 domain-containing protein Os01g0693400-like; K09287 RAV-like factor	Rv3876/2e-11/---	SM00380/9.2E-26/DNA-binding domain in plant proteins such as APETALA2 and EREBPs	biological_process:GO:0006355//regulation of transcription, DNA-templated;cellular_component:GO:0005634//nucleus;molecular_function:GO:0003677//DNA binding;GO:0003700//transcription factor activity, sequence-specific DNA binding;
Unigene9744_All	1188	0.38	0	-0.563128	0.653474	0.806734	*	0.37	0	-0.592325	0.641478	0.777901	*	-	-	-	-	-	-	-	-	-	-	-	-	-	-	-	-	-	-	-	-	-	-	-	-	gi|475576816|gb|EMT17653.1|/2.44653e-55/Ethylene-responsive transcription factor 1 [Aegilops tauschii]	gi|960478905|ref|XM_003570522.3|/8e-69/PREDICTED: Brachypodium distachyon ethylene-responsive transcription factor ERF109-like (LOC100834715), mRNA	sp|Q9SSA8|RA212_ARATH/1e-32/Ethylene-responsive transcription factor RAP2-12 OS=Arabidopsis thaliana GN=RAP2-12 PE=1 SV=1	dosa:Os03t0183000-01/3e-45/Os03g0183000, ERF62, ETHYLENE_RESPONSE_FACTOR_62; Similar to AP2 domain containing protein RAP2.6 (Fragment).; K09286 EREBP-like factor	NA	SM00380/3.3E-31/DNA-binding domain in plant proteins such as APETALA2 and EREBPs	NA
CL8782.Contig5_All	1442	53.54	62.15	0.665658	0.277104	0.529574	*	59.92	63.68	-0.076792	0.844474	0.914806	*	37.53	46.17	0.401898	0.357712	0.622973	*	27.01	46.82	-0.0621869	0.903115	0.951565	*	32.56	41.92	0.291983	0.58002	0.768218	*	30.84	36.28	0.265176	0.585744	0.789718	*	gi|721663833|ref|XP_003574993.2|/3.03081e-114/PREDICTED: ethylene-responsive transcription factor-like protein At4g13040 [Brachypodium distachyon] &gt;gi|944063958|gb|KQJ99548.1| hypothetical protein BRADI_3g43822 [Brachypodium distachyon]	gi|960472986|ref|XM_003574945.3|/0.0/PREDICTED: Brachypodium distachyon ethylene-responsive transcription factor-like protein At4g13040 (LOC100846738), mRNA	sp|Q56XP9|ERFL1_ARATH/8e-46/Ethylene-responsive transcription factor-like protein At4g13040 OS=Arabidopsis thaliana GN=At4g13040 PE=2 SV=2	NA	NA	PS51032/8.966/AP2/ERF domain profile.	biological_process:GO:0006355//regulation of transcription, DNA-templated;GO:0007275//multicellular organism development;cellular_component:GO:0005634//nucleus;molecular_function:GO:0003677//DNA binding;GO:0003700//transcription factor activity, sequence-specific DNA binding;
CL6527.Contig3_All	1100	12.58	20.67	1.31953	0.0244896	0.0890352	*	8.43	24.77	1.42422	0.0292152	0.100199	*	17.94	11	-0.585298	0.337253	0.604641	*	14	32.77	0.432772	0.379184	0.623894	*	19.35	27.17	0.441283	0.387048	0.636176	*	20.76	20.85	0.0042037	0.993279	0.999328	*	gi|326505976|dbj|BAJ91227.1|/5.04671e-44/predicted protein [Hordeum vulgare subsp. vulgare]	gi|399658339|gb|JN681189.1|/0.0/Triticum aestivum ethylene responsive transcription factor 4a (ERF4a) mRNA, complete cds	sp|Q9SXS8|ERF3_TOBAC/9e-36/Ethylene-responsive transcription factor 3 OS=Nicotiana tabacum GN=ERF3 PE=2 SV=1	bdi:100831216/1e-42/ethylene-responsive transcription factor 3-like; K09286 EREBP-like factor	PA0081/6e-08/---	PS51032/21.773/AP2/ERF domain profile.	NA
CL3370.Contig2_All	1261	7.68	2.35	-0.654176	0.617471	0.806734	*	8.79	5.99	-0.526216	0.575099	0.777901	*	18.11	11.4	-0.505201	0.494971	0.739823	*	12.96	9.8	-1.06701	0.102849	0.267338	*	6.13	16.56	1.29936	0.135161	0.327441	*	19.04	9.21	-0.920118	0.151931	0.388158	*	gi|944063580|gb|KQJ99170.1|/4.84275e-49/hypothetical protein BRADI_3g41543 [Brachypodium distachyon]	gi|835990741|ref|XM_004973974.2|/9e-69/PREDICTED: Setaria italica uncharacterized LOC101774376 (LOC101774376), mRNA	sp|Q9FGF8|ABR1_ARATH/7e-30/Ethylene-responsive transcription factor ABR1 OS=Arabidopsis thaliana GN=ABR1 PE=2 SV=1	ath:AT1G43160/3e-27/RAP2.6; ethylene-responsive transcription factor RAP2-6; K09286 EREBP-like factor	NA	PTHR31677:SF0/1.5E-43/--	NA
CL19459.Contig1_All	947	61.36	4.94	-2.88608	3.36159e-06	4.74772e-05	Down	7.72	1.69	-1.82929	0.107536	0.269663	*	27.74	2.25	-3.27251	5.47676e-05	0.000639656	Down	17.67	4.38	-2.63046	0.000174065	0.00152359	Down	59.13	2.39	-4.09273	0.00029188	0.0023864	Down	36.56	2.12	-3.86995	3.97154e-06	6.95392e-05	Down	gi|118026870|dbj|BAF36846.1|/3.20988e-94/CRT-binding factor [Lolium perenne]	gi|118026869|dbj|AB258401.1|/1e-128/Lolium perenne LpCBFVb mRNA for CRT-binding factor, complete cds	sp|Q3T5N4|DRE1B_ORYSJ/5e-55/Dehydration-responsive element-binding protein 1B OS=Oryza sativa subsp. japonica GN=DREB1B PE=2 SV=1	bna:106388078/8e-31/CBF5, DREB2-23; dehydration-responsive element-binding protein 1B-like; K09286 EREBP-like factor	DR2133/3e-10/---	PS51032/19.638/AP2/ERF domain profile.	biological_process:GO:0006351//transcription, DNA-templated;
Unigene44461_All	2095	20.6	10.99	-0.328851	0.593663	0.797939	*	11.2	19.27	0.655558	0.298246	0.540367	*	20.22	28.12	0.582517	0.277696	0.542812	*	12.51	38.56	0.837506	0.12694	0.308175	*	24.35	32.87	0.359429	0.49943	0.729655	*	18.85	23.35	0.302901	0.580049	0.789718	*	gi|90969135|gb|ABE02652.1|/2.47853e-25/putative AP2 protein [Hordeum vulgare]	gi|669026884|emb|HG670306.1|/8e-24/Triticum aestivum chromosome 3B, genomic scaffold, cultivar Chinese Spring	sp|Q6PV67|SNZ_ARATH/8e-07/AP2-like ethylene-responsive transcription factor SNZ OS=Arabidopsis thaliana GN=SNZ PE=2 SV=1	dosa:Os05t0121600-01/1e-06/Os05g0121600, RSR1, RICE_STRACH_REGULATOR_1; AP2/EREBP family transcription factor, Starch biosynthesis; K09284 AP2-like factor, euAP2 lineage	NA	PS51032/12.668/AP2/ERF domain profile.	NA
Unigene31547_All	1622	-	-	-	-	-	-	-	-	-	-	-	-	0	3.47	2.55848	0.147604	0.362011	*	0	3.24	2.54552	0.157142	0.357687	*	0	7.28	3.32983	0.0500643	0.160043	*	0	7.57	3.40827	0.0376363	0.144012	*	gi|475543974|gb|EMT10240.1|/2.51136e-144/Ethylene-responsive transcription factor 1 [Aegilops tauschii]	gi|151420329|dbj|AK251681.1|/0.0/Hordeum vulgare subsp. vulgare cDNA clone: FLbaf129h12, mRNA sequence	sp|Q6K7E6|ERF1_ORYSJ/2e-134/Ethylene-responsive transcription factor 1 OS=Oryza sativa subsp. japonica GN=EREBP1 PE=1 SV=1	dosa:Os02t0782700-01/4e-133/Os02g0782700, EREBP1, ETHYLENE-RESPONSIVE_ELEMENT-BINDING_PROTEIN_1; Similar to Transcription factor EREBP1.; K09286 EREBP-like factor	NA	PS51032/23.604/AP2/ERF domain profile.	biological_process:GO:0006351//transcription, DNA-templated;
CL2930.Contig5_All	1746	19.54	44.36	1.69806	0.00544962	0.0262735	Up	18.74	36.86	0.91478	0.187265	0.397851	*	14.61	16.1	0.133495	0.820889	0.911531	*	2.21	35.85	3.14379	7.76668e-05	0.000764545	Up	14.22	20.14	0.463817	0.392222	0.641845	*	8.15	33.16	1.91748	0.00169787	0.0120842	Up	gi|409894812|gb|AFV46162.1|/0/spelt factor protein [Triticum monococcum subsp. sinskajae] &gt;gi|409894816|gb|AFV46164.1| spelt factor protein [Triticum monococcum]	gi|52854305|gb|AY645945.1|/0.0/Triticum aestivum floral homeotic protein (Q) mRNA, complete cds	sp|Q9SK03|RAP27_ARATH/5e-87/Ethylene-responsive transcription factor RAP2-7 OS=Arabidopsis thaliana GN=RAP2-7 PE=2 SV=2	bdi:100839861/0.0/floral homeotic protein APETALA 2-like; K09284 AP2-like factor, euAP2 lineage	NA	PTHR32467/2.2E-202/--	biological_process:GO:0006355//regulation of transcription, DNA-templated;GO:0007275//multicellular organism development;cellular_component:GO:0005634//nucleus;molecular_function:GO:0003677//DNA binding;GO:0003700//transcription factor activity, sequence-specific DNA binding;
CL2930.Contig8_All	1580	11.7	6.98	-0.2121	0.852822	0.9277	*	19.41	1.4	-3.54463	0.000273132	0.00207295	Down	10.89	2.18	-1.90937	0.0595305	0.190356	*	0.88	21.25	3.38948	0.000803307	0.00557805	Up	14.84	4.03	-1.71426	0.0756412	0.217151	*	12.99	10.62	-0.345243	0.73199	0.869416	*	gi|409894812|gb|AFV46162.1|/0/spelt factor protein [Triticum monococcum subsp. sinskajae] &gt;gi|409894816|gb|AFV46164.1| spelt factor protein [Triticum monococcum]	gi|960450193|ref|XM_003559195.3|/0.0/PREDICTED: Brachypodium distachyon floral homeotic protein APETALA 2-like (LOC100839861), mRNA	sp|Q9SK03|RAP27_ARATH/7e-85/Ethylene-responsive transcription factor RAP2-7 OS=Arabidopsis thaliana GN=RAP2-7 PE=2 SV=2	bdi:100839861/1e-170/floral homeotic protein APETALA 2-like; K09284 AP2-like factor, euAP2 lineage	RSc1191/2e-06/---	PTHR32467:SF3/6.6E-192/--	biological_process:GO:0006355//regulation of transcription, DNA-templated;GO:0007275//multicellular organism development;cellular_component:GO:0005634//nucleus;molecular_function:GO:0003677//DNA binding;GO:0003700//transcription factor activity, sequence-specific DNA binding;
CL1712.Contig4_All	2449	124.28	0	-7.84407	1.50657e-10	6.65882e-09	Down	65.9	1.75	-5.04368	9.98435e-10	3.29012e-08	Down	51.12	2.4	-4.16799	1.46579e-07	3.93007e-06	Down	15.15	0	-5.61839	0.000393145	0.00304933	Down	11.01	0.35	-3.72963	0.0105758	0.0473981	Down	9.58	0.3	-3.8917	0.00122723	0.00919627	Down	gi|721640969|ref|XP_010231785.1|/0/PREDICTED: floral homeotic protein APETALA 2 isoform X1 [Brachypodium distachyon] &gt;gi|944072336|gb|KQK07820.1| hypothetical protein BRADI_2g37800 [Brachypodium distachyon] &gt;gi|944072337|gb|KQK07821.1| hypothetical protein BRADI_2g37800 [Brachypodium distachyon]	gi|960470890|ref|XM_010233483.2|/0.0/PREDICTED: Brachypodium distachyon floral homeotic protein APETALA 2 (LOC100828894), transcript variant X1, mRNA	sp|P47927|AP2_ARATH/3e-87/Floral homeotic protein APETALA 2 OS=Arabidopsis thaliana GN=AP2 PE=1 SV=1	bdi:100828894/0.0/floral homeotic protein APETALA 2; K09284 AP2-like factor, euAP2 lineage	NA	SM00380/3.3E-32/DNA-binding domain in plant proteins such as APETALA2 and EREBPs	biological_process:GO:0006355//regulation of transcription, DNA-templated;GO:0007275//multicellular organism development;cellular_component:GO:0005634//nucleus;molecular_function:GO:0003677//DNA binding;GO:0003700//transcription factor activity, sequence-specific DNA binding;
CL1712.Contig11_All	2597	211.97	620.43	2.14339	1.06159e-18	1.81959e-16	Up	85.74	1143.54	3.57043	2.49747e-21	5.22714e-19	Up	94.34	504.97	2.15773	0.000995982	0.00724518	Up	63.76	569.1	2.18474	0.000360119	0.00282935	Up	28.71	104.09	1.59671	0.107366	0.280301	*	20.55	82.72	1.92748	0.0219334	0.0952333	*	gi|326530916|dbj|BAK01256.1|/0/predicted protein [Hordeum vulgare subsp. vulgare]	gi|960470890|ref|XM_010233483.2|/0.0/PREDICTED: Brachypodium distachyon floral homeotic protein APETALA 2 (LOC100828894), transcript variant X1, mRNA	sp|P47927|AP2_ARATH/3e-93/Floral homeotic protein APETALA 2 OS=Arabidopsis thaliana GN=AP2 PE=1 SV=1	bdi:100828894/0.0/floral homeotic protein APETALA 2; K09284 AP2-like factor, euAP2 lineage	NA	PTHR32467/2.8E-173/--	biological_process:GO:0006355//regulation of transcription, DNA-templated;GO:0007275//multicellular organism development;cellular_component:GO:0005634//nucleus;molecular_function:GO:0003677//DNA binding;GO:0003700//transcription factor activity, sequence-specific DNA binding;
CL20229.Contig17_All	2123	34.3	5.82	-1.88186	0.000774016	0.00513122	Down	33.49	2.78	-3.45914	2.96476e-06	4.09403e-05	Down	47.63	2.94	-3.90674	2.02452e-06	3.783e-05	Down	14.39	6.35	-1.85661	0.0362309	0.123734	*	64.35	3.49	-4.13538	9.37352e-11	5.31433e-09	Down	83.7	5.98	-3.72564	4.45736e-09	1.85829e-07	Down	gi|471434654|dbj|BAN05567.1|/0/TaAP2-D [Aegilops tauschii] &gt;gi|471434656|dbj|BAN05568.1| TaAP2-D [Aegilops tauschii] &gt;gi|471434658|dbj|BAN05569.1| TaAP2-D [Aegilops tauschii]	gi|241983258|dbj|AK331198.1|/0.0/Triticum aestivum cDNA, clone: SET6_M01, cultivar: Chinese Spring	sp|P47927|AP2_ARATH/3e-108/Floral homeotic protein APETALA 2 OS=Arabidopsis thaliana GN=AP2 PE=1 SV=1	bdi:100834763/0.0/AP2-like ethylene-responsive transcription factor TOE3; K09284 AP2-like factor, euAP2 lineage	NA	SM00380/1.3E-33/DNA-binding domain in plant proteins such as APETALA2 and EREBPs	biological_process:GO:0006355//regulation of transcription, DNA-templated;GO:0007275//multicellular organism development;cellular_component:GO:0005634//nucleus;molecular_function:GO:0003677//DNA binding;GO:0003700//transcription factor activity, sequence-specific DNA binding;
CL5788.Contig14_All	1594	109.28	59.69	-0.205672	0.579587	0.797939	*	47.55	81.02	0.715667	0.100711	0.256419	*	103.81	273.64	1.5953	0.00864311	0.0425783	Up	250.94	263.26	-0.535279	0.358427	0.606866	*	121.97	156.02	0.282028	0.594698	0.768218	*	61.99	123.32	1.04081	0.0264331	0.110009	*	gi|357147737|ref|XP_003574464.1|/2.02681e-106/PREDICTED: ethylene-responsive transcription factor RAP2-13 [Brachypodium distachyon] &gt;gi|944062631|gb|KQJ98221.1| hypothetical protein BRADI_3g35560 [Brachypodium distachyon]	gi|242386145|emb|FP098751.1|/1e-132/Phyllostachys edulis cDNA clone: bphylf046d05, full insert sequence	sp|Q8H1E4|RAP24_ARATH/1e-46/Ethylene-responsive transcription factor RAP2-4 OS=Arabidopsis thaliana GN=RAP2-4 PE=1 SV=1	bdi:100836054/4e-107/ethylene-responsive transcription factor RAP2-13; K09286 EREBP-like factor	DR2133/3e-07/---	PTHR31657:SF0/3.3E-89/--	biological_process:GO:0006355//regulation of transcription, DNA-templated;cellular_component:GO:0005634//nucleus;molecular_function:GO:0003677//DNA binding;GO:0003700//transcription factor activity, sequence-specific DNA binding;
Unigene20830_All	1995	469.43	139.69	-1.12412	1.08492e-05	0.00013153	Down	528.79	177.34	-1.62666	2.0959e-08	5.11072e-07	Down	912.53	551.15	-0.458808	0.465171	0.719512	*	1322.77	395.75	-2.3421	3.25811e-05	0.000361559	Down	638.42	290.58	-1.16149	0.0504884	0.161149	*	586.95	402.57	-0.33339	0.637915	0.807098	*	gi|85700121|gb|ABC74510.1|/1.23076e-151/DRF-like transcription factor DRFL2a [Triticum aestivum]	gi|85700124|gb|DQ347505.1|/0.0/Triticum aestivum DRF-like transcription factor DRFL2b (DRFL2) mRNA, complete cds	sp|Q8H1E4|RAP24_ARATH/6e-61/Ethylene-responsive transcription factor RAP2-4 OS=Arabidopsis thaliana GN=RAP2-4 PE=1 SV=1	dosa:Os02t0752800-01/8e-134/Os02g0752800, ETHYLENE_RESPONSE_FACTOR_49, ERF49; Similar to Dehydration responsive element binding protein 2B (DREB2B protein).; K09286 EREBP-like factor	DR2133/1e-09/---	PTHR31657/3.8E-130/--	biological_process:GO:0006355//regulation of transcription, DNA-templated;cellular_component:GO:0005634//nucleus;molecular_function:GO:0003677//DNA binding;GO:0003700//transcription factor activity, sequence-specific DNA binding;
CL5786.Contig7_All	1337	7.35	17.23	1.69449	0.123765	0.305556	*	22.25	56.87	1.2546	0.0099777	0.0424635	Up	13.83	36.92	1.30199	0.141679	0.352256	*	36.01	32.1	-0.912969	0.215738	0.440778	*	18.7	30.55	0.551707	0.552209	0.768218	*	17.75	62.44	1.88263	0.0631924	0.210755	*	gi|357136018|ref|XP_003569603.1|/1.44372e-139/PREDICTED: AP2/ERF and B3 domain-containing protein Os01g0693400-like [Brachypodium distachyon] &gt;gi|944073809|gb|KQK09293.1| hypothetical protein BRADI_2g47220 [Brachypodium distachyon]	gi|242384898|emb|FP098298.1|/0.0/Phyllostachys edulis cDNA clone: bphyem207d01, full insert sequence	sp|Q8RZX9|Y1934_ORYSJ/1e-140/AP2/ERF and B3 domain-containing protein Os01g0693400 OS=Oryza sativa subsp. japonica GN=Os01g0693400 PE=2 SV=1	bdi:100824693/3e-140/AP2/ERF and B3 domain-containing protein Os01g0693400-like; K09287 RAV-like factor	Rv3876/1e-13/---	PF00847/5.8E-8/AP2 domain	biological_process:GO:0006355//regulation of transcription, DNA-templated;cellular_component:GO:0005634//nucleus;molecular_function:GO:0003677//DNA binding;GO:0003700//transcription factor activity, sequence-specific DNA binding;
Unigene65176_All	315	-	-	-	-	-	-	-	-	-	-	-	-	-	-	-	-	-	-	-	-	-	-	-	-	-	-	-	-	-	-	0.34	0	-0.682264	0.607134	0.789718	*	gi|194701848|gb|ACF85008.1|/2.46714e-54/unknown [Zea mays] &gt;gi|413954986|gb|AFW87635.1| LOW QUALITY PROTEIN: putative AP2/EREBP transcription factor superfamily protein [Zea mays] &gt;gi|645166560|gb|AIB04976.1| AP2-EREBP transcription factor, partial [Zea mays]	gi|937834164|ref|NM_001112598.2|/1e-107/Zea mays heat shock complementing factor 1 (hscf1), mRNA	sp|Q6PQQ3|AIL5_ARATH/3e-54/AP2-like ethylene-responsive transcription factor AIL5 OS=Arabidopsis thaliana GN=AIL5 PE=2 SV=2	sita:101761227/4e-55/AP2-like ethylene-responsive transcription factor AIL5; K09285 AP2-like factor, ANT lineage	NA	PS51032/12.299/AP2/ERF domain profile.	biological_process:GO:0006355//regulation of transcription, DNA-templated;GO:0007275//multicellular organism development;cellular_component:GO:0005634//nucleus;molecular_function:GO:0003677//DNA binding;GO:0003700//transcription factor activity, sequence-specific DNA binding;
Unigene86744_All	264	-	-	-	-	-	-	-	-	-	-	-	-	-	-	-	-	-	-	0.66	0	-1.36317	0.423287	0.656896	*	-	-	-	-	-	-	-	-	-	-	-	-	gi|229002390|dbj|BAH57731.1|/1.6264e-45/AP2 transcription factor [Triticum aestivum]	gi|960450038|ref|XM_003558391.3|/1e-120/PREDICTED: Brachypodium distachyon AP2-like ethylene-responsive transcription factor ANT (LOC100841772), transcript variant X3, mRNA	sp|Q5YGP7|PLET2_ARATH/2e-40/AP2-like ethylene-responsive transcription factor PLT2 OS=Arabidopsis thaliana GN=PLT2 PE=2 SV=1	bdi:100841772/3e-45/AP2-like ethylene-responsive transcription factor ANT; K09285 AP2-like factor, ANT lineage	NA	SM00380/6.0E-16/DNA-binding domain in plant proteins such as APETALA2 and EREBPs	NA
CL14148.Contig5_All	1714	134.45	103.44	0.230977	0.362357	0.62095	*	82.05	117.62	0.421736	0.247026	0.479727	*	201.37	186.52	-0.02171	0.941192	0.980789	*	145.96	358.85	0.585902	0.171338	0.379901	*	332.09	487.76	0.51383	0.143922	0.343394	*	357.71	452.3	0.32338	0.425253	0.709224	*	gi|347349173|gb|AEI98839.1|/2.03905e-176/AP2/EREBP transcription factor [Thinopyrum elongatum]	gi|960488953|ref|XM_003578114.3|/0.0/PREDICTED: Brachypodium distachyon ethylene-responsive transcription factor 1-like (LOC100825554), mRNA	sp|Q6K7E6|ERF1_ORYSJ/8e-61/Ethylene-responsive transcription factor 1 OS=Oryza sativa subsp. japonica GN=EREBP1 PE=1 SV=1	bdi:100825554/2e-165/ethylene-responsive transcription factor 1-like; K09286 EREBP-like factor	NA	SM00380/1.3E-37/DNA-binding domain in plant proteins such as APETALA2 and EREBPs	biological_process:GO:0006355//regulation of transcription, DNA-templated;cellular_component:GO:0005634//nucleus;molecular_function:GO:0003677//DNA binding;GO:0003700//transcription factor activity, sequence-specific DNA binding;
CL1712.Contig16_All	1273	256.85	0.99	-7.03855	8.67902e-21	1.94458e-18	Down	123.89	2.11	-5.749	1.85641e-18	2.68177e-16	Down	97.61	1.01	-6.11987	2.82373e-13	3.37331e-11	Down	72.28	0.82	-6.68881	5.45858e-12	3.18949e-10	Down	19.71	0.35	-4.72739	0.000257027	0.00213835	Down	25.93	0	-6.29221	2.02132e-06	3.89451e-05	Down	gi|721640969|ref|XP_010231785.1|/6.75765e-99/PREDICTED: floral homeotic protein APETALA 2 isoform X1 [Brachypodium distachyon] &gt;gi|944072336|gb|KQK07820.1| hypothetical protein BRADI_2g37800 [Brachypodium distachyon] &gt;gi|944072337|gb|KQK07821.1| hypothetical protein BRADI_2g37800 [Brachypodium distachyon]	gi|960470890|ref|XM_010233483.2|/1e-171/PREDICTED: Brachypodium distachyon floral homeotic protein APETALA 2 (LOC100828894), transcript variant X1, mRNA	sp|P47927|AP2_ARATH/1e-16/Floral homeotic protein APETALA 2 OS=Arabidopsis thaliana GN=AP2 PE=1 SV=1	bdi:100828894/1e-99/floral homeotic protein APETALA 2; K09284 AP2-like factor, euAP2 lineage	NA	SM00380/8.2E-8/DNA-binding domain in plant proteins such as APETALA2 and EREBPs	biological_process:GO:0006355//regulation of transcription, DNA-templated;GO:0007275//multicellular organism development;cellular_component:GO:0005634//nucleus;molecular_function:GO:0003677//DNA binding;GO:0003700//transcription factor activity, sequence-specific DNA binding;
CL14037.Contig1_All	1777	25.5	0	-5.77516	2.83982e-05	0.0003046	Down	9.16	0	-4.42303	0.00425097	0.0210314	Down	15.6	0	-5.75828	7.7155e-05	0.000854353	Down	14.34	0.72	-4.28564	9.8702e-05	0.000939214	Down	20.16	0	-6.04581	1.66247e-05	0.000203903	Down	12.21	0	-5.31999	0.000158536	0.00163443	Down	gi|357138129|ref|XP_003570650.1|/6.89348e-167/PREDICTED: AP2-like ethylene-responsive transcription factor PLT2 [Brachypodium distachyon] &gt;gi|960478935|ref|XP_014756565.1| PREDICTED: AP2-like ethylene-responsive transcription factor PLT2 [Brachypodium distachyon] &gt;gi|944066340|gb|KQK01931.1| hypothetical protein BRADI_3g59300 [Brachypodium distachyon]	gi|241987303|dbj|AK334560.1|/0.0/Triticum aestivum cDNA, clone: WT010_E20, cultivar: Chinese Spring	sp|Q8L3U3|BBM1_BRANA/4e-66/AP2-like ethylene-responsive transcription factor BBM1 OS=Brassica napus GN=BBM1 PE=2 SV=1	gra:105794427/2e-68/AP2-like ethylene-responsive transcription factor PLT2; K09285 AP2-like factor, ANT lineage	NA	SM00380/4.0E-25/DNA-binding domain in plant proteins such as APETALA2 and EREBPs	biological_process:GO:0006355//regulation of transcription, DNA-templated;GO:0007275//multicellular organism development;cellular_component:GO:0005634//nucleus;molecular_function:GO:0003677//DNA binding;GO:0003700//transcription factor activity, sequence-specific DNA binding;
CL5812.Contig5_All	941	0.35	0	-0.60269	0.638694	0.806734	*	4.05	0.33	-1.83424	0.266521	0.498077	*	1.11	0	-1.49172	0.38092	0.646334	*	86.4	0.36	-7.38152	6.01415e-12	3.48403e-10	Down	6.21	0	-3.90672	0.0172516	0.0699511	*	0	0.91	1.55132	0.334265	0.615504	*	gi|326499063|dbj|BAK06022.1|/9.55905e-91/predicted protein [Hordeum vulgare subsp. vulgare]	gi|960478905|ref|XM_003570522.3|/2e-69/PREDICTED: Brachypodium distachyon ethylene-responsive transcription factor ERF109-like (LOC100834715), mRNA	sp|Q9SZ06|EF109_ARATH/9e-31/Ethylene-responsive transcription factor ERF109 OS=Arabidopsis thaliana GN=ERF109 PE=1 SV=1	mus:103987500/3e-23/ethylene-responsive transcription factor 1; K09286 EREBP-like factor	DR2417m/2e-07/---	PS51032/24.171/AP2/ERF domain profile.	NA
CL11490.Contig3_All	1489	9.95	4.93	-0.352496	0.719031	0.841971	*	17.23	5.17	-1.43151	0.192606	0.404768	*	52.63	1609.06	4.81685	1.26288e-06	2.51874e-05	Up	679.5	152.18	-2.32482	0.0337819	0.117086	*	34.54	143.63	1.83956	0.0446287	0.146659	*	9.49	136.09	3.65938	0.000199425	0.00198942	Up	gi|82780750|gb|ABB90544.1|/1.46653e-127/dehydration responsive element binding protein [Triticum aestivum]	gi|82780749|gb|DQ286559.1|/0.0/Triticum aestivum dehydration responsive element binding protein (DREB2) mRNA, complete cds	sp|Q8H1E4|RAP24_ARATH/2e-47/Ethylene-responsive transcription factor RAP2-4 OS=Arabidopsis thaliana GN=RAP2-4 PE=1 SV=1	bdi:100844506/2e-105/ethylene-responsive transcription factor ERF060-like; K09286 EREBP-like factor	DR2133/1e-06/---	PTHR31657:SF0/3.9E-93/--	NA
CL4420.Contig11_All	1318	332.73	177.5	-0.217934	0.64981	0.806734	*	510.77	486.67	-0.170568	0.460928	0.699346	*	941.77	1077.08	0.312551	0.679831	0.824688	*	1906.85	1212.14	-1.34651	0.0274337	0.0997558	*	1190.93	589.21	-1.0447	0.162271	0.371453	*	1001.94	475.52	-0.882008	0.178554	0.426733	*	gi|326502452|dbj|BAJ95289.1|/4.57112e-114/predicted protein [Hordeum vulgare subsp. vulgare]	gi|242383987|emb|FP097786.1|/8e-60/Phyllostachys edulis cDNA clone: bphylf031b23, full insert sequence	sp|Q6K7E6|ERF1_ORYSJ/5e-34/Ethylene-responsive transcription factor 1 OS=Oryza sativa subsp. japonica GN=EREBP1 PE=1 SV=1	sita:101773791/4e-46/ethylene-responsive transcription factor RAP2-3-like; K09286 EREBP-like factor	DR2133/2e-08/---	PTHR31190:SF5/6.4E-71/--	biological_process:GO:0006355//regulation of transcription, DNA-templated;cellular_component:GO:0005634//nucleus;molecular_function:GO:0003700//transcription factor activity, sequence-specific DNA binding;
CL5812.Contig1_All	763	-	-	-	-	-	-	5.31	0	-3.70449	0.02104	0.0773317	*	15.18	0	-5.70294	0.000100445	0.00106722	Down	375.27	0.83	-8.88316	1.89001e-23	5.96983e-21	Down	18.42	0.35	-4.66707	0.000224809	0.00190653	Down	2.72	0.61	-1.44478	0.303545	0.591477	*	gi|326499063|dbj|BAK06022.1|/1.4789e-82/predicted protein [Hordeum vulgare subsp. vulgare]	gi|960478905|ref|XM_003570522.3|/2e-68/PREDICTED: Brachypodium distachyon ethylene-responsive transcription factor ERF109-like (LOC100834715), mRNA	sp|Q9SZ06|EF109_ARATH/1e-30/Ethylene-responsive transcription factor ERF109 OS=Arabidopsis thaliana GN=ERF109 PE=1 SV=1	vra:106760197/2e-23/ethylene-responsive transcription factor RAP2-3-like; K09286 EREBP-like factor	DR0479/8e-07/---	PF00847/2.4E-15/AP2 domain	NA
Unigene30689_All	2083	1.64	0	-1.49348	0.352312	0.608426	*	5.43	0	-3.86356	0.0146268	0.057702	*	14.56	0	-5.64213	0.000125309	0.00128674	Down	14.56	0.36	-4.84717	0.000195142	0.0016787	Down	6.06	21.84	1.59145	0.155747	0.36347	*	82.62	17.59	-1.92368	0.11756	0.325805	*	gi|357166910|ref|XP_003580912.1|/2.44933e-150/PREDICTED: phosphoglycerate mutase-like protein 1 [Brachypodium distachyon] &gt;gi|944046061|gb|KQJ81702.1| hypothetical protein BRADI_5g02400 [Brachypodium distachyon]	gi|241984833|dbj|AK332093.1|/0.0/Triticum aestivum cDNA, clone: WT003_C02, cultivar: Chinese Spring	sp|P42736|RAP23_ARATH/1e-14/Ethylene-responsive transcription factor RAP2-3 OS=Arabidopsis thaliana GN=RAP2-3 PE=1 SV=2	sita:101773791/8e-15/ethylene-responsive transcription factor RAP2-3-like; K09286 EREBP-like factor	XF0818/3e-08/---	PTHR23029:SF12/6.0E-78/--	biological_process:GO:0016311//dephosphorylation;cellular_component:GO:0005829//cytosol;molecular_function:GO:0050278//sedoheptulose-bisphosphatase activity;
CL21142.Contig3_All	5504	71.29	9.94	-2.19831	1.40165e-05	0.000164778	Down	35.21	26.39	-0.497972	0.350023	0.595826	*	46.5	14.15	-1.71989	0.00185155	0.0121133	Down	33.27	19.11	-1.57111	0.00894495	0.0410424	Down	54.95	23.29	-1.24048	0.0125751	0.0545646	*	33.67	22.56	-0.490787	0.354529	0.638525	*	gi|475371422|gb|EMT00560.1|/0/Putative disease resistance RPP13-like protein 2 [Aegilops tauschii]	gi|960488723|ref|XM_014903129.1|/1e-126/PREDICTED: Brachypodium distachyon disease resistance protein RPM1-like (LOC100842472), transcript variant X2, mRNA	sp|Q9M667|RPP13_ARATH/1e-36/Disease resistance protein RPP13 OS=Arabidopsis thaliana GN=RPP13 PE=2 SV=2	pda:103705927/8e-78/disease resistance protein RPM1-like; K13457 disease resistance protein RPM1	NA	PTHR23155:SF445/2.4E-184/--	molecular_function:GO:1901363//heterocyclic compound binding;GO:0097159//organic cyclic compound binding;
Unigene51478_All	1635	18.7	19.77	0.671101	0.198579	0.42562	*	18.49	26.25	0.35932	0.527846	0.746004	*	43.03	50.31	0.308585	0.452562	0.711348	*	37.36	61.66	-0.142637	0.832218	0.914725	*	45.55	64.75	0.445982	0.341348	0.593866	*	41.02	52.08	0.470865	0.473218	0.732228	*	gi|197726109|gb|ACH73204.1|/4.80331e-137/dehydration responsive element binding protein [Leymus chinensis]	gi|385717729|gb|JF915846.1|/1e-157/Leymus chinensis dehydration responsive element binding protein 3 (DREB3) mRNA, complete cds, alternatively spliced	sp|Q5W6R4|DRE2B_ORYSJ/2e-86/Dehydration-responsive element-binding protein 2B OS=Oryza sativa subsp. japonica GN=DREB2B PE=2 SV=2	thj:104823180/5e-46/dehydration-responsive element-binding protein 2A-like; K09286 EREBP-like factor	NA	PTHR31241/8.4E-82/--	biological_process:GO:0006351//transcription, DNA-templated;
Unigene5025_All	776	-	-	-	-	-	-	-	-	-	-	-	-	0.34	0	-0.715568	0.617743	0.79401	*	-	-	-	-	-	-	0	3.85	3.4152	0.0407787	0.136842	*	5.11	2.46	-0.880254	0.524312	0.777628	*	gi|944063388|gb|KQJ98978.1|/1.0804e-35/hypothetical protein BRADI_3g40343 [Brachypodium distachyon]	gi|721671252|ref|XM_010238450.1|/4e-20/PREDICTED: Brachypodium distachyon ethylene-responsive transcription factor ERF015 (LOC104584244), mRNA	sp|Q9C591|ERF16_ARATH/2e-19/Ethylene-responsive transcription factor ERF016 OS=Arabidopsis thaliana GN=ERF016 PE=2 SV=1	bdi:100836054/2e-14/ethylene-responsive transcription factor RAP2-13; K09286 EREBP-like factor	NA	SM00380/1.0E-24/DNA-binding domain in plant proteins such as APETALA2 and EREBPs	biological_process:GO:0006351//transcription, DNA-templated;molecular_function:GO:0003677//DNA binding;
CL15269.Contig5_All	1770	27.31	11.63	-0.628083	0.25777	0.503021	*	18.57	12.64	-0.655629	0.251206	0.484603	*	20.92	24.84	0.282095	0.670415	0.817871	*	31.44	26.86	-0.890396	0.0866515	0.235874	*	41.27	26.93	-0.675892	0.236856	0.472936	*	26.88	14.22	-0.737662	0.288972	0.576911	*	gi|326528759|dbj|BAJ97401.1|/1.73413e-77/predicted protein [Hordeum vulgare subsp. vulgare]	gi|937916895|dbj|AP014961.1|/2e-58/Oryza sativa Japonica Group DNA, chromosome 5, cultivar: Nipponbare, complete sequence	sp|Q9FK12|CRF3_ARATH/3e-28/Ethylene-responsive transcription factor CRF3 OS=Arabidopsis thaliana GN=CRF3 PE=1 SV=1	pda:103723921/6e-36/pathogenesis-related genes transcriptional activator PTI6-like; K13434 pathogenesis-related genes transcriptional activator PTI6	NA	PR00367/1.0E-9/Ethylene responsive element binding protein signature	NA
Unigene12509_All	910	-	-	-	-	-	-	-	-	-	-	-	-	-	-	-	-	-	-	22.49	0	-6.02433	0.000129512	0.00118364	Down	-	-	-	-	-	-	0.33	0	-0.697556	0.60166	0.789718	*	gi|119709978|gb|ABL96271.1|/2.01482e-98/C-repeat/DRE-binding factor 6 [Festuca pratensis]	gi|168809448|gb|EU331997.1|/1e-166/Hordeum vulgare subsp. vulgare cultivar B1202 C-repeat binding factor 6 (CBF6) gene, complete cds >gi|168809450|gb|EU331998.1| Hordeum vulgare subsp. vulgare cultivar CDC-Kendall C-repeat binding factor 6 (CBF6) gene, complete cds >gi|168809452|gb|EU331999.1| Hordeum vulgare subsp. vulgare cultivar Merit C-repeat binding factor 6 (CBF6) gene, complete cds >gi|16…	sp|A2Z389|DRE1A_ORYSI/3e-75/Dehydration-responsive element-binding protein 1A OS=Oryza sativa subsp. indica GN=DREB1A PE=3 SV=1	sot:102577707/2e-36/CBF3; AP2 domain CBF protein; K09286 EREBP-like factor	DR2133/3e-08/---	PTHR31839:SF0/1.9E-65/--	biological_process:GO:0006355//regulation of transcription, DNA-templated;cellular_component:GO:0005634//nucleus;molecular_function:GO:0003677//DNA binding;GO:0003700//transcription factor activity, sequence-specific DNA binding;
CL5786.Contig12_All	1512	0.76	7.05	3.24387	0.00540326	0.0261051	Up	2.32	16.02	2.48042	0.00220164	0.0121685	Up	2.73	23.27	2.79798	0.000892632	0.00660739	Up	5.93	20.9	0.952525	0.303667	0.545444	*	1.35	10.38	2.62591	0.00583691	0.0292515	Up	3.43	14.24	2.03618	0.0680685	0.222707	*	gi|115439333|ref|NP_001043946.1|/4.75394e-166/Os01g0693400 [Oryza sativa Japonica Group] &gt;gi|75247719|sp|Q8RZX9.1|Y1934_ORYSJ RecName: Full=AP2/ERF and B3 domain-containing protein Os01g0693400 &gt;gi|18565433|dbj|BAB84620.1| DNA-binding protein RAV1-like [Oryza sativa Japonica Group] &gt;gi|113533477|dbj|BAF05860.1| Os01g0693400 [Oryza sativa Japonica Group] &gt;gi|215768937|dbj|BAH01166.1| u…	gi|242384898|emb|FP098298.1|/0.0/Phyllostachys edulis cDNA clone: bphyem207d01, full insert sequence	sp|Q8RZX9|Y1934_ORYSJ/5e-168/AP2/ERF and B3 domain-containing protein Os01g0693400 OS=Oryza sativa subsp. japonica GN=Os01g0693400 PE=2 SV=1	dosa:Os01t0693400-01/8e-167/Os01g0693400, APETALA2/ETHYLENE-RESPONSIVE_ELEMENT_BINDING_PROTEIN_127, AP2/EREBP127; Pathogenesis-related transcriptional factor and ERF, DNA-binding domain containing protein.; K09287 RAV-like factor	Rv3876/3e-12/---	PTHR31140/3.2E-151/--	biological_process:GO:0006355//regulation of transcription, DNA-templated;cellular_component:GO:0005634//nucleus;molecular_function:GO:0003677//DNA binding;GO:0003700//transcription factor activity, sequence-specific DNA binding;
CL5788.Contig5_All	740	29.74	19.69	0.0928898	0.872394	0.938929	*	14.74	34.35	1.13746	0.033503	0.111438	*	35.94	115.01	1.85023	0.0134397	0.0604327	*	92.37	107.87	-0.374871	0.5477	0.754224	*	36.21	59.47	0.640404	0.20467	0.435163	*	30.42	40.6	0.486402	0.317014	0.600794	*	gi|115476366|ref|NP_001061779.1|/6.95758e-66/Os08g0408500 [Oryza sativa Japonica Group] &gt;gi|37572971|dbj|BAC98621.1| AP2-domain DRE binding factor DBF1 [Oryza sativa Japonica Group] &gt;gi|37806428|dbj|BAC99621.1| AP2-domain DRE binding factor DBF1 [Oryza sativa Japonica Group] &gt;gi|113623748|dbj|BAF23693.1| Os08g0408500 [Oryza sativa Japonica Group] &gt;gi|125603370|gb|EAZ42695.1| hypotheti…	gi|937928473|dbj|AP014964.1|/4e-91/Oryza sativa Japonica Group DNA, chromosome 8, cultivar: Nipponbare, complete sequence	sp|Q9SKW5|ERF55_ARATH/4e-37/Ethylene-responsive transcription factor ERF055 OS=Arabidopsis thaliana GN=ERF055 PE=2 SV=1	dosa:Os08t0408500-01/1e-66/Os08g0408500, ERF48, ETHYLENE_RESPONSE_FACTOR_48; Pathogenesis-related transcriptional factor and ERF domain containing protein.; K09286 EREBP-like factor	Rv3876/3e-08/---	PTHR31657:SF0/2.0E-72/--	biological_process:GO:0006355//regulation of transcription, DNA-templated;cellular_component:GO:0005634//nucleus;molecular_function:GO:0003677//DNA binding;GO:0003700//transcription factor activity, sequence-specific DNA binding;
CL15850.Contig2_All	1140	7.11	4.96	0.149653	0.910081	0.958733	*	7.37	5.76	-0.0952471	0.946509	0.981211	*	24	280.55	3.53777	0.000564277	0.00451935	Up	184.11	169.31	-0.58319	0.622996	0.789285	*	40.81	121.24	1.35152	0.207561	0.439317	*	1.33	52.19	4.16112	0.00289786	0.018824	Up	gi|19071243|gb|AAL84170.1|AF418204_1/8.05725e-101/CRT/DRE binding factor 1 [Hordeum vulgare subsp. vulgare] &gt;gi|60547419|gb|AAX23683.1| HvCBF1 [Hordeum vulgare subsp. vulgare] &gt;gi|60547421|gb|AAX23684.1| HvCBF1 [Hordeum vulgare subsp. vulgare] &gt;gi|60547423|gb|AAX23685.1| HvCBF1 [Hordeum vulgare subsp. vulgare] &gt;gi|60547425|gb|AAX23686.1| HvCBF1 [Hordeum vulgare subsp. vulgare] &gt;gi|…	gi|404415274|gb|JN987193.1|/0.0/Triticum aestivum AP2 domain CBF protein (CBFI) mRNA, CBFI-1.3 allele, complete cds	sp|Q6EP77|DRE1G_ORYSJ/4e-91/Dehydration-responsive element-binding protein 1G OS=Oryza sativa subsp. japonica GN=DREB1G PE=2 SV=1	ath:AT4G25480/9e-46/DREB1A; dehydration-responsive element-binding protein 1A; K09286 EREBP-like factor	NA	PS51032/22.023/AP2/ERF domain profile.	biological_process:GO:0006355//regulation of transcription, DNA-templated;cellular_component:GO:0005634//nucleus;molecular_function:GO:0003677//DNA binding;GO:0003700//transcription factor activity, sequence-specific DNA binding;
CL10691.Contig2_All	1070	8.28	2.47	-1.06355	0.269735	0.519807	*	6.52	7.64	0.163973	0.834618	0.908887	*	5.44	16	1.4443	0.0539214	0.176337	*	21.16	5.72	-2.28328	0.0298778	0.1063	*	22.58	33.38	0.510813	0.547666	0.768218	*	28.35	25.27	-0.112127	0.894467	0.95399	*	gi|326508380|dbj|BAJ99457.1|/2.071e-87/predicted protein [Hordeum vulgare subsp. vulgare]	gi|670376601|ref|XM_008671266.1|/1e-82/PREDICTED: Zea mays uncharacterized LOC103646542 (LOC103646542), mRNA	sp|Q9LYU3|EF113_ARATH/2e-30/Ethylene-responsive transcription factor ERF113 OS=Arabidopsis thaliana GN=ERF113 PE=2 SV=1	sita:101773791/2e-23/ethylene-responsive transcription factor RAP2-3-like; K09286 EREBP-like factor	NA	PS51032/24.184/AP2/ERF domain profile.	NA
Unigene77253_All	253	-	-	-	-	-	-	-	-	-	-	-	-	-	-	-	-	-	-	-	-	-	-	-	-	0.35	0	-0.71789	0.607033	0.768218	*	1.04	0	-1.9971	0.22772	0.494013	*	gi|326502042|dbj|BAK06513.1|/4.35077e-30/predicted protein [Hordeum vulgare subsp. vulgare]	gi|241988062|dbj|AK335319.1|/2e-72/Triticum aestivum cDNA, clone: WT012_J17, cultivar: Chinese Spring	sp|Q38914|ANT_ARATH/1e-21/AP2-like ethylene-responsive transcription factor ANT OS=Arabidopsis thaliana GN=ANT PE=1 SV=2	bdi:100837521/3e-27/AP2-like ethylene-responsive transcription factor ANT; K09285 AP2-like factor, ANT lineage	NA	PF00847/6.2E-5/AP2 domain	biological_process:GO:0006351//transcription, DNA-templated;
Unigene28561_All	1109	0	0.29	0.737287	0.585704	0.797939	*	2.65	0.67	-1.38	0.37478	0.614367	*	1.77	2.93	0.537076	0.689061	0.831235	*	19.17	0.41	-5.0016	0.000279471	0.00227981	Down	3.38	2.79	-0.314593	0.786285	0.887957	*	2.39	3.38	0.59411	0.67872	0.835043	*	gi|300681490|emb|CBH32584.1|/1.08774e-86/F-box domain containing protein, expressed [Triticum aestivum]	gi|241986451|dbj|AK333712.1|/1e-122/Triticum aestivum cDNA, clone: WT008_I21, cultivar: Chinese Spring	sp|Q9FGF8|ABR1_ARATH/1e-34/Ethylene-responsive transcription factor ABR1 OS=Arabidopsis thaliana GN=ABR1 PE=2 SV=1	ath:AT1G43160/7e-27/RAP2.6; ethylene-responsive transcription factor RAP2-6; K09286 EREBP-like factor	DR0479/1e-07/---	PF00847/4.8E-17/AP2 domain	NA
CL1948.Contig12_All	831	8.08	0	-4.3962	0.00327359	0.0172199	Down	14.75	0.68	-3.84568	0.00051673	0.00357882	Down	48.68	20.84	-0.906917	0.2972	0.567068	*	583.25	14.95	-5.33997	1.0506e-07	2.37e-06	Down	95.89	6.24	-3.45839	0.00341137	0.0187881	Down	18.34	6.06	-1.01806	0.445016	0.723168	*	gi|117276946|gb|ABK32848.1|/1.78276e-103/C-repeat/DRE-binding factor 3 [Lolium perenne]	gi|117276945|gb|EF032486.1|/1e-174/Lolium perenne genotype PI610939 C-repeat/DRE-binding factor 3 mRNA, complete cds	sp|Q64MA1|DRE1A_ORYSJ/5e-81/Dehydration-responsive element-binding protein 1A OS=Oryza sativa subsp. japonica GN=DREB1A PE=2 SV=1	spen:107013784/8e-37/dehydration-responsive element-binding protein 1A-like; K09286 EREBP-like factor	DR2133/9e-07/---	PF00847/8.0E-16/AP2 domain	NA
CL2930.Contig2_All	1818	25.77	48.03	1.41436	0.00208905	0.011848	Up	33.51	44.73	0.346973	0.504975	0.724535	*	17.49	20.21	0.178419	0.770105	0.884537	*	11.9	54.12	1.29526	0.027721	0.100536	*	27.44	24.03	-0.226578	0.61077	0.768218	*	27.38	23.91	-0.214228	0.694475	0.845263	*	gi|409894812|gb|AFV46162.1|/0/spelt factor protein [Triticum monococcum subsp. sinskajae] &gt;gi|409894816|gb|AFV46164.1| spelt factor protein [Triticum monococcum]	gi|52854305|gb|AY645945.1|/0.0/Triticum aestivum floral homeotic protein (Q) mRNA, complete cds	sp|Q9SK03|RAP27_ARATH/2e-87/Ethylene-responsive transcription factor RAP2-7 OS=Arabidopsis thaliana GN=RAP2-7 PE=2 SV=2	bdi:100839861/0.0/floral homeotic protein APETALA 2-like; K09284 AP2-like factor, euAP2 lineage	DR1459/2e-06/---	PR00367/1.3E-6/Ethylene responsive element binding protein signature	biological_process:GO:0006355//regulation of transcription, DNA-templated;GO:0007275//multicellular organism development;cellular_component:GO:0005634//nucleus;molecular_function:GO:0003677//DNA binding;GO:0003700//transcription factor activity, sequence-specific DNA binding;
Unigene25417_All	1439	13.31	4.68	-0.664436	0.558846	0.782936	*	16.47	10.45	-0.744521	0.208297	0.426828	*	19.52	46.66	1.32379	0.00991638	0.0474474	Up	6.56	17.52	0.501954	0.510097	0.731848	*	5.67	28.2	1.95646	0.0670728	0.198911	*	10.83	7.49	-0.398188	0.620194	0.794237	*	gi|514747272|ref|XP_004961326.1|/2.71433e-139/PREDICTED: AP2/ERF and B3 domain-containing protein Os05g0549800 [Setaria italica] &gt;gi|944250215|gb|KQL14478.1| hypothetical protein SETIT_024576mg [Setaria italica]	gi|241986235|dbj|AK333496.1|/1e-160/Triticum aestivum cDNA, clone: WT006_J19, cultivar: Chinese Spring	sp|Q8RZX9|Y1934_ORYSJ/3e-139/AP2/ERF and B3 domain-containing protein Os01g0693400 OS=Oryza sativa subsp. japonica GN=Os01g0693400 PE=2 SV=1	sita:101782792/5e-140/AP2/ERF and B3 domain-containing protein Os05g0549800; K09287 RAV-like factor	DR2133/5e-07/---	PF02362/9.4E-26/B3 DNA binding domain	biological_process:GO:0006355//regulation of transcription, DNA-templated;cellular_component:GO:0005634//nucleus;molecular_function:GO:0003677//DNA binding;GO:0003700//transcription factor activity, sequence-specific DNA binding;
Unigene61861_All	736	30.88	25.7	0.438034	0.58229	0.797939	*	45.42	34.71	-0.442534	0.292647	0.533738	*	67.69	54.09	-0.262771	0.754194	0.875375	*	74.56	51.9	-1.32602	0.00706578	0.0338854	Down	33.05	23.55	-0.521422	0.643586	0.792439	*	50.06	37.7	-0.11479	0.915409	0.965927	*	gi|721630480|ref|XP_003561984.2|/6.70638e-61/PREDICTED: uncharacterized protein LOC100826410 [Brachypodium distachyon]	gi|960453643|ref|XM_003561936.3|/4e-48/PREDICTED: Brachypodium distachyon uncharacterized LOC100826410 (LOC100826410), mRNA	sp|Q6K7E6|ERF1_ORYSJ/1e-32/Ethylene-responsive transcription factor 1 OS=Oryza sativa subsp. japonica GN=EREBP1 PE=1 SV=1	sita:101773791/3e-36/ethylene-responsive transcription factor RAP2-3-like; K09286 EREBP-like factor	NA	PTHR31190/3.6E-57/--	biological_process:GO:0006355//regulation of transcription, DNA-templated;cellular_component:GO:0005634//nucleus;molecular_function:GO:0003700//transcription factor activity, sequence-specific DNA binding;
CL8782.Contig6_All	1628	26.55	5.32	-1.65072	0.0112872	0.0477948	Down	15.46	6.64	-1.28689	0.0463424	0.143198	*	14.9	0.93	-3.16987	0.0102751	0.0488663	Down	14.14	0.83	-4.44244	3.0133e-05	0.000337822	Down	11.48	3.75	-1.47874	0.153238	0.359577	*	9.9	0.35	-3.98131	0.000869513	0.00687645	Down	gi|721663833|ref|XP_003574993.2|/5.74109e-72/PREDICTED: ethylene-responsive transcription factor-like protein At4g13040 [Brachypodium distachyon] &gt;gi|944063958|gb|KQJ99548.1| hypothetical protein BRADI_3g43822 [Brachypodium distachyon]	gi|960472986|ref|XM_003574945.3|/0.0/PREDICTED: Brachypodium distachyon ethylene-responsive transcription factor-like protein At4g13040 (LOC100846738), mRNA	sp|Q56XP9|ERFL1_ARATH/2e-39/Ethylene-responsive transcription factor-like protein At4g13040 OS=Arabidopsis thaliana GN=At4g13040 PE=2 SV=2	NA	NA	PTHR32467/1.7E-52/--	biological_process:GO:0006355//regulation of transcription, DNA-templated;GO:0007275//multicellular organism development;cellular_component:GO:0005634//nucleus;molecular_function:GO:0003677//DNA binding;GO:0003700//transcription factor activity, sequence-specific DNA binding;
CL5902.Contig4_All	3642	118.61	0	-7.83477	1.51107e-10	6.67183e-09	Down	64.53	0	-7.50879	1.93042e-09	5.97283e-08	Down	71.41	0.31	-6.5825	1.56359e-09	7.44239e-08	Down	45.5	0	-7.59213	1.94346e-08	5.2872e-07	Down	75.61	0	-7.75566	1.10893e-09	4.75908e-08	Down	60.12	0	-7.32845	5.27827e-09	2.15375e-07	Down	gi|475566086|gb|EMT14948.1|/0/Putative disease resistance RPP13-like protein 2 [Aegilops tauschii]	gi|38099058|gb|AY436639.1|/3e-83/Schedonorus arundinaceus dehydration-responsive element binding protein 2 (DREB2) mRNA, complete cds	sp|Q0JQF7|DRE2A_ORYSJ/7e-52/Dehydration-responsive element-binding protein 2A OS=Oryza sativa subsp. japonica GN=DREB2A PE=2 SV=1	bdi:100829387/6e-79/disease resistance protein RPP13-like; K13457 disease resistance protein RPM1	NA	PF00931/9.2E-41/NB-ARC domain	NA
CL3370.Contig1_All	539	0.76	0	-1.37117	0.391317	0.646894	*	0.74	1.78	0.844291	0.599857	0.777901	*	2.8	2.79	0.0182369	0.988268	0.99647	*	2.59	0.83	-1.80002	0.231832	0.46292	*	1.01	3.41	1.45617	0.237627	0.473812	*	5.06	1.36	-1.61987	0.16825	0.410825	*	gi|944063580|gb|KQJ99170.1|/3.22409e-24/hypothetical protein BRADI_3g41543 [Brachypodium distachyon]	gi|835990741|ref|XM_004973974.2|/2e-18/PREDICTED: Setaria italica uncharacterized LOC101774376 (LOC101774376), mRNA	sp|Q9FGF8|ABR1_ARATH/3e-10/Ethylene-responsive transcription factor ABR1 OS=Arabidopsis thaliana GN=ABR1 PE=2 SV=1	ath:AT1G43160/6e-09/RAP2.6; ethylene-responsive transcription factor RAP2-6; K09286 EREBP-like factor	NA	PF00847/2.9E-6/AP2 domain	NA
CL15128.Contig4_All	400	-	-	-	-	-	-	-	-	-	-	-	-	-	-	-	-	-	-	1.27	0	-2.73126	0.12675	0.307859	*	0.69	0	-1.1918	0.454093	0.691273	*	0.34	0	-0.682264	0.607134	0.789718	*	gi|669030112|emb|CDM84527.1|/8.62347e-47/unnamed protein product [Triticum aestivum]	gi|669026884|emb|HG670306.1|/1e-74/Triticum aestivum chromosome 3B, genomic scaffold, cultivar Chinese Spring	sp|Q94ID6|ERF81_ARATH/9e-21/Ethylene-responsive transcription factor 12 OS=Arabidopsis thaliana GN=ERF12 PE=2 SV=1	cmo:103496350/2e-21/ethylene-responsive transcription factor 3-like; K09286 EREBP-like factor	NA	PTHR31677/3.0E-31/--	biological_process:GO:0006351//transcription, DNA-templated;
CL555.Contig4_All	1709	4.15	1.53	-0.711138	0.553237	0.777682	*	6.75	3.21	-1.10395	0.275114	0.510071	*	3.19	2.09	-0.465101	0.71018	0.846452	*	1.13	4.44	0.840343	0.513253	0.734724	*	5.76	12.43	1.01683	0.120626	0.302974	*	6.5	3.09	-0.989499	0.257343	0.534546	*	gi|721669382|ref|XP_010236272.1|/4.73622e-16/PREDICTED: ethylene-responsive transcription factor ABI4-like [Brachypodium distachyon] &gt;gi|944057815|gb|KQJ93405.1| hypothetical protein BRADI_3g04375 [Brachypodium distachyon]	gi|721627677|ref|XM_010231275.1|/6e-12/PREDICTED: Brachypodium distachyon AP2-like ethylene-responsive transcription factor AIL5 (LOC104582019), mRNA	sp|Q9M8M5|ERF84_ARATH/9e-15/Ethylene-responsive transcription factor ERF084 OS=Arabidopsis thaliana GN=ERF084 PE=2 SV=1	mus:103995186/1e-14/ethylene-responsive transcription factor 1-like isoform X1; K09286 EREBP-like factor	NA	PF00847/1.2E-13/AP2 domain	NA
CL555.Contig3_All	1021	6.62	1.89	-1.06909	0.292666	0.547194	*	2.93	1.41	-0.971749	0.496304	0.716354	*	6.32	2.56	-0.969064	0.334545	0.603174	*	1.57	2.48	-0.113156	0.932116	0.964476	*	2.71	3.39	0.280154	0.789197	0.890059	*	4.4	4.8	0.0953704	0.91753	0.967069	*	gi|297745018|emb|CBI38610.3|/1.4579e-18/unnamed protein product [Vitis vinifera]	gi|721627677|ref|XM_010231275.1|/3e-12/PREDICTED: Brachypodium distachyon AP2-like ethylene-responsive transcription factor AIL5 (LOC104582019), mRNA	sp|Q6J9S1|RA211_ARATH/6e-14/Ethylene-responsive transcription factor RAP2-11 OS=Arabidopsis thaliana GN=RAP2-11 PE=2 SV=1	sot:107061800/7e-15/ethylene-responsive transcription factor RAP2-11; K09286 EREBP-like factor	NA	PS51032/18.966/AP2/ERF domain profile.	NA
CL1712.Contig12_All	2723	301.66	89.6	-1.11676	0.000376359	0.00279041	Down	193.77	199.17	-0.0989896	0.790612	0.884397	*	231.89	87.3	-1.55481	0.0387606	0.137401	*	78.97	115.84	-0.352239	0.623304	0.789285	*	22.11	6.53	-1.72487	0.0317795	0.11295	*	22.34	10.09	-0.961985	0.347655	0.631783	*	gi|721640969|ref|XP_010231785.1|/0/PREDICTED: floral homeotic protein APETALA 2 isoform X1 [Brachypodium distachyon] &gt;gi|944072336|gb|KQK07820.1| hypothetical protein BRADI_2g37800 [Brachypodium distachyon] &gt;gi|944072337|gb|KQK07821.1| hypothetical protein BRADI_2g37800 [Brachypodium distachyon]	gi|960470890|ref|XM_010233483.2|/0.0/PREDICTED: Brachypodium distachyon floral homeotic protein APETALA 2 (LOC100828894), transcript variant X1, mRNA	sp|P47927|AP2_ARATH/4e-87/Floral homeotic protein APETALA 2 OS=Arabidopsis thaliana GN=AP2 PE=1 SV=1	bdi:100828894/0.0/floral homeotic protein APETALA 2; K09284 AP2-like factor, euAP2 lineage	NA	PF00847/2.9E-6/AP2 domain	biological_process:GO:0006351//transcription, DNA-templated;
CL1712.Contig9_All	2800	269.69	279.8	0.646102	0.0298145	0.10443	*	165.28	509.02	1.49673	0.000550336	0.00377553	Up	237.35	220.65	-0.233738	0.701353	0.840211	*	85.34	272.92	0.707711	0.299125	0.53966	*	33.44	31.54	-0.170025	0.861847	0.92945	*	25.27	33.22	0.426868	0.578283	0.789718	*	gi|326530916|dbj|BAK01256.1|/7.9766e-139/predicted protein [Hordeum vulgare subsp. vulgare]	gi|960470890|ref|XM_010233483.2|/1e-179/PREDICTED: Brachypodium distachyon floral homeotic protein APETALA 2 (LOC100828894), transcript variant X1, mRNA	sp|Q9SK03|RAP27_ARATH/6e-74/Ethylene-responsive transcription factor RAP2-7 OS=Arabidopsis thaliana GN=RAP2-7 PE=2 SV=2	bdi:100828894/3e-123/floral homeotic protein APETALA 2; K09284 AP2-like factor, euAP2 lineage	NA	PTHR32467/2.7E-132/--	biological_process:GO:0006355//regulation of transcription, DNA-templated;GO:0007275//multicellular organism development;cellular_component:GO:0005634//nucleus;molecular_function:GO:0003677//DNA binding;GO:0003700//transcription factor activity, sequence-specific DNA binding;
CL16019.Contig4_All	1477	0.41	0	-0.528416	0.666672	0.806734	*	0	7	3.32163	0.044129	0.137915	*	-	-	-	-	-	-	0.91	0	-1.81491	0.305682	0.546502	*	0.33	3.02	2.11467	0.183151	0.401557	*	0.67	4.82	2.0884	0.162327	0.404276	*	gi|125563767|gb|EAZ09147.1|/7.11445e-167/hypothetical protein OsI_31417 [Oryza sativa Indica Group]	gi|960484402|ref|XM_003578094.3|/0.0/PREDICTED: Brachypodium distachyon AP2-like ethylene-responsive transcription factor At1g16060 (LOC100845338), mRNA	sp|Q94AN4|AP2L1_ARATH/3e-104/AP2-like ethylene-responsive transcription factor At1g16060 OS=Arabidopsis thaliana GN=At1g16060 PE=2 SV=1	osa:4347101/7e-168/AP2-like ethylene-responsive transcription factor At1g16060; K09285 AP2-like factor, ANT lineage	DR2133/4e-07/---	SM00380/1.7E-25/DNA-binding domain in plant proteins such as APETALA2 and EREBPs	biological_process:GO:0006355//regulation of transcription, DNA-templated;GO:0007275//multicellular organism development;cellular_component:GO:0005634//nucleus;GO:0009536//plastid;molecular_function:GO:0003677//DNA binding;GO:0003700//transcription factor activity, sequence-specific DNA binding;
CL5887.Contig2_All	1215	38.83	29.28	0.196471	0.613247	0.805887	*	27.52	38.08	0.368933	0.389922	0.627237	*	36.87	35.22	0.020065	0.964548	0.989599	*	19.41	52.54	0.621473	0.168813	0.376489	*	40.57	51.01	0.272322	0.488315	0.719179	*	33.28	51.28	0.554003	0.356979	0.640336	*	gi|721656432|ref|XP_010234345.1|/1.4442e-135/PREDICTED: AP2-like ethylene-responsive transcription factor PLT2 [Brachypodium distachyon] &gt;gi|944059629|gb|KQJ95219.1| hypothetical protein BRADI_3g15880 [Brachypodium distachyon]	gi|82780771|gb|DQ286570.1|/0.0/Triticum aestivum aintegumenta-like protein (ANTL1B) mRNA, complete cds	sp|Q5YGP7|PLET2_ARATH/1e-59/AP2-like ethylene-responsive transcription factor PLT2 OS=Arabidopsis thaliana GN=PLT2 PE=2 SV=1	aip:107642419/1e-60/AP2-like ethylene-responsive transcription factor AIL5; K09285 AP2-like factor, ANT lineage	NA	PR00367/4.9E-8/Ethylene responsive element binding protein signature	biological_process:GO:0006355//regulation of transcription, DNA-templated;GO:0007275//multicellular organism development;cellular_component:GO:0005634//nucleus;molecular_function:GO:0003677//DNA binding;GO:0003700//transcription factor activity, sequence-specific DNA binding;
CL20753.Contig2_All	1144	-	-	-	-	-	-	0	0.33	0.633842	0.62716	0.777901	*	0.37	0	-0.674137	0.631878	0.79401	*	1.32	0	-2.02436	0.257466	0.496388	*	0.33	8.48	3.33517	0.0246253	0.0926388	*	9.8	3.16	-1.37622	0.30441	0.59259	*	gi|218192187|gb|EEC74614.1|/2.17772e-138/hypothetical protein OsI_10229 [Oryza sativa Indica Group]	gi|960452825|ref|XM_010230806.2|/0.0/PREDICTED: Brachypodium distachyon AP2-like ethylene-responsive transcription factor AIL1 (LOC100840768), mRNA	sp|Q1PFE1|AIL1_ARATH/2e-99/AP2-like ethylene-responsive transcription factor AIL1 OS=Arabidopsis thaliana GN=AIL1 PE=2 SV=1	bdi:100840768/7e-139/AP2-like ethylene-responsive transcription factor AIL1; K09285 AP2-like factor, ANT lineage	NA	PS51032/18.663/AP2/ERF domain profile.	biological_process:GO:0006355//regulation of transcription, DNA-templated;GO:0007275//multicellular organism development;cellular_component:GO:0005634//nucleus;molecular_function:GO:0003677//DNA binding;GO:0003700//transcription factor activity, sequence-specific DNA binding;
CL4723.Contig6_All	1103	0.35	0	-0.60269	0.638694	0.806734	*	-	-	-	-	-	-	2.36	19.18	2.70476	0.0412333	0.143991	*	49.02	8.39	-3.10131	3.30338e-06	4.92275e-05	Down	1	0.68	-0.435327	0.781388	0.885957	*	1.37	1.68	0.278284	0.833481	0.921738	*	gi|156254816|gb|ABU62817.1|/5.17246e-89/pathogen-inducible ethylene-responsive element-binding protein [Triticum aestivum]	gi|960454257|ref|XM_003559050.3|/4e-61/PREDICTED: Brachypodium distachyon ethylene-responsive transcription factor 1B-like (LOC100840669), mRNA	sp|Q8LDC8|ERF92_ARATH/2e-44/Ethylene-responsive transcription factor 1B OS=Arabidopsis thaliana GN=ERF1B PE=1 SV=2	bdi:100840669/4e-82/ethylene-responsive transcription factor 1B-like; K14516 ethylene-responsive transcription factor 1	NA	PR00367/1.3E-9/Ethylene responsive element binding protein signature	NA
CL4420.Contig10_All	1312	405.14	235.54	-0.104261	0.81791	0.907253	*	456.78	563.74	0.218089	0.490055	0.71021	*	769.54	1420.69	1.03977	0.123331	0.320719	*	1553.76	1719.14	-0.57504	0.357432	0.605937	*	1005.19	865.5	-0.290253	0.72325	0.849645	*	811.7	662.81	-0.13157	0.844936	0.927866	*	gi|326502452|dbj|BAJ95289.1|/7.52723e-109/predicted protein [Hordeum vulgare subsp. vulgare]	gi|242383987|emb|FP097786.1|/2e-72/Phyllostachys edulis cDNA clone: bphylf031b23, full insert sequence	sp|Q6K7E6|ERF1_ORYSJ/2e-32/Ethylene-responsive transcription factor 1 OS=Oryza sativa subsp. japonica GN=EREBP1 PE=1 SV=1	dosa:Os03t0183000-01/7e-45/Os03g0183000, ERF62, ETHYLENE_RESPONSE_FACTOR_62; Similar to AP2 domain containing protein RAP2.6 (Fragment).; K09286 EREBP-like factor	RSc2303/5e-08/---	SM00380/5.1E-33/DNA-binding domain in plant proteins such as APETALA2 and EREBPs	biological_process:GO:0006355//regulation of transcription, DNA-templated;cellular_component:GO:0005634//nucleus;molecular_function:GO:0003700//transcription factor activity, sequence-specific DNA binding;
CL4420.Contig1_All	980	22.28	0	-5.64098	4.80646e-05	0.000480175	Down	47.05	2.45	-3.92165	2.94909e-05	0.000304414	Down	119.11	2.18	-4.81295	2.45323e-05	0.00032238	Down	371.61	3.73	-6.94748	1.13313e-12	7.46096e-11	Down	131.44	0.69	-6.9285	1.32479e-13	1.42188e-11	Down	86.12	1.51	-5.07798	2.37701e-08	8.10797e-07	Down	gi|326502452|dbj|BAJ95289.1|/1.9233e-105/predicted protein [Hordeum vulgare subsp. vulgare]	gi|242383987|emb|FP097786.1|/8e-81/Phyllostachys edulis cDNA clone: bphylf031b23, full insert sequence	sp|Q6K7E6|ERF1_ORYSJ/2e-33/Ethylene-responsive transcription factor 1 OS=Oryza sativa subsp. japonica GN=EREBP1 PE=1 SV=1	dosa:Os03t0183000-01/7e-40/Os03g0183000, ERF62, ETHYLENE_RESPONSE_FACTOR_62; Similar to AP2 domain containing protein RAP2.6 (Fragment).; K09286 EREBP-like factor	Rv3876/9e-10/---	PS51032/23.235/AP2/ERF domain profile.	biological_process:GO:0006355//regulation of transcription, DNA-templated;cellular_component:GO:0005634//nucleus;molecular_function:GO:0003700//transcription factor activity, sequence-specific DNA binding;
Unigene43320_All	593	0.73	1.17	0.797522	0.623574	0.806734	*	0	1.41	2.47762	0.136935	0.320477	*	0	0.62	1.28643	0.438275	0.700439	*	9.21	2.16	-1.66303	0.309761	0.551501	*	0	0.33	0.740051	0.59979	0.768218	*	0	0.36	0.661548	0.614274	0.789718	*	gi|475538540|gb|EMT09265.1|/1.09999e-85/Ethylene-responsive transcription factor ERF021 [Aegilops tauschii]	gi|357152437|ref|XM_003576071.1|/1e-136/PREDICTED: Brachypodium distachyon ethylene-responsive transcription factor ERF022-like (LOC100829024), mRNA	sp|Q9LQ28|ERF22_ARATH/3e-27/Ethylene-responsive transcription factor ERF022 OS=Arabidopsis thaliana GN=ERF022 PE=2 SV=1	csv:101206242/2e-29/ethylene-responsive transcription factor TINY-like; K09286 EREBP-like factor	XF1267/1e-05/---	PF00847/5.3E-15/AP2 domain	biological_process:GO:0006355//regulation of transcription, DNA-templated;cellular_component:GO:0005634//nucleus;molecular_function:GO:0003677//DNA binding;GO:0003700//transcription factor activity, sequence-specific DNA binding;
CL20229.Contig12_All	2558	10.48	2.96	-0.921007	0.411388	0.662471	*	7.94	2.49	-1.5793	0.122418	0.296692	*	4.77	4.26	-0.0488903	0.956545	0.988524	*	6.92	9.12	-0.35586	0.754058	0.862313	*	35.11	11.97	-1.55841	0.00168713	0.010473	Down	20.8	14.92	-0.497701	0.433805	0.714708	*	gi|471434672|dbj|BAN05576.1|/0/TaAP2-S [Aegilops speltoides]	gi|241983258|dbj|AK331198.1|/0.0/Triticum aestivum cDNA, clone: SET6_M01, cultivar: Chinese Spring	sp|P47927|AP2_ARATH/5e-99/Floral homeotic protein APETALA 2 OS=Arabidopsis thaliana GN=AP2 PE=1 SV=1	bdi:100834763/0.0/AP2-like ethylene-responsive transcription factor TOE3; K09284 AP2-like factor, euAP2 lineage	Cgl1939/1e-09/---	PF00847/2.2E-14/AP2 domain	biological_process:GO:0006351//transcription, DNA-templated;
CL1948.Contig15_All	1100	1.43	0	-2.06784	0.213461	0.446228	*	0.29	0	-0.709624	0.598976	0.777901	*	18.79	0.31	-4.51558	0.000731824	0.00561179	Down	290.15	0.41	-9.09257	5.39751e-19	9.60173e-17	Down	53.65	0	-7.28611	2.70988e-08	7.81166e-07	Down	6.43	0	-4.45643	0.00284603	0.0185425	Down	gi|117276946|gb|ABK32848.1|/1.35222e-97/C-repeat/DRE-binding factor 3 [Lolium perenne]	gi|183584120|gb|EU593537.1|/1e-147/Hordeum vulgare subsp. vulgare clone lambda phage TD-N23, complete sequence	sp|Q64MA1|DRE1A_ORYSJ/9e-78/Dehydration-responsive element-binding protein 1A OS=Oryza sativa subsp. japonica GN=DREB1A PE=2 SV=1	spen:107013784/3e-33/dehydration-responsive element-binding protein 1A-like; K09286 EREBP-like factor	NA	SM00380/4.6E-16/DNA-binding domain in plant proteins such as APETALA2 and EREBPs	NA
Unigene33039_All	404	1.58	0	-2.01614	0.224844	0.457927	*	1.08	0	-1.87965	0.257757	0.489522	*	4.75	0	-3.72315	0.0281346	0.107623	*	2.32	0	-2.59738	0.148878	0.344182	*	5	0	-3.90579	0.0165506	0.0678735	*	0.69	0	-1.13243	0.456366	0.723168	*	gi|90421300|gb|AAZ14085.2|/3.6154e-29/root abundant factor [Hordeum vulgare] &gt;gi|90421306|gb|AAZ14086.2| root abundant factor [Hordeum vulgare]	gi|241987421|dbj|AK334678.1|/1e-18/Triticum aestivum cDNA, clone: WT010_K21, cultivar: Chinese Spring	sp|Q6K7E6|ERF1_ORYSJ/2e-16/Ethylene-responsive transcription factor 1 OS=Oryza sativa subsp. japonica GN=EREBP1 PE=1 SV=1	dosa:Os03t0183000-01/2e-28/Os03g0183000, ERF62, ETHYLENE_RESPONSE_FACTOR_62; Similar to AP2 domain containing protein RAP2.6 (Fragment).; K09286 EREBP-like factor	NA	PTHR31190:SF5/6.8E-24/--	cellular_component:GO:0043231//intracellular membrane-bounded organelle;
Unigene7120_All	928	3.39	0.31	-2.09074	0.148518	0.348645	*	0.59	1.42	0.482753	0.766069	0.86865	*	2.81	0	-3.16754	0.0670324	0.206997	*	0.28	1.66	0.923628	0.594208	0.771586	*	4.07	2.8	-0.56258	0.573372	0.768218	*	3.75	3.54	-0.148641	0.894646	0.95409	*	gi|721669382|ref|XP_010236272.1|/9.92477e-32/PREDICTED: ethylene-responsive transcription factor ABI4-like [Brachypodium distachyon] &gt;gi|944057815|gb|KQJ93405.1| hypothetical protein BRADI_3g04375 [Brachypodium distachyon]	gi|721627677|ref|XM_010231275.1|/3e-12/PREDICTED: Brachypodium distachyon AP2-like ethylene-responsive transcription factor AIL5 (LOC104582019), mRNA	sp|P47927|AP2_ARATH/6e-14/Floral homeotic protein APETALA 2 OS=Arabidopsis thaliana GN=AP2 PE=1 SV=1	sita:101771961/6e-15/AP2-like ethylene-responsive transcription factor TOE3; K09284 AP2-like factor, euAP2 lineage	NA	PTHR31677:SF1/1.3E-24/--	NA
CL9765.Contig3_All	1075	-	-	-	-	-	-	0.29	0	-0.709624	0.598976	0.777901	*	0.71	0	-1.65467	0.341449	0.604738	*	2.76	2.93	-0.387936	0.762938	0.867941	*	21.67	23.1	0.0780047	0.908029	0.956235	*	35.43	41.25	0.137058	0.885742	0.949247	*	gi|474143583|gb|EMS56658.1|/4.3276e-93/Ethylene-responsive transcription factor WIN1 [Triticum urartu]	gi|960475163|ref|XM_003571380.3|/1e-151/PREDICTED: Brachypodium distachyon ethylene-responsive transcription factor WIN1-like (LOC100837885), mRNA	sp|Q9XI33|WIN1_ARATH/7e-65/Ethylene-responsive transcription factor WIN1 OS=Arabidopsis thaliana GN=WIN1 PE=2 SV=1	thj:104815435/1e-20/ethylene-responsive transcription factor 3-like; K09286 EREBP-like factor	NA	PR00367/1.9E-10/Ethylene responsive element binding protein signature	biological_process:GO:0006355//regulation of transcription, DNA-templated;cellular_component:GO:0005634//nucleus;molecular_function:GO:0003677//DNA binding;GO:0003700//transcription factor activity, sequence-specific DNA binding;
CL19459.Contig11_All	391	-	-	-	-	-	-	-	-	-	-	-	-	-	-	-	-	-	-	0.55	0	-1.51424	0.382087	0.623894	*	-	-	-	-	-	-	-	-	-	-	-	-	gi|37694048|gb|AAQ98965.1|/7.37391e-46/putative DRE-binding protein DREB1 [Festuca arundinacea]	gi|183584120|gb|EU593537.1|/7e-82/Hordeum vulgare subsp. vulgare clone lambda phage TD-N23, complete sequence	sp|Q3T5N4|DRE1B_ORYSJ/7e-39/Dehydration-responsive element-binding protein 1B OS=Oryza sativa subsp. japonica GN=DREB1B PE=2 SV=1	csv:101220749/7e-27/dehydration-responsive element-binding protein 1A; K09286 EREBP-like factor	NA	PS51032/20.85/AP2/ERF domain profile.	biological_process:GO:0006355//regulation of transcription, DNA-templated;cellular_component:GO:0005634//nucleus;molecular_function:GO:0003677//DNA binding;GO:0003700//transcription factor activity, sequence-specific DNA binding;
CL5788.Contig18_All	2012	39.34	11.29	-1.17077	0.0289167	0.101961	*	33.5	19.88	-0.802029	0.141761	0.327873	*	98.46	22.76	-1.92131	0.000241862	0.00223143	Down	132.03	20.74	-3.40818	2.59584e-20	5.52236e-18	Down	123.42	63.21	-0.992825	0.00421052	0.022318	*	80.21	53.75	-0.525542	0.286072	0.573266	*	gi|326514512|dbj|BAJ96243.1|/1.2882e-148/predicted protein [Hordeum vulgare subsp. vulgare]	gi|242379938|emb|FP101556.1|/1e-120/Phyllostachys edulis cDNA clone: bphylf026l06, full insert sequence	sp|Q8H1E4|RAP24_ARATH/3e-54/Ethylene-responsive transcription factor RAP2-4 OS=Arabidopsis thaliana GN=RAP2-4 PE=1 SV=1	bdi:100839894/7e-127/ethylene-responsive transcription factor RAP2-4; K09286 EREBP-like factor	Rv3876/2e-09/---	PTHR31657:SF0/3.2E-114/--	biological_process:GO:0006351//transcription, DNA-templated;
Unigene20029_All	1194	149.87	46.3	-1.05326	0.00122315	0.00754056	Down	81.82	67.73	-0.245499	0.716157	0.835215	*	157.66	565.3	2.01403	0.0002121	0.00200106	Up	401.57	607.13	-0.0272708	0.972813	0.984066	*	234.32	251.76	0.0328818	0.965215	0.995195	*	68.75	246.08	1.92526	0.0126404	0.0619424	*	gi|669030111|emb|CDM84526.1|/3.99801e-114/unnamed protein product [Triticum aestivum]	gi|669026884|emb|HG670306.1|/0.0/Triticum aestivum chromosome 3B, genomic scaffold, cultivar Chinese Spring	sp|O80340|ERF78_ARATH/7e-37/Ethylene-responsive transcription factor 4 OS=Arabidopsis thaliana GN=ERF4 PE=1 SV=1	brp:103859615/5e-39/ethylene-responsive transcription factor 4-like; K09286 EREBP-like factor	NA	SM00380/1.2E-38/DNA-binding domain in plant proteins such as APETALA2 and EREBPs	NA
CL1712.Contig8_All	1575	278.44	14.15	-3.66678	9.90912e-19	1.70526e-16	Down	129.02	20	-2.71361	1.55502e-05	0.000174432	Down	98.77	10.36	-3.27436	5.71646e-05	0.000663823	Down	71.46	7.12	-4.03405	5.92004e-13	4.11677e-11	Down	23.37	1.37	-3.53595	0.00347317	0.0190513	Down	22.55	0.72	-4.47731	7.71984e-06	0.000122814	Down	gi|326530916|dbj|BAK01256.1|/2.31968e-163/predicted protein [Hordeum vulgare subsp. vulgare]	gi|960470890|ref|XM_010233483.2|/0.0/PREDICTED: Brachypodium distachyon floral homeotic protein APETALA 2 (LOC100828894), transcript variant X1, mRNA	sp|P47927|AP2_ARATH/7e-93/Floral homeotic protein APETALA 2 OS=Arabidopsis thaliana GN=AP2 PE=1 SV=1	bdi:100828894/2e-162/floral homeotic protein APETALA 2; K09284 AP2-like factor, euAP2 lineage	RSc1191/2e-06/---	PS51032/17.794/AP2/ERF domain profile.	biological_process:GO:0006355//regulation of transcription, DNA-templated;GO:0007275//multicellular organism development;cellular_component:GO:0005634//nucleus;molecular_function:GO:0003677//DNA binding;GO:0003700//transcription factor activity, sequence-specific DNA binding;
CL5788.Contig17_All	2214	492.4	370.92	0.22331	0.362617	0.621259	*	295.6	521.38	0.704639	0.00103848	0.00647294	*	407.64	972.48	1.40315	0.0010499	0.00755751	Up	351.24	758.01	0.396478	0.252358	0.491938	*	378.04	704.85	0.840981	0.0285956	0.104006	*	330.48	691.18	1.16323	0.0283048	0.116095	*	gi|85700121|gb|ABC74510.1|/4.82495e-128/DRF-like transcription factor DRFL2a [Triticum aestivum]	gi|85700120|gb|DQ347503.1|/0.0/Triticum aestivum DRF-like transcription factor DRFL2a (DRFL2) mRNA, complete cds	sp|Q8H1E4|RAP24_ARATH/4e-58/Ethylene-responsive transcription factor RAP2-4 OS=Arabidopsis thaliana GN=RAP2-4 PE=1 SV=1	sita:101781253/5e-115/ethylene-responsive transcription factor RAP2-4-like; K09286 EREBP-like factor	DR2133/3e-12/---	SM00380/2.9E-36/DNA-binding domain in plant proteins such as APETALA2 and EREBPs	biological_process:GO:0006351//transcription, DNA-templated;
CL5788.Contig8_All	3009	1.52	0.96	-0.113698	0.936809	0.96997	*	1.69	3.16	0.660862	0.586792	0.777901	*	3.84	18.15	2.29442	0.0283726	0.10835	*	11.42	14.21	-0.224131	0.821422	0.907576	*	6.11	10.07	0.605554	0.508003	0.73728	*	1.37	5.31	1.81444	0.0781284	0.245376	*	gi|357147737|ref|XP_003574464.1|/7.42806e-106/PREDICTED: ethylene-responsive transcription factor RAP2-13 [Brachypodium distachyon] &gt;gi|944062631|gb|KQJ98221.1| hypothetical protein BRADI_3g35560 [Brachypodium distachyon]	gi|242386145|emb|FP098751.1|/1e-126/Phyllostachys edulis cDNA clone: bphylf046d05, full insert sequence	sp|Q8H1E4|RAP24_ARATH/9e-47/Ethylene-responsive transcription factor RAP2-4 OS=Arabidopsis thaliana GN=RAP2-4 PE=1 SV=1	bdi:100836054/1e-106/ethylene-responsive transcription factor RAP2-13; K09286 EREBP-like factor	DR2133/2e-06/---	PS51032/23.024/AP2/ERF domain profile.	biological_process:GO:0006355//regulation of transcription, DNA-templated;cellular_component:GO:0005634//nucleus;molecular_function:GO:0003677//DNA binding;GO:0003700//transcription factor activity, sequence-specific DNA binding;
CL5786.Contig17_All	320	1.46	0.29	-0.974188	0.552444	0.776862	*	-	-	-	-	-	-	1.03	0.31	-0.700979	0.691547	0.832936	*	0.94	0.72	-0.537713	0.7546	0.862742	*	1.33	0	-2.40416	0.161738	0.370858	*	1	0.3	-0.680818	0.680997	0.836554	*	gi|326496232|dbj|BAJ94578.1|/4.49653e-43/predicted protein [Hordeum vulgare subsp. vulgare]	gi|669026884|emb|HG670306.1|/2e-78/Triticum aestivum chromosome 3B, genomic scaffold, cultivar Chinese Spring	sp|Q9AWS0|Y1410_ORYSJ/2e-44/AP2/ERF and B3 domain-containing protein Os01g0141000 OS=Oryza sativa subsp. japonica GN=Os01g0141000 PE=2 SV=1	bdi:100838978/1e-42/AP2/ERF and B3 domain-containing protein Os01g0141000-like; K09287 RAV-like factor	NA	PTHR31140/2.3E-33/--	biological_process:GO:0006355//regulation of transcription, DNA-templated;cellular_component:GO:0005634//nucleus;GO:0009536//plastid;molecular_function:GO:0003677//DNA binding;GO:0003700//transcription factor activity, sequence-specific DNA binding;
CL16019.Contig7_All	1272	1.05	0.99	0.0601728	0.971152	0.98438	*	1.77	4.61	0.611175	0.689973	0.815169	*	1.03	0.62	-0.335557	0.835648	0.919113	*	1.96	0.82	-1.30446	0.435583	0.669589	*	6.79	0	-4.72621	0.00176777	0.0108844	Down	9.85	0.35	-3.96418	0.00104343	0.00800898	Down	gi|357158484|ref|XP_003578142.1|/1.12496e-170/PREDICTED: AP2-like ethylene-responsive transcription factor At1g16060 [Brachypodium distachyon] &gt;gi|944054655|gb|KQJ90293.1| hypothetical protein BRADI_4g30617 [Brachypodium distachyon]	gi|960484402|ref|XM_003578094.3|/0.0/PREDICTED: Brachypodium distachyon AP2-like ethylene-responsive transcription factor At1g16060 (LOC100845338), mRNA	sp|Q94AN4|AP2L1_ARATH/7e-106/AP2-like ethylene-responsive transcription factor At1g16060 OS=Arabidopsis thaliana GN=At1g16060 PE=2 SV=1	bdi:100845338/2e-171/AP2-like ethylene-responsive transcription factor At1g16060; K09285 AP2-like factor, ANT lineage	DR2133/3e-07/---	PS51032/18.36/AP2/ERF domain profile.	biological_process:GO:0006355//regulation of transcription, DNA-templated;GO:0007275//multicellular organism development;cellular_component:GO:0005634//nucleus;GO:0009536//plastid;molecular_function:GO:0003677//DNA binding;GO:0003700//transcription factor activity, sequence-specific DNA binding;
CL5812.Contig3_All	1020	1.17	0	-1.72267	0.29493	0.548427	*	16.59	0	-5.03025	0.0008643	0.00554131	Down	24.05	107.22	2.20564	0.0492492	0.164517	*	581.89	10.84	-5.52432	1.21838e-06	2.05164e-05	Down	21.58	32.21	0.478367	0.671386	0.812585	*	3.39	55.42	3.0921	0.0370327	0.142365	*	gi|326499063|dbj|BAK06022.1|/1.0985e-90/predicted protein [Hordeum vulgare subsp. vulgare]	gi|241987195|dbj|AK334452.1|/1e-82/Triticum aestivum cDNA, clone: WT009_P08, cultivar: Chinese Spring	sp|Q9SZ06|EF109_ARATH/6e-33/Ethylene-responsive transcription factor ERF109 OS=Arabidopsis thaliana GN=ERF109 PE=1 SV=1	bna:106393623/5e-25/ethylene-responsive transcription factor RAP2-2-like; K09286 EREBP-like factor	NA	PS51032/24.092/AP2/ERF domain profile.	NA
CL9765.Contig2_All	805	1.81	0	-2.32627	0.162006	0.369091	*	0	0.67	1.08956	0.472923	0.704294	*	1.37	2.4	0.711637	0.563873	0.79401	*	4.55	1.19	-2.12368	0.102408	0.266463	*	12.15	31.13	1.13595	0.305394	0.560176	*	31.56	22.56	-0.484526	0.670027	0.829074	*	gi|474143583|gb|EMS56658.1|/6.40328e-103/Ethylene-responsive transcription factor WIN1 [Triticum urartu]	gi|960475163|ref|XM_003571380.3|/0.0/PREDICTED: Brachypodium distachyon ethylene-responsive transcription factor WIN1-like (LOC100837885), mRNA	sp|Q9XI33|WIN1_ARATH/2e-66/Ethylene-responsive transcription factor WIN1 OS=Arabidopsis thaliana GN=WIN1 PE=2 SV=1	gmx:100800489/6e-21/pathogenesis-related genes transcriptional activator PTI6-like; K13434 pathogenesis-related genes transcriptional activator PTI6	NA	SM00380/2.4E-39/DNA-binding domain in plant proteins such as APETALA2 and EREBPs	biological_process:GO:0006355//regulation of transcription, DNA-templated;cellular_component:GO:0005634//nucleus;molecular_function:GO:0003677//DNA binding;GO:0003700//transcription factor activity, sequence-specific DNA binding;
CL864.Contig5_All	1823	13.83	0.9	-2.95455	0.00433887	0.0217887	Down	6.95	2.79	-1.21186	0.224654	0.450918	*	60.03	109.54	1.10942	0.227462	0.48189	*	392.65	58.33	-3.22453	9.60076e-05	0.000916251	Down	154.49	56.97	-1.40973	0.119367	0.300613	*	22.03	31.57	0.69833	0.493809	0.751687	*	gi|944234488|gb|KQK98850.1|/1.6959e-51/hypothetical protein SETIT_010228mg [Setaria italica]	gi|242387618|emb|FP094477.1|/7e-64/Phyllostachys edulis cDNA clone: bphylf048e09, full insert sequence	sp|Q40477|ERF4_TOBAC/2e-27/Ethylene-responsive transcription factor 4 OS=Nicotiana tabacum GN=ERF4 PE=1 SV=1	dosa:Os04t0669200-01/5e-31/Os04g0669200, ETHYLENE_RESPONSE_FACTOR_76, ERF76; Similar to Ethylene response factor 2 (Ethylene response factor 3).; K09286 EREBP-like factor	Rv2839c/2e-09/---	PTHR31677:SF1/3.1E-40/--	NA
Unigene50663_All	466	-	-	-	-	-	-	-	-	-	-	-	-	-	-	-	-	-	-	2.65	0	-2.73451	0.128178	0.310329	*	2.39	0.35	-2.07416	0.163035	0.372409	*	-	-	-	-	-	-	gi|944258098|gb|KQL22355.1|/3.55088e-77/hypothetical protein SETIT_029185mg [Setaria italica]	gi|835930501|ref|XM_012843847.1|/0.0/PREDICTED: Setaria italica AP2-like ethylene-responsive transcription factor ANT (LOC101772350), mRNA	sp|Q38914|ANT_ARATH/3e-72/AP2-like ethylene-responsive transcription factor ANT OS=Arabidopsis thaliana GN=ANT PE=1 SV=2	sita:101772350/8e-78/AP2-like ethylene-responsive transcription factor ANT; K09285 AP2-like factor, ANT lineage	DR2133/8e-06/---	PR00367/4.5E-5/Ethylene responsive element binding protein signature	biological_process:GO:0006355//regulation of transcription, DNA-templated;GO:0007275//multicellular organism development;cellular_component:GO:0005634//nucleus;molecular_function:GO:0003677//DNA binding;GO:0003700//transcription factor activity, sequence-specific DNA binding;
CL20229.Contig5_All	2201	68.25	33.37	-0.467575	0.324988	0.577502	*	40.48	26.54	-0.647633	0.195603	0.407887	*	58.72	25.63	-1.02951	0.0416932	0.145266	*	23.97	79.02	0.84156	0.129235	0.312017	*	114.6	93.58	-0.32445	0.466459	0.697703	*	121.91	97.06	-0.366375	0.505308	0.761447	*	gi|471434618|dbj|BAN05549.1|/0/TaAP2-B [Triticum compactum]	gi|241983258|dbj|AK331198.1|/0.0/Triticum aestivum cDNA, clone: SET6_M01, cultivar: Chinese Spring	sp|P47927|AP2_ARATH/8e-109/Floral homeotic protein APETALA 2 OS=Arabidopsis thaliana GN=AP2 PE=1 SV=1	bdi:100834763/0.0/AP2-like ethylene-responsive transcription factor TOE3; K09284 AP2-like factor, euAP2 lineage	DR2133/2e-08/---	PTHR32467/7.1E-170/--	biological_process:GO:0006355//regulation of transcription, DNA-templated;GO:0007275//multicellular organism development;cellular_component:GO:0005634//nucleus;molecular_function:GO:0003677//DNA binding;GO:0003700//transcription factor activity, sequence-specific DNA binding;
CL97.Contig2_All	1358	7.79	2.46	-0.899254	0.353847	0.610338	*	30.9	6.15	-2.04145	0.0408695	0.130066	*	97.7	128.88	0.702999	0.4505	0.709381	*	583.6	46.01	-3.93889	2.02054e-05	0.000239094	Down	114.38	46.52	-1.285	0.12398	0.309056	*	43.74	45.1	0.312318	0.771713	0.891368	*	gi|326512378|dbj|BAJ99544.1|/2.70928e-117/predicted protein [Hordeum vulgare subsp. vulgare]	gi|242386047|emb|FP093898.1|/0.0/Phyllostachys edulis cDNA clone: bphyem121f18, full insert sequence	sp|Q84XB3|ERF1_SOLLC/5e-47/Ethylene-responsive transcription factor 1 OS=Solanum lycopersicum GN=ERF1 PE=2 SV=1	bdi:100844374/4e-112/ethylene-responsive transcription factor 1-like; K09286 EREBP-like factor	NA	PS51032/23.604/AP2/ERF domain profile.	biological_process:GO:0006355//regulation of transcription, DNA-templated;cellular_component:GO:0005634//nucleus;molecular_function:GO:0003677//DNA binding;GO:0003700//transcription factor activity, sequence-specific DNA binding;
CL97.Contig3_All	1322	16.77	18.98	0.81457	0.213103	0.446068	*	44.78	94.06	1.04055	0.0432176	0.135734	*	94.37	282.84	1.71916	0.00413983	0.0234413	Up	309.56	177.15	-1.49616	0.0267877	0.0979893	*	128.59	115.83	-0.224309	0.765353	0.87548	*	46.95	127.73	1.5723	0.10442	0.301638	*	gi|148009102|gb|ABQ52687.1|/1.11053e-67/pathogen-inducible transcription factor ERF3 [Triticum aestivum]	gi|148009083|gb|EF570121.1|/1e-161/Thinopyrum intermedium ethylene-responsive factor (ERF1) mRNA, complete cds	sp|Q40479|ERF2_TOBAC/2e-33/Ethylene-responsive transcription factor 2 OS=Nicotiana tabacum GN=ERF2 PE=2 SV=1	dosa:Os04t0546800-01/1e-65/Os04g0546800; Pathogenesis-related transcriptional factor and ERF domain containing protein.; K09286 EREBP-like factor	DR2133/2e-07/---	PTHR31190/2.6E-63/--	biological_process:GO:0006355//regulation of transcription, DNA-templated;cellular_component:GO:0005634//nucleus;molecular_function:GO:0003677//DNA binding;GO:0003700//transcription factor activity, sequence-specific DNA binding;
Unigene27416_All	1235	-	-	-	-	-	-	1.05	0	-1.90116	0.252708	0.485453	*	2.45	0	-3.33966	0.0492424	0.164509	*	66.02	0	-8.06831	1.07923e-09	3.90608e-08	Down	1.71	0	-2.94855	0.079932	0.225703	*	-	-	-	-	-	-	gi|475576816|gb|EMT17653.1|/1.41931e-53/Ethylene-responsive transcription factor 1 [Aegilops tauschii]	gi|960478905|ref|XM_003570522.3|/5e-64/PREDICTED: Brachypodium distachyon ethylene-responsive transcription factor ERF109-like (LOC100834715), mRNA	sp|Q9LUM4|RAP22_ARATH/3e-30/Ethylene-responsive transcription factor RAP2-2 OS=Arabidopsis thaliana GN=RAP2-2 PE=1 SV=2	dosa:Os03t0183000-01/1e-46/Os03g0183000, ERF62, ETHYLENE_RESPONSE_FACTOR_62; Similar to AP2 domain containing protein RAP2.6 (Fragment).; K09286 EREBP-like factor	NA	PTHR31190/6.3E-57/--	cellular_component:GO:0009536//plastid;
CL16019.Contig9_All	1500	3.98	4.01	0.638163	0.569046	0.792212	*	1.33	17.03	3.09109	0.0031235	0.0163048	Up	6.08	6.26	-0.156713	0.888733	0.948981	*	2.07	10.15	1.39778	0.131052	0.315356	*	22.04	17.18	-0.389606	0.440283	0.689882	*	15.39	27.17	0.74437	0.25477	0.531019	*	gi|357158484|ref|XP_003578142.1|/1.51328e-172/PREDICTED: AP2-like ethylene-responsive transcription factor At1g16060 [Brachypodium distachyon] &gt;gi|944054655|gb|KQJ90293.1| hypothetical protein BRADI_4g30617 [Brachypodium distachyon]	gi|960484402|ref|XM_003578094.3|/0.0/PREDICTED: Brachypodium distachyon AP2-like ethylene-responsive transcription factor At1g16060 (LOC100845338), mRNA	sp|Q94AN4|AP2L1_ARATH/2e-104/AP2-like ethylene-responsive transcription factor At1g16060 OS=Arabidopsis thaliana GN=At1g16060 PE=2 SV=1	bdi:100845338/3e-173/AP2-like ethylene-responsive transcription factor At1g16060; K09285 AP2-like factor, ANT lineage	DR2133/5e-06/---	PF00847/1.1E-13/AP2 domain	biological_process:GO:0006355//regulation of transcription, DNA-templated;GO:0007275//multicellular organism development;cellular_component:GO:0005634//nucleus;GO:0009536//plastid;molecular_function:GO:0003677//DNA binding;GO:0003700//transcription factor activity, sequence-specific DNA binding;
Unigene16092_All	1685	6.91	6.11	0.440794	0.586288	0.797939	*	8.17	11.86	0.52917	0.520089	0.738756	*	4.75	20.02	1.97639	0.0351448	0.127594	*	9.46	6.7	-1.19596	0.0826278	0.228629	*	10.35	2.03	-1.94278	0.145468	0.346218	*	12.01	1.36	-2.77721	0.00586456	0.0334784	Down	gi|326496232|dbj|BAJ94578.1|/8.81629e-132/predicted protein [Hordeum vulgare subsp. vulgare]	gi|669026884|emb|HG670306.1|/0.0/Triticum aestivum chromosome 3B, genomic scaffold, cultivar Chinese Spring	sp|Q9AWS0|Y1410_ORYSJ/6e-120/AP2/ERF and B3 domain-containing protein Os01g0141000 OS=Oryza sativa subsp. japonica GN=Os01g0141000 PE=2 SV=1	sita:101759210/6e-119/AP2/ERF and B3 domain-containing protein Os01g0141000-like; K09287 RAV-like factor	DRA0212/2e-07/---	PTHR31140/7.8E-115/--	NA
Unigene8509_All	2183	142.26	87.29	-0.0877607	0.755413	0.865607	*	170.51	112.05	-0.725042	0.017857	0.0677632	*	166.09	177.88	0.158832	0.598484	0.79401	*	137.09	242.01	0.0620204	0.849362	0.924797	*	86.88	62.37	-0.536087	0.161128	0.37012	*	103.95	97.99	-0.0316787	0.95324	0.988969	*	gi|944048494|gb|KQJ84135.1|/2.51555e-129/hypothetical protein BRADI_5g18900 [Brachypodium distachyon]	gi|960493222|ref|XM_003580312.3|/0.0/PREDICTED: Brachypodium distachyon copper chaperone for superoxide dismutase, chloroplastic (LOC100833344), transcript variant X1, mRNA	sp|Q7XTY9|CCS_ORYSJ/2e-120/Copper chaperone for superoxide dismutase, chloroplastic OS=Oryza sativa subsp. japonica GN=CCS PE=2 SV=1	bdi:100833344/4e-130/copper chaperone for superoxide dismutase, chloroplastic; K04569 copper chaperone for superoxide dismutase	YMR038c/1e-20/---	PTHR31190:SF5/1.8E-52/--	biological_process:GO:0006801//superoxide metabolic process;GO:0055114//oxidation-reduction process;GO:0030001//metal ion transport;GO:0043085//positive regulation of catalytic activity;molecular_function:GO:0016532//superoxide dismutase copper chaperone activity;
CL15128.Contig5_All	796	5.74	2.97	-0.211862	0.842869	0.92228	*	4.83	1.39	-1.56305	0.185154	0.394953	*	10.15	20.23	1.20309	0.149155	0.364656	*	77.73	20.17	-2.43875	0.00142967	0.00906871	Down	11.15	4.1	-1.41235	0.048663	0.156516	*	8.92	7.89	-0.154551	0.869685	0.940443	*	gi|669030112|emb|CDM84527.1|/1.31526e-76/unnamed protein product [Triticum aestivum]	gi|669026884|emb|HG670306.1|/3e-98/Triticum aestivum chromosome 3B, genomic scaffold, cultivar Chinese Spring	sp|Q94ID6|ERF81_ARATH/6e-30/Ethylene-responsive transcription factor 12 OS=Arabidopsis thaliana GN=ERF12 PE=2 SV=1	egu:105050183/2e-27/ethylene-responsive transcription factor 3-like; K09286 EREBP-like factor	NA	PTHR31677/1.0E-41/--	biological_process:GO:0006355//regulation of transcription, DNA-templated;cellular_component:GO:0005634//nucleus;molecular_function:GO:0003677//DNA binding;GO:0003700//transcription factor activity, sequence-specific DNA binding;
CL21142.Contig1_All	3286	47.37	7.89	-1.78505	0.0546773	0.166791	*	17.41	13.99	-0.195295	0.830927	0.90657	*	24.84	13.14	-0.90098	0.192075	0.429873	*	19.76	26.22	-0.395497	0.443349	0.67775	*	25.8	29	0.117688	0.828114	0.910318	*	23.02	13.47	-0.7834	0.393935	0.674995	*	gi|475371422|gb|EMT00560.1|/3.20012e-133/Putative disease resistance RPP13-like protein 2 [Aegilops tauschii]	gi|669026884|emb|HG670306.1|/2e-38/Triticum aestivum chromosome 3B, genomic scaffold, cultivar Chinese Spring	sp|Q70II3|EF110_ARATH/3e-20/Ethylene-responsive transcription factor ERF110 OS=Arabidopsis thaliana GN=ERF110 PE=2 SV=2	mus:103975866/3e-23/ethylene-responsive transcription factor ERF105-like; K09286 EREBP-like factor	NA	PTHR31677:SF1/7.1E-36/--	NA
CL4420.Contig24_All	1295	168.46	39.87	-1.36977	0.00632709	0.0297778	Down	388.42	165.23	-1.30112	0.000175966	0.00142271	Down	1136.15	523.6	-0.894234	0.277206	0.542165	*	3219.33	708.69	-2.83575	5.26403e-07	9.84509e-06	Down	1445.85	308.68	-2.21018	0.00276922	0.0158171	Down	768.38	189.79	-1.78041	0.00611305	0.0345745	Down	gi|326502452|dbj|BAJ95289.1|/8.4216e-113/predicted protein [Hordeum vulgare subsp. vulgare]	gi|241985659|dbj|AK332920.1|/8e-97/Triticum aestivum cDNA, clone: WT005_D07, cultivar: Chinese Spring	sp|Q6K7E6|ERF1_ORYSJ/1e-33/Ethylene-responsive transcription factor 1 OS=Oryza sativa subsp. japonica GN=EREBP1 PE=1 SV=1	dosa:Os03t0183000-01/9e-42/Os03g0183000, ERF62, ETHYLENE_RESPONSE_FACTOR_62; Similar to AP2 domain containing protein RAP2.6 (Fragment).; K09286 EREBP-like factor	Rv3876/2e-08/---	PR00367/2.9E-10/Ethylene responsive element binding protein signature	biological_process:GO:0006355//regulation of transcription, DNA-templated;cellular_component:GO:0005634//nucleus;molecular_function:GO:0003700//transcription factor activity, sequence-specific DNA binding;
CL2734.Contig2_All	1324	0	0.88	1.61936	0.316571	0.568481	*	1.03	0.67	-0.341097	0.835686	0.909546	*	3.23	28.62	3.03314	0.0135843	0.0609075	*	49.74	22.81	-1.44326	0.20665	0.428335	*	13.44	26.35	0.708725	0.636765	0.787231	*	0.33	1.21	1.02429	0.536993	0.78821	*	gi|60593403|gb|AAX28967.1|/3.20131e-99/TaCBF11 [Triticum aestivum] &gt;gi|117653877|gb|ABK55354.1| CBFIa-A11 [Triticum aestivum]	gi|164507128|gb|EU194240.1|/0.0/Secale cereale CBFIa-11 (CBFIa-11) gene, partial cds	sp|Q8H273|DRE1E_ORYSJ/2e-98/Dehydration-responsive element-binding protein 1E OS=Oryza sativa subsp. japonica GN=DREB1E PE=2 SV=1	cmo:103484041/1e-42/dehydration-responsive element-binding protein 1A; K09286 EREBP-like factor	NA	PR00367/4.4E-8/Ethylene responsive element binding protein signature	biological_process:GO:0006355//regulation of transcription, DNA-templated;cellular_component:GO:0005634//nucleus;molecular_function:GO:0003677//DNA binding;GO:0003700//transcription factor activity, sequence-specific DNA binding;
Unigene19887_All	1403	13.29	1.5	-2.10189	0.0550361	0.167569	*	4.94	4.23	-0.200898	0.868983	0.929633	*	29.25	20.93	-0.367227	0.495507	0.740211	*	21.62	12.78	-1.44298	0.114767	0.289414	*	11.42	23.92	0.833002	0.438084	0.689882	*	20.76	4.56	-1.95472	0.0109698	0.0553668	*	gi|514747272|ref|XP_004961326.1|/1.09541e-153/PREDICTED: AP2/ERF and B3 domain-containing protein Os05g0549800 [Setaria italica] &gt;gi|944250215|gb|KQL14478.1| hypothetical protein SETIT_024576mg [Setaria italica]	gi|241986235|dbj|AK333496.1|/0.0/Triticum aestivum cDNA, clone: WT006_J19, cultivar: Chinese Spring	sp|Q8RZX9|Y1934_ORYSJ/1e-150/AP2/ERF and B3 domain-containing protein Os01g0693400 OS=Oryza sativa subsp. japonica GN=Os01g0693400 PE=2 SV=1	sita:101782792/2e-154/AP2/ERF and B3 domain-containing protein Os05g0549800; K09287 RAV-like factor	Rv3876/7e-12/---	PF00847/1.3E-9/AP2 domain	biological_process:GO:0006355//regulation of transcription, DNA-templated;cellular_component:GO:0005634//nucleus;molecular_function:GO:0003677//DNA binding;GO:0003700//transcription factor activity, sequence-specific DNA binding;
CL8100.Contig2_All	950	1.17	0	-1.72267	0.29493	0.548427	*	4.05	0.33	-1.83424	0.266521	0.498077	*	3.17	21.4	2.80221	0.0042713	0.0240369	Up	11.25	10.1	-0.757029	0.345204	0.591431	*	2.37	4.87	0.80385	0.530045	0.756891	*	2.71	10.02	1.74705	0.161921	0.403585	*	gi|357128853|ref|XP_003566084.1|/1.24072e-53/PREDICTED: ethylene-responsive transcription factor 12 [Brachypodium distachyon] &gt;gi|944070108|gb|KQK05592.1| hypothetical protein BRADI_2g21067 [Brachypodium distachyon]	gi|937916895|dbj|AP014961.1|/4e-76/Oryza sativa Japonica Group DNA, chromosome 5, cultivar: Nipponbare, complete sequence	sp|Q9SXS8|ERF3_TOBAC/4e-26/Ethylene-responsive transcription factor 3 OS=Nicotiana tabacum GN=ERF3 PE=2 SV=1	mus:103994622/7e-29/ethylene-responsive transcription factor 3-like; K09286 EREBP-like factor	CC0042/2e-06/---	PR00367/3.0E-9/Ethylene responsive element binding protein signature	NA
CL20229.Contig6_All	2135	23.23	6.02	-1.33611	0.07046	0.202339	*	13.06	5.58	-1.28832	0.0707669	0.197754	*	15.31	4.1	-1.73145	0.0317825	0.11821	*	6.14	15.69	0.4922	0.535567	0.753299	*	32.97	16.67	-0.979779	0.129057	0.317631	*	45.18	17.18	-1.35417	0.0177879	0.080856	*	gi|471434668|dbj|BAN05574.1|/0/TaAP2-D [Aegilops tauschii]	gi|241983258|dbj|AK331198.1|/0.0/Triticum aestivum cDNA, clone: SET6_M01, cultivar: Chinese Spring	sp|P47927|AP2_ARATH/3e-109/Floral homeotic protein APETALA 2 OS=Arabidopsis thaliana GN=AP2 PE=1 SV=1	bdi:100834763/0.0/AP2-like ethylene-responsive transcription factor TOE3; K09284 AP2-like factor, euAP2 lineage	DR2133/2e-08/---	PTHR32467:SF6/4.1E-171/--	biological_process:GO:0006355//regulation of transcription, DNA-templated;GO:0007275//multicellular organism development;cellular_component:GO:0005634//nucleus;molecular_function:GO:0003677//DNA binding;GO:0003700//transcription factor activity, sequence-specific DNA binding;
CL15690.Contig2_All	1633	1.93	0.93	-0.338085	0.798991	0.89492	*	0.64	1.06	0.302114	0.848335	0.917256	*	6	32.06	2.48994	0.0188817	0.0790147	*	137.67	15.58	-3.37151	0.000348705	0.00275629	Down	27.94	44.62	0.579759	0.616211	0.771025	*	4.75	42.29	2.75863	0.0377248	0.144274	*	gi|721671683|ref|XP_010236849.1|/1.91174e-83/PREDICTED: ethylene-responsive transcription factor ERF027-like [Brachypodium distachyon] &gt;gi|944065166|gb|KQK00757.1| hypothetical protein BRADI_3g51610 [Brachypodium distachyon]	gi|242386291|emb|FP098896.1|/2e-85/Phyllostachys edulis cDNA clone: bphylf043a21, full insert sequence	sp|Q9FJ90|ERF25_ARATH/3e-42/Ethylene-responsive transcription factor ERF025 OS=Arabidopsis thaliana GN=ERF025 PE=2 SV=1	cmo:103484041/6e-31/dehydration-responsive element-binding protein 1A; K09286 EREBP-like factor	NA	PS51032/20.297/AP2/ERF domain profile.	NA
CL18536.Contig1_All	-	-	-	-	-	-	-	-	-	-	-	-	-	-	-	-	-	-	-	-	-	-	-	-	-	-	-	-	-	-	-	-	-	-	-	-	-	-	-	-	-	-	-	-
CL4420.Contig6_All	1158	10.94	10.61	0.5475	0.496671	0.737132	*	48.47	43.82	-0.249361	0.639883	0.777901	*	141.33	146.94	0.224405	0.790703	0.894804	*	392.99	165.78	-1.89867	0.00111555	0.00736146	Down	176.28	82.61	-1.12676	0.140206	0.336653	*	102.57	57.15	-0.640272	0.370948	0.649961	*	gi|326502452|dbj|BAJ95289.1|/5.47611e-121/predicted protein [Hordeum vulgare subsp. vulgare]	gi|241985659|dbj|AK332920.1|/1e-110/Triticum aestivum cDNA, clone: WT005_D07, cultivar: Chinese Spring	sp|Q6K7E6|ERF1_ORYSJ/2e-36/Ethylene-responsive transcription factor 1 OS=Oryza sativa subsp. japonica GN=EREBP1 PE=1 SV=1	pda:103702455/1e-46/ethylene-responsive transcription factor 1-like; K09286 EREBP-like factor	RSc1191/4e-08/---	PR00367/3.3E-10/Ethylene responsive element binding protein signature	biological_process:GO:0006355//regulation of transcription, DNA-templated;cellular_component:GO:0005634//nucleus;molecular_function:GO:0003700//transcription factor activity, sequence-specific DNA binding;
CL18536.Contig2_All	-	-	-	-	-	-	-	-	-	-	-	-	-	-	-	-	-	-	-	-	-	-	-	-	-	-	-	-	-	-	-	-	-	-	-	-	-	-	-	-	-	-	-	-
Unigene51482_All	1460	176.79	84.71	-0.424402	0.142325	0.33837	*	139.73	161.12	0.106234	0.682154	0.809152	*	285.27	218.75	-0.269822	0.446225	0.707871	*	291.65	312.81	-0.661839	0.111649	0.283486	*	338.35	292.09	-0.258142	0.490706	0.721291	*	232.99	238.34	0.136012	0.77282	0.89188	*	gi|197726109|gb|ACH73204.1|/1.62e-147/dehydration responsive element binding protein [Leymus chinensis]	gi|197726108|gb|EU999998.1|/1e-128/Leymus chinensis dehydration responsive element binding protein (DREB3a) mRNA, complete cds	sp|Q5W6R4|DRE2B_ORYSJ/2e-93/Dehydration-responsive element-binding protein 2B OS=Oryza sativa subsp. japonica GN=DREB2B PE=2 SV=2	thj:104823180/9e-46/dehydration-responsive element-binding protein 2A-like; K09286 EREBP-like factor	NA	PTHR31241/3.2E-86/--	biological_process:GO:0006355//regulation of transcription, DNA-templated;cellular_component:GO:0005634//nucleus;molecular_function:GO:0003677//DNA binding;GO:0003700//transcription factor activity, sequence-specific DNA binding;
Unigene8902_All	1022	16.06	0	-5.31996	0.000164436	0.00137748	Down	29.36	0	-5.98355	2.35522e-05	0.000250391	Down	60.1	1.25	-4.93347	4.59698e-08	1.4357e-06	Down	486.29	1.19	-8.92712	1.5186e-29	8.42825e-27	Down	135.45	0.35	-7.55481	1.55284e-13	1.64696e-11	Down	13.98	0	-5.51033	7.17945e-05	0.000833805	Down	gi|326495570|dbj|BAJ85881.1|/5.46445e-82/predicted protein [Hordeum vulgare subsp. vulgare] &gt;gi|326496202|dbj|BAJ90722.1| predicted protein [Hordeum vulgare subsp. vulgare] &gt;gi|326505426|dbj|BAJ95384.1| predicted protein [Hordeum vulgare subsp. vulgare]	gi|937912581|dbj|AP014960.1|/3e-65/Oryza sativa Japonica Group DNA, chromosome 4, cultivar: Nipponbare, complete sequence	sp|O80340|ERF78_ARATH/7e-32/Ethylene-responsive transcription factor 4 OS=Arabidopsis thaliana GN=ERF4 PE=1 SV=1	mus:103980743/5e-33/ethylene-responsive transcription factor 3; K09286 EREBP-like factor	DR0479/2e-06/---	PS51032/24.619/AP2/ERF domain profile.	biological_process:GO:0006355//regulation of transcription, DNA-templated;cellular_component:GO:0005634//nucleus;molecular_function:GO:0003677//DNA binding;GO:0003700//transcription factor activity, sequence-specific DNA binding;
CL5812.Contig10_All	1307	0	0.88	1.61936	0.316571	0.568481	*	6.41	1.44	-1.72207	0.241028	0.471947	*	16.6	1455.95	6.07977	8.29755e-09	3.24046e-07	Up	766.24	170.35	-2.36605	0.0355838	0.121934	*	45.34	453.75	2.85623	0.0125794	0.0545783	*	3.7	791.75	2.92533	0.0776796	0.244453	*	gi|326499063|dbj|BAK06022.1|/8.30564e-92/predicted protein [Hordeum vulgare subsp. vulgare]	gi|960478905|ref|XM_003570522.3|/2e-75/PREDICTED: Brachypodium distachyon ethylene-responsive transcription factor ERF109-like (LOC100834715), mRNA	sp|Q9SZ06|EF109_ARATH/2e-30/Ethylene-responsive transcription factor ERF109 OS=Arabidopsis thaliana GN=ERF109 PE=1 SV=1	vra:106760197/8e-24/ethylene-responsive transcription factor RAP2-3-like; K09286 EREBP-like factor	DR0479/4e-08/---	PTHR31190:SF5/4.8E-43/--	NA
CL16516.Contig2_All	1747	-	-	-	-	-	-	0	1.03	1.87966	0.258027	0.489522	*	0	1.55	2.70551	0.123757	0.321463	*	-	-	-	-	-	-	3.34	26.54	2.08722	0.169336	0.380053	*	28.52	22.8	-0.309046	0.811983	0.911149	*	gi|357119933|ref|XP_003561687.1|/1.11648e-145/PREDICTED: AP2-like ethylene-responsive transcription factor AIL5 [Brachypodium distachyon]	gi|960453589|ref|XM_003561639.3|/0.0/PREDICTED: Brachypodium distachyon AP2-like ethylene-responsive transcription factor AIL5 (LOC100821780), mRNA	sp|Q6J9N8|AIL7_ARATH/7e-91/AP2-like ethylene-responsive transcription factor AIL7 OS=Arabidopsis thaliana GN=AIL7 PE=2 SV=2	gra:105787747/9e-94/AP2-like ethylene-responsive transcription factor AIL6; K09285 AP2-like factor, ANT lineage	NA	PF00847/8.0E-13/AP2 domain	biological_process:GO:0006351//transcription, DNA-templated;
Unigene28921_All	1389	-	-	-	-	-	-	0	2.8	2.357	0.158559	0.355364	*	1.11	1.24	0.351353	0.841785	0.922503	*	0	1.85	2.51881	0.160343	0.362783	*	0	0.71	1.16968	0.461043	0.692857	*	-	-	-	-	-	-	gi|82780750|gb|ABB90544.1|/7.37758e-94/dehydration responsive element binding protein [Triticum aestivum]	gi|85700124|gb|DQ347505.1|/1e-162/Triticum aestivum DRF-like transcription factor DRFL2b (DRFL2) mRNA, complete cds	sp|Q8H1E4|RAP24_ARATH/3e-51/Ethylene-responsive transcription factor RAP2-4 OS=Arabidopsis thaliana GN=RAP2-4 PE=1 SV=1	bdi:100844506/3e-78/ethylene-responsive transcription factor ERF060-like; K09286 EREBP-like factor	DR2133/4e-06/---	PR00367/2.2E-11/Ethylene responsive element binding protein signature	NA
CL15648.Contig1_All	519	-	-	-	-	-	-	-	-	-	-	-	-	-	-	-	-	-	-	-	-	-	-	-	-	0	2.72	3.53459	0.0301789	0.108466	*	0	3.95	3.95584	0.0101051	0.0518203	*	gi|669030207|emb|CDM84660.1|/4.71203e-51/unnamed protein product [Triticum aestivum]	gi|669026884|emb|HG670306.1|/2e-30/Triticum aestivum chromosome 3B, genomic scaffold, cultivar Chinese Spring	sp|Q6X5Y6|WRI1_ARATH/9e-24/Ethylene-responsive transcription factor WRI1 OS=Arabidopsis thaliana GN=WRI1 PE=2 SV=1	sita:101760637/2e-27/AP2-like ethylene-responsive transcription factor At1g79700; K09285 AP2-like factor, ANT lineage	NA	PTHR32467/9.7E-36/--	NA
Unigene20685_All	1676	0.82	0	-0.931502	0.523336	0.751075	*	0.68	0	-1.09137	0.471559	0.704294	*	1.28	0	-1.8806	0.282069	0.548203	*	2.26	1.24	-1.11146	0.496843	0.726044	*	1.67	1.77	-0.0433835	0.979764	0.999698	*	27.85	0	-6.2484	3.32096e-06	5.98302e-05	Down	gi|224579188|gb|ACN58181.1|/1.06514e-145/putative ethylene responsive element binding protein [Dasypyrum villosum]	gi|151420329|dbj|AK251681.1|/0.0/Hordeum vulgare subsp. vulgare cDNA clone: FLbaf129h12, mRNA sequence	sp|Q6K7E6|ERF1_ORYSJ/4e-142/Ethylene-responsive transcription factor 1 OS=Oryza sativa subsp. japonica GN=EREBP1 PE=1 SV=1	obr:102713602/7e-141/ethylene-responsive transcription factor 1; K09286 EREBP-like factor	DR2133/7e-06/---	PS51032/23.604/AP2/ERF domain profile.	biological_process:GO:0006351//transcription, DNA-templated;
Unigene18458_All	1398	16.31	2.34	-1.71892	0.138363	0.331711	*	8.82	12.1	0.369654	0.602649	0.777901	*	41.31	36.4	-0.0134414	0.982526	0.99417	*	11.17	19.27	0.0366826	0.956558	0.976077	*	11.37	33.55	1.33174	0.138161	0.332908	*	26.89	6.16	-1.83972	0.0366735	0.141293	*	gi|514747272|ref|XP_004961326.1|/7.05731e-153/PREDICTED: AP2/ERF and B3 domain-containing protein Os05g0549800 [Setaria italica] &gt;gi|944250215|gb|KQL14478.1| hypothetical protein SETIT_024576mg [Setaria italica]	gi|514747271|ref|XM_004961269.1|/1e-174/PREDICTED: Setaria italica AP2/ERF and B3 domain-containing protein Os05g0549800 (LOC101782792), mRNA	sp|Q6L4H4|Y5498_ORYSJ/1e-143/AP2/ERF and B3 domain-containing protein Os05g0549800 OS=Oryza sativa subsp. japonica GN=Os05g0549800 PE=2 SV=1	sita:101782792/1e-153/AP2/ERF and B3 domain-containing protein Os05g0549800; K09287 RAV-like factor	DR2133/4e-07/---	PS50863/12.59/B3 DNA-binding domain profile.	biological_process:GO:0006355//regulation of transcription, DNA-templated;cellular_component:GO:0005634//nucleus;molecular_function:GO:0003677//DNA binding;GO:0003700//transcription factor activity, sequence-specific DNA binding;
Unigene87000_All	-	-	-	-	-	-	-	-	-	-	-	-	-	-	-	-	-	-	-	-	-	-	-	-	-	-	-	-	-	-	-	-	-	-	-	-	-	-	-	-	-	-	-	-
CL1712.Contig6_All	2523	110.52	34.26	-1.01891	0.0145153	0.0586145	*	83.82	42.59	-1.10523	0.0109693	0.0457892	Down	79.29	11.28	-2.86613	0.000847434	0.00633914	Down	38.32	34.94	-0.91983	0.117532	0.293944	*	10.36	3.76	-1.22992	0.364595	0.612776	*	13.51	4.85	-1.31237	0.26464	0.545115	*	gi|721640969|ref|XP_010231785.1|/0/PREDICTED: floral homeotic protein APETALA 2 isoform X1 [Brachypodium distachyon] &gt;gi|944072336|gb|KQK07820.1| hypothetical protein BRADI_2g37800 [Brachypodium distachyon] &gt;gi|944072337|gb|KQK07821.1| hypothetical protein BRADI_2g37800 [Brachypodium distachyon]	gi|960470890|ref|XM_010233483.2|/0.0/PREDICTED: Brachypodium distachyon floral homeotic protein APETALA 2 (LOC100828894), transcript variant X1, mRNA	sp|P47927|AP2_ARATH/1e-86/Floral homeotic protein APETALA 2 OS=Arabidopsis thaliana GN=AP2 PE=1 SV=1	bdi:100828894/0.0/floral homeotic protein APETALA 2; K09284 AP2-like factor, euAP2 lineage	RSp0884/8e-06/---	PS51032/17.794/AP2/ERF domain profile.	biological_process:GO:0006351//transcription, DNA-templated;
CL7135.Contig1_All	412	-	-	-	-	-	-	0.74	0	-1.03376	0.489762	0.709907	*	1.11	19.21	3.52717	0.0155571	0.0678185	*	42.04	3.95	-3.46141	0.00337044	0.0184809	Down	4.43	4.86	0.0621913	0.965461	0.995356	*	0	5.75	3.18442	0.0531356	0.186429	*	gi|326518784|dbj|BAJ92553.1|/6.06858e-61/predicted protein [Hordeum vulgare subsp. vulgare]	gi|960475533|ref|XM_003574575.3|/2e-63/PREDICTED: Brachypodium distachyon ethylene-responsive transcription factor ERF109-like (LOC100834335), mRNA	sp|Q9SZ06|EF109_ARATH/3e-31/Ethylene-responsive transcription factor ERF109 OS=Arabidopsis thaliana GN=ERF109 PE=1 SV=1	ath:AT3G14230/3e-25/RAP2.2; ethylene-responsive transcription factor RAP2-2; K09286 EREBP-like factor	NA	PF00847/6.3E-19/AP2 domain	biological_process:GO:0006355//regulation of transcription, DNA-templated;cellular_component:GO:0005634//nucleus;molecular_function:GO:0003677//DNA binding;GO:0003700//transcription factor activity, sequence-specific DNA binding;
CL2930.Contig3_All	1831	11.66	40.44	2.13215	0.00977486	0.0425463	Up	23.78	45.26	0.892449	0.158147	0.354718	*	7.92	19.58	1.2231	0.0985073	0.273351	*	4.99	49.08	2.22262	0.00666173	0.0322554	Up	18.24	18.2	-0.0492674	0.919306	0.963381	*	14.19	20.33	0.446381	0.557899	0.789718	*	gi|409894812|gb|AFV46162.1|/4.06012e-170/spelt factor protein [Triticum monococcum subsp. sinskajae] &gt;gi|409894816|gb|AFV46164.1| spelt factor protein [Triticum monococcum]	gi|52854305|gb|AY645945.1|/0.0/Triticum aestivum floral homeotic protein (Q) mRNA, complete cds	sp|P47927|AP2_ARATH/5e-85/Floral homeotic protein APETALA 2 OS=Arabidopsis thaliana GN=AP2 PE=1 SV=1	bdi:100839861/2e-163/floral homeotic protein APETALA 2-like; K09284 AP2-like factor, euAP2 lineage	NA	PS51032/17.675/AP2/ERF domain profile.	biological_process:GO:0006351//transcription, DNA-templated;
Unigene61865_All	1260	179.35	127.25	0.18676	0.769155	0.874224	*	234.72	149.07	-0.744551	0.0644151	0.184065	*	302.23	232.35	-0.329443	0.677062	0.822609	*	454.28	225.63	-1.84649	0.000617297	0.00446453	Down	194.75	118.76	-0.739937	0.460419	0.692857	*	260.38	196.77	-0.108603	0.910392	0.963116	*	gi|60100224|gb|AAX13281.1|/4.92487e-94/ethylene-responsive element binding protein 2 [Triticum aestivum]	gi|60100223|gb|AY781353.1|/1e-55/Triticum aestivum ethylene-responsive element binding protein 2 (EREB2) mRNA, complete cds	sp|Q6K7E6|ERF1_ORYSJ/2e-30/Ethylene-responsive transcription factor 1 OS=Oryza sativa subsp. japonica GN=EREBP1 PE=1 SV=1	mus:103974501/4e-40/ethylene-responsive transcription factor 1-like; K09286 EREBP-like factor	NA	PTHR31190:SF5/1.4E-63/--	NA
CL15269.Contig4_All	1730	27.95	15.22	-0.267061	0.623193	0.806734	*	38.5	48.32	0.236951	0.651623	0.786199	*	69.92	82.22	0.364831	0.625772	0.79401	*	99.39	63.97	-1.33382	0.00113811	0.00748813	Down	40.05	76.57	0.831762	0.119384	0.30065	*	114.62	44.52	-1.18085	0.0725294	0.233781	*	gi|326528759|dbj|BAJ97401.1|/2.86635e-77/predicted protein [Hordeum vulgare subsp. vulgare]	gi|937916895|dbj|AP014961.1|/4e-50/Oryza sativa Japonica Group DNA, chromosome 5, cultivar: Nipponbare, complete sequence	sp|Q9FK12|CRF3_ARATH/9e-28/Ethylene-responsive transcription factor CRF3 OS=Arabidopsis thaliana GN=CRF3 PE=1 SV=1	pda:103723921/5e-36/pathogenesis-related genes transcriptional activator PTI6-like; K13434 pathogenesis-related genes transcriptional activator PTI6	NA	PR00367/1.0E-9/Ethylene responsive element binding protein signature	NA
CL3063.Contig2_All	1060	2.8	0	-2.31441	0.164116	0.371984	*	0.66	0	-1.55319	0.34062	0.584733	*	9.83	165.73	3.97057	0.000196723	0.0018761	Up	984.08	114.54	-3.15262	0.00845001	0.0391606	Down	121.21	53.34	-1.10751	0.287878	0.540189	*	5.78	74.7	3.25704	0.0114011	0.0570871	*	gi|326498511|dbj|BAJ98683.1|/7.26679e-85/predicted protein [Hordeum vulgare subsp. vulgare]	gi|937931852|dbj|AP014965.1|/8e-75/Oryza sativa Japonica Group DNA, chromosome 9, cultivar: Nipponbare, complete sequence	sp|Q9SZ06|EF109_ARATH/2e-35/Ethylene-responsive transcription factor ERF109 OS=Arabidopsis thaliana GN=ERF109 PE=1 SV=1	rcu:8278775/1e-28/ethylene-responsive transcription factor RAP2-3; K09286 EREBP-like factor	NA	PR00367/3.8E-11/Ethylene responsive element binding protein signature	NA
CL21142.Contig7_All	3781	5.34	12.79	1.74038	0.138061	0.33114	*	-	-	-	-	-	-	1.37	3.86	0.681133	0.695277	0.835625	*	0	4.15	2.52887	0.159899	0.362128	*	6.43	4.8	-0.433457	0.595483	0.768218	*	9.7	6.02	-0.665251	0.623773	0.796989	*	gi|475371422|gb|EMT00560.1|/0/Putative disease resistance RPP13-like protein 2 [Aegilops tauschii]	gi|960488723|ref|XM_014903129.1|/9e-56/PREDICTED: Brachypodium distachyon disease resistance protein RPM1-like (LOC100842472), transcript variant X2, mRNA	sp|Q70II3|EF110_ARATH/3e-20/Ethylene-responsive transcription factor ERF110 OS=Arabidopsis thaliana GN=ERF110 PE=2 SV=2	bdi:100829387/1e-27/disease resistance protein RPP13-like; K13457 disease resistance protein RPM1	NA	PS51032/23.63/AP2/ERF domain profile.	NA
CL1948.Contig8_All	1036	3.36	0.31	-2.09843	0.146998	0.346067	*	13.39	0	-5.31371	0.00020869	0.00164513	Down	38.2	2.78	-3.14142	0.00312861	0.01859	Down	542.57	1.55	-8.75631	2.10996e-32	1.58639e-29	Down	75.2	0.35	-6.76392	1.8665e-10	9.83422e-09	Down	15.21	0.3	-4.41023	0.00029437	0.00276163	Down	gi|117276946|gb|ABK32848.1|/7.19625e-106/C-repeat/DRE-binding factor 3 [Lolium perenne]	gi|117653884|gb|EF028755.1|/1e-167/Triticum aestivum CBFIIIa-6.1 mRNA, complete cds	sp|Q64MA1|DRE1A_ORYSJ/4e-82/Dehydration-responsive element-binding protein 1A OS=Oryza sativa subsp. japonica GN=DREB1A PE=2 SV=1	spen:107013784/2e-36/dehydration-responsive element-binding protein 1A-like; K09286 EREBP-like factor	DR2133/4e-07/---	PTHR31839:SF0/1.6E-64/--	NA
CL468.Contig1_All	1448	10.68	5.21	-0.390968	0.590084	0.797939	*	8.65	4.61	-1.09228	0.238569	0.468493	*	8.65	19.52	1.30849	0.130398	0.332783	*	22.22	27.35	-0.331028	0.646648	0.790971	*	30.45	15.26	-1.02217	0.132839	0.323807	*	5.76	25.75	2.12975	0.0365227	0.140831	*	gi|326505080|dbj|BAK02927.1|/4.25373e-116/predicted protein [Hordeum vulgare subsp. vulgare] &gt;gi|326533596|dbj|BAK05329.1| predicted protein [Hordeum vulgare subsp. vulgare]	gi|461682337|gb|JX424312.1|/1e-136/Triticum durum AP2/ERF domain-containing transcription factor mRNA, complete cds	sp|Q9C7W2|ERF61_ARATH/2e-46/Ethylene-responsive transcription factor ERF061 OS=Arabidopsis thaliana GN=ERF061 PE=2 SV=1	egr:104449381/1e-30/ethylene-responsive transcription factor RAP2-4-like; K09286 EREBP-like factor	DR2133/1e-08/---	SM00380/1.3E-31/DNA-binding domain in plant proteins such as APETALA2 and EREBPs	biological_process:GO:0006355//regulation of transcription, DNA-templated;cellular_component:GO:0005634//nucleus;molecular_function:GO:0003677//DNA binding;GO:0003700//transcription factor activity, sequence-specific DNA binding;
CL8519.Contig2_All	1849	164.43	6.19	-4.04017	1.694e-19	3.25876e-17	Down	116.44	11.16	-3.41229	4.03141e-15	3.64566e-13	Down	211.44	12.93	-3.9173	1.76357e-22	9.30407e-20	Down	124.54	12.07	-3.98773	1.03355e-13	8.29933e-12	Down	191.64	15.62	-3.63151	7.99872e-18	1.94615e-15	Down	243	14.03	-4.04858	4.0429e-24	3.45747e-21	Down	gi|326494530|dbj|BAJ94384.1|/4.21798e-82/predicted protein [Hordeum vulgare subsp. vulgare] &gt;gi|326516066|dbj|BAJ88056.1| predicted protein [Hordeum vulgare subsp. vulgare]	gi|960475155|ref|XM_003570147.3|/0.0/PREDICTED: Brachypodium distachyon chromatin modification-related protein MEAF6 (LOC100823473), mRNA	sp|Q65WX1|DRE2D_ORYSJ/2e-18/Dehydration-responsive element-binding protein 2D OS=Oryza sativa subsp. japonica GN=DREB2D PE=2 SV=1	bdi:100823473/2e-77/chromatin modification-related protein MEAF6; K11344 chromatin modification-related protein EAF6	XF0818/2e-07/---	PF00847/4.9E-16/AP2 domain	biological_process:GO:0016573//histone acetylation;cellular_component:GO:0000123//histone acetyltransferase complex;
Unigene41753_All	1326	0.38	0	-0.563128	0.653474	0.806734	*	-	-	-	-	-	-	0.68	0	-1.2029	0.463168	0.717447	*	-	-	-	-	-	-	0.33	20.45	4.34139	0.00245325	0.0143022	Up	33.99	21.7	-0.581458	0.64115	0.809413	*	gi|474379359|gb|EMS64435.1|/2.35797e-25/Ethylene-responsive transcription factor ESR1 [Triticum urartu]	NA	sp|Q9SAD4|ESR1_ARATH/3e-18/Ethylene-responsive transcription factor ESR1 OS=Arabidopsis thaliana GN=ESR1 PE=1 SV=1	egr:104450115/3e-19/ethylene-responsive transcription factor 4-like; K09286 EREBP-like factor	NA	PS51032/17.833/AP2/ERF domain profile.	NA
CL1948.Contig4_All	812	2.63	0	-2.67969	0.105251	0.272247	*	4.75	0	-4.16059	0.0066002	0.0302405	Down	21.37	1.24	-3.44529	0.000803112	0.00606085	Down	248.17	1.66	-7.61809	2.71632e-20	5.74395e-18	Down	74.49	0	-7.71415	1.74077e-09	7.05281e-08	Down	7.28	0.3	-3.17081	0.0234226	0.100255	*	gi|117276946|gb|ABK32848.1|/4.21064e-102/C-repeat/DRE-binding factor 3 [Lolium perenne]	gi|168809448|gb|EU331997.1|/1e-173/Hordeum vulgare subsp. vulgare cultivar B1202 C-repeat binding factor 6 (CBF6) gene, complete cds >gi|168809450|gb|EU331998.1| Hordeum vulgare subsp. vulgare cultivar CDC-Kendall C-repeat binding factor 6 (CBF6) gene, complete cds >gi|168809452|gb|EU331999.1| Hordeum vulgare subsp. vulgare cultivar Merit C-repeat binding factor 6 (CBF6) gene, complete cds >gi|16…	sp|A2Z389|DRE1A_ORYSI/6e-80/Dehydration-responsive element-binding protein 1A OS=Oryza sativa subsp. indica GN=DREB1A PE=3 SV=1	spen:107013784/2e-34/dehydration-responsive element-binding protein 1A-like; K09286 EREBP-like factor	Rv3876/6e-08/---	PF00847/1.5E-14/AP2 domain	NA
CL555.Contig6_All	-	-	-	-	-	-	-	-	-	-	-	-	-	-	-	-	-	-	-	-	-	-	-	-	-	-	-	-	-	-	-	-	-	-	-	-	-	-	-	-	-	-	-	-
Unigene86767_All	234	-	-	-	-	-	-	-	-	-	-	-	-	0	0.93	1.65509	0.33741	0.604641	*	1.6	0	-2.97609	0.0937353	0.249501	*	0.33	0	-0.739682	0.599541	0.768218	*	-	-	-	-	-	-	gi|992276459|gb|KXG34964.1|/7.52339e-27/hypothetical protein SORBI_002G115400 [Sorghum bicolor]	gi|670426168|ref|XM_008655495.1|/7e-44/PREDICTED: Zea mays ethylene-responsive transcription factor 15-like (LOC103633819), mRNA	sp|Q8VYM0|ERF93_ARATH/2e-17/Ethylene-responsive transcription factor 15 OS=Arabidopsis thaliana GN=ERF15 PE=2 SV=1	obr:102721109/7e-22/ethylene-responsive transcription factor 1B-like; K14516 ethylene-responsive transcription factor 1	NA	SM00380/7.9E-14/DNA-binding domain in plant proteins such as APETALA2 and EREBPs	biological_process:GO:0006355//regulation of transcription, DNA-templated;cellular_component:GO:0005634//nucleus;molecular_function:GO:0003677//DNA binding;GO:0003700//transcription factor activity, sequence-specific DNA binding;
CL5812.Contig7_All	1280	-	-	-	-	-	-	7.89	1.78	-1.67929	0.2182	0.441523	*	19.16	122.09	2.58409	0.0264407	0.102404	*	566.42	12.38	-5.41824	4.43077e-07	8.4676e-06	Down	35.71	40.86	0.145307	0.904208	0.953979	*	3.77	67.84	1.71002	0.299347	0.586726	*	gi|326499063|dbj|BAK06022.1|/8.05648e-92/predicted protein [Hordeum vulgare subsp. vulgare]	gi|960478905|ref|XM_003570522.3|/2e-75/PREDICTED: Brachypodium distachyon ethylene-responsive transcription factor ERF109-like (LOC100834715), mRNA	sp|Q9SZ06|EF109_ARATH/2e-30/Ethylene-responsive transcription factor ERF109 OS=Arabidopsis thaliana GN=ERF109 PE=1 SV=1	vra:106760197/8e-24/ethylene-responsive transcription factor RAP2-3-like; K09286 EREBP-like factor	DR0479/1e-07/---	PTHR31190:SF5/4.8E-43/--	NA
CL4928.Contig4_All	675	0.41	0	-0.528416	0.666672	0.806734	*	0.37	0	-0.592325	0.641478	0.777901	*	1.06	3.41	1.58931	0.272843	0.535953	*	3.97	1.08	-1.97605	0.147988	0.34316	*	0	0.35	0.702558	0.612715	0.768218	*	0	0.61	1.22262	0.428464	0.709224	*	gi|126566970|gb|ABO20915.1|/1.0388e-54/C-repeat binding factor 3-like protein [Hordeum vulgare subsp. spontaneum]	gi|440577544|emb|FR719734.1|/8e-46/Aegilops biuncialis mRNA for CBF2 protein	sp|Q0J090|DRE1H_ORYSJ/1e-42/Dehydration-responsive element-binding protein 1H OS=Oryza sativa subsp. japonica GN=DREB1H PE=3 SV=1	bna:106388078/3e-15/CBF5, DREB2-23; dehydration-responsive element-binding protein 1B-like; K09286 EREBP-like factor	Rv2264c/6e-06/---	SM00380/0.0013/DNA-binding domain in plant proteins such as APETALA2 and EREBPs	biological_process:GO:0006351//transcription, DNA-templated;
Unigene52978_All	820	0.76	0	-0.982483	0.506592	0.74108	*	0.29	1.67	1.07395	0.520603	0.739283	*	0.34	0.7	0.557244	0.750736	0.872931	*	0.91	0	-1.81491	0.305682	0.546502	*	8.77	3.47	-1.221	0.303496	0.557757	*	1.38	1.87	0.525425	0.717577	0.861536	*	gi|326513860|dbj|BAJ87948.1|/1.21485e-88/predicted protein [Hordeum vulgare subsp. vulgare]	gi|960453910|ref|XM_010230531.2|/2e-78/PREDICTED: Brachypodium distachyon ethylene-responsive transcription factor ERF014 (LOC100836306), mRNA	sp|Q9SFE4|ERF12_ARATH/7e-31/Ethylene-responsive transcription factor ERF012 OS=Arabidopsis thaliana GN=ERF012 PE=2 SV=1	vvi:100252531/1e-24/dehydration-responsive element-binding protein 3; K09286 EREBP-like factor	DR0479/2e-06/---	PTHR31985/5.3E-53/--	biological_process:GO:0006351//transcription, DNA-templated;
CL13207.Contig1_All	895	2.28	5.81	1.7817	0.070179	0.201721	*	1.42	24.39	3.65687	0.000842803	0.00542336	Up	3.52	14.54	2.03144	0.0148725	0.0654693	*	2.89	42.42	2.81242	0.000457592	0.00346981	Up	2.69	9.67	1.63078	0.0792339	0.224429	*	1.69	15.31	2.7983	0.012672	0.0620697	*	gi|669029786|emb|CDM84109.1|/4.43468e-58/unnamed protein product [Triticum aestivum]	gi|960468316|ref|XM_010234020.2|/1e-85/PREDICTED: Brachypodium distachyon pathogenesis-related genes transcriptional activator PTI5-like (LOC100825592), mRNA	sp|O04681|PTI5_SOLLC/2e-31/Pathogenesis-related genes transcriptional activator PTI5 OS=Solanum lycopersicum GN=PTI5 PE=2 SV=1	bvg:104892796/4e-31/ethylene-responsive transcription factor 2; K09286 EREBP-like factor	NA	SM00380/2.2E-34/DNA-binding domain in plant proteins such as APETALA2 and EREBPs	NA
CL17626.Contig3_All	890	8.87	9.82	0.813046	0.358215	0.615688	*	9.08	16.53	0.606962	0.388906	0.626071	*	6.29	14.76	1.16932	0.30753	0.580486	*	8.71	6.74	-0.82687	0.449695	0.684552	*	16	8.28	-0.938459	0.212785	0.447053	*	5.41	10.11	0.77076	0.366415	0.64674	*	gi|357141470|ref|XP_003572236.1|/2.70652e-108/PREDICTED: AP2-like ethylene-responsive transcription factor At1g16060 [Brachypodium distachyon]	gi|960474692|ref|XM_003572188.3|/1e-156/PREDICTED: Brachypodium distachyon AP2-like ethylene-responsive transcription factor At1g16060 (LOC100840437), mRNA	sp|Q94AN4|AP2L1_ARATH/9e-75/AP2-like ethylene-responsive transcription factor At1g16060 OS=Arabidopsis thaliana GN=At1g16060 PE=2 SV=1	bdi:100840437/5e-109/AP2-like ethylene-responsive transcription factor At1g16060; K09285 AP2-like factor, ANT lineage	NA	SM00380/4.4E-28/DNA-binding domain in plant proteins such as APETALA2 and EREBPs	biological_process:GO:0006351//transcription, DNA-templated;cellular_component:GO:0009536//plastid;
CL4333.Contig2_All	529	2.66	0.99	-0.549693	0.739712	0.855202	*	2.72	1.37	-0.674042	0.669134	0.799473	*	0	8.36	5.04167	0.00107356	0.00769639	Up	2.81	8.77	0.85786	0.352795	0.600343	*	2.03	3.77	0.746702	0.509383	0.738517	*	6.51	3.66	-0.683866	0.461648	0.724101	*	gi|18652406|gb|AAL77108.1|/2.15048e-14/hypothetical protein [Hordeum vulgare subsp. vulgare]	gi|670416310|ref|XM_008650884.1|/2e-06/PREDICTED: Zea mays ethylene-responsive transcription factor WIN1-like (LOC103629778), mRNA	sp|Q9SEE9|SR45_ARATH/1e-10/Arginine/serine-rich protein 45 OS=Arabidopsis thaliana GN=SR45 PE=1 SV=1	bna:106416057/3e-11/serine/arginine-rich splicing factor SR45-like; K14325 RNA-binding protein with serine-rich domain 1	Cgl1939/2e-06/---	PTHR31677:SF1/8.5E-12/--	NA
CL5786.Contig14_All	1372	8.64	2.44	-1.01077	0.288962	0.542165	*	9.13	6.63	-0.431702	0.614394	0.777901	*	10.56	9.13	-0.0871679	0.904003	0.958047	*	11.2	3.14	-2.36878	0.00544899	0.0274226	Down	5.69	6.62	0.0980886	0.926165	0.967822	*	6.76	4.6	-0.233228	0.855152	0.932907	*	gi|357136018|ref|XP_003569603.1|/2.70145e-157/PREDICTED: AP2/ERF and B3 domain-containing protein Os01g0693400-like [Brachypodium distachyon] &gt;gi|944073809|gb|KQK09293.1| hypothetical protein BRADI_2g47220 [Brachypodium distachyon]	gi|241986235|dbj|AK333496.1|/0.0/Triticum aestivum cDNA, clone: WT006_J19, cultivar: Chinese Spring	sp|Q8RZX9|Y1934_ORYSJ/9e-155/AP2/ERF and B3 domain-containing protein Os01g0693400 OS=Oryza sativa subsp. japonica GN=Os01g0693400 PE=2 SV=1	bdi:100824693/5e-158/AP2/ERF and B3 domain-containing protein Os01g0693400-like; K09287 RAV-like factor	Rv3876/1e-12/---	PR00367/2.0E-5/Ethylene responsive element binding protein signature	biological_process:GO:0006355//regulation of transcription, DNA-templated;cellular_component:GO:0005634//nucleus;molecular_function:GO:0003677//DNA binding;GO:0003700//transcription factor activity, sequence-specific DNA binding;
CL5788.Contig1_All	1011	7.35	3.66	-0.306003	0.735861	0.852869	*	3.94	4.47	0.23573	0.841863	0.913417	*	15.72	22.42	0.667521	0.355345	0.620064	*	56.54	16.3	-2.12514	0.0196112	0.0766595	*	22.06	8.6	-1.35281	0.0271584	0.100049	*	10.91	7.28	-0.479493	0.488458	0.746838	*	gi|357147737|ref|XP_003574464.1|/1.46628e-63/PREDICTED: ethylene-responsive transcription factor RAP2-13 [Brachypodium distachyon] &gt;gi|944062631|gb|KQJ98221.1| hypothetical protein BRADI_3g35560 [Brachypodium distachyon]	gi|960482552|ref|XM_003574416.3|/5e-88/PREDICTED: Brachypodium distachyon ethylene-responsive transcription factor RAP2-13 (LOC100836054), mRNA	sp|Q9LM15|RA213_ARATH/6e-30/Ethylene-responsive transcription factor RAP2-13 OS=Arabidopsis thaliana GN=RAP2-13 PE=1 SV=1	bdi:100836054/3e-64/ethylene-responsive transcription factor RAP2-13; K09286 EREBP-like factor	Rv3876/5e-08/---	PS51032/18.439/AP2/ERF domain profile.	biological_process:GO:0006351//transcription, DNA-templated;
CL6803.Contig4_All	240	-	-	-	-	-	-	-	-	-	-	-	-	-	-	-	-	-	-	-	-	-	-	-	-	0	0.33	0.740051	0.59979	0.768218	*	-	-	-	-	-	-	gi|86129708|gb|ABC86563.1|/1.55607e-32/AP2 domain transcription factor TaDREB2 [Triticum aestivum] &gt;gi|301132906|gb|ADK63189.1| drought responsive element binding transcription factor 2 [Triticum turgidum subsp. durum] &gt;gi|669028327|emb|CDM82092.1| unnamed protein product [Triticum aestivum]	gi|669026884|emb|HG670306.1|/5e-60/Triticum aestivum chromosome 3B, genomic scaffold, cultivar Chinese Spring	sp|O80654|ERF37_ARATH/6e-22/Ethylene-responsive transcription factor ERF037 OS=Arabidopsis thaliana GN=ERF037 PE=2 SV=1	dosa:Os01t0200600-01/9e-28/Os01g0200600, ETHYLENE_RESPONSE_FACTOR_39, ERF39; Similar to Avr9/Cf-9 rapidly elicited protein 111A.; K09286 EREBP-like factor	NA	PTHR31985/9.6E-34/--	biological_process:GO:0006355//regulation of transcription, DNA-templated;cellular_component:GO:0005634//nucleus;GO:0009536//plastid;molecular_function:GO:0003677//DNA binding;GO:0003700//transcription factor activity, sequence-specific DNA binding;
CL5812.Contig8_All	994	0.41	0	-0.528416	0.666672	0.806734	*	3.76	0.71	-1.88558	0.18869	0.399185	*	8.91	74.08	3.01525	0.00971562	0.0467376	Up	106.74	8.02	-3.89568	8.51088e-05	0.000827044	Down	6.9	16.32	0.936544	0.519129	0.747079	*	2.38	68.8	3.83215	0.00720321	0.03951	Up	gi|326499063|dbj|BAK06022.1|/2.4107e-87/predicted protein [Hordeum vulgare subsp. vulgare]	gi|960478905|ref|XM_003570522.3|/6e-60/PREDICTED: Brachypodium distachyon ethylene-responsive transcription factor ERF109-like (LOC100834715), mRNA	sp|Q9SZ06|EF109_ARATH/6e-31/Ethylene-responsive transcription factor ERF109 OS=Arabidopsis thaliana GN=ERF109 PE=1 SV=1	gmx:100779626/4e-24/ethylene-responsive transcription factor RAP2-3-like; K09286 EREBP-like factor	NA	PR00367/4.2E-10/Ethylene responsive element binding protein signature	NA
Unigene51942_All	1567	1.9	30.78	4.33643	1.10866e-08	3.09388e-07	Up	0	44.48	6.91516	8.21415e-08	1.72622e-06	Up	3.51	116.96	5.01407	4.05897e-13	4.68999e-11	Up	0.91	157.3	6.23172	2.42834e-13	1.82499e-11	Up	2.73	350.22	6.70427	1.04937e-26	1.01304e-23	Up	1.04	275.01	7.43238	1.65558e-16	3.85805e-14	Up	gi|357124945|ref|XP_003564157.1|/2.31305e-155/PREDICTED: ethylene-responsive transcription factor 1-like [Brachypodium distachyon] &gt;gi|944083815|gb|KQK19167.1| hypothetical protein BRADI_1g46690 [Brachypodium distachyon]	gi|960460465|ref|XM_003564109.3|/0.0/PREDICTED: Brachypodium distachyon ethylene-responsive transcription factor 1-like (LOC100840803), mRNA	sp|Q6K7E6|ERF1_ORYSJ/2e-102/Ethylene-responsive transcription factor 1 OS=Oryza sativa subsp. japonica GN=EREBP1 PE=1 SV=1	bdi:100840803/4e-156/ethylene-responsive transcription factor 1-like; K09286 EREBP-like factor	NA	PF00847/8.8E-16/AP2 domain	biological_process:GO:0006355//regulation of transcription, DNA-templated;cellular_component:GO:0005634//nucleus;molecular_function:GO:0003677//DNA binding;GO:0003700//transcription factor activity, sequence-specific DNA binding;
CL3063.Contig5_All	1099	0.41	0.63	0.689575	0.6784	0.814673	*	0.66	0	-1.55319	0.34062	0.584733	*	4.57	92.51	4.17255	0.000141186	0.00142063	Up	451.68	62.46	-2.91717	0.0157391	0.0644372	*	53.68	31.57	-0.749453	0.452338	0.691273	*	3.06	41.29	3.25559	0.0133158	0.0645567	*	gi|326498511|dbj|BAJ98683.1|/7.69619e-85/predicted protein [Hordeum vulgare subsp. vulgare]	gi|937931852|dbj|AP014965.1|/3e-74/Oryza sativa Japonica Group DNA, chromosome 9, cultivar: Nipponbare, complete sequence	sp|Q9SZ06|EF109_ARATH/2e-35/Ethylene-responsive transcription factor ERF109 OS=Arabidopsis thaliana GN=ERF109 PE=1 SV=1	rcu:8278775/3e-28/ethylene-responsive transcription factor RAP2-3; K09286 EREBP-like factor	NA	PS51032/25.04/AP2/ERF domain profile.	NA
CL20229.Contig18_All	2089	17.36	0	-5.37829	0.000124982	0.00108969	Down	8.34	0.72	-3.15025	0.00769434	0.0343297	Down	20.77	0	-6.10235	1.98539e-05	0.000268984	Down	7.31	0	-5.3505	0.000459236	0.00348032	Down	24.6	0	-6.35788	3.4379e-06	5.28204e-05	Down	35.11	0	-6.66203	2.93435e-07	7.25414e-06	Down	gi|471434668|dbj|BAN05574.1|/0/TaAP2-D [Aegilops tauschii]	gi|241983258|dbj|AK331198.1|/0.0/Triticum aestivum cDNA, clone: SET6_M01, cultivar: Chinese Spring	sp|P47927|AP2_ARATH/6e-108/Floral homeotic protein APETALA 2 OS=Arabidopsis thaliana GN=AP2 PE=1 SV=1	bdi:100834763/0.0/AP2-like ethylene-responsive transcription factor TOE3; K09284 AP2-like factor, euAP2 lineage	DR2133/1e-09/---	SM00380/1.3E-33/DNA-binding domain in plant proteins such as APETALA2 and EREBPs	biological_process:GO:0006355//regulation of transcription, DNA-templated;GO:0007275//multicellular organism development;cellular_component:GO:0005634//nucleus;molecular_function:GO:0003677//DNA binding;GO:0003700//transcription factor activity, sequence-specific DNA binding;
CL15269.Contig1_All	1781	157.44	29.38	-1.78243	3.01838e-06	4.32499e-05	Down	113.18	42.5	-1.47448	0.000641549	0.00430779	Down	151.28	79.51	-0.806611	0.177134	0.408251	*	157.49	74.65	-1.83089	1.464e-08	4.08645e-07	Down	131.02	73.46	-0.891748	0.0573028	0.176902	*	187.32	46.19	-1.8242	0.00306281	0.0197231	Down	gi|326528759|dbj|BAJ97401.1|/5.99966e-78/predicted protein [Hordeum vulgare subsp. vulgare]	gi|937916895|dbj|AP014961.1|/1e-53/Oryza sativa Japonica Group DNA, chromosome 5, cultivar: Nipponbare, complete sequence	sp|Q9FK12|CRF3_ARATH/1e-28/Ethylene-responsive transcription factor CRF3 OS=Arabidopsis thaliana GN=CRF3 PE=1 SV=1	egu:105046008/4e-35/ethylene-responsive transcription factor ERF069-like; K13434 pathogenesis-related genes transcriptional activator PTI6	NA	PTHR31190/3.2E-43/--	NA
CL4723.Contig2_All	820	0.41	0.29	0.158997	0.920309	0.962998	*	0	0.33	0.633842	0.62716	0.777901	*	1.03	8.59	2.72179	0.0370728	0.132888	*	13.89	6.54	-1.65992	0.0787028	0.22128	*	0	2.06	2.7555	0.10659	0.278691	*	1.38	0.71	-0.720918	0.631156	0.802212	*	gi|156254816|gb|ABU62817.1|/9.00954e-84/pathogen-inducible ethylene-responsive element-binding protein [Triticum aestivum]	gi|960454257|ref|XM_003559050.3|/2e-56/PREDICTED: Brachypodium distachyon ethylene-responsive transcription factor 1B-like (LOC100840669), mRNA	sp|Q8LDC8|ERF92_ARATH/1e-40/Ethylene-responsive transcription factor 1B OS=Arabidopsis thaliana GN=ERF1B PE=1 SV=2	bdi:100840669/7e-80/ethylene-responsive transcription factor 1B-like; K14516 ethylene-responsive transcription factor 1	NA	PS51032/21.588/AP2/ERF domain profile.	NA
Unigene53396_All	685	0	1.79	2.83295	0.0865292	0.236278	*	-	-	-	-	-	-	0	5.66	4.51595	0.00476413	0.0262907	Up	0.91	0.77	-0.729534	0.630969	0.790971	*	0.68	3.12	1.38941	0.394249	0.644193	*	0	0.96	2.06784	0.212145	0.479707	*	gi|944061939|gb|KQJ97529.1|/3.07698e-62/hypothetical protein BRADI_3g31600 [Brachypodium distachyon]	gi|960474163|ref|XM_010238337.2|/6e-87/PREDICTED: Brachypodium distachyon ethylene-responsive transcription factor ERF024-like (LOC104584179), mRNA	sp|Q9CAN9|ERF26_ARATH/4e-38/Ethylene-responsive transcription factor ERF026 OS=Arabidopsis thaliana GN=ERF026 PE=2 SV=1	spen:107013784/2e-30/dehydration-responsive element-binding protein 1A-like; K09286 EREBP-like factor	NA	PF00847/2.6E-15/AP2 domain	biological_process:GO:0006351//transcription, DNA-templated;
CL15051.Contig1_All	1458	32.25	22.03	0.0245957	0.961489	0.978925	*	23.31	31.23	0.260675	0.602326	0.777901	*	32.75	41.29	0.413696	0.329143	0.600581	*	22.11	48.54	0.33063	0.522073	0.742884	*	34.12	64.27	0.839777	0.026689	0.0987289	*	41.43	39.66	-0.0275981	0.951808	0.988121	*	gi|66710521|emb|CAG30547.1|/2.34471e-138/putative DREB2A protein [Festuca arundinacea]	gi|38099058|gb|AY436639.1|/0.0/Schedonorus arundinaceus dehydration-responsive element binding protein 2 (DREB2) mRNA, complete cds	sp|A2WL19|DRE2A_ORYSI/1e-112/Dehydration-responsive element-binding protein 2A OS=Oryza sativa subsp. indica GN=DREB2A PE=3 SV=2	bna:106419013/3e-44/dehydration-responsive element-binding protein 2A-like; K09286 EREBP-like factor	mll2069/6e-06/---	PR00367/1.512471E-8/Ethylene responsive element binding protein signature	NA
Unigene61860_All	1257	0	1.79	2.83295	0.0865292	0.236278	*	4.09	6.03	0.318306	0.832092	0.907155	*	19.9	16.03	-0.0629769	0.943306	0.98197	*	37.27	19.88	-1.5596	0.0130142	0.0553218	*	22.94	16.35	-0.528493	0.576144	0.768218	*	16.41	9.86	-0.683484	0.28988	0.577349	*	gi|326502452|dbj|BAJ95289.1|/1.74545e-91/predicted protein [Hordeum vulgare subsp. vulgare]	gi|242383987|emb|FP097786.1|/1e-83/Phyllostachys edulis cDNA clone: bphylf031b23, full insert sequence	sp|Q6K7E6|ERF1_ORYSJ/6e-33/Ethylene-responsive transcription factor 1 OS=Oryza sativa subsp. japonica GN=EREBP1 PE=1 SV=1	mus:103974501/2e-41/ethylene-responsive transcription factor 1-like; K09286 EREBP-like factor	DR0479/4e-07/---	PTHR31190:SF5/5.6E-66/--	biological_process:GO:0006355//regulation of transcription, DNA-templated;cellular_component:GO:0005634//nucleus;molecular_function:GO:0003700//transcription factor activity, sequence-specific DNA binding;
CL5786.Contig10_All	1475	25.93	16.65	0.0659701	0.935598	0.969185	*	33.26	31.02	-0.131921	0.783417	0.880026	*	43.17	69.34	0.776738	0.142519	0.353549	*	33.9	26.23	-1.15278	0.0321737	0.112745	*	11.02	42.03	1.68032	0.0669575	0.198648	*	28.61	53.42	1.0456	0.363987	0.644983	*	gi|992159212|gb|KXG22484.1|/7.12745e-151/hypothetical protein SORBI_009G221400 [Sorghum bicolor]	gi|242384898|emb|FP098298.1|/0.0/Phyllostachys edulis cDNA clone: bphyem207d01, full insert sequence	sp|Q8RZX9|Y1934_ORYSJ/1e-151/AP2/ERF and B3 domain-containing protein Os01g0693400 OS=Oryza sativa subsp. japonica GN=Os01g0693400 PE=2 SV=1	sita:101782792/6e-151/AP2/ERF and B3 domain-containing protein Os05g0549800; K09287 RAV-like factor	Rv3876/1e-11/---	PS50863/12.887/B3 DNA-binding domain profile.	biological_process:GO:0006355//regulation of transcription, DNA-templated;cellular_component:GO:0005634//nucleus;molecular_function:GO:0003677//DNA binding;GO:0003700//transcription factor activity, sequence-specific DNA binding;
Unigene56628_All	734	-	-	-	-	-	-	0.34	0	-0.632387	0.626728	0.777901	*	0.34	14.56	4.18985	0.00471409	0.0260542	Up	11.69	3.65	-1.94836	0.0878129	0.238416	*	1.67	1.74	-0.0358546	0.982408	0.999698	*	0	7.27	3.37594	0.0396164	0.149673	*	gi|357129144|ref|XP_003566226.1|/6.51074e-48/PREDICTED: ethylene-responsive transcription factor ERF019-like [Brachypodium distachyon] &gt;gi|944070712|gb|KQK06196.1| hypothetical protein BRADI_2g25050 [Brachypodium distachyon]	gi|937916895|dbj|AP014961.1|/2e-43/Oryza sativa Japonica Group DNA, chromosome 5, cultivar: Nipponbare, complete sequence	sp|Q9C9I8|ERF20_ARATH/3e-24/Ethylene-responsive transcription factor ERF020 OS=Arabidopsis thaliana GN=ERF020 PE=2 SV=1	mus:103974653/1e-20/ethylene-responsive transcription factor RAP2-9-like; K09286 EREBP-like factor	NA	PS51032/21.022/AP2/ERF domain profile.	NA
CL555.Contig8_All	2469	24.44	4.25	-1.79664	0.00794774	0.0358876	Down	8.36	8.8	-0.169415	0.834841	0.909065	*	20.38	7.43	-1.29058	0.0472176	0.159634	*	11.06	12.08	-0.627854	0.356824	0.605207	*	17.95	17.86	-0.0477117	0.922576	0.96544	*	13.34	12.09	-0.152338	0.813032	0.911285	*	gi|721669382|ref|XP_010236272.1|/2.99342e-33/PREDICTED: ethylene-responsive transcription factor ABI4-like [Brachypodium distachyon] &gt;gi|944057815|gb|KQJ93405.1| hypothetical protein BRADI_3g04375 [Brachypodium distachyon]	gi|721627677|ref|XM_010231275.1|/8e-12/PREDICTED: Brachypodium distachyon AP2-like ethylene-responsive transcription factor AIL5 (LOC104582019), mRNA	sp|Q9FH95|TOE3_ARATH/1e-15/AP2-like ethylene-responsive transcription factor TOE3 OS=Arabidopsis thaliana GN=TOE3 PE=2 SV=1	egu:105052807/2e-15/AP2-like ethylene-responsive transcription factor TOE3; K09284 AP2-like factor, euAP2 lineage	NA	PS51032/16.845/AP2/ERF domain profile.	NA
CL4420.Contig26_All	2021	286.8	237.33	0.391699	0.438849	0.684973	*	442.08	571.96	0.278424	0.188632	0.399102	*	827.04	1524.09	1.00732	0.170532	0.399973	*	1619.78	1395.05	-0.904681	0.161598	0.364912	*	1033.59	665.5	-0.679685	0.390449	0.639883	*	860.69	556.72	-0.454467	0.505754	0.761785	*	gi|326502452|dbj|BAJ95289.1|/3.93692e-113/predicted protein [Hordeum vulgare subsp. vulgare]	gi|242383987|emb|FP097786.1|/6e-74/Phyllostachys edulis cDNA clone: bphylf031b23, full insert sequence	sp|Q6K7E6|ERF1_ORYSJ/7e-35/Ethylene-responsive transcription factor 1 OS=Oryza sativa subsp. japonica GN=EREBP1 PE=1 SV=1	dosa:Os03t0183000-01/2e-44/Os03g0183000, ERF62, ETHYLENE_RESPONSE_FACTOR_62; Similar to AP2 domain containing protein RAP2.6 (Fragment).; K09286 EREBP-like factor	Rv3876/8e-09/---	PF00847/8.3E-15/AP2 domain	biological_process:GO:0006355//regulation of transcription, DNA-templated;cellular_component:GO:0005634//nucleus;molecular_function:GO:0003700//transcription factor activity, sequence-specific DNA binding;
CL9523.Contig2_All	1512	25.08	0	-5.89373	1.39554e-05	0.000164138	Down	15.77	0	-5.75394	3.66813e-05	0.000367674	Down	7.57	0	-4.85182	0.0016598	0.0110747	Down	0.91	0.41	-1.00324	0.577152	0.763219	*	10.08	0	-5.15477	0.000507575	0.00380991	Down	4.13	0	-3.83491	0.0135643	0.0653575	*	gi|326490824|dbj|BAJ90079.1|/2.18909e-78/predicted protein [Hordeum vulgare subsp. vulgare]	gi|836012210|ref|XM_012848069.1|/2e-20/PREDICTED: Setaria italica ethylene-responsive transcription factor ERF096-like (LOC101761847), mRNA	sp|Q9SUQ2|CRF2_ARATH/9e-26/Ethylene-responsive transcription factor CRF2 OS=Arabidopsis thaliana GN=CRF2 PE=1 SV=1	egu:105045095/7e-31/pathogenesis-related genes transcriptional activator PTI6-like; K13434 pathogenesis-related genes transcriptional activator PTI6	Rv3876/5e-09/---	PS51032/22.629/AP2/ERF domain profile.	NA
Unigene63585_All	1006	5.88	2.89	-0.531523	0.64208	0.806734	*	0.37	0	-0.592325	0.641478	0.777901	*	6.9	34.08	2.27339	0.0537088	0.175811	*	12.61	0.82	-3.55819	0.0157546	0.0644902	*	12.35	3.47	-1.68702	0.143947	0.343431	*	1.02	2.97	1.24188	0.376572	0.655867	*	gi|118026856|dbj|BAF36839.1|/3.64961e-107/CRT-binding factor [Lolium perenne]	gi|118026855|dbj|AB258394.1|/1e-140/Lolium perenne LpCBFII mRNA for CRT-binding factor, complete cds	sp|Q0J090|DRE1H_ORYSJ/3e-63/Dehydration-responsive element-binding protein 1H OS=Oryza sativa subsp. japonica GN=DREB1H PE=3 SV=1	sly:543826/9e-30/CBF1, LeCBF1; CBF1 protein; K09286 EREBP-like factor	DR2133/1e-07/---	SM00380/6.7E-18/DNA-binding domain in plant proteins such as APETALA2 and EREBPs	NA
CL2930.Contig10_All	1753	46.57	45.53	0.599338	0.119122	0.297099	*	55.68	26.1	-1.11003	0.0431017	0.135534	*	29.86	9.37	-1.63271	0.00448847	0.0250303	Down	10.64	34.73	0.985627	0.167623	0.374538	*	43.22	26.87	-0.731035	0.0781347	0.222494	*	34.8	38.64	0.099187	0.855706	0.933185	*	gi|409894812|gb|AFV46162.1|/0/spelt factor protein [Triticum monococcum subsp. sinskajae] &gt;gi|409894816|gb|AFV46164.1| spelt factor protein [Triticum monococcum]	gi|52854305|gb|AY645945.1|/0.0/Triticum aestivum floral homeotic protein (Q) mRNA, complete cds	sp|Q9SK03|RAP27_ARATH/4e-87/Ethylene-responsive transcription factor RAP2-7 OS=Arabidopsis thaliana GN=RAP2-7 PE=2 SV=2	bdi:100839861/0.0/floral homeotic protein APETALA 2-like; K09284 AP2-like factor, euAP2 lineage	NA	PR00367/1.3E-6/Ethylene responsive element binding protein signature	biological_process:GO:0006355//regulation of transcription, DNA-templated;GO:0007275//multicellular organism development;cellular_component:GO:0005634//nucleus;molecular_function:GO:0003677//DNA binding;GO:0003700//transcription factor activity, sequence-specific DNA binding;
CL14037.Contig3_All	1742	30.56	10.32	-0.911951	0.182771	0.400903	*	24.25	11.88	-1.0785	0.0446212	0.139126	*	30.78	9.51	-1.62473	0.0161397	0.0698056	*	23.96	23.43	-0.830744	0.292112	0.531366	*	30.25	12.07	-1.34849	0.0315377	0.112226	*	24	13.5	-0.816451	0.17438	0.419121	*	gi|357138129|ref|XP_003570650.1|/1.76613e-167/PREDICTED: AP2-like ethylene-responsive transcription factor PLT2 [Brachypodium distachyon] &gt;gi|960478935|ref|XP_014756565.1| PREDICTED: AP2-like ethylene-responsive transcription factor PLT2 [Brachypodium distachyon] &gt;gi|944066340|gb|KQK01931.1| hypothetical protein BRADI_3g59300 [Brachypodium distachyon]	gi|241987303|dbj|AK334560.1|/0.0/Triticum aestivum cDNA, clone: WT010_E20, cultivar: Chinese Spring	sp|Q8L3U3|BBM1_BRANA/8e-67/AP2-like ethylene-responsive transcription factor BBM1 OS=Brassica napus GN=BBM1 PE=2 SV=1	gra:105794427/2e-68/AP2-like ethylene-responsive transcription factor PLT2; K09285 AP2-like factor, ANT lineage	NA	SM00380/4.0E-25/DNA-binding domain in plant proteins such as APETALA2 and EREBPs	biological_process:GO:0006355//regulation of transcription, DNA-templated;GO:0007275//multicellular organism development;cellular_component:GO:0005634//nucleus;molecular_function:GO:0003677//DNA binding;GO:0003700//transcription factor activity, sequence-specific DNA binding;
Unigene59065_All	1035	12.55	25.69	1.58737	0.00219518	0.012359	Up	19.04	40.97	0.948453	0.129126	0.307141	*	26.04	14.29	-0.955576	0.318171	0.590479	*	7.88	29.87	1.06054	0.106676	0.27466	*	4.35	8.32	0.750257	0.478161	0.709052	*	1.73	10.4	1.66982	0.280675	0.566064	*	gi|115478374|ref|NP_001062782.1|/1.92922e-42/Os09g0287000 [Oryza sativa Japonica Group] &gt;gi|50251182|dbj|BAD29670.1| ethylene responsive protein-like [Oryza sativa Japonica Group] &gt;gi|50252916|dbj|BAD29170.1| ethylene responsive protein-like [Oryza sativa Japonica Group] &gt;gi|113631015|dbj|BAF24696.1| Os09g0287000 [Oryza sativa Japonica Group] &gt;gi|125605039|gb|EAZ44075.1| hypothetical …	gi|242380301|emb|FP101632.1|/2e-32/Phyllostachys edulis cDNA clone: bphylf047d18, full insert sequence	sp|Q6K7E6|ERF1_ORYSJ/7e-24/Ethylene-responsive transcription factor 1 OS=Oryza sativa subsp. japonica GN=EREBP1 PE=1 SV=1	adu:107491868/1e-26/ethylene-responsive transcription factor RAP2-12; K09286 EREBP-like factor	NA	PTHR31190/1.5E-34/--	NA
CL9227.Contig2_All	572	-	-	-	-	-	-	0.37	0	-0.592325	0.641478	0.777901	*	0.71	0	-1.65467	0.341449	0.604738	*	12.99	0	-6.03827	3.78146e-05	0.000411461	Down	3.07	0	-3.68287	0.0228699	0.0873686	*	-	-	-	-	-	-	gi|53982671|gb|AAV25650.1|/1.02385e-45/hypothetical protein [Oryza sativa Japonica Group] &gt;gi|408369176|gb|AFU61561.1| salt-response ERF1 transcription factor [synthetic construct] &gt;gi|937919153|dbj|BAS94071.1| Os05g0420300 [Oryza sativa Japonica Group]	gi|937916895|dbj|AP014961.1|/8e-58/Oryza sativa Japonica Group DNA, chromosome 5, cultivar: Nipponbare, complete sequence	sp|Q9C9I8|ERF20_ARATH/1e-23/Ethylene-responsive transcription factor ERF020 OS=Arabidopsis thaliana GN=ERF020 PE=2 SV=1	ath:AT4G06746/4e-19/RAP2.9; ethylene-responsive transcription factor RAP2-9; K09286 EREBP-like factor	NA	PS51032/21.259/AP2/ERF domain profile.	biological_process:GO:0006351//transcription, DNA-templated;
CL14148.Contig6_All	1718	93.1	4.65	-3.65424	1.15526e-12	7.68687e-11	Down	103.86	6.21	-4.05769	2.56299e-15	2.38249e-13	Down	171.86	22.17	-2.74308	8.56165e-09	3.33252e-07	Down	148.45	28.46	-3.01071	1.44094e-09	5.0804e-08	Down	476.56	39.32	-3.60986	3.45056e-26	3.06725e-23	Down	354.14	43.57	-2.975	2.48531e-11	1.89107e-09	Down	gi|347349173|gb|AEI98839.1|/9.80159e-179/AP2/EREBP transcription factor [Thinopyrum elongatum]	gi|960488953|ref|XM_003578114.3|/0.0/PREDICTED: Brachypodium distachyon ethylene-responsive transcription factor 1-like (LOC100825554), mRNA	sp|Q6K7E6|ERF1_ORYSJ/2e-61/Ethylene-responsive transcription factor 1 OS=Oryza sativa subsp. japonica GN=EREBP1 PE=1 SV=1	bdi:100825554/6e-167/ethylene-responsive transcription factor 1-like; K09286 EREBP-like factor	NA	PR00367/2.8E-11/Ethylene responsive element binding protein signature	biological_process:GO:0006355//regulation of transcription, DNA-templated;cellular_component:GO:0005634//nucleus;molecular_function:GO:0003677//DNA binding;GO:0003700//transcription factor activity, sequence-specific DNA binding;
Unigene71154_All	-	-	-	-	-	-	-	-	-	-	-	-	-	-	-	-	-	-	-	-	-	-	-	-	-	-	-	-	-	-	-	-	-	-	-	-	-	-	-	-	-	-	-	-
CL3840.Contig9_All	1958	23.62	6.32	-1.26173	0.139179	0.332625	*	17.84	1.44	-3.37262	0.0012792	0.00771499	Down	41.49	2.7	-3.7746	0.000300885	0.00267479	Down	26.16	12.26	-1.67149	0.0900983	0.242976	*	44.97	12.71	-1.71607	0.0827462	0.231928	*	51.83	16.63	-1.61872	0.00657182	0.0366588	Down	gi|475601744|gb|EMT24923.1|/1.25904e-108/Ethylene-responsive transcription factor ERF118 [Aegilops tauschii]	gi|960482756|ref|XM_010239747.2|/2e-80/PREDICTED: Brachypodium distachyon ethylene-responsive transcription factor ERF118 (LOC100830240), transcript variant X1, mRNA	sp|Q9CA27|EF118_ARATH/2e-21/Ethylene-responsive transcription factor ERF118 OS=Arabidopsis thaliana GN=ERF118 PE=2 SV=1	fve:101291611/2e-16/pathogenesis-related genes transcriptional activator PTI6-like; K13434 pathogenesis-related genes transcriptional activator PTI6	NA	PS51032/17.003/AP2/ERF domain profile.	biological_process:GO:0006351//transcription, DNA-templated;
CL4420.Contig13_All	1265	50.01	13.18	-1.27406	0.00483633	0.0238206	Down	165.84	60.91	-1.52119	0.000249306	0.00191784	Down	382.17	185.34	-0.878307	0.248797	0.503648	*	795.11	237.61	-2.45829	1.05947e-07	2.38818e-06	Down	394.54	105.75	-1.90495	0.00589715	0.0294841	Down	248.37	86.37	-1.25924	0.079908	0.249341	*	gi|326502452|dbj|BAJ95289.1|/2.89411e-110/predicted protein [Hordeum vulgare subsp. vulgare]	gi|241985659|dbj|AK332920.1|/1e-120/Triticum aestivum cDNA, clone: WT005_D07, cultivar: Chinese Spring	sp|Q6K7E6|ERF1_ORYSJ/2e-33/Ethylene-responsive transcription factor 1 OS=Oryza sativa subsp. japonica GN=EREBP1 PE=1 SV=1	mus:103976117/2e-43/ethylene-responsive transcription factor 1-like; K09286 EREBP-like factor	Rv3876/5e-13/---	SM00380/1.9E-37/DNA-binding domain in plant proteins such as APETALA2 and EREBPs	biological_process:GO:0006355//regulation of transcription, DNA-templated;cellular_component:GO:0005634//nucleus;molecular_function:GO:0003700//transcription factor activity, sequence-specific DNA binding;
CL5786.Contig1_All	1402	98.8	1.27	-5.42218	2.23995e-13	1.71322e-11	Down	92.21	4.89	-4.24424	1.84455e-16	2.0397e-14	Down	164.78	9.16	-3.68618	2.34707e-06	4.29864e-05	Down	56.45	2.06	-5.35508	1.02299e-11	5.62829e-10	Down	56.37	5.94	-2.85846	0.0203568	0.0798255	*	72.97	1.87	-4.74173	6.81542e-09	2.69923e-07	Down	gi|514747272|ref|XP_004961326.1|/8.93391e-156/PREDICTED: AP2/ERF and B3 domain-containing protein Os05g0549800 [Setaria italica] &gt;gi|944250215|gb|KQL14478.1| hypothetical protein SETIT_024576mg [Setaria italica]	gi|514747271|ref|XM_004961269.1|/0.0/PREDICTED: Setaria italica AP2/ERF and B3 domain-containing protein Os05g0549800 (LOC101782792), mRNA	sp|Q8RZX9|Y1934_ORYSJ/1e-147/AP2/ERF and B3 domain-containing protein Os01g0693400 OS=Oryza sativa subsp. japonica GN=Os01g0693400 PE=2 SV=1	sita:101782792/2e-156/AP2/ERF and B3 domain-containing protein Os05g0549800; K09287 RAV-like factor	DR2133/1e-07/---	PS51032/20.033/AP2/ERF domain profile.	biological_process:GO:0006355//regulation of transcription, DNA-templated;cellular_component:GO:0005634//nucleus;molecular_function:GO:0003677//DNA binding;GO:0003700//transcription factor activity, sequence-specific DNA binding;
Unigene15156_All	1487	133.09	1.46	-5.46738	8.33521e-14	6.87523e-12	Down	107.91	1.77	-5.7319	7.36692e-15	6.4258e-13	Down	177.85	4.72	-4.93958	1.74369e-13	2.1791e-11	Down	68.59	3.45	-4.87306	1.03004e-12	6.81791e-11	Down	62.15	6.65	-3.05733	0.00162242	0.0101474	Down	96.16	1.31	-5.72346	2.47141e-13	2.99478e-11	Down	gi|514747272|ref|XP_004961326.1|/3.02125e-157/PREDICTED: AP2/ERF and B3 domain-containing protein Os05g0549800 [Setaria italica] &gt;gi|944250215|gb|KQL14478.1| hypothetical protein SETIT_024576mg [Setaria italica]	gi|514747271|ref|XM_004961269.1|/0.0/PREDICTED: Setaria italica AP2/ERF and B3 domain-containing protein Os05g0549800 (LOC101782792), mRNA	sp|Q6L4H4|Y5498_ORYSJ/2e-148/AP2/ERF and B3 domain-containing protein Os05g0549800 OS=Oryza sativa subsp. japonica GN=Os05g0549800 PE=2 SV=1	sita:101782792/5e-158/AP2/ERF and B3 domain-containing protein Os05g0549800; K09287 RAV-like factor	DR2133/2e-06/---	PS50863/12.703/B3 DNA-binding domain profile.	biological_process:GO:0006355//regulation of transcription, DNA-templated;cellular_component:GO:0005634//nucleus;molecular_function:GO:0003677//DNA binding;GO:0003700//transcription factor activity, sequence-specific DNA binding;
Unigene24694_All	1810	20.02	25	0.990934	0.207145	0.438107	*	20.58	41.22	0.954511	0.0616267	0.178086	*	17.28	71.72	1.94469	0.0060857	0.0321015	Up	19.88	52.56	0.607648	0.193698	0.410517	*	17.17	37.07	1.00281	0.0743904	0.214846	*	10.18	29.15	1.54908	0.02609	0.109015	*	gi|326491285|dbj|BAK05742.1|/2.36134e-146/predicted protein [Hordeum vulgare subsp. vulgare]	gi|242384898|emb|FP098298.1|/0.0/Phyllostachys edulis cDNA clone: bphyem207d01, full insert sequence	sp|Q8RZX9|Y1934_ORYSJ/3e-140/AP2/ERF and B3 domain-containing protein Os01g0693400 OS=Oryza sativa subsp. japonica GN=Os01g0693400 PE=2 SV=1	dosa:Os01t0693400-01/5e-139/Os01g0693400, APETALA2/ETHYLENE-RESPONSIVE_ELEMENT_BINDING_PROTEIN_127, AP2/EREBP127; Pathogenesis-related transcriptional factor and ERF, DNA-binding domain containing protein.; K09287 RAV-like factor	Rv3876/4e-12/---	PTHR31140:SF4/3.0E-158/--	biological_process:GO:0006355//regulation of transcription, DNA-templated;cellular_component:GO:0005634//nucleus;molecular_function:GO:0003677//DNA binding;GO:0003700//transcription factor activity, sequence-specific DNA binding;
CL3840.Contig11_All	1863	0	2.63	2.78277	0.0938171	0.250116	*	0	8.4	4.14923	0.00871559	0.0379836	Up	0	17.43	6.02535	2.85933e-05	0.000367496	Up	0	28.03	5.29867	0.000991159	0.00666291	Up	0	13.5	4.91604	0.00163184	0.0101896	Up	0	12.55	3.56933	0.028875	0.117654	*	gi|475601744|gb|EMT24923.1|/1.18756e-108/Ethylene-responsive transcription factor ERF118 [Aegilops tauschii]	gi|960482757|ref|XM_010239748.2|/2e-73/PREDICTED: Brachypodium distachyon ethylene-responsive transcription factor ERF118 (LOC100830240), transcript variant X2, mRNA	sp|Q9CA27|EF118_ARATH/2e-21/Ethylene-responsive transcription factor ERF118 OS=Arabidopsis thaliana GN=ERF118 PE=2 SV=1	fve:101291611/2e-16/pathogenesis-related genes transcriptional activator PTI6-like; K13434 pathogenesis-related genes transcriptional activator PTI6	NA	PS51032/17.003/AP2/ERF domain profile.	biological_process:GO:0006351//transcription, DNA-templated;
CL13293.Contig3_All	1047	5.04	9.3	1.45319	0.140198	0.334502	*	7.65	4.06	-0.757142	0.486056	0.709907	*	7.36	6.44	-0.189374	0.866017	0.935594	*	11.83	16.15	-0.02293	0.982636	0.990025	*	30.9	32.8	0.0652163	0.922319	0.965294	*	23.1	39.69	0.673555	0.387431	0.667823	*	gi|326532284|dbj|BAK05071.1|/6.58555e-115/predicted protein [Hordeum vulgare subsp. vulgare]	gi|242383295|emb|FP097491.1|/1e-121/Phyllostachys edulis cDNA clone: bphylf042c03, full insert sequence	sp|Q8LBQ7|ERF34_ARATH/4e-46/Ethylene-responsive transcription factor ERF034 OS=Arabidopsis thaliana GN=ERF034 PE=2 SV=2	spen:107012922/6e-41/ethylene-responsive transcription factor TINY; K09286 EREBP-like factor	NA	PF00847/9.7E-16/AP2 domain	biological_process:GO:0006351//transcription, DNA-templated;
CL1948.Contig7_All	968	-	-	-	-	-	-	0.34	0	-0.632387	0.626728	0.777901	*	0	0.62	1.29254	0.436511	0.700439	*	0	1.44	1.7791	0.316107	0.558945	*	0.67	0	-1.2182	0.446192	0.689882	*	-	-	-	-	-	-	gi|117276946|gb|ABK32848.1|/4.06446e-100/C-repeat/DRE-binding factor 3 [Lolium perenne]	gi|117653884|gb|EF028755.1|/1e-140/Triticum aestivum CBFIIIa-6.1 mRNA, complete cds	sp|Q64MA1|DRE1A_ORYSJ/3e-78/Dehydration-responsive element-binding protein 1A OS=Oryza sativa subsp. japonica GN=DREB1A PE=2 SV=1	sot:102577707/1e-34/CBF3; AP2 domain CBF protein; K09286 EREBP-like factor	DR2133/6e-09/---	PF00847/2.4E-15/AP2 domain	NA
Unigene47261_All	2518	65.56	32.38	-0.435645	0.339509	0.594528	*	35.13	39.84	0.0980976	0.819172	0.900173	*	59.76	29.26	-1.04131	0.0595631	0.190426	*	21.09	68.73	0.861121	0.06146	0.183897	*	72.29	44.86	-0.724337	0.147889	0.350406	*	86.36	50.6	-0.774319	0.0536136	0.187598	*	gi|471434672|dbj|BAN05576.1|/0/TaAP2-S [Aegilops speltoides]	gi|241983258|dbj|AK331198.1|/0.0/Triticum aestivum cDNA, clone: SET6_M01, cultivar: Chinese Spring	sp|P47927|AP2_ARATH/3e-99/Floral homeotic protein APETALA 2 OS=Arabidopsis thaliana GN=AP2 PE=1 SV=1	bdi:100834763/1e-180/AP2-like ethylene-responsive transcription factor TOE3; K09284 AP2-like factor, euAP2 lineage	Cgl1939/7e-11/---	PTHR32467:SF6/4.3E-182/--	biological_process:GO:0006351//transcription, DNA-templated;
CL20229.Contig11_All	2151	35.24	59.15	1.32107	0.00144154	0.00866227	Up	25.8	53.69	0.901206	0.0401529	0.128317	*	33.83	33	-0.155381	0.837796	0.920455	*	14.83	83.01	1.53189	0.0249673	0.0927904	*	69.42	42.03	-0.773102	0.0772145	0.22068	*	63.89	49.11	-0.393407	0.371073	0.650129	*	gi|471434618|dbj|BAN05549.1|/0/TaAP2-B [Triticum compactum]	gi|241983258|dbj|AK331198.1|/0.0/Triticum aestivum cDNA, clone: SET6_M01, cultivar: Chinese Spring	sp|P47927|AP2_ARATH/5e-109/Floral homeotic protein APETALA 2 OS=Arabidopsis thaliana GN=AP2 PE=1 SV=1	bdi:100834763/0.0/AP2-like ethylene-responsive transcription factor TOE3; K09284 AP2-like factor, euAP2 lineage	DR2133/1e-08/---	PF00847/3.7E-11/AP2 domain	biological_process:GO:0006355//regulation of transcription, DNA-templated;GO:0007275//multicellular organism development;cellular_component:GO:0005634//nucleus;molecular_function:GO:0003677//DNA binding;GO:0003700//transcription factor activity, sequence-specific DNA binding;
Unigene51938_All	1532	89.96	0.29	-6.53823	1.10778e-10	5.03515e-09	Down	61.09	0	-7.42923	3.4547e-09	1.01138e-07	Down	59.34	1.78	-4.77984	4.05729e-08	1.28839e-06	Down	130.12	1.18	-6.92658	1.19849e-14	1.12277e-12	Down	78.01	3.09	-4.52762	1.48167e-11	1.01469e-09	Down	70.62	0.35	-6.63771	7.33026e-11	4.94222e-09	Down	gi|357124945|ref|XP_003564157.1|/3.02874e-152/PREDICTED: ethylene-responsive transcription factor 1-like [Brachypodium distachyon] &gt;gi|944083815|gb|KQK19167.1| hypothetical protein BRADI_1g46690 [Brachypodium distachyon]	gi|960460465|ref|XM_003564109.3|/0.0/PREDICTED: Brachypodium distachyon ethylene-responsive transcription factor 1-like (LOC100840803), mRNA	sp|Q6K7E6|ERF1_ORYSJ/4e-103/Ethylene-responsive transcription factor 1 OS=Oryza sativa subsp. japonica GN=EREBP1 PE=1 SV=1	bdi:100840803/5e-153/ethylene-responsive transcription factor 1-like; K09286 EREBP-like factor	NA	PTHR31190/1.7E-97/--	biological_process:GO:0006355//regulation of transcription, DNA-templated;cellular_component:GO:0005634//nucleus;molecular_function:GO:0003677//DNA binding;GO:0003700//transcription factor activity, sequence-specific DNA binding;
CL97.Contig11_All	1305	38.58	31.07	0.395673	0.604685	0.802845	*	21.71	56.92	1.39352	0.130865	0.310273	*	66.1	153.39	1.42278	0.0538106	0.176063	*	242.08	187.97	-1.03152	0.189946	0.404437	*	150.39	80.23	-0.953226	0.178376	0.393757	*	41.53	31	-0.279587	0.704153	0.851923	*	gi|148009084|gb|ABQ52686.1|/5.74598e-85/ethylene-responsive factor [Thinopyrum intermedium]	gi|148009083|gb|EF570121.1|/1e-107/Thinopyrum intermedium ethylene-responsive factor (ERF1) mRNA, complete cds	sp|Q84XB3|ERF1_SOLLC/6e-42/Ethylene-responsive transcription factor 1 OS=Solanum lycopersicum GN=ERF1 PE=2 SV=1	bdi:100832404/8e-80/ethylene-responsive transcription factor 2; K09286 EREBP-like factor	CC0042/4e-08/---	SM00380/4.1E-38/DNA-binding domain in plant proteins such as APETALA2 and EREBPs	biological_process:GO:0006355//regulation of transcription, DNA-templated;cellular_component:GO:0005634//nucleus;molecular_function:GO:0003677//DNA binding;GO:0003700//transcription factor activity, sequence-specific DNA binding;
CL20229.Contig15_All	2195	3.95	16.32	2.55725	0.00213082	0.0120473	Up	0	12.03	5.11949	0.000405747	0.00291482	Up	1.99	3.09	0.493135	0.683082	0.82702	*	0	16.53	5.37083	0.000403801	0.00312056	Up	5.74	12.65	1.05963	0.112814	0.289692	*	3.06	12.15	1.7254	0.09589	0.284055	*	gi|471434668|dbj|BAN05574.1|/0/TaAP2-D [Aegilops tauschii]	gi|241983258|dbj|AK331198.1|/0.0/Triticum aestivum cDNA, clone: SET6_M01, cultivar: Chinese Spring	sp|P47927|AP2_ARATH/8e-109/Floral homeotic protein APETALA 2 OS=Arabidopsis thaliana GN=AP2 PE=1 SV=1	bdi:100834763/0.0/AP2-like ethylene-responsive transcription factor TOE3; K09284 AP2-like factor, euAP2 lineage	DR2133/5e-09/---	PF00847/1.4E-10/AP2 domain	biological_process:GO:0006355//regulation of transcription, DNA-templated;GO:0007275//multicellular organism development;cellular_component:GO:0005634//nucleus;molecular_function:GO:0003677//DNA binding;GO:0003700//transcription factor activity, sequence-specific DNA binding;
CL5786.Contig11_All	1409	18.42	3.06	-1.76098	0.0338396	0.115262	*	21.93	5.65	-1.94796	0.00779218	0.0346877	Down	7.88	2.63	-1.4647	0.290995	0.559991	*	33.09	5.68	-3.23442	2.32852e-07	4.81e-06	Down	10.02	1.05	-2.69631	0.0471272	0.152913	*	12.04	1.63	-2.45147	0.0160438	0.0748738	*	gi|669027555|emb|CDM81004.1|/6.24318e-157/unnamed protein product [Triticum aestivum]	gi|669026884|emb|HG670306.1|/0.0/Triticum aestivum chromosome 3B, genomic scaffold, cultivar Chinese Spring	sp|Q9AWS0|Y1410_ORYSJ/3e-136/AP2/ERF and B3 domain-containing protein Os01g0141000 OS=Oryza sativa subsp. japonica GN=Os01g0141000 PE=2 SV=1	sita:101759210/2e-131/AP2/ERF and B3 domain-containing protein Os01g0141000-like; K09287 RAV-like factor	DR2133/6e-06/---	PF00847/1.9E-10/AP2 domain	NA
CL5786.Contig3_All	1450	15.92	18.15	0.824045	0.309762	0.563191	*	13.85	24.86	0.768341	0.179764	0.387086	*	14.62	41.5	1.26353	0.096125	0.268567	*	27.25	28.16	-0.688232	0.267428	0.505331	*	7.72	20.84	1.27647	0.0777954	0.221836	*	9.91	19.21	1.07035	0.182248	0.432711	*	gi|357136018|ref|XP_003569603.1|/6.91461e-167/PREDICTED: AP2/ERF and B3 domain-containing protein Os01g0693400-like [Brachypodium distachyon] &gt;gi|944073809|gb|KQK09293.1| hypothetical protein BRADI_2g47220 [Brachypodium distachyon]	gi|241986235|dbj|AK333496.1|/0.0/Triticum aestivum cDNA, clone: WT006_J19, cultivar: Chinese Spring	sp|Q8RZX9|Y1934_ORYSJ/1e-167/AP2/ERF and B3 domain-containing protein Os01g0693400 OS=Oryza sativa subsp. japonica GN=Os01g0693400 PE=2 SV=1	bdi:100824693/1e-167/AP2/ERF and B3 domain-containing protein Os01g0693400-like; K09287 RAV-like factor	Rv3876/2e-14/---	PF00847/1.3E-9/AP2 domain	biological_process:GO:0006355//regulation of transcription, DNA-templated;cellular_component:GO:0005634//nucleus;molecular_function:GO:0003677//DNA binding;GO:0003700//transcription factor activity, sequence-specific DNA binding;
CL3840.Contig3_All	1946	8.76	6.28	0.16859	0.894135	0.950334	*	5.33	0	-4.015	0.0110766	0.0461215	Down	16.61	5.79	-1.45345	0.275998	0.540397	*	15.3	9.99	-1.29341	0.235177	0.4678	*	6.82	5.31	-0.362272	0.799827	0.894631	*	11.89	3.03	-1.29969	0.340183	0.622878	*	gi|475601744|gb|EMT24923.1|/6.19985e-108/Ethylene-responsive transcription factor ERF118 [Aegilops tauschii]	gi|960482756|ref|XM_010239747.2|/2e-80/PREDICTED: Brachypodium distachyon ethylene-responsive transcription factor ERF118 (LOC100830240), transcript variant X1, mRNA	sp|Q9CA27|EF118_ARATH/3e-21/Ethylene-responsive transcription factor ERF118 OS=Arabidopsis thaliana GN=ERF118 PE=2 SV=1	fve:101291611/6e-16/pathogenesis-related genes transcriptional activator PTI6-like; K13434 pathogenesis-related genes transcriptional activator PTI6	NA	PS51032/17.003/AP2/ERF domain profile.	biological_process:GO:0006351//transcription, DNA-templated;
CL4420.Contig27_All	1213	135.35	0.61	-6.5413	6.77824e-14	5.69791e-12	Down	176.4	0.35	-7.95311	1.51197e-16	1.703e-14	Down	393.11	3.18	-6.19998	3.43076e-11	2.50143e-09	Down	1169.75	4.12	-8.45122	4.21093e-30	2.47776e-27	Down	725.07	1.34	-8.59808	5.12522e-31	8.84893e-28	Down	713.11	3.53	-7.23435	2.04159e-31	4.73903e-28	Down	gi|326502452|dbj|BAJ95289.1|/1.55377e-113/predicted protein [Hordeum vulgare subsp. vulgare]	gi|242383987|emb|FP097786.1|/5e-67/Phyllostachys edulis cDNA clone: bphylf031b23, full insert sequence	sp|Q6K7E6|ERF1_ORYSJ/3e-32/Ethylene-responsive transcription factor 1 OS=Oryza sativa subsp. japonica GN=EREBP1 PE=1 SV=1	sita:101773791/9e-46/ethylene-responsive transcription factor RAP2-3-like; K09286 EREBP-like factor	DR0479/5e-07/---	SM00380/5.1E-33/DNA-binding domain in plant proteins such as APETALA2 and EREBPs	biological_process:GO:0006355//regulation of transcription, DNA-templated;cellular_component:GO:0005634//nucleus;molecular_function:GO:0003700//transcription factor activity, sequence-specific DNA binding;
CL5887.Contig1_All	1190	14.79	0	-5.12295	0.000335797	0.00253162	Down	9.72	0	-5.13241	0.000352546	0.0025846	Down	6.02	0	-4.09893	0.0136994	0.0613189	*	9.51	0	-5.70548	0.000141474	0.00127675	Down	9.48	0	-5.16254	0.000440528	0.00338206	Down	14.46	0	-5.41083	0.000126406	0.00134982	Down	gi|721656432|ref|XP_010234345.1|/1.07302e-135/PREDICTED: AP2-like ethylene-responsive transcription factor PLT2 [Brachypodium distachyon] &gt;gi|944059629|gb|KQJ95219.1| hypothetical protein BRADI_3g15880 [Brachypodium distachyon]	gi|960474427|ref|XM_010236043.2|/0.0/PREDICTED: Brachypodium distachyon AP2-like ethylene-responsive transcription factor PLT2 (LOC100839615), mRNA	sp|Q5YGP7|PLET2_ARATH/3e-59/AP2-like ethylene-responsive transcription factor PLT2 OS=Arabidopsis thaliana GN=PLT2 PE=2 SV=1	bvg:104899756/3e-60/AP2-like ethylene-responsive transcription factor ANT; K09285 AP2-like factor, ANT lineage	NA	PF00847/4.9E-11/AP2 domain	biological_process:GO:0006355//regulation of transcription, DNA-templated;GO:0007275//multicellular organism development;cellular_component:GO:0005634//nucleus;molecular_function:GO:0003677//DNA binding;GO:0003700//transcription factor activity, sequence-specific DNA binding;
CL10691.Contig1_All	1134	3.13	0.31	-1.86283	0.213183	0.446171	*	3.94	1.05	-1.68057	0.20326	0.41926	*	1.48	5.02	0.97688	0.572261	0.79401	*	9.1	2.06	-2.42129	0.0880489	0.238906	*	14.96	5.15	-1.44504	0.117147	0.297192	*	10.72	3.17	-1.34976	0.266837	0.548231	*	gi|835999699|ref|XP_012702791.1|/3.01741e-108/PREDICTED: AT-rich interactive domain-containing protein 1A-like isoform X3 [Setaria italica] &gt;gi|944232675|gb|KQK97037.1| hypothetical protein SETIT_010289mg [Setaria italica]	gi|960491401|ref|XM_010241512.2|/1e-109/PREDICTED: Brachypodium distachyon ethylene-responsive transcription factor ERF113-like (LOC100842811), mRNA	sp|Q9FH54|EF114_ARATH/2e-36/Ethylene-responsive transcription factor ERF114 OS=Arabidopsis thaliana GN=ERF114 PE=2 SV=1	sita:101773791/4e-25/ethylene-responsive transcription factor RAP2-3-like; K09286 EREBP-like factor	NA	PTHR31190:SF6/1.1E-74/--	NA
CL468.Contig2_All	729	3.8	0.93	-1.21509	0.309909	0.563363	*	1.33	1.07	-0.369406	0.80744	0.893535	*	3.79	7.75	1.05938	0.377276	0.643921	*	3.86	5.67	-0.133792	0.89866	0.949871	*	6.75	5.55	-0.327992	0.731793	0.85504	*	1.36	5.2	1.6286	0.265858	0.546869	*	gi|326505080|dbj|BAK02927.1|/2.32787e-82/predicted protein [Hordeum vulgare subsp. vulgare] &gt;gi|326533596|dbj|BAK05329.1| predicted protein [Hordeum vulgare subsp. vulgare]	gi|461682337|gb|JX424312.1|/1e-119/Triticum durum AP2/ERF domain-containing transcription factor mRNA, complete cds	sp|Q9C7W2|ERF61_ARATH/1e-37/Ethylene-responsive transcription factor ERF061 OS=Arabidopsis thaliana GN=ERF061 PE=2 SV=1	egr:104449381/6e-29/ethylene-responsive transcription factor RAP2-4-like; K09286 EREBP-like factor	DR2133/1e-09/---	PS51032/23.077/AP2/ERF domain profile.	biological_process:GO:0006355//regulation of transcription, DNA-templated;cellular_component:GO:0005634//nucleus;molecular_function:GO:0003677//DNA binding;GO:0003700//transcription factor activity, sequence-specific DNA binding;
Unigene51477_All	1504	36.68	0	-6.32066	1.85159e-06	2.82003e-05	Down	37.91	0	-6.83484	1.33047e-07	2.63795e-06	Down	65.77	0.7	-5.96658	1.31104e-10	8.25645e-09	Down	37.84	0	-7.46404	3.64057e-08	9.26252e-07	Down	79.24	0	-7.82147	6.96242e-10	3.17398e-08	Down	46.98	0	-7.01199	4.10008e-08	1.30536e-06	Down	gi|197726109|gb|ACH73204.1|/3.52904e-142/dehydration responsive element binding protein [Leymus chinensis]	gi|385717729|gb|JF915846.1|/1e-160/Leymus chinensis dehydration responsive element binding protein 3 (DREB3) mRNA, complete cds, alternatively spliced	sp|Q5W6R4|DRE2B_ORYSJ/3e-88/Dehydration-responsive element-binding protein 2B OS=Oryza sativa subsp. japonica GN=DREB2B PE=2 SV=2	thj:104823180/4e-46/dehydration-responsive element-binding protein 2A-like; K09286 EREBP-like factor	NA	PTHR31241/8.4E-82/--	biological_process:GO:0006355//regulation of transcription, DNA-templated;cellular_component:GO:0005634//nucleus;molecular_function:GO:0003677//DNA binding;GO:0003700//transcription factor activity, sequence-specific DNA binding;
Unigene21250_All	1338	117.67	146.6	0.943857	0.00372901	0.0192061	*	134.06	266.85	0.850022	0.00694653	0.0315243	*	214.46	804.14	2.08319	0.0023705	0.0148236	Up	308.73	473.61	-0.0451896	0.941367	0.967935	*	163.14	467.49	1.43062	0.0174361	0.0705247	*	137.32	501.48	1.97098	0.00684944	0.037901	Up	gi|326514512|dbj|BAJ96243.1|/2.2429e-116/predicted protein [Hordeum vulgare subsp. vulgare]	gi|85700124|gb|DQ347505.1|/0.0/Triticum aestivum DRF-like transcription factor DRFL2b (DRFL2) mRNA, complete cds	sp|Q8H1E4|RAP24_ARATH/4e-57/Ethylene-responsive transcription factor RAP2-4 OS=Arabidopsis thaliana GN=RAP2-4 PE=1 SV=1	bdi:100839894/4e-111/ethylene-responsive transcription factor RAP2-4; K09286 EREBP-like factor	DRA0212/1e-06/---	PS51032/23.248/AP2/ERF domain profile.	biological_process:GO:0006351//transcription, DNA-templated;
CL1948.Contig16_All	1407	6.12	0.88	-1.67987	0.190851	0.413346	*	1.11	4.38	1.49163	0.338294	0.584542	*	17.4	248.65	3.72969	0.000484927	0.00398972	Up	266.87	143.07	-1.32943	0.223928	0.451606	*	101.08	71.18	-0.534042	0.603152	0.768218	*	10.51	68.74	2.48965	0.0477902	0.172159	*	gi|61968916|gb|AAX57275.1|/2.17432e-101/C-repeat/DRE-binding factor 3 [Lolium perenne]	gi|61968915|gb|AY960831.1|/1e-175/Lolium perenne C-repeat/DRE-binding factor 3 (CBF3) mRNA, complete cds	sp|Q64MA1|DRE1A_ORYSJ/5e-73/Dehydration-responsive element-binding protein 1A OS=Oryza sativa subsp. japonica GN=DREB1A PE=2 SV=1	sot:102577707/5e-33/CBF3; AP2 domain CBF protein; K09286 EREBP-like factor	CC3441/4e-06/---	PTHR31839/1.9E-63/--	NA
CL2734.Contig3_All	1365	6.85	1.75	-0.885449	0.55069	0.775266	*	1.47	3.35	0.482488	0.769772	0.870581	*	21.9	153.89	2.82402	0.0154147	0.0673156	*	251.36	121.6	-1.34701	0.286415	0.524027	*	30.17	66.85	0.93943	0.455354	0.691273	*	0	22.56	5.03872	0.00106266	0.00813829	Up	gi|60593403|gb|AAX28967.1|/3.96436e-92/TaCBF11 [Triticum aestivum] &gt;gi|117653877|gb|ABK55354.1| CBFIa-A11 [Triticum aestivum]	gi|164507128|gb|EU194240.1|/1e-171/Secale cereale CBFIa-11 (CBFIa-11) gene, partial cds	sp|Q8H273|DRE1E_ORYSJ/2e-92/Dehydration-responsive element-binding protein 1E OS=Oryza sativa subsp. japonica GN=DREB1E PE=2 SV=1	csv:101220749/2e-41/dehydration-responsive element-binding protein 1A; K09286 EREBP-like factor	NA	PR00367/4.3E-8/Ethylene responsive element binding protein signature	biological_process:GO:0006355//regulation of transcription, DNA-templated;cellular_component:GO:0005634//nucleus;molecular_function:GO:0003677//DNA binding;GO:0003700//transcription factor activity, sequence-specific DNA binding;
CL4420.Contig9_All	1095	100.34	44.84	-0.431369	0.478608	0.723551	*	161.66	163.53	-0.0463567	0.897082	0.947765	*	430.47	531.93	0.452969	0.527496	0.769407	*	969.38	645.27	-1.30756	0.0114674	0.0500524	*	401.15	290.14	-0.532624	0.470174	0.701198	*	268.87	231.55	-0.0174075	0.981341	0.999328	*	gi|326502452|dbj|BAJ95289.1|/2.13468e-119/predicted protein [Hordeum vulgare subsp. vulgare]	gi|241985659|dbj|AK332920.1|/1e-118/Triticum aestivum cDNA, clone: WT005_D07, cultivar: Chinese Spring	sp|Q6K7E6|ERF1_ORYSJ/1e-35/Ethylene-responsive transcription factor 1 OS=Oryza sativa subsp. japonica GN=EREBP1 PE=1 SV=1	sita:101773791/4e-41/ethylene-responsive transcription factor RAP2-3-like; K09286 EREBP-like factor	Rv3876/1e-06/---	PS51032/23.947/AP2/ERF domain profile.	biological_process:GO:0006355//regulation of transcription, DNA-templated;cellular_component:GO:0005634//nucleus;molecular_function:GO:0003700//transcription factor activity, sequence-specific DNA binding;
CL10768.Contig4_All	1650	0.73	3.5	1.91807	0.219218	0.452861	*	11.03	5.84	-0.743831	0.477323	0.708782	*	7.09	42.09	2.56479	0.00719129	0.0367283	Up	40.09	4.12	-3.45237	0.00159504	0.00994658	Down	4.43	34.89	2.78452	0.000218036	0.00185549	Up	11.69	77.22	2.49674	0.0476516	0.171722	*	gi|300681490|emb|CBH32584.1|/5.71968e-144/F-box domain containing protein, expressed [Triticum aestivum]	gi|300681466|emb|FN564430.1|/1e-139/Triticum aestivum chromosome 3B-specific BAC library, contig ctg0464b	sp|Q9FGF8|ABR1_ARATH/2e-36/Ethylene-responsive transcription factor ABR1 OS=Arabidopsis thaliana GN=ABR1 PE=2 SV=1	ath:AT1G43160/2e-26/RAP2.6; ethylene-responsive transcription factor RAP2-6; K09286 EREBP-like factor	DR0479/2e-06/---	PF00847/7.7E-17/AP2 domain	biological_process:GO:0006351//transcription, DNA-templated;
CL16186.Contig2_All	1264	0.79	0	-1.34044	0.400294	0.652564	*	0.68	0	-1.09137	0.471559	0.704294	*	0.71	0	-1.65467	0.341449	0.604738	*	5.41	1.19	-2.38255	0.0655168	0.19273	*	19.1	14.81	-0.36397	0.697542	0.831251	*	12.84	7.16	-0.52584	0.648134	0.814295	*	gi|326529651|dbj|BAK04772.1|/8.6535e-131/predicted protein [Hordeum vulgare subsp. vulgare]	gi|670375533|ref|XM_008670839.1|/1e-76/PREDICTED: Zea mays ethylene-responsive transcription factor 6-like (LOC103646120), mRNA	sp|O80341|EF102_ARATH/3e-34/Ethylene-responsive transcription factor 5 OS=Arabidopsis thaliana GN=ERF5 PE=2 SV=1	bdi:100844648/2e-111/AP2/ERF and B3 domain-containing protein Os01g0693400; K09286 EREBP-like factor	DR0479/7e-08/---	PTHR31190:SF5/8.6E-45/--	biological_process:GO:0006351//transcription, DNA-templated;
CL555.Contig11_All	303	-	-	-	-	-	-	0.37	0	-0.592325	0.641478	0.777901	*	-	-	-	-	-	-	-	-	-	-	-	-	-	-	-	-	-	-	1.33	0.35	-0.980395	0.554534	0.789718	*	gi|926781060|ref|XP_013899004.1|/6.66039e-08/ESCRT-II complex subunit VPS22, partial [Monoraphidium neglectum] &gt;gi|761968853|gb|KIY99984.1| ESCRT-II complex subunit VPS22, partial [Monoraphidium neglectum]	gi|960476503|ref|XM_010237971.2|/6e-08/PREDICTED: Brachypodium distachyon AP2-like ethylene-responsive transcription factor AIL1 (LOC104583936), mRNA	sp|Q9LW49|ERF4_NICSY/4e-08/Ethylene-responsive transcription factor 4 OS=Nicotiana sylvestris GN=ERF4 PE=2 SV=1	thj:104815435/3e-07/ethylene-responsive transcription factor 3-like; K09286 EREBP-like factor	NA	SM00380/0.003/DNA-binding domain in plant proteins such as APETALA2 and EREBPs	biological_process:GO:0006355//regulation of transcription, DNA-templated;cellular_component:GO:0005634//nucleus;molecular_function:GO:0003677//DNA binding;GO:0003700//transcription factor activity, sequence-specific DNA binding;
CL101.Contig8_All	2055	1564.62	421.58	-1.25513	2.91847e-05	0.000311939	Down	709.19	356.58	-1.10997	0.000515912	0.00357374	Down	509.62	528.81	0.0508758	0.895778	0.953149	*	293.72	624.81	0.373033	0.424066	0.657778	*	572.69	563.5	-0.0743517	0.777647	0.883834	*	603.44	603.99	0.0718342	0.845807	0.928208	*	gi|357132820|ref|XP_003568026.1|/5.03587e-140/PREDICTED: dehydration-responsive element-binding protein 2D-like [Brachypodium distachyon] &gt;gi|944067051|gb|KQK02535.1| hypothetical protein BRADI_2g02100 [Brachypodium distachyon]	gi|669026884|emb|HG670306.1|/1e-93/Triticum aestivum chromosome 3B, genomic scaffold, cultivar Chinese Spring	sp|Q9SUQ2|CRF2_ARATH/2e-21/Ethylene-responsive transcription factor CRF2 OS=Arabidopsis thaliana GN=CRF2 PE=1 SV=1	mus:103986208/4e-18/pathogenesis-related genes transcriptional activator PTI6-like; K13434 pathogenesis-related genes transcriptional activator PTI6	XF1267/3e-06/---	PTHR31190/1.1E-36/--	biological_process:GO:0006355//regulation of transcription, DNA-templated;cellular_component:GO:0005634//nucleus;molecular_function:GO:0003677//DNA binding;GO:0003700//transcription factor activity, sequence-specific DNA binding;
CL220.Contig1_All	1007	3.19	6.16	1.42941	0.293844	0.548427	*	1.64	6.75	1.65005	0.171402	0.376107	*	3.09	6.18	0.752254	0.523312	0.765396	*	6.39	6.98	-0.783749	0.428339	0.662248	*	2.01	1.38	-0.461337	0.759993	0.871836	*	0.67	0.61	0.0545154	0.973737	0.998765	*	gi|473887015|gb|EMS48199.1|/1.66169e-75/Ethylene-responsive transcription factor 1B [Triticum urartu]	gi|960485836|ref|XM_014902499.1|/8e-87/PREDICTED: Brachypodium distachyon ethylene-responsive transcription factor ERF037-like (LOC100831169), mRNA	sp|Q9LND1|ERF94_ARATH/1e-36/Ethylene-responsive transcription factor ERF094 OS=Arabidopsis thaliana GN=ERF094 PE=2 SV=1	obr:102721109/1e-54/ethylene-responsive transcription factor 1B-like; K14516 ethylene-responsive transcription factor 1	Rv3876/2e-07/---	PS51032/21.272/AP2/ERF domain profile.	NA
CL97.Contig1_All	1465	36.64	42.39	0.837038	0.0587427	0.176237	*	39.15	96.13	1.27339	0.00803724	0.0355632	Up	69.63	300.9	2.25857	8.30254e-05	0.000909131	Up	355.39	269.43	-1.06595	0.145162	0.338629	*	140.14	197.38	0.404122	0.497421	0.727731	*	60.86	137.43	1.31582	0.119182	0.328852	*	gi|148009084|gb|ABQ52686.1|/2.88929e-128/ethylene-responsive factor [Thinopyrum intermedium]	gi|148009083|gb|EF570121.1|/1e-179/Thinopyrum intermedium ethylene-responsive factor (ERF1) mRNA, complete cds	sp|O80337|EF100_ARATH/2e-47/Ethylene-responsive transcription factor 1A OS=Arabidopsis thaliana GN=ERF1A PE=1 SV=2	bdi:100832404/9e-110/ethylene-responsive transcription factor 2; K09286 EREBP-like factor	DR2133/1e-08/---	PS51032/24.21/AP2/ERF domain profile.	biological_process:GO:0006355//regulation of transcription, DNA-templated;cellular_component:GO:0005634//nucleus;molecular_function:GO:0003677//DNA binding;GO:0003700//transcription factor activity, sequence-specific DNA binding;
Unigene2801_All	544	1.23	0.91	0.248467	0.878547	0.9424	*	1.64	0	-2.85119	0.0835809	0.224319	*	1.01	1.39	0.316333	0.826899	0.914194	*	5.38	1.44	-1.93423	0.147932	0.343058	*	1.33	5.21	1.25796	0.43128	0.684322	*	2.72	2.14	-0.383058	0.754276	0.882285	*	gi|326492570|dbj|BAK02068.1|/6.52727e-57/predicted protein [Hordeum vulgare subsp. vulgare] &gt;gi|326518086|dbj|BAK07295.1| predicted protein [Hordeum vulgare subsp. vulgare]	gi|960454468|ref|XM_003560889.2|/1e-104/PREDICTED: Brachypodium distachyon ethylene-responsive transcription factor ERF014 (LOC100828853), mRNA	sp|Q9LPE8|ERF14_ARATH/2e-29/Ethylene-responsive transcription factor ERF014 OS=Arabidopsis thaliana GN=ERF014 PE=2 SV=1	zma:100281128/2e-22/dehydration responsive element binding protein; K09286 EREBP-like factor	slr0744/5e-08/---	PF00847/2.2E-14/AP2 domain	biological_process:GO:0006355//regulation of transcription, DNA-templated;cellular_component:GO:0005634//nucleus;molecular_function:GO:0003677//DNA binding;GO:0003700//transcription factor activity, sequence-specific DNA binding;
CL1948.Contig5_All	489	-	-	-	-	-	-	-	-	-	-	-	-	-	-	-	-	-	-	-	-	-	-	-	-	-	-	-	-	-	-	0	0.61	1.22262	0.428464	0.709224	*	gi|117276946|gb|ABK32848.1|/2.35582e-56/C-repeat/DRE-binding factor 3 [Lolium perenne]	gi|61968915|gb|AY960831.1|/1e-119/Lolium perenne C-repeat/DRE-binding factor 3 (CBF3) mRNA, complete cds	sp|Q64MA1|DRE1A_ORYSJ/2e-43/Dehydration-responsive element-binding protein 1A OS=Oryza sativa subsp. japonica GN=DREB1A PE=2 SV=1	bna:106387893/4e-29/CBF, DREB2-2; dehydration-responsive element-binding protein 1B-like; K09286 EREBP-like factor	NA	PTHR31839:SF0/5.0E-53/--	NA
CL20910.Contig3_All	1962	12.66	7.15	-0.279111	0.736707	0.853427	*	8.49	6.17	-0.472431	0.567408	0.777901	*	6.95	4.88	-0.313543	0.709152	0.84565	*	3.89	8.78	0.335398	0.673726	0.806774	*	13.15	3.72	-1.67284	0.0862102	0.238974	*	14.04	10.03	-0.479626	0.478199	0.73713	*	gi|409894812|gb|AFV46162.1|/3.97644e-62/spelt factor protein [Triticum monococcum subsp. sinskajae] &gt;gi|409894816|gb|AFV46164.1| spelt factor protein [Triticum monococcum]	gi|52854305|gb|AY645945.1|/2e-95/Triticum aestivum floral homeotic protein (Q) mRNA, complete cds	sp|Q9SK03|RAP27_ARATH/7e-24/Ethylene-responsive transcription factor RAP2-7 OS=Arabidopsis thaliana GN=RAP2-7 PE=2 SV=2	zma:541684/4e-51/ids1, GRMZM5G862109; indeterminate spikelet 1; K09284 AP2-like factor, euAP2 lineage	RSc1191/5e-06/---	PTHR32467:SF3/4.2E-44/--	biological_process:GO:0006355//regulation of transcription, DNA-templated;GO:0007275//multicellular organism development;cellular_component:GO:0005634//nucleus;molecular_function:GO:0003677//DNA binding;GO:0003700//transcription factor activity, sequence-specific DNA binding;
CL17943.Contig6_All	1115	16.53	0	-5.36216	0.000136285	0.00117385	Down	7.79	0	-4.43382	0.00373402	0.0189096	Down	25.42	0.31	-5.02861	5.01017e-05	0.000593102	Down	111.13	0.36	-7.87525	2.00246e-14	1.81787e-12	Down	60.21	0	-7.40492	1.35445e-08	4.26155e-07	Down	16.65	0	-5.63023	5.24181e-05	0.000636222	Down	gi|326495570|dbj|BAJ85881.1|/6.88688e-81/predicted protein [Hordeum vulgare subsp. vulgare] &gt;gi|326496202|dbj|BAJ90722.1| predicted protein [Hordeum vulgare subsp. vulgare] &gt;gi|326505426|dbj|BAJ95384.1| predicted protein [Hordeum vulgare subsp. vulgare]	gi|241986436|dbj|AK333697.1|/3e-68/Triticum aestivum cDNA, clone: WT008_G13, cultivar: Chinese Spring	sp|O80340|ERF78_ARATH/1e-31/Ethylene-responsive transcription factor 4 OS=Arabidopsis thaliana GN=ERF4 PE=1 SV=1	sita:101755279/9e-34/ethylene-responsive transcription factor 3-like; K09286 EREBP-like factor	CC0042/4e-07/---	SM00380/2.2E-32/DNA-binding domain in plant proteins such as APETALA2 and EREBPs	biological_process:GO:0006355//regulation of transcription, DNA-templated;cellular_component:GO:0005634//nucleus;molecular_function:GO:0003677//DNA binding;GO:0003700//transcription factor activity, sequence-specific DNA binding;
CL4928.Contig1_All	1024	0.35	0	-0.60269	0.638694	0.806734	*	-	-	-	-	-	-	0.34	0	-0.715568	0.617743	0.79401	*	26.59	0	-6.90033	8.72036e-07	1.52993e-05	Down	2.71	0.35	-2.04141	0.197137	0.42425	*	-	-	-	-	-	-	gi|90969102|gb|ABE02632.1|/6.4968e-74/CBF13 [Hordeum vulgare subsp. vulgare]	gi|117653894|gb|EF028760.1|/2e-93/Triticum aestivum CBFIIIc-D3 mRNA, complete cds	sp|Q0J090|DRE1H_ORYSJ/7e-42/Dehydration-responsive element-binding protein 1H OS=Oryza sativa subsp. japonica GN=DREB1H PE=3 SV=1	sly:543826/2e-27/CBF1, LeCBF1; CBF1 protein; K09286 EREBP-like factor	NA	PS51032/13.511/AP2/ERF domain profile.	NA
CL15128.Contig1_All	573	2.37	0	-2.7142	0.0991492	0.260758	*	2.64	0	-3.45091	0.0310389	0.10506	*	3.21	0	-3.2957	0.0553639	0.179945	*	2.98	0	-4.22308	0.0102673	0.0458054	Down	3.08	0	-3.60163	0.0273186	0.100435	*	1.36	0	-2.61458	0.111824	0.315584	*	gi|669030112|emb|CDM84527.1|/5.0344e-77/unnamed protein product [Triticum aestivum]	gi|242387792|emb|FP094650.1|/1e-104/Phyllostachys edulis cDNA clone: bphylf047i23, full insert sequence	sp|Q94ID6|ERF81_ARATH/1e-29/Ethylene-responsive transcription factor 12 OS=Arabidopsis thaliana GN=ERF12 PE=2 SV=1	zma:103654854/1e-29/ethylene-responsive transcription factor 3-like; K09286 EREBP-like factor	NA	PTHR31677/3.6E-42/--	biological_process:GO:0006355//regulation of transcription, DNA-templated;cellular_component:GO:0005634//nucleus;molecular_function:GO:0003677//DNA binding;GO:0003700//transcription factor activity, sequence-specific DNA binding;
CL11365.Contig1_All	1015	0.35	0	-0.60269	0.638694	0.806734	*	0.29	0	-0.709624	0.598976	0.777901	*	0	2.63	3.54883	0.0350888	0.12742	*	35.14	0	-7.18721	2.64852e-07	5.38939e-06	Down	0.35	3.47	2.15304	0.180862	0.397876	*	0.68	0.65	0.030265	0.984585	0.999328	*	gi|115474039|ref|NP_001060618.1|/3.52421e-65/Os07g0674800 [Oryza sativa Japonica Group] &gt;gi|34393859|dbj|BAC83539.1| AP2 domain transcription factor EREBP [Oryza sativa Japonica Group] &gt;gi|50509812|dbj|BAD31975.1| AP2 domain transcription factor EREBP [Oryza sativa Japonica Group] &gt;gi|113612154|dbj|BAF22532.1| Os07g0674800 [Oryza sativa Japonica Group] &gt;gi|125559583|gb|EAZ05119.1| hyp…	gi|645168597|gb|KJ728348.1|/2e-90/Zea mays clone pUT6630 AP2-EREBP transcription factor (EREB200) mRNA, partial cds	sp|Q9LUM4|RAP22_ARATH/5e-30/Ethylene-responsive transcription factor RAP2-2 OS=Arabidopsis thaliana GN=RAP2-2 PE=1 SV=2	osa:4344266/6e-66/ethylene-responsive transcription factor RAP2-3; K09286 EREBP-like factor	DR2133/1e-08/---	SM00380/3.3E-36/DNA-binding domain in plant proteins such as APETALA2 and EREBPs	NA
CL15051.Contig2_All	1414	67	29.43	-0.556099	0.130387	0.317334	*	47.31	62.32	0.226834	0.623529	0.777901	*	67.4	64.13	-0.00645842	0.988668	0.99647	*	39.7	92.2	0.436803	0.238563	0.472717	*	61.55	87.94	0.455031	0.171773	0.383409	*	78.42	81.14	0.101954	0.792311	0.901676	*	gi|66710521|emb|CAG30547.1|/2.65102e-139/putative DREB2A protein [Festuca arundinacea]	gi|38099058|gb|AY436639.1|/0.0/Schedonorus arundinaceus dehydration-responsive element binding protein 2 (DREB2) mRNA, complete cds	sp|A2WL19|DRE2A_ORYSI/7e-113/Dehydration-responsive element-binding protein 2A OS=Oryza sativa subsp. indica GN=DREB2A PE=3 SV=2	bna:106419013/3e-44/dehydration-responsive element-binding protein 2A-like; K09286 EREBP-like factor	NA	SM00380/2.6E-33/DNA-binding domain in plant proteins such as APETALA2 and EREBPs	NA
CL20229.Contig3_All	2008	2.8	7.89	1.05729	0.510325	0.744793	*	0	11.86	4.42802	0.00454433	0.0222235	Up	0	6.74	4.19872	0.0109861	0.0515263	*	0	2.07	1.86832	0.294427	0.533471	*	-	-	-	-	-	-	-	-	-	-	-	-	gi|471434618|dbj|BAN05549.1|/0/TaAP2-B [Triticum compactum]	gi|241983258|dbj|AK331198.1|/0.0/Triticum aestivum cDNA, clone: SET6_M01, cultivar: Chinese Spring	sp|P47927|AP2_ARATH/3e-108/Floral homeotic protein APETALA 2 OS=Arabidopsis thaliana GN=AP2 PE=1 SV=1	bdi:100834763/0.0/AP2-like ethylene-responsive transcription factor TOE3; K09284 AP2-like factor, euAP2 lineage	DR2133/3e-09/---	SM00380/1.3E-33/DNA-binding domain in plant proteins such as APETALA2 and EREBPs	biological_process:GO:0006355//regulation of transcription, DNA-templated;GO:0007275//multicellular organism development;cellular_component:GO:0005634//nucleus;molecular_function:GO:0003677//DNA binding;GO:0003700//transcription factor activity, sequence-specific DNA binding;
Unigene51940_All	1459	47.95	1.86	-3.82948	8.39111e-07	1.41449e-05	Down	33.48	0.36	-5.75186	6.83959e-08	1.46289e-06	Down	59.1	0	-7.41535	3.00938e-08	9.92745e-07	Down	76.43	4.08	-4.75192	6.47884e-10	2.45658e-08	Down	100.83	7.26	-3.75501	3.41321e-11	2.14895e-09	Down	98.55	8.39	-3.27293	3.95586e-07	9.42992e-06	Down	gi|357124945|ref|XP_003564157.1|/8.02138e-155/PREDICTED: ethylene-responsive transcription factor 1-like [Brachypodium distachyon] &gt;gi|944083815|gb|KQK19167.1| hypothetical protein BRADI_1g46690 [Brachypodium distachyon]	gi|960460465|ref|XM_003564109.3|/0.0/PREDICTED: Brachypodium distachyon ethylene-responsive transcription factor 1-like (LOC100840803), mRNA	sp|Q6K7E6|ERF1_ORYSJ/3e-105/Ethylene-responsive transcription factor 1 OS=Oryza sativa subsp. japonica GN=EREBP1 PE=1 SV=1	bdi:100840803/1e-155/ethylene-responsive transcription factor 1-like; K09286 EREBP-like factor	NA	PTHR31190/5.3E-98/--	biological_process:GO:0006355//regulation of transcription, DNA-templated;cellular_component:GO:0005634//nucleus;molecular_function:GO:0003677//DNA binding;GO:0003700//transcription factor activity, sequence-specific DNA binding;
CL17943.Contig5_All	1145	9.08	1.79	-1.32852	0.256615	0.501252	*	7.67	1.67	-1.64833	0.25935	0.491369	*	22.73	14.03	-0.298915	0.771435	0.885245	*	112.27	4.53	-5.08072	4.5734e-13	3.26264e-11	Down	59.6	6.9	-2.96667	0.000197403	0.00170898	Down	13.9	4.99	-1.09509	0.315282	0.600794	*	gi|326495570|dbj|BAJ85881.1|/7.12014e-81/predicted protein [Hordeum vulgare subsp. vulgare] &gt;gi|326496202|dbj|BAJ90722.1| predicted protein [Hordeum vulgare subsp. vulgare] &gt;gi|326505426|dbj|BAJ95384.1| predicted protein [Hordeum vulgare subsp. vulgare]	gi|241986436|dbj|AK333697.1|/1e-70/Triticum aestivum cDNA, clone: WT008_G13, cultivar: Chinese Spring	sp|O80340|ERF78_ARATH/1e-31/Ethylene-responsive transcription factor 4 OS=Arabidopsis thaliana GN=ERF4 PE=1 SV=1	sita:101755279/1e-33/ethylene-responsive transcription factor 3-like; K09286 EREBP-like factor	Rv3876/9e-07/---	SM00380/2.2E-32/DNA-binding domain in plant proteins such as APETALA2 and EREBPs	biological_process:GO:0006355//regulation of transcription, DNA-templated;cellular_component:GO:0005634//nucleus;molecular_function:GO:0003677//DNA binding;GO:0003700//transcription factor activity, sequence-specific DNA binding;
Unigene29607_All	1469	3.3	16.06	1.33816	0.420924	0.670058	*	6.19	21.25	0.646487	0.698523	0.821177	*	11.31	112.81	3.17046	0.00952733	0.0460511	Up	106.73	35.51	-2.2245	8.76783e-05	0.000848205	Down	5.33	24.66	0.995047	0.56273	0.768218	*	3.73	100.46	3.99678	0.00264932	0.017476	Up	gi|475576816|gb|EMT17653.1|/7.40256e-116/Ethylene-responsive transcription factor 1 [Aegilops tauschii]	gi|90421299|gb|DQ102383.2|/1e-155/Hordeum vulgare root abundant factor (RAF) mRNA, complete cds	sp|Q6K7E6|ERF1_ORYSJ/3e-37/Ethylene-responsive transcription factor 1 OS=Oryza sativa subsp. japonica GN=EREBP1 PE=1 SV=1	sita:101773791/2e-89/ethylene-responsive transcription factor RAP2-3-like; K09286 EREBP-like factor	NA	PF00847/1.3E-16/AP2 domain	biological_process:GO:0006351//transcription, DNA-templated;
Unigene48512_All	1032	0.76	2.92	1.55968	0.339785	0.594885	*	0	2.34	2.25943	0.176149	0.383061	*	1.74	1.86	0.325389	0.807564	0.904189	*	0.66	9.74	2.55746	0.0761236	0.215676	*	0	1.04	1.51976	0.36031	0.608677	*	0.67	0	-1.15263	0.4501	0.723168	*	gi|473887015|gb|EMS48199.1|/3.67804e-86/Ethylene-responsive transcription factor 1B [Triticum urartu]	gi|960485836|ref|XM_014902499.1|/8e-78/PREDICTED: Brachypodium distachyon ethylene-responsive transcription factor ERF037-like (LOC100831169), mRNA	sp|Q9LND1|ERF94_ARATH/1e-38/Ethylene-responsive transcription factor ERF094 OS=Arabidopsis thaliana GN=ERF094 PE=2 SV=1	obr:102721109/2e-59/ethylene-responsive transcription factor 1B-like; K14516 ethylene-responsive transcription factor 1	DR2418/8e-06/---	SM00380/1.6E-28/DNA-binding domain in plant proteins such as APETALA2 and EREBPs	NA
CL18220.Contig1_All	680	0.79	0	-1.34044	0.400294	0.652564	*	-	-	-	-	-	-	1.03	1.24	0.415261	0.774073	0.886511	*	1.3	0.41	-1.49752	0.382819	0.62431	*	4.37	3.08	-0.490983	0.65541	0.80088	*	1.37	1.01	-0.316667	0.808955	0.909625	*	gi|669028349|emb|CDM82115.1|/5.00949e-73/unnamed protein product [Triticum aestivum]	gi|669026884|emb|HG670306.1|/1e-112/Triticum aestivum chromosome 3B, genomic scaffold, cultivar Chinese Spring	sp|Q9SUQ2|CRF2_ARATH/2e-13/Ethylene-responsive transcription factor CRF2 OS=Arabidopsis thaliana GN=CRF2 PE=1 SV=1	sita:101767855/2e-13/serine/arginine repetitive matrix protein 1; K13171 serine/arginine repetitive matrix protein 1	DR0479/6e-09/---	PTHR31194/3.3E-24/--	biological_process:GO:0006355//regulation of transcription, DNA-templated;cellular_component:GO:0005634//nucleus;molecular_function:GO:0003677//DNA binding;GO:0003700//transcription factor activity, sequence-specific DNA binding;
CL19282.Contig1_All	407	0.79	0	-1.34044	0.400294	0.652564	*	0.68	0.33	-0.406952	0.804918	0.892183	*	0	4.03	3.80482	0.0241817	0.0956991	*	2.79	2.16	-0.656051	0.655695	0.794105	*	0.33	2.43	1.76551	0.278326	0.529597	*	0	1.82	2.16495	0.190694	0.446291	*	gi|242080903|ref|XP_002445220.1|/1.85052e-25/hypothetical protein SORBIDRAFT_07g006195 [Sorghum bicolor] &gt;gi|241941570|gb|EES14715.1| hypothetical protein SORBI_007G077100 [Sorghum bicolor]	gi|242385287|emb|FP093338.1|/6e-55/Phyllostachys edulis cDNA clone: bphylf037b19, full insert sequence	sp|Q9LDE4|ERF83_ARATH/1e-24/Ethylene-responsive transcription factor 7 OS=Arabidopsis thaliana GN=ERF7 PE=1 SV=1	dosa:Os04t0669200-01/2e-25/Os04g0669200, ETHYLENE_RESPONSE_FACTOR_76, ERF76; Similar to Ethylene response factor 2 (Ethylene response factor 3).; K09286 EREBP-like factor	NA	PTHR31677/5.6E-40/--	biological_process:GO:0006355//regulation of transcription, DNA-templated;cellular_component:GO:0005634//nucleus;molecular_function:GO:0003677//DNA binding;GO:0003700//transcription factor activity, sequence-specific DNA binding;
CL97.Contig6_All	1254	9.45	12.1	0.95795	0.331922	0.585761	*	53.87	19.93	-1.27943	0.102577	0.259999	*	131.34	497.44	2.1187	0.0209177	0.0853982	*	611.45	199.23	-2.02791	0.0318371	0.111764	*	108.03	213.74	0.854534	0.314536	0.563719	*	31.74	133.77	2.12816	0.0323628	0.128646	*	gi|326512378|dbj|BAJ99544.1|/1.40969e-125/predicted protein [Hordeum vulgare subsp. vulgare]	gi|242386047|emb|FP093898.1|/0.0/Phyllostachys edulis cDNA clone: bphyem121f18, full insert sequence	sp|Q84XB3|ERF1_SOLLC/4e-47/Ethylene-responsive transcription factor 1 OS=Solanum lycopersicum GN=ERF1 PE=2 SV=1	bdi:100844374/1e-122/ethylene-responsive transcription factor 1-like; K09286 EREBP-like factor	NA	SM00380/7.2E-38/DNA-binding domain in plant proteins such as APETALA2 and EREBPs	biological_process:GO:0009620//response to fungus;GO:0006355//regulation of transcription, DNA-templated;cellular_component:GO:0005634//nucleus;molecular_function:GO:0003677//DNA binding;GO:0003700//transcription factor activity, sequence-specific DNA binding;
CL16248.Contig1_All	1095	0.35	0	-0.60269	0.638694	0.806734	*	1.3	0	-2.58511	0.119951	0.292046	*	4.2	210.26	5.27402	2.96126e-06	5.2516e-05	Up	206.82	49.16	-2.2067	0.0658749	0.19342	*	34.75	97.78	1.24917	0.284686	0.536133	*	6.13	55.27	2.67343	0.0557509	0.193208	*	gi|514718987|ref|XP_004954129.1|/1.49257e-72/PREDICTED: ethylene-responsive transcription factor ERF018-like [Setaria italica] &gt;gi|944267545|gb|KQL31785.1| hypothetical protein SETIT_019636mg [Setaria italica]	gi|955708357|ref|XM_004954072.2|/8e-72/PREDICTED: Setaria italica ethylene-responsive transcription factor ERF018-like (LOC101782195), mRNA	sp|Q84QC2|ERF17_ARATH/1e-26/Ethylene-responsive transcription factor ERF017 OS=Arabidopsis thaliana GN=ERF017 PE=2 SV=1	bdi:100839772/2e-20/dehydration-responsive element-binding protein 3; K09286 EREBP-like factor	DR2133/4e-06/---	PF00847/2.2E-14/AP2 domain	biological_process:GO:0006351//transcription, DNA-templated;
CL3840.Contig4_All	2087	47.47	30.61	0.00650908	0.98862	0.993652	*	21.98	34.6	0.578888	0.37753	0.61745	*	56.78	53.86	-0.0348769	0.933876	0.976359	*	46.9	126.09	0.637092	0.106329	0.273966	*	80.33	75.8	-0.140155	0.699442	0.832571	*	84.5	84.69	-0.0307771	0.953782	0.989248	*	gi|475601744|gb|EMT24923.1|/6.77233e-108/Ethylene-responsive transcription factor ERF118 [Aegilops tauschii]	gi|960482756|ref|XM_010239747.2|/1e-75/PREDICTED: Brachypodium distachyon ethylene-responsive transcription factor ERF118 (LOC100830240), transcript variant X1, mRNA	sp|Q9CA27|EF118_ARATH/3e-20/Ethylene-responsive transcription factor ERF118 OS=Arabidopsis thaliana GN=ERF118 PE=2 SV=1	csv:101205428/7e-16/ethylene-responsive transcription factor ERF069-like; K13434 pathogenesis-related genes transcriptional activator PTI6	NA	PTHR31190/1.7E-21/--	biological_process:GO:0006351//transcription, DNA-templated;
Unigene43935_All	2735	24.29	9.8	-0.674888	0.243875	0.484302	*	11.78	19.26	0.497359	0.42183	0.661557	*	23.42	26.69	0.258165	0.684937	0.82831	*	13.93	27.3	0.166285	0.820965	0.907276	*	25.68	36.41	0.423322	0.371544	0.619922	*	30.78	22.74	-0.437022	0.390555	0.671317	*	gi|66710521|emb|CAG30547.1|/5.94511e-139/putative DREB2A protein [Festuca arundinacea]	gi|38099058|gb|AY436639.1|/0.0/Schedonorus arundinaceus dehydration-responsive element binding protein 2 (DREB2) mRNA, complete cds	sp|A2WL19|DRE2A_ORYSI/3e-112/Dehydration-responsive element-binding protein 2A OS=Oryza sativa subsp. indica GN=DREB2A PE=3 SV=2	bna:106419013/6e-44/dehydration-responsive element-binding protein 2A-like; K09286 EREBP-like factor	slr0599/4e-07/---	PF00847/1.0E-14/AP2 domain	NA
CL5788.Contig12_All	1875	457.04	273.65	-0.0951909	0.726138	0.846611	*	188.52	322.02	0.658863	0.0321898	0.107908	*	339.58	415.14	0.299751	0.479248	0.728917	*	256.86	402.93	-0.133321	0.681283	0.811998	*	311.83	371.52	0.206282	0.473275	0.704234	*	256.4	356.41	0.501158	0.094297	0.280652	*	gi|84795234|gb|ABC65853.1|/2.85592e-110/drought-responsive factor-like transcription factor DRFL1a [Triticum aestivum]	gi|84795233|gb|DQ334407.1|/0.0/Triticum aestivum drought-responsive factor-like transcription factor DRFL1a (DRFL1a) mRNA, complete cds	sp|Q8H1E4|RAP24_ARATH/7e-50/Ethylene-responsive transcription factor RAP2-4 OS=Arabidopsis thaliana GN=RAP2-4 PE=1 SV=1	bdi:100838838/3e-107/ethylene-responsive transcription factor RAP2-13-like; K09286 EREBP-like factor	Rv3876/4e-12/---	PTHR31657:SF0/3.7E-100/--	biological_process:GO:0006351//transcription, DNA-templated;
CL17626.Contig2_All	1444	11.53	1.51	-2.05818	0.0289042	0.101922	*	21.28	0.35	-5.12761	8.71828e-06	0.000105235	Down	15.05	0.7	-3.88169	0.000638737	0.0050116	Down	13.81	0	-6.15818	2.45345e-05	0.000282954	Down	6.15	0	-4.50507	0.00348967	0.0191255	Down	2.72	0.65	-1.56776	0.234608	0.503396	*	gi|357141470|ref|XP_003572236.1|/4.79408e-144/PREDICTED: AP2-like ethylene-responsive transcription factor At1g16060 [Brachypodium distachyon]	gi|960474692|ref|XM_003572188.3|/0.0/PREDICTED: Brachypodium distachyon AP2-like ethylene-responsive transcription factor At1g16060 (LOC100840437), mRNA	sp|Q94AN4|AP2L1_ARATH/1e-99/AP2-like ethylene-responsive transcription factor At1g16060 OS=Arabidopsis thaliana GN=At1g16060 PE=2 SV=1	bdi:100840437/8e-145/AP2-like ethylene-responsive transcription factor At1g16060; K09285 AP2-like factor, ANT lineage	NA	PS51032/20.271/AP2/ERF domain profile.	biological_process:GO:0006351//transcription, DNA-templated;
Unigene14500_All	1573	3.07	0	-3.16461	0.0494996	0.154651	*	0.59	0	-1.19866	0.438511	0.675907	*	10.04	0	-5.17744	0.00067841	0.0052645	Down	11.39	0	-5.34726	0.000690836	0.00490961	Down	11.45	0.99	-3.07909	0.00525718	0.0268151	Down	109.48	1.37	-5.88371	2.00134e-13	2.48756e-11	Down	gi|475543974|gb|EMT10240.1|/2.41661e-128/Ethylene-responsive transcription factor 1 [Aegilops tauschii]	gi|151420329|dbj|AK251681.1|/1e-179/Hordeum vulgare subsp. vulgare cDNA clone: FLbaf129h12, mRNA sequence	sp|Q6K7E6|ERF1_ORYSJ/2e-118/Ethylene-responsive transcription factor 1 OS=Oryza sativa subsp. japonica GN=EREBP1 PE=1 SV=1	sita:101754381/5e-122/ethylene-responsive transcription factor 1-like; K09286 EREBP-like factor	NA	SM00380/6.7E-36/DNA-binding domain in plant proteins such as APETALA2 and EREBPs	biological_process:GO:0006351//transcription, DNA-templated;
CL17626.Contig1_All	1370	6.5	9.15	1.05302	0.370257	0.630608	*	2.89	26.25	2.81542	0.00010591	0.000919172	Up	3.27	16.86	2.11575	0.0669315	0.206805	*	5.27	12.93	0.560549	0.568399	0.760808	*	17.32	11.31	-0.599828	0.482342	0.713196	*	11.16	11.28	-0.0839011	0.924469	0.971136	*	gi|357141470|ref|XP_003572236.1|/1.76593e-140/PREDICTED: AP2-like ethylene-responsive transcription factor At1g16060 [Brachypodium distachyon]	gi|960474692|ref|XM_003572188.3|/0.0/PREDICTED: Brachypodium distachyon AP2-like ethylene-responsive transcription factor At1g16060 (LOC100840437), mRNA	sp|Q94AN4|AP2L1_ARATH/1e-98/AP2-like ethylene-responsive transcription factor At1g16060 OS=Arabidopsis thaliana GN=At1g16060 PE=2 SV=1	bdi:100840437/3e-141/AP2-like ethylene-responsive transcription factor At1g16060; K09285 AP2-like factor, ANT lineage	NA	SM00380/4.5E-24/DNA-binding domain in plant proteins such as APETALA2 and EREBPs	biological_process:GO:0006351//transcription, DNA-templated;
CL3840.Contig1_All	1982	62.23	32.13	-0.300959	0.444986	0.691698	*	27.2	37.89	0.50045	0.48779	0.709907	*	63.86	82.99	0.375185	0.446697	0.707871	*	45.13	158.16	0.983514	0.0163115	0.0663098	*	77.39	90.13	0.157166	0.669585	0.811272	*	92.11	94.32	0.0265102	0.942506	0.982589	*	gi|475601744|gb|EMT24923.1|/1.84641e-107/Ethylene-responsive transcription factor ERF118 [Aegilops tauschii]	gi|960482756|ref|XM_010239747.2|/2e-79/PREDICTED: Brachypodium distachyon ethylene-responsive transcription factor ERF118 (LOC100830240), transcript variant X1, mRNA	sp|Q9CA27|EF118_ARATH/7e-21/Ethylene-responsive transcription factor ERF118 OS=Arabidopsis thaliana GN=ERF118 PE=2 SV=1	fve:101291611/6e-16/pathogenesis-related genes transcriptional activator PTI6-like; K13434 pathogenesis-related genes transcriptional activator PTI6	NA	PS51032/17.003/AP2/ERF domain profile.	biological_process:GO:0006351//transcription, DNA-templated;
Unigene53515_All	541	0	0.29	0.737287	0.585704	0.797939	*	0	1.07	1.85217	0.26458	0.495879	*	0	0.7	1.69544	0.330557	0.600581	*	1.27	1.18	-0.568624	0.711413	0.832871	*	0.68	2.74	1.483	0.316981	0.565062	*	0.67	2.78	1.48153	0.295604	0.583882	*	gi|357117841|ref|XP_003560670.1|/8.26816e-60/PREDICTED: dehydration-responsive element-binding protein 3 [Brachypodium distachyon] &gt;gi|944082673|gb|KQK18025.1| hypothetical protein BRADI_1g38110 [Brachypodium distachyon]	gi|960455043|ref|XM_003560622.2|/1e-104/PREDICTED: Brachypodium distachyon dehydration-responsive element-binding protein 3 (LOC100839772), mRNA	sp|Q9LYD3|DREB3_ARATH/3e-40/Dehydration-responsive element-binding protein 3 OS=Arabidopsis thaliana GN=DREB3 PE=2 SV=1	bdi:100839772/2e-60/dehydration-responsive element-binding protein 3; K09286 EREBP-like factor	NA	PR00367/8.1E-10/Ethylene responsive element binding protein signature	biological_process:GO:0006351//transcription, DNA-templated;
Unigene79423_All	317	-	-	-	-	-	-	-	-	-	-	-	-	0	0.31	0.780369	0.595371	0.79401	*	-	-	-	-	-	-	0.67	0	-1.73122	0.308714	0.56203	*	2.05	0	-3.07096	0.0571257	0.195996	*	gi|326496232|dbj|BAJ94578.1|/4.09857e-28/predicted protein [Hordeum vulgare subsp. vulgare]	gi|391417761|gb|BT087060.2|/3e-31/Zea mays full-length cDNA clone ZM_BFc0179G15 mRNA, complete cds	sp|Q9AWS0|Y1410_ORYSJ/5e-24/AP2/ERF and B3 domain-containing protein Os01g0141000 OS=Oryza sativa subsp. japonica GN=Os01g0141000 PE=2 SV=1	bdi:100838978/2e-26/AP2/ERF and B3 domain-containing protein Os01g0141000-like; K09287 RAV-like factor	NA	SM00380/0.0012/DNA-binding domain in plant proteins such as APETALA2 and EREBPs	NA
CL5947.Contig1_All	1415	25.6	11.26	-0.605945	0.474516	0.719679	*	48.86	23.83	-1.18616	0.0158617	0.0616304	*	50.28	13.07	-1.94036	0.00690031	0.0354879	Down	20.02	20.72	-0.722053	0.278087	0.515191	*	41.06	20.52	-1.02113	0.0570374	0.176323	*	42.68	17.31	-1.22275	0.0667862	0.219436	*	gi|944059581|gb|KQJ95171.1|/3.94525e-34/hypothetical protein BRADI_3g15591, partial [Brachypodium distachyon]	gi|960481630|ref|XM_010236039.2|/2e-26/PREDICTED: Brachypodium distachyon ethylene-responsive transcription factor RAP2-3-like (LOC104583553), mRNA	sp|Q9M8M5|ERF84_ARATH/2e-12/Ethylene-responsive transcription factor ERF084 OS=Arabidopsis thaliana GN=ERF084 PE=2 SV=1	mus:103981850/6e-13/pathogenesis-related genes transcriptional activator PTI6-like; K13434 pathogenesis-related genes transcriptional activator PTI6	NA	PTHR31677/2.9E-22/--	NA
CL9765.Contig7_All	1052	-	-	-	-	-	-	0.71	0.68	0.00794944	0.996067	0.999521	*	1.85	0.31	-1.08461	0.538692	0.779883	*	2.23	7.77	1.06661	0.350816	0.598273	*	28.72	119.35	1.85972	0.0367554	0.126709	*	69.41	90.05	0.26898	0.808309	0.909258	*	gi|474143583|gb|EMS56658.1|/2.00595e-103/Ethylene-responsive transcription factor WIN1 [Triticum urartu]	gi|960475163|ref|XM_003571380.3|/0.0/PREDICTED: Brachypodium distachyon ethylene-responsive transcription factor WIN1-like (LOC100837885), mRNA	sp|Q9XI33|WIN1_ARATH/9e-67/Ethylene-responsive transcription factor WIN1 OS=Arabidopsis thaliana GN=WIN1 PE=2 SV=1	gmx:100800489/8e-21/pathogenesis-related genes transcriptional activator PTI6-like; K13434 pathogenesis-related genes transcriptional activator PTI6	NA	PTHR31194:SF0/9.6E-79/--	biological_process:GO:0006355//regulation of transcription, DNA-templated;cellular_component:GO:0005634//nucleus;molecular_function:GO:0003677//DNA binding;GO:0003700//transcription factor activity, sequence-specific DNA binding;
Unigene75400_All	369	-	-	-	-	-	-	-	-	-	-	-	-	0	0.39	0.655622	0.637617	0.79401	*	1.21	0	-2.10101	0.240921	0.475236	*	0.68	0	-1.71881	0.311889	0.56203	*	-	-	-	-	-	-	gi|475615649|gb|EMT29515.1|/3.05423e-44/Ethylene-responsive transcription factor 1B [Aegilops tauschii]	gi|835933252|ref|XM_004958994.2|/7e-45/PREDICTED: Setaria italica ethylene-responsive transcription factor ERF094-like (LOC101778604), mRNA	sp|Q9LND1|ERF94_ARATH/2e-24/Ethylene-responsive transcription factor ERF094 OS=Arabidopsis thaliana GN=ERF094 PE=2 SV=1	obr:102721109/2e-31/ethylene-responsive transcription factor 1B-like; K14516 ethylene-responsive transcription factor 1	NA	PTHR31190/3.4E-47/--	biological_process:GO:0006351//transcription, DNA-templated;
Unigene42741_All	1149	55.36	27.89	-0.401085	0.293481	0.548384	*	31.43	29.49	-0.206912	0.661499	0.793502	*	52.88	25.22	-1.02999	0.0278456	0.106714	*	33.94	51.89	-0.136185	0.730264	0.846493	*	39.39	37.13	-0.141441	0.745048	0.862567	*	34.03	27.19	-0.306263	0.485736	0.74424	*	gi|357138129|ref|XP_003570650.1|/1.9547e-78/PREDICTED: AP2-like ethylene-responsive transcription factor PLT2 [Brachypodium distachyon] &gt;gi|960478935|ref|XP_014756565.1| PREDICTED: AP2-like ethylene-responsive transcription factor PLT2 [Brachypodium distachyon] &gt;gi|944066340|gb|KQK01931.1| hypothetical protein BRADI_3g59300 [Brachypodium distachyon]	gi|241987303|dbj|AK334560.1|/0.0/Triticum aestivum cDNA, clone: WT010_E20, cultivar: Chinese Spring	sp|Q1PFE1|AIL1_ARATH/2e-47/AP2-like ethylene-responsive transcription factor AIL1 OS=Arabidopsis thaliana GN=AIL1 PE=2 SV=1	pda:103704965/9e-48/AP2-like ethylene-responsive transcription factor AIL1; K09285 AP2-like factor, ANT lineage	NA	PTHR32467:SF5/1.3E-87/--	biological_process:GO:0006355//regulation of transcription, DNA-templated;GO:0007275//multicellular organism development;cellular_component:GO:0005634//nucleus;molecular_function:GO:0003677//DNA binding;GO:0003700//transcription factor activity, sequence-specific DNA binding;
CL8782.Contig4_All	1181	8.76	0	-3.50064	0.0320333	0.110283	*	52.9	15.6	-1.74499	0.0429161	0.135115	*	37.82	4.33	-1.38188	0.433822	0.700439	*	13.91	3.32	-1.69863	0.326723	0.57032	*	30.07	7.65	-1.89557	0.0387242	0.131747	*	0	12.76	4.77569	0.00170073	0.0121002	Up	gi|721663833|ref|XP_003574993.2|/2.29946e-114/PREDICTED: ethylene-responsive transcription factor-like protein At4g13040 [Brachypodium distachyon] &gt;gi|944063958|gb|KQJ99548.1| hypothetical protein BRADI_3g43822 [Brachypodium distachyon]	gi|960472986|ref|XM_003574945.3|/0.0/PREDICTED: Brachypodium distachyon ethylene-responsive transcription factor-like protein At4g13040 (LOC100846738), mRNA	sp|Q56XP9|ERFL1_ARATH/6e-46/Ethylene-responsive transcription factor-like protein At4g13040 OS=Arabidopsis thaliana GN=At4g13040 PE=2 SV=2	NA	NA	PS51032/8.966/AP2/ERF domain profile.	biological_process:GO:0006355//regulation of transcription, DNA-templated;GO:0007275//multicellular organism development;cellular_component:GO:0005634//nucleus;molecular_function:GO:0003677//DNA binding;GO:0003700//transcription factor activity, sequence-specific DNA binding;
CL9523.Contig1_All	1215	2.69	2.17	0.267295	0.812458	0.90386	*	3.78	1.42	-1.22894	0.339826	0.584733	*	2.11	3.86	0.761401	0.54276	0.78332	*	4.85	1.44	-1.84109	0.192356	0.408386	*	10.89	9.31	-0.243051	0.795295	0.892553	*	8.95	8.41	-0.0191581	0.984001	0.999328	*	gi|835999699|ref|XP_012702791.1|/2.68747e-65/PREDICTED: AT-rich interactive domain-containing protein 1A-like isoform X3 [Setaria italica] &gt;gi|944232675|gb|KQK97037.1| hypothetical protein SETIT_010289mg [Setaria italica]	gi|960491401|ref|XM_010241512.2|/2e-32/PREDICTED: Brachypodium distachyon ethylene-responsive transcription factor ERF113-like (LOC100842811), mRNA	sp|Q9LY29|EF115_ARATH/1e-27/Ethylene-responsive transcription factor ERF115 OS=Arabidopsis thaliana GN=ERF115 PE=1 SV=1	egu:105053951/6e-27/ethylene-responsive transcription factor 2-like; K09286 EREBP-like factor	Rv3876/1e-10/---	PS51032/23.011/AP2/ERF domain profile.	NA
CL5788.Contig16_All	1661	79.71	50.52	-0.00284201	0.994065	0.996598	*	29.85	56.56	0.859086	0.0378391	0.122435	*	108.58	242.47	1.36392	0.0414879	0.144688	*	306.94	200.7	-1.19223	0.0513548	0.161206	*	132.93	127.92	-0.115626	0.827645	0.910048	*	73.09	93.19	0.421432	0.410533	0.693201	*	gi|357147737|ref|XP_003574464.1|/1.29857e-111/PREDICTED: ethylene-responsive transcription factor RAP2-13 [Brachypodium distachyon] &gt;gi|944062631|gb|KQJ98221.1| hypothetical protein BRADI_3g35560 [Brachypodium distachyon]	gi|960482552|ref|XM_003574416.3|/1e-142/PREDICTED: Brachypodium distachyon ethylene-responsive transcription factor RAP2-13 (LOC100836054), mRNA	sp|Q8H1E4|RAP24_ARATH/1e-46/Ethylene-responsive transcription factor RAP2-4 OS=Arabidopsis thaliana GN=RAP2-4 PE=1 SV=1	bdi:100836054/2e-112/ethylene-responsive transcription factor RAP2-13; K09286 EREBP-like factor	Rv3876/3e-08/---	PS51032/23.024/AP2/ERF domain profile.	biological_process:GO:0006355//regulation of transcription, DNA-templated;cellular_component:GO:0005634//nucleus;molecular_function:GO:0003677//DNA binding;GO:0003700//transcription factor activity, sequence-specific DNA binding;
CL5788.Contig2_All	1916	9.9	5.73	-0.0120932	0.991151	0.99511	*	9.08	9.35	0.144027	0.890295	0.94346	*	35.46	542.18	3.94882	4.54416e-05	0.000545702	Up	303.83	83.08	-2.21368	0.0142964	0.0596238	*	26.72	55.98	0.945558	0.245209	0.484502	*	7.5	60.01	2.92997	0.00305936	0.0197042	Up	gi|85700121|gb|ABC74510.1|/9.04041e-120/DRF-like transcription factor DRFL2a [Triticum aestivum]	gi|82780749|gb|DQ286559.1|/1e-141/Triticum aestivum dehydration responsive element binding protein (DREB2) mRNA, complete cds	sp|Q8H1E4|RAP24_ARATH/4e-52/Ethylene-responsive transcription factor RAP2-4 OS=Arabidopsis thaliana GN=RAP2-4 PE=1 SV=1	zma:100280553/1e-111/pco094376, GRMZM2G055204; uncharacterized LOC100280553; K09286 EREBP-like factor	DR2133/4e-06/---	PF00847/7.3E-19/AP2 domain	biological_process:GO:0006351//transcription, DNA-templated;
CL3063.Contig3_All	1051	4	0.88	-1.1852	0.407181	0.658036	*	2.48	0	-3.11094	0.056797	0.167615	*	7.58	432.87	5.51359	1.61671e-07	4.27614e-06	Up	775.46	220.34	-2.01447	0.102571	0.266773	*	67.47	109.48	0.576577	0.596526	0.768218	*	6.8	107.1	3.32829	0.0153447	0.0722056	*	gi|326498511|dbj|BAJ98683.1|/9.66499e-90/predicted protein [Hordeum vulgare subsp. vulgare]	gi|937931852|dbj|AP014965.1|/8e-75/Oryza sativa Japonica Group DNA, chromosome 9, cultivar: Nipponbare, complete sequence	sp|Q9SZ06|EF109_ARATH/4e-34/Ethylene-responsive transcription factor ERF109 OS=Arabidopsis thaliana GN=ERF109 PE=1 SV=1	gmx:100779626/5e-27/ethylene-responsive transcription factor RAP2-3-like; K09286 EREBP-like factor	NA	PR00367/3.6E-11/Ethylene responsive element binding protein signature	NA
CL1564.Contig2_All	1258	0	0.33	0.670924	0.609326	0.802845	*	-	-	-	-	-	-	0.37	0.31	0.0821358	0.962005	0.989487	*	2.26	0.83	-1.51932	0.352403	0.599985	*	0	10.62	5.2417	0.00033979	0.00271586	Up	11.88	3.12	-1.71855	0.122592	0.334892	*	gi|474046217|gb|EMS53485.1|/1.90988e-138/AP2-like ethylene-responsive transcription factor AIL5 [Triticum urartu]	gi|960491398|ref|XM_003580659.3|/1e-143/PREDICTED: Brachypodium distachyon AP2-like ethylene-responsive transcription factor AIL5 (LOC100838963), mRNA	sp|Q52QU2|AIL6_ARATH/3e-71/AP2-like ethylene-responsive transcription factor AIL6 OS=Arabidopsis thaliana GN=AIL6 PE=2 SV=1	bdi:100838963/2e-129/AP2-like ethylene-responsive transcription factor AIL5; K09285 AP2-like factor, ANT lineage	NA	SM00380/5.7E-33/DNA-binding domain in plant proteins such as APETALA2 and EREBPs	biological_process:GO:0006355//regulation of transcription, DNA-templated;GO:0007275//multicellular organism development;cellular_component:GO:0005634//nucleus;molecular_function:GO:0003677//DNA binding;GO:0003700//transcription factor activity, sequence-specific DNA binding;
CL16186.Contig1_All	1260	-	-	-	-	-	-	0	0.36	0.596581	0.640854	0.777901	*	1.42	0	-2.37881	0.177987	0.408918	*	0.91	0.36	-0.932575	0.60424	0.779719	*	16.34	15.5	-0.103034	0.90542	0.954731	*	10.94	13.11	0.411103	0.668994	0.828449	*	gi|326529651|dbj|BAK04772.1|/2.12398e-129/predicted protein [Hordeum vulgare subsp. vulgare]	gi|514803052|ref|XM_004976360.1|/3e-81/PREDICTED: Setaria italica ethylene-responsive transcription factor ERF105 (LOC101756019), mRNA	sp|Q8VZ91|EF103_ARATH/2e-35/Ethylene-responsive transcription factor 6 OS=Arabidopsis thaliana GN=ERF6 PE=2 SV=2	bdi:100844648/3e-109/AP2/ERF and B3 domain-containing protein Os01g0693400; K09286 EREBP-like factor	DR0479/2e-06/---	PS51032/24.46/AP2/ERF domain profile.	biological_process:GO:0006351//transcription, DNA-templated;
CL1948.Contig22_All	1211	3.89	0	-3.34531	0.0366462	0.122762	*	2.51	0	-2.75894	0.0970588	0.249549	*	37.34	0	-6.61216	3.40499e-06	5.92287e-05	Down	321.11	0.41	-9.23054	1.61317e-19	3.0749e-17	Down	56.26	0.33	-6.32454	9.24955e-09	3.06206e-07	Down	10.91	0.3	-4.01732	0.000983782	0.00762586	Down	gi|117276946|gb|ABK32848.1|/3.69309e-107/C-repeat/DRE-binding factor 3 [Lolium perenne]	gi|168809448|gb|EU331997.1|/1e-178/Hordeum vulgare subsp. vulgare cultivar B1202 C-repeat binding factor 6 (CBF6) gene, complete cds >gi|168809450|gb|EU331998.1| Hordeum vulgare subsp. vulgare cultivar CDC-Kendall C-repeat binding factor 6 (CBF6) gene, complete cds >gi|168809452|gb|EU331999.1| Hordeum vulgare subsp. vulgare cultivar Merit C-repeat binding factor 6 (CBF6) gene, complete cds >gi|16…	sp|Q64MA1|DRE1A_ORYSJ/3e-82/Dehydration-responsive element-binding protein 1A OS=Oryza sativa subsp. japonica GN=DREB1A PE=2 SV=1	spen:107013784/1e-34/dehydration-responsive element-binding protein 1A-like; K09286 EREBP-like factor	DR2133/2e-08/---	PF00847/8.3E-16/AP2 domain	NA
CL8313.Contig2_All	1175	3.54	0.33	-2.02103	0.174298	0.388526	*	17.12	17.08	-0.210875	0.8316	0.906912	*	27.07	7.11	-1.81163	0.0069438	0.035681	Down	15.23	9.06	-1.55016	0.156917	0.357406	*	11.4	5.92	-0.959877	0.316144	0.564323	*	11.96	5.01	-1.13872	0.0990283	0.289992	*	gi|326533544|dbj|BAK05303.1|/9.85151e-134/predicted protein [Hordeum vulgare subsp. vulgare]	gi|960454214|ref|XM_014896462.1|/1e-144/PREDICTED: Brachypodium distachyon ethylene-responsive transcription factor RAP2-11 (LOC100821055), mRNA	sp|Q6J9S1|RA211_ARATH/2e-38/Ethylene-responsive transcription factor RAP2-11 OS=Arabidopsis thaliana GN=RAP2-11 PE=2 SV=1	bdi:100821055/1e-117/ethylene-responsive transcription factor RAP2-11; K09286 EREBP-like factor	DR2133/3e-09/---	PTHR31194:SF2/3.0E-135/--	biological_process:GO:0006355//regulation of transcription, DNA-templated;cellular_component:GO:0005634//nucleus;molecular_function:GO:0003677//DNA binding;GO:0003700//transcription factor activity, sequence-specific DNA binding;
CL555.Contig5_All	1227	7.82	1.49	-1.41829	0.207842	0.439196	*	4.84	2.08	-1.1065	0.29295	0.534209	*	7.11	1.39	-2.01693	0.067396	0.207773	*	1.82	2.83	-0.154036	0.911436	0.955873	*	8.46	2.77	-1.56943	0.0567357	0.175707	*	3.76	0.7	-1.98307	0.126791	0.342205	*	gi|721669385|ref|XP_010236273.1|/1.37432e-24/PREDICTED: AP2-like ethylene-responsive transcription factor AIL1 [Brachypodium distachyon] &gt;gi|944057816|gb|KQJ93406.1| hypothetical protein BRADI_3g04381 [Brachypodium distachyon]	gi|721627677|ref|XM_010231275.1|/4e-12/PREDICTED: Brachypodium distachyon AP2-like ethylene-responsive transcription factor AIL5 (LOC104582019), mRNA	sp|Q9M8M5|ERF84_ARATH/3e-15/Ethylene-responsive transcription factor ERF084 OS=Arabidopsis thaliana GN=ERF084 PE=2 SV=1	bna:106366779/3e-15/AP2-like ethylene-responsive transcription factor TOE3; K09284 AP2-like factor, euAP2 lineage	NA	PTHR31677:SF1/2.0E-25/--	NA
CL19459.Contig2_All	533	7.53	2.56	-0.810942	0.473003	0.718161	*	1.05	0.68	-0.385361	0.807431	0.893535	*	2.85	0.31	-2.11916	0.163289	0.38951	*	1.27	2.43	0.170833	0.910273	0.955109	*	6.01	0.99	-1.88982	0.210668	0.443957	*	1.7	1.76	-0.0230011	0.987366	0.999328	*	gi|118026870|dbj|BAF36846.1|/3.0731e-64/CRT-binding factor [Lolium perenne]	gi|118026867|dbj|AB258400.1|/1e-124/Lolium perenne LpCBFVa mRNA for CRT-binding factor, complete cds	sp|Q3T5N4|DRE1B_ORYSJ/1e-42/Dehydration-responsive element-binding protein 1B OS=Oryza sativa subsp. japonica GN=DREB1B PE=2 SV=1	ath:AT4G25480/8e-30/DREB1A; dehydration-responsive element-binding protein 1A; K09286 EREBP-like factor	DR2133/4e-09/---	SM00380/4.3E-21/DNA-binding domain in plant proteins such as APETALA2 and EREBPs	biological_process:GO:0006355//regulation of transcription, DNA-templated;cellular_component:GO:0005634//nucleus;molecular_function:GO:0003677//DNA binding;GO:0003700//transcription factor activity, sequence-specific DNA binding;
CL19459.Contig7_All	981	34.26	0	-6.09388	7.3452e-06	9.38139e-05	Down	5.35	0	-4.19607	0.00649864	0.0298727	Down	19.57	0	-5.58428	0.00025521	0.00233292	Down	8.1	0	-5.52167	0.000255757	0.00211391	Down	37.08	0	-6.3895	8.33378e-06	0.00011256	Down	24.51	0	-6.21539	3.05506e-06	5.56511e-05	Down	gi|117653945|gb|ABK55388.1|/1.94671e-81/CBFIVd-A22 [Triticum aestivum]	gi|118026867|dbj|AB258400.1|/1e-123/Lolium perenne LpCBFVa mRNA for CRT-binding factor, complete cds	sp|Q3T5N4|DRE1B_ORYSJ/2e-53/Dehydration-responsive element-binding protein 1B OS=Oryza sativa subsp. japonica GN=DREB1B PE=2 SV=1	sot:102577707/2e-30/CBF3; AP2 domain CBF protein; K09286 EREBP-like factor	DR0479/7e-09/---	PTHR31839/3.3E-53/--	biological_process:GO:0006351//transcription, DNA-templated;
Unigene44732_All	1340	1.58	3.55	1.58274	0.230599	0.465898	*	3.61	2.74	-0.221494	0.866688	0.928307	*	12.5	19.73	0.703301	0.267276	0.529452	*	33.75	22.18	-1.32833	0.00217229	0.0128603	Down	0.68	5.2	2.4082	0.0531432	0.167547	*	3.74	5.09	0.420376	0.652835	0.817385	*	gi|156254816|gb|ABU62817.1|/2.7698e-90/pathogen-inducible ethylene-responsive element-binding protein [Triticum aestivum]	gi|836024214|ref|XM_004985236.2|/7e-45/PREDICTED: Setaria italica ethylene-responsive transcription factor 1B-like (LOC101776079), mRNA	sp|Q8LDC8|ERF92_ARATH/2e-40/Ethylene-responsive transcription factor 1B OS=Arabidopsis thaliana GN=ERF1B PE=1 SV=2	bdi:100840669/2e-81/ethylene-responsive transcription factor 1B-like; K14516 ethylene-responsive transcription factor 1	NA	PTHR31190:SF3/6.2E-65/--	NA
Unigene43687_All	1293	11	7.59	0.17102	0.89508	0.950827	*	35.26	5.35	-2.11577	0.0921959	0.240674	*	139.27	167.79	0.514233	0.528545	0.770337	*	751.48	59.43	-3.93249	3.99998e-05	0.00043219	Down	174.92	66.94	-1.35783	0.125994	0.312413	*	57.38	53.52	0.176902	0.872604	0.942135	*	gi|148009084|gb|ABQ52686.1|/9.25821e-120/ethylene-responsive factor [Thinopyrum intermedium]	gi|148009083|gb|EF570121.1|/1e-137/Thinopyrum intermedium ethylene-responsive factor (ERF1) mRNA, complete cds	sp|O80337|EF100_ARATH/2e-47/Ethylene-responsive transcription factor 1A OS=Arabidopsis thaliana GN=ERF1A PE=1 SV=2	zma:103627498/6e-115/GRMZM2G466044; ethylene-responsive transcription factor 2-like; K09286 EREBP-like factor	DR2133/9e-11/---	PR00367/1.67E-10/Ethylene responsive element binding protein signature	biological_process:GO:0006355//regulation of transcription, DNA-templated;cellular_component:GO:0005634//nucleus;molecular_function:GO:0003677//DNA binding;GO:0003700//transcription factor activity, sequence-specific DNA binding;
CL8782.Contig7_All	1430	96.01	33.81	-0.885587	0.142498	0.338649	*	102.9	40.67	-1.42635	0.00217744	0.0120544	Down	108.14	27.43	-1.87308	1.409e-05	0.00020105	Down	64.02	17.44	-2.62473	1.16533e-07	2.59845e-06	Down	64.04	18.92	-1.78086	0.000212098	0.00181363	Down	71.34	16.01	-2.09031	3.35263e-05	0.000433287	Down	gi|721663833|ref|XP_003574993.2|/2.99557e-114/PREDICTED: ethylene-responsive transcription factor-like protein At4g13040 [Brachypodium distachyon] &gt;gi|944063958|gb|KQJ99548.1| hypothetical protein BRADI_3g43822 [Brachypodium distachyon]	gi|960472986|ref|XM_003574945.3|/0.0/PREDICTED: Brachypodium distachyon ethylene-responsive transcription factor-like protein At4g13040 (LOC100846738), mRNA	sp|Q56XP9|ERFL1_ARATH/8e-46/Ethylene-responsive transcription factor-like protein At4g13040 OS=Arabidopsis thaliana GN=At4g13040 PE=2 SV=2	NA	NA	PS51032/8.966/AP2/ERF domain profile.	biological_process:GO:0006355//regulation of transcription, DNA-templated;GO:0007275//multicellular organism development;cellular_component:GO:0005634//nucleus;molecular_function:GO:0003677//DNA binding;GO:0003700//transcription factor activity, sequence-specific DNA binding;
CL468.Contig4_All	1144	6.62	0	-4.04512	0.00841215	0.0375807	Down	5.07	0.67	-2.39362	0.0600261	0.174643	*	7.34	3.18	-0.876284	0.374894	0.641148	*	21.9	2.52	-3.12019	0.0079557	0.0372951	Down	21.95	1.39	-3.69465	0.000112975	0.00106103	Down	4.09	2.12	-0.48976	0.72352	0.865415	*	gi|461682338|gb|AGH18698.1|/6.36565e-122/AP2/ERF domain-containing transcription factor [Triticum turgidum subsp. durum]	gi|461682337|gb|JX424312.1|/1e-156/Triticum durum AP2/ERF domain-containing transcription factor mRNA, complete cds	sp|Q9C7W2|ERF61_ARATH/5e-48/Ethylene-responsive transcription factor ERF061 OS=Arabidopsis thaliana GN=ERF061 PE=2 SV=1	egr:104449381/3e-33/ethylene-responsive transcription factor RAP2-4-like; K09286 EREBP-like factor	DR2133/1e-09/---	PTHR31657/1.4E-102/--	biological_process:GO:0006355//regulation of transcription, DNA-templated;cellular_component:GO:0005634//nucleus;molecular_function:GO:0003677//DNA binding;GO:0003700//transcription factor activity, sequence-specific DNA binding;
Unigene23497_All	1039	0.41	0	-0.528416	0.666672	0.806734	*	0.74	0	-1.03376	0.489762	0.709907	*	1.11	0	-1.49172	0.38092	0.646334	*	0.33	0.41	-0.135824	0.938586	0.966988	*	0.67	1.72	0.853458	0.598022	0.768218	*	0.69	2.06	1.01517	0.522435	0.775957	*	gi|721669382|ref|XP_010236272.1|/5.2908e-32/PREDICTED: ethylene-responsive transcription factor ABI4-like [Brachypodium distachyon] &gt;gi|944057815|gb|KQJ93405.1| hypothetical protein BRADI_3g04375 [Brachypodium distachyon]	gi|721627677|ref|XM_010231275.1|/3e-12/PREDICTED: Brachypodium distachyon AP2-like ethylene-responsive transcription factor AIL5 (LOC104582019), mRNA	sp|Q9FH95|TOE3_ARATH/5e-14/AP2-like ethylene-responsive transcription factor TOE3 OS=Arabidopsis thaliana GN=TOE3 PE=2 SV=1	fve:101305288/1e-15/AP2-like ethylene-responsive transcription factor TOE3; K09284 AP2-like factor, euAP2 lineage	NA	PTHR31677:SF1/2.4E-27/--	NA
CL15269.Contig3_All	1744	3.98	4.45	0.703965	0.519104	0.751075	*	1.55	1.02	-0.616275	0.684043	0.810559	*	5.96	2.24	-1.33952	0.260591	0.52014	*	7.8	5.11	-1.30065	0.146541	0.340719	*	5.39	1.06	-2.08292	0.0909223	0.248669	*	1.36	2.52	0.836895	0.553553	0.789718	*	gi|326528759|dbj|BAJ97401.1|/8.43501e-77/predicted protein [Hordeum vulgare subsp. vulgare]	gi|937916895|dbj|AP014961.1|/2e-52/Oryza sativa Japonica Group DNA, chromosome 5, cultivar: Nipponbare, complete sequence	sp|Q9FK12|CRF3_ARATH/2e-27/Ethylene-responsive transcription factor CRF3 OS=Arabidopsis thaliana GN=CRF3 PE=1 SV=1	pda:103723921/6e-36/pathogenesis-related genes transcriptional activator PTI6-like; K13434 pathogenesis-related genes transcriptional activator PTI6	NA	PR00367/1.0E-9/Ethylene responsive element binding protein signature	NA
CL15648.Contig3_All	1345	0.35	0	-0.60269	0.638694	0.806734	*	-	-	-	-	-	-	0	0.31	0.780369	0.595371	0.79401	*	0.3	0	-0.882398	0.566763	0.759235	*	12.36	3.43	-1.58576	0.186454	0.406853	*	5.06	5.67	0.0362211	0.973256	0.998741	*	gi|960466122|ref|XP_014754135.1|/2.19344e-111/PREDICTED: AP2-like ethylene-responsive transcription factor At1g79700 [Brachypodium distachyon]	gi|960466121|ref|XM_014898649.1|/2e-60/PREDICTED: Brachypodium distachyon AP2-like ethylene-responsive transcription factor At1g79700 (LOC100833066), mRNA	sp|Q6X5Y6|WRI1_ARATH/6e-61/Ethylene-responsive transcription factor WRI1 OS=Arabidopsis thaliana GN=WRI1 PE=2 SV=1	sita:101765910/1e-59/AP2-like ethylene-responsive transcription factor At1g79700; K09285 AP2-like factor, ANT lineage	NA	PTHR32467/1.7E-88/--	NA
Unigene16513_All	1468	9.59	1.95	-1.6583	0.135256	0.326014	*	3.6	3.55	0.00601873	0.996516	0.999521	*	9.26	1.47	-2.35965	0.039045	0.138181	*	2.48	5.28	0.274151	0.807833	0.899249	*	9.5	6.13	-0.615422	0.417171	0.66947	*	5.49	4.03	-0.34954	0.71255	0.857742	*	gi|920680398|gb|KOM27263.1|/3.19622e-10/hypothetical protein LR48_Vigan406s007300 [Vigna angularis] &gt;gi|965612468|dbj|BAT98607.1| hypothetical protein VIGAN_09227400 [Vigna angularis var. angularis]	gi|950939989|ref|XM_014636735.1|/7e-08/PREDICTED: Vigna radiata var. radiata ethylene-responsive transcription factor 9-like (LOC106754679), mRNA	sp|Q9M8M5|ERF84_ARATH/3e-10/Ethylene-responsive transcription factor ERF084 OS=Arabidopsis thaliana GN=ERF084 PE=2 SV=1	zma:100283801/1e-08/EREB98, GRMZM2G052720, GRMZM2G052720_T01; ethylene-responsive transcription factor 3; K09286 EREBP-like factor	NA	PTHR31677/1.6E-18/--	NA
CL20229.Contig4_All	2099	17.35	1.83	-2.30443	0.0364786	0.122296	*	0	6.61	3.90095	0.0143352	0.0567668	*	15.39	4.67	-1.22338	0.29884	0.56924	*	4.46	9.09	-0.0779082	0.956768	0.976221	*	34.84	11.83	-1.40373	0.170801	0.381763	*	44.67	9.18	-2.15599	0.000845979	0.00672569	Down	gi|471434668|dbj|BAN05574.1|/0/TaAP2-D [Aegilops tauschii]	gi|241983258|dbj|AK331198.1|/0.0/Triticum aestivum cDNA, clone: SET6_M01, cultivar: Chinese Spring	sp|P47927|AP2_ARATH/3e-109/Floral homeotic protein APETALA 2 OS=Arabidopsis thaliana GN=AP2 PE=1 SV=1	bdi:100834763/0.0/AP2-like ethylene-responsive transcription factor TOE3; K09284 AP2-like factor, euAP2 lineage	DR2133/7e-08/---	PS51032/17.701/AP2/ERF domain profile.	biological_process:GO:0006355//regulation of transcription, DNA-templated;GO:0007275//multicellular organism development;cellular_component:GO:0005634//nucleus;molecular_function:GO:0003677//DNA binding;GO:0003700//transcription factor activity, sequence-specific DNA binding;
CL4420.Contig14_All	1219	192.97	4.88	-4.5694	2.5766e-20	5.45228e-18	Down	230.76	8.33	-4.6936	3.21468e-19	5.0759e-17	Down	517.43	50.03	-3.03844	8.633e-05	0.000938667	Down	1527.37	49.59	-5.50836	1.70151e-19	3.22233e-17	Down	999.66	27.01	-5.0454	2.94526e-12	2.36096e-10	Down	923.37	29.85	-4.3949	1.08097e-07	3.04888e-06	Down	gi|326502452|dbj|BAJ95289.1|/2.85261e-115/predicted protein [Hordeum vulgare subsp. vulgare]	gi|242383987|emb|FP097786.1|/3e-62/Phyllostachys edulis cDNA clone: bphylf031b23, full insert sequence	sp|Q6K7E6|ERF1_ORYSJ/2e-33/Ethylene-responsive transcription factor 1 OS=Oryza sativa subsp. japonica GN=EREBP1 PE=1 SV=1	sita:101773791/8e-45/ethylene-responsive transcription factor RAP2-3-like; K09286 EREBP-like factor	DR0479/5e-06/---	PR00367/3.6E-10/Ethylene responsive element binding protein signature	biological_process:GO:0006355//regulation of transcription, DNA-templated;cellular_component:GO:0005634//nucleus;molecular_function:GO:0003700//transcription factor activity, sequence-specific DNA binding;
Unigene5769_All	517	-	-	-	-	-	-	-	-	-	-	-	-	-	-	-	-	-	-	-	-	-	-	-	-	-	-	-	-	-	-	0	0.3	0.750453	0.58264	0.789718	*	gi|440577563|emb|CBX87025.1|/1.23306e-83/DBF2 protein [Aegilops biuncialis]	gi|440577562|emb|FR719743.1|/1e-157/Aegilops biuncialis mRNA for DBF2 protein	sp|Q8H1E4|RAP24_ARATH/4e-42/Ethylene-responsive transcription factor RAP2-4 OS=Arabidopsis thaliana GN=RAP2-4 PE=1 SV=1	bdi:100838838/1e-79/ethylene-responsive transcription factor RAP2-13-like; K09286 EREBP-like factor	Rv3876/1e-07/---	PS51032/23.024/AP2/ERF domain profile.	biological_process:GO:0006355//regulation of transcription, DNA-templated;cellular_component:GO:0005634//nucleus;molecular_function:GO:0003677//DNA binding;GO:0003700//transcription factor activity, sequence-specific DNA binding;
CL19459.Contig9_All	990	9.98	3.54	-0.876683	0.383855	0.643296	*	0.71	0	-1.49584	0.35627	0.599467	*	3.1	0.62	-1.65823	0.237324	0.492549	*	3.09	1.65	-1.35933	0.355529	0.603707	*	4.67	1.03	-1.86428	0.15051	0.354839	*	6.48	0.61	-2.6378	0.0292029	0.118708	*	gi|117653945|gb|ABK55388.1|/2.58159e-81/CBFIVd-A22 [Triticum aestivum]	gi|118026869|dbj|AB258401.1|/1e-123/Lolium perenne LpCBFVb mRNA for CRT-binding factor, complete cds	sp|Q3T5N4|DRE1B_ORYSJ/2e-53/Dehydration-responsive element-binding protein 1B OS=Oryza sativa subsp. japonica GN=DREB1B PE=2 SV=1	spen:107013784/3e-29/dehydration-responsive element-binding protein 1A-like; K09286 EREBP-like factor	DR2133/8e-08/---	PTHR31839/9.2E-53/--	biological_process:GO:0006351//transcription, DNA-templated;
Unigene51941_All	1610	117.47	34.93	-1.13633	0.000181854	0.00149907	Down	99.59	40.92	-1.32879	0.000218472	0.0017112	Down	102.36	118.35	0.329203	0.503695	0.747454	*	215.15	142.77	-1.26076	0.0129579	0.0551404	*	149.31	305.97	0.95368	0.0136202	0.0580584	*	151.47	233.97	0.694223	0.100787	0.293847	*	gi|357124945|ref|XP_003564157.1|/2.48068e-152/PREDICTED: ethylene-responsive transcription factor 1-like [Brachypodium distachyon] &gt;gi|944083815|gb|KQK19167.1| hypothetical protein BRADI_1g46690 [Brachypodium distachyon]	gi|960460465|ref|XM_003564109.3|/0.0/PREDICTED: Brachypodium distachyon ethylene-responsive transcription factor 1-like (LOC100840803), mRNA	sp|Q6K7E6|ERF1_ORYSJ/3e-103/Ethylene-responsive transcription factor 1 OS=Oryza sativa subsp. japonica GN=EREBP1 PE=1 SV=1	bdi:100840803/4e-153/ethylene-responsive transcription factor 1-like; K09286 EREBP-like factor	NA	PTHR31190/4.6E-97/--	biological_process:GO:0006355//regulation of transcription, DNA-templated;cellular_component:GO:0005634//nucleus;molecular_function:GO:0003677//DNA binding;GO:0003700//transcription factor activity, sequence-specific DNA binding;
CL5788.Contig6_All	2704	4.19	17.22	1.16837	0.479568	0.724558	*	7.07	69.78	1.96858	0.198539	0.412359	*	51.19	457.59	3.18359	0.00203018	0.0130567	Up	239.75	283.2	-0.297668	0.682284	0.812586	*	50.97	165.87	1.48055	0.171849	0.383521	*	38.74	111.95	1.44281	0.179682	0.428307	*	gi|357147737|ref|XP_003574464.1|/3.99347e-103/PREDICTED: ethylene-responsive transcription factor RAP2-13 [Brachypodium distachyon] &gt;gi|944062631|gb|KQJ98221.1| hypothetical protein BRADI_3g35560 [Brachypodium distachyon]	gi|242386145|emb|FP098751.1|/1e-117/Phyllostachys edulis cDNA clone: bphylf046d05, full insert sequence	sp|Q8H1E4|RAP24_ARATH/3e-47/Ethylene-responsive transcription factor RAP2-4 OS=Arabidopsis thaliana GN=RAP2-4 PE=1 SV=1	bdi:100836054/7e-104/ethylene-responsive transcription factor RAP2-13; K09286 EREBP-like factor	Rv3876/1e-06/---	PTHR31657:SF0/7.2E-89/--	biological_process:GO:0006351//transcription, DNA-templated;
CL3840.Contig8_All	1908	24.15	4.94	-1.59555	0.0204318	0.0769952	*	22.1	13.07	-0.679006	0.373032	0.612239	*	47.49	21.98	-1.03292	0.0208128	0.0850783	*	35.46	32.39	-0.866715	0.0778911	0.21964	*	46.56	32.59	-0.579359	0.206065	0.437294	*	44.42	30.06	-0.543949	0.210973	0.478745	*	gi|475601744|gb|EMT24923.1|/6.05369e-108/Ethylene-responsive transcription factor ERF118 [Aegilops tauschii]	gi|960482756|ref|XM_010239747.2|/6e-80/PREDICTED: Brachypodium distachyon ethylene-responsive transcription factor ERF118 (LOC100830240), transcript variant X1, mRNA	sp|Q9CA27|EF118_ARATH/7e-21/Ethylene-responsive transcription factor ERF118 OS=Arabidopsis thaliana GN=ERF118 PE=2 SV=1	fve:101291611/6e-16/pathogenesis-related genes transcriptional activator PTI6-like; K13434 pathogenesis-related genes transcriptional activator PTI6	NA	PS51032/17.003/AP2/ERF domain profile.	biological_process:GO:0006351//transcription, DNA-templated;
CL11490.Contig1_All	1375	23.83	6.13	-0.987467	0.41891	0.669635	*	22.24	15.24	-0.482775	0.493367	0.713432	*	97.32	2234.53	4.47061	5.63107e-06	9.11064e-05	Up	1267.43	245.7	-2.52665	0.0185561	0.0734209	*	68.1	194.61	1.36467	0.0946193	0.255531	*	15.95	190.71	3.4717	0.000215391	0.00212216	Up	gi|82780750|gb|ABB90544.1|/1.07306e-129/dehydration responsive element binding protein [Triticum aestivum]	gi|82780749|gb|DQ286559.1|/0.0/Triticum aestivum dehydration responsive element binding protein (DREB2) mRNA, complete cds	sp|Q8H1E4|RAP24_ARATH/2e-48/Ethylene-responsive transcription factor RAP2-4 OS=Arabidopsis thaliana GN=RAP2-4 PE=1 SV=1	bdi:100844506/9e-107/ethylene-responsive transcription factor ERF060-like; K09286 EREBP-like factor	NA	PTHR31657:SF0/3.8E-92/--	NA
Unigene60579_All	668	1.14	0	-2.02378	0.223753	0.457107	*	0.71	0	-1.49584	0.35627	0.599467	*	2.66	0.93	-1.10302	0.417552	0.684785	*	4.99	0.41	-3.4449	0.01462	0.0607315	*	2.36	1.74	-0.438906	0.728927	0.853559	*	5.79	1.01	-2.15396	0.0524338	0.184702	*	gi|475593811|gb|EMT22495.1|/4.81824e-65/Dehydration-responsive element-binding protein 2A [Aegilops tauschii]	gi|670417925|ref|XM_008651520.1|/8e-06/PREDICTED: Zea mays dehydration-responsive element-binding protein 2D-like (LOC103630470), mRNA	sp|Q65WX1|DRE2D_ORYSJ/2e-30/Dehydration-responsive element-binding protein 2D OS=Oryza sativa subsp. japonica GN=DREB2D PE=2 SV=1	thj:104826838/3e-17/dehydration-responsive element-binding protein 2A-like; K09286 EREBP-like factor	NA	PR00367/4.2E-8/Ethylene responsive element binding protein signature	biological_process:GO:0045893//positive regulation of transcription, DNA-templated;cellular_component:GO:0005634//nucleus;molecular_function:GO:0043565//sequence-specific DNA binding;GO:0003700//transcription factor activity, sequence-specific DNA binding;GO:0044212//transcription regulatory region DNA binding;
CL17943.Contig2_All	407	5.54	0.58	-1.69714	0.257593	0.502767	*	9.5	0.33	-3.7136	0.00449087	0.022002	Down	13.05	33.45	1.44842	0.209908	0.457954	*	35.11	15.37	-1.61559	0.11739	0.293646	*	12.56	11.47	-0.181292	0.851533	0.923644	*	10.83	5.85	-0.533946	0.649996	0.815488	*	gi|413935649|gb|AFW70200.1|/3.84963e-31/putative AP2/EREBP transcription factor superfamily protein [Zea mays]	gi|241986436|dbj|AK333697.1|/1e-68/Triticum aestivum cDNA, clone: WT008_G13, cultivar: Chinese Spring	sp|Q9SXS8|ERF3_TOBAC/3e-24/Ethylene-responsive transcription factor 3 OS=Nicotiana tabacum GN=ERF3 PE=2 SV=1	sita:101755279/4e-30/ethylene-responsive transcription factor 3-like; K09286 EREBP-like factor	DR2417m/1e-07/---	PF00847/5.4E-17/AP2 domain	biological_process:GO:0006355//regulation of transcription, DNA-templated;cellular_component:GO:0005634//nucleus;molecular_function:GO:0003677//DNA binding;GO:0003700//transcription factor activity, sequence-specific DNA binding;
Unigene41585_All	1563	4.27	0.63	-1.73002	0.185786	0.405415	*	0.34	0	-0.632387	0.626728	0.777901	*	1.4	0.93	-0.207109	0.894698	0.952591	*	2.84	1.54	-1.26146	0.328907	0.572866	*	31.19	107.04	1.64916	0.028034	0.102453	*	104.82	103.22	-0.0824349	0.936122	0.978409	*	gi|326507768|dbj|BAJ86627.1|/0/predicted protein [Hordeum vulgare subsp. vulgare]	gi|960482767|ref|XM_003578949.3|/0.0/PREDICTED: Brachypodium distachyon ethylene-responsive transcription factor WRI1-like (LOC100846864), mRNA	sp|Q6X5Y6|WRI1_ARATH/7e-91/Ethylene-responsive transcription factor WRI1 OS=Arabidopsis thaliana GN=WRI1 PE=2 SV=1	bdi:100846864/0.0/ethylene-responsive transcription factor WRI1-like; K09285 AP2-like factor, ANT lineage	NA	PTHR32467/2.9E-142/--	biological_process:GO:0006355//regulation of transcription, DNA-templated;GO:0007275//multicellular organism development;cellular_component:GO:0005634//nucleus;molecular_function:GO:0003677//DNA binding;GO:0003700//transcription factor activity, sequence-specific DNA binding;
CL20734.Contig3_All	1933	1.4	1.6	0.317705	0.840596	0.921233	*	5.16	12.06	1.05101	0.435896	0.675907	*	88.7	630.87	2.90016	0.00334288	0.0196702	Up	503.14	92.04	-2.48893	0.0435431	0.141869	*	138.6	214.62	0.531376	0.545949	0.768218	*	8.52	153.71	3.85849	0.000739317	0.00599912	Up	gi|326498421|dbj|BAJ98638.1|/0/predicted protein [Hordeum vulgare subsp. vulgare]	gi|960474192|ref|XM_003569906.3|/0.0/PREDICTED: Brachypodium distachyon ethylene-responsive transcription factor ERF054 (LOC100827069), mRNA	sp|Q9M0J3|ERF54_ARATH/3e-39/Ethylene-responsive transcription factor ERF054 OS=Arabidopsis thaliana GN=ERF054 PE=2 SV=1	bna:106378338/1e-39/ethylene-responsive transcription factor ERF054-like; K09286 EREBP-like factor	DR2133/2e-06/---	SM00380/1.8E-38/DNA-binding domain in plant proteins such as APETALA2 and EREBPs	biological_process:GO:0006355//regulation of transcription, DNA-templated;cellular_component:GO:0005634//nucleus;molecular_function:GO:0003677//DNA binding;GO:0003700//transcription factor activity, sequence-specific DNA binding;
Unigene29958_All	1736	5.71	5.6	0.51993	0.52178	0.751075	*	6.91	8.46	0.205539	0.794713	0.887256	*	22.51	19.43	-0.0241493	0.968678	0.99139	*	7.47	17.19	0.453862	0.512996	0.734459	*	9.52	18.07	0.825268	0.24005	0.477501	*	12.01	10.57	-0.0737782	0.916264	0.966356	*	gi|326491285|dbj|BAK05742.1|/2.47041e-145/predicted protein [Hordeum vulgare subsp. vulgare]	gi|960491369|ref|XM_003580332.3|/0.0/PREDICTED: Brachypodium distachyon B3 domain-containing protein Os02g0683500-like (LOC100839472), mRNA	sp|Q8RZX9|Y1934_ORYSJ/3e-131/AP2/ERF and B3 domain-containing protein Os01g0693400 OS=Oryza sativa subsp. japonica GN=Os01g0693400 PE=2 SV=1	dosa:Os01t0693400-01/6e-130/Os01g0693400, APETALA2/ETHYLENE-RESPONSIVE_ELEMENT_BINDING_PROTEIN_127, AP2/EREBP127; Pathogenesis-related transcriptional factor and ERF, DNA-binding domain containing protein.; K09287 RAV-like factor	DR2133/7e-11/---	PTHR31140:SF4/1.3E-153/--	biological_process:GO:0006355//regulation of transcription, DNA-templated;cellular_component:GO:0005634//nucleus;molecular_function:GO:0003677//DNA binding;
CL8519.Contig15_All	1870	129.3	135.49	0.636867	0.0251828	0.091034	*	78.51	150.81	0.83071	0.001619	0.00940612	*	148.18	151.55	0.0667718	0.842086	0.922664	*	93.6	207.42	0.358603	0.331024	0.575485	*	143.76	195.03	0.394717	0.148545	0.351572	*	156.74	172.96	0.178531	0.548132	0.789718	*	gi|326494530|dbj|BAJ94384.1|/1.79809e-80/predicted protein [Hordeum vulgare subsp. vulgare] &gt;gi|326516066|dbj|BAJ88056.1| predicted protein [Hordeum vulgare subsp. vulgare]	gi|960475155|ref|XM_003570147.3|/1e-162/PREDICTED: Brachypodium distachyon chromatin modification-related protein MEAF6 (LOC100823473), mRNA	sp|C7J2Z1|ABI4_ORYSJ/2e-18/Ethylene-responsive transcription factor ABI4 OS=Oryza sativa subsp. japonica GN=ABI4 PE=3 SV=1	bdi:100823473/9e-72/chromatin modification-related protein MEAF6; K11344 chromatin modification-related protein EAF6	Rv3876/4e-09/---	PR00367/4.2E-9/Ethylene responsive element binding protein signature	biological_process:GO:0016573//histone acetylation;cellular_component:GO:0000123//histone acetyltransferase complex;
Unigene25359_All	1159	1.78	0.89	-0.332324	0.826154	0.912498	*	10.2	4.76	-0.999195	0.33523	0.582003	*	12.9	6.5	-0.924632	0.294062	0.563906	*	23.98	9.65	-2.09376	0.00032737	0.00261158	Down	17.68	3.8	-1.93241	0.129868	0.318557	*	6.47	7.68	0.386668	0.661053	0.822963	*	gi|475576816|gb|EMT17653.1|/1.35733e-111/Ethylene-responsive transcription factor 1 [Aegilops tauschii]	gi|241987421|dbj|AK334678.1|/1e-119/Triticum aestivum cDNA, clone: WT010_K21, cultivar: Chinese Spring	sp|Q6K7E6|ERF1_ORYSJ/3e-39/Ethylene-responsive transcription factor 1 OS=Oryza sativa subsp. japonica GN=EREBP1 PE=1 SV=1	sita:101773791/1e-86/ethylene-responsive transcription factor RAP2-3-like; K09286 EREBP-like factor	NA	PF00847/3.5E-17/AP2 domain	biological_process:GO:0006351//transcription, DNA-templated;
CL13293.Contig4_All	1096	1.58	7.82	2.63535	0.00981875	0.0426745	Up	5.76	5.54	0.0312334	0.977697	0.996698	*	2.39	3.49	0.638785	0.607405	0.79401	*	5.79	13.12	0.556651	0.654596	0.793222	*	11.24	11.7	0.0260612	0.971655	0.999229	*	12.97	16.56	0.243664	0.796021	0.903803	*	gi|326532284|dbj|BAK05071.1|/8.39438e-116/predicted protein [Hordeum vulgare subsp. vulgare]	gi|242383295|emb|FP097491.1|/1e-119/Phyllostachys edulis cDNA clone: bphylf042c03, full insert sequence	sp|Q8LBQ7|ERF34_ARATH/5e-46/Ethylene-responsive transcription factor ERF034 OS=Arabidopsis thaliana GN=ERF034 PE=2 SV=2	spen:107012922/8e-41/ethylene-responsive transcription factor TINY; K09286 EREBP-like factor	DR2133/1e-06/---	PR00367/1.7E-10/Ethylene responsive element binding protein signature	biological_process:GO:0006351//transcription, DNA-templated;
Unigene42077_All	1064	-	-	-	-	-	-	-	-	-	-	-	-	-	-	-	-	-	-	4.96	0	-4.75407	0.00285003	0.0161047	Down	0	25.37	6.14119	1.30711e-05	0.000165999	Up	9.77	7.04	-0.447304	0.755022	0.882731	*	gi|573931987|ref|XP_006651102.1|/3.52534e-63/PREDICTED: ethylene-responsive transcription factor RAP2-12-like [Oryza brachyantha]	gi|514821588|ref|XM_004985415.1|/1e-39/PREDICTED: Setaria italica ethylene-responsive transcription factor RAP2-12-like (LOC101774734), mRNA	sp|Q9SSA8|RA212_ARATH/6e-29/Ethylene-responsive transcription factor RAP2-12 OS=Arabidopsis thaliana GN=RAP2-12 PE=1 SV=1	fve:101291067/5e-35/ethylene-responsive transcription factor RAP2-12-like; K09286 EREBP-like factor	NA	PTHR31190/4.9E-48/--	NA
Unigene29684_All	1709	10.47	44.03	2.58335	3.2092e-06	4.56105e-05	Up	11.29	35.94	1.63754	0.0121906	0.0498383	Up	19.07	101.8	2.22969	0.0151487	0.0664324	*	49.36	66.93	-0.296823	0.507342	0.729335	*	29.4	43.74	0.445268	0.643	0.792042	*	25.12	50.78	1.01832	0.0758882	0.241404	*	gi|90421300|gb|AAZ14085.2|/3.31639e-94/root abundant factor [Hordeum vulgare] &gt;gi|90421306|gb|AAZ14086.2| root abundant factor [Hordeum vulgare]	gi|90421305|gb|DQ102384.2|/6e-83/Hordeum vulgare root abundant factor (RAF) gene, promoter region and complete cds	sp|Q6K7E6|ERF1_ORYSJ/2e-33/Ethylene-responsive transcription factor 1 OS=Oryza sativa subsp. japonica GN=EREBP1 PE=1 SV=1	sita:101773791/3e-72/ethylene-responsive transcription factor RAP2-3-like; K09286 EREBP-like factor	NA	PR00367/4.0E-8/Ethylene responsive element binding protein signature	NA
CL1564.Contig1_All	406	0.82	0.33	-0.268084	0.869336	0.937085	*	-	-	-	-	-	-	-	-	-	-	-	-	-	-	-	-	-	-	0	2.33	2.92637	0.0852218	0.237009	*	2.72	1.05	-0.987953	0.521126	0.774798	*	gi|326519138|dbj|BAJ96568.1|/1.31088e-63/predicted protein [Hordeum vulgare subsp. vulgare]	gi|194239082|emb|AM932688.1|/1e-115/Triticum aestivum 3B chromosome, clone BAC TA3B63E4, 8 unordered pieces	sp|Q6J9N8|AIL7_ARATH/4e-25/AP2-like ethylene-responsive transcription factor AIL7 OS=Arabidopsis thaliana GN=AIL7 PE=2 SV=2	bdi:100838963/5e-53/AP2-like ethylene-responsive transcription factor AIL5; K09285 AP2-like factor, ANT lineage	NA	PS51032/13.182/AP2/ERF domain profile.	NA
CL2930.Contig7_All	1764	11.15	2.71	-1.21116	0.233289	0.469927	*	17.43	2.7	-2.48055	0.0106495	0.0447271	Down	5.45	2.56	-0.828008	0.445777	0.707871	*	4.63	2.06	-1.68288	0.195919	0.413705	*	11.07	0.35	-4.14695	0.000939199	0.0063968	Down	7.11	1.79	-1.82766	0.105113	0.303144	*	gi|409894812|gb|AFV46162.1|/0/spelt factor protein [Triticum monococcum subsp. sinskajae] &gt;gi|409894816|gb|AFV46164.1| spelt factor protein [Triticum monococcum]	gi|52854305|gb|AY645945.1|/0.0/Triticum aestivum floral homeotic protein (Q) mRNA, complete cds	sp|Q9SK03|RAP27_ARATH/4e-87/Ethylene-responsive transcription factor RAP2-7 OS=Arabidopsis thaliana GN=RAP2-7 PE=2 SV=2	bdi:100839861/0.0/floral homeotic protein APETALA 2-like; K09284 AP2-like factor, euAP2 lineage	slr0744/2e-07/---	PTHR32467:SF3/3.1E-203/--	biological_process:GO:0006355//regulation of transcription, DNA-templated;GO:0007275//multicellular organism development;cellular_component:GO:0005634//nucleus;molecular_function:GO:0003677//DNA binding;GO:0003700//transcription factor activity, sequence-specific DNA binding;
CL3840.Contig6_All	2188	5.21	0.99	-1.61363	0.218279	0.451712	*	8.74	0	-4.20123	0.00746466	0.033472	Down	1.48	1.86	0.218109	0.89588	0.95318	*	0	5.8	2.85222	0.111719	0.283568	*	6.76	7.18	0.0471416	0.964276	0.994534	*	12.63	1.79	-2.54716	0.0205087	0.0905948	*	gi|475601744|gb|EMT24923.1|/1.4375e-108/Ethylene-responsive transcription factor ERF118 [Aegilops tauschii]	gi|960482757|ref|XM_010239748.2|/1e-68/PREDICTED: Brachypodium distachyon ethylene-responsive transcription factor ERF118 (LOC100830240), transcript variant X2, mRNA	sp|Q9CA27|EF118_ARATH/3e-21/Ethylene-responsive transcription factor ERF118 OS=Arabidopsis thaliana GN=ERF118 PE=2 SV=1	fve:101291611/2e-16/pathogenesis-related genes transcriptional activator PTI6-like; K13434 pathogenesis-related genes transcriptional activator PTI6	NA	PS51032/17.003/AP2/ERF domain profile.	biological_process:GO:0006351//transcription, DNA-templated;
CL4420.Contig25_All	1922	113.52	48.53	-0.524687	0.269741	0.519812	*	165.66	191.61	0.124835	0.746799	0.857319	*	457.58	611.15	0.560454	0.466982	0.721238	*	1008.26	729.74	-1.17428	0.0244842	0.0913892	*	479.22	307.62	-0.697601	0.379714	0.628486	*	296.38	217.69	-0.245615	0.728484	0.86781	*	gi|326502452|dbj|BAJ95289.1|/1.31066e-118/predicted protein [Hordeum vulgare subsp. vulgare]	gi|241985659|dbj|AK332920.1|/1e-112/Triticum aestivum cDNA, clone: WT005_D07, cultivar: Chinese Spring	sp|Q6K7E6|ERF1_ORYSJ/9e-34/Ethylene-responsive transcription factor 1 OS=Oryza sativa subsp. japonica GN=EREBP1 PE=1 SV=1	sita:101773791/1e-42/ethylene-responsive transcription factor RAP2-3-like; K09286 EREBP-like factor	RSc1191/3e-07/---	SM00380/4.8E-35/DNA-binding domain in plant proteins such as APETALA2 and EREBPs	biological_process:GO:0006355//regulation of transcription, DNA-templated;cellular_component:GO:0005634//nucleus;molecular_function:GO:0003700//transcription factor activity, sequence-specific DNA binding;
Unigene7091_All	1497	53.25	9.74	-1.51696	0.131189	0.318837	*	48.79	20.71	-1.32303	0.00267387	0.0143287	Down	86.26	94.78	0.326056	0.55539	0.793752	*	25.98	32.18	-0.47072	0.408745	0.648187	*	18.68	63.8	1.42257	0.238086	0.474485	*	36.74	17.41	-0.704467	0.53822	0.78936	*	gi|326507492|dbj|BAK03139.1|/2.83123e-150/predicted protein [Hordeum vulgare subsp. vulgare]	gi|32128861|gb|BT009310.1|/1e-132/Triticum aestivum clone wlm1.pk0022.d1:fis, full insert mRNA sequence	sp|Q6L4H4|Y5498_ORYSJ/3e-141/AP2/ERF and B3 domain-containing protein Os05g0549800 OS=Oryza sativa subsp. japonica GN=Os05g0549800 PE=2 SV=1	sita:101782792/3e-149/AP2/ERF and B3 domain-containing protein Os05g0549800; K09287 RAV-like factor	DR2133/5e-06/---	SM00380/1.4E-26/DNA-binding domain in plant proteins such as APETALA2 and EREBPs	biological_process:GO:0006355//regulation of transcription, DNA-templated;cellular_component:GO:0005634//nucleus;molecular_function:GO:0003677//DNA binding;GO:0003700//transcription factor activity, sequence-specific DNA binding;
CL468.Contig6_All	1269	8.05	3.7	-0.46698	0.570559	0.793307	*	6.4	11.88	0.738825	0.304573	0.548017	*	4.38	54.04	3.55314	3.1386e-08	1.03046e-06	Up	9.04	28.93	0.844318	0.282731	0.520778	*	12.25	30.26	1.1871	0.16792	0.377962	*	6.48	58.61	3.11106	0.0010788	0.00824159	Up	gi|326505080|dbj|BAK02927.1|/2.90759e-118/predicted protein [Hordeum vulgare subsp. vulgare] &gt;gi|326533596|dbj|BAK05329.1| predicted protein [Hordeum vulgare subsp. vulgare]	gi|461682337|gb|JX424312.1|/1e-128/Triticum durum AP2/ERF domain-containing transcription factor mRNA, complete cds	sp|Q9C7W2|ERF61_ARATH/6e-49/Ethylene-responsive transcription factor ERF061 OS=Arabidopsis thaliana GN=ERF061 PE=2 SV=1	egr:104449381/1e-31/ethylene-responsive transcription factor RAP2-4-like; K09286 EREBP-like factor	DR2133/5e-09/---	PTHR31657:SF2/9.3E-99/--	biological_process:GO:0006355//regulation of transcription, DNA-templated;cellular_component:GO:0005634//nucleus;molecular_function:GO:0003677//DNA binding;GO:0003700//transcription factor activity, sequence-specific DNA binding;
CL9765.Contig6_All	1223	0.38	0	-0.563128	0.653474	0.806734	*	0	0.36	0.596581	0.640854	0.777901	*	1.06	0.93	0.101704	0.948767	0.985003	*	2.26	7.1	1.0101	0.443686	0.678122	*	41.22	86.65	0.998288	0.10967	0.283642	*	52.08	99.98	0.80589	0.367171	0.647474	*	gi|169635838|dbj|BAG12386.1|/2.1922e-115/putative ethylene-responsive transcription factor [Hordeum vulgare subsp. vulgare] &gt;gi|326499169|dbj|BAK06075.1| predicted protein [Hordeum vulgare subsp. vulgare]	gi|960452191|ref|XM_003563614.3|/0.0/PREDICTED: Brachypodium distachyon ethylene-responsive transcription factor WIN1-like (LOC100840291), mRNA	sp|Q9XI33|WIN1_ARATH/9e-69/Ethylene-responsive transcription factor WIN1 OS=Arabidopsis thaliana GN=WIN1 PE=2 SV=1	thj:104815435/1e-20/ethylene-responsive transcription factor 3-like; K09286 EREBP-like factor	NA	PF00847/1.2E-16/AP2 domain	biological_process:GO:0006355//regulation of transcription, DNA-templated;cellular_component:GO:0005634//nucleus;GO:0005739//mitochondrion;molecular_function:GO:0003677//DNA binding;GO:0003700//transcription factor activity, sequence-specific DNA binding;
CL3347.Contig3_All	254	0.38	0	-0.563128	0.653474	0.806734	*	-	-	-	-	-	-	0.32	0	-0.751377	0.605681	0.79401	*	0.3	0	-0.882398	0.566763	0.759235	*	-	-	-	-	-	-	-	-	-	-	-	-	gi|475613818|gb|EMT28879.1|/4.35823e-14/Putative LRR receptor-like serine/threonine-protein kinase [Aegilops tauschii]	NA	sp|Q9ZWM9|RAV1_ARATH/3e-08/AP2/ERF and B3 domain-containing transcription factor RAV1 OS=Arabidopsis thaliana GN=RAV1 PE=1 SV=1	zma:100281797/9e-09/ethylene-responsive transcription factor 3; K09286 EREBP-like factor	NA	PF00847/2.1E-6/AP2 domain	NA
CL20734.Contig4_All	2005	7.88	0	-4.23905	0.00519421	0.0252825	Down	10.71	28.04	0.997323	0.344043	0.588991	*	122.35	979.01	3.07909	0.00131246	0.00911217	Up	684.31	183.56	-2.02943	0.0997976	0.261582	*	112.25	303.97	1.24882	0.201983	0.431079	*	9.51	206.07	3.91686	0.00175393	0.0124017	Up	gi|326498421|dbj|BAJ98638.1|/0/predicted protein [Hordeum vulgare subsp. vulgare]	gi|960474192|ref|XM_003569906.3|/0.0/PREDICTED: Brachypodium distachyon ethylene-responsive transcription factor ERF054 (LOC100827069), mRNA	sp|Q9M0J3|ERF54_ARATH/2e-38/Ethylene-responsive transcription factor ERF054 OS=Arabidopsis thaliana GN=ERF054 PE=2 SV=1	bna:106378338/9e-39/ethylene-responsive transcription factor ERF054-like; K09286 EREBP-like factor	DR2133/4e-06/---	PTHR31657/2.9E-134/--	biological_process:GO:0006355//regulation of transcription, DNA-templated;cellular_component:GO:0005634//nucleus;molecular_function:GO:0003677//DNA binding;GO:0003700//transcription factor activity, sequence-specific DNA binding;
CL17943.Contig4_All	1293	32.57	0.29	-5.20469	1.80743e-06	2.76259e-05	Down	18.57	0	-5.59095	8.97979e-05	0.0007974	Down	80.49	0.93	-5.66623	4.96851e-10	2.71723e-08	Down	322.56	1.18	-8.3706	6.96026e-27	2.97945e-24	Down	173.31	0.33	-7.82658	2.65644e-14	3.33329e-12	Down	53.31	1.21	-4.77732	7.48104e-08	2.2171e-06	Down	gi|326495570|dbj|BAJ85881.1|/2.14927e-92/predicted protein [Hordeum vulgare subsp. vulgare] &gt;gi|326496202|dbj|BAJ90722.1| predicted protein [Hordeum vulgare subsp. vulgare] &gt;gi|326505426|dbj|BAJ95384.1| predicted protein [Hordeum vulgare subsp. vulgare]	gi|937912581|dbj|AP014960.1|/2e-97/Oryza sativa Japonica Group DNA, chromosome 4, cultivar: Nipponbare, complete sequence	sp|O80340|ERF78_ARATH/3e-33/Ethylene-responsive transcription factor 4 OS=Arabidopsis thaliana GN=ERF4 PE=1 SV=1	zma:100283213/1e-34/GRMZM2G079653; ethylene-responsive transcription factor 3; K09286 EREBP-like factor	Cgl1939/7e-08/---	PR00367/1.9E-10/Ethylene responsive element binding protein signature	biological_process:GO:0006355//regulation of transcription, DNA-templated;cellular_component:GO:0005634//nucleus;molecular_function:GO:0003677//DNA binding;GO:0003700//transcription factor activity, sequence-specific DNA binding;
CL16248.Contig2_All	1058	2.1	0.29	-1.17932	0.477897	0.722893	*	1.92	0	-2.76192	0.0964327	0.248308	*	5.51	219.24	4.96501	8.59977e-06	0.000131495	Up	194.36	42.88	-2.20575	0.0949128	0.251931	*	31.85	89.34	1.2558	0.258661	0.502743	*	7.41	57.98	2.59381	0.0503849	0.179102	*	gi|514718987|ref|XP_004954129.1|/4.55201e-71/PREDICTED: ethylene-responsive transcription factor ERF018-like [Setaria italica] &gt;gi|944267545|gb|KQL31785.1| hypothetical protein SETIT_019636mg [Setaria italica]	gi|955708357|ref|XM_004954072.2|/2e-69/PREDICTED: Setaria italica ethylene-responsive transcription factor ERF018-like (LOC101782195), mRNA	sp|Q84QC2|ERF17_ARATH/7e-27/Ethylene-responsive transcription factor ERF017 OS=Arabidopsis thaliana GN=ERF017 PE=2 SV=1	pda:103719666/2e-20/ethylene-responsive transcription factor ERF023-like; K09286 EREBP-like factor	DR2133/5e-06/---	PF00847/2.2E-14/AP2 domain	biological_process:GO:0006351//transcription, DNA-templated;
CL20541.Contig1_All	963	7.49	1.17	-1.65693	0.180524	0.397475	*	5.53	0.69	-1.85948	0.236639	0.466626	*	1.42	5.89	2.01164	0.0700537	0.21376	*	14.7	5.86	-1.63803	0.118526	0.295717	*	10.45	15.15	0.461913	0.439404	0.689882	*	12.25	4.24	-1.32336	0.111627	0.315584	*	gi|115459774|ref|NP_001053487.1|/6.69525e-87/Os04g0550200 [Oryza sativa Japonica Group] &gt;gi|32455220|gb|AAP83324.1| transcription factor [Oryza sativa Japonica Group] &gt;gi|38605848|emb|CAD41604.3| OSJNBb0034G17.6 [Oryza sativa Japonica Group] &gt;gi|113565058|dbj|BAF15401.1| Os04g0550200 [Oryza sativa Japonica Group] &gt;gi|125549256|gb|EAY95078.1| hypothetical protein OsI_16894 [Oryza sativ…	gi|241989304|dbj|AK336282.1|/0.0/Triticum aestivum cDNA, clone: SET3_K21, cultivar: Chinese Spring	sp|Q9ZQP3|ERF38_ARATH/1e-39/Ethylene-responsive transcription factor ERF038 OS=Arabidopsis thaliana GN=ERF038 PE=2 SV=1	csv:101219745/8e-41/ethylene-responsive transcription factor TINY-like; K09286 EREBP-like factor	YPO2725/7e-09/---	PR00367/8.0E-10/Ethylene responsive element binding protein signature	biological_process:GO:0006355//regulation of transcription, DNA-templated;cellular_component:GO:0005634//nucleus;GO:0009536//plastid;molecular_function:GO:0003677//DNA binding;GO:0003700//transcription factor activity, sequence-specific DNA binding;
Unigene28903_All	1449	0	0.31	0.711494	0.594812	0.797939	*	-	-	-	-	-	-	-	-	-	-	-	-	-	-	-	-	-	-	0	0.71	1.16968	0.461043	0.692857	*	-	-	-	-	-	-	gi|90421300|gb|AAZ14085.2|/1.3323e-101/root abundant factor [Hordeum vulgare] &gt;gi|90421306|gb|AAZ14086.2| root abundant factor [Hordeum vulgare]	gi|90421305|gb|DQ102384.2|/1e-134/Hordeum vulgare root abundant factor (RAF) gene, promoter region and complete cds	sp|Q6K7E6|ERF1_ORYSJ/7e-33/Ethylene-responsive transcription factor 1 OS=Oryza sativa subsp. japonica GN=EREBP1 PE=1 SV=1	sita:101773791/3e-80/ethylene-responsive transcription factor RAP2-3-like; K09286 EREBP-like factor	NA	SM00380/7.7E-35/DNA-binding domain in plant proteins such as APETALA2 and EREBPs	NA
CL714.Contig4_All	1165	70.66	10.25	-2.07059	0.000212118	0.00171183	Down	36.18	14.36	-1.23728	0.0845764	0.226417	*	66.1	99.18	0.771994	0.133261	0.338048	*	181.27	85.88	-1.65453	0.028604	0.102983	*	104.96	51.1	-1.02268	0.231023	0.465271	*	29.29	58.27	1.14054	0.198605	0.459437	*	gi|669030111|emb|CDM84526.1|/7.72006e-115/unnamed protein product [Triticum aestivum]	gi|669026884|emb|HG670306.1|/0.0/Triticum aestivum chromosome 3B, genomic scaffold, cultivar Chinese Spring	sp|O80340|ERF78_ARATH/1e-37/Ethylene-responsive transcription factor 4 OS=Arabidopsis thaliana GN=ERF4 PE=1 SV=1	egr:104450115/2e-39/ethylene-responsive transcription factor 4-like; K09286 EREBP-like factor	NA	PTHR31677:SF0/1.1E-74/--	NA
CL19459.Contig4_All	936	20.05	6.95	-0.878796	0.322573	0.574522	*	2.11	0.68	-1.19484	0.40334	0.641893	*	4.58	2.25	-0.662495	0.594073	0.79401	*	2.43	6.81	0.642559	0.483665	0.714058	*	11.7	3.87	-1.50983	0.190116	0.413041	*	8.52	3.23	-1.16728	0.185407	0.437957	*	gi|118026870|dbj|BAF36846.1|/8.59803e-92/CRT-binding factor [Lolium perenne]	gi|118026869|dbj|AB258401.1|/1e-135/Lolium perenne LpCBFVb mRNA for CRT-binding factor, complete cds	sp|Q3T5N4|DRE1B_ORYSJ/5e-55/Dehydration-responsive element-binding protein 1B OS=Oryza sativa subsp. japonica GN=DREB1B PE=2 SV=1	bna:106388078/1e-31/CBF5, DREB2-23; dehydration-responsive element-binding protein 1B-like; K09286 EREBP-like factor	DR2133/5e-10/---	PTHR31839/8.2E-53/--	biological_process:GO:0006351//transcription, DNA-templated;
CL714.Contig2_All	1083	204.74	68.77	-0.909551	0.00961253	0.0419719	*	104.62	77.9	-0.427847	0.420931	0.660584	*	194.82	608.84	1.81146	0.000380431	0.00325682	Up	529.8	666.47	-0.298447	0.702219	0.826426	*	296.08	290.12	-0.0875743	0.901289	0.952029	*	91.56	296.33	1.79468	0.0182746	0.082692	*	gi|669030111|emb|CDM84526.1|/3.4508e-114/unnamed protein product [Triticum aestivum]	gi|669026884|emb|HG670306.1|/0.0/Triticum aestivum chromosome 3B, genomic scaffold, cultivar Chinese Spring	sp|O80340|ERF78_ARATH/6e-37/Ethylene-responsive transcription factor 4 OS=Arabidopsis thaliana GN=ERF4 PE=1 SV=1	brp:103859615/4e-39/ethylene-responsive transcription factor 4-like; K09286 EREBP-like factor	NA	PTHR31677/2.0E-75/--	NA
Unigene42072_All	1083	0.35	0.6	0.655933	0.692991	0.824609	*	-	-	-	-	-	-	2.54	11.47	2.09727	0.132229	0.336049	*	8.44	2.16	-2.0643	0.101704	0.265419	*	3.37	10.73	1.28352	0.345579	0.598737	*	0	7.32	3.9791	0.0124909	0.0613195	*	gi|222629401|gb|EEE61533.1|/9.20607e-83/hypothetical protein OsJ_15841 [Oryza sativa Japonica Group] &gt;gi|937915660|dbj|BAS90579.1| Os04g0572200 [Oryza sativa Japonica Group]	gi|960491713|ref|XM_003580309.3|/5e-79/PREDICTED: Brachypodium distachyon ethylene-responsive transcription factor ERF025 (LOC100832405), mRNA	sp|Q9FJ90|ERF25_ARATH/3e-42/Ethylene-responsive transcription factor ERF025 OS=Arabidopsis thaliana GN=ERF025 PE=2 SV=1	cmo:103484041/3e-31/dehydration-responsive element-binding protein 1A; K09286 EREBP-like factor	NA	PF00847/1.3E-13/AP2 domain	biological_process:GO:0006355//regulation of transcription, DNA-templated;cellular_component:GO:0005634//nucleus;GO:0009536//plastid;molecular_function:GO:0003677//DNA binding;GO:0003700//transcription factor activity, sequence-specific DNA binding;
Unigene61864_All	754	29.14	21.97	0.23742	0.722917	0.844604	*	37.03	41.1	0.0644097	0.863465	0.926252	*	96.32	80.32	-0.0893607	0.905306	0.958931	*	212.17	126.68	-1.44533	0.00660138	0.0320187	Down	111.05	67.34	-0.766128	0.32785	0.577124	*	108.19	42.88	-0.986818	0.276844	0.560829	*	gi|326502452|dbj|BAJ95289.1|/1.08159e-69/predicted protein [Hordeum vulgare subsp. vulgare]	gi|242383987|emb|FP097786.1|/2e-68/Phyllostachys edulis cDNA clone: bphylf031b23, full insert sequence	sp|Q6K7E6|ERF1_ORYSJ/3e-32/Ethylene-responsive transcription factor 1 OS=Oryza sativa subsp. japonica GN=EREBP1 PE=1 SV=1	mus:103974501/7e-37/ethylene-responsive transcription factor 1-like; K09286 EREBP-like factor	DR2133/1e-07/---	PS51032/23.565/AP2/ERF domain profile.	biological_process:GO:0006355//regulation of transcription, DNA-templated;cellular_component:GO:0005634//nucleus;molecular_function:GO:0003700//transcription factor activity, sequence-specific DNA binding;
CL101.Contig1_All	2002	732.81	256.32	-0.886682	0.00287903	0.0154717	*	373.19	218.06	-0.879245	0.010106	0.0429052	*	247.96	313.84	0.335941	0.432295	0.700439	*	156.96	411.98	0.658958	0.0891137	0.241207	*	300.23	382.63	0.297329	0.334776	0.585734	*	297.32	400.09	0.523157	0.273562	0.556591	*	gi|357132820|ref|XP_003568026.1|/4.86955e-140/PREDICTED: dehydration-responsive element-binding protein 2D-like [Brachypodium distachyon] &gt;gi|944067051|gb|KQK02535.1| hypothetical protein BRADI_2g02100 [Brachypodium distachyon]	gi|32128812|gb|BT009261.1|/3e-94/Triticum aestivum clone wlk4.pk0018.f9:fis, full insert mRNA sequence	sp|Q9SUQ2|CRF2_ARATH/1e-21/Ethylene-responsive transcription factor CRF2 OS=Arabidopsis thaliana GN=CRF2 PE=1 SV=1	mus:103986208/4e-18/pathogenesis-related genes transcriptional activator PTI6-like; K13434 pathogenesis-related genes transcriptional activator PTI6	XF1267/2e-06/---	PTHR31190/1.1E-36/--	biological_process:GO:0006355//regulation of transcription, DNA-templated;cellular_component:GO:0005634//nucleus;molecular_function:GO:0003677//DNA binding;GO:0003700//transcription factor activity, sequence-specific DNA binding;
CL6803.Contig1_All	830	2.72	0.9	-0.636464	0.665195	0.806734	*	3.52	3.04	-0.084138	0.952458	0.985085	*	1.08	1.86	0.887609	0.556735	0.79401	*	7.81	15.37	0.456223	0.746172	0.856664	*	13.64	14.73	0.0909799	0.894557	0.9483	*	6.13	7.6	0.269786	0.71812	0.861951	*	gi|60547461|gb|AAX23704.1|/3.85572e-90/HvCBF7 [Hordeum vulgare subsp. vulgare] &gt;gi|60547463|gb|AAX23705.1| HvCBF7 [Hordeum vulgare subsp. vulgare] &gt;gi|60547465|gb|AAX23706.1| HvCBF7 [Hordeum vulgare subsp. vulgare] &gt;gi|60593376|gb|AAX28954.1| HvCBF7 [Hordeum vulgare subsp. vulgare]	gi|60593375|gb|AY785863.1|/1e-170/Hordeum vulgare subsp. vulgare cultivar Morex HvCBF7 (CBF7) mRNA, complete cds	sp|Q8LBQ7|ERF34_ARATH/2e-41/Ethylene-responsive transcription factor ERF034 OS=Arabidopsis thaliana GN=ERF034 PE=2 SV=2	egr:104436580/6e-42/ethylene-responsive transcription factor TINY-like; K09286 EREBP-like factor	YPO2725/2e-08/---	PTHR31985/4.3E-78/--	biological_process:GO:0006355//regulation of transcription, DNA-templated;cellular_component:GO:0005634//nucleus;GO:0009536//plastid;molecular_function:GO:0003677//DNA binding;GO:0003700//transcription factor activity, sequence-specific DNA binding;
CL17943.Contig9_All	1209	33.78	0.88	-4.1456	5.49414e-06	7.27749e-05	Down	20.14	0	-6.07615	7.06994e-06	8.75886e-05	Down	93.31	0.31	-6.91883	1.34806e-10	8.46539e-09	Down	359.69	0.36	-9.42504	6.49446e-22	1.70793e-19	Down	196.67	0.69	-7.50173	3.12281e-17	6.88863e-15	Down	61.29	0	-7.30908	7.4122e-09	2.90915e-07	Down	gi|326495570|dbj|BAJ85881.1|/1.96003e-92/predicted protein [Hordeum vulgare subsp. vulgare] &gt;gi|326496202|dbj|BAJ90722.1| predicted protein [Hordeum vulgare subsp. vulgare] &gt;gi|326505426|dbj|BAJ95384.1| predicted protein [Hordeum vulgare subsp. vulgare]	gi|937912581|dbj|AP014960.1|/1e-98/Oryza sativa Japonica Group DNA, chromosome 4, cultivar: Nipponbare, complete sequence	sp|O80340|ERF78_ARATH/5e-33/Ethylene-responsive transcription factor 4 OS=Arabidopsis thaliana GN=ERF4 PE=1 SV=1	mus:103980743/4e-34/ethylene-responsive transcription factor 3; K09286 EREBP-like factor	DR2133/1e-08/---	PR00367/1.8E-10/Ethylene responsive element binding protein signature	biological_process:GO:0006355//regulation of transcription, DNA-templated;cellular_component:GO:0005634//nucleus;molecular_function:GO:0003677//DNA binding;GO:0003700//transcription factor activity, sequence-specific DNA binding;
CL14037.Contig4_All	1815	14.56	27.91	1.40264	0.0182551	0.0704608	*	5.81	34.29	2.36944	0.000520371	0.00360066	Up	11.55	26.92	1.13202	0.16294	0.388854	*	6.09	56.83	2.24874	0.000896277	0.00611639	Up	9.07	21.31	1.12849	0.0744973	0.21505	*	6.18	20.74	1.56708	0.0629496	0.210247	*	gi|357138129|ref|XP_003570650.1|/2.43188e-167/PREDICTED: AP2-like ethylene-responsive transcription factor PLT2 [Brachypodium distachyon] &gt;gi|960478935|ref|XP_014756565.1| PREDICTED: AP2-like ethylene-responsive transcription factor PLT2 [Brachypodium distachyon] &gt;gi|944066340|gb|KQK01931.1| hypothetical protein BRADI_3g59300 [Brachypodium distachyon]	gi|241987303|dbj|AK334560.1|/0.0/Triticum aestivum cDNA, clone: WT010_E20, cultivar: Chinese Spring	sp|Q8L3U3|BBM1_BRANA/1e-66/AP2-like ethylene-responsive transcription factor BBM1 OS=Brassica napus GN=BBM1 PE=2 SV=1	gra:105794427/2e-68/AP2-like ethylene-responsive transcription factor PLT2; K09285 AP2-like factor, ANT lineage	NA	SM00380/4.0E-25/DNA-binding domain in plant proteins such as APETALA2 and EREBPs	biological_process:GO:0006355//regulation of transcription, DNA-templated;GO:0007275//multicellular organism development;cellular_component:GO:0005634//nucleus;molecular_function:GO:0003677//DNA binding;GO:0003700//transcription factor activity, sequence-specific DNA binding;
CL13207.Contig3_All	1045	2.31	6.43	1.93626	0.0401375	0.131517	*	2.06	23.72	3.07709	0.00585002	0.0274123	Up	3.43	17.23	2.02845	0.064435	0.201383	*	5.76	52.36	2.28574	0.0018132	0.0110646	Up	3.33	8.01	1.00697	0.370732	0.619073	*	1.37	22.4	3.69527	0.000253026	0.00242752	Up	gi|669029786|emb|CDM84109.1|/5.6399e-58/unnamed protein product [Triticum aestivum]	gi|960468316|ref|XM_010234020.2|/1e-85/PREDICTED: Brachypodium distachyon pathogenesis-related genes transcriptional activator PTI5-like (LOC100825592), mRNA	sp|O04681|PTI5_SOLLC/7e-32/Pathogenesis-related genes transcriptional activator PTI5 OS=Solanum lycopersicum GN=PTI5 PE=2 SV=1	gra:105792033/2e-31/ethylene-responsive transcription factor 2-like; K09286 EREBP-like factor	NA	SM00380/2.2E-34/DNA-binding domain in plant proteins such as APETALA2 and EREBPs	NA
CL97.Contig10_All	1598	18.99	24.24	0.965703	0.105142	0.272106	*	44.43	115.41	1.28925	0.00395531	0.0198232	Up	100.46	339.06	1.87188	0.00711554	0.0364153	Up	377.79	238.15	-1.34946	0.0307184	0.108702	*	174.43	170.24	-0.114187	0.865177	0.931352	*	58.56	155.14	1.53657	0.109943	0.312653	*	gi|148009084|gb|ABQ52686.1|/2.31461e-126/ethylene-responsive factor [Thinopyrum intermedium]	gi|148009083|gb|EF570121.1|/1e-172/Thinopyrum intermedium ethylene-responsive factor (ERF1) mRNA, complete cds	sp|O80337|EF100_ARATH/2e-47/Ethylene-responsive transcription factor 1A OS=Arabidopsis thaliana GN=ERF1A PE=1 SV=2	bdi:100832404/8e-109/ethylene-responsive transcription factor 2; K09286 EREBP-like factor	DR2133/1e-08/---	PTHR31190/3.4E-63/--	biological_process:GO:0006355//regulation of transcription, DNA-templated;cellular_component:GO:0005634//nucleus;molecular_function:GO:0003677//DNA binding;GO:0003700//transcription factor activity, sequence-specific DNA binding;
CL7135.Contig4_All	1103	2.16	0.29	-1.38584	0.391076	0.646894	*	24.25	0.69	-4.14029	0.000714508	0.00471799	Down	42.49	470.17	3.41406	0.00167852	0.0111695	Up	1272.33	110.66	-3.59676	0.00100089	0.00671666	Down	68.35	80.09	0.163545	0.885283	0.942636	*	5.41	129.17	3.82028	0.00470855	0.0279988	Up	gi|357148089|ref|XP_003574623.1|/2.91674e-108/PREDICTED: ethylene-responsive transcription factor ERF109-like [Brachypodium distachyon] &gt;gi|944063039|gb|KQJ98629.1| hypothetical protein BRADI_3g38140 [Brachypodium distachyon]	gi|242387751|emb|FP094609.1|/1e-100/Phyllostachys edulis cDNA clone: bphylf047i05, full insert sequence	sp|Q9SZ06|EF109_ARATH/2e-40/Ethylene-responsive transcription factor ERF109 OS=Arabidopsis thaliana GN=ERF109 PE=1 SV=1	ath:AT3G14230/4e-25/RAP2.2; ethylene-responsive transcription factor RAP2-2; K09286 EREBP-like factor	NA	PF00847/2.9E-18/AP2 domain	biological_process:GO:0006355//regulation of transcription, DNA-templated;cellular_component:GO:0005634//nucleus;molecular_function:GO:0003677//DNA binding;GO:0003700//transcription factor activity, sequence-specific DNA binding;
Unigene15602_All	1432	56.44	8.54	-1.80193	0.0747477	0.211536	*	49.55	16.71	-1.65629	0.000504836	0.00350861	Down	95.21	76.58	-0.0986376	0.868625	0.937214	*	49.84	19.48	-2.13773	3.65082e-05	0.000399033	Down	39.21	66.17	0.616009	0.473165	0.704099	*	36.04	13.76	-1.04892	0.266494	0.547747	*	gi|357136018|ref|XP_003569603.1|/7.56955e-150/PREDICTED: AP2/ERF and B3 domain-containing protein Os01g0693400-like [Brachypodium distachyon] &gt;gi|944073809|gb|KQK09293.1| hypothetical protein BRADI_2g47220 [Brachypodium distachyon]	gi|32128861|gb|BT009310.1|/1e-132/Triticum aestivum clone wlm1.pk0022.d1:fis, full insert mRNA sequence	sp|Q8RZX9|Y1934_ORYSJ/4e-146/AP2/ERF and B3 domain-containing protein Os01g0693400 OS=Oryza sativa subsp. japonica GN=Os01g0693400 PE=2 SV=1	bdi:100824693/1e-150/AP2/ERF and B3 domain-containing protein Os01g0693400-like; K09287 RAV-like factor	NA	PS50863/12.915/B3 DNA-binding domain profile.	biological_process:GO:0006355//regulation of transcription, DNA-templated;cellular_component:GO:0005634//nucleus;molecular_function:GO:0003677//DNA binding;GO:0003700//transcription factor activity, sequence-specific DNA binding;
CL20753.Contig1_All	493	-	-	-	-	-	-	-	-	-	-	-	-	-	-	-	-	-	-	-	-	-	-	-	-	-	-	-	-	-	-	1.39	0.35	-1.19396	0.460587	0.723638	*	gi|475468240|gb|EMT02269.1|/8.72671e-78/AP2-like ethylene-responsive transcription factor AIL5 [Aegilops tauschii]	gi|960452825|ref|XM_010230806.2|/1e-166/PREDICTED: Brachypodium distachyon AP2-like ethylene-responsive transcription factor AIL1 (LOC100840768), mRNA	sp|Q6PQQ3|AIL5_ARATH/5e-68/AP2-like ethylene-responsive transcription factor AIL5 OS=Arabidopsis thaliana GN=AIL5 PE=2 SV=2	bdi:100845569/1e-76/AP2-like ethylene-responsive transcription factor AIL5; K09285 AP2-like factor, ANT lineage	NA	PTHR32467:SF5/2.1E-128/--	biological_process:GO:0006355//regulation of transcription, DNA-templated;GO:0007275//multicellular organism development;cellular_component:GO:0005634//nucleus;molecular_function:GO:0003677//DNA binding;GO:0003700//transcription factor activity, sequence-specific DNA binding;
CL5788.Contig11_All	2429	377.84	205.27	-0.277463	0.199353	0.426847	*	171.91	298.9	0.666903	0.055422	0.164479	*	272.89	417.05	0.652534	0.0531676	0.174377	*	377.24	387.64	-0.710471	0.0347407	0.119737	*	356.64	410.4	0.152455	0.607933	0.768218	*	232.38	334.84	0.54174	0.0703852	0.228485	*	gi|357147737|ref|XP_003574464.1|/2.12454e-108/PREDICTED: ethylene-responsive transcription factor RAP2-13 [Brachypodium distachyon] &gt;gi|944062631|gb|KQJ98221.1| hypothetical protein BRADI_3g35560 [Brachypodium distachyon]	gi|960482552|ref|XM_003574416.3|/1e-139/PREDICTED: Brachypodium distachyon ethylene-responsive transcription factor RAP2-13 (LOC100836054), mRNA	sp|Q8H1E4|RAP24_ARATH/2e-47/Ethylene-responsive transcription factor RAP2-4 OS=Arabidopsis thaliana GN=RAP2-4 PE=1 SV=1	bdi:100836054/4e-109/ethylene-responsive transcription factor RAP2-13; K09286 EREBP-like factor	Rv3876/5e-08/---	PR00367/9.9E-11/Ethylene responsive element binding protein signature	biological_process:GO:0006355//regulation of transcription, DNA-templated;cellular_component:GO:0005634//nucleus;molecular_function:GO:0003677//DNA binding;GO:0003700//transcription factor activity, sequence-specific DNA binding;
CL3840.Contig5_All	1864	1.14	19.37	4.3111	1.17373e-06	1.89738e-05	Up	0	10.18	4.523	0.00338317	0.0174097	Up	0.37	27.7	5.39178	2.73097e-06	4.90439e-05	Up	0.61	77.91	5.56133	4.64338e-08	1.15271e-06	Up	2.69	40.76	3.62897	4.40683e-06	6.54342e-05	Up	2.37	40.88	3.87601	6.4462e-08	1.94853e-06	Up	gi|475601744|gb|EMT24923.1|/5.90604e-108/Ethylene-responsive transcription factor ERF118 [Aegilops tauschii]	gi|960482756|ref|XM_010239747.2|/4e-78/PREDICTED: Brachypodium distachyon ethylene-responsive transcription factor ERF118 (LOC100830240), transcript variant X1, mRNA	sp|Q9CA27|EF118_ARATH/3e-21/Ethylene-responsive transcription factor ERF118 OS=Arabidopsis thaliana GN=ERF118 PE=2 SV=1	fve:101291611/6e-16/pathogenesis-related genes transcriptional activator PTI6-like; K13434 pathogenesis-related genes transcriptional activator PTI6	NA	PS51032/17.003/AP2/ERF domain profile.	biological_process:GO:0006351//transcription, DNA-templated;
CL4420.Contig8_All	1983	216.33	1.24	-6.48544	1.35285e-20	2.94638e-18	Down	260.06	3.08	-6.10224	4.61896e-20	8.25286e-18	Down	600	14.72	-4.91043	5.29249e-10	2.87054e-08	Down	1969.54	17.67	-7.33539	3.51045e-35	3.72055e-32	Down	1317.86	12.47	-6.53873	5.58082e-23	3.18126e-20	Down	1198.29	5.42	-7.23368	3.1358e-24	2.73405e-21	Down	gi|326502452|dbj|BAJ95289.1|/2.25185e-113/predicted protein [Hordeum vulgare subsp. vulgare]	gi|242383987|emb|FP097786.1|/5e-62/Phyllostachys edulis cDNA clone: bphylf031b23, full insert sequence	sp|Q6K7E6|ERF1_ORYSJ/4e-32/Ethylene-responsive transcription factor 1 OS=Oryza sativa subsp. japonica GN=EREBP1 PE=1 SV=1	sita:101773791/1e-45/ethylene-responsive transcription factor RAP2-3-like; K09286 EREBP-like factor	DR0400/1e-06/---	PTHR31190/6.1E-70/--	biological_process:GO:0006355//regulation of transcription, DNA-templated;cellular_component:GO:0005634//nucleus;molecular_function:GO:0003700//transcription factor activity, sequence-specific DNA binding;
CL1712.Contig3_All	2354	155.07	17.41	-2.51524	8.64766e-12	4.92434e-10	Down	70.81	49.29	-0.669283	0.13465	0.31675	*	117.04	21.87	-2.50804	0.00143856	0.00982923	Down	76.86	32.56	-2.04761	0.00104798	0.0069858	Down	17.35	1.73	-2.57539	0.0798651	0.225703	*	14.42	0.91	-3.20358	0.00394788	0.0242459	Down	gi|326530916|dbj|BAK01256.1|/0/predicted protein [Hordeum vulgare subsp. vulgare]	gi|960470891|ref|XM_014899606.1|/0.0/PREDICTED: Brachypodium distachyon floral homeotic protein APETALA 2 (LOC100828894), transcript variant X2, mRNA	sp|Q9SK03|RAP27_ARATH/4e-96/Ethylene-responsive transcription factor RAP2-7 OS=Arabidopsis thaliana GN=RAP2-7 PE=2 SV=2	bdi:100828894/0.0/floral homeotic protein APETALA 2; K09284 AP2-like factor, euAP2 lineage	NA	PF00847/2.0E-14/AP2 domain	biological_process:GO:0006355//regulation of transcription, DNA-templated;GO:0007275//multicellular organism development;cellular_component:GO:0005634//nucleus;molecular_function:GO:0003677//DNA binding;GO:0003700//transcription factor activity, sequence-specific DNA binding;
CL5788.Contig9_All	2098	755.78	115.47	-2.08239	2.35234e-21	5.69066e-19	Down	584.57	174.7	-1.8377	1.06234e-17	1.38709e-15	Down	674.14	495.3	-0.190199	0.766869	0.882184	*	747.92	274.54	-2.01532	0.00068586	0.00487897	Down	852.07	312.12	-1.46738	0.00944973	0.0432626	Down	724.98	314.1	-0.993829	0.120889	0.332378	*	gi|85700121|gb|ABC74510.1|/1.91337e-118/DRF-like transcription factor DRFL2a [Triticum aestivum]	gi|84795233|gb|DQ334407.1|/0.0/Triticum aestivum drought-responsive factor-like transcription factor DRFL1a (DRFL1a) mRNA, complete cds	sp|Q8H1E4|RAP24_ARATH/2e-55/Ethylene-responsive transcription factor RAP2-4 OS=Arabidopsis thaliana GN=RAP2-4 PE=1 SV=1	sita:101781253/8e-108/ethylene-responsive transcription factor RAP2-4-like; K09286 EREBP-like factor	DR2133/4e-12/---	PTHR31657:SF0/3.0E-123/--	NA
CL9765.Contig1_All	1094	0.41	0.89	1.11939	0.496707	0.737132	*	1.37	0	-2.54399	0.12632	0.302587	*	0.34	1.25	1.0751	0.542576	0.783127	*	3.56	7.06	0.363991	0.755633	0.863497	*	23.84	94.34	1.81053	0.0199293	0.0785488	*	60.84	86.04	0.385044	0.723404	0.865358	*	gi|169635838|dbj|BAG12386.1|/4.30261e-104/putative ethylene-responsive transcription factor [Hordeum vulgare subsp. vulgare] &gt;gi|326499169|dbj|BAK06075.1| predicted protein [Hordeum vulgare subsp. vulgare]	gi|817373826|gb|KP245804.1|/1e-156/Hordeum vulgare NUD (Nud) gene, Nud-tb allele, complete cds	sp|Q9XI33|WIN1_ARATH/1e-70/Ethylene-responsive transcription factor WIN1 OS=Arabidopsis thaliana GN=WIN1 PE=2 SV=1	fve:101313895/2e-21/ethylene-responsive transcription factor RAP2-4; K09286 EREBP-like factor	NA	PTHR31194:SF0/2.3E-77/--	biological_process:GO:0006355//regulation of transcription, DNA-templated;cellular_component:GO:0005634//nucleus;GO:0005739//mitochondrion;molecular_function:GO:0003677//DNA binding;GO:0003700//transcription factor activity, sequence-specific DNA binding;
CL5902.Contig3_All	2005	-	-	-	-	-	-	6.86	0	-4.23913	0.00668265	0.0305498	Down	15.66	0	-5.18208	0.00106089	0.00762229	Down	4.54	0.77	-2.72066	0.0586582	0.177432	*	7.74	0	-4.90323	0.00104297	0.00699473	Down	10.45	0	-4.46795	0.00376954	0.0233496	Down	gi|475566086|gb|EMT14948.1|/1.53787e-93/Putative disease resistance RPP13-like protein 2 [Aegilops tauschii]	gi|38099058|gb|AY436639.1|/3e-88/Schedonorus arundinaceus dehydration-responsive element binding protein 2 (DREB2) mRNA, complete cds	sp|Q0JQF7|DRE2A_ORYSJ/3e-53/Dehydration-responsive element-binding protein 2A OS=Oryza sativa subsp. japonica GN=DREB2A PE=2 SV=1	aly:ARALYDRAFT_487335/8e-35/DREB2A; DRE-binding protein 2A; K09286 EREBP-like factor	NA	PR00367/2.7E-7/Ethylene responsive element binding protein signature	NA
Unigene8916_All	1997	625.88	199.77	-1.02672	6.04482e-05	0.000585066	Down	735.94	228.03	-1.72046	4.27415e-08	9.62704e-07	Down	1292.61	816.26	-0.386453	0.5595	0.79401	*	1872.65	547.53	-2.36628	3.4911e-05	0.000384047	Down	917.4	455.51	-1.03743	0.0681407	0.201433	*	827.2	583.57	-0.307354	0.650782	0.815902	*	gi|85700121|gb|ABC74510.1|/1.23311e-151/DRF-like transcription factor DRFL2a [Triticum aestivum]	gi|85700124|gb|DQ347505.1|/0.0/Triticum aestivum DRF-like transcription factor DRFL2b (DRFL2) mRNA, complete cds	sp|Q8H1E4|RAP24_ARATH/6e-61/Ethylene-responsive transcription factor RAP2-4 OS=Arabidopsis thaliana GN=RAP2-4 PE=1 SV=1	dosa:Os02t0752800-01/8e-134/Os02g0752800, ETHYLENE_RESPONSE_FACTOR_49, ERF49; Similar to Dehydration responsive element binding protein 2B (DREB2B protein).; K09286 EREBP-like factor	Cgl1939/4e-06/---	SM00380/2.0E-37/DNA-binding domain in plant proteins such as APETALA2 and EREBPs	biological_process:GO:0006355//regulation of transcription, DNA-templated;cellular_component:GO:0005634//nucleus;molecular_function:GO:0003677//DNA binding;GO:0003700//transcription factor activity, sequence-specific DNA binding;
Unigene25015_All	1225	7.38	9.78	1.02709	0.165905	0.374924	*	4.61	12.13	1.32848	0.118146	0.289164	*	6.79	8.06	0.277267	0.727413	0.857916	*	7.37	15.12	0.267092	0.778692	0.878763	*	15.62	15.49	-0.0507296	0.928947	0.969613	*	11.67	14.59	0.402424	0.554136	0.789718	*	gi|721653683|ref|XP_010233948.1|/1.53434e-92/PREDICTED: ethylene-responsive transcription factor 3-like [Brachypodium distachyon] &gt;gi|944058173|gb|KQJ93763.1| hypothetical protein BRADI_3g06562 [Brachypodium distachyon]	gi|960480326|ref|XM_010235646.2|/0.0/PREDICTED: Brachypodium distachyon ethylene-responsive transcription factor 3-like (LOC100839826), mRNA	sp|Q9SXS8|ERF3_TOBAC/2e-47/Ethylene-responsive transcription factor 3 OS=Nicotiana tabacum GN=ERF3 PE=2 SV=1	bdi:100839826/3e-93/ethylene-responsive transcription factor 3-like; K09286 EREBP-like factor	DR0479/2e-08/---	PR00367/4.8E-10/Ethylene responsive element binding protein signature	biological_process:GO:0006355//regulation of transcription, DNA-templated;cellular_component:GO:0005634//nucleus;molecular_function:GO:0003677//DNA binding;GO:0003700//transcription factor activity, sequence-specific DNA binding;
Unigene47262_All	2115	252.28	43.82	-1.92078	1.13e-05	0.000136301	Down	143.48	70.69	-1.12612	0.00420452	0.0208476	Down	187.65	29.77	-2.70603	1.75444e-05	0.00024205	Down	64.12	29.41	-1.94252	0.00179236	0.010958	Down	92.63	5.92	-3.85082	5.306e-07	1.0523e-05	Down	110.38	3.22	-4.84096	4.33055e-09	1.81356e-07	Down	gi|471434654|dbj|BAN05567.1|/0/TaAP2-D [Aegilops tauschii] &gt;gi|471434656|dbj|BAN05568.1| TaAP2-D [Aegilops tauschii] &gt;gi|471434658|dbj|BAN05569.1| TaAP2-D [Aegilops tauschii]	gi|960494292|ref|XM_003580645.3|/0.0/PREDICTED: Brachypodium distachyon AP2-like ethylene-responsive transcription factor TOE3 (LOC100834763), mRNA	sp|P47927|AP2_ARATH/2e-99/Floral homeotic protein APETALA 2 OS=Arabidopsis thaliana GN=AP2 PE=1 SV=1	bdi:100834763/8e-180/AP2-like ethylene-responsive transcription factor TOE3; K09284 AP2-like factor, euAP2 lineage	DR2133/2e-07/---	PS51032/17.701/AP2/ERF domain profile.	biological_process:GO:0006355//regulation of transcription, DNA-templated;GO:0007275//multicellular organism development;cellular_component:GO:0005634//nucleus;molecular_function:GO:0003677//DNA binding;GO:0003700//transcription factor activity, sequence-specific DNA binding;
Unigene12862_All	2224	48.47	11.07	-1.36089	0.0401361	0.131515	*	32.1	20.41	-0.690509	0.172326	0.377559	*	111.82	148.78	0.704407	0.434304	0.700439	*	140.43	66.93	-1.598	0.0368981	0.125533	*	105.13	101.6	-0.0819927	0.872586	0.935617	*	79.13	182.61	1.3382	0.0962383	0.284534	*	gi|326514512|dbj|BAJ96243.1|/3.34263e-145/predicted protein [Hordeum vulgare subsp. vulgare]	gi|242379938|emb|FP101556.1|/1e-137/Phyllostachys edulis cDNA clone: bphylf026l06, full insert sequence	sp|Q8H1E4|RAP24_ARATH/1e-52/Ethylene-responsive transcription factor RAP2-4 OS=Arabidopsis thaliana GN=RAP2-4 PE=1 SV=1	bdi:100839894/2e-124/ethylene-responsive transcription factor RAP2-4; K09286 EREBP-like factor	DR2133/2e-08/---	PS51032/22.958/AP2/ERF domain profile.	biological_process:GO:0006351//transcription, DNA-templated;
CL3370.Contig3_All	1112	3.19	0.29	-1.78487	0.240021	0.478656	*	3.17	3.48	0.123004	0.918775	0.962673	*	5.63	4.19	-0.310265	0.767574	0.882723	*	3.83	2.32	-1.0576	0.442771	0.677163	*	4.08	8.33	0.901687	0.307695	0.56203	*	6.43	2.22	-1.19647	0.274993	0.558451	*	gi|115477545|ref|NP_001062368.1|/9.04023e-49/Os08g0537900 [Oryza sativa Japonica Group] &gt;gi|33519168|gb|AAQ20899.1| AP2 domain-containing protein AP29 [Oryza sativa Japonica Group] &gt;gi|113624337|dbj|BAF24282.1| Os08g0537900 [Oryza sativa Japonica Group]	gi|835990741|ref|XM_004973974.2|/3e-71/PREDICTED: Setaria italica uncharacterized LOC101774376 (LOC101774376), mRNA	sp|Q9FGF8|ABR1_ARATH/4e-30/Ethylene-responsive transcription factor ABR1 OS=Arabidopsis thaliana GN=ABR1 PE=2 SV=1	ath:AT1G43160/2e-27/RAP2.6; ethylene-responsive transcription factor RAP2-6; K09286 EREBP-like factor	NA	SM00380/2.1E-36/DNA-binding domain in plant proteins such as APETALA2 and EREBPs	NA
Unigene12462_All	2057	0.38	114.19	7.73947	2.00976e-15	2.14627e-13	Up	0.34	186.23	7.90758	2.50795e-16	2.70114e-14	Up	1.74	735.38	8.28981	1.60435e-19	5.66533e-17	Up	0.28	359.54	8.23264	7.08876e-14	5.90974e-12	Up	0	403.34	9.51535	6.99541e-15	9.85952e-13	Up	0	409.21	9.17289	3.27397e-13	3.86255e-11	Up	gi|85700121|gb|ABC74510.1|/3.72421e-151/DRF-like transcription factor DRFL2a [Triticum aestivum]	gi|85700124|gb|DQ347505.1|/0.0/Triticum aestivum DRF-like transcription factor DRFL2b (DRFL2) mRNA, complete cds	sp|Q8H1E4|RAP24_ARATH/2e-60/Ethylene-responsive transcription factor RAP2-4 OS=Arabidopsis thaliana GN=RAP2-4 PE=1 SV=1	dosa:Os02t0752800-01/2e-133/Os02g0752800, ETHYLENE_RESPONSE_FACTOR_49, ERF49; Similar to Dehydration responsive element binding protein 2B (DREB2B protein).; K09286 EREBP-like factor	Cgl1939/4e-06/---	SM00380/2.9E-36/DNA-binding domain in plant proteins such as APETALA2 and EREBPs	biological_process:GO:0006355//regulation of transcription, DNA-templated;cellular_component:GO:0005634//nucleus;molecular_function:GO:0003677//DNA binding;GO:0003700//transcription factor activity, sequence-specific DNA binding;
Unigene32622_All	1783	21.56	31.87	1.12276	0.0143062	0.0579122	*	19.43	34.83	0.827842	0.217306	0.440215	*	42.12	70.95	0.780538	0.293647	0.563412	*	71.95	41.24	-1.57073	0.000694717	0.004934	Down	64.83	28.97	-1.16938	0.170433	0.381371	*	48.16	32.03	-0.522018	0.32129	0.60243	*	gi|90421300|gb|AAZ14085.2|/5.06663e-93/root abundant factor [Hordeum vulgare] &gt;gi|90421306|gb|AAZ14086.2| root abundant factor [Hordeum vulgare]	gi|90421305|gb|DQ102384.2|/1e-87/Hordeum vulgare root abundant factor (RAF) gene, promoter region and complete cds	sp|Q6K7E6|ERF1_ORYSJ/1e-33/Ethylene-responsive transcription factor 1 OS=Oryza sativa subsp. japonica GN=EREBP1 PE=1 SV=1	sita:101773791/4e-72/ethylene-responsive transcription factor RAP2-3-like; K09286 EREBP-like factor	NA	PF00847/5.8E-17/AP2 domain	NA
CL1712.Contig14_All	2485	289.18	187.63	-0.0207644	0.944213	0.972482	*	154.67	275.08	0.688483	0.137496	0.321415	*	254.05	143.59	-0.928119	0.100814	0.278217	*	161.23	173.36	-0.794607	0.24044	0.475236	*	50.1	25.65	-0.977381	0.314797	0.564006	*	30.75	17.57	-0.715096	0.394843	0.675909	*	gi|326530916|dbj|BAK01256.1|/0/predicted protein [Hordeum vulgare subsp. vulgare]	gi|960470891|ref|XM_014899606.1|/0.0/PREDICTED: Brachypodium distachyon floral homeotic protein APETALA 2 (LOC100828894), transcript variant X2, mRNA	sp|Q9SK03|RAP27_ARATH/1e-96/Ethylene-responsive transcription factor RAP2-7 OS=Arabidopsis thaliana GN=RAP2-7 PE=2 SV=2	bdi:100828894/0.0/floral homeotic protein APETALA 2; K09284 AP2-like factor, euAP2 lineage	NA	SM00380/3.3E-32/DNA-binding domain in plant proteins such as APETALA2 and EREBPs	biological_process:GO:0006355//regulation of transcription, DNA-templated;GO:0007275//multicellular organism development;cellular_component:GO:0005634//nucleus;molecular_function:GO:0003677//DNA binding;GO:0003700//transcription factor activity, sequence-specific DNA binding;
CL11490.Contig2_All	1363	5.74	0	-3.96987	0.00978012	0.0425476	Down	9.86	0.71	-3.23921	0.0054647	0.0258912	Down	31.44	170.81	2.54695	0.00745391	0.0378338	Up	562.09	22.77	-4.72946	4.49723e-07	8.58381e-06	Down	38.54	15.98	-1.18494	0.290225	0.54323	*	3.41	12.53	1.80928	0.0891935	0.269953	*	gi|82780750|gb|ABB90544.1|/1.17987e-128/dehydration responsive element binding protein [Triticum aestivum]	gi|82780749|gb|DQ286559.1|/0.0/Triticum aestivum dehydration responsive element binding protein (DREB2) mRNA, complete cds	sp|Q8H1E4|RAP24_ARATH/8e-48/Ethylene-responsive transcription factor RAP2-4 OS=Arabidopsis thaliana GN=RAP2-4 PE=1 SV=1	bdi:100844506/2e-106/ethylene-responsive transcription factor ERF060-like; K09286 EREBP-like factor	DR2133/8e-08/---	PS51032/23.841/AP2/ERF domain profile.	NA
CL4420.Contig15_All	1278	90.4	26.7	-1.14238	0.0152107	0.0608095	*	259.73	98.53	-1.49312	6.11235e-08	1.32285e-06	Down	547.12	278.26	-0.768885	0.261114	0.52094	*	1369.83	350.89	-2.68335	4.00729e-09	1.27421e-07	Down	664.61	203.19	-1.71771	0.00915133	0.0421696	Down	509.79	173.49	-1.29416	0.0694924	0.226263	*	gi|326502452|dbj|BAJ95289.1|/7.46262e-114/predicted protein [Hordeum vulgare subsp. vulgare]	gi|241985659|dbj|AK332920.1|/1e-122/Triticum aestivum cDNA, clone: WT005_D07, cultivar: Chinese Spring	sp|Q6K7E6|ERF1_ORYSJ/1e-35/Ethylene-responsive transcription factor 1 OS=Oryza sativa subsp. japonica GN=EREBP1 PE=1 SV=1	mus:103976117/7e-47/ethylene-responsive transcription factor 1-like; K09286 EREBP-like factor	Rv3876/5e-13/---	SM00380/1.9E-37/DNA-binding domain in plant proteins such as APETALA2 and EREBPs	biological_process:GO:0006355//regulation of transcription, DNA-templated;cellular_component:GO:0005634//nucleus;molecular_function:GO:0003700//transcription factor activity, sequence-specific DNA binding;
Unigene16212_All	2304	53.21	6.09	-2.40793	1.84362e-05	0.000208898	Down	49.89	15.25	-1.70127	0.00132905	0.00797539	Down	137.01	384.19	1.67771	0.0826584	0.241737	*	360.76	92.45	-2.26414	0.0216285	0.082747	*	143.73	162.58	0.111722	0.897401	0.949918	*	45.02	107.74	1.37465	0.210709	0.478375	*	gi|326498421|dbj|BAJ98638.1|/2.3539e-125/predicted protein [Hordeum vulgare subsp. vulgare]	gi|85700120|gb|DQ347503.1|/0.0/Triticum aestivum DRF-like transcription factor DRFL2a (DRFL2) mRNA, complete cds	sp|Q8H1E4|RAP24_ARATH/7e-39/Ethylene-responsive transcription factor RAP2-4 OS=Arabidopsis thaliana GN=RAP2-4 PE=1 SV=1	sita:101781253/5e-84/ethylene-responsive transcription factor RAP2-4-like; K09286 EREBP-like factor	DR2133/7e-07/---	PS51032/22.879/AP2/ERF domain profile.	NA
CL4420.Contig5_All	1174	56.42	53.77	0.569277	0.214147	0.447291	*	156.89	158.18	-0.115798	0.704055	0.82557	*	352.06	372.14	0.240816	0.725186	0.856307	*	726.16	479.16	-1.35408	0.00579876	0.0288096	Down	388.94	263.78	-0.6151	0.372215	0.620609	*	229.28	234.36	0.238537	0.756299	0.883222	*	gi|326502452|dbj|BAJ95289.1|/5.24801e-119/predicted protein [Hordeum vulgare subsp. vulgare]	gi|241985659|dbj|AK332920.1|/1e-132/Triticum aestivum cDNA, clone: WT005_D07, cultivar: Chinese Spring	sp|Q6K7E6|ERF1_ORYSJ/3e-35/Ethylene-responsive transcription factor 1 OS=Oryza sativa subsp. japonica GN=EREBP1 PE=1 SV=1	dosa:Os03t0183000-01/6e-44/Os03g0183000, ERF62, ETHYLENE_RESPONSE_FACTOR_62; Similar to AP2 domain containing protein RAP2.6 (Fragment).; K09286 EREBP-like factor	Rv3876/5e-08/---	PTHR31190:SF5/3.4E-75/--	biological_process:GO:0006355//regulation of transcription, DNA-templated;cellular_component:GO:0005634//nucleus;molecular_function:GO:0003700//transcription factor activity, sequence-specific DNA binding;
CL14148.Contig1_All	1799	271.59	215.8	0.246873	0.329071	0.582108	*	230.6	234.71	-0.0983036	0.737456	0.850297	*	435.97	402.5	-0.00859828	0.978481	0.992391	*	288.78	664.58	0.501276	0.221005	0.448079	*	657.34	683.28	0.0181093	0.958517	0.990551	*	607.83	732.12	0.262748	0.497139	0.754686	*	gi|347349173|gb|AEI98839.1|/7.73915e-166/AP2/EREBP transcription factor [Thinopyrum elongatum]	gi|960488953|ref|XM_003578114.3|/0.0/PREDICTED: Brachypodium distachyon ethylene-responsive transcription factor 1-like (LOC100825554), mRNA	sp|Q6K7E6|ERF1_ORYSJ/4e-61/Ethylene-responsive transcription factor 1 OS=Oryza sativa subsp. japonica GN=EREBP1 PE=1 SV=1	bdi:100825554/6e-157/ethylene-responsive transcription factor 1-like; K09286 EREBP-like factor	NA	PTHR31190:SF5/2.6E-75/--	biological_process:GO:0006355//regulation of transcription, DNA-templated;cellular_component:GO:0005634//nucleus;molecular_function:GO:0003677//DNA binding;GO:0003700//transcription factor activity, sequence-specific DNA binding;
CL10409.Contig3_All	861	-	-	-	-	-	-	-	-	-	-	-	-	0	0.31	0.780369	0.595371	0.79401	*	0	1.54	2.3113	0.198769	0.417603	*	0.67	2.02	1.1662	0.436082	0.689235	*	1.71	4.87	0.968504	0.536707	0.788079	*	gi|685315866|ref|XP_009148555.1|/1.65424e-14/PREDICTED: ethylene-responsive transcription factor ESR1-like [Brassica rapa]	NA	sp|Q5W6R4|DRE2B_ORYSJ/5e-15/Dehydration-responsive element-binding protein 2B OS=Oryza sativa subsp. japonica GN=DREB2B PE=2 SV=2	thj:104822427/3e-14/ethylene-responsive transcription factor LEP; K09286 EREBP-like factor	NA	PF00847/2.4E-10/AP2 domain	NA
CL4723.Contig3_All	1122	-	-	-	-	-	-	3.88	0	-3.6554	0.0215552	0.0788104	*	1.37	0	-2.69625	0.122956	0.319942	*	45.57	0	-7.69362	9.09617e-09	2.66234e-07	Down	4.34	0	-3.73861	0.0228515	0.0873513	*	3.76	0	-3.80214	0.0142266	0.0679042	*	gi|156254816|gb|ABU62817.1|/2.08133e-93/pathogen-inducible ethylene-responsive element-binding protein [Triticum aestivum]	gi|960454257|ref|XM_003559050.3|/6e-48/PREDICTED: Brachypodium distachyon ethylene-responsive transcription factor 1B-like (LOC100840669), mRNA	sp|Q8LDC8|ERF92_ARATH/2e-42/Ethylene-responsive transcription factor 1B OS=Arabidopsis thaliana GN=ERF1B PE=1 SV=2	bdi:100840669/1e-83/ethylene-responsive transcription factor 1B-like; K14516 ethylene-responsive transcription factor 1	DR0479/6e-07/---	PF00847/4.5E-16/AP2 domain	NA
CL7135.Contig3_All	1177	-	-	-	-	-	-	17.32	0.33	-4.0836	0.00369939	0.0187594	Down	43.87	726.2	3.90099	0.000381557	0.00326439	Up	1175.54	178.85	-2.79609	0.019504	0.0763297	*	74.67	128.69	0.664354	0.529987	0.756852	*	2.68	129.91	2.97853	0.069345	0.225921	*	gi|357148089|ref|XP_003574623.1|/7.86032e-107/PREDICTED: ethylene-responsive transcription factor ERF109-like [Brachypodium distachyon] &gt;gi|944063039|gb|KQJ98629.1| hypothetical protein BRADI_3g38140 [Brachypodium distachyon]	gi|242387751|emb|FP094609.1|/3e-99/Phyllostachys edulis cDNA clone: bphylf047i05, full insert sequence	sp|Q9SZ06|EF109_ARATH/7e-39/Ethylene-responsive transcription factor ERF109 OS=Arabidopsis thaliana GN=ERF109 PE=1 SV=1	thj:104804723/5e-25/ethylene-responsive transcription factor ERF071-like; K09286 EREBP-like factor	NA	PR00367/1.9E-11/Ethylene responsive element binding protein signature	biological_process:GO:0006351//transcription, DNA-templated;
CL13520.Contig1_All	579	-	-	-	-	-	-	-	-	-	-	-	-	-	-	-	-	-	-	-	-	-	-	-	-	0.33	0	-0.737908	0.600148	0.768218	*	0.68	0.7	-0.0221363	0.989212	0.999328	*	gi|90969135|gb|ABE02652.1|/1.23918e-22/putative AP2 protein [Hordeum vulgare]	NA	sp|Q9LSX0|ERF96_ARATH/9e-07/Ethylene-responsive transcription factor ERF096 OS=Arabidopsis thaliana GN=ERF096 PE=2 SV=1	dosa:Os04t0546800-01/2e-07/Os04g0546800; Pathogenesis-related transcriptional factor and ERF domain containing protein.; K09286 EREBP-like factor	NA	PS51032/12.8/AP2/ERF domain profile.	biological_process:GO:0006351//transcription, DNA-templated;
Unigene20723_All	1414	42.02	2.34	-3.02282	0.0025887	0.0141597	Down	29.11	5.31	-2.47638	0.000209693	0.00165204	Down	83.35	19.35	-1.8579	0.002287	0.0143986	Down	24.23	16.59	-1.33757	0.0273995	0.0997129	*	18.74	19.19	-0.0769263	0.927618	0.968733	*	46.76	8.02	-2.23245	0.00448106	0.0268623	Down	gi|514747272|ref|XP_004961326.1|/1.26174e-157/PREDICTED: AP2/ERF and B3 domain-containing protein Os05g0549800 [Setaria italica] &gt;gi|944250215|gb|KQL14478.1| hypothetical protein SETIT_024576mg [Setaria italica]	gi|514747271|ref|XM_004961269.1|/0.0/PREDICTED: Setaria italica AP2/ERF and B3 domain-containing protein Os05g0549800 (LOC101782792), mRNA	sp|Q6L4H4|Y5498_ORYSJ/6e-149/AP2/ERF and B3 domain-containing protein Os05g0549800 OS=Oryza sativa subsp. japonica GN=Os05g0549800 PE=2 SV=1	sita:101782792/2e-158/AP2/ERF and B3 domain-containing protein Os05g0549800; K09287 RAV-like factor	DR2133/1e-05/---	PS51032/20.033/AP2/ERF domain profile.	biological_process:GO:0006355//regulation of transcription, DNA-templated;cellular_component:GO:0005634//nucleus;molecular_function:GO:0003677//DNA binding;GO:0003700//transcription factor activity, sequence-specific DNA binding;
Unigene25616_All	4942	35.37	79.3	1.78562	4.8588e-06	6.54198e-05	Up	45.51	133.71	1.45004	0.000131894	0.00110958	Up	92.78	182.39	1.04729	0.00171368	0.0113524	Up	109.7	276.37	0.656652	0.257753	0.496388	*	138.5	826.97	2.45648	1.3756e-05	0.00017347	Up	607.97	586.99	-0.0867799	0.907256	0.961408	*	gi|224579188|gb|ACN58181.1|/1.75801e-147/putative ethylene responsive element binding protein [Dasypyrum villosum]	gi|151420329|dbj|AK251681.1|/0.0/Hordeum vulgare subsp. vulgare cDNA clone: FLbaf129h12, mRNA sequence	sp|Q6K7E6|ERF1_ORYSJ/4e-145/Ethylene-responsive transcription factor 1 OS=Oryza sativa subsp. japonica GN=EREBP1 PE=1 SV=1	dosa:Os02t0782700-01/8e-144/Os02g0782700, EREBP1, ETHYLENE-RESPONSIVE_ELEMENT-BINDING_PROTEIN_1; Similar to Transcription factor EREBP1.; K09286 EREBP-like factor	NA	PTHR31190:SF5/2.3E-93/--	biological_process:GO:0006351//transcription, DNA-templated;
CL97.Contig9_All	1649	3.83	7.15	1.45029	0.148432	0.348515	*	33.58	8.95	-1.66344	0.0720895	0.200335	*	93.76	387.42	2.23096	0.0180962	0.076396	*	522.7	140.11	-2.33548	0.00711726	0.0340867	Down	89.34	161.66	0.755896	0.361272	0.609793	*	21.26	118.8	2.45952	0.0233706	0.100107	*	gi|148009084|gb|ABQ52686.1|/3.49424e-117/ethylene-responsive factor [Thinopyrum intermedium]	gi|242386047|emb|FP093898.1|/1e-178/Phyllostachys edulis cDNA clone: bphyem121f18, full insert sequence	sp|O80337|EF100_ARATH/3e-47/Ethylene-responsive transcription factor 1A OS=Arabidopsis thaliana GN=ERF1A PE=1 SV=2	bdi:100844374/2e-112/ethylene-responsive transcription factor 1-like; K09286 EREBP-like factor	NA	PTHR31190/2.0E-62/--	biological_process:GO:0006355//regulation of transcription, DNA-templated;cellular_component:GO:0005634//nucleus;molecular_function:GO:0003677//DNA binding;GO:0003700//transcription factor activity, sequence-specific DNA binding;
CL15269.Contig2_All	1760	143.43	8.32	-3.39929	1.33868e-13	1.06228e-11	Down	88.46	9.52	-3.20935	3.20558e-08	7.46795e-07	Down	95.95	13.91	-2.65581	0.000131435	0.00133907	Down	76.81	16.24	-2.85738	2.65676e-07	5.4043e-06	Down	91.48	15.56	-2.57235	5.37402e-07	1.06438e-05	Down	119.29	7.33	-3.84986	5.60678e-13	6.27117e-11	Down	gi|326528759|dbj|BAJ97401.1|/5.34299e-79/predicted protein [Hordeum vulgare subsp. vulgare]	gi|937916895|dbj|AP014961.1|/1e-53/Oryza sativa Japonica Group DNA, chromosome 5, cultivar: Nipponbare, complete sequence	sp|Q9FK12|CRF3_ARATH/4e-29/Ethylene-responsive transcription factor CRF3 OS=Arabidopsis thaliana GN=CRF3 PE=1 SV=1	pda:103723921/2e-35/pathogenesis-related genes transcriptional activator PTI6-like; K13434 pathogenesis-related genes transcriptional activator PTI6	NA	PS51032/22.194/AP2/ERF domain profile.	NA
Unigene11754_All	1997	43.44	5.82	-2.19206	7.75256e-05	0.000722145	Down	30.66	15.27	-1.01713	0.0558716	0.165517	*	99.95	46.08	-0.751613	0.340976	0.604738	*	118.96	22.05	-3.0728	1.11571e-10	5.03444e-09	Down	102.53	53.72	-0.956191	0.0341606	0.119399	*	69.62	70.91	0.149785	0.829602	0.919558	*	gi|326514512|dbj|BAJ96243.1|/3.25256e-144/predicted protein [Hordeum vulgare subsp. vulgare]	gi|242379938|emb|FP101556.1|/1e-117/Phyllostachys edulis cDNA clone: bphylf026l06, full insert sequence	sp|Q8H1E4|RAP24_ARATH/6e-53/Ethylene-responsive transcription factor RAP2-4 OS=Arabidopsis thaliana GN=RAP2-4 PE=1 SV=1	bdi:100839894/7e-124/ethylene-responsive transcription factor RAP2-4; K09286 EREBP-like factor	DR2133/1e-08/---	PTHR31657/7.8E-115/--	biological_process:GO:0006351//transcription, DNA-templated;
CL8782.Contig3_All	1177	16.45	21.27	0.927423	0.0761824	0.21471	*	0	6.36	3.30846	0.0450609	0.140175	*	22.67	11.78	-0.820908	0.545517	0.785871	*	18.18	4.31	-2.04532	0.192475	0.408549	*	0	4.51	2.88767	0.0920093	0.25076	*	24.85	0	-6.20567	3.42129e-06	6.13225e-05	Down	gi|721663833|ref|XP_003574993.2|/2.29058e-114/PREDICTED: ethylene-responsive transcription factor-like protein At4g13040 [Brachypodium distachyon] &gt;gi|944063958|gb|KQJ99548.1| hypothetical protein BRADI_3g43822 [Brachypodium distachyon]	gi|960472986|ref|XM_003574945.3|/0.0/PREDICTED: Brachypodium distachyon ethylene-responsive transcription factor-like protein At4g13040 (LOC100846738), mRNA	sp|Q56XP9|ERFL1_ARATH/6e-46/Ethylene-responsive transcription factor-like protein At4g13040 OS=Arabidopsis thaliana GN=At4g13040 PE=2 SV=2	NA	NA	PS51032/8.966/AP2/ERF domain profile.	biological_process:GO:0006355//regulation of transcription, DNA-templated;GO:0007275//multicellular organism development;cellular_component:GO:0005634//nucleus;molecular_function:GO:0003677//DNA binding;GO:0003700//transcription factor activity, sequence-specific DNA binding;
CL5788.Contig15_All	3169	37.53	15.61	-0.649387	0.474413	0.719586	*	13.64	0	-4.83074	0.00146066	0.00862856	Down	35.69	0	-6.02203	8.87196e-05	0.000960795	Down	-	-	-	-	-	-	50.71	0	-6.57875	5.14343e-06	7.46295e-05	Down	21.28	0	-4.01523	0.013111	0.063761	*	gi|85700121|gb|ABC74510.1|/1.63035e-111/DRF-like transcription factor DRFL2a [Triticum aestivum]	gi|937928473|dbj|AP014964.1|/1e-111/Oryza sativa Japonica Group DNA, chromosome 8, cultivar: Nipponbare, complete sequence	sp|Q9SKW5|ERF55_ARATH/2e-51/Ethylene-responsive transcription factor ERF055 OS=Arabidopsis thaliana GN=ERF055 PE=2 SV=1	dosa:Os02t0752800-01/5e-104/Os02g0752800, ETHYLENE_RESPONSE_FACTOR_49, ERF49; Similar to Dehydration responsive element binding protein 2B (DREB2B protein).; K09286 EREBP-like factor	DR2133/8e-09/---	PTHR31657/5.6E-115/--	biological_process:GO:0006351//transcription, DNA-templated;
CL3347.Contig2_All	384	0.41	0	-0.528416	0.666672	0.806734	*	-	-	-	-	-	-	1.05	0	-2.06308	0.242471	0.497123	*	0.55	0	-1.51424	0.382087	0.623894	*	1.01	0	-2.11577	0.218346	0.452556	*	1.69	0	-2.55617	0.122142	0.333934	*	gi|90969135|gb|ABE02652.1|/4.11113e-12/putative AP2 protein [Hordeum vulgare]	NA	sp|Q40479|ERF2_TOBAC/2e-07/Ethylene-responsive transcription factor 2 OS=Nicotiana tabacum GN=ERF2 PE=2 SV=1	thj:104817850/9e-07/ethylene-responsive transcription factor 3; K09286 EREBP-like factor	NA	PS51032/13.643/AP2/ERF domain profile.	NA
CL19459.Contig10_All	890	0.38	1.95	1.72847	0.281222	0.533598	*	0.68	2.47	1.28836	0.37861	0.618613	*	4.14	1.08	-1.65522	0.217933	0.469699	*	3.67	0.83	-2.56138	0.038282	0.128873	*	11.69	0.35	-3.77118	0.0100568	0.0454772	Down	1.36	1.01	-0.308206	0.823233	0.916267	*	gi|118026870|dbj|BAF36846.1|/2.01185e-95/CRT-binding factor [Lolium perenne]	gi|118026867|dbj|AB258400.1|/1e-149/Lolium perenne LpCBFVa mRNA for CRT-binding factor, complete cds	sp|Q3T5N4|DRE1B_ORYSJ/2e-58/Dehydration-responsive element-binding protein 1B OS=Oryza sativa subsp. japonica GN=DREB1B PE=2 SV=1	bna:106388078/7e-34/CBF5, DREB2-23; dehydration-responsive element-binding protein 1B-like; K09286 EREBP-like factor	DR2133/1e-12/---	PF00847/1.8E-13/AP2 domain	biological_process:GO:0006351//transcription, DNA-templated;
CL97.Contig7_All	1499	12.53	1.75	-1.70498	0.155585	0.35958	*	23.06	13.93	-0.827976	0.165821	0.367639	*	59.42	48.09	-0.137946	0.822033	0.91168	*	292.89	28.31	-4.01715	2.88475e-12	1.77148e-10	Down	118.51	24.23	-2.27151	0.00131137	0.00848099	Down	52.57	22.64	-0.926243	0.280158	0.565384	*	gi|148009084|gb|ABQ52686.1|/4.3025e-127/ethylene-responsive factor [Thinopyrum intermedium]	gi|148009083|gb|EF570121.1|/1e-167/Thinopyrum intermedium ethylene-responsive factor (ERF1) mRNA, complete cds	sp|O80337|EF100_ARATH/3e-47/Ethylene-responsive transcription factor 1A OS=Arabidopsis thaliana GN=ERF1A PE=1 SV=2	bdi:100832404/2e-108/ethylene-responsive transcription factor 2; K09286 EREBP-like factor	DR2133/1e-11/---	PTHR31190:SF1/1.7E-63/--	biological_process:GO:0006355//regulation of transcription, DNA-templated;cellular_component:GO:0005634//nucleus;molecular_function:GO:0003677//DNA binding;GO:0003700//transcription factor activity, sequence-specific DNA binding;
CL101.Contig2_All	1996	556.25	28.08	-3.67413	8.80778e-32	6.08738e-29	Down	217.73	31.57	-2.88655	3.59601e-13	2.33954e-11	Down	153.15	40.16	-1.88374	2.10217e-06	3.9069e-05	Down	91.21	50.39	-1.52438	0.00507359	0.0258933	Down	181.04	34.8	-2.40367	1.72048e-11	1.16358e-09	Down	190.36	47.59	-1.80862	0.00142807	0.0104477	Down	gi|357132820|ref|XP_003568026.1|/8.27467e-140/PREDICTED: dehydration-responsive element-binding protein 2D-like [Brachypodium distachyon] &gt;gi|944067051|gb|KQK02535.1| hypothetical protein BRADI_2g02100 [Brachypodium distachyon]	gi|32128812|gb|BT009261.1|/1e-93/Triticum aestivum clone wlk4.pk0018.f9:fis, full insert mRNA sequence	sp|Q9SUQ2|CRF2_ARATH/1e-20/Ethylene-responsive transcription factor CRF2 OS=Arabidopsis thaliana GN=CRF2 PE=1 SV=1	mus:103986208/7e-18/pathogenesis-related genes transcriptional activator PTI6-like; K13434 pathogenesis-related genes transcriptional activator PTI6	XF1267/1e-06/---	PR00367/1.8E-7/Ethylene responsive element binding protein signature	biological_process:GO:0006355//regulation of transcription, DNA-templated;cellular_component:GO:0005634//nucleus;molecular_function:GO:0003677//DNA binding;GO:0003700//transcription factor activity, sequence-specific DNA binding;
CL5786.Contig8_All	1481	15.83	28	1.38895	0.144561	0.341847	*	22.61	54.95	1.26545	0.0346504	0.114292	*	9.91	94.57	2.91212	0.000158005	0.00156073	Up	31.55	49.94	-0.0536082	0.932699	0.96486	*	5.34	48.15	2.87459	0.000595348	0.00435923	Up	5.13	31.08	2.57749	0.000169181	0.00172802	Up	gi|115439333|ref|NP_001043946.1|/2.45207e-167/Os01g0693400 [Oryza sativa Japonica Group] &gt;gi|75247719|sp|Q8RZX9.1|Y1934_ORYSJ RecName: Full=AP2/ERF and B3 domain-containing protein Os01g0693400 &gt;gi|18565433|dbj|BAB84620.1| DNA-binding protein RAV1-like [Oryza sativa Japonica Group] &gt;gi|113533477|dbj|BAF05860.1| Os01g0693400 [Oryza sativa Japonica Group] &gt;gi|215768937|dbj|BAH01166.1| u…	gi|242384898|emb|FP098298.1|/0.0/Phyllostachys edulis cDNA clone: bphyem207d01, full insert sequence	sp|Q8RZX9|Y1934_ORYSJ/3e-169/AP2/ERF and B3 domain-containing protein Os01g0693400 OS=Oryza sativa subsp. japonica GN=Os01g0693400 PE=2 SV=1	dosa:Os01t0693400-01/4e-168/Os01g0693400, APETALA2/ETHYLENE-RESPONSIVE_ELEMENT_BINDING_PROTEIN_127, AP2/EREBP127; Pathogenesis-related transcriptional factor and ERF, DNA-binding domain containing protein.; K09287 RAV-like factor	Rv3876/4e-13/---	PTHR31140/4.8E-152/--	biological_process:GO:0006355//regulation of transcription, DNA-templated;cellular_component:GO:0005634//nucleus;molecular_function:GO:0003677//DNA binding;GO:0003700//transcription factor activity, sequence-specific DNA binding;
Unigene17334_All	1998	28.13	4.87	-1.78411	0.00825826	0.0370239	Down	13.96	6.91	-1.01659	0.17998	0.387438	*	71.95	46	-0.34522	0.634632	0.79401	*	93.27	18.44	-2.94839	5.58487e-08	1.35621e-06	Down	79.12	40.9	-0.981412	0.0284694	0.103719	*	53.36	41.23	-0.201371	0.790007	0.900855	*	gi|326514512|dbj|BAJ96243.1|/1.84614e-147/predicted protein [Hordeum vulgare subsp. vulgare]	gi|242379938|emb|FP101556.1|/1e-119/Phyllostachys edulis cDNA clone: bphylf026l06, full insert sequence	sp|Q8H1E4|RAP24_ARATH/6e-57/Ethylene-responsive transcription factor RAP2-4 OS=Arabidopsis thaliana GN=RAP2-4 PE=1 SV=1	bdi:100839894/2e-128/ethylene-responsive transcription factor RAP2-4; K09286 EREBP-like factor	Rv3876/4e-09/---	SM00380/1.0E-36/DNA-binding domain in plant proteins such as APETALA2 and EREBPs	biological_process:GO:0006351//transcription, DNA-templated;
CL5786.Contig4_All	1443	22.48	0.66	-4.00805	0.000119007	0.00104445	Down	14.21	0	-5.59784	5.97717e-05	0.000560901	Down	41.3	0	-6.94916	3.69508e-07	8.71624e-06	Down	44.22	0.41	-6.60719	8.541e-10	3.15685e-08	Down	25.46	0	-6.22261	9.79018e-06	0.000129374	Down	21.46	1.82	-2.85056	0.00944127	0.049148	Down	gi|357136018|ref|XP_003569603.1|/9.59277e-169/PREDICTED: AP2/ERF and B3 domain-containing protein Os01g0693400-like [Brachypodium distachyon] &gt;gi|944073809|gb|KQK09293.1| hypothetical protein BRADI_2g47220 [Brachypodium distachyon]	gi|241986235|dbj|AK333496.1|/0.0/Triticum aestivum cDNA, clone: WT006_J19, cultivar: Chinese Spring	sp|Q8RZX9|Y1934_ORYSJ/4e-164/AP2/ERF and B3 domain-containing protein Os01g0693400 OS=Oryza sativa subsp. japonica GN=Os01g0693400 PE=2 SV=1	bdi:100824693/2e-169/AP2/ERF and B3 domain-containing protein Os01g0693400-like; K09287 RAV-like factor	Rv3876/2e-11/---	PR00367/2.1E-5/Ethylene responsive element binding protein signature	biological_process:GO:0006355//regulation of transcription, DNA-templated;cellular_component:GO:0005634//nucleus;molecular_function:GO:0003677//DNA binding;GO:0003700//transcription factor activity, sequence-specific DNA binding;
CL20229.Contig10_All	2156	34.93	23.82	0.126609	0.845215	0.92326	*	23.35	27.47	0.139195	0.80208	0.891095	*	43.83	21.56	-1.07686	0.0993322	0.27496	*	16.46	65.2	1.13618	0.0395341	0.131727	*	75.55	37.28	-1.06978	0.00558799	0.0282357	Down	76.41	42.59	-0.873541	0.135054	0.356646	*	gi|471434618|dbj|BAN05549.1|/0/TaAP2-B [Triticum compactum]	gi|241983258|dbj|AK331198.1|/0.0/Triticum aestivum cDNA, clone: SET6_M01, cultivar: Chinese Spring	sp|P47927|AP2_ARATH/2e-108/Floral homeotic protein APETALA 2 OS=Arabidopsis thaliana GN=AP2 PE=1 SV=1	bdi:100834763/0.0/AP2-like ethylene-responsive transcription factor TOE3; K09284 AP2-like factor, euAP2 lineage	DR2133/1e-08/---	PTHR32467/3.1E-170/--	biological_process:GO:0006355//regulation of transcription, DNA-templated;GO:0007275//multicellular organism development;cellular_component:GO:0005634//nucleus;molecular_function:GO:0003677//DNA binding;GO:0003700//transcription factor activity, sequence-specific DNA binding;
CL21142.Contig11_All	5788	91.11	18.9	-1.63753	2.63111e-05	0.000284636	Down	45.55	30.88	-0.649421	0.144066	0.331849	*	49.25	28.79	-0.806282	0.162152	0.38744	*	38.89	37.79	-0.872509	0.250205	0.488854	*	54.19	33.65	-0.731457	0.0969363	0.260117	*	42.18	26.78	-0.63395	0.227102	0.494013	*	gi|475371422|gb|EMT00560.1|/0/Putative disease resistance RPP13-like protein 2 [Aegilops tauschii]	gi|960488723|ref|XM_014903129.1|/1e-146/PREDICTED: Brachypodium distachyon disease resistance protein RPM1-like (LOC100842472), transcript variant X2, mRNA	sp|Q652B0|HFB2C_ORYSJ/2e-52/Heat stress transcription factor B-2c OS=Oryza sativa subsp. japonica GN=HSFB2C PE=2 SV=1	bdi:100829387/1e-108/disease resistance protein RPP13-like; K13457 disease resistance protein RPM1	YGL073w/2e-16/---	SM00380/4.4E-35/DNA-binding domain in plant proteins such as APETALA2 and EREBPs	molecular_function:GO:1901363//heterocyclic compound binding;GO:0097159//organic cyclic compound binding;
Unigene29809_All	1623	33.51	4.94	-2.0843	0.000642374	0.004384	Down	33.89	10.05	-1.78705	0.00580549	0.0272292	Down	73.18	11.78	-2.42463	1.58873e-06	3.06994e-05	Down	70.85	26.56	-2.02709	0.00035021	0.00276632	Down	100.6	88.85	-0.203708	0.777321	0.883614	*	413.2	72.75	-2.39044	0.00258939	0.0171465	Down	gi|224579188|gb|ACN58181.1|/2.42682e-147/putative ethylene responsive element binding protein [Dasypyrum villosum]	gi|151420329|dbj|AK251681.1|/0.0/Hordeum vulgare subsp. vulgare cDNA clone: FLbaf129h12, mRNA sequence	sp|Q6K7E6|ERF1_ORYSJ/2e-144/Ethylene-responsive transcription factor 1 OS=Oryza sativa subsp. japonica GN=EREBP1 PE=1 SV=1	dosa:Os02t0782700-01/4e-143/Os02g0782700, EREBP1, ETHYLENE-RESPONSIVE_ELEMENT-BINDING_PROTEIN_1; Similar to Transcription factor EREBP1.; K09286 EREBP-like factor	DR2133/7e-06/---	PTHR31190/2.5E-95/--	biological_process:GO:0006351//transcription, DNA-templated;
CL714.Contig9_All	386	4.54	0	-3.68709	0.0184471	0.0710152	*	2.04	0	-3.03611	0.0634052	0.181991	*	5.63	0.62	-2.51304	0.0556722	0.180744	*	20.95	0	-6.72036	1.70991e-06	2.75237e-05	Down	9.45	0	-5.02985	0.000785989	0.00550312	Down	4.12	0.3	-2.6657	0.0515047	0.182025	*	gi|84795242|gb|ABC65857.1|/6.27773e-37/ethylene-responsive factor-like transcription factor ERFL2c [Triticum aestivum]	gi|242385287|emb|FP093338.1|/1e-52/Phyllostachys edulis cDNA clone: bphylf037b19, full insert sequence	sp|Q9SXS8|ERF3_TOBAC/6e-26/Ethylene-responsive transcription factor 3 OS=Nicotiana tabacum GN=ERF3 PE=2 SV=1	atr:18432447/6e-26/ethylene-responsive transcription factor 3; K09286 EREBP-like factor	NA	PS51032/23.696/AP2/ERF domain profile.	biological_process:GO:0006355//regulation of transcription, DNA-templated;cellular_component:GO:0005634//nucleus;molecular_function:GO:0003677//DNA binding;GO:0003700//transcription factor activity, sequence-specific DNA binding;
Unigene28202_All	842	2.72	5.95	1.5626	0.211155	0.442961	*	13.35	18.19	0.336773	0.642636	0.778795	*	11.26	90.23	3.11154	0.000214224	0.00201732	Up	81.87	34.32	-1.92483	0.000103457	0.000978591	Down	6.74	32.53	1.94081	0.0771938	0.220636	*	7.5	79.27	3.26288	0.00203244	0.014029	Up	gi|90421300|gb|AAZ14085.2|/7.71314e-94/root abundant factor [Hordeum vulgare] &gt;gi|90421306|gb|AAZ14086.2| root abundant factor [Hordeum vulgare]	gi|90421305|gb|DQ102384.2|/1e-143/Hordeum vulgare root abundant factor (RAF) gene, promoter region and complete cds	sp|Q6K7E6|ERF1_ORYSJ/3e-29/Ethylene-responsive transcription factor 1 OS=Oryza sativa subsp. japonica GN=EREBP1 PE=1 SV=1	sita:101773791/2e-70/ethylene-responsive transcription factor RAP2-3-like; K09286 EREBP-like factor	NA	PS51032/23.248/AP2/ERF domain profile.	biological_process:GO:0006351//transcription, DNA-templated;
CL7135.Contig5_All	1108	1.4	0	-1.6267	0.316492	0.568481	*	8.26	0	-4.33651	0.00531357	0.0252895	Down	23.41	57.9	1.43392	0.227271	0.48189	*	867.54	19.06	-5.44913	3.53237e-07	6.94455e-06	Down	56.68	11.09	-1.92349	0.158761	0.367073	*	3.8	6.53	0.821722	0.561074	0.789718	*	gi|357148089|ref|XP_003574623.1|/3.25239e-107/PREDICTED: ethylene-responsive transcription factor ERF109-like [Brachypodium distachyon] &gt;gi|944063039|gb|KQJ98629.1| hypothetical protein BRADI_3g38140 [Brachypodium distachyon]	gi|242387751|emb|FP094609.1|/1e-103/Phyllostachys edulis cDNA clone: bphylf047i05, full insert sequence	sp|Q9SZ06|EF109_ARATH/6e-40/Ethylene-responsive transcription factor ERF109 OS=Arabidopsis thaliana GN=ERF109 PE=1 SV=1	ath:AT3G14230/4e-25/RAP2.2; ethylene-responsive transcription factor RAP2-2; K09286 EREBP-like factor	NA	PR00367/2.0E-11/Ethylene responsive element binding protein signature	biological_process:GO:0006351//transcription, DNA-templated;
Unigene12379_All	1389	0.41	0	-0.528416	0.666672	0.806734	*	9.7	10.66	0.0500021	0.969904	0.993657	*	8.17	43.27	2.25097	0.0404799	0.14201	*	34.57	9.35	-1.96084	0.139145	0.328497	*	7.42	36.97	1.88582	0.134176	0.325745	*	9.59	30.76	1.50772	0.280926	0.566416	*	gi|475576816|gb|EMT17653.1|/6.83636e-116/Ethylene-responsive transcription factor 1 [Aegilops tauschii]	gi|90421299|gb|DQ102383.2|/1e-155/Hordeum vulgare root abundant factor (RAF) mRNA, complete cds	sp|Q6K7E6|ERF1_ORYSJ/3e-37/Ethylene-responsive transcription factor 1 OS=Oryza sativa subsp. japonica GN=EREBP1 PE=1 SV=1	sita:101773791/2e-89/ethylene-responsive transcription factor RAP2-3-like; K09286 EREBP-like factor	NA	PS51032/23.248/AP2/ERF domain profile.	biological_process:GO:0006351//transcription, DNA-templated;
CL4420.Contig18_All	1258	80.01	96.01	0.916476	0.0961547	0.254842	*	89.2	223.09	1.16348	0.00511827	0.0245306	Up	234.34	351.31	0.670806	0.394119	0.659453	*	284.48	322.32	-0.590511	0.16731	0.374048	*	136.32	143.25	-0.0203134	0.981747	0.999698	*	173.14	185.52	0.298408	0.716407	0.860738	*	gi|60100224|gb|AAX13281.1|/1.2553e-89/ethylene-responsive element binding protein 2 [Triticum aestivum]	gi|960453643|ref|XM_003561936.3|/7e-48/PREDICTED: Brachypodium distachyon uncharacterized LOC100826410 (LOC100826410), mRNA	sp|Q9SSA8|RA212_ARATH/3e-32/Ethylene-responsive transcription factor RAP2-12 OS=Arabidopsis thaliana GN=RAP2-12 PE=1 SV=1	mus:103974501/7e-42/ethylene-responsive transcription factor 1-like; K09286 EREBP-like factor	DR0479/4e-06/---	SM00380/7.1E-35/DNA-binding domain in plant proteins such as APETALA2 and EREBPs	NA
CL15648.Contig2_All	1289	-	-	-	-	-	-	-	-	-	-	-	-	-	-	-	-	-	-	0.28	0	-0.946387	0.54666	0.753299	*	10.94	0.69	-3.39156	0.00501879	0.025807	Down	5.11	1.97	-1.14874	0.254455	0.530561	*	gi|669030207|emb|CDM84660.1|/8.10186e-108/unnamed protein product [Triticum aestivum]	gi|960466121|ref|XM_014898649.1|/1e-55/PREDICTED: Brachypodium distachyon AP2-like ethylene-responsive transcription factor At1g79700 (LOC100833066), mRNA	sp|Q6X5Y6|WRI1_ARATH/4e-60/Ethylene-responsive transcription factor WRI1 OS=Arabidopsis thaliana GN=WRI1 PE=2 SV=1	dosa:Os12t0126300-00/2e-62/Os12g0126300, AP2/EREBP155, APETALA2/ETHYLENE-RESPONSIVE_ELEMENT_BINDING_PROTEIN_155; Similar to AP2 domain containing protein, expressed.; K09285 AP2-like factor, ANT lineage	NA	SM00380/1.2E-16/DNA-binding domain in plant proteins such as APETALA2 and EREBPs	NA
CL16019.Contig1_All	1281	0.35	0.29	0.0971313	0.951571	0.975291	*	0	3.44	3.2548	0.0462566	0.142982	*	1.05	0.62	-0.27801	0.87084	0.938434	*	1.76	3.61	0.126882	0.92188	0.959903	*	8.37	8.94	0.0208052	0.979771	0.999698	*	6.53	9.97	0.583102	0.440395	0.72091	*	gi|357158484|ref|XP_003578142.1|/1.25675e-169/PREDICTED: AP2-like ethylene-responsive transcription factor At1g16060 [Brachypodium distachyon] &gt;gi|944054655|gb|KQJ90293.1| hypothetical protein BRADI_4g30617 [Brachypodium distachyon]	gi|960484402|ref|XM_003578094.3|/0.0/PREDICTED: Brachypodium distachyon AP2-like ethylene-responsive transcription factor At1g16060 (LOC100845338), mRNA	sp|Q94AN4|AP2L1_ARATH/2e-105/AP2-like ethylene-responsive transcription factor At1g16060 OS=Arabidopsis thaliana GN=At1g16060 PE=2 SV=1	bdi:100845338/2e-170/AP2-like ethylene-responsive transcription factor At1g16060; K09285 AP2-like factor, ANT lineage	DR2133/4e-07/---	PF00847/1.0E-13/AP2 domain	biological_process:GO:0006355//regulation of transcription, DNA-templated;GO:0007275//multicellular organism development;cellular_component:GO:0005634//nucleus;GO:0009536//plastid;molecular_function:GO:0003677//DNA binding;GO:0003700//transcription factor activity, sequence-specific DNA binding;
Unigene7138_All	1263	1.93	0	-2.57634	0.118802	0.296467	*	0.71	0.33	-0.491064	0.768894	0.870006	*	0.66	2.01	1.27571	0.368288	0.633459	*	1.54	2.37	-0.0915498	0.93904	0.966988	*	8.43	11.03	0.308784	0.694945	0.829506	*	10.28	11.92	0.133242	0.903257	0.959095	*	gi|669029185|emb|CDM83305.1|/3.87538e-139/unnamed protein product [Triticum aestivum]	gi|669026884|emb|HG670306.1|/1e-118/Triticum aestivum chromosome 3B, genomic scaffold, cultivar Chinese Spring	sp|Q9SUQ2|CRF2_ARATH/3e-36/Ethylene-responsive transcription factor CRF2 OS=Arabidopsis thaliana GN=CRF2 PE=1 SV=1	mus:103971903/8e-38/ethylene-responsive transcription factor ERF069-like; K13434 pathogenesis-related genes transcriptional activator PTI6	DR0479/3e-11/---	PTHR31194/1.8E-91/--	biological_process:GO:0006351//transcription, DNA-templated;
Unigene51480_All	1579	45.08	32.48	0.152648	0.728637	0.847939	*	45.64	49.43	0.0195292	0.95707	0.987151	*	70.88	81.06	0.361197	0.474924	0.728917	*	71.42	108.35	-0.170435	0.675325	0.80794	*	73.15	99.35	0.368929	0.505702	0.735202	*	52.83	85.28	0.794234	0.15925	0.400619	*	gi|197726109|gb|ACH73204.1|/1.68565e-142/dehydration responsive element binding protein [Leymus chinensis]	gi|385717729|gb|JF915846.1|/1e-150/Leymus chinensis dehydration responsive element binding protein 3 (DREB3) mRNA, complete cds, alternatively spliced	sp|Q5W6R4|DRE2B_ORYSJ/8e-89/Dehydration-responsive element-binding protein 2B OS=Oryza sativa subsp. japonica GN=DREB2B PE=2 SV=2	thj:104823180/6e-46/dehydration-responsive element-binding protein 2A-like; K09286 EREBP-like factor	NA	PTHR31241/1.1E-81/--	biological_process:GO:0006355//regulation of transcription, DNA-templated;cellular_component:GO:0005634//nucleus;molecular_function:GO:0003677//DNA binding;GO:0003700//transcription factor activity, sequence-specific DNA binding;
CL5786.Contig13_All	1732	25.15	37.53	1.23909	0.02785	0.0988372	*	35.02	47.2	0.381446	0.460557	0.699008	*	47.29	72.34	0.673755	0.126564	0.326379	*	47.66	62.32	-0.430147	0.460092	0.694515	*	32.71	35.96	0.0895875	0.876981	0.938186	*	38.41	99.94	1.48738	0.109863	0.312493	*	gi|115439333|ref|NP_001043946.1|/6.72785e-135/Os01g0693400 [Oryza sativa Japonica Group] &gt;gi|75247719|sp|Q8RZX9.1|Y1934_ORYSJ RecName: Full=AP2/ERF and B3 domain-containing protein Os01g0693400 &gt;gi|18565433|dbj|BAB84620.1| DNA-binding protein RAV1-like [Oryza sativa Japonica Group] &gt;gi|113533477|dbj|BAF05860.1| Os01g0693400 [Oryza sativa Japonica Group] &gt;gi|215768937|dbj|BAH01166.1| u…	gi|242384898|emb|FP098298.1|/0.0/Phyllostachys edulis cDNA clone: bphyem207d01, full insert sequence	sp|Q8RZX9|Y1934_ORYSJ/7e-137/AP2/ERF and B3 domain-containing protein Os01g0693400 OS=Oryza sativa subsp. japonica GN=Os01g0693400 PE=2 SV=1	dosa:Os01t0693400-01/1e-135/Os01g0693400, APETALA2/ETHYLENE-RESPONSIVE_ELEMENT_BINDING_PROTEIN_127, AP2/EREBP127; Pathogenesis-related transcriptional factor and ERF, DNA-binding domain containing protein.; K09287 RAV-like factor	Rv3876/1e-12/---	PR00367/2.8E-5/Ethylene responsive element binding protein signature	biological_process:GO:0006355//regulation of transcription, DNA-templated;cellular_component:GO:0005634//nucleus;molecular_function:GO:0003677//DNA binding;GO:0003700//transcription factor activity, sequence-specific DNA binding;
Unigene17787_All	1184	12.7	0.31	-3.85305	0.00155077	0.00921337	Down	4.37	1.06	-1.8351	0.133124	0.314085	*	17.47	3.72	-1.66808	0.116719	0.309396	*	48.52	1.96	-5.14967	1.65585e-10	7.2145e-09	Down	22.44	4.14	-2.21625	0.0361118	0.124931	*	6.41	0.61	-2.55432	0.0465851	0.168681	*	gi|669030111|emb|CDM84526.1|/7.93366e-115/unnamed protein product [Triticum aestivum]	gi|669026884|emb|HG670306.1|/0.0/Triticum aestivum chromosome 3B, genomic scaffold, cultivar Chinese Spring	sp|O80340|ERF78_ARATH/2e-36/Ethylene-responsive transcription factor 4 OS=Arabidopsis thaliana GN=ERF4 PE=1 SV=1	brp:103859615/8e-39/ethylene-responsive transcription factor 4-like; K09286 EREBP-like factor	NA	PR00367/4.2E-11/Ethylene responsive element binding protein signature	biological_process:GO:0006355//regulation of transcription, DNA-templated;cellular_component:GO:0005634//nucleus;molecular_function:GO:0003677//DNA binding;GO:0003700//transcription factor activity, sequence-specific DNA binding;
CL8519.Contig10_All	1458	187.87	44.71	-1.4699	1.27107e-07	2.68603e-06	Down	120.61	67.64	-0.896868	0.00374899	0.0189741	*	228.23	60.88	-1.90468	1.11075e-05	0.000163711	Down	136.95	59.71	-1.94428	3.2395e-07	6.43929e-06	Down	203.9	65.58	-1.66774	2.64411e-08	7.64763e-07	Down	248.36	63.45	-1.87384	6.35379e-07	1.42492e-05	Down	gi|326494530|dbj|BAJ94384.1|/9.60293e-100/predicted protein [Hordeum vulgare subsp. vulgare] &gt;gi|326516066|dbj|BAJ88056.1| predicted protein [Hordeum vulgare subsp. vulgare]	gi|241988274|dbj|AK335532.1|/1e-52/Triticum aestivum cDNA, clone: WT013_C06, cultivar: Chinese Spring	sp|Q9FK12|CRF3_ARATH/5e-22/Ethylene-responsive transcription factor CRF3 OS=Arabidopsis thaliana GN=CRF3 PE=1 SV=1	egu:105052315/1e-23/pathogenesis-related genes transcriptional activator PTI6-like; K13434 pathogenesis-related genes transcriptional activator PTI6	DR2133/9e-10/---	SM00380/1.4E-26/DNA-binding domain in plant proteins such as APETALA2 and EREBPs	NA
Unigene33347_All	1185	6.62	11.84	1.45289	0.0595198	0.178154	*	6.14	12.17	0.85301	0.305849	0.549714	*	8.63	17.16	0.873932	0.228191	0.482978	*	6.98	27.66	1.18426	0.0670765	0.196087	*	18.18	28.05	0.562507	0.344127	0.597028	*	16.02	26.12	0.771611	0.171352	0.414842	*	gi|721653683|ref|XP_010233948.1|/1.45595e-92/PREDICTED: ethylene-responsive transcription factor 3-like [Brachypodium distachyon] &gt;gi|944058173|gb|KQJ93763.1| hypothetical protein BRADI_3g06562 [Brachypodium distachyon]	gi|960480326|ref|XM_010235646.2|/0.0/PREDICTED: Brachypodium distachyon ethylene-responsive transcription factor 3-like (LOC100839826), mRNA	sp|Q9SXS8|ERF3_TOBAC/2e-47/Ethylene-responsive transcription factor 3 OS=Nicotiana tabacum GN=ERF3 PE=2 SV=1	bdi:100839826/3e-93/ethylene-responsive transcription factor 3-like; K09286 EREBP-like factor	DR0479/2e-08/---	PS51032/23.406/AP2/ERF domain profile.	biological_process:GO:0006355//regulation of transcription, DNA-templated;cellular_component:GO:0005634//nucleus;molecular_function:GO:0003677//DNA binding;GO:0003700//transcription factor activity, sequence-specific DNA binding;
CL6803.Contig2_All	982	1.08	0.31	-0.734534	0.656777	0.806734	*	4.28	0	-3.49822	0.030477	0.10361	*	3.73	1.32	-1.21095	0.330942	0.601027	*	6.51	4.06	-0.848701	0.55459	0.759235	*	6.39	1.71	-1.7026	0.135818	0.328656	*	1.34	2.47	0.564257	0.693251	0.844589	*	gi|733387011|gb|AIZ97485.1|/3.10077e-87/CBF-like protein CBF7 [Deschampsia antarctica]	gi|60593375|gb|AY785863.1|/1e-157/Hordeum vulgare subsp. vulgare cultivar Morex HvCBF7 (CBF7) mRNA, complete cds	sp|Q8LBQ7|ERF34_ARATH/2e-47/Ethylene-responsive transcription factor ERF034 OS=Arabidopsis thaliana GN=ERF034 PE=2 SV=2	pda:103695579/2e-42/ethylene-responsive transcription factor TINY-like; K09286 EREBP-like factor	Rv3876/7e-09/---	PTHR31985:SF3/2.7E-76/--	biological_process:GO:0006355//regulation of transcription, DNA-templated;cellular_component:GO:0005634//nucleus;molecular_function:GO:0003677//DNA binding;GO:0003700//transcription factor activity, sequence-specific DNA binding;
CL864.Contig7_All	1117	44.48	23.31	-0.277749	0.710571	0.8364	*	29.82	87.95	1.53783	0.0463431	0.143198	*	233.37	1667.53	2.94135	0.000660224	0.00514696	Up	912.84	1020.98	-0.488732	0.573844	0.763219	*	510.49	816.45	0.556232	0.519362	0.747282	*	91.32	603.05	2.72667	0.00291387	0.0189174	Up	gi|944234488|gb|KQK98850.1|/1.60549e-53/hypothetical protein SETIT_010228mg [Setaria italica]	gi|242387618|emb|FP094477.1|/4e-64/Phyllostachys edulis cDNA clone: bphylf048e09, full insert sequence	sp|Q40477|ERF4_TOBAC/5e-29/Ethylene-responsive transcription factor 4 OS=Nicotiana tabacum GN=ERF4 PE=1 SV=1	dosa:Os04t0669200-01/3e-32/Os04g0669200, ETHYLENE_RESPONSE_FACTOR_76, ERF76; Similar to Ethylene response factor 2 (Ethylene response factor 3).; K09286 EREBP-like factor	Rv2839c/7e-10/---	PTHR31677/1.1E-38/--	NA
CL5947.Contig2_All	1504	17.43	2.79	-1.97078	0.0200638	0.0758921	*	18.14	1.07	-3.85783	8.43176e-05	0.000755175	Down	24.62	1.78	-3.56921	2.57039e-05	0.00033545	Down	9.24	1.24	-3.29503	0.00335065	0.0183896	Down	21.77	1.72	-3.41007	0.000379372	0.00298015	Down	16.33	1.07	-3.6229	0.00014593	0.00152398	Down	gi|944059581|gb|KQJ95171.1|/7.33222e-34/hypothetical protein BRADI_3g15591, partial [Brachypodium distachyon]	gi|960481630|ref|XM_010236039.2|/1e-24/PREDICTED: Brachypodium distachyon ethylene-responsive transcription factor RAP2-3-like (LOC104583553), mRNA	sp|Q9M8M5|ERF84_ARATH/5e-13/Ethylene-responsive transcription factor ERF084 OS=Arabidopsis thaliana GN=ERF084 PE=2 SV=1	mus:103981850/2e-12/pathogenesis-related genes transcriptional activator PTI6-like; K13434 pathogenesis-related genes transcriptional activator PTI6	NA	SM00380/1.1E-18/DNA-binding domain in plant proteins such as APETALA2 and EREBPs	NA
CL4420.Contig19_All	1908	65	123.31	1.53527	7.06411e-05	0.000667366	Up	104.74	293.72	1.41048	5.92284e-05	0.000556637	Up	290.93	1124.36	2.09281	0.000312575	0.00276333	Up	878.63	927.42	-0.612618	0.276129	0.513865	*	293.08	690.46	1.10836	0.128466	0.316532	*	161.2	727.84	2.25442	0.00439875	0.0264601	Up	gi|326502452|dbj|BAJ95289.1|/2.13883e-121/predicted protein [Hordeum vulgare subsp. vulgare]	gi|241985659|dbj|AK332920.1|/1e-142/Triticum aestivum cDNA, clone: WT005_D07, cultivar: Chinese Spring	sp|Q6K7E6|ERF1_ORYSJ/7e-39/Ethylene-responsive transcription factor 1 OS=Oryza sativa subsp. japonica GN=EREBP1 PE=1 SV=1	pda:103714826/3e-46/ethylene-responsive transcription factor 1-like; K09286 EREBP-like factor	DR0479/6e-09/---	PTHR31190/7.2E-77/--	biological_process:GO:0006355//regulation of transcription, DNA-templated;cellular_component:GO:0005634//nucleus;molecular_function:GO:0003700//transcription factor activity, sequence-specific DNA binding;
CL1948.Contig20_All	1076	0.41	0.89	1.11939	0.496707	0.737132	*	1.02	0	-1.43455	0.369563	0.609546	*	1.05	0.62	-0.31724	0.844563	0.923262	*	79.78	2.16	-5.2041	4.25737e-06	6.14556e-05	Down	4.04	1.73	-1.06175	0.42404	0.676851	*	1.34	0.91	-0.186578	0.907136	0.96136	*	gi|117276946|gb|ABK32848.1|/4.95051e-105/C-repeat/DRE-binding factor 3 [Lolium perenne]	gi|117653884|gb|EF028755.1|/1e-161/Triticum aestivum CBFIIIa-6.1 mRNA, complete cds	sp|Q64MA1|DRE1A_ORYSJ/2e-78/Dehydration-responsive element-binding protein 1A OS=Oryza sativa subsp. japonica GN=DREB1A PE=2 SV=1	sot:102577707/1e-33/CBF3; AP2 domain CBF protein; K09286 EREBP-like factor	DR2133/7e-06/---	PTHR31839:SF0/1.1E-63/--	NA
CL3372.Contig3_All	1112	0	1.22	2.70484	0.101321	0.264933	*	0	1.77	2.42335	0.146946	0.336458	*	0	4.87	3.86221	0.0204522	0.0839653	*	0	8.18	3.84726	0.0250395	0.0929568	*	0	0.35	0.714172	0.608693	0.768218	*	0	0.36	0.661548	0.614274	0.789718	*	gi|169116898|gb|ACA42753.1|/4.9836e-31/submergence-1B [Oryza nivara]	gi|242380301|emb|FP101632.1|/1e-30/Phyllostachys edulis cDNA clone: bphylf047d18, full insert sequence	sp|Q6K7E6|ERF1_ORYSJ/2e-18/Ethylene-responsive transcription factor 1 OS=Oryza sativa subsp. japonica GN=EREBP1 PE=1 SV=1	pop:POPTR_0001s16400g/2e-20/transcription factor EREBP-like family protein; K09286 EREBP-like factor	NA	PS51032/18.439/AP2/ERF domain profile.	NA
CL5788.Contig4_All	1740	301.05	103.41	-0.907619	0.00109649	0.0068677	*	169.93	167.88	-0.110048	0.687495	0.813219	*	261.1	203.28	-0.276119	0.439624	0.701863	*	222.76	218.47	-0.774246	0.0102074	0.0456136	*	289.47	173.21	-0.784142	0.0177071	0.0714542	*	212.15	161.87	-0.336901	0.29195	0.57942	*	gi|440577563|emb|CBX87025.1|/1.15819e-118/DBF2 protein [Aegilops biuncialis]	gi|84795233|gb|DQ334407.1|/0.0/Triticum aestivum drought-responsive factor-like transcription factor DRFL1a (DRFL1a) mRNA, complete cds	sp|Q8H1E4|RAP24_ARATH/5e-50/Ethylene-responsive transcription factor RAP2-4 OS=Arabidopsis thaliana GN=RAP2-4 PE=1 SV=1	bdi:100838838/4e-117/ethylene-responsive transcription factor RAP2-13-like; K09286 EREBP-like factor	DR2133/1e-08/---	SM00380/5.0E-34/DNA-binding domain in plant proteins such as APETALA2 and EREBPs	biological_process:GO:0006355//regulation of transcription, DNA-templated;cellular_component:GO:0005634//nucleus;molecular_function:GO:0003677//DNA binding;GO:0003700//transcription factor activity, sequence-specific DNA binding;
Unigene62015_All	2235	209.63	39.39	-1.76148	1.83682e-06	2.80078e-05	Down	86.45	42.24	-1.14011	0.00848456	0.0371848	Down	71.9	49.4	-0.560405	0.377932	0.644634	*	24.33	59.06	0.569677	0.458329	0.6927	*	53.07	49.53	-0.162774	0.739088	0.859107	*	53.27	53.07	0.0468456	0.906829	0.961146	*	gi|357132820|ref|XP_003568026.1|/4.36662e-52/PREDICTED: dehydration-responsive element-binding protein 2D-like [Brachypodium distachyon] &gt;gi|944067051|gb|KQK02535.1| hypothetical protein BRADI_2g02100 [Brachypodium distachyon]	gi|242387690|emb|FP094548.1|/6e-71/Phyllostachys edulis cDNA clone: bphyem203n21, full insert sequence	sp|Q9M9B2|EF117_ARATH/5e-10/Ethylene-responsive transcription factor ERF117 OS=Arabidopsis thaliana GN=ERF117 PE=2 SV=1	mus:103986208/8e-10/pathogenesis-related genes transcriptional activator PTI6-like; K13434 pathogenesis-related genes transcriptional activator PTI6	NA	PS51032/10.692/AP2/ERF domain profile.	biological_process:GO:0006351//transcription, DNA-templated;
CL15850.Contig1_All	897	2.34	3.52	1.0555	0.458239	0.703288	*	4.63	5.8	0.372751	0.723178	0.840141	*	24.77	139.72	2.51866	0.0359334	0.129771	*	98.19	46.37	-1.03023	0.550188	0.756016	*	8.17	37.69	1.90105	0.0875709	0.241939	*	1.73	40.38	3.5169	0.0164474	0.0762619	*	gi|19071243|gb|AAL84170.1|AF418204_1/1.60967e-100/CRT/DRE binding factor 1 [Hordeum vulgare subsp. vulgare] &gt;gi|60547419|gb|AAX23683.1| HvCBF1 [Hordeum vulgare subsp. vulgare] &gt;gi|60547421|gb|AAX23684.1| HvCBF1 [Hordeum vulgare subsp. vulgare] &gt;gi|60547423|gb|AAX23685.1| HvCBF1 [Hordeum vulgare subsp. vulgare] &gt;gi|60547425|gb|AAX23686.1| HvCBF1 [Hordeum vulgare subsp. vulgare] &gt;gi|…	gi|404415274|gb|JN987193.1|/0.0/Triticum aestivum AP2 domain CBF protein (CBFI) mRNA, CBFI-1.3 allele, complete cds	sp|Q6EP77|DRE1G_ORYSJ/7e-91/Dehydration-responsive element-binding protein 1G OS=Oryza sativa subsp. japonica GN=DREB1G PE=2 SV=1	cmo:103484041/2e-45/dehydration-responsive element-binding protein 1A; K09286 EREBP-like factor	NA	PTHR31839:SF0/4.0E-85/--	biological_process:GO:0006355//regulation of transcription, DNA-templated;cellular_component:GO:0005634//nucleus;molecular_function:GO:0003677//DNA binding;GO:0003700//transcription factor activity, sequence-specific DNA binding;
CL4333.Contig3_All	876	8.49	1.47	-1.56135	0.152959	0.355451	*	7.86	2.11	-1.82072	0.107092	0.268774	*	8.9	0.93	-2.62981	0.0251634	0.0987568	*	8.13	0.41	-4.33454	0.000483553	0.00363828	Down	2.69	2.08	-0.355476	0.80177	0.895923	*	6.43	2.38	-1.30989	0.165101	0.406669	*	gi|90969135|gb|ABE02652.1|/1.2942e-14/putative AP2 protein [Hordeum vulgare]	gi|670416310|ref|XM_008650884.1|/3e-06/PREDICTED: Zea mays ethylene-responsive transcription factor WIN1-like (LOC103629778), mRNA	sp|Q8VY90|EF105_ARATH/7e-09/Ethylene-responsive transcription factor ERF105 OS=Arabidopsis thaliana GN=ERF105 PE=2 SV=1	osa:4332383/2e-10/serine/arginine repetitive matrix protein 1; K13171 serine/arginine repetitive matrix protein 1	DR2133/6e-07/---	PF00847/2.2E-10/AP2 domain	NA
CL1948.Contig3_All	1000	3.42	0	-3.25873	0.0425633	0.137621	*	1.22	0.67	-0.689992	0.671322	0.801078	*	4.6	3.41	-0.0650792	0.95837	0.989265	*	89.92	1.8	-5.75771	8.43529e-10	3.12116e-08	Down	30.63	1.04	-4.44645	1.14845e-05	0.000148422	Down	0.35	0	-0.673951	0.610123	0.789718	*	gi|117276946|gb|ABK32848.1|/8.09023e-107/C-repeat/DRE-binding factor 3 [Lolium perenne]	gi|117276945|gb|EF032486.1|/1e-172/Lolium perenne genotype PI610939 C-repeat/DRE-binding factor 3 mRNA, complete cds	sp|Q64MA1|DRE1A_ORYSJ/6e-79/Dehydration-responsive element-binding protein 1A OS=Oryza sativa subsp. japonica GN=DREB1A PE=2 SV=1	spen:107013784/2e-34/dehydration-responsive element-binding protein 1A-like; K09286 EREBP-like factor	DR2133/2e-07/---	PF00847/8.2E-16/AP2 domain	NA
CL14323.Contig1_All	970	3.39	0.29	-2.07531	0.15115	0.352773	*	6.85	1	-2.26839	0.0694815	0.19511	*	-	-	-	-	-	-	1.38	0.41	-1.55638	0.383188	0.624652	*	0.33	1.73	1.63385	0.284985	0.536397	*	-	-	-	-	-	-	gi|115449227|ref|NP_001048393.1|/1.73262e-66/Os02g0797100 [Oryza sativa Japonica Group] &gt;gi|47497036|dbj|BAD19089.1| putative ethylene response factor 1 [Oryza sativa Japonica Group] &gt;gi|113537924|dbj|BAF10307.1| Os02g0797100 [Oryza sativa Japonica Group] &gt;gi|125541471|gb|EAY87866.1| hypothetical protein OsI_09287 [Oryza sativa Indica Group] &gt;gi|125584014|gb|EAZ24945.1| hypothetical p…	gi|171704122|dbj|AK224545.1|/1e-104/Oryza officinalis cDNA, clone: CCP18C06, expressed in panicle of CC genome	sp|Q94AW5|ERF03_ARATH/2e-43/Ethylene-responsive transcription factor ERF003 OS=Arabidopsis thaliana GN=ERF003 PE=2 SV=1	sita:101777576/8e-23/ethylene-responsive transcription factor RAP2-13-like; K09286 EREBP-like factor	DR0479/4e-08/---	PTHR31194:SF0/4.7E-39/--	biological_process:GO:0006355//regulation of transcription, DNA-templated;cellular_component:GO:0005634//nucleus;GO:0005739//mitochondrion;molecular_function:GO:0003677//DNA binding;GO:0003700//transcription factor activity, sequence-specific DNA binding;
CL1712.Contig17_All	2340	294.79	38.43	-2.31264	7.40652e-18	1.13045e-15	Down	148.54	85.47	-0.900058	0.0874231	0.231541	*	146	35.41	-2.12012	0.000587357	0.00467192	Down	104.29	37.05	-2.29434	4.36096e-05	0.00046542	Down	28.09	3.84	-2.66757	0.0116961	0.0514327	*	33.16	3.47	-3.02847	0.00058416	0.00492734	Down	gi|326530916|dbj|BAK01256.1|/0/predicted protein [Hordeum vulgare subsp. vulgare]	gi|960470891|ref|XM_014899606.1|/0.0/PREDICTED: Brachypodium distachyon floral homeotic protein APETALA 2 (LOC100828894), transcript variant X2, mRNA	sp|Q9SK03|RAP27_ARATH/8e-97/Ethylene-responsive transcription factor RAP2-7 OS=Arabidopsis thaliana GN=RAP2-7 PE=2 SV=2	bdi:100828894/0.0/floral homeotic protein APETALA 2; K09284 AP2-like factor, euAP2 lineage	NA	SM00380/3.3E-32/DNA-binding domain in plant proteins such as APETALA2 and EREBPs	biological_process:GO:0006355//regulation of transcription, DNA-templated;GO:0007275//multicellular organism development;cellular_component:GO:0005634//nucleus;molecular_function:GO:0003677//DNA binding;GO:0003700//transcription factor activity, sequence-specific DNA binding;
CL4928.Contig3_All	1023	-	-	-	-	-	-	-	-	-	-	-	-	1.45	0	-2.3266	0.187914	0.423032	*	68.93	0	-7.91498	6.26806e-09	1.90461e-07	Down	5.47	0	-3.94847	0.0152269	0.0635687	*	1.36	0	-2.28062	0.169238	0.412059	*	gi|90969100|gb|ABE02630.1|/2.4472e-90/CBF3 [Hordeum vulgare subsp. vulgare] &gt;gi|90969125|gb|ABE02646.1| CBF3 [Hordeum vulgare subsp. vulgare]	gi|126566982|gb|EF409458.1|/1e-125/Hordeum vulgare subsp. vulgare cultivar 85 C-repeat binding factor 3-like protein (CBF3) gene, complete cds >gi|126566984|gb|EF409459.1| Hordeum vulgare subsp. vulgare cultivar HOR 1053 C-repeat binding factor 3-like protein (CBF3) gene, complete cds >gi|126566988|gb|EF409461.1| Hordeum vulgare subsp. vulgare cultivar GSM-7 C-repeat binding factor 3-like protein…	sp|Q0J090|DRE1H_ORYSJ/5e-64/Dehydration-responsive element-binding protein 1H OS=Oryza sativa subsp. japonica GN=DREB1H PE=3 SV=1	spen:107013784/3e-35/dehydration-responsive element-binding protein 1A-like; K09286 EREBP-like factor	DR2133/2e-06/---	PR00367/3.36E-5/Ethylene responsive element binding protein signature	biological_process:GO:0006351//transcription, DNA-templated;
Unigene51473_All	2497	55.5	44.51	0.291586	0.444082	0.690706	*	38.76	77.9	0.895119	0.0120614	0.0493999	*	81.2	110.79	0.57613	0.170784	0.400397	*	103.47	146.31	-0.271186	0.519784	0.740632	*	101.06	149.35	0.508953	0.169306	0.38	*	67.79	117.42	0.884145	0.0999881	0.292032	*	gi|197726109|gb|ACH73204.1|/8.56236e-137/dehydration responsive element binding protein [Leymus chinensis]	gi|385717729|gb|JF915846.1|/1e-137/Leymus chinensis dehydration responsive element binding protein 3 (DREB3) mRNA, complete cds, alternatively spliced	sp|Q5W6R4|DRE2B_ORYSJ/6e-89/Dehydration-responsive element-binding protein 2B OS=Oryza sativa subsp. japonica GN=DREB2B PE=2 SV=2	thj:104823180/1e-45/dehydration-responsive element-binding protein 2A-like; K09286 EREBP-like factor	NA	PTHR31241/1.1E-81/--	biological_process:GO:0006355//regulation of transcription, DNA-templated;cellular_component:GO:0005634//nucleus;molecular_function:GO:0003677//DNA binding;GO:0003700//transcription factor activity, sequence-specific DNA binding;
CL8782.Contig1_All	1217	103.14	69.5	0.024888	0.958147	0.978759	*	78.76	56.45	-0.645208	0.0939738	0.243957	*	57.9	31.29	-0.768994	0.144934	0.357977	*	38.33	41.65	-0.726714	0.196161	0.4141	*	44.36	31.62	-0.539683	0.276113	0.526709	*	48.48	46.51	-0.0754047	0.88142	0.946922	*	gi|721663833|ref|XP_003574993.2|/3.58697e-118/PREDICTED: ethylene-responsive transcription factor-like protein At4g13040 [Brachypodium distachyon] &gt;gi|944063958|gb|KQJ99548.1| hypothetical protein BRADI_3g43822 [Brachypodium distachyon]	gi|960472986|ref|XM_003574945.3|/0.0/PREDICTED: Brachypodium distachyon ethylene-responsive transcription factor-like protein At4g13040 (LOC100846738), mRNA	sp|Q56XP9|ERFL1_ARATH/6e-46/Ethylene-responsive transcription factor-like protein At4g13040 OS=Arabidopsis thaliana GN=At4g13040 PE=2 SV=2	mus:103988573/2e-06/splicing factor 3A subunit 2-like; K12826 splicing factor 3A subunit 2	NA	PF00847/5.4E-9/AP2 domain	biological_process:GO:0006355//regulation of transcription, DNA-templated;GO:0007275//multicellular organism development;cellular_component:GO:0005634//nucleus;molecular_function:GO:0003677//DNA binding;GO:0003700//transcription factor activity, sequence-specific DNA binding;
CL3840.Contig2_All	1928	10.1	30.46	2.20672	0.000156244	0.00131996	Up	5.03	24.24	2.17608	0.0211405	0.0776087	*	16.04	51.95	1.65095	0.0239146	0.0948569	*	11.77	113.65	2.40658	4.50425e-07	8.59403e-06	Up	19.71	66.28	1.65201	0.0052171	0.0266352	Up	17.05	79.54	2.13181	5.74471e-05	0.000688287	Up	gi|475601744|gb|EMT24923.1|/1.78262e-107/Ethylene-responsive transcription factor ERF118 [Aegilops tauschii]	gi|960482756|ref|XM_010239747.2|/6e-77/PREDICTED: Brachypodium distachyon ethylene-responsive transcription factor ERF118 (LOC100830240), transcript variant X1, mRNA	sp|Q9CA27|EF118_ARATH/7e-21/Ethylene-responsive transcription factor ERF118 OS=Arabidopsis thaliana GN=ERF118 PE=2 SV=1	fve:101291611/6e-16/pathogenesis-related genes transcriptional activator PTI6-like; K13434 pathogenesis-related genes transcriptional activator PTI6	NA	PS51032/17.003/AP2/ERF domain profile.	biological_process:GO:0006351//transcription, DNA-templated;
Unigene35908_All	874	4.22	3.96	0.494188	0.658987	0.806734	*	2.48	3.05	0.324196	0.794695	0.887256	*	2.78	3.81	0.583289	0.657922	0.808678	*	11.09	17.29	0.198074	0.860241	0.930241	*	3.69	1.72	-0.961567	0.466624	0.697822	*	0.68	3.94	1.72269	0.243549	0.516481	*	gi|960476669|ref|XP_010234077.2|/2.23729e-83/PREDICTED: ethylene-responsive transcription factor ERF039-like [Brachypodium distachyon] &gt;gi|944058549|gb|KQJ94139.1| hypothetical protein BRADI_3g08790 [Brachypodium distachyon]	gi|514707806|ref|XM_004951330.1|/4e-73/PREDICTED: Setaria italica ethylene-responsive transcription factor ERF038-like (LOC101773683), mRNA	sp|Q39127|TINY_ARATH/8e-44/Ethylene-responsive transcription factor TINY OS=Arabidopsis thaliana GN=TINY PE=2 SV=1	sita:101774092/5e-76/ethylene-responsive transcription factor ERF038-like; K09286 EREBP-like factor	NA	PTHR31985:SF3/1.5E-66/--	biological_process:GO:0006351//transcription, DNA-templated;
Unigene34008_All	1546	2.8	14.5	2.42467	0.035351	0.119319	*	8.11	16.16	0.563482	0.736139	0.849427	*	0	44.19	7.13178	1.83654e-07	4.78221e-06	Up	18.46	30.58	-0.102343	0.881661	0.941215	*	0	43.59	6.91715	2.41203e-07	5.27811e-06	Up	4.53	79.85	3.35362	0.0188428	0.0848099	*	gi|357136018|ref|XP_003569603.1|/3.99014e-168/PREDICTED: AP2/ERF and B3 domain-containing protein Os01g0693400-like [Brachypodium distachyon] &gt;gi|944073809|gb|KQK09293.1| hypothetical protein BRADI_2g47220 [Brachypodium distachyon]	gi|241986235|dbj|AK333496.1|/0.0/Triticum aestivum cDNA, clone: WT006_J19, cultivar: Chinese Spring	sp|Q8RZX9|Y1934_ORYSJ/6e-166/AP2/ERF and B3 domain-containing protein Os01g0693400 OS=Oryza sativa subsp. japonica GN=Os01g0693400 PE=2 SV=1	bdi:100824693/7e-169/AP2/ERF and B3 domain-containing protein Os01g0693400-like; K09287 RAV-like factor	Rv3876/1e-11/---	PF02362/4.0E-28/B3 DNA binding domain	biological_process:GO:0006355//regulation of transcription, DNA-templated;cellular_component:GO:0005634//nucleus;molecular_function:GO:0003677//DNA binding;GO:0003700//transcription factor activity, sequence-specific DNA binding;
CL13293.Contig2_All	1088	8.49	12.18	1.07147	0.138035	0.331097	*	6.11	8.86	0.589998	0.575501	0.777901	*	2.17	10.92	1.95572	0.153726	0.373099	*	6.4	22.1	1.07281	0.281487	0.51931	*	16.29	12.32	-0.415366	0.506123	0.735589	*	7.21	18.06	1.07903	0.331136	0.613186	*	gi|326532284|dbj|BAK05071.1|/1.19647e-114/predicted protein [Hordeum vulgare subsp. vulgare]	gi|242383295|emb|FP097491.1|/1e-116/Phyllostachys edulis cDNA clone: bphylf042c03, full insert sequence	sp|Q8LBQ7|ERF34_ARATH/2e-46/Ethylene-responsive transcription factor ERF034 OS=Arabidopsis thaliana GN=ERF034 PE=2 SV=2	spen:107012922/8e-41/ethylene-responsive transcription factor TINY; K09286 EREBP-like factor	NA	PF00847/9.9E-16/AP2 domain	biological_process:GO:0006351//transcription, DNA-templated;
CL20229.Contig16_All	1984	15.6	2.67	-1.70019	0.0626061	0.185327	*	9.94	3.11	-1.56068	0.104638	0.264103	*	8.29	0	-4.28783	0.00961281	0.0463726	Down	1.27	7.55	1.53177	0.351045	0.59853	*	13.56	7.22	-0.902736	0.229846	0.463583	*	22.49	7.8	-1.49758	0.0962013	0.284458	*	gi|471434668|dbj|BAN05574.1|/0/TaAP2-D [Aegilops tauschii]	gi|241983258|dbj|AK331198.1|/0.0/Triticum aestivum cDNA, clone: SET6_M01, cultivar: Chinese Spring	sp|P47927|AP2_ARATH/3e-109/Floral homeotic protein APETALA 2 OS=Arabidopsis thaliana GN=AP2 PE=1 SV=1	bdi:100834763/0.0/AP2-like ethylene-responsive transcription factor TOE3; K09284 AP2-like factor, euAP2 lineage	DR2133/2e-08/---	PTHR32467:SF6/4.1E-171/--	biological_process:GO:0006355//regulation of transcription, DNA-templated;GO:0007275//multicellular organism development;cellular_component:GO:0005634//nucleus;molecular_function:GO:0003677//DNA binding;GO:0003700//transcription factor activity, sequence-specific DNA binding;
CL555.Contig9_All	971	7.61	0.33	-3.13532	0.0186174	0.0715419	*	7.61	5.32	-0.645533	0.524278	0.742866	*	9.56	3.43	-0.9816	0.414587	0.681546	*	4.93	1.13	-2.422	0.036298	0.123906	*	10.15	5.21	-0.972688	0.231372	0.465802	*	7.56	1.72	-1.91668	0.0509204	0.180478	*	gi|727462672|ref|XP_010513072.1|/3.09404e-23/PREDICTED: ethylene-responsive transcription factor ERF112-like [Camelina sativa]	gi|950939989|ref|XM_014636735.1|/8e-13/PREDICTED: Vigna radiata var. radiata ethylene-responsive transcription factor 9-like (LOC106754679), mRNA	sp|Q9LW49|ERF4_NICSY/2e-14/Ethylene-responsive transcription factor 4 OS=Nicotiana sylvestris GN=ERF4 PE=2 SV=1	mus:103971903/2e-14/ethylene-responsive transcription factor ERF069-like; K13434 pathogenesis-related genes transcriptional activator PTI6	NA	PS51032/16.647/AP2/ERF domain profile.	NA
CL4420.Contig28_All	1388	373.73	317.95	0.425719	0.374538	0.635691	*	571.47	959.18	0.637389	0.00111176	0.00685397	*	1079.45	2090.69	1.06434	0.137783	0.344941	*	1974.41	2120.26	-0.609081	0.283641	0.52201	*	1322.88	1017.61	-0.439622	0.566033	0.768218	*	1114.41	887.44	-0.147009	0.833699	0.921807	*	gi|326502452|dbj|BAJ95289.1|/2.68832e-112/predicted protein [Hordeum vulgare subsp. vulgare]	gi|242383987|emb|FP097786.1|/6e-73/Phyllostachys edulis cDNA clone: bphylf031b23, full insert sequence	sp|Q6K7E6|ERF1_ORYSJ/1e-34/Ethylene-responsive transcription factor 1 OS=Oryza sativa subsp. japonica GN=EREBP1 PE=1 SV=1	dosa:Os03t0183000-01/7e-43/Os03g0183000, ERF62, ETHYLENE_RESPONSE_FACTOR_62; Similar to AP2 domain containing protein RAP2.6 (Fragment).; K09286 EREBP-like factor	Rv3876/1e-08/---	PS51032/23.235/AP2/ERF domain profile.	biological_process:GO:0006355//regulation of transcription, DNA-templated;cellular_component:GO:0005634//nucleus;molecular_function:GO:0003700//transcription factor activity, sequence-specific DNA binding;
CL9227.Contig1_All	829	2.16	1.2	-0.232621	0.875972	0.940819	*	6.06	0	-4.40978	0.00362056	0.0184252	Down	12.28	1695.95	6.35317	2.57698e-07	6.4169e-06	Up	467.4	124.92	-2.1048	0.0809337	0.225544	*	35.95	210.39	2.16158	0.0614871	0.186064	*	2.75	891.7	2.65925	0.108867	0.310441	*	gi|514785397|ref|XP_004970828.1|/3.40925e-54/PREDICTED: ethylene-responsive transcription factor ERF020 [Setaria italica]	gi|937893927|dbj|AP014957.1|/7e-87/Oryza sativa Japonica Group DNA, chromosome 1, cultivar: Nipponbare, complete sequence	sp|Q9C9I8|ERF20_ARATH/1e-26/Ethylene-responsive transcription factor ERF020 OS=Arabidopsis thaliana GN=ERF020 PE=2 SV=1	gmx:100784157/3e-21/ethylene-responsive transcription factor ERF008; K09286 EREBP-like factor	DR0479/3e-10/---	SM00380/4.6E-25/DNA-binding domain in plant proteins such as APETALA2 and EREBPs	biological_process:GO:0006355//regulation of transcription, DNA-templated;cellular_component:GO:0005634//nucleus;molecular_function:GO:0003700//transcription factor activity, sequence-specific DNA binding;
CL468.Contig7_All	1267	6.21	3.44	-0.200686	0.864811	0.934673	*	3.76	9.87	1.15708	0.250583	0.483713	*	5.28	40.08	2.97115	7.38193e-05	0.000823647	Up	4.58	20.33	1.35168	0.103597	0.268736	*	11.16	33.31	1.37903	0.145731	0.346651	*	3.4	46.37	3.50828	0.00142771	0.0104455	Up	gi|326505080|dbj|BAK02927.1|/6.8725e-120/predicted protein [Hordeum vulgare subsp. vulgare] &gt;gi|326533596|dbj|BAK05329.1| predicted protein [Hordeum vulgare subsp. vulgare]	gi|461682337|gb|JX424312.1|/1e-138/Triticum durum AP2/ERF domain-containing transcription factor mRNA, complete cds	sp|Q9C7W2|ERF61_ARATH/1e-48/Ethylene-responsive transcription factor ERF061 OS=Arabidopsis thaliana GN=ERF061 PE=2 SV=1	egr:104449381/1e-31/ethylene-responsive transcription factor RAP2-4-like; K09286 EREBP-like factor	Rv3876/4e-09/---	PS51032/23.077/AP2/ERF domain profile.	biological_process:GO:0006355//regulation of transcription, DNA-templated;cellular_component:GO:0005634//nucleus;molecular_function:GO:0003677//DNA binding;GO:0003700//transcription factor activity, sequence-specific DNA binding;
Unigene51481_All	1474	76.03	15.98	-1.59638	0.000463425	0.00332463	Down	49.89	24.05	-1.1885	0.0132783	0.0534653	*	102.23	32.52	-1.54878	5.01677e-05	0.000593803	Down	105.58	37.94	-2.15465	7.48669e-06	0.000100617	Down	130.36	34.25	-1.96481	8.49925e-08	2.11794e-06	Down	73.09	38.62	-0.876065	0.0336409	0.132366	*	gi|197726109|gb|ACH73204.1|/2.80279e-147/dehydration responsive element binding protein [Leymus chinensis]	gi|197726108|gb|EU999998.1|/1e-131/Leymus chinensis dehydration responsive element binding protein (DREB3a) mRNA, complete cds	sp|Q5W6R4|DRE2B_ORYSJ/2e-93/Dehydration-responsive element-binding protein 2B OS=Oryza sativa subsp. japonica GN=DREB2B PE=2 SV=2	thj:104823180/9e-46/dehydration-responsive element-binding protein 2A-like; K09286 EREBP-like factor	NA	PF00847/8.3E-17/AP2 domain	biological_process:GO:0006355//regulation of transcription, DNA-templated;cellular_component:GO:0005634//nucleus;molecular_function:GO:0003677//DNA binding;GO:0003700//transcription factor activity, sequence-specific DNA binding;
CL4420.Contig3_All	1271	62.35	10.53	-1.88645	0.000596838	0.00411485	Down	189.33	101.88	-0.979927	0.0192553	0.0719674	*	548.14	315.39	-0.619592	0.440669	0.702985	*	1265.65	405.19	-2.30943	2.57658e-05	0.000295086	Down	636.59	175.06	-1.88727	0.00331757	0.0183498	Down	361.1	120.3	-1.3619	0.0390657	0.148018	*	gi|326502452|dbj|BAJ95289.1|/1.65103e-113/predicted protein [Hordeum vulgare subsp. vulgare]	gi|241985659|dbj|AK332920.1|/1e-100/Triticum aestivum cDNA, clone: WT005_D07, cultivar: Chinese Spring	sp|Q9SSA8|RA212_ARATH/2e-33/Ethylene-responsive transcription factor RAP2-12 OS=Arabidopsis thaliana GN=RAP2-12 PE=1 SV=1	pda:103712588/5e-42/ethylene-responsive transcription factor 1-like; K09286 EREBP-like factor	all5036/6e-06/---	PR00367/2.7E-10/Ethylene responsive element binding protein signature	biological_process:GO:0006355//regulation of transcription, DNA-templated;cellular_component:GO:0005634//nucleus;molecular_function:GO:0003700//transcription factor activity, sequence-specific DNA binding;
CL97.Contig5_All	1149	3.1	1.51	-0.289315	0.806797	0.899946	*	32.7	2.06	-3.50083	0.000512096	0.00355137	Down	109.85	101.28	0.213161	0.820338	0.911189	*	642.17	31.92	-4.55815	7.89109e-07	1.40547e-05	Down	106.61	31.49	-1.73525	0.0183666	0.0735092	*	37.93	24.76	-0.297166	0.767906	0.889327	*	gi|357136838|ref|XP_003570010.1|/1.06268e-108/PREDICTED: ethylene-responsive transcription factor 1-like [Brachypodium distachyon] &gt;gi|944064995|gb|KQK00586.1| hypothetical protein BRADI_3g50490 [Brachypodium distachyon]	gi|242386047|emb|FP093898.1|/1e-160/Phyllostachys edulis cDNA clone: bphyem121f18, full insert sequence	sp|Q84XB3|ERF1_SOLLC/4e-46/Ethylene-responsive transcription factor 1 OS=Solanum lycopersicum GN=ERF1 PE=2 SV=1	bdi:100844374/2e-109/ethylene-responsive transcription factor 1-like; K09286 EREBP-like factor	DR2133/3e-06/---	PTHR31190/1.2E-58/--	biological_process:GO:0006355//regulation of transcription, DNA-templated;cellular_component:GO:0005634//nucleus;molecular_function:GO:0003677//DNA binding;GO:0003700//transcription factor activity, sequence-specific DNA binding;
CL101.Contig4_All	2108	539.18	136.12	-1.36214	1.21883e-07	2.5884e-06	Down	244.36	141.25	-0.904413	0.000836083	0.00538747	*	168.69	204.74	0.270895	0.564185	0.79401	*	98.61	224.75	0.423012	0.360338	0.606866	*	166.74	171.57	-0.00571873	0.982259	0.999698	*	151.27	184.35	0.29024	0.376892	0.656199	*	gi|357132820|ref|XP_003568026.1|/5.20219e-140/PREDICTED: dehydration-responsive element-binding protein 2D-like [Brachypodium distachyon] &gt;gi|944067051|gb|KQK02535.1| hypothetical protein BRADI_2g02100 [Brachypodium distachyon]	gi|669026884|emb|HG670306.1|/2e-95/Triticum aestivum chromosome 3B, genomic scaffold, cultivar Chinese Spring	sp|Q9SUQ2|CRF2_ARATH/3e-20/Ethylene-responsive transcription factor CRF2 OS=Arabidopsis thaliana GN=CRF2 PE=1 SV=1	mus:103986208/3e-18/pathogenesis-related genes transcriptional activator PTI6-like; K13434 pathogenesis-related genes transcriptional activator PTI6	XF1267/5e-06/---	PR00367/1.8E-7/Ethylene responsive element binding protein signature	biological_process:GO:0006355//regulation of transcription, DNA-templated;cellular_component:GO:0005634//nucleus;molecular_function:GO:0003677//DNA binding;GO:0003700//transcription factor activity, sequence-specific DNA binding;
CL6803.Contig3_All	1018	2.66	3.55	0.950553	0.428407	0.676032	*	3.63	7.11	0.955941	0.440416	0.677797	*	1.76	4.75	1.41315	0.29748	0.567431	*	2.26	24.29	2.51245	0.0372939	0.126463	*	23.19	16.13	-0.522093	0.435547	0.688731	*	12.25	4.97	-1.24674	0.238607	0.509438	*	gi|60547461|gb|AAX23704.1|/6.14909e-102/HvCBF7 [Hordeum vulgare subsp. vulgare] &gt;gi|60547463|gb|AAX23705.1| HvCBF7 [Hordeum vulgare subsp. vulgare] &gt;gi|60547465|gb|AAX23706.1| HvCBF7 [Hordeum vulgare subsp. vulgare] &gt;gi|60593376|gb|AAX28954.1| HvCBF7 [Hordeum vulgare subsp. vulgare]	gi|60593375|gb|AY785863.1|/0.0/Hordeum vulgare subsp. vulgare cultivar Morex HvCBF7 (CBF7) mRNA, complete cds	sp|Q9SUK8|ERF39_ARATH/1e-43/Ethylene-responsive transcription factor ERF039 OS=Arabidopsis thaliana GN=ERF039 PE=2 SV=1	pda:103695579/6e-43/ethylene-responsive transcription factor TINY-like; K09286 EREBP-like factor	mlr2363/7e-07/---	SM00380/4.1E-38/DNA-binding domain in plant proteins such as APETALA2 and EREBPs	biological_process:GO:0006355//regulation of transcription, DNA-templated;cellular_component:GO:0005634//nucleus;GO:0009536//plastid;molecular_function:GO:0003677//DNA binding;GO:0003700//transcription factor activity, sequence-specific DNA binding;
Unigene55874_All	1660	4.56	0.62	-1.87375	0.138167	0.331353	*	9.25	1.71	-2.31903	0.0158527	0.0616061	*	15.93	3.19	-2.01532	0.0464151	0.157626	*	9.95	7.79	-1.05599	0.288757	0.52693	*	36.37	36.81	-0.0416391	0.933684	0.972675	*	19.79	28.94	0.449252	0.623143	0.796451	*	gi|357129306|ref|XP_003566305.1|/0/PREDICTED: AP2-like ethylene-responsive transcription factor At2g41710 [Brachypodium distachyon] &gt;gi|944071077|gb|KQK06561.1| hypothetical protein BRADI_2g26987 [Brachypodium distachyon]	gi|960463901|ref|XM_003566257.3|/0.0/PREDICTED: Brachypodium distachyon AP2-like ethylene-responsive transcription factor At2g41710 (LOC100843041), mRNA	sp|Q8GWK2|AP2L4_ARATH/2e-98/AP2-like ethylene-responsive transcription factor At2g41710 OS=Arabidopsis thaliana GN=At2g41710 PE=2 SV=2	bdi:100843041/0.0/AP2-like ethylene-responsive transcription factor At2g41710; K09285 AP2-like factor, ANT lineage	ML1556/5e-07/---	PR00367/4.3E-5/Ethylene responsive element binding protein signature	biological_process:GO:0006355//regulation of transcription, DNA-templated;GO:0007275//multicellular organism development;cellular_component:GO:0005634//nucleus;molecular_function:GO:0003677//DNA binding;GO:0003700//transcription factor activity, sequence-specific DNA binding;
Unigene36551_All	1363	2.63	0.91	-0.737953	0.578594	0.797939	*	2.26	0.69	-1.47961	0.286305	0.52532	*	4.96	1.86	-0.89727	0.484375	0.73173	*	1.54	3.15	0.277146	0.811875	0.901995	*	2.34	3.17	0.236293	0.863735	0.930563	*	8.15	2.03	-1.82319	0.0456704	0.166086	*	gi|326507492|dbj|BAK03139.1|/3.10493e-129/predicted protein [Hordeum vulgare subsp. vulgare]	gi|242384898|emb|FP098298.1|/1e-145/Phyllostachys edulis cDNA clone: bphyem207d01, full insert sequence	sp|Q6L4H4|Y5498_ORYSJ/4e-129/AP2/ERF and B3 domain-containing protein Os05g0549800 OS=Oryza sativa subsp. japonica GN=Os05g0549800 PE=2 SV=1	sita:101782792/5e-128/AP2/ERF and B3 domain-containing protein Os05g0549800; K09287 RAV-like factor	Rv3876/8e-08/---	PTHR31140/2.1E-136/--	biological_process:GO:0006351//transcription, DNA-templated;
CL20753.Contig3_All	-	-	-	-	-	-	-	-	-	-	-	-	-	-	-	-	-	-	-	-	-	-	-	-	-	-	-	-	-	-	-	-	-	-	-	-	-	-	-	-	-	-	-	-
CL4420.Contig7_All	1193	99.82	19.59	-1.5213	0.0396902	0.13035	*	216.6	91.73	-1.31793	3.48425e-05	0.00035151	Down	644.36	266.85	-1.04372	0.196535	0.436654	*	1735.31	375.15	-2.88841	1.86267e-08	5.08629e-07	Down	792.13	158.74	-2.3073	0.000836657	0.00580159	Down	440.38	114.6	-1.67223	0.0167124	0.0771725	*	gi|326502452|dbj|BAJ95289.1|/2.1119e-115/predicted protein [Hordeum vulgare subsp. vulgare]	gi|241985659|dbj|AK332920.1|/1e-105/Triticum aestivum cDNA, clone: WT005_D07, cultivar: Chinese Spring	sp|Q6K7E6|ERF1_ORYSJ/4e-35/Ethylene-responsive transcription factor 1 OS=Oryza sativa subsp. japonica GN=EREBP1 PE=1 SV=1	dosa:Os03t0183000-01/9e-43/Os03g0183000, ERF62, ETHYLENE_RESPONSE_FACTOR_62; Similar to AP2 domain containing protein RAP2.6 (Fragment).; K09286 EREBP-like factor	DR2133/5e-06/---	SM00380/1.6E-35/DNA-binding domain in plant proteins such as APETALA2 and EREBPs	biological_process:GO:0006355//regulation of transcription, DNA-templated;cellular_component:GO:0005634//nucleus;molecular_function:GO:0003700//transcription factor activity, sequence-specific DNA binding;
Unigene48511_All	535	2.43	3.22	0.98138	0.498041	0.738223	*	0.66	1	0.321011	0.845662	0.915643	*	1.85	4.5	1.34819	0.326458	0.600581	*	2.48	3.25	-0.345054	0.764587	0.869072	*	3	0	-3.3394	0.0456308	0.14922	*	1.38	0.7	-0.633098	0.693391	0.844645	*	gi|473887015|gb|EMS48199.1|/1.5046e-58/Ethylene-responsive transcription factor 1B [Triticum urartu]	gi|960485836|ref|XM_014902499.1|/1e-68/PREDICTED: Brachypodium distachyon ethylene-responsive transcription factor ERF037-like (LOC100831169), mRNA	sp|Q9LND1|ERF94_ARATH/6e-32/Ethylene-responsive transcription factor ERF094 OS=Arabidopsis thaliana GN=ERF094 PE=2 SV=1	obr:102721109/4e-45/ethylene-responsive transcription factor 1B-like; K14516 ethylene-responsive transcription factor 1	NA	SM00380/9.7E-27/DNA-binding domain in plant proteins such as APETALA2 and EREBPs	biological_process:GO:0006351//transcription, DNA-templated;
CL1948.Contig24_All	852	4.09	3.21	0.263656	0.848787	0.925577	*	2.33	3.75	0.523249	0.644107	0.780126	*	22.27	254.37	3.44687	0.00110581	0.00788622	Up	272.99	145.1	-1.38134	0.156529	0.356777	*	97.49	73.51	-0.443879	0.675317	0.815003	*	9.21	62.1	2.58532	0.0331655	0.130916	*	gi|117276946|gb|ABK32848.1|/2.28376e-101/C-repeat/DRE-binding factor 3 [Lolium perenne]	gi|117653886|gb|EF028756.1|/1e-171/Triticum aestivum CBFIIIa-6.2 mRNA, complete cds	sp|Q64MA1|DRE1A_ORYSJ/3e-77/Dehydration-responsive element-binding protein 1A OS=Oryza sativa subsp. japonica GN=DREB1A PE=2 SV=1	spen:107013784/8e-34/dehydration-responsive element-binding protein 1A-like; K09286 EREBP-like factor	DR2133/2e-07/---	SM00380/2.5E-16/DNA-binding domain in plant proteins such as APETALA2 and EREBPs	biological_process:GO:0006355//regulation of transcription, DNA-templated;cellular_component:GO:0005634//nucleus;molecular_function:GO:0003677//DNA binding;GO:0003700//transcription factor activity, sequence-specific DNA binding;
[truncated: 30 more rows]

## Sheet: Sheet1
ID	length	log2FoldChange(USR/USS)	log2FoldChange(TSR/TSS)	log2FoldChange(UTR/UTS)	log2FoldChange(TTR/TTS)	log2FoldChange(UFR/UFS)	log2FoldChange(TFR/TFS)
[truncated: 6 more rows]
