# Supplementary material for: Transcriptomics analysis of the flowering regulatory genes involved in the herbicide resistance of Asia minor bluegrass (Polypogon fugax)
Source: BMC Genomics. 2017 Dec 6;18:953. doi: 10.1186/s12864-017-4324-z (PMC5719899; doi:10.1186/s12864-017-4324-z)
Supplement: Supplementary file 3 — Summary of sequencing reads after filtering. Table S3. Quality metrics of unigenes. Table S4. Summary of functional annotation result. Table S5. All-unigenes with a COG classification. Table S6. All-unigenes categorized by GO terns. Table S7. Unigenes mapped onto KEGG pathways. Table S8. TF prediction results. Table S9. MYB family. Table S10. MYB-related family. Table S11. MADS-box family. Table S12. NAC family. Table S13. mTERF family. Table S14. ABI3VP1 family. Table S15. AP2-EREBP family. Table S16. bHLH family. Table S17. GRAS family. (ZIP 3364 kb) [file 12864_2017_4324_MOESM3_ESM.zip › Supplemental Table S16.xls]

## Sheet: bHLH-384
”ID	length	USS-Expression	USR-Expression	log2FoldChange(USR/USS)	Pvalue	Padj	Up/Down-Regulation	TSS-Expression	TSR-Expression	log2FoldChange(TSR/TSS)	Pvalue	Padj	Up/Down-Regulation	UTS-Expression	UTR-Expression	log2FoldChange(UTR/UTS)	Pvalue	Padj	Up/Down-Regulation	TTS-Expression	TTR-Expression	log2FoldChange(TTR/TTS)	Pvalue	Padj	Up/Down-Regulation	UFS-Expression	UFR-Expression	log2FoldChange(UFR/UFS)	Pvalue	Padj	Up/Down-Regulation	TFS-Expression	TFR-Expression	log2FoldChange(TFR/TFS)	Pvalue	Padj	Up/Down-Regulation		Nr	Nt	Swissprot	KEGG	COG	Interpro	GO
CL902.Contig2_All	1535	122.54	0.31	-6.99686	1.28267e-12	8.47867e-11	Down	65.93	0	-7.55004	1.44226e-09	4.59476e-08	Down	108.49	2.4	-5.17119	9.08462e-12	7.59745e-10	Down	263.47	0.36	-9.02955	1.07682e-19	2.10501e-17	Down	93.7	2.45	-4.92482	1.46318e-07	3.41296e-06	Down	129.31	0	-8.28678	5.05498e-12	4.49954e-10	Down	gi|326519825|dbj|BAK00285.1|/2.96198e-123/predicted protein [Hordeum vulgare subsp. vulgare]	gi|960468466|ref|XM_003564803.3|/1e-108/PREDICTED: Brachypodium distachyon transcription factor bHLH128-like (LOC100844967), mRNA	sp|Q8H102|BH128_ARATH/4e-50/Transcription factor bHLH128 OS=Arabidopsis thaliana GN=BHLH128 PE=1 SV=1	pda:103697220/7e-10/transcription factor PIF3-like; K12126 phytochrome-interacting factor 3	Rv3876/2e-09/---	PTHR16223/1.3E-59/--	biological_process:GO:0006366//transcription from RNA polymerase II promoter;molecular_function:GO:0005488//binding;
Unigene36961_All	1834	7.9	18.02	1.73447	0.0229799	0.0847675	*	3.16	42.46	3.36028	6.68447e-07	1.10318e-05	Up	26.58	46.63	0.898634	0.0651609	0.202745	*	18.08	26.3	-0.339179	0.605555	0.780838	*	8.09	26.26	1.55437	0.030573	0.109634	*	3.75	14.05	1.91817	0.0356312	0.138096	*	gi|326528369|dbj|BAJ93366.1|/1.30583e-176/predicted protein [Hordeum vulgare subsp. vulgare]	gi|836027901|ref|XM_004982295.2|/1e-129/PREDICTED: Setaria italica transcription factor PIF1-like (LOC101760676), transcript variant X4, mRNA	sp|Q8GZM7|PIF1_ARATH/2e-47/Transcription factor PIF1 OS=Arabidopsis thaliana GN=PIF1 PE=1 SV=1	sita:101760676/2e-150/transcription factor PIF1-like; K16189 phytochrome-interacting factor 4	NA	PTHR12565:SF80/2.3E-62/--	NA
CL244.Contig7_All	2156	-	-	-	-	-	-	9.73	0.36	-3.30386	0.0256914	0.0905119	*	18.62	134.09	2.79983	0.0111164	0.0519962	*	187.47	31.99	-2.00132	0.240074	0.474826	*	8.58	26.71	1.30264	0.332246	0.58255	*	0	40.64	2.51109	0.129359	0.347081	*	gi|475613259|gb|EMT28703.1|/8.85082e-111/hypothetical protein F775_52582 [Aegilops tauschii]	gi|151418319|dbj|AK249671.1|/0.0/Hordeum vulgare subsp. vulgare cDNA clone: FLbaf38g03, mRNA sequence	sp|Q2HIV9|BH035_ARATH/4e-43/Transcription factor bHLH35 OS=Arabidopsis thaliana GN=BHLH35 PE=2 SV=1	adu:107487204/1e-13/transcription factor MYC4-like; K13422 transcription factor MYC2	Rv3876/2e-07/---	PTHR11514/2.4E-48/--	molecular_function:GO:0046983//protein dimerization activity;
CL11874.Contig2_All	1264	2.66	7.02	1.68892	0.113544	0.287842	*	2.58	14.99	2.32213	0.0348649	0.114885	*	5.45	9.76	0.904986	0.318658	0.591059	*	3.09	17.29	1.7029	0.122266	0.301932	*	17.43	15.15	-0.215885	0.756061	0.868956	*	13.6	7.95	-0.772795	0.243315	0.516106	*	gi|326500464|dbj|BAK06321.1|/1.93676e-114/predicted protein [Hordeum vulgare subsp. vulgare]	gi|242385734|emb|FP093586.1|/4e-86/Phyllostachys edulis cDNA clone: bphylf056b12, full insert sequence	sp|Q9LT67|BH113_ARATH/3e-28/Transcription factor bHLH113 OS=Arabidopsis thaliana GN=BHLH113 PE=2 SV=1	fve:101301142/4e-13/uncharacterized LOC101301142; K05765 cofilin	Rv3876/4e-07/---	PF00010/1.8E-4/Helix-loop-helix DNA-binding domain	biological_process:GO:0006366//transcription from RNA polymerase II promoter;cellular_component:GO:0005634//nucleus;molecular_function:GO:0001228//transcriptional activator activity, RNA polymerase II transcription regulatory region sequence-specific binding;GO:0001046//core promoter sequence-specific DNA binding;
CL8738.Contig2_All	1361	0.79	0.93	0.654412	0.663811	0.806734	*	0	0.72	1.03641	0.489745	0.709907	*	0	0.93	1.64842	0.339124	0.604738	*	7.81	2.52	-1.42479	0.368732	0.615491	*	17.29	20.13	0.192769	0.722198	0.848881	*	19.07	22.54	0.237097	0.638753	0.80771	*	gi|326511035|dbj|BAJ91865.1|/6.92745e-113/predicted protein [Hordeum vulgare subsp. vulgare]	gi|960480540|ref|XM_010237636.2|/1e-100/PREDICTED: Brachypodium distachyon transcription factor SPATULA-like (LOC100834520), mRNA	sp|Q9FUA4|SPT_ARATH/2e-31/Transcription factor SPATULA OS=Arabidopsis thaliana GN=SPT PE=1 SV=1	egr:104431553/4e-27/transcription factor PIF3-like; K12126 phytochrome-interacting factor 3	NA	PF00010/4.4E-14/Helix-loop-helix DNA-binding domain	NA
CL12171.Contig2_All	1660	2.22	31.28	4.11976	3.13099e-08	7.78723e-07	Up	6.61	40.21	2.35099	0.000707501	0.00468083	Up	4.14	32.36	2.95441	1.01581e-05	0.000151574	Up	8.16	36.79	1.29638	0.0959564	0.25392	*	25.15	54.03	1.04527	0.0291738	0.105589	*	14.59	35.66	1.26433	0.014183	0.0677451	*	gi|357113290|ref|XP_003558437.1|/1.32832e-148/PREDICTED: transcription factor bHLH74-like [Brachypodium distachyon] &gt;gi|944087406|gb|KQK22758.1| hypothetical protein BRADI_1g69190 [Brachypodium distachyon]	gi|960454100|ref|XM_003558389.3|/0.0/PREDICTED: Brachypodium distachyon transcription factor bHLH74-like (LOC100841163), mRNA	sp|Q9C670|BH076_ARATH/8e-39/Transcription factor bHLH76 OS=Arabidopsis thaliana GN=BHLH76 PE=1 SV=1	mus:103993869/5e-17/transcription factor PIF3-like isoform X1; K12126 phytochrome-interacting factor 3	NA	SM00353/1.2E-10/helix loop helix domain	molecular_function:GO:0046983//protein dimerization activity;
CL15694.Contig5_All	2286	149.1	97.5	0.0495043	0.903262	0.955365	*	48.97	129.71	1.31573	0.000310337	0.00231597	Up	177.15	226.11	0.412451	0.31098	0.582707	*	146.33	340.78	0.460828	0.14339	0.335672	*	83.64	149.41	0.748697	0.0641496	0.192245	*	124.61	129.13	0.100556	0.83514	0.92259	*	gi|326506812|dbj|BAJ91447.1|/3.58015e-142/predicted protein [Hordeum vulgare subsp. vulgare] &gt;gi|326510963|dbj|BAJ91829.1| predicted protein [Hordeum vulgare subsp. vulgare]	gi|960477392|ref|XM_003570144.3|/0.0/PREDICTED: Brachypodium distachyon uncharacterized LOC100822547 (LOC100822547), mRNA	sp|Q8GY61|BH063_ARATH/8e-38/Transcription factor bHLH63 OS=Arabidopsis thaliana GN=BHLH63 PE=1 SV=1	bdi:100828542/8e-16/transcription factor PIF1-like; K16189 phytochrome-interacting factor 4	NA	PTHR12565:SF70/1.1E-65/--	biological_process:GO:0006355//regulation of transcription, DNA-templated;GO:0009911//positive regulation of flower development;cellular_component:GO:0005634//nucleus;molecular_function:GO:0003677//DNA binding;GO:0003700//transcription factor activity, sequence-specific DNA binding;GO:0046983//protein dimerization activity;
Unigene41014_All	670	4.33	1.91	-0.484596	0.676592	0.813425	*	2.52	3.82	0.564445	0.650521	0.785294	*	2.39	4.88	1.06595	0.282402	0.54863	*	1.85	4.22	0.476489	0.673117	0.806435	*	5.12	7.78	0.565051	0.572408	0.768218	*	2.38	8.83	1.74094	0.0593439	0.201514	*	gi|115456009|ref|NP_001051605.1|/7.71953e-87/Os03g0802900 [Oryza sativa Japonica Group] &gt;gi|29150361|gb|AAO72370.1| hypothetical protein [Oryza sativa Japonica Group] &gt;gi|108711612|gb|ABF99407.1| bHLH transcription factor, putative, expressed [Oryza sativa Japonica Group] &gt;gi|113550076|dbj|BAF13519.1| Os03g0802900 [Oryza sativa Japonica Group] &gt;gi|937911990|dbj|BAS86910.1| Os03g080290…	gi|960451970|ref|XM_003561270.3|/1e-145/PREDICTED: Brachypodium distachyon transcription factor bHLH79 (LOC100846367), mRNA	sp|Q9LV17|BH079_ARATH/2e-46/Transcription factor bHLH79 OS=Arabidopsis thaliana GN=BHLH79 PE=2 SV=1	mus:103982233/3e-15/transcription factor PIF4-like; K16189 phytochrome-interacting factor 4	NA	SM00353/1.3E-11/helix loop helix domain	cellular_component:GO:0005634//nucleus;molecular_function:GO:0046983//protein dimerization activity;
CL14602.Contig3_All	1778	5.45	0.61	-1.72681	0.252396	0.496149	*	1.4	0.7	-0.619375	0.704175	0.825643	*	1.67	6.86	1.68271	0.267775	0.530111	*	3.2	29.12	2.17034	0.116441	0.291783	*	7.68	3.43	-1.0371	0.414744	0.666916	*	6.07	5.36	-0.278294	0.823106	0.916256	*	gi|960491755|ref|XP_014751112.1|/1.14155e-153/PREDICTED: transcription factor bHLH78-like isoform X1 [Brachypodium distachyon] &gt;gi|944046497|gb|KQJ82138.1| hypothetical protein BRADI_5g06620 [Brachypodium distachyon]	gi|960491754|ref|XM_014895626.1|/1e-145/PREDICTED: Brachypodium distachyon transcription factor bHLH78-like (LOC100833546), transcript variant X1, mRNA	sp|Q9FJL4|BH078_ARATH/1e-50/Transcription factor bHLH78 OS=Arabidopsis thaliana GN=BHLH78 PE=2 SV=1	sita:101760676/4e-15/transcription factor PIF1-like; K16189 phytochrome-interacting factor 4	NA	PTHR12565:SF70/1.4E-65/--	NA
Unigene36967_All	2119	16.24	1.46	-2.42383	0.0258199	0.0928865	*	0	2.88	2.33071	0.163184	0.363385	*	3.79	4.42	0.215632	0.881861	0.944764	*	7.27	0	-4.84187	0.0031437	0.017453	Down	10.37	1.04	-2.85133	0.0230022	0.0877555	*	7.84	1.43	-2.17598	0.0634157	0.211299	*	gi|326528369|dbj|BAJ93366.1|/0/predicted protein [Hordeum vulgare subsp. vulgare]	gi|836027901|ref|XM_004982295.2|/1e-132/PREDICTED: Setaria italica transcription factor PIF1-like (LOC101760676), transcript variant X4, mRNA	sp|Q8GZM7|PIF1_ARATH/5e-49/Transcription factor PIF1 OS=Arabidopsis thaliana GN=PIF1 PE=1 SV=1	sita:101760676/6e-164/transcription factor PIF1-like; K16189 phytochrome-interacting factor 4	DR2133/2e-06/---	PTHR12565/7.4E-65/--	NA
Unigene43698_All	1827	79.95	58.89	0.163295	0.587597	0.797939	*	34.92	63.27	0.766622	0.204218	0.420608	*	87.4	67.7	-0.244465	0.613459	0.79401	*	66.36	92.82	-0.420165	0.486421	0.716918	*	47.13	31.9	-0.601382	0.440761	0.689882	*	85.23	37.67	-1.02801	0.112172	0.316323	*	gi|475605564|gb|EMT26125.1|/0/Transcription factor FAMA [Aegilops tauschii]	gi|151420757|dbj|AK252109.1|/0.0/Hordeum vulgare subsp. vulgare cDNA clone: FLbaf148l20, mRNA sequence	sp|Q56YJ8|FAMA_ARATH/3e-86/Transcription factor FAMA OS=Arabidopsis thaliana GN=FMA PE=1 SV=1	vvi:100259155/7e-41/transcription factor bHLH96; K18485 myogenic factor 6	NA	PS50888/15.859/Myc-type, basic helix-loop-helix (bHLH) domain profile.	molecular_function:GO:0005488//binding;
CL244.Contig11_All	1908	0.73	0.33	-0.408562	0.806008	0.899411	*	71.82	0	-6.95335	3.66676e-07	6.4914e-06	Down	188.21	1.56	-6.05408	6.59086e-10	3.49017e-08	Down	1272.73	6.44	-8.03934	2.1479e-42	4.24596e-39	Down	53.16	1.04	-5.17172	1.10574e-07	2.66579e-06	Down	20.89	0.91	-3.66508	0.00128741	0.00957743	Down	gi|475613259|gb|EMT28703.1|/4.47009e-111/hypothetical protein F775_52582 [Aegilops tauschii]	gi|151418319|dbj|AK249671.1|/0.0/Hordeum vulgare subsp. vulgare cDNA clone: FLbaf38g03, mRNA sequence	sp|Q2HIV9|BH035_ARATH/2e-43/Transcription factor bHLH35 OS=Arabidopsis thaliana GN=BHLH35 PE=2 SV=1	adu:107487204/2e-13/transcription factor MYC4-like; K13422 transcription factor MYC2	CC3441/6e-06/---	PF00010/5.8E-11/Helix-loop-helix DNA-binding domain	molecular_function:GO:0046983//protein dimerization activity;
Unigene44798_All	1117	3.77	1.2	-0.840289	0.498336	0.738508	*	3.44	1.77	-1.09109	0.369655	0.609621	*	1.01	4.67	1.89121	0.193429	0.43185	*	9.16	7.77	-0.786356	0.406927	0.64636	*	32.26	20.66	-0.605479	0.42336	0.676186	*	12.24	14.28	0.223866	0.702918	0.850938	*	gi|960460274|ref|XP_010227502.2|/4.2937e-99/PREDICTED: transcription factor bHLH48-like [Brachypodium distachyon] &gt;gi|944082320|gb|KQK17672.1| hypothetical protein BRADI_1g35990 [Brachypodium distachyon]	gi|960460273|ref|XM_010229200.2|/0.0/PREDICTED: Brachypodium distachyon transcription factor bHLH48-like (LOC100823833), mRNA	sp|Q8VZ02|BH048_ARATH/5e-39/Transcription factor bHLH48 OS=Arabidopsis thaliana GN=BHLH48 PE=2 SV=1	bna:106397555/2e-11/transcription factor PIF3-like; K12126 phytochrome-interacting factor 3	NA	PTHR12565:SF70/1.1E-55/--	molecular_function:GO:0003677//DNA binding;GO:0046983//protein dimerization activity;
CL4749.Contig16_All	1868	9.63	7.92	0.268543	0.739253	0.855167	*	5.8	8.98	0.531192	0.551084	0.768198	*	4.99	11.54	1.07844	0.268815	0.531536	*	4.17	21.04	1.601	0.0464084	0.149198	*	16.25	33.82	0.985495	0.0284457	0.103652	*	13.98	30.8	1.0508	0.140475	0.366888	*	gi|326521466|dbj|BAK00309.1|/0/predicted protein [Hordeum vulgare subsp. vulgare]	gi|960462352|ref|XM_003563909.3|/0.0/PREDICTED: Brachypodium distachyon transcription factor bHLH49 (LOC100829992), mRNA	sp|Q9CAA9|BH049_ARATH/3e-55/Transcription factor bHLH49 OS=Arabidopsis thaliana GN=BHLH49 PE=1 SV=1	gra:105803619/7e-14/GTP-binding protein SAR1-like; K07953 GTP-binding protein SAR1 [EC:3.6.5.-]	NA	PTHR12565:SF70/2.4E-77/--	NA
Unigene36956_All	1982	13.31	78.42	3.11229	8.6413e-08	1.91016e-06	Up	5.16	114.07	4.18162	2.75722e-08	6.51553e-07	Up	27.73	177.2	2.7175	2.25855e-14	3.36697e-12	Up	15.62	224.76	2.6567	0.00788141	0.0370233	Up	4	113.07	4.27309	1.55868e-05	0.000192966	Up	8.3	54.31	2.68572	0.00220447	0.0150177	Up	gi|326528369|dbj|BAJ93366.1|/0/predicted protein [Hordeum vulgare subsp. vulgare]	gi|836027901|ref|XM_004982295.2|/1e-129/PREDICTED: Setaria italica transcription factor PIF1-like (LOC101760676), transcript variant X4, mRNA	sp|Q8GZM7|PIF1_ARATH/1e-48/Transcription factor PIF1 OS=Arabidopsis thaliana GN=PIF1 PE=1 SV=1	sita:101760676/2e-162/transcription factor PIF1-like; K16189 phytochrome-interacting factor 4	RSc1191/8e-06/---	PS50888/18.457/Myc-type, basic helix-loop-helix (bHLH) domain profile.	NA
Unigene48629_All	979	0.35	0	-0.60269	0.638694	0.806734	*	-	-	-	-	-	-	0.74	0	-1.14624	0.480058	0.728917	*	0.91	0	-1.81491	0.305682	0.546502	*	10.28	2.71	-1.70848	0.0964699	0.259218	*	3.4	10.92	1.4149	0.173665	0.417819	*	gi|475535260|gb|EMT08716.1|/3.41864e-78/Anthocyanin regulatory R-S protein [Aegilops tauschii]	gi|1086539|gb|U39860.1|OSU39860/2e-56/Oryza sativa transcriptional activator (Ra) mRNA, complete cds	sp|P13027|ARRS_MAIZE/2e-64/Anthocyanin regulatory R-S protein OS=Zea mays GN=R-S PE=2 SV=1	mtr:MTR_8g067280/6e-15/basic helix loop helix (bHLH) family transcription factor; K13422 transcription factor MYC2	NA	PTHR11514/1.2E-37/--	NA
CL10875.Contig10_All	1381	10.19	1.22	-2.08886	0.0453485	0.144697	*	5.42	2.79	-0.963354	0.302995	0.545877	*	5.54	3.09	-0.742257	0.425973	0.69381	*	5.41	8.01	-0.102996	0.912839	0.956655	*	27.84	21.5	-0.381172	0.470028	0.701061	*	20.5	24.34	0.152324	0.848826	0.929575	*	gi|326533782|dbj|BAK05422.1|/3.69095e-138/predicted protein [Hordeum vulgare subsp. vulgare]	gi|960474167|ref|XM_003570248.3|/1e-128/PREDICTED: Brachypodium distachyon transcription factor bHLH82-like (LOC100827783), mRNA	sp|Q9ZUG9|BH066_ARATH/2e-58/Transcription factor bHLH66 OS=Arabidopsis thaliana GN=BHLH66 PE=2 SV=1	fve:101314290/2e-19/transcription factor PIF3; K12126 phytochrome-interacting factor 3	RSc1191/6e-06/---	SM00353/2.6E-13/helix loop helix domain	biological_process:GO:0006366//transcription from RNA polymerase II promoter;cellular_component:GO:0005634//nucleus;molecular_function:GO:0001228//transcriptional activator activity, RNA polymerase II transcription regulatory region sequence-specific binding;GO:0001046//core promoter sequence-specific DNA binding;
CL787.Contig2_All	2157	1.9	0	-1.76801	0.280589	0.532726	*	5.38	0	-3.63901	0.0240346	0.0859124	*	2.95	0.93	-0.675621	0.69888	0.83837	*	57.7	0	-7.93865	3.12139e-09	1.01958e-07	Down	0.35	0	-0.71789	0.607033	0.768218	*	-	-	-	-	-	-	gi|669029524|emb|CDM83759.1|/0/unnamed protein product [Triticum aestivum]	gi|242388967|emb|FP095230.1|/1e-170/Phyllostachys edulis cDNA clone: bphylf052e07, full insert sequence	sp|Q9ZPY8|AIB_ARATH/5e-82/Transcription factor ABA-INDUCIBLE bHLH-TYPE OS=Arabidopsis thaliana GN=AIB PE=2 SV=2	bna:106446156/1e-47/transcription factor MYC3-like; K13422 transcription factor MYC2	NA	PF00010/5.6E-11/Helix-loop-helix DNA-binding domain	NA
CL417.Contig1_All	1607	355.22	96.94	-1.12478	0.0348139	0.117915	*	114.4	136.63	0.266076	0.584893	0.777901	*	850.18	815.22	0.220491	0.752749	0.874359	*	1466.66	489.87	-2.25184	3.78067e-05	0.000411425	Down	188.93	339.78	0.751582	0.13704	0.330922	*	158.69	160.14	0.168498	0.834849	0.922482	*	gi|669028983|emb|CDM82989.1|/2.64987e-146/unnamed protein product [Triticum aestivum]	gi|669026884|emb|HG670306.1|/1e-113/Triticum aestivum chromosome 3B, genomic scaffold, cultivar Chinese Spring	sp|Q9FIP9|MYC3_ARATH/7e-14/Transcription factor MYC3 OS=Arabidopsis thaliana GN=MYC3 PE=1 SV=1	mus:103972203/4e-13/transcription factor MYC3-like; K13422 transcription factor MYC2	NA	SM00353/1.7E-13/helix loop helix domain	cellular_component:GO:0005634//nucleus;
Unigene1135_All	1790	3815.61	3441.2	0.485778	0.0640944	0.188564	*	3246.26	3612.76	0.0370916	0.919778	0.963313	*	6405.26	5865.71	-0.0711458	0.904418	0.958299	*	4912.08	11552	0.445578	0.128633	0.311148	*	4887.13	4982.4	-0.00897658	0.981504	0.999698	*	5108.27	4979.46	0.0185526	0.966103	0.99631	*	gi|326509515|dbj|BAJ91674.1|/0/predicted protein [Hordeum vulgare subsp. vulgare] &gt;gi|326527957|dbj|BAJ89030.1| predicted protein [Hordeum vulgare subsp. vulgare]	gi|960480278|ref|XM_003574333.3|/0.0/PREDICTED: Brachypodium distachyon transcription factor MYC4-like (LOC100836477), mRNA	sp|O49687|MYC4_ARATH/1e-72/Transcription factor MYC4 OS=Arabidopsis thaliana GN=MYC4 PE=1 SV=1	bdi:100836477/0.0/transcription factor MYC4-like; K13422 transcription factor MYC2	YPR042c/3e-22/---	PTHR11514/4.5E-76/--	molecular_function:GO:0046983//protein dimerization activity;
CL5574.Contig6_All	2035	83.1	38.46	-0.562945	0.215773	0.449746	*	27.68	57.23	0.872267	0.182518	0.391594	*	38.47	17.26	-1.17967	0.0999989	0.276397	*	36.28	55.31	-0.266676	0.667319	0.802219	*	58.97	28.39	-1.09201	0.136714	0.330334	*	42.94	13.79	-1.34235	0.19149	0.447501	*	gi|721620664|ref|XP_010228425.1|/5.49375e-147/PREDICTED: transcription factor PIF4-like isoform X1 [Brachypodium distachyon]	gi|960449288|ref|XM_010230123.2|/1e-162/PREDICTED: Brachypodium distachyon transcription factor PIF4-like (LOC100831206), transcript variant X1, mRNA	sp|Q8GZM7|PIF1_ARATH/4e-36/Transcription factor PIF1 OS=Arabidopsis thaliana GN=PIF1 PE=1 SV=1	bdi:100831206/1e-147/transcription factor PIF4-like; K16189 phytochrome-interacting factor 4	DR2417m/1e-06/---	SM00353/1.5E-18/helix loop helix domain	molecular_function:GO:0046983//protein dimerization activity;
CL13884.Contig1_All	2527	434.17	171.35	-0.763014	0.00767387	0.0348622	*	268.23	255.01	-0.228211	0.513582	0.732714	*	288.06	181.96	-0.698738	0.259446	0.51855	*	128.2	303.66	0.339619	0.532643	0.752441	*	178.38	112.15	-0.709651	0.291142	0.543635	*	252.75	121.71	-0.8645	0.199711	0.461224	*	gi|960470131|ref|XP_010233063.2|/0/PREDICTED: transcription factor APG [Brachypodium distachyon] &gt;gi|944068512|gb|KQK03996.1| hypothetical protein BRADI_2g11100 [Brachypodium distachyon]	gi|960470130|ref|XM_010234761.2|/0.0/PREDICTED: Brachypodium distachyon transcription factor APG (LOC100844358), mRNA	sp|Q6AT90|APG_ORYSJ/3e-81/Transcription factor APG OS=Oryza sativa subsp. japonica GN=APG PE=1 SV=1	bdi:100844358/0.0/transcription factor APG; K12126 phytochrome-interacting factor 3	NA	SM00353/2.4E-17/helix loop helix domain	cellular_component:GO:0009536//plastid;molecular_function:GO:0046983//protein dimerization activity;
CL13082.Contig6_All	1094	20.83	21.8	0.379718	0.736124	0.853025	*	11.82	28.1	1.04547	0.114248	0.281933	*	49.39	9.35	-2.27853	0.00221543	0.0140262	Down	13.43	64.52	1.31727	0.164724	0.369954	*	12.44	3.35	-1.70293	0.0978373	0.261873	*	38.19	9.37	-1.91902	0.0142554	0.0679924	*	gi|573915456|ref|XP_006645381.1|/8.5743e-72/PREDICTED: transcription factor bHLH100-like [Oryza brachyantha]	gi|151420394|dbj|AK251746.1|/1e-141/Hordeum vulgare subsp. vulgare cDNA clone: FLbaf134m16, mRNA sequence	sp|Q9M1K1|ORG2_ARATH/1e-20/Transcription factor ORG2 OS=Arabidopsis thaliana GN=ORG2 PE=1 SV=1	csv:101220763/4e-20/transcription factor bHLH100-like; K18486 heart-and neural crest derivatives-expressed protein 2	NA	PTHR13935/6.1E-32/--	biological_process:GO:0010106//cellular response to iron ion starvation;GO:0055072//iron ion homeostasis;GO:0006357//regulation of transcription from RNA polymerase II promoter;cellular_component:GO:0090575//RNA polymerase II transcription factor complex;molecular_function:GO:0000977//RNA polymerase II regulatory region sequence-specific DNA binding;GO:0003700//transcription factor activity, sequ…
Unigene36960_All	1994	26.47	79.33	2.23392	5.38019e-05	0.000528793	Up	12.9	170.5	3.50236	4.12282e-13	2.65481e-11	Up	59.2	149.77	1.36094	0.000362683	0.00312721	Up	54.88	138.51	0.494177	0.280801	0.518474	*	21.44	88.33	1.85936	0.00958696	0.0437492	Up	24.8	64.58	1.43084	0.0122784	0.0605653	*	gi|326528369|dbj|BAJ93366.1|/0/predicted protein [Hordeum vulgare subsp. vulgare]	gi|836027901|ref|XM_004982295.2|/1e-129/PREDICTED: Setaria italica transcription factor PIF1-like (LOC101760676), transcript variant X4, mRNA	sp|Q8GZM7|PIF1_ARATH/5e-48/Transcription factor PIF1 OS=Arabidopsis thaliana GN=PIF1 PE=1 SV=1	sita:101760676/6e-163/transcription factor PIF1-like; K16189 phytochrome-interacting factor 4	DR2133/1e-06/---	PTHR12565/9.5E-65/--	NA
Unigene40854_All	1743	8.87	5.03	-0.209547	0.807712	0.900536	*	5.3	10.13	0.740537	0.329197	0.577116	*	7.17	15.15	1.16456	0.184695	0.41924	*	2.84	18.55	1.89235	0.0418301	0.137535	*	18.41	23.74	0.325148	0.640039	0.789746	*	6.75	25.96	1.88727	0.0114558	0.0572999	*	gi|357159196|ref|XP_003578371.1|/1.37114e-127/PREDICTED: transcription factor bHLH49-like [Brachypodium distachyon] &gt;gi|944055248|gb|KQJ90886.1| hypothetical protein BRADI_4g34350 [Brachypodium distachyon]	gi|960473860|ref|XM_014900104.1|/1e-161/PREDICTED: Brachypodium distachyon transcription factor bHLH78-like (LOC100836886), transcript variant X2, mRNA	sp|Q9FJL4|BH078_ARATH/1e-47/Transcription factor bHLH78 OS=Arabidopsis thaliana GN=BHLH78 PE=2 SV=1	bdi:100831206/1e-16/transcription factor PIF4-like; K16189 phytochrome-interacting factor 4	DR2417m/5e-08/---	PTHR12565:SF70/7.1E-75/--	NA
CL10687.Contig1_All	695	22.38	19.24	0.356126	0.449671	0.69437	*	35.39	24.45	-0.635205	0.155526	0.350361	*	38.39	31.77	-0.297732	0.638177	0.794348	*	27.87	60.15	0.343707	0.428899	0.662799	*	46.83	33.38	-0.539678	0.200231	0.428878	*	42.12	33.06	-0.348719	0.482783	0.741526	*	gi|960461684|ref|XP_010228376.2|/2.41202e-70/PREDICTED: transcription factor UNE12-like [Brachypodium distachyon] &gt;gi|960461686|ref|XP_010228372.2| PREDICTED: transcription factor UNE12-like [Brachypodium distachyon] &gt;gi|944077346|gb|KQK12698.1| hypothetical protein BRADI_1g05430 [Brachypodium distachyon] &gt;gi|944077347|gb|KQK12699.1| hypothetical protein BRADI_1g05430 [Brachypodium dista…	gi|960461685|ref|XM_010230070.2|/1e-143/PREDICTED: Brachypodium distachyon transcription factor UNE12-like (LOC100831162), transcript variant X2, mRNA	sp|O22768|UNE12_ARATH/6e-22/Transcription factor UNE12 OS=Arabidopsis thaliana GN=UNE12 PE=2 SV=2	vra:106756809/2e-08/transcription factor PIF3; K12126 phytochrome-interacting factor 3	NA	PTHR16223:SF15/3.7E-29/--	biological_process:GO:0045944//positive regulation of transcription from RNA polymerase II promoter;cellular_component:GO:0005634//nucleus;molecular_function:GO:0001228//transcriptional activator activity, RNA polymerase II transcription regulatory region sequence-specific binding;GO:0001046//core promoter sequence-specific DNA binding;GO:0046983//protein dimerization activity;
CL13082.Contig5_All	1173	13.09	0	-4.93727	0.000764997	0.00508146	Down	7.09	3.1	-1.21128	0.28021	0.517251	*	18.06	0	-5.93489	3.8591e-05	0.000474433	Down	10.14	2.07	-2.9261	0.00366196	0.0197962	Down	14.12	0	-5.61391	9.39962e-05	0.000906788	Down	26.65	0	-5.89249	2.75678e-05	0.00036602	Down	gi|113734244|dbj|BAF30424.1|/1.3907e-95/basic helix-loop-helix protein [Hordeum vulgare subsp. vulgare]	gi|151420394|dbj|AK251746.1|/1e-131/Hordeum vulgare subsp. vulgare cDNA clone: FLbaf134m16, mRNA sequence	sp|Q9M1K1|ORG2_ARATH/1e-24/Transcription factor ORG2 OS=Arabidopsis thaliana GN=ORG2 PE=1 SV=1	csv:101220763/5e-25/transcription factor bHLH100-like; K18486 heart-and neural crest derivatives-expressed protein 2	NA	PF00010/2.4E-11/Helix-loop-helix DNA-binding domain	biological_process:GO:0010106//cellular response to iron ion starvation;GO:0055072//iron ion homeostasis;GO:0006357//regulation of transcription from RNA polymerase II promoter;cellular_component:GO:0090575//RNA polymerase II transcription factor complex;molecular_function:GO:0000977//RNA polymerase II regulatory region sequence-specific DNA binding;GO:0003700//transcription factor activity, sequ…
CL11155.Contig1_All	1701	51.89	9.31	-1.84337	9.95486e-05	0.000897492	Down	41.39	12.47	-1.81051	0.000164702	0.00134452	Down	45.24	12.37	-1.85872	0.000793539	0.00600404	Down	35.19	10.94	-2.39163	9.43977e-05	0.000903337	Down	82.75	12.8	-2.69595	4.61249e-09	1.66444e-07	Down	100.61	10.32	-3.22114	5.73511e-11	3.9716e-09	Down	gi|357119229|ref|XP_003561348.1|/9.15284e-145/PREDICTED: transcription factor UNE12-like isoform X1 [Brachypodium distachyon] &gt;gi|944085223|gb|KQK20575.1| hypothetical protein BRADI_1g55427 [Brachypodium distachyon]	gi|960449365|ref|XM_003561300.3|/0.0/PREDICTED: Brachypodium distachyon transcription factor UNE12-like (LOC100831805), transcript variant X1, mRNA	sp|O22768|UNE12_ARATH/1e-69/Transcription factor UNE12 OS=Arabidopsis thaliana GN=UNE12 PE=2 SV=2	zma:103641361/3e-18/GRMZM2G062541; transcription factor APG-like; K12126 phytochrome-interacting factor 3	NA	SM00353/1.5E-9/helix loop helix domain	biological_process:GO:0045944//positive regulation of transcription from RNA polymerase II promoter;cellular_component:GO:0005634//nucleus;molecular_function:GO:0001228//transcriptional activator activity, RNA polymerase II transcription regulatory region sequence-specific binding;GO:0001046//core promoter sequence-specific DNA binding;GO:0046983//protein dimerization activity;
CL5507.Contig3_All	1821	33.81	39.84	0.896074	0.130568	0.317661	*	28.06	68.64	1.13031	0.00703707	0.0318492	Up	18.98	24.77	0.314735	0.661726	0.811699	*	9.63	31.98	1.0273	0.205091	0.426703	*	34.55	33.53	-0.0698609	0.926334	0.967899	*	11.65	36.75	1.62592	0.00683316	0.0378265	Up	gi|475512382|gb|EMT05490.1|/8.45274e-144/Transcription factor bHLH49 [Aegilops tauschii]	gi|241986304|dbj|AK333565.1|/1e-164/Triticum aestivum cDNA, clone: WT006_M17, cultivar: Chinese Spring	sp|Q9CAA9|BH049_ARATH/2e-46/Transcription factor bHLH49 OS=Arabidopsis thaliana GN=BHLH49 PE=1 SV=1	sita:101767855/2e-14/serine/arginine repetitive matrix protein 1; K13171 serine/arginine repetitive matrix protein 1	DR2417m/3e-09/---	PS50888/14.462/Myc-type, basic helix-loop-helix (bHLH) domain profile.	NA
CL244.Contig21_All	1678	-	-	-	-	-	-	13.39	0.33	-4.10937	0.00183664	0.0104462	Down	14.62	0.93	-3.34151	0.00241731	0.0150517	Down	253.97	0.41	-8.99336	1.51711e-19	2.91708e-17	Down	8.5	0.69	-2.96578	0.0246299	0.0926504	*	0.33	1.21	1.02429	0.536993	0.78821	*	gi|475613259|gb|EMT28703.1|/1.90218e-110/hypothetical protein F775_52582 [Aegilops tauschii]	gi|151418319|dbj|AK249671.1|/0.0/Hordeum vulgare subsp. vulgare cDNA clone: FLbaf38g03, mRNA sequence	sp|Q2HIV9|BH035_ARATH/1e-43/Transcription factor bHLH35 OS=Arabidopsis thaliana GN=BHLH35 PE=2 SV=1	gmx:100790168/1e-13/transcription factor MYC2-like; K13422 transcription factor MYC2	NA	PS50888/16.228/Myc-type, basic helix-loop-helix (bHLH) domain profile.	molecular_function:GO:0046983//protein dimerization activity;
CL19837.Contig7_All	2493	-	-	-	-	-	-	14.82	0	-4.74163	0.00204992	0.0114553	Down	14.57	96.74	2.77326	0.00550765	0.0295769	Up	323.85	48.58	-2.69985	0.0444153	0.14408	*	24.4	39.99	0.559445	0.620606	0.774516	*	1.02	11.21	2.67419	0.0721496	0.232779	*	gi|326524191|dbj|BAJ97106.1|/3.28974e-88/predicted protein [Hordeum vulgare subsp. vulgare]	gi|323388956|gb|HQ858871.1|/1e-104/Oryza sativa Japonica Group isolate UT1684 bHLH transcription factor mRNA, partial cds	sp|Q9FIX5|BH092_ARATH/4e-17/Transcription factor bHLH92 OS=Arabidopsis thaliana GN=BHLH92 PE=2 SV=1	apro:F751_5694/6e-08/Protein transport protein Sec61 subunit alpha; K10956 protein transport protein SEC61 subunit alpha	NA	SM00353/1.1E-5/helix loop helix domain	biological_process:GO:0006351//transcription, DNA-templated;cellular_component:GO:0005634//nucleus;molecular_function:GO:0005488//binding;
CL19837.Contig2_All	1530	1.58	2.63	1.05726	0.499117	0.739256	*	53.64	0	-6.51308	3.3424e-06	4.54672e-05	Down	66.81	783.29	3.55423	0.000243539	0.0022442	Up	1720.57	223.66	-2.94376	0.0218848	0.0835793	*	60.58	141.84	1.0855	0.229028	0.462443	*	8.17	88.12	3.14382	0.00949358	0.0493498	Up	gi|326524191|dbj|BAJ97106.1|/4.57865e-108/predicted protein [Hordeum vulgare subsp. vulgare]	gi|323388956|gb|HQ858871.1|/1e-107/Oryza sativa Japonica Group isolate UT1684 bHLH transcription factor mRNA, partial cds	sp|Q9FIX5|BH092_ARATH/2e-23/Transcription factor bHLH92 OS=Arabidopsis thaliana GN=BHLH92 PE=2 SV=1	mus:103972203/4e-08/transcription factor MYC3-like; K13422 transcription factor MYC2	NA	PS50888/11.985/Myc-type, basic helix-loop-helix (bHLH) domain profile.	biological_process:GO:0006351//transcription, DNA-templated;cellular_component:GO:0005634//nucleus;molecular_function:GO:0046983//protein dimerization activity;
CL8510.Contig2_All	1465	4.89	0.66	-1.95192	0.142195	0.338141	*	2.64	1.08	-1.17632	0.401704	0.640093	*	8.97	12.17	0.645991	0.541555	0.782171	*	6.15	14.71	0.493578	0.440616	0.674918	*	5.74	16.27	1.34594	0.0996051	0.26539	*	9.21	9.91	0.331986	0.759767	0.885385	*	gi|960480161|ref|XP_010236005.2|/2.27345e-149/PREDICTED: transcription factor BIM2-like isoform X3 [Brachypodium distachyon]	gi|960480160|ref|XM_010237703.2|/0.0/PREDICTED: Brachypodium distachyon transcription factor BIM2-like (LOC100832564), transcript variant X3, mRNA	sp|Q9CAA4|BIM2_ARATH/5e-35/Transcription factor BIM2 OS=Arabidopsis thaliana GN=BIM2 PE=1 SV=1	pda:103714720/2e-09/transcription factor PIF3-like; K12126 phytochrome-interacting factor 3	NA	PF00010/2.9E-15/Helix-loop-helix DNA-binding domain	NA
CL19837.Contig6_All	1699	1.05	0.31	-0.614591	0.710811	0.836408	*	59.19	0	-6.77544	7.51773e-07	1.22521e-05	Down	59.78	22.3	-0.996461	0.359925	0.625509	*	1459.24	10.82	-7.63863	1.12506e-47	3.53461e-44	Down	45.13	3.12	-3.43167	0.00217151	0.0129296	Down	9.45	3.03	-1.07555	0.418567	0.702206	*	gi|326524191|dbj|BAJ97106.1|/1.68356e-106/predicted protein [Hordeum vulgare subsp. vulgare]	gi|323388956|gb|HQ858871.1|/1e-110/Oryza sativa Japonica Group isolate UT1684 bHLH transcription factor mRNA, partial cds	sp|Q9FIX5|BH092_ARATH/6e-23/Transcription factor bHLH92 OS=Arabidopsis thaliana GN=BHLH92 PE=2 SV=1	osa:9266417/6e-09/probable transmembrane ascorbate ferrireductase 3; K08360 cytochrome b-561 [EC:1.16.5.1]	XF1267/3e-06/---	PF00010/1.5E-5/Helix-loop-helix DNA-binding domain	biological_process:GO:0006351//transcription, DNA-templated;cellular_component:GO:0005634//nucleus;molecular_function:GO:0046983//protein dimerization activity;
Unigene71788_All	525	0.76	0	-0.982483	0.506592	0.74108	*	0	0.72	1.03641	0.489745	0.709907	*	0	0.93	1.64842	0.339124	0.604738	*	1.32	2.16	0.252592	0.887248	0.944554	*	1.02	1.02	-0.011634	0.993957	0.999698	*	0.33	2.15	1.24665	0.452003	0.723168	*	gi|475553379|gb|EMT11985.1|/6.43588e-80/Transcription factor bHLH137 [Aegilops tauschii]	gi|151419458|dbj|AK250810.1|/0.0/Hordeum vulgare subsp. vulgare cDNA clone: FLbaf86g20, mRNA sequence	sp|Q93W88|BH137_ARATH/1e-41/Transcription factor bHLH137 OS=Arabidopsis thaliana GN=BHLH137 PE=2 SV=1	bna:106397555/4e-15/transcription factor PIF3-like; K12126 phytochrome-interacting factor 3	NA	PF00010/2.2E-7/Helix-loop-helix DNA-binding domain	molecular_function:GO:0046983//protein dimerization activity;
CL9743.Contig2_All	1201	81.02	62.22	0.247992	0.449368	0.694024	*	69.1	83.94	0.137549	0.684765	0.811126	*	111.74	96	-0.176887	0.586433	0.79401	*	71.95	97.81	-0.311581	0.320099	0.563865	*	90.91	98.82	0.0667922	0.854192	0.924987	*	147.81	83.68	-0.797675	0.103263	0.299162	*	gi|357122536|ref|XP_003562971.1|/1.20727e-126/PREDICTED: transcription factor ILR3 [Brachypodium distachyon] &gt;gi|944080525|gb|KQK15877.1| hypothetical protein BRADI_1g25470 [Brachypodium distachyon]	gi|960462172|ref|XM_003562923.3|/0.0/PREDICTED: Brachypodium distachyon transcription factor ILR3 (LOC100832841), mRNA	sp|Q9FH37|ILR3_ARATH/5e-59/Transcription factor ILR3 OS=Arabidopsis thaliana GN=ILR3 PE=1 SV=1	atr:18429253/4e-09/transcription factor MYC2; K13422 transcription factor MYC2	NA	SM00353/4.5E-7/helix loop helix domain	molecular_function:GO:0046983//protein dimerization activity;
CL11874.Contig4_All	1296	1.9	20.91	3.81329	1.7502e-06	2.68807e-05	Up	2.73	19.66	2.55046	0.00290855	0.015369	Up	3.74	20.46	2.43578	0.000873356	0.00649911	Up	5.73	42.71	2.08445	0.00285294	0.016115	Up	12.61	21.63	0.723136	0.294203	0.546511	*	8.53	26.31	1.58486	0.0035179	0.0220822	Up	gi|326500464|dbj|BAK06321.1|/2.45859e-112/predicted protein [Hordeum vulgare subsp. vulgare]	gi|242385734|emb|FP093586.1|/4e-86/Phyllostachys edulis cDNA clone: bphylf056b12, full insert sequence	sp|Q9LT67|BH113_ARATH/1e-28/Transcription factor bHLH113 OS=Arabidopsis thaliana GN=BHLH113 PE=2 SV=1	fve:101301142/4e-13/uncharacterized LOC101301142; K05765 cofilin	Rv3876/5e-09/---	SM00353/1.9E-6/helix loop helix domain	biological_process:GO:0006366//transcription from RNA polymerase II promoter;cellular_component:GO:0005634//nucleus;molecular_function:GO:0001228//transcriptional activator activity, RNA polymerase II transcription regulatory region sequence-specific binding;GO:0001046//core promoter sequence-specific DNA binding;
Unigene47435_All	1977	58.36	94.87	1.21759	0.00225585	0.012628	Up	55.09	127.59	1.10959	0.000550162	0.00377509	Up	91.14	66.53	-0.407088	0.424464	0.692171	*	42	91.31	0.268812	0.585788	0.764482	*	14.15	23.25	0.647861	0.332972	0.58347	*	9.12	48.11	2.31737	0.0160624	0.0749188	*	gi|326508696|dbj|BAJ95870.1|/3.50114e-74/predicted protein [Hordeum vulgare subsp. vulgare]	gi|960454180|ref|XM_010231211.2|/1e-41/PREDICTED: Brachypodium distachyon transcription factor bHLH25-like (LOC100835778), mRNA	sp|Q1PF16|BH019_ARATH/5e-28/Transcription factor bHLH19 OS=Arabidopsis thaliana GN=BHLH19 PE=2 SV=1	dosa:Os10t0575000-01/3e-17/Os10g0575000; Similar to Transcription factor MYC7E (Fragment).; K13422 transcription factor MYC2	NA	PTHR12565/4.6E-18/--	NA
CL5574.Contig3_All	2392	116.75	65.18	-0.272629	0.53082	0.757426	*	55.89	99.15	0.697077	0.135336	0.317942	*	62.66	39.17	-0.655098	0.330805	0.600853	*	51.18	68.07	-0.47745	0.452444	0.687294	*	77.71	39.76	-1.01765	0.113449	0.290537	*	85.12	28.33	-1.47987	0.00178923	0.0126213	Down	gi|721620664|ref|XP_010228425.1|/2.61907e-143/PREDICTED: transcription factor PIF4-like isoform X1 [Brachypodium distachyon]	gi|960449288|ref|XM_010230123.2|/1e-162/PREDICTED: Brachypodium distachyon transcription factor PIF4-like (LOC100831206), transcript variant X1, mRNA	sp|Q8GZM7|PIF1_ARATH/2e-36/Transcription factor PIF1 OS=Arabidopsis thaliana GN=PIF1 PE=1 SV=1	bdi:100831206/5e-144/transcription factor PIF4-like; K16189 phytochrome-interacting factor 4	NA	PS50888/18.127/Myc-type, basic helix-loop-helix (bHLH) domain profile.	molecular_function:GO:0046983//protein dimerization activity;
CL177.Contig3_All	1935	32.74	1.88	-3.35215	7.90669e-06	0.000100031	Down	17.93	5	-1.86249	0.0269645	0.0939863	*	14.72	15.48	0.0769088	0.895427	0.952953	*	16.56	4.38	-2.60699	0.000312084	0.00250589	Down	26.05	5.46	-2.17907	0.00232071	0.0136608	Down	23.86	15.45	-0.438919	0.558251	0.789718	*	gi|944054996|gb|KQJ90634.1|/7.86767e-180/hypothetical protein BRADI_4g32967 [Brachypodium distachyon]	gi|960486535|ref|XM_014902664.1|/0.0/PREDICTED: Brachypodium distachyon transcription factor BIM2 (LOC100837123), transcript variant X6, mRNA	sp|Q9CAA4|BIM2_ARATH/3e-51/Transcription factor BIM2 OS=Arabidopsis thaliana GN=BIM2 PE=1 SV=1	sita:101780784/7e-07/transcription factor PIF4-like; K16189 phytochrome-interacting factor 4	NA	SM00353/6.4E-13/helix loop helix domain	NA
CL14827.Contig1_All	884	10.86	14.03	1.00169	0.325395	0.578057	*	2.8	15.41	2.22862	0.0143772	0.0569039	*	4.81	16.55	1.8036	0.0527852	0.173507	*	8.36	22.53	0.859335	0.458704	0.693044	*	15.93	17.18	0.0666245	0.896072	0.949179	*	18.39	17.05	-0.152964	0.820431	0.915199	*	gi|326492952|dbj|BAJ90332.1|/5.39985e-101/predicted protein [Hordeum vulgare subsp. vulgare]	gi|836010856|ref|XM_004979305.2|/1e-146/PREDICTED: Setaria italica transcription factor SCREAM2-like (LOC101781298), mRNA	sp|Q9LSE2|ICE1_ARATH/4e-86/Transcription factor ICE1 OS=Arabidopsis thaliana GN=SCRM PE=1 SV=1	bdi:100843665/2e-26/transcription factor ABORTED MICROSPORES-like; K16190 glucuronokinase [EC:2.7.1.43]	NA	PS50888/15.675/Myc-type, basic helix-loop-helix (bHLH) domain profile.	cellular_component:GO:0005634//nucleus;molecular_function:GO:0003677//DNA binding;GO:0046983//protein dimerization activity;
Unigene43695_All	1309	47.52	13.42	-1.16083	0.035978	0.120989	*	20.72	12.32	-0.797061	0.253482	0.486526	*	48.14	15.87	-1.4559	0.00425116	0.0239326	Down	43.95	36.69	-1.08662	0.0282014	0.101895	*	29.93	11.17	-1.36979	0.0704479	0.206661	*	53.13	16.92	-1.43773	0.031613	0.126237	*	gi|475605564|gb|EMT26125.1|/3.47688e-114/Transcription factor FAMA [Aegilops tauschii]	gi|151420757|dbj|AK252109.1|/0.0/Hordeum vulgare subsp. vulgare cDNA clone: FLbaf148l20, mRNA sequence	sp|Q56YJ8|FAMA_ARATH/6e-71/Transcription factor FAMA OS=Arabidopsis thaliana GN=FMA PE=1 SV=1	vvi:100259155/6e-40/transcription factor bHLH96; K18485 myogenic factor 6	NA	PS51671/8.696/ACT domain profile.	molecular_function:GO:0005488//binding;
CL244.Contig5_All	1278	0.35	0.31	0.0778933	0.961068	0.978759	*	3.29	1.44	-0.767015	0.626832	0.777901	*	27.99	103.36	1.96664	0.0606151	0.192889	*	169.01	3.65	-5.63388	2.86055e-10	1.17917e-08	Down	2.7	32.24	2.58668	0.0833975	0.233182	*	1.33	80.26	2.03098	0.217704	0.48704	*	gi|475613259|gb|EMT28703.1|/7.71336e-127/hypothetical protein F775_52582 [Aegilops tauschii]	gi|151419565|dbj|AK250917.1|/0.0/Hordeum vulgare subsp. vulgare cDNA clone: FLbaf98c12, mRNA sequence	sp|Q2HIV9|BH035_ARATH/6e-47/Transcription factor bHLH35 OS=Arabidopsis thaliana GN=BHLH35 PE=2 SV=1	bdi:100836477/1e-14/transcription factor MYC4-like; K13422 transcription factor MYC2	Rv3876/1e-06/---	SM00353/2.7E-16/helix loop helix domain	molecular_function:GO:0046983//protein dimerization activity;
CL11155.Contig2_All	1675	89.64	90.46	0.606165	0.0465125	0.147606	*	73.14	87.65	0.146145	0.643364	0.77942	*	85.9	100.24	0.321494	0.370938	0.636376	*	68.26	137.68	0.250854	0.473194	0.707028	*	93.98	147.85	0.594159	0.130329	0.319376	*	116.11	130.27	0.188564	0.658086	0.82108	*	gi|357119229|ref|XP_003561348.1|/3.42644e-144/PREDICTED: transcription factor UNE12-like isoform X1 [Brachypodium distachyon] &gt;gi|944085223|gb|KQK20575.1| hypothetical protein BRADI_1g55427 [Brachypodium distachyon]	gi|960449365|ref|XM_003561300.3|/0.0/PREDICTED: Brachypodium distachyon transcription factor UNE12-like (LOC100831805), transcript variant X1, mRNA	sp|O22768|UNE12_ARATH/5e-70/Transcription factor UNE12 OS=Arabidopsis thaliana GN=UNE12 PE=2 SV=2	zma:103641361/9e-19/GRMZM2G062541; transcription factor APG-like; K12126 phytochrome-interacting factor 3	NA	SM00353/1.5E-9/helix loop helix domain	biological_process:GO:0045944//positive regulation of transcription from RNA polymerase II promoter;cellular_component:GO:0005634//nucleus;molecular_function:GO:0001228//transcriptional activator activity, RNA polymerase II transcription regulatory region sequence-specific binding;GO:0001046//core promoter sequence-specific DNA binding;GO:0046983//protein dimerization activity;
Unigene58302_All	1946	22.7	279.35	4.05247	2.2654e-07	4.46389e-06	Up	16.96	504.57	4.60469	2.12904e-11	9.9692e-10	Up	25.26	259.45	3.11163	8.35141e-05	0.000913404	Up	63.7	335.92	1.48153	0.0112819	0.0493645	Up	9.35	31.79	1.48516	0.16701	0.37649	*	32.07	98.55	1.42879	0.219789	0.48992	*	gi|326495514|dbj|BAJ85853.1|/2.7255e-180/predicted protein [Hordeum vulgare subsp. vulgare]	gi|960481147|ref|XM_003574696.3|/0.0/PREDICTED: Brachypodium distachyon transcription factor bHLH130-like (LOC100846325), mRNA	sp|Q66GR3|BH130_ARATH/6e-54/Transcription factor bHLH130 OS=Arabidopsis thaliana GN=BHLH130 PE=1 SV=1	sita:101760676/8e-11/transcription factor PIF1-like; K16189 phytochrome-interacting factor 4	NA	PTHR16223/1.1E-135/--	biological_process:GO:0045944//positive regulation of transcription from RNA polymerase II promoter;cellular_component:GO:0005634//nucleus;molecular_function:GO:0001228//transcriptional activator activity, RNA polymerase II transcription regulatory region sequence-specific binding;GO:0001046//core promoter sequence-specific DNA binding;GO:0046983//protein dimerization activity;
CL2642.Contig3_All	1137	8.08	4.71	-0.015857	0.989408	0.994118	*	19.68	10.21	-0.869073	0.27556	0.510695	*	15.92	34.13	1.29837	0.252543	0.509142	*	58.33	4.06	-4.18494	1.0719e-06	1.83146e-05	Down	2.73	22.86	2.48799	0.0559019	0.173604	*	1.7	60.93	4.04648	0.00450903	0.0269992	Up	gi|475597673|gb|EMT23685.1|/3.62077e-69/Transcription factor PIF3 [Aegilops tauschii]	gi|836027901|ref|XM_004982295.2|/6e-54/PREDICTED: Setaria italica transcription factor PIF1-like (LOC101760676), transcript variant X4, mRNA	sp|Q84LH8|PIF5_ARATH/7e-31/Transcription factor PIF5 OS=Arabidopsis thaliana GN=PIF5 PE=1 SV=1	dosa:Os12t0610200-01/2e-55/Os12g0610200; Similar to Phytochrome-interacting factor 3 (Phytochrome-associated protein 3) (Basic helix-loop-helix protein 8) (bHLH8) (AtbHLH008).; K16189 phytochrome-interacting factor 4	NA	SM00353/1.6E-18/helix loop helix domain	NA
CL525.Contig1_All	2546	48.86	0	-6.73941	1.86828e-07	3.76737e-06	Down	37.65	0	-6.79272	1.97671e-07	3.74764e-06	Down	200.32	0	-8.95646	6.59694e-13	7.25614e-11	Down	170.04	0	-9.24577	4.61079e-13	3.28288e-11	Down	72.81	0	-7.70489	1.60517e-09	6.5805e-08	Down	94.37	0	-7.87069	1.35709e-10	8.56503e-09	Down	gi|326487850|dbj|BAJ89764.1|/2.88275e-172/predicted protein [Hordeum vulgare subsp. vulgare] &gt;gi|326508951|dbj|BAJ86868.1| predicted protein [Hordeum vulgare subsp. vulgare]	gi|960459466|ref|XR_001405429.1|/1e-167/PREDICTED: Brachypodium distachyon transcription factor PIF5-like (LOC100831583), transcript variant X4, misc_RNA	sp|Q8GZM7|PIF1_ARATH/2e-42/Transcription factor PIF1 OS=Arabidopsis thaliana GN=PIF1 PE=1 SV=1	bdi:100831583/2e-162/transcription factor PIF5-like; K16189 phytochrome-interacting factor 4	ML1556/4e-06/---	SM00353/1.7E-17/helix loop helix domain	molecular_function:GO:0046983//protein dimerization activity;
CL525.Contig22_All	2990	7	94.92	4.23696	9.28222e-10	3.41781e-08	Up	13.73	313.26	4.18927	1.21912e-15	1.19201e-13	Up	52.06	135.61	1.45399	0.000289871	0.00259264	Up	108.3	117.28	-0.727059	0.165147	0.37062	*	11.79	64.2	2.17588	0.0223385	0.0859519	*	17.15	37.45	1.1354	0.194419	0.452506	*	gi|326487850|dbj|BAJ89764.1|/8.25557e-174/predicted protein [Hordeum vulgare subsp. vulgare] &gt;gi|326508951|dbj|BAJ86868.1| predicted protein [Hordeum vulgare subsp. vulgare]	gi|960459466|ref|XR_001405429.1|/1e-162/PREDICTED: Brachypodium distachyon transcription factor PIF5-like (LOC100831583), transcript variant X4, misc_RNA	sp|Q8GZM7|PIF1_ARATH/3e-41/Transcription factor PIF1 OS=Arabidopsis thaliana GN=PIF1 PE=1 SV=1	bdi:100831583/1e-163/transcription factor PIF5-like; K16189 phytochrome-interacting factor 4	NA	PTHR12565/3.3E-83/--	molecular_function:GO:0046983//protein dimerization activity;
CL6193.Contig5_All	1626	-	-	-	-	-	-	0	3.5	2.59177	0.121011	0.294068	*	0.74	0	-1.14624	0.480058	0.728917	*	-	-	-	-	-	-	0	0.69	1.18509	0.456389	0.691273	*	-	-	-	-	-	-	gi|326508696|dbj|BAJ95870.1|/3.71265e-79/predicted protein [Hordeum vulgare subsp. vulgare]	gi|960454180|ref|XM_010231211.2|/1e-40/PREDICTED: Brachypodium distachyon transcription factor bHLH25-like (LOC100835778), mRNA	sp|Q9T072|BH025_ARATH/1e-28/Transcription factor bHLH25 OS=Arabidopsis thaliana GN=BHLH25 PE=2 SV=2	dosa:Os10t0575000-01/7e-16/Os10g0575000; Similar to Transcription factor MYC7E (Fragment).; K13422 transcription factor MYC2	NA	PS50888/15.104/Myc-type, basic helix-loop-helix (bHLH) domain profile.	NA
CL13888.Contig1_All	582	0.38	0	-0.563128	0.653474	0.806734	*	2.6	0	-3.44664	0.0314342	0.105975	*	1.4	0	-2.68337	0.124903	0.323033	*	0.88	0	-2.44955	0.173133	0.381844	*	1.35	0	-2.39757	0.162918	0.372227	*	2.04	0.3	-1.59489	0.310127	0.596761	*	gi|326503200|dbj|BAJ99225.1|/6.50715e-88/predicted protein [Hordeum vulgare subsp. vulgare]	gi|835930322|ref|XM_004956734.2|/1e-111/PREDICTED: Setaria italica transcription factor bHLH30-like (LOC101769272), mRNA	sp|Q9S7Y1|BH030_ARATH/3e-44/Transcription factor bHLH30 OS=Arabidopsis thaliana GN=BHLH30 PE=1 SV=1	zma:103636269/4e-11/SR45_2, GRMZM2G133926; serine/arginine-rich splicing factor SR45-like; K14325 RNA-binding protein with serine-rich domain 1	RSc1191/4e-07/---	SM00353/5.5E-13/helix loop helix domain	molecular_function:GO:0046983//protein dimerization activity;
Unigene15403_All	1442	380.33	371.39	0.560141	0.0230902	0.0850609	*	179.42	361.63	0.965106	0.0275056	0.0955176	*	192.81	266.75	0.446459	0.367742	0.632772	*	106.7	520.32	1.54434	5.75353e-07	1.06418e-05	Up	66.12	90.66	0.390981	0.525438	0.752664	*	58.97	195.31	1.70291	0.0124709	0.0612514	*	gi|475522433|gb|EMT06747.1|/3.1364e-111/Transcription factor bHLH35 [Aegilops tauschii]	gi|960493649|ref|XM_003580524.3|/1e-55/PREDICTED: Brachypodium distachyon transcription factor bHLH35-like (LOC100821879), mRNA	sp|Q2HIV9|BH035_ARATH/2e-41/Transcription factor bHLH35 OS=Arabidopsis thaliana GN=BHLH35 PE=2 SV=1	mus:103977295/4e-12/transcription factor MYC2-like; K13422 transcription factor MYC2	NA	PTHR11514/4.1E-34/--	NA
CL13087.Contig2_All	1315	386.45	37.87	-2.72174	4.50504e-20	9.20349e-18	Down	222.48	26.35	-3.13751	2.72325e-21	5.67867e-19	Down	449.07	59.21	-2.65214	3.11337e-05	0.000395103	Down	345.17	74.9	-2.94518	3.85046e-16	4.61465e-14	Down	433.16	69.04	-2.64696	7.20499e-07	1.37179e-05	Down	557.73	45.67	-3.42057	3.03037e-12	2.86125e-10	Down	gi|357133431|ref|XP_003568328.1|/1.28098e-116/PREDICTED: transcription factor ILR3 [Brachypodium distachyon] &gt;gi|944070463|gb|KQK05947.1| hypothetical protein BRADI_2g23520 [Brachypodium distachyon]	gi|960463723|ref|XM_003568280.3|/0.0/PREDICTED: Brachypodium distachyon transcription factor ILR3 (LOC100822537), mRNA	sp|Q9FH37|ILR3_ARATH/1e-48/Transcription factor ILR3 OS=Arabidopsis thaliana GN=ILR3 PE=1 SV=1	sita:101767855/1e-07/serine/arginine repetitive matrix protein 1; K13171 serine/arginine repetitive matrix protein 1	NA	PF00010/4.7E-7/Helix-loop-helix DNA-binding domain	molecular_function:GO:0046983//protein dimerization activity;
CL14217.Contig1_All	1403	1.87	0.31	-1.19116	0.464721	0.709924	*	0	1.42	2.17641	0.192958	0.404919	*	0.69	1.25	0.709852	0.676794	0.822397	*	1.24	3.2	0.545474	0.645073	0.790971	*	32.89	19.54	-0.77119	0.0883829	0.24362	*	18.71	29.97	0.594219	0.361994	0.644815	*	gi|960476651|ref|XP_014756140.1|/4.49916e-115/PREDICTED: transcription factor bHLH49-like [Brachypodium distachyon] &gt;gi|944063164|gb|KQJ98754.1| hypothetical protein BRADI_3g38890 [Brachypodium distachyon]	gi|960476650|ref|XM_014900654.1|/1e-129/PREDICTED: Brachypodium distachyon transcription factor bHLH49-like (LOC100844897), mRNA	sp|Q9CAA9|BH049_ARATH/5e-50/Transcription factor bHLH49 OS=Arabidopsis thaliana GN=BHLH49 PE=1 SV=1	gra:105803619/9e-14/GTP-binding protein SAR1-like; K07953 GTP-binding protein SAR1 [EC:3.6.5.-]	NA	PF00010/1.8E-7/Helix-loop-helix DNA-binding domain	cellular_component:GO:0005634//nucleus;
Unigene29708_All	1274	113.1	79.54	0.0794901	0.79603	0.892945	*	63.81	76.64	0.228911	0.602163	0.777901	*	76.4	53.35	-0.503246	0.224384	0.47793	*	52.97	108.99	0.285302	0.42566	0.659378	*	23.4	18.2	-0.389235	0.478888	0.709719	*	19.87	38.27	0.979311	0.194933	0.453354	*	gi|475522433|gb|EMT06747.1|/3.81947e-110/Transcription factor bHLH35 [Aegilops tauschii]	gi|960493649|ref|XM_003580524.3|/7e-54/PREDICTED: Brachypodium distachyon transcription factor bHLH35-like (LOC100821879), mRNA	sp|Q2HIV9|BH035_ARATH/1e-41/Transcription factor bHLH35 OS=Arabidopsis thaliana GN=BHLH35 PE=2 SV=1	atr:18429253/3e-13/transcription factor MYC2; K13422 transcription factor MYC2	NA	PTHR11514/1.9E-35/--	NA
Unigene44797_All	1062	7.49	1.6	-1.54024	0.150451	0.351697	*	2.3	1.41	-0.755728	0.534058	0.752079	*	2.13	10.08	2.25394	0.0254475	0.0996302	*	11.58	10.11	-0.870832	0.353951	0.601677	*	54.64	22.23	-1.27526	0.0412351	0.138002	*	24.44	16.86	-0.539412	0.430375	0.711307	*	gi|960460274|ref|XP_010227502.2|/1.51506e-98/PREDICTED: transcription factor bHLH48-like [Brachypodium distachyon] &gt;gi|944082320|gb|KQK17672.1| hypothetical protein BRADI_1g35990 [Brachypodium distachyon]	gi|960460273|ref|XM_010229200.2|/0.0/PREDICTED: Brachypodium distachyon transcription factor bHLH48-like (LOC100823833), mRNA	sp|Q8VZ02|BH048_ARATH/2e-39/Transcription factor bHLH48 OS=Arabidopsis thaliana GN=BHLH48 PE=2 SV=1	bna:106397555/5e-11/transcription factor PIF3-like; K12126 phytochrome-interacting factor 3	NA	PS50888/14.627/Myc-type, basic helix-loop-helix (bHLH) domain profile.	molecular_function:GO:0003677//DNA binding;GO:0046983//protein dimerization activity;
CL15694.Contig4_All	1357	2.66	2.11	0.275392	0.820195	0.9087	*	2.18	3.89	0.68826	0.623615	0.777901	*	0	5.76	4.05234	0.0155805	0.0678943	*	3.95	10.18	0.763015	0.600145	0.776583	*	10.41	7.94	-0.395556	0.752161	0.866662	*	0	2.86	2.90593	0.0768415	0.24343	*	gi|326506812|dbj|BAJ91447.1|/2.69049e-141/predicted protein [Hordeum vulgare subsp. vulgare] &gt;gi|326510963|dbj|BAJ91829.1| predicted protein [Hordeum vulgare subsp. vulgare]	gi|960477390|ref|XM_003570143.3|/1e-176/PREDICTED: Brachypodium distachyon transcription factor bHLH63 (LOC100822236), mRNA	sp|Q8GY61|BH063_ARATH/7e-38/Transcription factor bHLH63 OS=Arabidopsis thaliana GN=BHLH63 PE=1 SV=1	sita:101775649/3e-15/transcription factor PIF4-like; K16189 phytochrome-interacting factor 4	NA	PF00010/1.2E-6/Helix-loop-helix DNA-binding domain	biological_process:GO:0050789//regulation of biological process;GO:0006351//transcription, DNA-templated;GO:0065007//biological regulation;cellular_component:GO:0005634//nucleus;molecular_function:GO:0046983//protein dimerization activity;
CL177.Contig2_All	1927	9.48	7.02	0.069926	0.934358	0.968897	*	7.93	0.7	-2.82354	0.0328218	0.109669	*	1.48	32.65	4.14577	0.000899991	0.00665125	Up	41.57	13.44	-2.05141	0.0174266	0.0699296	*	5.34	38.41	2.51224	0.0118384	0.0519597	*	3.43	30.88	2.9296	0.00354889	0.0222372	Up	gi|944054996|gb|KQJ90634.1|/2.68802e-180/hypothetical protein BRADI_4g32967 [Brachypodium distachyon]	gi|960486535|ref|XM_014902664.1|/0.0/PREDICTED: Brachypodium distachyon transcription factor BIM2 (LOC100837123), transcript variant X6, mRNA	sp|Q9CAA4|BIM2_ARATH/1e-50/Transcription factor BIM2 OS=Arabidopsis thaliana GN=BIM2 PE=1 SV=1	sita:101780784/5e-07/transcription factor PIF4-like; K16189 phytochrome-interacting factor 4	NA	PS50888/16.571/Myc-type, basic helix-loop-helix (bHLH) domain profile.	NA
CL177.Contig9_All	1925	21.07	14.14	0.0516037	0.919086	0.962998	*	23.97	20.64	-0.285041	0.558174	0.774441	*	13.08	40.54	1.65392	0.0141604	0.062951	*	43.35	25.14	-1.49438	0.00145721	0.00921316	Down	37.33	77.5	0.993995	0.0234903	0.0893045	*	40.27	59.71	0.571885	0.421814	0.705678	*	gi|944054996|gb|KQJ90634.1|/4.58506e-180/hypothetical protein BRADI_4g32967 [Brachypodium distachyon]	gi|960486535|ref|XM_014902664.1|/0.0/PREDICTED: Brachypodium distachyon transcription factor BIM2 (LOC100837123), transcript variant X6, mRNA	sp|Q9CAA4|BIM2_ARATH/5e-51/Transcription factor BIM2 OS=Arabidopsis thaliana GN=BIM2 PE=1 SV=1	zma:103641361/3e-07/GRMZM2G062541; transcription factor APG-like; K12126 phytochrome-interacting factor 3	NA	SM00353/6.4E-13/helix loop helix domain	NA
CL20981.Contig2_All	881	3.01	1.53	-0.310088	0.810484	0.902426	*	0.96	2.75	0.980881	0.498663	0.718553	*	3.08	7.2	1.25903	0.311512	0.583239	*	14.24	5.11	-1.86267	0.0698689	0.202207	*	3.75	9.67	1.20227	0.230358	0.464345	*	2.34	14.44	2.26759	0.0907607	0.273262	*	gi|514797299|ref|XP_004973763.1|/4.1187e-93/PREDICTED: transcription factor BIM1-like [Setaria italica] &gt;gi|944237958|gb|KQL02296.1| hypothetical protein SETIT_013622mg [Setaria italica]	gi|960486531|ref|XM_014902662.1|/1e-119/PREDICTED: Brachypodium distachyon transcription factor BIM2 (LOC100837123), transcript variant X4, mRNA	sp|Q9LEZ3|BIM1_ARATH/1e-33/Transcription factor BIM1 OS=Arabidopsis thaliana GN=BIM1 PE=1 SV=2	sly:101262608/8e-11/formin-like protein 20; K02184 formin 2	NA	PF00010/1.9E-15/Helix-loop-helix DNA-binding domain	cellular_component:GO:0005634//nucleus;
CL16809.Contig4_All	1053	1.55	0	-2.31269	0.163973	0.371861	*	0.37	0	-0.592325	0.641478	0.777901	*	0.32	0.31	0.0173842	0.991986	0.99647	*	0.66	2.98	1.23889	0.452535	0.687376	*	4.71	6.81	0.46649	0.566566	0.768218	*	6.83	5.89	-0.223372	0.811643	0.910981	*	gi|326507892|dbj|BAJ86689.1|/1.03257e-107/predicted protein [Hordeum vulgare subsp. vulgare]	gi|836020959|ref|XM_004985872.2|/1e-164/PREDICTED: Setaria italica transcription factor bHLH57-like (LOC101780540), transcript variant X3, mRNA	sp|Q9M128|BH057_ARATH/1e-40/Transcription factor bHLH57 OS=Arabidopsis thaliana GN=BHLH57 PE=2 SV=1	vvi:100259155/8e-32/transcription factor bHLH96; K18485 myogenic factor 6	Rv3876/8e-07/---	PTHR11969/1.6E-37/--	NA
Unigene47432_All	302	-	-	-	-	-	-	-	-	-	-	-	-	-	-	-	-	-	-	0	1.49	2.30027	0.201034	0.420593	*	-	-	-	-	-	-	-	-	-	-	-	-	gi|357115651|ref|XP_003559601.1|/2.87778e-26/PREDICTED: transcription factor bHLH18-like [Brachypodium distachyon] &gt;gi|944078481|gb|KQK13833.1| hypothetical protein BRADI_1g12770 [Brachypodium distachyon]	gi|960458144|ref|XM_003559554.3|/1e-30/PREDICTED: Brachypodium distachyon transcription factor bHLH19-like (LOC100836393), mRNA	sp|Q9T072|BH025_ARATH/2e-17/Transcription factor bHLH25 OS=Arabidopsis thaliana GN=BHLH25 PE=2 SV=2	egu:105053846/2e-10/transcription factor MYC4-like; K13422 transcription factor MYC2	NA	PF00010/2.8E-11/Helix-loop-helix DNA-binding domain	molecular_function:GO:0046983//protein dimerization activity;
CL11821.Contig1_All	2137	1.49	4.37	1.8273	0.0910041	0.244737	*	3.11	2.79	-0.162522	0.898818	0.948943	*	8.67	5.43	-0.429334	0.608874	0.79401	*	3.69	3.1	-0.831646	0.454147	0.688862	*	65.16	17.17	-1.78068	0.061034	0.185171	*	19.63	17.43	-0.279209	0.772431	0.891684	*	gi|475586792|gb|EMT20393.1|/0/Transcription factor bHLH49 [Aegilops tauschii]	gi|960486538|ref|XM_003578234.3|/0.0/PREDICTED: Brachypodium distachyon transcription factor bHLH49 (LOC100836200), transcript variant X2, mRNA	sp|Q9CAA9|BH049_ARATH/4e-60/Transcription factor bHLH49 OS=Arabidopsis thaliana GN=BHLH49 PE=1 SV=1	gmx:100794974/3e-15/transcription factor PIF3-like; K12126 phytochrome-interacting factor 3	DR2133/4e-08/---	PTHR12565:SF70/3.5E-76/--	molecular_function:GO:0046983//protein dimerization activity;
Unigene3191_All	964	-	-	-	-	-	-	-	-	-	-	-	-	-	-	-	-	-	-	-	-	-	-	-	-	2.37	1.74	-0.40331	0.7791	0.884845	*	0.7	4.3	1.39649	0.395818	0.676859	*	gi|475608728|gb|EMT27133.1|/6.61806e-127/Transcription factor bHLH25 [Aegilops tauschii]	gi|960454913|ref|XM_014896595.1|/1e-154/PREDICTED: Brachypodium distachyon transcription factor bHLH18-like (LOC100833764), transcript variant X2, mRNA	sp|Q1PF17|BH018_ARATH/3e-34/Transcription factor bHLH18 OS=Arabidopsis thaliana GN=BHLH18 PE=2 SV=1	mus:103977295/4e-17/transcription factor MYC2-like; K13422 transcription factor MYC2	DR2133/1e-05/---	PF00010/5.7E-8/Helix-loop-helix DNA-binding domain	biological_process:GO:0008152//metabolic process;molecular_function:GO:0016597//amino acid binding;GO:0046983//protein dimerization activity;
CL7719.Contig1_All	827	-	-	-	-	-	-	-	-	-	-	-	-	-	-	-	-	-	-	-	-	-	-	-	-	0.35	15.73	4.06201	0.00488883	0.0252384	Up	13.36	6.87	-0.905499	0.402202	0.684204	*	gi|357165982|ref|XP_003580559.1|/4.84408e-85/PREDICTED: transcription factor PIF1-like isoform X1 [Brachypodium distachyon] &gt;gi|944048994|gb|KQJ84635.1| hypothetical protein BRADI_5g21950 [Brachypodium distachyon]	gi|151419107|dbj|AK250458.1|/1e-158/Hordeum vulgare subsp. vulgare cDNA clone: FLbaf83b20, mRNA sequence	sp|Q8GZM7|PIF1_ARATH/1e-29/Transcription factor PIF1 OS=Arabidopsis thaliana GN=PIF1 PE=1 SV=1	pda:103696683/3e-30/transcription factor PIF4-like; K16189 phytochrome-interacting factor 4	NA	PF00010/3.4E-15/Helix-loop-helix DNA-binding domain	molecular_function:GO:0046983//protein dimerization activity;
Unigene58288_All	1901	38.53	19.68	-0.408718	0.413208	0.664415	*	30.22	22.84	-0.464263	0.326252	0.573283	*	47.25	21.37	-1.09925	0.0373545	0.133648	*	38.14	39.3	-0.792467	0.134977	0.321476	*	48.38	16.54	-1.57037	0.00780468	0.0370299	Down	48.19	21.34	-1.02192	0.0908037	0.273369	*	gi|326503832|dbj|BAK02702.1|/1.24464e-153/predicted protein [Hordeum vulgare subsp. vulgare]	gi|960483720|ref|XM_010239992.2|/1e-115/PREDICTED: Brachypodium distachyon transcription factor bHLH130-like (LOC100823417), mRNA	sp|Q66GR3|BH130_ARATH/5e-45/Transcription factor bHLH130 OS=Arabidopsis thaliana GN=BHLH130 PE=1 SV=1	zma:103641361/2e-10/GRMZM2G062541; transcription factor APG-like; K12126 phytochrome-interacting factor 3	SMc00904/1e-07/---	PTHR16223/1.9E-109/--	biological_process:GO:0006366//transcription from RNA polymerase II promoter;cellular_component:GO:0005634//nucleus;molecular_function:GO:0001228//transcriptional activator activity, RNA polymerase II transcription regulatory region sequence-specific binding;GO:0001046//core promoter sequence-specific DNA binding;
CL2401.Contig2_All	1338	1.93	0	-2.57634	0.118802	0.296467	*	1.67	0	-2.8402	0.0848922	0.226655	*	26.59	0.62	-4.62845	7.30434e-06	0.000113921	Down	9.38	1.18	-3.15147	0.0101584	0.0454518	Down	13.52	0.68	-3.87758	0.000157684	0.00140837	Down	29.14	0.61	-4.63544	1.45584e-05	0.000211731	Down	gi|669028387|emb|CDM82164.1|/5.36812e-110/unnamed protein product [Triticum aestivum]	gi|669026884|emb|HG670306.1|/1e-108/Triticum aestivum chromosome 3B, genomic scaffold, cultivar Chinese Spring	sp|Q9S7Y1|BH030_ARATH/5e-28/Transcription factor bHLH30 OS=Arabidopsis thaliana GN=BHLH30 PE=1 SV=1	mus:103990620/2e-09/transcription factor MYC4-like; K13422 transcription factor MYC2	Cgl1939/9e-06/---	PTHR12565/3.3E-32/--	molecular_function:GO:0046983//protein dimerization activity;
CL14260.Contig1_All	268	-	-	-	-	-	-	-	-	-	-	-	-	-	-	-	-	-	-	-	-	-	-	-	-	0.67	0	-1.22052	0.4455	0.689882	*	-	-	-	-	-	-	gi|326506598|dbj|BAJ91340.1|/4.41314e-35/predicted protein [Hordeum vulgare subsp. vulgare]	gi|242388957|emb|FP095220.1|/1e-100/Phyllostachys edulis cDNA clone: bphyst033d21, full insert sequence	sp|Q10R47|ILI3_ORYSJ/8e-35/Transcription factor ILI3 OS=Oryza sativa subsp. japonica GN=ILI3 PE=3 SV=1	NA	NA	PS50888/9.616/Myc-type, basic helix-loop-helix (bHLH) domain profile.	biological_process:GO:0040008//regulation of growth;GO:0006355//regulation of transcription, DNA-templated;molecular_function:GO:0046983//protein dimerization activity;
CL244.Contig17_All	1992	-	-	-	-	-	-	-	-	-	-	-	-	8.49	0	-4.33849	0.00867946	0.0427264	Down	0	11.1	4.44243	0.00780026	0.0367339	Up	4.85	0	-2.97362	0.0823288	0.231038	*	0.34	0	-0.682264	0.607134	0.789718	*	gi|475613259|gb|EMT28703.1|/8.05525e-111/hypothetical protein F775_52582 [Aegilops tauschii]	gi|151418319|dbj|AK249671.1|/0.0/Hordeum vulgare subsp. vulgare cDNA clone: FLbaf38g03, mRNA sequence	sp|Q2HIV9|BH035_ARATH/4e-43/Transcription factor bHLH35 OS=Arabidopsis thaliana GN=BHLH35 PE=2 SV=1	adu:107487204/2e-13/transcription factor MYC4-like; K13422 transcription factor MYC2	Rv3876/2e-07/---	PTHR11514/2.4E-48/--	molecular_function:GO:0046983//protein dimerization activity;
CL13639.Contig1_All	1228	0.38	0.89	1.08383	0.510275	0.744733	*	0	2.03	2.59772	0.11927	0.291157	*	1.76	1.87	0.290987	0.859128	0.931596	*	0.99	15.23	2.67338	0.0763496	0.216211	*	6.45	16.63	1.29236	0.0885879	0.244054	*	7.16	14.49	0.794707	0.481023	0.73998	*	gi|514718406|ref|XP_004953984.1|/6.22316e-110/PREDICTED: transcription factor bHLH94-like [Setaria italica] &gt;gi|944267355|gb|KQL31595.1| hypothetical protein SETIT_017701mg [Setaria italica]	gi|960474888|ref|XM_003573020.3|/1e-134/PREDICTED: Brachypodium distachyon transcription factor bHLH96-like (LOC100836879), mRNA	sp|Q9C7T4|BH096_ARATH/2e-52/Transcription factor bHLH96 OS=Arabidopsis thaliana GN=BHLH96 PE=2 SV=1	vvi:100259155/2e-60/transcription factor bHLH96; K18485 myogenic factor 6	DRA0212/2e-07/---	SM00353/3.8E-9/helix loop helix domain	molecular_function:GO:0005488//binding;
Unigene41366_All	2166	191.53	96.3	-0.386684	0.13291	0.321521	*	131.87	118.52	-0.237037	0.419644	0.659174	*	266.5	275.99	0.234668	0.652958	0.80494	*	229.57	161.08	-1.25981	0.000210659	0.00179357	Down	161.49	275.77	0.70929	0.0451439	0.147924	*	213.27	299.21	0.605229	0.279579	0.564577	*	gi|326498007|dbj|BAJ94866.1|/0/predicted protein [Hordeum vulgare subsp. vulgare]	gi|115345830|gb|DQ979392.1|/0.0/Triticum aestivum cultivar PH85-16 PTF1 mRNA, complete cds	sp|Q9LSQ3|BH082_ARATH/1e-43/Transcription factor bHLH82 OS=Arabidopsis thaliana GN=BHLH82 PE=2 SV=1	atr:18430168/1e-17/transcription factor PIF3; K12126 phytochrome-interacting factor 3	NA	PF00010/6.1E-9/Helix-loop-helix DNA-binding domain	biological_process:GO:0045944//positive regulation of transcription from RNA polymerase II promoter;cellular_component:GO:0005634//nucleus;molecular_function:GO:0001228//transcriptional activator activity, RNA polymerase II transcription regulatory region sequence-specific binding;GO:0001046//core promoter sequence-specific DNA binding;GO:0046983//protein dimerization activity;
CL9333.Contig2_All	448	3.98	1.27	-0.765837	0.582544	0.797939	*	3.68	0	-3.69096	0.020154	0.0747143	*	0	0.31	0.775723	0.596913	0.79401	*	0	6.38	3.87129	0.0233507	0.0879345	*	2.03	0.68	-1.27463	0.353549	0.604186	*	0.67	0.36	-0.460271	0.779404	0.895569	*	gi|326525493|dbj|BAJ88793.1|/1.58459e-56/predicted protein [Hordeum vulgare subsp. vulgare]	gi|960475008|ref|XM_003572791.3|/7e-98/PREDICTED: Brachypodium distachyon transcription factor bHLH96 (LOC100831652), mRNA	sp|Q56YJ8|FAMA_ARATH/2e-27/Transcription factor FAMA OS=Arabidopsis thaliana GN=FMA PE=1 SV=1	vvi:100259155/3e-28/transcription factor bHLH96; K18485 myogenic factor 6	NA	SM00353/3.0E-11/helix loop helix domain	cellular_component:GO:0005634//nucleus;molecular_function:GO:0046983//protein dimerization activity;
CL6193.Contig1_All	1509	41.55	0.61	-4.9232	2.99968e-07	5.71469e-06	Down	4.71	0.36	-2.95974	0.030621	0.104019	*	23.24	0	-6.2277	1.37211e-05	0.000196566	Down	47.24	0	-7.64583	2.40939e-08	6.39939e-07	Down	4.34	0	-3.71729	0.0238835	0.0905041	*	9.88	0	-5.05689	0.000405367	0.00361097	Down	gi|326508696|dbj|BAJ95870.1|/7.00661e-85/predicted protein [Hordeum vulgare subsp. vulgare]	gi|960454180|ref|XM_010231211.2|/5e-55/PREDICTED: Brachypodium distachyon transcription factor bHLH25-like (LOC100835778), mRNA	sp|Q1PF17|BH018_ARATH/2e-31/Transcription factor bHLH18 OS=Arabidopsis thaliana GN=BHLH18 PE=2 SV=1	dosa:Os10t0575000-01/5e-17/Os10g0575000; Similar to Transcription factor MYC7E (Fragment).; K13422 transcription factor MYC2	NA	PF00010/5.5E-12/Helix-loop-helix DNA-binding domain	NA
CL902.Contig9_All	1494	80.91	47.86	-0.121534	0.768498	0.873868	*	72.37	63.51	-0.219796	0.58883	0.777901	*	119.98	157.33	0.567798	0.448485	0.707871	*	197.35	119.49	-1.53151	7.11027e-05	0.00070847	Down	93.47	113.3	0.151952	0.888166	0.94432	*	96.64	125	0.588884	0.555343	0.789718	*	gi|326519825|dbj|BAK00285.1|/8.92184e-125/predicted protein [Hordeum vulgare subsp. vulgare]	gi|960468466|ref|XM_003564803.3|/1e-105/PREDICTED: Brachypodium distachyon transcription factor bHLH128-like (LOC100844967), mRNA	sp|Q8H102|BH128_ARATH/1e-48/Transcription factor bHLH128 OS=Arabidopsis thaliana GN=BHLH128 PE=1 SV=1	obr:102718644/7e-12/peroxidase 18-like; K00430 peroxidase [EC:1.11.1.7]	YPO2725/6e-09/---	PTHR16223/2.1E-59/--	biological_process:GO:0006366//transcription from RNA polymerase II promoter;molecular_function:GO:0005488//binding;
CL417.Contig2_All	1841	75.56	5.36	-2.85339	0.000835439	0.00547029	Down	19.98	5.38	-1.58451	0.137915	0.322152	*	135.46	10.23	-3.23109	4.59702e-05	0.000551004	Down	248.13	13.09	-4.85773	6.66605e-15	6.57763e-13	Down	41.07	6.27	-2.59159	0.00442504	0.0232689	Down	30.88	2.53	-3.15891	0.000448982	0.00393668	Down	gi|326515052|dbj|BAJ99887.1|/1.04873e-141/predicted protein [Hordeum vulgare subsp. vulgare]	gi|669026884|emb|HG670306.1|/1e-114/Triticum aestivum chromosome 3B, genomic scaffold, cultivar Chinese Spring	sp|Q9FIP9|MYC3_ARATH/2e-13/Transcription factor MYC3 OS=Arabidopsis thaliana GN=MYC3 PE=1 SV=1	mus:103972203/2e-12/transcription factor MYC3-like; K13422 transcription factor MYC2	NA	SM00353/4.0E-13/helix loop helix domain	cellular_component:GO:0005634//nucleus;
CL14892.Contig4_All	2095	0.35	0	-0.60269	0.638694	0.806734	*	0.64	0	-1.58053	0.333259	0.579584	*	2.97	0.39	-2.24783	0.162966	0.388898	*	1.27	0	-2.73126	0.12675	0.307859	*	9.93	19.91	0.921043	0.30426	0.558708	*	36.55	20.91	-0.771321	0.443275	0.723168	*	gi|721629434|ref|XP_010230011.1|/0/PREDICTED: basic helix-loop-helix protein A-like [Brachypodium distachyon]	gi|721629427|ref|XM_010231707.1|/1e-141/PREDICTED: Brachypodium distachyon basic helix-loop-helix protein A-like (LOC100838549), mRNA	sp|E3SXU4|BHLHW_PEA/1e-126/Basic helix-loop-helix protein A OS=Pisum sativum GN=BHLH PE=4 SV=1	tcc:TCM_015714/5e-38/Basic helix-loop-helix DNA-binding family protein; K13422 transcription factor MYC2	NA	PF14215/5.7E-52/bHLH-MYC and R2R3-MYB transcription factors N-terminal	NA
CL4749.Contig7_All	2023	31.06	0	-6.07679	6.43768e-06	8.36377e-05	Down	20.1	0	-5.79199	3.39e-05	0.000343308	Down	9.39	0	-5.01943	0.00117353	0.00829531	Down	9.21	0	-5.02757	0.00202039	0.0121143	Down	14.37	0	-4.84735	0.00215707	0.0128568	Down	11.9	0.61	-2.89206	0.0466937	0.169002	*	gi|326521466|dbj|BAK00309.1|/0/predicted protein [Hordeum vulgare subsp. vulgare]	gi|960462352|ref|XM_003563909.3|/0.0/PREDICTED: Brachypodium distachyon transcription factor bHLH49 (LOC100829992), mRNA	sp|Q9CAA9|BH049_ARATH/1e-57/Transcription factor bHLH49 OS=Arabidopsis thaliana GN=BHLH49 PE=1 SV=1	gra:105803619/8e-14/GTP-binding protein SAR1-like; K07953 GTP-binding protein SAR1 [EC:3.6.5.-]	NA	PTHR12565/5.4E-78/--	NA
Unigene47433_All	1171	10.45	16.43	1.27214	0.174133	0.38832	*	4.64	24.64	2.12028	0.00429564	0.0212132	Up	4.37	12.4	1.43194	0.10336	0.283368	*	10.52	14.42	-0.281372	0.742664	0.854152	*	1.01	6.22	2.24045	0.0444013	0.146021	*	0	4.89	3.89494	0.0124543	0.0612015	*	gi|326508696|dbj|BAJ95870.1|/4.04931e-79/predicted protein [Hordeum vulgare subsp. vulgare]	gi|960454180|ref|XM_010231211.2|/6e-42/PREDICTED: Brachypodium distachyon transcription factor bHLH25-like (LOC100835778), mRNA	sp|Q9T072|BH025_ARATH/2e-26/Transcription factor bHLH25 OS=Arabidopsis thaliana GN=BHLH25 PE=2 SV=2	bdi:100836477/1e-16/transcription factor MYC4-like; K13422 transcription factor MYC2	NA	PS50888/14.983/Myc-type, basic helix-loop-helix (bHLH) domain profile.	NA
CL4749.Contig12_All	1898	20.82	0.6	-3.8165	0.000353935	0.00264689	Down	14.21	0.35	-4.5307	9.96304e-05	0.000871984	Down	9.93	0	-4.5863	0.00467233	0.0258623	Down	8	1.19	-3.16329	0.00198977	0.0119655	Down	26.71	1.39	-4.04396	1.4142e-06	2.45324e-05	Down	23.86	0.7	-4.55271	5.07256e-06	8.56865e-05	Down	gi|326521466|dbj|BAK00309.1|/0/predicted protein [Hordeum vulgare subsp. vulgare]	gi|960462352|ref|XM_003563909.3|/0.0/PREDICTED: Brachypodium distachyon transcription factor bHLH49 (LOC100829992), mRNA	sp|Q9CAA9|BH049_ARATH/3e-55/Transcription factor bHLH49 OS=Arabidopsis thaliana GN=BHLH49 PE=1 SV=1	gra:105803619/7e-14/GTP-binding protein SAR1-like; K07953 GTP-binding protein SAR1 [EC:3.6.5.-]	NA	PTHR12565/3.8E-73/--	NA
CL902.Contig11_All	1521	-	-	-	-	-	-	0.68	0	-1.09137	0.471559	0.704294	*	-	-	-	-	-	-	-	-	-	-	-	-	-	-	-	-	-	-	0.7	0	-1.12138	0.45981	0.723168	*	gi|326519825|dbj|BAK00285.1|/2.03713e-124/predicted protein [Hordeum vulgare subsp. vulgare]	gi|960468466|ref|XM_003564803.3|/1e-105/PREDICTED: Brachypodium distachyon transcription factor bHLH128-like (LOC100844967), mRNA	sp|Q8H102|BH128_ARATH/1e-50/Transcription factor bHLH128 OS=Arabidopsis thaliana GN=BHLH128 PE=1 SV=1	gsl:Gasu_61540/2e-11/SNARE-interacting protein-like protein; K15292 syntaxin-binding protein 1	Rv3876/1e-10/---	PTHR16223/1.3E-59/--	biological_process:GO:0006366//transcription from RNA polymerase II promoter;molecular_function:GO:0005488//binding;
CL12002.Contig1_All	842	3.01	0.6	-1.3332	0.321729	0.573501	*	7.76	2.84	-1.27935	0.263709	0.495302	*	22.6	5.27	-1.62724	0.140687	0.350332	*	9.54	4.74	-1.59463	0.104059	0.269649	*	1.33	0.68	-0.743466	0.627085	0.779571	*	0.33	0	-0.697556	0.60166	0.789718	*	gi|669026899|emb|CDM80010.1|/9.17487e-71/unnamed protein product [Triticum aestivum]	gi|960467158|ref|XM_003565178.3|/2e-37/PREDICTED: Brachypodium distachyon uncharacterized LOC100831116 (LOC100831116), mRNA	sp|Q9FLI1|BH036_ARATH/1e-07/Transcription factor bHLH36 OS=Arabidopsis thaliana GN=BHLH36 PE=2 SV=1	NA	NA	PTHR13935:SF46/3.3E-31/--	molecular_function:GO:0005488//binding;
CL525.Contig16_All	3170	61.19	122.2	1.5586	3.03277e-05	0.000322391	Up	41	260.56	2.48635	2.54856e-14	2.02714e-12	Up	126.21	199.42	0.635829	0.215339	0.466711	*	120.12	335.38	0.624915	0.188345	0.401863	*	57.32	82.39	0.408128	0.599663	0.768218	*	100.08	100.53	0.146821	0.837688	0.924155	*	gi|326487850|dbj|BAJ89764.1|/4.36302e-173/predicted protein [Hordeum vulgare subsp. vulgare] &gt;gi|326508951|dbj|BAJ86868.1| predicted protein [Hordeum vulgare subsp. vulgare]	gi|960459466|ref|XR_001405429.1|/1e-159/PREDICTED: Brachypodium distachyon transcription factor PIF5-like (LOC100831583), transcript variant X4, misc_RNA	sp|Q8GZM7|PIF1_ARATH/2e-41/Transcription factor PIF1 OS=Arabidopsis thaliana GN=PIF1 PE=1 SV=1	bdi:100831583/8e-163/transcription factor PIF5-like; K16189 phytochrome-interacting factor 4	NA	SM00353/1.7E-17/helix loop helix domain	molecular_function:GO:0046983//protein dimerization activity;
CL14892.Contig2_All	2207	0.82	0.31	-0.237937	0.884112	0.945461	*	-	-	-	-	-	-	0	0.39	0.655622	0.637617	0.79401	*	1.66	0	-2.25121	0.210269	0.433065	*	1.03	59.05	5.23277	1.80877e-07	4.10286e-06	Up	4.76	31.52	2.28009	0.0454754	0.165578	*	gi|721629434|ref|XP_010230011.1|/0/PREDICTED: basic helix-loop-helix protein A-like [Brachypodium distachyon]	gi|721629427|ref|XM_010231707.1|/1e-140/PREDICTED: Brachypodium distachyon basic helix-loop-helix protein A-like (LOC100838549), mRNA	sp|E3SXU4|BHLHW_PEA/2e-126/Basic helix-loop-helix protein A OS=Pisum sativum GN=BHLH PE=4 SV=1	tcc:TCM_015714/2e-38/Basic helix-loop-helix DNA-binding family protein; K13422 transcription factor MYC2	NA	PTHR11514:SF9/1.8E-95/--	NA
CL3181.Contig3_All	1756	19.1	16.18	0.293709	0.592294	0.797939	*	11.81	9.37	-0.337579	0.623857	0.777901	*	30.92	24.84	-0.196239	0.756093	0.876759	*	21.28	39.66	0.0643185	0.905107	0.952634	*	429.56	504.11	0.236426	0.77044	0.878986	*	220.59	286.57	0.487758	0.518753	0.772845	*	gi|960473747|ref|XP_014755575.1|/2.05784e-139/PREDICTED: uncharacterized protein LOC100834217 [Brachypodium distachyon] &gt;gi|944064359|gb|KQJ99949.1| hypothetical protein BRADI_3g46200 [Brachypodium distachyon]	gi|960473746|ref|XM_014900089.1|/1e-99/PREDICTED: Brachypodium distachyon uncharacterized LOC100834217 (LOC100834217), mRNA	sp|Q9LSQ3|BH082_ARATH/7e-46/Transcription factor bHLH82 OS=Arabidopsis thaliana GN=BHLH82 PE=2 SV=1	vra:106763151/7e-16/transcription factor PIF4-like; K16189 phytochrome-interacting factor 4	NA	PF00010/3.3E-11/Helix-loop-helix DNA-binding domain	NA
CL9374.Contig2_All	1245	265.45	156.45	-0.141022	0.617326	0.806734	*	183.55	215.77	0.1104	0.733913	0.847992	*	238.37	203.75	-0.217649	0.502945	0.746751	*	170.85	247.25	-0.256043	0.480876	0.711558	*	209.37	162.5	-0.417816	0.119084	0.300051	*	233.1	188.86	-0.248807	0.480935	0.739902	*	gi|357144482|ref|XP_003573308.1|/4.49698e-116/PREDICTED: transcription factor ILR3-like [Brachypodium distachyon] &gt;gi|944057317|gb|KQJ92907.1| hypothetical protein BRADI_3g01540 [Brachypodium distachyon]	gi|960477536|ref|XM_003573260.3|/0.0/PREDICTED: Brachypodium distachyon transcription factor ILR3-like (LOC100840541), mRNA	sp|Q9FH37|ILR3_ARATH/6e-44/Transcription factor ILR3 OS=Arabidopsis thaliana GN=ILR3 PE=1 SV=1	mus:103973016/5e-07/LOW QUALITY PROTEIN: transcription factor MYC4-like; K13422 transcription factor MYC2	NA	PTHR23042/1.6E-44/--	molecular_function:GO:0046983//protein dimerization activity;
CL3181.Contig2_All	1622	16.86	8.34	-0.384439	0.527287	0.754363	*	14.62	9.76	-0.645843	0.284982	0.523579	*	22.96	18.96	-0.14053	0.803682	0.902261	*	16.01	21.69	-0.415662	0.51421	0.735688	*	172.03	57.45	-1.52718	0.0258791	0.0963843	*	93.56	45.98	-0.977821	0.0458959	0.166721	*	gi|960473747|ref|XP_014755575.1|/1.74321e-137/PREDICTED: uncharacterized protein LOC100834217 [Brachypodium distachyon] &gt;gi|944064359|gb|KQJ99949.1| hypothetical protein BRADI_3g46200 [Brachypodium distachyon]	gi|960473746|ref|XM_014900089.1|/1e-99/PREDICTED: Brachypodium distachyon uncharacterized LOC100834217 (LOC100834217), mRNA	sp|Q9LSQ3|BH082_ARATH/3e-44/Transcription factor bHLH82 OS=Arabidopsis thaliana GN=BHLH82 PE=2 SV=1	aip:107609356/5e-16/transcription factor PIF4; K16189 phytochrome-interacting factor 4	NA	PTHR16223:SF9/4.8E-76/--	NA
Unigene13634_All	2259	12.73	8.02	-0.0265827	0.970115	0.983848	*	6.98	6.61	-0.0839644	0.929247	0.969705	*	47.37	44.4	0.131749	0.911337	0.962739	*	64.27	58.57	-0.720451	0.320054	0.563819	*	38.13	22.18	-0.788195	0.196376	0.423047	*	75.27	29.95	-1.28168	0.00457547	0.0273282	Down	gi|326525038|dbj|BAK07789.1|/1.43246e-143/predicted protein [Hordeum vulgare subsp. vulgare]	gi|960463855|ref|XM_010233442.2|/8e-89/PREDICTED: Brachypodium distachyon transcription factor APG-like (LOC100823250), mRNA	sp|Q6AT90|APG_ORYSJ/7e-95/Transcription factor APG OS=Oryza sativa subsp. japonica GN=APG PE=1 SV=1	sita:101773457/3e-101/transcription factor APG-like; K12126 phytochrome-interacting factor 3	ECU11g1130/6e-11/---	PTHR12565:SF80/2.2E-77/--	NA
CL20538.Contig2_All	735	0.76	0	-0.982483	0.506592	0.74108	*	0.74	0	-1.03376	0.489762	0.709907	*	0.64	0.31	-0.434586	0.805021	0.902872	*	0.97	1.6	0.0614969	0.96868	0.981715	*	2.38	1.7	-0.416718	0.739662	0.859457	*	3.79	3.87	-0.0177108	0.990044	0.999328	*	gi|218192035|gb|EEC74462.1|/1.29976e-80/hypothetical protein OsI_09897 [Oryza sativa Indica Group]	gi|32970047|dbj|AK060029.1|/1e-119/Oryza sativa Japonica Group cDNA clone:006-303-F08, full insert sequence	sp|Q9LSL1|BH093_ARATH/1e-53/Transcription factor bHLH93 OS=Arabidopsis thaliana GN=BHLH93 PE=1 SV=1	mdm:103436897/3e-14/transcription factor MYC2; K13422 transcription factor MYC2	NA	PTHR31945/2.0E-105/--	molecular_function:GO:0046983//protein dimerization activity;
CL20444.Contig2_All	1518	29.38	53.11	1.44413	8.379e-05	0.000772845	Up	27.19	59.93	0.990039	0.0235844	0.0846113	*	34.42	40.32	0.321949	0.562435	0.79401	*	30.64	103.06	1.00926	0.155827	0.35546	*	43.89	156.98	1.75643	0.000523756	0.00391467	Up	92.86	160.37	0.739854	0.250733	0.526136	*	gi|172034192|gb|ACB69501.1|/2.37222e-165/ICE41 [Triticum aestivum]	gi|172034191|gb|EU562183.1|/0.0/Triticum aestivum cultivar Norstar ICE41 mRNA, complete cds	sp|Q9LSE2|ICE1_ARATH/4e-84/Transcription factor ICE1 OS=Arabidopsis thaliana GN=SCRM PE=1 SV=1	bdi:100843665/2e-21/transcription factor ABORTED MICROSPORES-like; K16190 glucuronokinase [EC:2.7.1.43]	DR2133/5e-06/---	PS50888/15.866/Myc-type, basic helix-loop-helix (bHLH) domain profile.	molecular_function:GO:0046983//protein dimerization activity;
CL525.Contig21_All	3012	-	-	-	-	-	-	0.37	0	-0.592325	0.641478	0.777901	*	-	-	-	-	-	-	0	0.36	0.717634	0.626004	0.789285	*	-	-	-	-	-	-	-	-	-	-	-	-	gi|326487850|dbj|BAJ89764.1|/1.73752e-171/predicted protein [Hordeum vulgare subsp. vulgare] &gt;gi|326508951|dbj|BAJ86868.1| predicted protein [Hordeum vulgare subsp. vulgare]	gi|960459466|ref|XR_001405429.1|/1e-167/PREDICTED: Brachypodium distachyon transcription factor PIF5-like (LOC100831583), transcript variant X4, misc_RNA	sp|Q8GZM7|PIF1_ARATH/8e-43/Transcription factor PIF1 OS=Arabidopsis thaliana GN=PIF1 PE=1 SV=1	bdi:100831583/1e-162/transcription factor PIF5-like; K16189 phytochrome-interacting factor 4	NA	PF00010/3.3E-15/Helix-loop-helix DNA-binding domain	molecular_function:GO:0046983//protein dimerization activity;
CL2051.Contig1_All	1195	6.94	3.22	-0.511532	0.629328	0.806734	*	6.69	4.86	-0.537346	0.532839	0.750923	*	4.7	6.5	0.683326	0.517999	0.760534	*	6.8	5.27	-1.15797	0.254533	0.494843	*	16.25	14.03	-0.235589	0.712597	0.842003	*	20.75	17.27	-0.237805	0.661074	0.822963	*	gi|115456009|ref|NP_001051605.1|/2.43114e-103/Os03g0802900 [Oryza sativa Japonica Group] &gt;gi|29150361|gb|AAO72370.1| hypothetical protein [Oryza sativa Japonica Group] &gt;gi|108711612|gb|ABF99407.1| bHLH transcription factor, putative, expressed [Oryza sativa Japonica Group] &gt;gi|113550076|dbj|BAF13519.1| Os03g0802900 [Oryza sativa Japonica Group] &gt;gi|937911990|dbj|BAS86910.1| Os03g08029…	gi|960455914|ref|XM_003559236.3|/1e-163/PREDICTED: Brachypodium distachyon transcription factor bHLH79-like (LOC100827822), mRNA	sp|Q9LV17|BH079_ARATH/1e-45/Transcription factor bHLH79 OS=Arabidopsis thaliana GN=BHLH79 PE=2 SV=1	bdi:100831583/1e-15/transcription factor PIF5-like; K16189 phytochrome-interacting factor 4	NA	SM00353/6.9E-10/helix loop helix domain	cellular_component:GO:0005634//nucleus;molecular_function:GO:0046983//protein dimerization activity;
CL525.Contig12_All	2964	67.28	55.84	0.400758	0.362965	0.6217	*	50.19	80.1	0.549228	0.182163	0.390987	*	233.23	77.59	-1.55361	4.22548e-05	0.000513563	Down	220.63	137.83	-1.52151	0.0146419	0.060805	*	79.48	24.79	-1.69327	0.00320086	0.0178145	Down	103.42	26.74	-1.85365	0.00100744	0.00777658	Down	gi|326487850|dbj|BAJ89764.1|/8.16857e-174/predicted protein [Hordeum vulgare subsp. vulgare] &gt;gi|326508951|dbj|BAJ86868.1| predicted protein [Hordeum vulgare subsp. vulgare]	gi|960459466|ref|XR_001405429.1|/1e-167/PREDICTED: Brachypodium distachyon transcription factor PIF5-like (LOC100831583), transcript variant X4, misc_RNA	sp|Q8GZM7|PIF1_ARATH/3e-41/Transcription factor PIF1 OS=Arabidopsis thaliana GN=PIF1 PE=1 SV=1	bdi:100831583/1e-163/transcription factor PIF5-like; K16189 phytochrome-interacting factor 4	NA	PTHR12565/3.3E-83/--	molecular_function:GO:0046983//protein dimerization activity;
CL787.Contig6_All	1755	8.46	2.98	-0.720158	0.453161	0.697937	*	29.86	2.43	-3.21745	0.00107144	0.00664109	Down	30.19	521.96	4.04159	8.36898e-05	0.000914959	Up	641.07	125.94	-2.6163	0.0106644	0.0472117	Down	45.44	210.56	1.9781	0.0343069	0.119808	*	17.11	192.83	3.37646	0.00110743	0.00841896	Up	gi|326509993|dbj|BAJ87213.1|/0/predicted protein [Hordeum vulgare subsp. vulgare]	gi|242388967|emb|FP095230.1|/1e-168/Phyllostachys edulis cDNA clone: bphylf052e07, full insert sequence	sp|Q9ZPY8|AIB_ARATH/1e-81/Transcription factor ABA-INDUCIBLE bHLH-TYPE OS=Arabidopsis thaliana GN=AIB PE=2 SV=2	bna:106446156/3e-47/transcription factor MYC3-like; K13422 transcription factor MYC2	DR0479/9e-07/---	PS50888/17.066/Myc-type, basic helix-loop-helix (bHLH) domain profile.	NA
CL10687.Contig3_All	1588	108.86	83.02	0.201003	0.473271	0.718452	*	112.49	130.7	0.108645	0.725476	0.841946	*	149.89	131.39	-0.174466	0.618413	0.79401	*	124.47	210.19	-0.0214409	0.943462	0.969125	*	138.12	160.24	0.15625	0.557955	0.768218	*	134.63	160.34	0.248382	0.451074	0.723168	*	gi|960461684|ref|XP_010228376.2|/3.09017e-139/PREDICTED: transcription factor UNE12-like [Brachypodium distachyon] &gt;gi|960461686|ref|XP_010228372.2| PREDICTED: transcription factor UNE12-like [Brachypodium distachyon] &gt;gi|944077346|gb|KQK12698.1| hypothetical protein BRADI_1g05430 [Brachypodium distachyon] &gt;gi|944077347|gb|KQK12699.1| hypothetical protein BRADI_1g05430 [Brachypodium dist…	gi|960461685|ref|XM_010230070.2|/0.0/PREDICTED: Brachypodium distachyon transcription factor UNE12-like (LOC100831162), transcript variant X2, mRNA	sp|O22768|UNE12_ARATH/1e-70/Transcription factor UNE12 OS=Arabidopsis thaliana GN=UNE12 PE=2 SV=2	vra:106756809/4e-16/transcription factor PIF3; K12126 phytochrome-interacting factor 3	NA	PF00010/5.6E-6/Helix-loop-helix DNA-binding domain	biological_process:GO:0045944//positive regulation of transcription from RNA polymerase II promoter;cellular_component:GO:0005634//nucleus;molecular_function:GO:0001228//transcriptional activator activity, RNA polymerase II transcription regulatory region sequence-specific binding;GO:0001046//core promoter sequence-specific DNA binding;GO:0046983//protein dimerization activity;
Unigene36957_All	846	16.6	0.29	-4.193	0.000415146	0.00303182	Down	13.57	0.35	-4.34832	0.000296033	0.00222309	Down	38.4	6.51	-2.08904	0.0267781	0.103449	*	28.23	2.73	-3.94799	1.58801e-08	4.39562e-07	Down	9.42	3.81	-1.1519	0.372525	0.620958	*	12.3	3.03	-1.39821	0.267123	0.548578	*	gi|326528369|dbj|BAJ93366.1|/3.37584e-89/predicted protein [Hordeum vulgare subsp. vulgare]	gi|836027901|ref|XM_004982295.2|/1e-105/PREDICTED: Setaria italica transcription factor PIF1-like (LOC101760676), transcript variant X4, mRNA	sp|Q84LH8|PIF5_ARATH/7e-37/Transcription factor PIF5 OS=Arabidopsis thaliana GN=PIF5 PE=1 SV=1	sita:101760676/2e-74/transcription factor PIF1-like; K16189 phytochrome-interacting factor 4	NA	PF01516/1.2E-4/Orbivirus helicase VP6	NA
CL417.Contig5_All	1784	215.05	55.33	-1.18511	0.0856554	0.23463	*	61.65	87.21	0.445051	0.387527	0.626071	*	405.42	489.57	0.537342	0.435637	0.700439	*	765.84	299.46	-2.01696	0.000381936	0.00297235	Down	73.1	200.56	1.34585	0.0135492	0.0578371	*	91.71	87.21	0.0651473	0.935319	0.977885	*	gi|669028983|emb|CDM82989.1|/3.57252e-147/unnamed protein product [Triticum aestivum]	gi|669026884|emb|HG670306.1|/1e-113/Triticum aestivum chromosome 3B, genomic scaffold, cultivar Chinese Spring	sp|Q9FIP9|MYC3_ARATH/8e-14/Transcription factor MYC3 OS=Arabidopsis thaliana GN=MYC3 PE=1 SV=1	bna:106376956/6e-13/transcription factor MYC3-like; K13422 transcription factor MYC2	NA	PTHR12565/6.8E-22/--	cellular_component:GO:0005634//nucleus;
CL14646.Contig6_All	2740	62.1	2.84	-3.67983	2.09674e-08	5.45021e-07	Down	78.05	4.2	-4.03641	3.56725e-09	1.04236e-07	Down	110.34	17.92	-2.21527	0.00367903	0.0212696	Down	387.56	7.83	-6.18294	1.08601e-31	7.43453e-29	Down	57.38	10.73	-2.3564	0.0022835	0.0134752	Down	71.31	12.31	-1.93153	0.0856519	0.261943	*	gi|326509515|dbj|BAJ91674.1|/0/predicted protein [Hordeum vulgare subsp. vulgare] &gt;gi|326527957|dbj|BAJ89030.1| predicted protein [Hordeum vulgare subsp. vulgare]	gi|960480278|ref|XM_003574333.3|/0.0/PREDICTED: Brachypodium distachyon transcription factor MYC4-like (LOC100836477), mRNA	sp|Q39204|MYC2_ARATH/4e-148/Transcription factor MYC2 OS=Arabidopsis thaliana GN=MYC2 PE=1 SV=2	bdi:100836477/0.0/transcription factor MYC4-like; K13422 transcription factor MYC2	Rv3876/2e-17/---	PF14215/8.7E-45/bHLH-MYC and R2R3-MYB transcription factors N-terminal	molecular_function:GO:0046983//protein dimerization activity;
CL787.Contig10_All	2164	4.34	0	-3.16211	0.0521299	0.160878	*	17.1	0	-4.82389	0.00170027	0.00980114	Down	5.3	35.94	2.55515	0.0602332	0.192167	*	221.86	4.78	-5.72261	1.77881e-11	9.33357e-10	Down	11.42	12.86	0.0628946	0.958369	0.990492	*	7.2	9.93	0.633978	0.591758	0.789718	*	gi|326509993|dbj|BAJ87213.1|/0/predicted protein [Hordeum vulgare subsp. vulgare]	gi|242388967|emb|FP095230.1|/0.0/Phyllostachys edulis cDNA clone: bphylf052e07, full insert sequence	sp|Q9ZPY8|AIB_ARATH/4e-81/Transcription factor ABA-INDUCIBLE bHLH-TYPE OS=Arabidopsis thaliana GN=AIB PE=2 SV=2	mus:103977295/2e-51/transcription factor MYC2-like; K13422 transcription factor MYC2	DR2417m/2e-07/---	PF14215/1.1E-34/bHLH-MYC and R2R3-MYB transcription factors N-terminal	molecular_function:GO:0046983//protein dimerization activity;
CL525.Contig20_All	5249	40.88	41.2	0.580521	0.324277	0.576759	*	19.51	137.56	2.65993	1.84096e-12	1.05569e-10	Up	67.38	42.97	-0.736886	0.288721	0.557112	*	29.33	102.54	0.802978	0.292312	0.531577	*	25.16	30.95	0.184889	0.822405	0.906929	*	35.83	49.69	0.60648	0.400196	0.681883	*	gi|326487850|dbj|BAJ89764.1|/2.60165e-157/predicted protein [Hordeum vulgare subsp. vulgare] &gt;gi|326508951|dbj|BAJ86868.1| predicted protein [Hordeum vulgare subsp. vulgare]	gi|960459466|ref|XR_001405429.1|/1e-164/PREDICTED: Brachypodium distachyon transcription factor PIF5-like (LOC100831583), transcript variant X4, misc_RNA	sp|Q8GZM7|PIF1_ARATH/1e-40/Transcription factor PIF1 OS=Arabidopsis thaliana GN=PIF1 PE=1 SV=1	bdi:100831583/6e-147/transcription factor PIF5-like; K16189 phytochrome-interacting factor 4	all4776/2e-11/---	PTHR12565:SF80/1.7E-82/--	molecular_function:GO:0046983//protein dimerization activity;
CL787.Contig8_All	2113	2.78	2.08	0.307554	0.823296	0.910605	*	17.64	0.68	-3.74989	0.0024836	0.0134804	Down	10.19	242.36	4.4143	3.71078e-05	0.000458791	Up	390.67	67.08	-2.8583	0.00177894	0.0108904	Down	17.57	80.04	1.91803	0.0545579	0.170909	*	12.98	97.68	2.84234	0.00697334	0.0384486	Up	gi|326509993|dbj|BAJ87213.1|/0/predicted protein [Hordeum vulgare subsp. vulgare]	gi|242388967|emb|FP095230.1|/1e-169/Phyllostachys edulis cDNA clone: bphylf052e07, full insert sequence	sp|Q9ZPY8|AIB_ARATH/3e-81/Transcription factor ABA-INDUCIBLE bHLH-TYPE OS=Arabidopsis thaliana GN=AIB PE=2 SV=2	bna:106446156/3e-47/transcription factor MYC3-like; K13422 transcription factor MYC2	Cgl1939/2e-06/---	PS50888/17.066/Myc-type, basic helix-loop-helix (bHLH) domain profile.	NA
CL12171.Contig3_All	5905	29.67	49.78	1.32635	0.000397554	0.00292302	Up	16.65	101.76	2.48133	6.67797e-11	2.81619e-09	Up	15.61	68.16	2.12035	9.27403e-06	0.000140428	Up	21.51	76.78	1.0315	0.0658229	0.193293	*	27.39	54.4	0.918899	0.0612915	0.185676	*	16.04	78.68	2.29099	1.35683e-07	3.715e-06	Up	gi|357113290|ref|XP_003558437.1|/5.5647e-148/PREDICTED: transcription factor bHLH74-like [Brachypodium distachyon] &gt;gi|944087406|gb|KQK22758.1| hypothetical protein BRADI_1g69190 [Brachypodium distachyon]	gi|960454100|ref|XM_003558389.3|/0.0/PREDICTED: Brachypodium distachyon transcription factor bHLH74-like (LOC100841163), mRNA	sp|Q9C670|BH076_ARATH/3e-38/Transcription factor bHLH76 OS=Arabidopsis thaliana GN=BHLH76 PE=1 SV=1	mus:103993869/2e-16/transcription factor PIF3-like isoform X1; K12126 phytochrome-interacting factor 3	NA	PF00010/1.2E-9/Helix-loop-helix DNA-binding domain	molecular_function:GO:0046983//protein dimerization activity;
CL16845.Contig1_All	1810	34.86	180.41	2.07641	0.139993	0.334133	*	95.06	218.14	1.12006	0.0510732	0.154223	*	202.36	122.42	-0.516414	0.436923	0.700439	*	127	182.03	-0.324893	0.501945	0.729335	*	179.38	111.42	-0.708781	0.413687	0.6658	*	242.81	208.79	-0.179386	0.710027	0.855955	*	gi|326518931|dbj|BAJ92626.1|/0/predicted protein [Hordeum vulgare subsp. vulgare]	gi|955724781|ref|XM_014804516.1|/1e-141/PREDICTED: Setaria italica transcription factor UNE10 (LOC101755679), transcript variant X2, mRNA	sp|Q8GZ38|UNE10_ARATH/1e-53/Transcription factor UNE10 OS=Arabidopsis thaliana GN=UNE10 PE=2 SV=1	egu:105033626/9e-28/transcription factor PIF4-like; K16189 phytochrome-interacting factor 4	DR2133/3e-06/---	PTHR12565/3.8E-49/--	NA
CL5507.Contig2_All	1775	92.8	83.45	0.486877	0.289268	0.54257	*	81.74	159.17	0.805161	0.0103354	0.0436584	*	57.14	64.87	0.107068	0.879327	0.943556	*	29.01	78.41	0.725531	0.11324	0.286405	*	95.83	79.56	-0.284865	0.67631	0.815754	*	63.6	104.46	0.732484	0.106214	0.305301	*	gi|475512382|gb|EMT05490.1|/6.2646e-144/Transcription factor bHLH49 [Aegilops tauschii]	gi|241986304|dbj|AK333565.1|/1e-167/Triticum aestivum cDNA, clone: WT006_M17, cultivar: Chinese Spring	sp|Q9CAA9|BH049_ARATH/2e-47/Transcription factor bHLH49 OS=Arabidopsis thaliana GN=BHLH49 PE=1 SV=1	sita:101767855/2e-14/serine/arginine repetitive matrix protein 1; K13171 serine/arginine repetitive matrix protein 1	DR2417m/3e-07/---	PTHR12565:SF70/7.4E-68/--	NA
CL11230.Contig2_All	1369	35.27	4.68	-2.22593	0.000552856	0.00385786	Down	20.14	11.95	-0.860325	0.160544	0.35894	*	31.71	18.25	-0.782224	0.193291	0.431618	*	17.17	23.69	-0.308245	0.602696	0.778549	*	30.14	21.76	-0.514572	0.292245	0.54479	*	36.44	18.94	-0.900162	0.0496333	0.177225	*	gi|475608500|gb|EMT27057.1|/6.6214e-71/hypothetical protein F775_06406 [Aegilops tauschii]	gi|672153741|ref|XM_008799376.1|/6e-33/PREDICTED: Phoenix dactylifera transcription factor BIM2-like (LOC103712756), transcript variant X2, mRNA	sp|Q9CAA4|BIM2_ARATH/3e-43/Transcription factor BIM2 OS=Arabidopsis thaliana GN=BIM2 PE=1 SV=1	pxb:103965596/3e-08/transcription factor PIF4; K16189 phytochrome-interacting factor 4	NA	PF00010/2.6E-13/Helix-loop-helix DNA-binding domain	NA
Unigene58289_All	2033	82.8	151.87	1.48348	0.026611	0.0952169	*	84.88	218.78	1.26153	0.0538777	0.160846	*	163.27	198.46	0.242132	0.698722	0.838243	*	219.31	212.64	-0.867902	0.0427414	0.139922	*	50.47	39.8	-0.375969	0.63638	0.786955	*	144.47	102.22	-0.519572	0.380766	0.660212	*	gi|326495514|dbj|BAJ85853.1|/0/predicted protein [Hordeum vulgare subsp. vulgare]	gi|960481147|ref|XM_003574696.3|/0.0/PREDICTED: Brachypodium distachyon transcription factor bHLH130-like (LOC100846325), mRNA	sp|Q66GR3|BH130_ARATH/1e-54/Transcription factor bHLH130 OS=Arabidopsis thaliana GN=BHLH130 PE=1 SV=1	sita:101760676/6e-11/transcription factor PIF1-like; K16189 phytochrome-interacting factor 4	NA	SM00353/4.3E-13/helix loop helix domain	biological_process:GO:0045944//positive regulation of transcription from RNA polymerase II promoter;cellular_component:GO:0005634//nucleus;molecular_function:GO:0001228//transcriptional activator activity, RNA polymerase II transcription regulatory region sequence-specific binding;GO:0001046//core promoter sequence-specific DNA binding;GO:0046983//protein dimerization activity;
CL13884.Contig2_All	2500	739.09	97.97	-2.33374	8.37597e-09	2.41571e-07	Down	421.69	145.53	-1.67539	3.98072e-07	6.97592e-06	Down	382.48	76.86	-2.28193	2.77901e-05	0.000358506	Down	121.58	140.04	-0.673591	0.280666	0.518305	*	273.4	77.51	-1.82343	0.00731836	0.0352029	Down	322.33	63.47	-2.15207	0.000102528	0.00112841	Down	gi|960470131|ref|XP_010233063.2|/0/PREDICTED: transcription factor APG [Brachypodium distachyon] &gt;gi|944068512|gb|KQK03996.1| hypothetical protein BRADI_2g11100 [Brachypodium distachyon]	gi|960470130|ref|XM_010234761.2|/0.0/PREDICTED: Brachypodium distachyon transcription factor APG (LOC100844358), mRNA	sp|Q6AT90|APG_ORYSJ/3e-82/Transcription factor APG OS=Oryza sativa subsp. japonica GN=APG PE=1 SV=1	bdi:100844358/0.0/transcription factor APG; K12126 phytochrome-interacting factor 3	NA	SM00353/2.1E-17/helix loop helix domain	cellular_component:GO:0009536//plastid;molecular_function:GO:0046983//protein dimerization activity;
CL4749.Contig8_All	2036	27.4	19.66	0.0864804	0.884293	0.945584	*	30.42	36.92	0.152644	0.768248	0.870006	*	26.41	32.01	0.222485	0.705272	0.842831	*	9.51	44.76	1.43778	0.00446247	0.0232764	Up	40.27	58.18	0.488409	0.311339	0.56203	*	31.06	41.84	0.359913	0.582446	0.789718	*	gi|475605852|gb|EMT26213.1|/3.52806e-178/Transcription factor bHLH49 [Aegilops tauschii]	gi|960462352|ref|XM_003563909.3|/0.0/PREDICTED: Brachypodium distachyon transcription factor bHLH49 (LOC100829992), mRNA	sp|Q9CAA9|BH049_ARATH/1e-59/Transcription factor bHLH49 OS=Arabidopsis thaliana GN=BHLH49 PE=1 SV=1	gra:105803619/2e-14/GTP-binding protein SAR1-like; K07953 GTP-binding protein SAR1 [EC:3.6.5.-]	NA	PS50888/15.231/Myc-type, basic helix-loop-helix (bHLH) domain profile.	NA
CL2463.Contig4_All	2214	5.42	12.16	1.70019	0.110397	0.282363	*	4.71	11.28	1.23764	0.247096	0.479727	*	55.25	243.05	2.19559	0.0126023	0.05744	*	92.94	269.76	0.929214	0.259926	0.498746	*	71.26	115.47	0.608944	0.31733	0.565536	*	114.14	125.15	0.158163	0.766686	0.888819	*	gi|326525038|dbj|BAK07789.1|/0/predicted protein [Hordeum vulgare subsp. vulgare]	gi|960463855|ref|XM_010233442.2|/3e-91/PREDICTED: Brachypodium distachyon transcription factor APG-like (LOC100823250), mRNA	sp|Q6AT90|APG_ORYSJ/2e-118/Transcription factor APG OS=Oryza sativa subsp. japonica GN=APG PE=1 SV=1	sita:101773457/1e-132/transcription factor APG-like; K12126 phytochrome-interacting factor 3	DR2133/2e-06/---	PS50888/18.019/Myc-type, basic helix-loop-helix (bHLH) domain profile.	NA
CL11230.Contig4_All	1431	20.11	6.82	-0.89123	0.160663	0.367666	*	15.83	11.81	-0.502313	0.434529	0.675455	*	22.56	11.6	-0.873895	0.124567	0.322937	*	18.63	21.48	-0.585458	0.310052	0.551878	*	22.55	10.36	-1.15889	0.0399465	0.134878	*	28.37	11.15	-1.33865	0.0265283	0.110301	*	gi|475608500|gb|EMT27057.1|/7.00701e-71/hypothetical protein F775_06406 [Aegilops tauschii]	gi|672153741|ref|XM_008799376.1|/2e-30/PREDICTED: Phoenix dactylifera transcription factor BIM2-like (LOC103712756), transcript variant X2, mRNA	sp|Q9CAA4|BIM2_ARATH/3e-43/Transcription factor BIM2 OS=Arabidopsis thaliana GN=BIM2 PE=1 SV=1	pxb:103965596/3e-08/transcription factor PIF4; K16189 phytochrome-interacting factor 4	NA	PF00010/2.6E-13/Helix-loop-helix DNA-binding domain	NA
CL11230.Contig6_All	1366	18.79	7.06	-0.751135	0.217359	0.450586	*	5.16	0.36	-2.88495	0.0528735	0.158598	*	17.02	8.85	-0.644281	0.446915	0.707871	*	9.16	15.89	0.113216	0.877952	0.939038	*	16.23	15.45	-0.112195	0.841054	0.917594	*	26.27	7.51	-1.74541	0.00156329	0.0112824	Down	gi|475608500|gb|EMT27057.1|/6.58015e-71/hypothetical protein F775_06406 [Aegilops tauschii]	gi|672153741|ref|XM_008799376.1|/6e-33/PREDICTED: Phoenix dactylifera transcription factor BIM2-like (LOC103712756), transcript variant X2, mRNA	sp|Q9CAA4|BIM2_ARATH/3e-43/Transcription factor BIM2 OS=Arabidopsis thaliana GN=BIM2 PE=1 SV=1	pxb:103965596/3e-08/transcription factor PIF4; K16189 phytochrome-interacting factor 4	NA	SM00353/3.4E-12/helix loop helix domain	NA
CL10875.Contig9_All	1399	11.5	4.85	-0.550568	0.467589	0.713027	*	7.15	5.57	-0.519648	0.527304	0.745472	*	4.42	4.26	-0.127029	0.897182	0.953928	*	4.88	2.68	-1.42713	0.136957	0.324703	*	25.96	15.9	-0.699454	0.377362	0.625997	*	23.26	25.93	0.0857576	0.919169	0.968032	*	gi|326533782|dbj|BAK05422.1|/3.52131e-144/predicted protein [Hordeum vulgare subsp. vulgare]	gi|960474167|ref|XM_003570248.3|/1e-146/PREDICTED: Brachypodium distachyon transcription factor bHLH82-like (LOC100827783), mRNA	sp|Q9ZUG9|BH066_ARATH/5e-60/Transcription factor bHLH66 OS=Arabidopsis thaliana GN=BHLH66 PE=2 SV=1	fve:101314290/2e-18/transcription factor PIF3; K12126 phytochrome-interacting factor 3	NA	PS50888/17.295/Myc-type, basic helix-loop-helix (bHLH) domain profile.	biological_process:GO:0006366//transcription from RNA polymerase II promoter;cellular_component:GO:0005634//nucleus;molecular_function:GO:0001228//transcriptional activator activity, RNA polymerase II transcription regulatory region sequence-specific binding;GO:0001046//core promoter sequence-specific DNA binding;
CL14602.Contig2_All	1760	11.82	3.91	-0.833778	0.39161	0.647165	*	2.85	9.51	1.55558	0.126725	0.302863	*	1.33	16.51	2.88613	0.0541037	0.176798	*	14.07	46.97	1.03674	0.470472	0.704627	*	25.15	3.32	-2.53812	0.0250899	0.0940007	*	4.46	12.09	1.19157	0.255482	0.531971	*	gi|960491755|ref|XP_014751112.1|/4.28055e-153/PREDICTED: transcription factor bHLH78-like isoform X1 [Brachypodium distachyon] &gt;gi|944046497|gb|KQJ82138.1| hypothetical protein BRADI_5g06620 [Brachypodium distachyon]	gi|960491754|ref|XM_014895626.1|/1e-148/PREDICTED: Brachypodium distachyon transcription factor bHLH78-like (LOC100833546), transcript variant X1, mRNA	sp|Q9FJL4|BH078_ARATH/5e-50/Transcription factor bHLH78 OS=Arabidopsis thaliana GN=BHLH78 PE=2 SV=1	sita:101760676/7e-16/transcription factor PIF1-like; K16189 phytochrome-interacting factor 4	NA	SM00353/2.9E-9/helix loop helix domain	NA
CL10875.Contig8_All	1783	17.98	17.61	0.57135	0.355683	0.612545	*	12.49	10.52	-0.47877	0.520349	0.739064	*	18.96	20.38	0.312547	0.667164	0.815894	*	33.17	13.3	-1.95038	0.000534149	0.00395337	Down	25.27	21.26	-0.274389	0.775254	0.882164	*	12.25	21.01	0.8462	0.20809	0.474393	*	gi|721680068|ref|XP_010238168.1|/0/PREDICTED: transcription factor bHLH66 isoform X1 [Brachypodium distachyon] &gt;gi|944054610|gb|KQJ90248.1| hypothetical protein BRADI_4g30350 [Brachypodium distachyon]	gi|960489052|ref|XM_010239866.2|/0.0/PREDICTED: Brachypodium distachyon transcription factor bHLH66 (LOC100826168), transcript variant X1, mRNA	sp|Q9ZUG9|BH066_ARATH/3e-60/Transcription factor bHLH66 OS=Arabidopsis thaliana GN=BHLH66 PE=2 SV=1	pda:103714720/5e-19/transcription factor PIF3-like; K12126 phytochrome-interacting factor 3	DR2133/2e-07/---	PTHR16223/1.1E-91/--	molecular_function:GO:0046983//protein dimerization activity;
CL2401.Contig1_All	1911	12.35	2.36	-1.47656	0.138852	0.332233	*	11.38	2.42	-2.09603	0.0164501	0.0635017	*	30.67	16.39	-0.752147	0.306078	0.5786	*	20.69	21.03	-0.665953	0.396382	0.639248	*	18.52	13.52	-0.517134	0.373704	0.622312	*	46.39	10.71	-2.01898	0.00425322	0.0257582	Down	gi|669028387|emb|CDM82164.1|/5.47533e-109/unnamed protein product [Triticum aestivum]	gi|669026884|emb|HG670306.1|/1e-106/Triticum aestivum chromosome 3B, genomic scaffold, cultivar Chinese Spring	sp|Q9S7Y1|BH030_ARATH/2e-27/Transcription factor bHLH30 OS=Arabidopsis thaliana GN=BHLH30 PE=1 SV=1	mus:103990620/3e-09/transcription factor MYC4-like; K13422 transcription factor MYC2	DR1549/8e-06/---	PF00010/1.8E-10/Helix-loop-helix DNA-binding domain	molecular_function:GO:0046983//protein dimerization activity;
Unigene41292_All	239	-	-	-	-	-	-	-	-	-	-	-	-	-	-	-	-	-	-	0	0.36	0.717634	0.626004	0.789285	*	-	-	-	-	-	-	-	-	-	-	-	-	gi|357137415|ref|XP_003570296.1|/7.22822e-30/PREDICTED: transcription factor bHLH82-like [Brachypodium distachyon] &gt;gi|944065552|gb|KQK01143.1| hypothetical protein BRADI_3g54070 [Brachypodium distachyon]	gi|670398343|ref|XM_008681005.1|/3e-52/PREDICTED: Zea mays transcription factor bHLH66-like (LOC103654176), mRNA	sp|Q9ZUG9|BH066_ARATH/1e-20/Transcription factor bHLH66 OS=Arabidopsis thaliana GN=BHLH66 PE=2 SV=1	nnu:104607195/7e-12/transcription factor PIF3; K12126 phytochrome-interacting factor 3	NA	PTHR16223:SF15/1.4E-28/--	biological_process:GO:0045944//positive regulation of transcription from RNA polymerase II promoter;cellular_component:GO:0005634//nucleus;molecular_function:GO:0001228//transcriptional activator activity, RNA polymerase II transcription regulatory region sequence-specific binding;GO:0001046//core promoter sequence-specific DNA binding;GO:0046983//protein dimerization activity;
CL6193.Contig10_All	1463	61.74	6.47	-2.56699	0.000310728	0.00236761	Down	144.85	12.07	-3.59135	1.26931e-06	1.93822e-05	Down	90.7	5.25	-3.98751	5.86063e-08	1.77682e-06	Down	37.18	2.9	-4.34565	2.51584e-08	6.65302e-07	Down	21.73	0	-5.83479	6.53176e-05	0.000663001	Down	4.1	0.36	-2.75923	0.0411108	0.153844	*	gi|326508696|dbj|BAJ95870.1|/7.19579e-79/predicted protein [Hordeum vulgare subsp. vulgare]	gi|960454180|ref|XM_010231211.2|/7e-45/PREDICTED: Brachypodium distachyon transcription factor bHLH25-like (LOC100835778), mRNA	sp|Q1PF17|BH018_ARATH/5e-34/Transcription factor bHLH18 OS=Arabidopsis thaliana GN=BHLH18 PE=2 SV=1	mus:103971745/1e-17/transcription factor MYC4-like; K13422 transcription factor MYC2	NA	PS50888/16.19/Myc-type, basic helix-loop-helix (bHLH) domain profile.	NA
CL5574.Contig9_All	2093	106.93	22.13	-1.66247	0.000390218	0.00287822	Down	41.62	48.36	0.107224	0.857838	0.922753	*	52.51	16.1	-1.73165	0.0228934	0.0916798	*	39	51.03	-0.464903	0.384735	0.626372	*	58.01	20.42	-1.54019	0.013531	0.0577676	*	57.85	7.95	-2.69423	1.43929e-06	2.90254e-05	Down	gi|721620664|ref|XP_010228425.1|/3.33427e-147/PREDICTED: transcription factor PIF4-like isoform X1 [Brachypodium distachyon]	gi|960449288|ref|XM_010230123.2|/1e-176/PREDICTED: Brachypodium distachyon transcription factor PIF4-like (LOC100831206), transcript variant X1, mRNA	sp|Q8GZM7|PIF1_ARATH/7e-35/Transcription factor PIF1 OS=Arabidopsis thaliana GN=PIF1 PE=1 SV=1	bdi:100831206/6e-148/transcription factor PIF4-like; K16189 phytochrome-interacting factor 4	Rv3876/1e-06/---	PTHR12565:SF80/2.8E-68/--	molecular_function:GO:0046983//protein dimerization activity;
Unigene75202_All	267	-	-	-	-	-	-	-	-	-	-	-	-	0.74	0	-1.14624	0.480058	0.728917	*	-	-	-	-	-	-	-	-	-	-	-	-	-	-	-	-	-	-	gi|475483360|gb|EMT03037.1|/1.02279e-23/Putative transcription factor bHLH041 [Aegilops tauschii]	gi|669026884|emb|HG670306.1|/2e-19/Triticum aestivum chromosome 3B, genomic scaffold, cultivar Chinese Spring	sp|Q9FIP9|MYC3_ARATH/1e-07/Transcription factor MYC3 OS=Arabidopsis thaliana GN=MYC3 PE=1 SV=1	mus:103973016/4e-08/LOW QUALITY PROTEIN: transcription factor MYC4-like; K13422 transcription factor MYC2	NA	PF00010/1.2E-7/Helix-loop-helix DNA-binding domain	NA
CL9764.Contig2_All	1397	0.82	0	-0.931502	0.523336	0.751075	*	1.11	0.35	-0.670019	0.687026	0.812824	*	1.4	1.62	0.313281	0.83869	0.920895	*	2.65	4.83	0.371359	0.819079	0.906028	*	17.99	46.31	1.30052	0.0135348	0.0577808	*	6.84	59.39	2.94976	9.14467e-06	0.000142191	Up	gi|475563369|gb|EMT14257.1|/8.76818e-95/hypothetical protein F775_42459 [Aegilops tauschii]	gi|960485524|ref|XM_003576692.2|/2e-66/PREDICTED: Brachypodium distachyon transcription factor bHLH14-like (LOC100827921), mRNA	sp|Q39204|MYC2_ARATH/3e-27/Transcription factor MYC2 OS=Arabidopsis thaliana GN=MYC2 PE=1 SV=2	gra:105763947/3e-33/transcription factor MYC2-like; K13422 transcription factor MYC2	Cgl1939/6e-13/---	SM00353/2.0E-10/helix loop helix domain	cellular_component:GO:0005634//nucleus;
Unigene36955_All	1574	19.96	16.62	0.399298	0.550769	0.775357	*	32.11	25.92	-0.378586	0.453605	0.691815	*	50.23	46.23	0.16331	0.848327	0.92539	*	89.77	11.68	-3.4298	1.35703e-06	2.25067e-05	Down	8.74	36.44	1.74725	0.107607	0.280811	*	4.11	69.98	3.61485	0.0044065	0.0264944	Up	gi|326528369|dbj|BAJ93366.1|/1.10538e-72/predicted protein [Hordeum vulgare subsp. vulgare]	gi|836027901|ref|XM_004982295.2|/2e-70/PREDICTED: Setaria italica transcription factor PIF1-like (LOC101760676), transcript variant X4, mRNA	sp|Q8GZM7|PIF1_ARATH/5e-35/Transcription factor PIF1 OS=Arabidopsis thaliana GN=PIF1 PE=1 SV=1	bdi:100828542/6e-67/transcription factor PIF1-like; K16189 phytochrome-interacting factor 4	Cgl1939/1e-06/---	PTHR12565/3.1E-54/--	NA
Unigene52717_All	1167	0	0.61	1.21127	0.431218	0.676742	*	0.66	0	-1.55319	0.34062	0.584733	*	0.66	0.62	0.0519525	0.976061	0.992391	*	0.83	0	-1.89912	0.285793	0.523346	*	5.68	70.26	2.19443	0.185278	0.404994	*	61.42	45.51	-0.403617	0.748699	0.87902	*	gi|326524832|dbj|BAK04352.1|/3.87068e-106/predicted protein [Hordeum vulgare subsp. vulgare]	gi|960481400|ref|XM_003572551.3|/2e-35/PREDICTED: Brachypodium distachyon transcription factor bHLH95-like (LOC100821939), transcript variant X4, mRNA	sp|Q9FXA3|BH095_ARATH/5e-32/Transcription factor bHLH95 OS=Arabidopsis thaliana GN=BHLH95 PE=2 SV=2	adu:107477383/4e-08/transcription factor MYC2-like; K13422 transcription factor MYC2	NA	PF00010/1.2E-10/Helix-loop-helix DNA-binding domain	NA
CL19837.Contig1_All	2258	1.46	0	-2.05366	0.216527	0.450062	*	38.08	0	-6.25677	7.48084e-06	9.20341e-05	Down	82.15	60.55	-0.127777	0.898503	0.954739	*	1524.06	15.78	-6.68198	2.67195e-13	1.99022e-11	Down	90.3	16.98	-2.26599	0.0141949	0.0600153	*	8.48	7.32	0.0697076	0.956226	0.990762	*	gi|326524191|dbj|BAJ97106.1|/2.03154e-89/predicted protein [Hordeum vulgare subsp. vulgare]	gi|323388956|gb|HQ858871.1|/1e-104/Oryza sativa Japonica Group isolate UT1684 bHLH transcription factor mRNA, partial cds	sp|Q9FIX5|BH092_ARATH/2e-17/Transcription factor bHLH92 OS=Arabidopsis thaliana GN=BHLH92 PE=2 SV=1	apro:F751_5694/2e-08/Protein transport protein Sec61 subunit alpha; K10956 protein transport protein SEC61 subunit alpha	XF1267/3e-06/---	PS50888/11.985/Myc-type, basic helix-loop-helix (bHLH) domain profile.	biological_process:GO:0006351//transcription, DNA-templated;cellular_component:GO:0005634//nucleus;molecular_function:GO:0005488//binding;
CL6193.Contig3_All	1540	7.26	152.55	4.86985	2.19745e-23	6.73787e-21	Up	4.63	107.18	4.05016	6.02992e-09	1.67023e-07	Up	1.43	39.87	4.61052	2.69228e-08	9.03278e-07	Up	0.33	111.45	6.80916	1.14322e-10	5.14406e-09	Up	0.69	11.62	3.56269	0.00130019	0.00842131	Up	0	30	6.46349	9.85832e-07	2.08921e-05	Up	gi|326508696|dbj|BAJ95870.1|/1.59739e-84/predicted protein [Hordeum vulgare subsp. vulgare]	gi|323388938|gb|HQ858862.1|/5e-43/Oryza sativa Japonica Group isolate UT1671 bHLH transcription factor mRNA, partial cds	sp|Q8S3F1|BH020_ARATH/6e-31/Transcription factor NAI1 OS=Arabidopsis thaliana GN=NAI1 PE=2 SV=1	dosa:Os10t0575000-01/7e-17/Os10g0575000; Similar to Transcription factor MYC7E (Fragment).; K13422 transcription factor MYC2	NA	PS51671/9.009/ACT domain profile.	NA
CL4127.Contig10_All	2552	38.88	56.09	1.08326	0.00864278	0.0384248	Up	31.46	72.07	1.06049	0.00419237	0.0207952	Up	52.43	171.63	1.84544	0.000842676	0.00630944	Up	96.39	109.64	-0.528192	0.144276	0.337304	*	71.63	167.05	1.16289	0.00462708	0.0241272	Up	72.18	137.67	0.950968	0.0534515	0.187228	*	gi|326527479|dbj|BAK08014.1|/0/predicted protein [Hordeum vulgare subsp. vulgare]	gi|242388996|emb|FP095259.1|/0.0/Phyllostachys edulis cDNA clone: bphyem203o24, full insert sequence	sp|Q9LNJ5|BH013_ARATH/2e-106/Transcription factor bHLH13 OS=Arabidopsis thaliana GN=BHLH13 PE=2 SV=1	rcu:8283024/2e-65/transcription factor MYC2; K13422 transcription factor MYC2	NA	PTHR11514/1.0E-256/--	biological_process:GO:0006355//regulation of transcription, DNA-templated;GO:0009737//response to abscisic acid;cellular_component:GO:0005634//nucleus;molecular_function:GO:0003700//transcription factor activity, sequence-specific DNA binding;GO:0046983//protein dimerization activity;
CL10875.Contig4_All	1221	11.56	6.47	-0.18927	0.787984	0.887404	*	9.97	7.41	-0.479861	0.550837	0.768017	*	13.35	13.57	0.179395	0.791884	0.895455	*	11.41	3.86	-2.13256	0.0220988	0.0841943	*	15.2	11.41	-0.452826	0.55969	0.768218	*	5.11	9.19	0.949785	0.329679	0.611493	*	gi|721680068|ref|XP_010238168.1|/8.79759e-157/PREDICTED: transcription factor bHLH66 isoform X1 [Brachypodium distachyon] &gt;gi|944054610|gb|KQJ90248.1| hypothetical protein BRADI_4g30350 [Brachypodium distachyon]	gi|960489052|ref|XM_010239866.2|/0.0/PREDICTED: Brachypodium distachyon transcription factor bHLH66 (LOC100826168), transcript variant X1, mRNA	sp|Q9ZUG9|BH066_ARATH/9e-61/Transcription factor bHLH66 OS=Arabidopsis thaliana GN=BHLH66 PE=2 SV=1	rcu:8274969/3e-19/transcription factor PIF3; K12126 phytochrome-interacting factor 3	DR2133/1e-07/---	PTHR16223:SF9/1.7E-92/--	molecular_function:GO:0046983//protein dimerization activity;
Unigene66073_All	-	-	-	-	-	-	-	-	-	-	-	-	-	-	-	-	-	-	-	-	-	-	-	-	-	-	-	-	-	-	-	-	-	-	-	-	-	-	-	-	-	-	-	-
CL13082.Contig1_All	1181	6.15	9.23	0.990569	0.361828	0.620292	*	4.4	8.29	0.573447	0.595286	0.777901	*	33.46	6.65	-2.13338	0.00217139	0.0137974	Down	6.62	42.46	1.59199	0.143013	0.33501	*	10.09	5.71	-0.750792	0.437847	0.689882	*	26.21	8.98	-1.38757	0.161906	0.403559	*	gi|113734244|dbj|BAF30424.1|/5.69011e-97/basic helix-loop-helix protein [Hordeum vulgare subsp. vulgare]	gi|151420394|dbj|AK251746.1|/1e-135/Hordeum vulgare subsp. vulgare cDNA clone: FLbaf134m16, mRNA sequence	sp|Q9ZVB5|BH100_ARATH/3e-23/Transcription factor bHLH100 OS=Arabidopsis thaliana GN=BHLH100 PE=2 SV=1	csv:101220763/9e-25/transcription factor bHLH100-like; K18486 heart-and neural crest derivatives-expressed protein 2	NA	PF00010/2.4E-11/Helix-loop-helix DNA-binding domain	biological_process:GO:0010106//cellular response to iron ion starvation;GO:0055072//iron ion homeostasis;GO:0006357//regulation of transcription from RNA polymerase II promoter;cellular_component:GO:0090575//RNA polymerase II transcription factor complex;molecular_function:GO:0000977//RNA polymerase II regulatory region sequence-specific DNA binding;GO:0003700//transcription factor activity, sequ…
CL4749.Contig13_All	1828	26.47	0.29	-4.77472	3.53863e-05	0.000367816	Down	22.3	1.06	-4.12592	6.34473e-06	7.97629e-05	Down	13.03	0	-5.55407	0.000166589	0.00163161	Down	6.94	0	-4.77311	0.00358566	0.0194459	Down	11.44	0.33	-4.24435	0.000439794	0.00337881	Down	20.18	0.7	-4.30744	2.37721e-05	0.000322416	Down	gi|326521466|dbj|BAK00309.1|/1.61211e-118/predicted protein [Hordeum vulgare subsp. vulgare]	gi|960462352|ref|XM_003563909.3|/1e-124/PREDICTED: Brachypodium distachyon transcription factor bHLH49 (LOC100829992), mRNA	sp|Q9CAA9|BH049_ARATH/5e-32/Transcription factor bHLH49 OS=Arabidopsis thaliana GN=BHLH49 PE=1 SV=1	egr:104456902/2e-06/transcription factor PIF3-like; K12126 phytochrome-interacting factor 3	NA	PS50888/11.693/Myc-type, basic helix-loop-helix (bHLH) domain profile.	NA
CL787.Contig12_All	2597	-	-	-	-	-	-	1.11	0	-1.36906	0.388098	0.626071	*	7.69	118.36	2.73539	0.102395	0.281294	*	51.15	10.07	-2.42674	0.064942	0.19155	*	1	48.17	4.50897	0.000411174	0.00319158	Up	0	16.35	3.96391	0.0144473	0.0687115	*	gi|669029524|emb|CDM83759.1|/0/unnamed protein product [Triticum aestivum]	gi|242388967|emb|FP095230.1|/1e-168/Phyllostachys edulis cDNA clone: bphylf052e07, full insert sequence	sp|Q9ZPY8|AIB_ARATH/6e-82/Transcription factor ABA-INDUCIBLE bHLH-TYPE OS=Arabidopsis thaliana GN=AIB PE=2 SV=2	bna:106446156/1e-47/transcription factor MYC3-like; K13422 transcription factor MYC2	DR2417m/3e-06/---	PF14215/3.7E-35/bHLH-MYC and R2R3-MYB transcription factors N-terminal	NA
CL525.Contig9_All	2930	61.23	105.62	1.4173	0.00107938	0.00678079	Up	35.12	224.38	2.52202	5.50535e-17	6.6275e-15	Up	120.84	194.5	0.659031	0.160815	0.385026	*	137.87	308.61	0.277241	0.611872	0.785975	*	65.03	79.34	0.196597	0.777505	0.883744	*	120.81	89.76	-0.314116	0.620091	0.794144	*	gi|326487850|dbj|BAJ89764.1|/4.00124e-173/predicted protein [Hordeum vulgare subsp. vulgare] &gt;gi|326508951|dbj|BAJ86868.1| predicted protein [Hordeum vulgare subsp. vulgare]	gi|960459466|ref|XR_001405429.1|/1e-157/PREDICTED: Brachypodium distachyon transcription factor PIF5-like (LOC100831583), transcript variant X4, misc_RNA	sp|Q8GZM7|PIF1_ARATH/2e-41/Transcription factor PIF1 OS=Arabidopsis thaliana GN=PIF1 PE=1 SV=1	bdi:100831583/7e-163/transcription factor PIF5-like; K16189 phytochrome-interacting factor 4	NA	PS50888/18.368/Myc-type, basic helix-loop-helix (bHLH) domain profile.	molecular_function:GO:0046983//protein dimerization activity;
Unigene39579_All	562	0	0.96	2.02973	0.221067	0.454483	*	0.34	0	-0.632387	0.626728	0.777901	*	0.71	0.39	-0.582222	0.74037	0.866207	*	0.61	0	-1.43421	0.403685	0.642805	*	1.39	0.35	-0.984684	0.566883	0.768218	*	1.01	2.15	0.58774	0.712226	0.857513	*	gi|357122490|ref|XP_003562948.1|/7.77731e-88/PREDICTED: transcription factor ABORTED MICROSPORES-like [Brachypodium distachyon] &gt;gi|944080489|gb|KQK15841.1| hypothetical protein BRADI_1g25230 [Brachypodium distachyon]	gi|960450903|ref|XM_003562900.3|/0.0/PREDICTED: Brachypodium distachyon transcription factor ABORTED MICROSPORES-like (LOC100826112), mRNA	sp|Q9ZVX2|AMS_ARATH/4e-20/Transcription factor ABORTED MICROSPORES OS=Arabidopsis thaliana GN=AMS PE=1 SV=2	sind:105174042/2e-10/transcription factor MYC2; K13422 transcription factor MYC2	NA	PTHR31945:SF3/3.5E-23/--	biological_process:GO:0048656//anther wall tapetum formation;GO:0006355//regulation of transcription, DNA-templated;cellular_component:GO:0005634//nucleus;molecular_function:GO:0043565//sequence-specific DNA binding;GO:0003700//transcription factor activity, sequence-specific DNA binding;GO:0046983//protein dimerization activity;
CL902.Contig5_All	1547	111.9	0	-7.74998	2.67992e-10	1.11736e-08	Down	70.89	1.05	-5.77864	2.91673e-13	1.92715e-11	Down	116.53	0	-8.05691	1.19903e-09	5.86883e-08	Down	231.17	1.54	-7.58967	1.85572e-24	6.35189e-22	Down	76.74	0.69	-6.09521	3.28906e-09	1.23244e-07	Down	96.92	1.51	-5.28428	1.45304e-09	6.97584e-08	Down	gi|326519825|dbj|BAK00285.1|/8.99278e-128/predicted protein [Hordeum vulgare subsp. vulgare]	gi|960468466|ref|XM_003564803.3|/1e-102/PREDICTED: Brachypodium distachyon transcription factor bHLH128-like (LOC100844967), mRNA	sp|Q8H102|BH128_ARATH/2e-49/Transcription factor bHLH128 OS=Arabidopsis thaliana GN=BHLH128 PE=1 SV=1	gsl:Gasu_61540/8e-11/SNARE-interacting protein-like protein; K15292 syntaxin-binding protein 1	DR2133/6e-06/---	PS50888/14.005/Myc-type, basic helix-loop-helix (bHLH) domain profile.	biological_process:GO:0006366//transcription from RNA polymerase II promoter;molecular_function:GO:0005488//binding;
Unigene82816_All	-	-	-	-	-	-	-	-	-	-	-	-	-	-	-	-	-	-	-	-	-	-	-	-	-	-	-	-	-	-	-	-	-	-	-	-	-	-	-	-	-	-	-	-
Unigene1136_All	1795	1951.98	1721.1	0.444153	0.0732651	0.208217	*	1683.37	1687.37	-0.11587	0.760371	0.864956	*	3244.07	2320.06	-0.492019	0.456783	0.71559	*	2080.36	6020.69	0.732736	0.0253258	0.0937133	*	2352.28	1952.18	-0.299499	0.54301	0.768218	*	2461.24	1864.31	-0.382798	0.331544	0.613646	*	gi|326509515|dbj|BAJ91674.1|/0/predicted protein [Hordeum vulgare subsp. vulgare] &gt;gi|326527957|dbj|BAJ89030.1| predicted protein [Hordeum vulgare subsp. vulgare]	gi|960480278|ref|XM_003574333.3|/0.0/PREDICTED: Brachypodium distachyon transcription factor MYC4-like (LOC100836477), mRNA	sp|O49687|MYC4_ARATH/1e-72/Transcription factor MYC4 OS=Arabidopsis thaliana GN=MYC4 PE=1 SV=1	bdi:100836477/0.0/transcription factor MYC4-like; K13422 transcription factor MYC2	YPR042c/4e-22/---	SM00353/9.5E-15/helix loop helix domain	molecular_function:GO:0046983//protein dimerization activity;
CL16845.Contig2_All	1963	55.8	185.75	2.06838	0.00436623	0.0219132	Up	150.45	164.38	0.0513236	0.919711	0.96326	*	253.63	96.71	-1.16443	0.120052	0.315079	*	173.96	142.83	-1.11971	0.0482376	0.153664	*	253.79	54.33	-2.12657	0.0104634	0.0469799	Down	377.63	162.69	-1.11954	0.0196101	0.0875012	*	gi|326518931|dbj|BAJ92626.1|/0/predicted protein [Hordeum vulgare subsp. vulgare]	gi|955724781|ref|XM_014804516.1|/1e-143/PREDICTED: Setaria italica transcription factor UNE10 (LOC101755679), transcript variant X2, mRNA	sp|Q8GZ38|UNE10_ARATH/5e-54/Transcription factor UNE10 OS=Arabidopsis thaliana GN=UNE10 PE=2 SV=1	egu:105033626/2e-28/transcription factor PIF4-like; K16189 phytochrome-interacting factor 4	DR2133/3e-06/---	PF00010/2.2E-13/Helix-loop-helix DNA-binding domain	NA
Unigene41011_All	1075	8.58	5.96	0.0922937	0.90775	0.95755	*	12.85	6.97	-0.921248	0.255379	0.488613	*	12.04	11.78	0.106345	0.868926	0.937351	*	9.95	10.79	-0.588934	0.408838	0.648301	*	32.25	19.56	-0.739982	0.116358	0.295926	*	16.72	28.45	0.773551	0.144965	0.375188	*	gi|960451971|ref|XP_003561318.3|/1.54607e-90/PREDICTED: transcription factor bHLH79 [Brachypodium distachyon] &gt;gi|944085117|gb|KQK20469.1| hypothetical protein BRADI_1g54690 [Brachypodium distachyon]	gi|960451970|ref|XM_003561270.3|/1e-173/PREDICTED: Brachypodium distachyon transcription factor bHLH79 (LOC100846367), mRNA	sp|Q9LV17|BH079_ARATH/1e-43/Transcription factor bHLH79 OS=Arabidopsis thaliana GN=BHLH79 PE=2 SV=1	mus:103982233/4e-14/transcription factor PIF4-like; K16189 phytochrome-interacting factor 4	NA	PTHR12565:SF70/1.1E-55/--	cellular_component:GO:0005634//nucleus;molecular_function:GO:0046983//protein dimerization activity;
CL10875.Contig2_All	1684	2.98	2.57	0.203719	0.86111	0.932695	*	1.34	3.53	1.00348	0.446912	0.6849	*	5.01	5.88	0.268289	0.816001	0.908907	*	7.17	4.33	-1.33287	0.117155	0.29318	*	8.81	5.5	-0.627261	0.587178	0.768218	*	3.04	6.72	1.15703	0.260378	0.538939	*	gi|721680068|ref|XP_010238168.1|/2.7152e-157/PREDICTED: transcription factor bHLH66 isoform X1 [Brachypodium distachyon] &gt;gi|944054610|gb|KQJ90248.1| hypothetical protein BRADI_4g30350 [Brachypodium distachyon]	gi|960489052|ref|XM_010239866.2|/0.0/PREDICTED: Brachypodium distachyon transcription factor bHLH66 (LOC100826168), transcript variant X1, mRNA	sp|Q9ZUG9|BH066_ARATH/1e-57/Transcription factor bHLH66 OS=Arabidopsis thaliana GN=BHLH66 PE=2 SV=1	nnu:104607195/6e-18/transcription factor PIF3; K12126 phytochrome-interacting factor 3	DR2133/4e-06/---	PTHR16223/9.6E-90/--	NA
CL1618.Contig10_All	1840	82.2	51.37	0.0106859	0.981136	0.989146	*	80.3	67.59	-0.390059	0.329082	0.576961	*	109.77	77.54	-0.515837	0.400476	0.666651	*	67.69	195.63	0.597125	0.39832	0.64142	*	68.08	61.41	-0.209639	0.699109	0.832335	*	139.35	70.75	-0.905847	0.0210222	0.0923446	*	gi|357148389|ref|XP_003574744.1|/1.78096e-149/PREDICTED: transcription factor bHLH130-like [Brachypodium distachyon] &gt;gi|944063323|gb|KQJ98913.1| hypothetical protein BRADI_3g39927 [Brachypodium distachyon]	gi|960481147|ref|XM_003574696.3|/0.0/PREDICTED: Brachypodium distachyon transcription factor bHLH130-like (LOC100846325), mRNA	sp|Q66GR3|BH130_ARATH/1e-52/Transcription factor bHLH130 OS=Arabidopsis thaliana GN=BHLH130 PE=1 SV=1	sita:101760676/1e-10/transcription factor PIF1-like; K16189 phytochrome-interacting factor 4	DR2133/9e-07/---	PTHR16223:SF13/6.1E-131/--	biological_process:GO:0006366//transcription from RNA polymerase II promoter;cellular_component:GO:0005634//nucleus;molecular_function:GO:0001228//transcriptional activator activity, RNA polymerase II transcription regulatory region sequence-specific binding;GO:0001046//core promoter sequence-specific DNA binding;GO:0046983//protein dimerization activity;
CL244.Contig25_All	1677	-	-	-	-	-	-	0.93	1.08	-0.117025	0.94285	0.979019	*	0	221.82	8.41704	1.80488e-09	8.42477e-08	Up	0	16.28	4.90109	0.00276514	0.0157253	Up	5.17	60.66	2.91072	0.025323	0.0946665	*	3.07	165.53	2.75412	0.0959248	0.284069	*	gi|475613259|gb|EMT28703.1|/1.10737e-126/hypothetical protein F775_52582 [Aegilops tauschii]	gi|151419565|dbj|AK250917.1|/0.0/Hordeum vulgare subsp. vulgare cDNA clone: FLbaf98c12, mRNA sequence	sp|Q2HIV9|BH035_ARATH/8e-47/Transcription factor bHLH35 OS=Arabidopsis thaliana GN=BHLH35 PE=2 SV=1	bdi:100836477/2e-14/transcription factor MYC4-like; K13422 transcription factor MYC2	Rv3876/2e-06/---	SM00353/2.7E-16/helix loop helix domain	molecular_function:GO:0046983//protein dimerization activity;
CL10292.Contig2_All	1137	7.46	10.23	0.991322	0.267694	0.516855	*	3.14	14.75	2.03279	0.0158124	0.0614776	*	4.86	13.83	1.14364	0.330587	0.6006	*	3.61	19.9	1.49613	0.0923122	0.24689	*	3.76	9.59	1.22912	0.194561	0.420097	*	6.51	6.66	0.107226	0.900032	0.95728	*	gi|960491698|ref|XP_010239803.2|/3.82386e-111/PREDICTED: transcription factor FER-LIKE IRON DEFICIENCY-INDUCED TRANSCRIPTION FACTOR [Brachypodium distachyon] &gt;gi|944046600|gb|KQJ82241.1| hypothetical protein BRADI_5g07720 [Brachypodium distachyon]	gi|960491697|ref|XM_010241501.2|/1e-79/PREDICTED: Brachypodium distachyon transcription factor FER-LIKE IRON DEFICIENCY-INDUCED TRANSCRIPTION FACTOR (LOC104585309), mRNA	sp|Q0V7X4|FIT_ARATH/7e-33/Transcription factor FER-LIKE IRON DEFICIENCY-INDUCED TRANSCRIPTION FACTOR OS=Arabidopsis thaliana GN=FIT PE=1 SV=1	bdi:100843665/9e-14/transcription factor ABORTED MICROSPORES-like; K16190 glucuronokinase [EC:2.7.1.43]	NA	SM00353/3.0E-13/helix loop helix domain	NA
Unigene58301_All	2145	86.14	140.46	1.37536	0.0461121	0.14659	*	117.6	214.2	0.78808	0.24844	0.480672	*	240.14	152	-0.603487	0.355098	0.619737	*	346.85	114.03	-2.41236	5.13595e-08	1.262e-06	Down	72.45	20.16	-1.83084	0.0241108	0.0911849	*	215.43	76.4	-1.48921	0.0178076	0.0809292	*	gi|326495514|dbj|BAJ85853.1|/0/predicted protein [Hordeum vulgare subsp. vulgare]	gi|960481147|ref|XM_003574696.3|/0.0/PREDICTED: Brachypodium distachyon transcription factor bHLH130-like (LOC100846325), mRNA	sp|Q66GR3|BH130_ARATH/1e-54/Transcription factor bHLH130 OS=Arabidopsis thaliana GN=BHLH130 PE=1 SV=1	sita:101760676/4e-11/transcription factor PIF1-like; K16189 phytochrome-interacting factor 4	NA	PTHR16223:SF13/4.8E-136/--	biological_process:GO:0045944//positive regulation of transcription from RNA polymerase II promoter;cellular_component:GO:0005634//nucleus;molecular_function:GO:0001228//transcriptional activator activity, RNA polymerase II transcription regulatory region sequence-specific binding;GO:0001046//core promoter sequence-specific DNA binding;GO:0046983//protein dimerization activity;
CL11874.Contig1_All	1128	1.87	1.24	-0.0334655	0.98027	0.988706	*	1.89	2.09	-0.104684	0.931134	0.971048	*	4.46	3.58	-0.138185	0.913566	0.964221	*	3.48	13.66	1.24476	0.191465	0.406883	*	18.86	11.48	-0.744528	0.418258	0.670741	*	7.76	15.77	0.95776	0.306283	0.594939	*	gi|326500464|dbj|BAK06321.1|/2.36566e-113/predicted protein [Hordeum vulgare subsp. vulgare]	gi|242385734|emb|FP093586.1|/2e-88/Phyllostachys edulis cDNA clone: bphylf056b12, full insert sequence	sp|Q9LT67|BH113_ARATH/1e-28/Transcription factor bHLH113 OS=Arabidopsis thaliana GN=BHLH113 PE=2 SV=1	fve:101301142/3e-13/uncharacterized LOC101301142; K05765 cofilin	DR0479/1e-07/---	SM00353/1.9E-6/helix loop helix domain	biological_process:GO:0006366//transcription from RNA polymerase II promoter;cellular_component:GO:0005634//nucleus;molecular_function:GO:0001228//transcriptional activator activity, RNA polymerase II transcription regulatory region sequence-specific binding;GO:0001046//core promoter sequence-specific DNA binding;
CL18866.Contig3_All	460	0	1.75	2.33906	0.159579	0.365812	*	0.29	1.42	1.05758	0.518737	0.737608	*	1.28	0.93	-0.203383	0.907991	0.960662	*	1.27	0	-2.73126	0.12675	0.307859	*	1.68	0	-2.61544	0.126773	0.313532	*	0	0.71	1.61054	0.322847	0.603067	*	gi|357144180|ref|XP_003573201.1|/1.08437e-49/PREDICTED: transcription factor bHLH121-like [Brachypodium distachyon] &gt;gi|944059031|gb|KQJ94621.1| hypothetical protein BRADI_3g11520 [Brachypodium distachyon]	gi|960473192|ref|XM_003573153.3|/1e-105/PREDICTED: Brachypodium distachyon transcription factor bHLH121-like (LOC100833498), mRNA	sp|Q9LT23|BH121_ARATH/5e-24/Transcription factor bHLH121 OS=Arabidopsis thaliana GN=BHLH121 PE=2 SV=1	bna:106427262/1e-05/transcription factor MYC4; K13422 transcription factor MYC2	NA	PS50888/12.462/Myc-type, basic helix-loop-helix (bHLH) domain profile.	cellular_component:GO:0005634//nucleus;molecular_function:GO:0046983//protein dimerization activity;
CL525.Contig30_All	4915	0	6.42	3.75206	0.0207289	0.0778683	*	6.78	0.36	-2.85848	0.0743228	0.205048	*	5.13	0	-3.15528	0.0715897	0.217401	*	0	1.24	1.41232	0.412908	0.649834	*	-	-	-	-	-	-	-	-	-	-	-	-	gi|326487850|dbj|BAJ89764.1|/1.09128e-157/predicted protein [Hordeum vulgare subsp. vulgare] &gt;gi|326508951|dbj|BAJ86868.1| predicted protein [Hordeum vulgare subsp. vulgare]	gi|960459466|ref|XR_001405429.1|/1e-164/PREDICTED: Brachypodium distachyon transcription factor PIF5-like (LOC100831583), transcript variant X4, misc_RNA	sp|Q8GZM7|PIF1_ARATH/1e-40/Transcription factor PIF1 OS=Arabidopsis thaliana GN=PIF1 PE=1 SV=1	bdi:100831583/3e-147/transcription factor PIF5-like; K16189 phytochrome-interacting factor 4	all4776/2e-11/---	PS50888/18.368/Myc-type, basic helix-loop-helix (bHLH) domain profile.	molecular_function:GO:0046983//protein dimerization activity;
CL6193.Contig15_All	1318	10.18	38.45	2.39035	0.00745166	0.0340223	Up	3.29	71.44	3.72416	2.33207e-05	0.000248366	Up	8.25	29.18	1.70022	0.0587163	0.188374	*	21.72	29.13	-0.226441	0.764992	0.869343	*	2.35	5.14	0.933657	0.41737	0.669705	*	0	5.96	4.16149	0.00663462	0.0369069	Up	gi|326508696|dbj|BAJ95870.1|/6.6687e-89/predicted protein [Hordeum vulgare subsp. vulgare]	gi|960454180|ref|XM_010231211.2|/2e-39/PREDICTED: Brachypodium distachyon transcription factor bHLH25-like (LOC100835778), mRNA	sp|Q8S3F1|BH020_ARATH/7e-32/Transcription factor NAI1 OS=Arabidopsis thaliana GN=NAI1 PE=2 SV=1	mus:103971745/1e-16/transcription factor MYC4-like; K13422 transcription factor MYC2	NA	SM00353/2.3E-14/helix loop helix domain	NA
CL19837.Contig4_All	1668	3.92	0.29	-2.14665	0.137901	0.330849	*	64.78	0.36	-6.06283	5.06787e-07	8.64368e-06	Down	69.97	45.86	-0.247407	0.826428	0.91393	*	1900.25	11.22	-7.71499	5.23996e-27	2.27628e-24	Down	91.69	10.05	-3.04957	0.000272836	0.00225131	Down	25.16	7.27	-1.17114	0.377913	0.657311	*	gi|326524191|dbj|BAJ97106.1|/2.1609e-106/predicted protein [Hordeum vulgare subsp. vulgare]	gi|323388956|gb|HQ858871.1|/1e-105/Oryza sativa Japonica Group isolate UT1684 bHLH transcription factor mRNA, partial cds	sp|Q9FIX5|BH092_ARATH/2e-23/Transcription factor bHLH92 OS=Arabidopsis thaliana GN=BHLH92 PE=2 SV=1	mdm:103456177/2e-08/peptidyl-prolyl cis-trans isomerase 8; K09566 peptidyl-prolyl isomerase G (cyclophilin G) [EC:5.2.1.8]	NA	PF00010/7.1E-6/Helix-loop-helix DNA-binding domain	biological_process:GO:0006351//transcription, DNA-templated;cellular_component:GO:0005634//nucleus;molecular_function:GO:0005488//binding;
CL14892.Contig3_All	2098	4.6	0	-3.67824	0.0187656	0.0719823	*	2.3	0	-3.28296	0.0420616	0.132993	*	6.56	0	-4.66665	0.00278665	0.0169368	Down	4.33	0	-4.60155	0.00419906	0.0221757	Down	9.51	6.53	-0.525439	0.595258	0.768218	*	27.38	1.05	-4.26935	8.15349e-06	0.000128705	Down	gi|721629434|ref|XP_010230011.1|/0/PREDICTED: basic helix-loop-helix protein A-like [Brachypodium distachyon]	gi|721629427|ref|XM_010231707.1|/1e-141/PREDICTED: Brachypodium distachyon basic helix-loop-helix protein A-like (LOC100838549), mRNA	sp|E3SXU4|BHLHW_PEA/5e-129/Basic helix-loop-helix protein A OS=Pisum sativum GN=BHLH PE=4 SV=1	tcc:TCM_015714/1e-37/Basic helix-loop-helix DNA-binding family protein; K13422 transcription factor MYC2	NA	PS50888/16.964/Myc-type, basic helix-loop-helix (bHLH) domain profile.	NA
CL2463.Contig2_All	2244	9.78	13.04	1.09639	0.245107	0.486243	*	9.28	15.92	0.798838	0.4739	0.705334	*	87.34	279.34	1.79729	0.0498253	0.166033	*	106.06	303.87	0.862691	0.300383	0.541275	*	69.26	100.05	0.452489	0.494417	0.724901	*	152.36	128.21	-0.169926	0.775916	0.89367	*	gi|326525038|dbj|BAK07789.1|/0/predicted protein [Hordeum vulgare subsp. vulgare]	gi|960463855|ref|XM_010233442.2|/8e-92/PREDICTED: Brachypodium distachyon transcription factor APG-like (LOC100823250), mRNA	sp|Q6AT90|APG_ORYSJ/1e-118/Transcription factor APG OS=Oryza sativa subsp. japonica GN=APG PE=1 SV=1	sita:101773457/4e-132/transcription factor APG-like; K12126 phytochrome-interacting factor 3	mlr2363/3e-06/---	SM00353/1.5E-17/helix loop helix domain	NA
CL13082.Contig7_All	1132	-	-	-	-	-	-	-	-	-	-	-	-	-	-	-	-	-	-	-	-	-	-	-	-	2.43	0	-2.31404	0.178144	0.393395	*	3.09	0.96	-1.13975	0.420411	0.704156	*	gi|475548787|gb|EMT11155.1|/3.09748e-84/Transcription factor ORG2 [Aegilops tauschii]	gi|151420394|dbj|AK251746.1|/1e-122/Hordeum vulgare subsp. vulgare cDNA clone: FLbaf134m16, mRNA sequence	sp|Q9M1K1|ORG2_ARATH/8e-20/Transcription factor ORG2 OS=Arabidopsis thaliana GN=ORG2 PE=1 SV=1	csv:101220763/7e-18/transcription factor bHLH100-like; K18486 heart-and neural crest derivatives-expressed protein 2	NA	PF00010/1.6E-11/Helix-loop-helix DNA-binding domain	molecular_function:GO:0003677//DNA binding;GO:0046983//protein dimerization activity;
CL14892.Contig1_All	2330	3.92	0	-3.03389	0.0638287	0.187907	*	2.44	0.69	-1.30523	0.38237	0.621854	*	4.47	0.31	-2.87656	0.037338	0.133605	*	3.42	0.36	-2.98533	0.0345028	0.119092	*	16.17	63.32	1.80229	0.0319143	0.113346	*	45.1	43.17	-0.12041	0.915542	0.966012	*	gi|721629434|ref|XP_010230011.1|/0/PREDICTED: basic helix-loop-helix protein A-like [Brachypodium distachyon]	gi|721629427|ref|XM_010231707.1|/1e-140/PREDICTED: Brachypodium distachyon basic helix-loop-helix protein A-like (LOC100838549), mRNA	sp|E3SXU4|BHLHW_PEA/1e-121/Basic helix-loop-helix protein A OS=Pisum sativum GN=BHLH PE=4 SV=1	tcc:TCM_015714/1e-38/Basic helix-loop-helix DNA-binding family protein; K13422 transcription factor MYC2	NA	PF14215/7.2E-52/bHLH-MYC and R2R3-MYB transcription factors N-terminal	NA
CL6193.Contig8_All	1561	19.4	32.81	1.36852	0.0812502	0.225533	*	11.53	46.19	1.7916	0.000254783	0.0019536	Up	23.55	40.34	0.777606	0.290645	0.559557	*	22.05	17.38	-1.07622	0.128161	0.310329	*	6.46	8.23	0.293734	0.762304	0.873533	*	4.82	11.46	1.22391	0.139529	0.365179	*	gi|326508696|dbj|BAJ95870.1|/4.5629e-87/predicted protein [Hordeum vulgare subsp. vulgare]	gi|960454180|ref|XM_010231211.2|/1e-46/PREDICTED: Brachypodium distachyon transcription factor bHLH25-like (LOC100835778), mRNA	sp|Q9T072|BH025_ARATH/2e-30/Transcription factor bHLH25 OS=Arabidopsis thaliana GN=BHLH25 PE=2 SV=2	bdi:100836477/1e-15/transcription factor MYC4-like; K13422 transcription factor MYC2	NA	PTHR12565/3.9E-18/--	NA
CL1769.Contig4_All	1460	38.2	0	-6.38113	1.32857e-06	2.1138e-05	Down	26.68	0.36	-5.45712	6.70538e-07	1.10642e-05	Down	11.21	0	-5.29322	0.000425272	0.0035684	Down	49.7	0	-7.61247	2.22215e-08	5.94879e-07	Down	6.01	0	-4.03148	0.0131525	0.0564361	*	11.92	0	-5.319	0.000150778	0.00156655	Down	gi|944064642|gb|KQK00233.1|/1.52687e-121/hypothetical protein BRADI_3g48070 [Brachypodium distachyon]	gi|151418603|dbj|AK249954.1|/0.0/Hordeum vulgare subsp. vulgare cDNA clone: FLbaf51f14, mRNA sequence	sp|Q8H102|BH128_ARATH/7e-41/Transcription factor bHLH128 OS=Arabidopsis thaliana GN=BHLH128 PE=1 SV=1	nnu:104585579/2e-09/transcription factor PIF3-like; K12126 phytochrome-interacting factor 3	NA	SM00353/4.0E-13/helix loop helix domain	NA
CL4127.Contig5_All	1253	16.5	0	-5.34286	0.000151289	0.00128302	Down	12.77	0	-5.47687	9.73292e-05	0.000854354	Down	32.18	0.31	-5.60693	5.75673e-07	1.28062e-05	Down	20.49	0	-6.46103	7.90296e-06	0.000105494	Down	50.44	0	-7.15102	6.73742e-08	1.7342e-06	Down	33.06	0	-6.59468	4.15614e-07	9.8417e-06	Down	gi|326527479|dbj|BAK08014.1|/1.14255e-159/predicted protein [Hordeum vulgare subsp. vulgare]	gi|51702427|gb|AY625684.1|/0.0/Triticum aestivum bHLH transcription factor (bHLH94) mRNA, partial cds	sp|Q9LNJ5|BH013_ARATH/4e-52/Transcription factor bHLH13 OS=Arabidopsis thaliana GN=BHLH13 PE=2 SV=1	egr:104445939/3e-38/transcription factor MYC2; K13422 transcription factor MYC2	NA	PTHR11514:SF31/2.3E-117/--	biological_process:GO:0006355//regulation of transcription, DNA-templated;GO:0009737//response to abscisic acid;cellular_component:GO:0005634//nucleus;molecular_function:GO:0003700//transcription factor activity, sequence-specific DNA binding;GO:0046983//protein dimerization activity;
CL4830.Contig4_All	1484	49.36	2.98	-3.23098	2.40272e-06	3.54013e-05	Down	25.91	3.45	-2.89001	0.00019123	0.00152709	Down	13.8	3.79	-1.87875	0.0742353	0.223345	*	5.6	5.38	-0.792488	0.460935	0.695399	*	42.1	7.92	-2.38282	2.47058e-05	0.00028717	Down	41.22	3.85	-3.32434	3.77323e-07	9.04038e-06	Down	gi|357123129|ref|XP_003563265.1|/1.2953e-124/PREDICTED: transcription factor bHLH93-like [Brachypodium distachyon] &gt;gi|944081339|gb|KQK16691.1| hypothetical protein BRADI_1g30000 [Brachypodium distachyon]	gi|151426320|dbj|AK252912.1|/1e-169/Hordeum vulgare subsp. vulgare cDNA clone: FLbaf174i06, mRNA sequence	sp|Q9LSL1|BH093_ARATH/2e-63/Transcription factor bHLH93 OS=Arabidopsis thaliana GN=BHLH93 PE=1 SV=1	aip:107619883/2e-16/formin-like protein 20; K02184 formin 2	Rv3876/7e-10/---	PS50888/15.269/Myc-type, basic helix-loop-helix (bHLH) domain profile.	molecular_function:GO:0046983//protein dimerization activity;
CL2463.Contig1_All	2076	8.99	7.08	0.399333	0.708619	0.835193	*	2.4	6.84	1.30504	0.242955	0.474905	*	81.13	145.39	1.0084	0.279639	0.545429	*	97.02	179.77	0.311322	0.727095	0.84406	*	81.29	65.43	-0.352327	0.651462	0.798105	*	160.42	63	-1.19862	0.0376626	0.144092	*	gi|326525038|dbj|BAK07789.1|/0/predicted protein [Hordeum vulgare subsp. vulgare]	gi|960463855|ref|XM_010233442.2|/8e-92/PREDICTED: Brachypodium distachyon transcription factor APG-like (LOC100823250), mRNA	sp|Q6AT90|APG_ORYSJ/1e-118/Transcription factor APG OS=Oryza sativa subsp. japonica GN=APG PE=1 SV=1	sita:101773457/1e-136/transcription factor APG-like; K12126 phytochrome-interacting factor 3	mlr2363/2e-06/---	PS50888/18.019/Myc-type, basic helix-loop-helix (bHLH) domain profile.	NA
CL1769.Contig6_All	1600	55.78	21.2	-0.711225	0.214025	0.447114	*	49.65	24.58	-1.10466	0.0365604	0.119418	*	13.87	19.58	0.478488	0.428906	0.696932	*	47.95	25.04	-1.67193	0.000904458	0.00616552	Down	8.87	0	-4.98719	0.000846992	0.00586053	Down	5.12	2.4	-0.960994	0.373046	0.652261	*	gi|475568327|gb|EMT15454.1|/4.54974e-106/Transcription factor bHLH128 [Aegilops tauschii]	gi|151418603|dbj|AK249954.1|/1e-131/Hordeum vulgare subsp. vulgare cDNA clone: FLbaf51f14, mRNA sequence	sp|Q8H102|BH128_ARATH/2e-25/Transcription factor bHLH128 OS=Arabidopsis thaliana GN=BHLH128 PE=1 SV=1	NA	NA	PTHR16223:SF22/1.9E-35/--	NA
CL9743.Contig1_All	1198	177.31	56.4	-1.01718	0.000864259	0.00562954	Down	122.55	63.68	-1.04137	0.000461432	0.00324953	Down	159.45	49.83	-1.62178	4.08082e-06	6.89953e-05	Down	140.67	69.53	-1.80965	1.35399e-06	2.24666e-05	Down	174.73	127.21	-0.486254	0.365093	0.612988	*	246.53	96.43	-1.32397	0.051215	0.181223	*	gi|326530838|dbj|BAK01217.1|/3.73881e-128/predicted protein [Hordeum vulgare subsp. vulgare]	gi|960462172|ref|XM_003562923.3|/0.0/PREDICTED: Brachypodium distachyon transcription factor ILR3 (LOC100832841), mRNA	sp|Q9FH37|ILR3_ARATH/4e-59/Transcription factor ILR3 OS=Arabidopsis thaliana GN=ILR3 PE=1 SV=1	atr:18429253/9e-09/transcription factor MYC2; K13422 transcription factor MYC2	NA	SM00353/4.5E-7/helix loop helix domain	molecular_function:GO:0046983//protein dimerization activity;
CL525.Contig26_All	3040	1.14	1.17	0.415512	0.802493	0.897438	*	0	2.72	2.99722	0.0690956	0.194347	*	0	3.09	2.86185	0.104216	0.284921	*	0	10.42	4.38252	0.00850987	0.0393979	Up	1	3.47	0.954701	0.574689	0.768218	*	8.82	2.42	-1.0853	0.474314	0.733429	*	gi|326487850|dbj|BAJ89764.1|/1.09967e-173/predicted protein [Hordeum vulgare subsp. vulgare] &gt;gi|326508951|dbj|BAJ86868.1| predicted protein [Hordeum vulgare subsp. vulgare]	gi|960459466|ref|XR_001405429.1|/1e-159/PREDICTED: Brachypodium distachyon transcription factor PIF5-like (LOC100831583), transcript variant X4, misc_RNA	sp|Q8GZM7|PIF1_ARATH/3e-41/Transcription factor PIF1 OS=Arabidopsis thaliana GN=PIF1 PE=1 SV=1	bdi:100831583/1e-162/transcription factor PIF5-like; K16189 phytochrome-interacting factor 4	NA	PTHR12565/5.1E-84/--	molecular_function:GO:0046983//protein dimerization activity;
CL177.Contig5_All	2017	10.53	9.46	0.345645	0.633881	0.806734	*	12.61	5.84	-1.09632	0.134584	0.31675	*	12.46	26.09	1.17017	0.045677	0.155647	*	16.85	16.62	-0.742416	0.199801	0.419	*	18.18	35.19	0.864078	0.0976121	0.261497	*	22.93	26.29	0.272632	0.632782	0.803456	*	gi|944054996|gb|KQJ90634.1|/1.41643e-179/hypothetical protein BRADI_4g32967 [Brachypodium distachyon]	gi|960486535|ref|XM_014902664.1|/0.0/PREDICTED: Brachypodium distachyon transcription factor BIM2 (LOC100837123), transcript variant X6, mRNA	sp|Q9CAA4|BIM2_ARATH/7e-51/Transcription factor BIM2 OS=Arabidopsis thaliana GN=BIM2 PE=1 SV=1	zma:103641361/6e-07/GRMZM2G062541; transcription factor APG-like; K12126 phytochrome-interacting factor 3	NA	SM00353/6.4E-13/helix loop helix domain	NA
Unigene58287_All	1784	8.9	15.49	1.43005	0.0968533	0.256322	*	28.74	24.98	-0.209591	0.750976	0.859864	*	48.82	17.04	-1.38488	0.0216755	0.0877397	*	30.43	20.26	-1.39605	0.02223	0.0845869	*	13.81	3.74	-1.81739	0.0173848	0.0703705	*	37.65	12.78	-1.46669	0.00536226	0.0310926	Down	gi|326495514|dbj|BAJ85853.1|/4.78381e-176/predicted protein [Hordeum vulgare subsp. vulgare]	gi|960481147|ref|XM_003574696.3|/0.0/PREDICTED: Brachypodium distachyon transcription factor bHLH130-like (LOC100846325), mRNA	sp|Q66GR3|BH130_ARATH/5e-53/Transcription factor bHLH130 OS=Arabidopsis thaliana GN=BHLH130 PE=1 SV=1	sita:101760676/2e-12/transcription factor PIF1-like; K16189 phytochrome-interacting factor 4	NA	PTHR16223:SF13/2.6E-130/--	biological_process:GO:0006366//transcription from RNA polymerase II promoter;cellular_component:GO:0005634//nucleus;molecular_function:GO:0001228//transcriptional activator activity, RNA polymerase II transcription regulatory region sequence-specific binding;GO:0001046//core promoter sequence-specific DNA binding;GO:0046983//protein dimerization activity;
CL525.Contig10_All	4825	124.7	126.48	0.625849	0.0161099	0.0637546	*	112.47	676.56	2.36221	2.0462e-06	2.96122e-05	Up	245.75	238.84	-0.0746848	0.898798	0.954869	*	86.34	214.85	0.394055	0.513316	0.734779	*	44.01	115.23	1.21699	0.155619	0.363314	*	61.89	115.62	1.07125	0.21896	0.489067	*	gi|326487850|dbj|BAJ89764.1|/2.38382e-157/predicted protein [Hordeum vulgare subsp. vulgare] &gt;gi|326508951|dbj|BAJ86868.1| predicted protein [Hordeum vulgare subsp. vulgare]	gi|960459466|ref|XR_001405429.1|/1e-162/PREDICTED: Brachypodium distachyon transcription factor PIF5-like (LOC100831583), transcript variant X4, misc_RNA	sp|Q8GZM7|PIF1_ARATH/1e-40/Transcription factor PIF1 OS=Arabidopsis thaliana GN=PIF1 PE=1 SV=1	bdi:100831583/6e-147/transcription factor PIF5-like; K16189 phytochrome-interacting factor 4	all4776/2e-11/---	PTHR12565/1.7E-82/--	molecular_function:GO:0046983//protein dimerization activity;
CL6844.Contig1_All	1951	-	-	-	-	-	-	-	-	-	-	-	-	0.64	0.62	0.0288217	0.986713	0.996428	*	0	0.36	0.717634	0.626004	0.789285	*	78.54	6.58	-3.27304	0.00110151	0.00732004	Down	16.73	19.25	0.0637102	0.962215	0.994187	*	gi|326500360|dbj|BAK06269.1|/0/predicted protein [Hordeum vulgare subsp. vulgare]	gi|241984922|dbj|AK332182.1|/0.0/Triticum aestivum cDNA, clone: WT003_F15, cultivar: Chinese Spring	sp|Q9ZVX2|AMS_ARATH/4e-70/Transcription factor ABORTED MICROSPORES OS=Arabidopsis thaliana GN=AMS PE=1 SV=2	bdi:100843665/0.0/transcription factor ABORTED MICROSPORES-like; K16190 glucuronokinase [EC:2.7.1.43]	Rv3876/1e-11/---	PS50888/15.682/Myc-type, basic helix-loop-helix (bHLH) domain profile.	biological_process:GO:0048657//anther wall tapetum cell differentiation;cellular_component:GO:0005634//nucleus;molecular_function:GO:0003677//DNA binding;
Unigene46709_All	441	0.41	0	-0.528416	0.666672	0.806734	*	1.02	0	-1.43455	0.369563	0.609546	*	0.98	0.31	-0.914914	0.59633	0.79401	*	0	2.02	2.78356	0.115682	0.290808	*	0	0.99	1.55648	0.350416	0.600517	*	1.04	0.3	-0.848261	0.603073	0.789718	*	gi|944085225|gb|KQK20577.1|/2.02564e-27/hypothetical protein BRADI_1g55427 [Brachypodium distachyon]	gi|960449366|ref|XM_010229984.2|/6e-58/PREDICTED: Brachypodium distachyon transcription factor UNE12-like (LOC100831805), transcript variant X2, mRNA	sp|O22768|UNE12_ARATH/4e-19/Transcription factor UNE12 OS=Arabidopsis thaliana GN=UNE12 PE=2 SV=2	nnu:104607195/1e-08/transcription factor PIF3; K12126 phytochrome-interacting factor 3	NA	PTHR16223:SF15/3.8E-26/--	biological_process:GO:0045944//positive regulation of transcription from RNA polymerase II promoter;cellular_component:GO:0005634//nucleus;molecular_function:GO:0001228//transcriptional activator activity, RNA polymerase II transcription regulatory region sequence-specific binding;GO:0001046//core promoter sequence-specific DNA binding;GO:0046983//protein dimerization activity;
Unigene58297_All	2050	99.95	158.35	1.24814	0.160986	0.36824	*	152.96	149.13	0.00569559	0.996846	0.999521	*	147.89	297.16	0.834861	0.246268	0.500876	*	308.97	526.86	-0.0807226	0.861767	0.93118	*	33.36	6.96	-1.90937	0.162397	0.371667	*	177.64	142.77	-0.390208	0.699606	0.84869	*	gi|326495514|dbj|BAJ85853.1|/0/predicted protein [Hordeum vulgare subsp. vulgare]	gi|960481147|ref|XM_003574696.3|/0.0/PREDICTED: Brachypodium distachyon transcription factor bHLH130-like (LOC100846325), mRNA	sp|Q66GR3|BH130_ARATH/4e-54/Transcription factor bHLH130 OS=Arabidopsis thaliana GN=BHLH130 PE=1 SV=1	sita:101760676/1e-11/transcription factor PIF1-like; K16189 phytochrome-interacting factor 4	NA	PTHR16223/1.1E-135/--	biological_process:GO:0045944//positive regulation of transcription from RNA polymerase II promoter;cellular_component:GO:0005634//nucleus;molecular_function:GO:0001228//transcriptional activator activity, RNA polymerase II transcription regulatory region sequence-specific binding;GO:0001046//core promoter sequence-specific DNA binding;GO:0046983//protein dimerization activity;
CL525.Contig15_All	2998	35.45	81.96	1.724	0.000100072	0.000901815	Up	29.2	185.77	2.51299	9.43914e-13	5.70991e-11	Up	66.64	146.2	1.14925	0.0137987	0.0616618	*	144.7	181.17	-0.507786	0.285149	0.523346	*	35.82	64.02	0.691827	0.427334	0.680465	*	69.21	36.08	-0.787967	0.295752	0.583882	*	gi|326487850|dbj|BAJ89764.1|/8.28457e-174/predicted protein [Hordeum vulgare subsp. vulgare] &gt;gi|326508951|dbj|BAJ86868.1| predicted protein [Hordeum vulgare subsp. vulgare]	gi|960459466|ref|XR_001405429.1|/1e-164/PREDICTED: Brachypodium distachyon transcription factor PIF5-like (LOC100831583), transcript variant X4, misc_RNA	sp|Q8GZM7|PIF1_ARATH/3e-41/Transcription factor PIF1 OS=Arabidopsis thaliana GN=PIF1 PE=1 SV=1	bdi:100831583/1e-163/transcription factor PIF5-like; K16189 phytochrome-interacting factor 4	NA	PTHR12565/3.3E-83/--	molecular_function:GO:0046983//protein dimerization activity;
Unigene44799_All	1749	3.86	4.92	0.904275	0.351057	0.608025	*	1.03	2.12	0.688115	0.642578	0.778741	*	2.78	3.79	0.443111	0.659058	0.809628	*	19.61	11.04	-1.47215	0.0195716	0.0765407	*	53.49	20.54	-1.37792	0.0108859	0.048513	Down	12.49	21.24	0.68512	0.400896	0.682652	*	gi|944247127|gb|KQL11421.1|/2.11524e-136/hypothetical protein SETIT_006781mg [Setaria italica]	gi|960460273|ref|XM_010229200.2|/0.0/PREDICTED: Brachypodium distachyon transcription factor bHLH48-like (LOC100823833), mRNA	sp|Q8VZ02|BH048_ARATH/6e-50/Transcription factor bHLH48 OS=Arabidopsis thaliana GN=BHLH48 PE=2 SV=1	bdi:100831206/8e-12/transcription factor PIF4-like; K16189 phytochrome-interacting factor 4	Cgl1939/3e-08/---	SM00353/7.6E-8/helix loop helix domain	molecular_function:GO:0003677//DNA binding;GO:0046983//protein dimerization activity;
CL2512.Contig2_All	1234	2.78	2.04	0.309654	0.832612	0.91575	*	2.97	2.05	-0.560227	0.62591	0.777901	*	4.54	12.3	1.49269	0.0627866	0.197503	*	8.05	9.3	-0.628651	0.38748	0.629532	*	47.34	20.4	-1.21948	0.0374004	0.128345	*	33.5	25.59	-0.334826	0.455244	0.723168	*	gi|326497797|dbj|BAK05983.1|/2.99929e-120/predicted protein, partial [Hordeum vulgare subsp. vulgare]	gi|960457081|ref|XM_014897016.1|/1e-152/PREDICTED: Brachypodium distachyon transcription factor SPATULA (LOC100821164), transcript variant X2, mRNA	sp|Q9FUA4|SPT_ARATH/6e-34/Transcription factor SPATULA OS=Arabidopsis thaliana GN=SPT PE=1 SV=1	cmo:103493865/6e-32/transcription factor PIF3; K12126 phytochrome-interacting factor 3	slr1403_2/8e-06/---	PTHR12565:SF80/1.5E-50/--	cellular_component:GO:0005634//nucleus;molecular_function:GO:0046983//protein dimerization activity;
Unigene58293_All	1809	0.41	0	-0.528416	0.666672	0.806734	*	0.59	0	-1.19866	0.438511	0.675907	*	0.37	0	-0.674137	0.631878	0.79401	*	-	-	-	-	-	-	1.34	0	-1.8159	0.284203	0.536031	*	1.68	0	-2.56067	0.121457	0.333156	*	gi|326495514|dbj|BAJ85853.1|/9.80816e-177/predicted protein [Hordeum vulgare subsp. vulgare]	gi|960481147|ref|XM_003574696.3|/0.0/PREDICTED: Brachypodium distachyon transcription factor bHLH130-like (LOC100846325), mRNA	sp|Q66GR3|BH130_ARATH/8e-53/Transcription factor bHLH130 OS=Arabidopsis thaliana GN=BHLH130 PE=1 SV=1	sita:101760676/2e-12/transcription factor PIF1-like; K16189 phytochrome-interacting factor 4	NA	PTHR16223/1.2E-131/--	biological_process:GO:0006366//transcription from RNA polymerase II promoter;cellular_component:GO:0005634//nucleus;molecular_function:GO:0001228//transcriptional activator activity, RNA polymerase II transcription regulatory region sequence-specific binding;GO:0001046//core promoter sequence-specific DNA binding;GO:0046983//protein dimerization activity;
Unigene36963_All	2048	12	13.24	0.75669	0.287843	0.54069	*	1.81	33.24	3.58984	1.65435e-05	0.000184113	Up	7.65	32.26	2.03158	0.000824888	0.00619837	Up	6.5	38.16	1.60409	0.0289451	0.103945	*	6.34	12.08	0.752109	0.467034	0.698168	*	3.72	12.73	1.6436	0.0866743	0.264361	*	gi|326528369|dbj|BAJ93366.1|/0/predicted protein [Hordeum vulgare subsp. vulgare]	gi|836027901|ref|XM_004982295.2|/1e-127/PREDICTED: Setaria italica transcription factor PIF1-like (LOC101760676), transcript variant X4, mRNA	sp|Q8GZM7|PIF1_ARATH/9e-48/Transcription factor PIF1 OS=Arabidopsis thaliana GN=PIF1 PE=1 SV=1	sita:101760676/3e-161/transcription factor PIF1-like; K16189 phytochrome-interacting factor 4	DR2133/5e-06/---	PS50888/18.457/Myc-type, basic helix-loop-helix (bHLH) domain profile.	NA
CL8825.Contig16_All	3351	236.17	91.86	-0.804289	0.0248188	0.0900051	*	213.93	104.49	-1.14603	6.00132e-05	0.000562798	Down	126.22	87.91	-0.439432	0.365715	0.630474	*	97.41	132.22	-0.253685	0.586928	0.76543	*	188.96	61.15	-1.63783	0.000971299	0.00658315	Down	139.48	66.09	-1.1016	0.0252291	0.106235	*	gi|357126478|ref|XP_003564914.1|/0/PREDICTED: transcription factor bHLH77-like isoform X2 [Brachypodium distachyon] &gt;gi|944075699|gb|KQK11183.1| hypothetical protein BRADI_2g58630 [Brachypodium distachyon]	gi|960472028|ref|XM_003564866.3|/0.0/PREDICTED: Brachypodium distachyon transcription factor bHLH77-like (LOC100838672), transcript variant X2, mRNA	sp|Q9SRT2|BH062_ARATH/5e-57/Transcription factor bHLH62 OS=Arabidopsis thaliana GN=BHLH62 PE=2 SV=1	vvi:100246732/4e-17/serine/arginine repetitive matrix protein 1; K13171 serine/arginine repetitive matrix protein 1	NA	PS50888/15.256/Myc-type, basic helix-loop-helix (bHLH) domain profile.	cellular_component:GO:0005634//nucleus;molecular_function:GO:0046983//protein dimerization activity;
CL1618.Contig2_All	1737	6.91	50.19	3.39621	1.97831e-10	8.50478e-09	Up	9.3	43.28	2.02836	0.00196175	0.01104	Up	16.63	30.32	0.901216	0.120928	0.316889	*	11.38	91.52	2.12288	4.59987e-05	0.00048737	Up	12.09	41.97	1.61885	0.0314	0.111927	*	18.44	43.53	1.3051	0.0188361	0.0847821	*	gi|326503832|dbj|BAK02702.1|/5.13918e-151/predicted protein [Hordeum vulgare subsp. vulgare]	gi|960483720|ref|XM_010239992.2|/1e-129/PREDICTED: Brachypodium distachyon transcription factor bHLH130-like (LOC100823417), mRNA	sp|Q66GR3|BH130_ARATH/6e-46/Transcription factor bHLH130 OS=Arabidopsis thaliana GN=BHLH130 PE=1 SV=1	zma:103641361/1e-10/GRMZM2G062541; transcription factor APG-like; K12126 phytochrome-interacting factor 3	DR2133/1e-06/---	PF00010/6.6E-10/Helix-loop-helix DNA-binding domain	biological_process:GO:0006366//transcription from RNA polymerase II promoter;cellular_component:GO:0005634//nucleus;molecular_function:GO:0001228//transcriptional activator activity, RNA polymerase II transcription regulatory region sequence-specific binding;GO:0001046//core promoter sequence-specific DNA binding;
Unigene63757_All	1295	0	0.61	1.21127	0.431218	0.676742	*	1.47	0	-1.63668	0.315051	0.560031	*	0.37	0	-0.674137	0.631878	0.79401	*	2.32	2.73	-0.175708	0.914408	0.957438	*	6.67	8.66	0.237278	0.833885	0.913375	*	3.07	21.02	2.28397	0.0553209	0.192112	*	gi|573923916|ref|XP_006649528.1|/1.06533e-107/PREDICTED: transcription factor bHLH96-like [Oryza brachyantha]	gi|960452785|ref|XM_003561915.2|/3e-90/PREDICTED: Brachypodium distachyon transcription factor bHLH94-like (LOC100845155), mRNA	sp|Q9C7T4|BH096_ARATH/3e-67/Transcription factor bHLH96 OS=Arabidopsis thaliana GN=BHLH96 PE=2 SV=1	vvi:100259155/7e-68/transcription factor bHLH96; K18485 myogenic factor 6	NA	PTHR11969/2.7E-62/--	cellular_component:GO:0005634//nucleus;molecular_function:GO:0005488//binding;
Unigene36972_All	1592	3.1	4.07	0.851426	0.473281	0.718452	*	2.59	3.88	0.294241	0.803588	0.892046	*	1.43	6.83	2.16483	0.0712182	0.216495	*	3.48	11.84	1.10518	0.247975	0.485597	*	5.8	24.32	1.95927	0.00593131	0.0296229	Up	5.06	16.6	1.53957	0.0704841	0.228752	*	gi|721680068|ref|XP_010238168.1|/3.08371e-155/PREDICTED: transcription factor bHLH66 isoform X1 [Brachypodium distachyon] &gt;gi|944054610|gb|KQJ90248.1| hypothetical protein BRADI_4g30350 [Brachypodium distachyon]	gi|960489052|ref|XM_010239866.2|/1e-143/PREDICTED: Brachypodium distachyon transcription factor bHLH66 (LOC100826168), transcript variant X1, mRNA	sp|Q9ZUG9|BH066_ARATH/3e-58/Transcription factor bHLH66 OS=Arabidopsis thaliana GN=BHLH66 PE=2 SV=1	egu:105033626/1e-18/transcription factor PIF4-like; K16189 phytochrome-interacting factor 4	Rv3876/4e-06/---	PF00010/2.3E-9/Helix-loop-helix DNA-binding domain	NA
CL6193.Contig4_All	1703	18.77	4.09	-0.76126	0.647331	0.806734	*	31.84	64.29	0.817404	0.58347	0.777901	*	25.91	0	-6.16328	2.8609e-05	0.000367644	Down	20.25	20.31	-0.507704	0.777855	0.878165	*	0	9.1	4.44494	0.00517839	0.0264662	Up	7.22	9.32	0.169935	0.912614	0.964299	*	gi|326508696|dbj|BAJ95870.1|/3.45381e-77/predicted protein [Hordeum vulgare subsp. vulgare]	gi|960454180|ref|XM_010231211.2|/2e-36/PREDICTED: Brachypodium distachyon transcription factor bHLH25-like (LOC100835778), mRNA	sp|Q8S3F1|BH020_ARATH/3e-26/Transcription factor NAI1 OS=Arabidopsis thaliana GN=NAI1 PE=2 SV=1	mus:103971745/2e-12/transcription factor MYC4-like; K13422 transcription factor MYC2	NA	PS50888/9.578/Myc-type, basic helix-loop-helix (bHLH) domain profile.	NA
Unigene40860_All	1294	3.1	2.86	0.359547	0.792453	0.890542	*	6.82	2.12	-1.39054	0.253467	0.486526	*	11.07	8.41	-0.152409	0.913526	0.964196	*	12.24	17.54	-0.107768	0.920984	0.959491	*	57.72	18.14	-1.64044	0.00652723	0.032022	Down	23.07	19.26	-0.188042	0.756098	0.88316	*	gi|326501104|dbj|BAJ98783.1|/5.0386e-158/predicted protein [Hordeum vulgare subsp. vulgare]	gi|960473860|ref|XM_014900104.1|/0.0/PREDICTED: Brachypodium distachyon transcription factor bHLH78-like (LOC100836886), transcript variant X2, mRNA	sp|Q9FJL4|BH078_ARATH/9e-51/Transcription factor bHLH78 OS=Arabidopsis thaliana GN=BHLH78 PE=2 SV=1	bna:106397555/2e-15/transcription factor PIF3-like; K12126 phytochrome-interacting factor 3	NA	PTHR12565:SF70/6.3E-75/--	molecular_function:GO:0046983//protein dimerization activity;
CL244.Contig4_All	2463	-	-	-	-	-	-	5.53	0	-3.01603	0.0695932	0.195319	*	16.52	0.31	-4.69859	6.57641e-05	0.000748348	Down	80.85	0	-8.41185	7.60229e-11	3.54871e-09	Down	5	0.35	-2.79815	0.0651442	0.194518	*	0	0.61	1.22262	0.428464	0.709224	*	gi|475613259|gb|EMT28703.1|/1.03568e-110/hypothetical protein F775_52582 [Aegilops tauschii]	gi|151418319|dbj|AK249671.1|/0.0/Hordeum vulgare subsp. vulgare cDNA clone: FLbaf38g03, mRNA sequence	sp|Q2HIV9|BH035_ARATH/5e-43/Transcription factor bHLH35 OS=Arabidopsis thaliana GN=BHLH35 PE=2 SV=1	adu:107487204/2e-13/transcription factor MYC4-like; K13422 transcription factor MYC2	Rv3876/3e-07/---	PTHR11514:SF33/2.4E-48/--	molecular_function:GO:0046983//protein dimerization activity;
CL179.Contig4_All	3363	678.13	367.69	-0.242304	0.361517	0.619901	*	417.05	555.26	0.352097	0.187418	0.398126	*	539.43	873.66	0.803159	0.0382991	0.136185	*	553.91	749.74	-0.324646	0.285911	0.523458	*	321.86	416.46	0.296385	0.528147	0.755107	*	316.51	461.19	0.702564	0.330817	0.612785	*	gi|475562498|gb|EMT14050.1|/0/Protein ETHYLENE INSENSITIVE 3 [Aegilops tauschii]	gi|151421327|dbj|AK248311.1|/0.0/Hordeum vulgare subsp. vulgare cDNA clone: FLbaf51m23, mRNA sequence	sp|O24606|EIN3_ARATH/2e-146/Protein ETHYLENE INSENSITIVE 3 OS=Arabidopsis thaliana GN=EIN3 PE=1 SV=1	bdi:100839437/0.0/ETHYLENE INSENSITIVE 3-like 1 protein; K14514 ethylene-insensitive protein 3	Cgl1939/5e-06/---	SM00353/1.1E-5/helix loop helix domain	biological_process:GO:0006355//regulation of transcription, DNA-templated;cellular_component:GO:0005634//nucleus;molecular_function:GO:0003700//transcription factor activity, sequence-specific DNA binding;
CL6193.Contig9_All	1535	15.27	24.11	1.19762	0.120238	0.299272	*	5.65	60.84	3.03237	0.000399958	0.00287933	Up	21.5	26.54	0.383319	0.617936	0.79401	*	22.23	28.11	-0.469078	0.555505	0.759235	*	3.04	10.12	1.42495	0.221558	0.454229	*	4.15	4.39	0.279939	0.83862	0.924652	*	gi|326508696|dbj|BAJ95870.1|/5.11639e-89/predicted protein [Hordeum vulgare subsp. vulgare]	gi|960454180|ref|XM_010231211.2|/2e-36/PREDICTED: Brachypodium distachyon transcription factor bHLH25-like (LOC100835778), mRNA	sp|Q8S3F1|BH020_ARATH/3e-26/Transcription factor NAI1 OS=Arabidopsis thaliana GN=NAI1 PE=2 SV=1	mus:103971745/4e-13/transcription factor MYC4-like; K13422 transcription factor MYC2	NA	PS50888/9.578/Myc-type, basic helix-loop-helix (bHLH) domain profile.	NA
CL14780.Contig2_All	1206	0.73	0	-1.39667	0.383919	0.643296	*	0.64	0.35	-0.583275	0.726947	0.842824	*	28.07	0.77	-4.60985	5.22818e-05	0.000614903	Down	2.67	0.41	-2.76409	0.0611372	0.183202	*	11.62	8.12	-0.459192	0.601189	0.768218	*	15	11.88	-0.373563	0.620988	0.794849	*	gi|42408644|dbj|BAD09865.1|/4.6869e-78/bHLH protein family-like [Oryza sativa Japonica Group] &gt;gi|125561863|gb|EAZ07311.1| hypothetical protein OsI_29558 [Oryza sativa Indica Group] &gt;gi|125603724|gb|EAZ43049.1| hypothetical protein OsJ_27638 [Oryza sativa Japonica Group] &gt;gi|937930930|dbj|BAT05846.1| Os08g0471401 [Oryza sativa Japonica Group]	gi|937928473|dbj|AP014964.1|/1e-123/Oryza sativa Japonica Group DNA, chromosome 8, cultivar: Nipponbare, complete sequence	sp|Q9SND4|HEC2_ARATH/3e-41/Transcription factor HEC2 OS=Arabidopsis thaliana GN=HEC2 PE=1 SV=1	thj:104816650/1e-15/transcription factor bHLH140; K10863 aprataxin [EC:3.-.-.-]	NA	PTHR12565:SF74/9.3E-61/--	cellular_component:GO:0005634//nucleus;molecular_function:GO:0005488//binding;
CL525.Contig13_All	2882	1.46	19.92	3.90726	1.70362e-05	0.000194904	Up	1.47	11.53	1.89169	0.238172	0.46849	*	11.22	45.4	1.94859	0.0893658	0.254608	*	76.07	36.03	-1.81196	0.0962553	0.254519	*	21.61	6.61	-1.60734	0.12407	0.309216	*	5.14	8.21	0.383975	0.803086	0.90729	*	gi|326487850|dbj|BAJ89764.1|/3.92448e-173/predicted protein [Hordeum vulgare subsp. vulgare] &gt;gi|326508951|dbj|BAJ86868.1| predicted protein [Hordeum vulgare subsp. vulgare]	gi|960459466|ref|XR_001405429.1|/1e-159/PREDICTED: Brachypodium distachyon transcription factor PIF5-like (LOC100831583), transcript variant X4, misc_RNA	sp|Q8GZM7|PIF1_ARATH/1e-41/Transcription factor PIF1 OS=Arabidopsis thaliana GN=PIF1 PE=1 SV=1	bdi:100831583/7e-163/transcription factor PIF5-like; K16189 phytochrome-interacting factor 4	NA	PTHR12565/2.9E-83/--	molecular_function:GO:0046983//protein dimerization activity;
Unigene58295_All	1963	0	4.41	4.27126	0.00501299	0.0245401	Up	0	5.79	4.158	0.00718065	0.032404	Up	1.33	1.78	0.202906	0.891557	0.950732	*	0.28	1.19	0.776802	0.640994	0.790971	*	1	0.35	-0.974554	0.561793	0.768218	*	0.7	2.67	1.55859	0.266265	0.547433	*	gi|326503832|dbj|BAK02702.1|/5.99187e-151/predicted protein [Hordeum vulgare subsp. vulgare]	gi|960483720|ref|XM_010239992.2|/1e-124/PREDICTED: Brachypodium distachyon transcription factor bHLH130-like (LOC100823417), mRNA	sp|Q66GR3|BH130_ARATH/5e-45/Transcription factor bHLH130 OS=Arabidopsis thaliana GN=BHLH130 PE=1 SV=1	zma:103641361/3e-10/GRMZM2G062541; transcription factor APG-like; K12126 phytochrome-interacting factor 3	DRA0210/1e-06/---	PF00010/6.4E-10/Helix-loop-helix DNA-binding domain	biological_process:GO:0006366//transcription from RNA polymerase II promoter;cellular_component:GO:0005634//nucleus;molecular_function:GO:0001228//transcriptional activator activity, RNA polymerase II transcription regulatory region sequence-specific binding;GO:0001046//core promoter sequence-specific DNA binding;
CL1769.Contig8_All	1530	54.27	7.81	-1.93411	0.0273016	0.0972496	*	49.08	12.84	-1.99725	1.91214e-05	0.000209033	Down	19.99	18.07	-0.344006	0.699418	0.838727	*	38.27	25.92	-1.2832	0.00492029	0.0252452	Down	8.59	0	-4.74462	0.00202834	0.0122128	Down	6.12	0.3	-3.11426	0.0220654	0.0955962	*	gi|960474418|ref|XP_014755663.1|/1.90963e-122/PREDICTED: transcription factor bHLH128 isoform X2 [Brachypodium distachyon]	gi|151418603|dbj|AK249954.1|/0.0/Hordeum vulgare subsp. vulgare cDNA clone: FLbaf51f14, mRNA sequence	sp|Q8H102|BH128_ARATH/7e-42/Transcription factor bHLH128 OS=Arabidopsis thaliana GN=BHLH128 PE=1 SV=1	bdi:100831583/1e-10/transcription factor PIF5-like; K16189 phytochrome-interacting factor 4	NA	PTHR16223:SF22/3.8E-60/--	NA
CL417.Contig4_All	1855	89.55	0	-7.45058	2.2902e-09	7.61927e-08	Down	29.93	0	-6.21093	5.95307e-06	7.54423e-05	Down	309.98	0	-9.12759	9.91707e-13	1.03954e-10	Down	441.05	0.41	-9.67165	1.95096e-21	4.80731e-19	Down	87.64	0	-7.94776	3.0751e-10	1.52913e-08	Down	44.9	0	-6.80167	2.40852e-07	6.12187e-06	Down	gi|669028983|emb|CDM82989.1|/6.41452e-147/unnamed protein product [Triticum aestivum]	gi|669026884|emb|HG670306.1|/1e-113/Triticum aestivum chromosome 3B, genomic scaffold, cultivar Chinese Spring	sp|Q9FIP9|MYC3_ARATH/8e-14/Transcription factor MYC3 OS=Arabidopsis thaliana GN=MYC3 PE=1 SV=1	bna:106376956/6e-13/transcription factor MYC3-like; K13422 transcription factor MYC2	NA	PTHR12565/6.8E-22/--	cellular_component:GO:0005634//nucleus;
CL10875.Contig3_All	1498	0	0.93	2.36474	0.154938	0.358487	*	0	1.43	2.13738	0.200873	0.415474	*	0	4.13	3.64423	0.0327966	0.121105	*	0.33	16.63	4.03733	0.0038468	0.0206231	Up	10.57	33.64	1.5804	0.0201041	0.0790712	*	2.38	37.6	3.65804	8.61109e-06	0.00013501	Up	gi|357118504|ref|XP_003560994.1|/1.77776e-173/PREDICTED: transcription factor bHLH82 [Brachypodium distachyon] &gt;gi|944083928|gb|KQK19280.1| hypothetical protein BRADI_1g47350 [Brachypodium distachyon]	gi|960454570|ref|XM_003560946.3|/0.0/PREDICTED: Brachypodium distachyon transcription factor bHLH82 (LOC100824146), mRNA	sp|Q9ZUG9|BH066_ARATH/1e-61/Transcription factor bHLH66 OS=Arabidopsis thaliana GN=BHLH66 PE=2 SV=1	cmo:103502508/3e-19/transcription factor PIF4-like; K16189 phytochrome-interacting factor 4	slr1403_2/4e-07/---	PTHR16223:SF9/2.8E-86/--	biological_process:GO:0045944//positive regulation of transcription from RNA polymerase II promoter;cellular_component:GO:0005634//nucleus;molecular_function:GO:0001228//transcriptional activator activity, RNA polymerase II transcription regulatory region sequence-specific binding;GO:0001046//core promoter sequence-specific DNA binding;GO:0046983//protein dimerization activity;
CL525.Contig3_All	2883	16.56	7.85	-0.396037	0.71333	0.837864	*	3.46	38.43	3.14947	0.00028603	0.00215953	Up	35.8	43.32	0.225788	0.835164	0.918889	*	32.25	20.88	-1.41284	0.0161213	0.0657023	*	9.4	2.47	-1.80414	0.110293	0.284825	*	17.29	9.21	-0.841073	0.458789	0.723168	*	gi|326487850|dbj|BAJ89764.1|/2.08348e-174/predicted protein [Hordeum vulgare subsp. vulgare] &gt;gi|326508951|dbj|BAJ86868.1| predicted protein [Hordeum vulgare subsp. vulgare]	gi|960459466|ref|XR_001405429.1|/1e-162/PREDICTED: Brachypodium distachyon transcription factor PIF5-like (LOC100831583), transcript variant X4, misc_RNA	sp|Q8GZM7|PIF1_ARATH/7e-41/Transcription factor PIF1 OS=Arabidopsis thaliana GN=PIF1 PE=1 SV=1	bdi:100831583/2e-163/transcription factor PIF5-like; K16189 phytochrome-interacting factor 4	NA	PS50888/18.368/Myc-type, basic helix-loop-helix (bHLH) domain profile.	molecular_function:GO:0046983//protein dimerization activity;
CL6193.Contig17_All	1275	-	-	-	-	-	-	-	-	-	-	-	-	0	0.39	0.655622	0.637617	0.79401	*	-	-	-	-	-	-	-	-	-	-	-	-	0	0.61	1.22262	0.428464	0.709224	*	gi|326508696|dbj|BAJ95870.1|/1.28479e-81/predicted protein [Hordeum vulgare subsp. vulgare]	gi|960454180|ref|XM_010231211.2|/4e-40/PREDICTED: Brachypodium distachyon transcription factor bHLH25-like (LOC100835778), mRNA	sp|Q1PF17|BH018_ARATH/2e-35/Transcription factor bHLH18 OS=Arabidopsis thaliana GN=BHLH18 PE=2 SV=1	dosa:Os10t0575000-01/1e-19/Os10g0575000; Similar to Transcription factor MYC7E (Fragment).; K13422 transcription factor MYC2	DR2133/5e-06/---	PF00010/5.9E-12/Helix-loop-helix DNA-binding domain	NA
Unigene36969_All	2050	28.12	6.04	-1.49663	0.0329831	0.112921	*	10.61	0	-4.59016	0.00277298	0.014774	Down	91.64	0	-7.98884	7.23915e-10	3.78852e-08	Down	72.37	0	-8.25339	3.28716e-10	1.33686e-08	Down	28.12	0	-6.32807	6.3881e-06	8.97397e-05	Down	27.3	4.66	-2.2691	0.0565998	0.195079	*	gi|326528369|dbj|BAJ93366.1|/0/predicted protein [Hordeum vulgare subsp. vulgare]	gi|836027901|ref|XM_004982295.2|/1e-124/PREDICTED: Setaria italica transcription factor PIF1-like (LOC101760676), transcript variant X4, mRNA	sp|Q8GZM7|PIF1_ARATH/1e-46/Transcription factor PIF1 OS=Arabidopsis thaliana GN=PIF1 PE=1 SV=1	sita:101760676/1e-160/transcription factor PIF1-like; K16189 phytochrome-interacting factor 4	Cgl1939/9e-07/---	PF00010/2.0E-14/Helix-loop-helix DNA-binding domain	NA
CL20981.Contig7_All	2199	0	2.63	2.78277	0.0938171	0.250116	*	-	-	-	-	-	-	2.21	0	-2.16095	0.220274	0.472939	*	-	-	-	-	-	-	-	-	-	-	-	-	0	1.05	1.44021	0.364819	0.644983	*	gi|357148233|ref|XP_003574682.1|/0/PREDICTED: transcription factor BIM2-like isoform X1 [Brachypodium distachyon] &gt;gi|944063174|gb|KQJ98764.1| hypothetical protein BRADI_3g38970 [Brachypodium distachyon]	gi|242389408|emb|FP095471.1|/0.0/Phyllostachys edulis cDNA clone: bphyem213f18, full insert sequence	sp|Q9CAA4|BIM2_ARATH/2e-46/Transcription factor BIM2 OS=Arabidopsis thaliana GN=BIM2 PE=1 SV=1	bna:106422654/4e-11/formin-like protein 20; K02184 formin 2	Rv2264c/3e-06/---	PTHR12565/2.9E-24/--	cellular_component:GO:0005634//nucleus;
Unigene40855_All	1614	16.22	25.75	1.30391	0.111501	0.284125	*	17.09	31.32	0.834213	0.13476	0.31686	*	18.66	18.2	-0.0990375	0.88962	0.949585	*	11.97	23.77	0.305552	0.657467	0.795485	*	55.6	16.25	-1.73746	0.0113117	0.050054	*	21.18	17.62	-0.22902	0.674605	0.832375	*	gi|357159196|ref|XP_003578371.1|/2.426e-131/PREDICTED: transcription factor bHLH49-like [Brachypodium distachyon] &gt;gi|944055248|gb|KQJ90886.1| hypothetical protein BRADI_4g34350 [Brachypodium distachyon]	gi|960473860|ref|XM_014900104.1|/1e-154/PREDICTED: Brachypodium distachyon transcription factor bHLH78-like (LOC100836886), transcript variant X2, mRNA	sp|Q9CAA9|BH049_ARATH/2e-46/Transcription factor bHLH49 OS=Arabidopsis thaliana GN=BHLH49 PE=1 SV=1	sita:101767855/2e-14/serine/arginine repetitive matrix protein 1; K13171 serine/arginine repetitive matrix protein 1	DR2417m/1e-08/---	PS50888/14.462/Myc-type, basic helix-loop-helix (bHLH) domain profile.	NA
CL4749.Contig15_All	2205	71.09	0	-7.19863	1.25247e-08	3.45137e-07	Down	57.96	0	-7.41767	3.36748e-09	9.89091e-08	Down	58.25	0	-7.41394	2.48348e-08	8.42364e-07	Down	45.13	0	-7.64669	1.1791e-08	3.36435e-07	Down	84.08	0	-7.91366	3.479e-10	1.70868e-08	Down	57.85	0.36	-6.36335	9.03066e-10	4.57902e-08	Down	gi|326521466|dbj|BAK00309.1|/1.65381e-120/predicted protein [Hordeum vulgare subsp. vulgare]	gi|960462352|ref|XM_003563909.3|/1e-138/PREDICTED: Brachypodium distachyon transcription factor bHLH49 (LOC100829992), mRNA	sp|Q9CAA9|BH049_ARATH/6e-32/Transcription factor bHLH49 OS=Arabidopsis thaliana GN=BHLH49 PE=1 SV=1	egr:104456902/3e-06/transcription factor PIF3-like; K12126 phytochrome-interacting factor 3	NA	PTHR12565:SF70/4.5E-34/--	NA
Unigene36959_All	2005	25.5	22.77	0.583062	0.587064	0.797939	*	17.38	23.68	0.137557	0.896882	0.947667	*	68.56	1.39	-5.18766	7.22592e-09	2.86513e-07	Down	41.72	2.9	-2.47891	0.165849	0.371484	*	15.82	0	-5.77686	4.76493e-05	0.00050639	Down	26.8	35.65	0.240973	0.85592	0.933334	*	gi|326528369|dbj|BAJ93366.1|/0/predicted protein [Hordeum vulgare subsp. vulgare]	gi|836027901|ref|XM_004982295.2|/1e-124/PREDICTED: Setaria italica transcription factor PIF1-like (LOC101760676), transcript variant X4, mRNA	sp|Q8GZM7|PIF1_ARATH/6e-47/Transcription factor PIF1 OS=Arabidopsis thaliana GN=PIF1 PE=1 SV=1	sita:101760676/5e-160/transcription factor PIF1-like; K16189 phytochrome-interacting factor 4	DR2133/5e-06/---	PTHR12565/7.0E-64/--	NA
CL20981.Contig6_All	2923	1.9	3.91	1.21882	0.41845	0.669635	*	0.59	3.76	1.59506	0.295909	0.537941	*	7.11	79.08	3.51226	0.000221154	0.00206919	Up	51.03	10.16	-2.79578	0.000283513	0.00230872	Down	15.29	63.62	1.87482	0.0273306	0.100469	*	11.2	87.37	2.86442	0.00727925	0.0398196	Up	gi|944063173|gb|KQJ98763.1|/9.809e-180/hypothetical protein BRADI_3g38970 [Brachypodium distachyon]	gi|242389408|emb|FP095471.1|/0.0/Phyllostachys edulis cDNA clone: bphyem213f18, full insert sequence	sp|Q9CAA4|BIM2_ARATH/5e-46/Transcription factor BIM2 OS=Arabidopsis thaliana GN=BIM2 PE=1 SV=1	sly:101262608/2e-12/formin-like protein 20; K02184 formin 2	Rv2264c/4e-06/---	PF00010/1.9E-15/Helix-loop-helix DNA-binding domain	cellular_component:GO:0005634//nucleus;
CL1769.Contig5_All	1127	12.02	4.35	-0.861974	0.257657	0.502857	*	13.13	10.93	-0.294056	0.735088	0.848848	*	1.33	2.93	0.694263	0.640001	0.795736	*	7.61	4.74	-1.2477	0.157164	0.357724	*	0.35	0.35	-0.00219922	0.998954	0.999698	*	0.34	0.72	0.401188	0.8069	0.908968	*	gi|475568327|gb|EMT15454.1|/1.93973e-107/Transcription factor bHLH128 [Aegilops tauschii]	gi|151418603|dbj|AK249954.1|/1e-136/Hordeum vulgare subsp. vulgare cDNA clone: FLbaf51f14, mRNA sequence	sp|Q8H102|BH128_ARATH/4e-27/Transcription factor bHLH128 OS=Arabidopsis thaliana GN=BHLH128 PE=1 SV=1	aip:107619883/2e-07/formin-like protein 20; K02184 formin 2	NA	PTHR16223/1.6E-36/--	NA
CL787.Contig4_All	2025	2.34	1.46	0.0891157	0.95461	0.976947	*	6.65	0.7	-2.60707	0.0469162	0.1446	*	5.88	90.97	3.83113	0.000253089	0.00231765	Up	203.92	26.47	-3.22841	0.000502639	0.00375826	Down	17.05	42.25	1.12015	0.304776	0.559341	*	6.08	53.01	2.96707	0.00583643	0.0333476	Up	gi|669029524|emb|CDM83759.1|/0/unnamed protein product [Triticum aestivum]	gi|242388967|emb|FP095230.1|/1e-170/Phyllostachys edulis cDNA clone: bphylf052e07, full insert sequence	sp|Q9ZPY8|AIB_ARATH/3e-82/Transcription factor ABA-INDUCIBLE bHLH-TYPE OS=Arabidopsis thaliana GN=AIB PE=2 SV=2	bna:106446156/1e-47/transcription factor MYC3-like; K13422 transcription factor MYC2	Cgl1939/7e-06/---	PTHR11514:SF31/1.5E-160/--	NA
CL2401.Contig5_All	2106	4.44	3.37	0.137249	0.89423	0.950405	*	6.08	4.17	-0.43497	0.671545	0.801288	*	19.48	25.51	0.375149	0.604155	0.79401	*	20.74	42.28	0.30994	0.589207	0.767486	*	11.44	20.09	0.704781	0.285396	0.536955	*	25.72	20.87	-0.236559	0.672254	0.830676	*	gi|669028387|emb|CDM82164.1|/1.0561e-108/unnamed protein product [Triticum aestivum]	gi|669026884|emb|HG670306.1|/1e-106/Triticum aestivum chromosome 3B, genomic scaffold, cultivar Chinese Spring	sp|Q9S7Y1|BH030_ARATH/7e-28/Transcription factor bHLH30 OS=Arabidopsis thaliana GN=BHLH30 PE=1 SV=1	rcu:8288847/2e-09/transcription factor MYC2; K13422 transcription factor MYC2	PA2976/2e-06/---	PF00010/1.9E-10/Helix-loop-helix DNA-binding domain	molecular_function:GO:0046983//protein dimerization activity;
Unigene40140_All	340	-	-	-	-	-	-	0	0.35	0.610797	0.635603	0.777901	*	0.71	0.7	0.0292439	0.985937	0.996106	*	1.21	2.02	-0.067164	0.961994	0.9791	*	1	0.35	-0.77488	0.652118	0.798394	*	0.68	0.3	-0.489234	0.766728	0.888819	*	gi|357127581|ref|XP_003565458.1|/4.0095e-28/PREDICTED: putative transcription factor bHLH041 [Brachypodium distachyon] &gt;gi|944067677|gb|KQK03161.1| hypothetical protein BRADI_2g05950 [Brachypodium distachyon]	gi|669026884|emb|HG670306.1|/3e-19/Triticum aestivum chromosome 3B, genomic scaffold, cultivar Chinese Spring	sp|E3SXU4|BHLHW_PEA/2e-06/Basic helix-loop-helix protein A OS=Pisum sativum GN=BHLH PE=4 SV=1	NA	NA	PF00010/2.1E-5/Helix-loop-helix DNA-binding domain	NA
CL525.Contig28_All	2119	61.65	77.17	0.947348	0.0108561	0.0462968	*	30.41	275.91	2.95275	1.04633e-12	6.26026e-11	Up	120.31	189.13	0.679083	0.153704	0.373083	*	116.6	229.27	0.112613	0.831235	0.914103	*	56.67	67.15	0.146414	0.846593	0.920825	*	66.97	77.2	0.377265	0.596157	0.789718	*	gi|326487850|dbj|BAJ89764.1|/5.53608e-174/predicted protein [Hordeum vulgare subsp. vulgare] &gt;gi|326508951|dbj|BAJ86868.1| predicted protein [Hordeum vulgare subsp. vulgare]	gi|960459466|ref|XR_001405429.1|/1e-164/PREDICTED: Brachypodium distachyon transcription factor PIF5-like (LOC100831583), transcript variant X4, misc_RNA	sp|Q8GZM7|PIF1_ARATH/2e-41/Transcription factor PIF1 OS=Arabidopsis thaliana GN=PIF1 PE=1 SV=1	bdi:100831583/1e-163/transcription factor PIF5-like; K16189 phytochrome-interacting factor 4	NA	PTHR12565/3.3E-83/--	molecular_function:GO:0046983//protein dimerization activity;
Unigene38426_All	1014	15.42	2.38	-1.81627	0.0767534	0.21589	*	11.61	8	-0.583031	0.371258	0.610721	*	2.32	4.67	0.979232	0.464455	0.718714	*	4.74	5.45	-0.328717	0.808564	0.899777	*	2.39	1.71	-0.431166	0.710834	0.840774	*	1.01	1.36	0.297237	0.841917	0.926313	*	gi|326507862|dbj|BAJ86674.1|/1.44638e-127/predicted protein [Hordeum vulgare subsp. vulgare]	gi|669026884|emb|HG670306.1|/1e-115/Triticum aestivum chromosome 3B, genomic scaffold, cultivar Chinese Spring	sp|Q8S3D2|BH087_ARATH/6e-36/Transcription factor bHLH87 OS=Arabidopsis thaliana GN=BHLH87 PE=2 SV=1	ath:AT5G01310/1e-15/APTX; adenylylsulfate sulfohydrolase; K10863 aprataxin [EC:3.-.-.-]	NA	SM00353/2.5E-11/helix loop helix domain	NA
CL4438.Contig14_All	1461	13.78	5.52	-0.652697	0.365391	0.624736	*	99.49	5.9	-3.67158	4.24682e-05	0.000417569	Down	114.1	722.81	2.74636	0.00670685	0.0347139	Up	752.68	81.36	-3.41392	0.000907955	0.00618534	Down	30.08	150.99	1.9652	0.0881143	0.243047	*	10.89	85.87	2.7836	0.0202864	0.0898171	*	gi|669026893|emb|CDM80000.1|/3.33305e-76/unnamed protein product [Triticum aestivum] &gt;gi|669026902|emb|CDM80013.1| unnamed protein product [Triticum aestivum]	gi|669026884|emb|HG670306.1|/9e-63/Triticum aestivum chromosome 3B, genomic scaffold, cultivar Chinese Spring	sp|Q9SEE9|SR45_ARATH/6e-08/Arginine/serine-rich protein 45 OS=Arabidopsis thaliana GN=SR45 PE=1 SV=1	apro:F751_5694/6e-08/Protein transport protein Sec61 subunit alpha; K10956 protein transport protein SEC61 subunit alpha	NA	PS50888/9.134/Myc-type, basic helix-loop-helix (bHLH) domain profile.	biological_process:GO:0006357//regulation of transcription from RNA polymerase II promoter;cellular_component:GO:0090575//RNA polymerase II transcription factor complex;molecular_function:GO:0000977//RNA polymerase II regulatory region sequence-specific DNA binding;GO:0003700//transcription factor activity, sequence-specific DNA binding;
CL20981.Contig5_All	2713	0.76	1.82	1.24865	0.427701	0.675196	*	0	1.4	1.65701	0.310202	0.554944	*	2.69	26.28	2.83896	0.0406011	0.142319	*	21	6.24	-2.06146	0.0766143	0.216818	*	7.56	16.96	0.977377	0.418975	0.671557	*	3.33	24.02	1.32152	0.423793	0.707778	*	gi|944063173|gb|KQJ98763.1|/0/hypothetical protein BRADI_3g38970 [Brachypodium distachyon]	gi|242380203|emb|FP096376.1|/0.0/Phyllostachys edulis cDNA clone: bphylf059i20, full insert sequence	sp|Q9LEZ3|BIM1_ARATH/3e-46/Transcription factor BIM1 OS=Arabidopsis thaliana GN=BIM1 PE=1 SV=2	sot:102593556/5e-12/formin-like protein 20; K02184 formin 2	DR2133/3e-07/---	PTHR12565:SF3/2.0E-26/--	cellular_component:GO:0005634//nucleus;molecular_function:GO:0046983//protein dimerization activity;
CL4749.Contig3_All	1969	1.99	8.78	2.59517	0.00971602	0.0423418	Up	1.05	10.39	2.7734	0.0216065	0.0789313	*	2.02	1.24	-0.328478	0.84122	0.922479	*	1.27	9.14	1.96082	0.0607167	0.182166	*	2.02	5.63	1.0655	0.448327	0.691273	*	4.37	11.55	1.28	0.243089	0.515836	*	gi|475605852|gb|EMT26213.1|/1.37391e-179/Transcription factor bHLH49 [Aegilops tauschii]	gi|960462352|ref|XM_003563909.3|/0.0/PREDICTED: Brachypodium distachyon transcription factor bHLH49 (LOC100829992), mRNA	sp|Q9CAA9|BH049_ARATH/3e-58/Transcription factor bHLH49 OS=Arabidopsis thaliana GN=BHLH49 PE=1 SV=1	gra:105803619/2e-14/GTP-binding protein SAR1-like; K07953 GTP-binding protein SAR1 [EC:3.6.5.-]	NA	PTHR12565/4.0E-75/--	NA
CL13082.Contig3_All	1124	7.08	5.34	0.0747042	0.948664	0.974739	*	2.74	15.22	1.92977	0.0527054	0.158189	*	20.84	4.32	-2.1695	0.0175601	0.0746135	*	3.48	37.2	2.39852	0.0256459	0.0946109	*	7.01	3.32	-0.836759	0.554483	0.768218	*	10.68	3.92	-1.3557	0.191355	0.447306	*	gi|113734244|dbj|BAF30424.1|/6.49697e-95/basic helix-loop-helix protein [Hordeum vulgare subsp. vulgare]	gi|151420394|dbj|AK251746.1|/1e-125/Hordeum vulgare subsp. vulgare cDNA clone: FLbaf134m16, mRNA sequence	sp|Q9M1K1|ORG2_ARATH/2e-24/Transcription factor ORG2 OS=Arabidopsis thaliana GN=ORG2 PE=1 SV=1	csv:101220763/6e-23/transcription factor bHLH100-like; K18486 heart-and neural crest derivatives-expressed protein 2	NA	PTHR13935:SF41/6.6E-50/--	biological_process:GO:0010106//cellular response to iron ion starvation;GO:0055072//iron ion homeostasis;GO:0006357//regulation of transcription from RNA polymerase II promoter;cellular_component:GO:0090575//RNA polymerase II transcription factor complex;molecular_function:GO:0000977//RNA polymerase II regulatory region sequence-specific DNA binding;GO:0003700//transcription factor activity, sequ…
CL12002.Contig2_All	1273	6.18	2.77	-0.436912	0.710469	0.83635	*	10.32	4.84	-0.71738	0.602551	0.777901	*	50.97	23.78	-0.793493	0.362487	0.628555	*	32.95	4.12	-3.38094	2.89317e-05	0.000326205	Down	3.75	6.25	0.621558	0.527168	0.75419	*	0.34	0	-0.682264	0.607134	0.789718	*	gi|669026899|emb|CDM80010.1|/3.73394e-73/unnamed protein product [Triticum aestivum]	gi|669026884|emb|HG670306.1|/5e-30/Triticum aestivum chromosome 3B, genomic scaffold, cultivar Chinese Spring	NA	NA	NA	SM00353/3.8E-7/helix loop helix domain	molecular_function:GO:0005488//binding;
Unigene58299_All	1237	37.6	53.33	1.13852	0.158679	0.364364	*	34.12	78.92	1.17133	0.110258	0.274752	*	35.99	84.61	1.01609	0.184024	0.418146	*	43.12	131.15	0.76633	0.0908098	0.244209	*	28.95	13.87	-1.1115	0.0443923	0.145999	*	53.99	23.83	-1.15835	0.0583729	0.198905	*	gi|326503832|dbj|BAK02702.1|/2.31548e-104/predicted protein [Hordeum vulgare subsp. vulgare]	gi|960483720|ref|XM_010239992.2|/1e-117/PREDICTED: Brachypodium distachyon transcription factor bHLH130-like (LOC100823417), mRNA	sp|Q66GR3|BH130_ARATH/7e-47/Transcription factor bHLH130 OS=Arabidopsis thaliana GN=BHLH130 PE=1 SV=1	zma:103641361/2e-09/GRMZM2G062541; transcription factor APG-like; K12126 phytochrome-interacting factor 3	NA	PTHR16223:SF13/7.8E-113/--	biological_process:GO:0045944//positive regulation of transcription from RNA polymerase II promoter;cellular_component:GO:0005634//nucleus;molecular_function:GO:0001228//transcriptional activator activity, RNA polymerase II transcription regulatory region sequence-specific binding;GO:0001046//core promoter sequence-specific DNA binding;GO:0046983//protein dimerization activity;
CL4127.Contig4_All	2491	103.27	21.75	-1.63454	4.00356e-05	0.000408926	Down	43.63	12.98	-1.83842	0.000291965	0.00219712	Down	79.87	11.78	-2.57139	2.00499e-07	5.15535e-06	Down	42.24	25.14	-1.50156	0.00599508	0.0295886	Down	74.78	19.09	-1.92188	0.00250258	0.0145489	Down	69.1	21.25	-1.60889	0.00337727	0.0213427	Down	gi|475499589|gb|EMT04182.1|/0/Transcription factor bHLH13 [Aegilops tauschii]	gi|151420888|dbj|AK252240.1|/0.0/Hordeum vulgare subsp. vulgare cDNA clone: FLbaf144n21, mRNA sequence	sp|Q9LNJ5|BH013_ARATH/9e-112/Transcription factor bHLH13 OS=Arabidopsis thaliana GN=BHLH13 PE=2 SV=1	rcu:8283024/5e-59/transcription factor MYC2; K13422 transcription factor MYC2	NA	PTHR11514/1.3E-223/--	molecular_function:GO:0046983//protein dimerization activity;
Unigene38406_All	1269	4.33	0.29	-2.24024	0.121166	0.301097	*	1.11	0.68	-0.295178	0.858208	0.92297	*	8.81	3.17	-1.3019	0.219127	0.471551	*	8.52	3.04	-1.99591	0.0322661	0.112997	*	16.89	2.4	-2.70206	0.000533117	0.00397414	Down	12.29	7.7	-0.689606	0.361961	0.64477	*	gi|474401764|gb|EMS66130.1|/1.09088e-149/Transcription factor bHLH74 [Triticum urartu]	gi|960460800|ref|XM_014897654.1|/0.0/PREDICTED: Brachypodium distachyon transcription factor bHLH74-like (LOC100845245), transcript variant X2, mRNA	sp|Q9CAA9|BH049_ARATH/3e-45/Transcription factor bHLH49 OS=Arabidopsis thaliana GN=BHLH49 PE=1 SV=1	gra:105802604/3e-14/GTP-binding protein SAR1-like; K07953 GTP-binding protein SAR1 [EC:3.6.5.-]	NA	PTHR12565:SF70/6.2E-63/--	molecular_function:GO:0046983//protein dimerization activity;
CL10275.Contig1_All	1095	417.23	373.39	0.434931	0.0277531	0.0985565	*	243.86	311.87	0.236957	0.518793	0.737638	*	201.54	233.85	0.215706	0.611901	0.79401	*	167.24	316.98	0.18074	0.6058	0.781022	*	219.85	162.86	-0.483826	0.122264	0.305956	*	169.85	207.52	0.355067	0.346314	0.630223	*	gi|326507400|dbj|BAK03093.1|/1.80293e-126/predicted protein [Hordeum vulgare subsp. vulgare] &gt;gi|326517138|dbj|BAJ99935.1| predicted protein [Hordeum vulgare subsp. vulgare]	gi|241988655|dbj|AK335912.1|/0.0/Triticum aestivum cDNA, clone: SET2_M08, cultivar: Chinese Spring	sp|Q9FH37|ILR3_ARATH/4e-57/Transcription factor ILR3 OS=Arabidopsis thaliana GN=ILR3 PE=1 SV=1	egu:105043927/3e-08/transcription factor MYC4-like; K13422 transcription factor MYC2	NA	PTHR23042:SF19/5.1E-69/--	molecular_function:GO:0046983//protein dimerization activity;
CL2463.Contig5_All	2238	7.96	7.75	0.5845	0.552276	0.776778	*	4.49	7.14	0.620915	0.532117	0.750189	*	69.63	156.11	1.29775	0.175353	0.40681	*	80.68	195.7	0.674503	0.435187	0.66926	*	65.8	84.63	0.282334	0.695631	0.83001	*	142.52	67.88	-0.96099	0.0666349	0.219047	*	gi|326525038|dbj|BAK07789.1|/0/predicted protein [Hordeum vulgare subsp. vulgare]	gi|960463855|ref|XM_010233442.2|/3e-91/PREDICTED: Brachypodium distachyon transcription factor APG-like (LOC100823250), mRNA	sp|Q6AT90|APG_ORYSJ/2e-119/Transcription factor APG OS=Oryza sativa subsp. japonica GN=APG PE=1 SV=1	sita:101773457/4e-132/transcription factor APG-like; K12126 phytochrome-interacting factor 3	mlr2363/7e-06/---	PF00010/2.6E-14/Helix-loop-helix DNA-binding domain	NA
CL244.Contig12_All	1531	19.22	0	-5.54749	6.53468e-05	0.000625067	Down	81.75	0	-7.64999	1.48643e-09	4.71865e-08	Down	201.43	1351.1	2.18564	0.169015	0.397308	*	1088.98	5.03	-7.32403	3.86853e-11	1.90327e-09	Down	59.11	435.08	1.46334	0.393166	0.64295	*	47.2	1042.42	2.06994	0.212136	0.479707	*	gi|475613259|gb|EMT28703.1|/4.86923e-126/hypothetical protein F775_52582 [Aegilops tauschii]	gi|151419565|dbj|AK250917.1|/0.0/Hordeum vulgare subsp. vulgare cDNA clone: FLbaf98c12, mRNA sequence	sp|Q2HIV9|BH035_ARATH/4e-47/Transcription factor bHLH35 OS=Arabidopsis thaliana GN=BHLH35 PE=2 SV=1	gmx:100790168/5e-15/transcription factor MYC2-like; K13422 transcription factor MYC2	NA	PTHR11514:SF33/5.7E-53/--	molecular_function:GO:0046983//protein dimerization activity;
Unigene58296_All	2044	1.23	128.32	5.88558	9.2842e-06	0.000114815	Up	0.68	230.6	7.37539	3.46281e-13	2.25895e-11	Up	0	126.06	7.92698	4.96482e-09	2.06574e-07	Up	4.96	172.67	4.00578	4.29151e-07	8.23321e-06	Up	1.71	24.64	3.22305	0.00805762	0.0380415	Up	0	39.8	5.82932	7.48052e-05	0.000863999	Up	gi|326495514|dbj|BAJ85853.1|/0/predicted protein [Hordeum vulgare subsp. vulgare]	gi|960481147|ref|XM_003574696.3|/0.0/PREDICTED: Brachypodium distachyon transcription factor bHLH130-like (LOC100846325), mRNA	sp|Q66GR3|BH130_ARATH/4e-54/Transcription factor bHLH130 OS=Arabidopsis thaliana GN=BHLH130 PE=1 SV=1	sita:101760676/1e-11/transcription factor PIF1-like; K16189 phytochrome-interacting factor 4	NA	PTHR16223:SF13/1.1E-135/--	biological_process:GO:0045944//positive regulation of transcription from RNA polymerase II promoter;cellular_component:GO:0005634//nucleus;molecular_function:GO:0001228//transcriptional activator activity, RNA polymerase II transcription regulatory region sequence-specific binding;GO:0001046//core promoter sequence-specific DNA binding;GO:0046983//protein dimerization activity;
CL14646.Contig8_All	2762	147.13	133.19	0.476508	0.0614762	0.18281	*	161.23	170.97	0.0466009	0.907602	0.954967	*	284.14	632.05	1.35092	0.0459136	0.156293	*	798.85	247.61	-2.33349	1.08569e-07	2.43916e-06	Down	157.66	454.41	1.43925	0.00636114	0.031351	Up	201.55	490.25	1.41438	0.0606957	0.204805	*	gi|357147532|ref|XP_003574381.1|/0/PREDICTED: transcription factor MYC4-like [Brachypodium distachyon] &gt;gi|944062345|gb|KQJ97935.1| hypothetical protein BRADI_3g34200 [Brachypodium distachyon]	gi|960480278|ref|XM_003574333.3|/0.0/PREDICTED: Brachypodium distachyon transcription factor MYC4-like (LOC100836477), mRNA	sp|Q39204|MYC2_ARATH/9e-147/Transcription factor MYC2 OS=Arabidopsis thaliana GN=MYC2 PE=1 SV=2	bdi:100836477/0.0/transcription factor MYC4-like; K13422 transcription factor MYC2	Rv3876/1e-17/---	PF00010/4.4E-10/Helix-loop-helix DNA-binding domain	molecular_function:GO:0046983//protein dimerization activity;
CL4749.Contig11_All	1983	34.54	0	-6.27261	2.77463e-06	4.02214e-05	Down	34.25	0	-6.74453	2.59699e-07	4.78624e-06	Down	27.05	0	-6.47497	3.64886e-06	6.27644e-05	Down	12.46	0.36	-4.79282	7.02301e-05	0.000700847	Down	26.93	0	-6.46152	2.14365e-06	3.5088e-05	Down	27.39	0.36	-5.33909	1.15413e-06	2.39336e-05	Down	gi|326521466|dbj|BAK00309.1|/0/predicted protein [Hordeum vulgare subsp. vulgare]	gi|960462352|ref|XM_003563909.3|/0.0/PREDICTED: Brachypodium distachyon transcription factor bHLH49 (LOC100829992), mRNA	sp|Q9CAA9|BH049_ARATH/2e-59/Transcription factor bHLH49 OS=Arabidopsis thaliana GN=BHLH49 PE=1 SV=1	gra:105803619/2e-14/GTP-binding protein SAR1-like; K07953 GTP-binding protein SAR1 [EC:3.6.5.-]	NA	PF00010/8.3E-7/Helix-loop-helix DNA-binding domain	NA
CL9374.Contig1_All	1221	181.42	127.71	0.118939	0.672365	0.810748	*	119.04	177.62	0.441805	0.17692	0.38432	*	160.47	181.57	0.173229	0.634949	0.79401	*	91.1	190.97	0.272268	0.448367	0.683098	*	134.68	138.24	-0.0151845	0.961593	0.992719	*	157.22	147.86	-0.00646231	0.987501	0.999328	*	gi|357144482|ref|XP_003573308.1|/8.90021e-117/PREDICTED: transcription factor ILR3-like [Brachypodium distachyon] &gt;gi|944057317|gb|KQJ92907.1| hypothetical protein BRADI_3g01540 [Brachypodium distachyon]	gi|960477536|ref|XM_003573260.3|/0.0/PREDICTED: Brachypodium distachyon transcription factor ILR3-like (LOC100840541), mRNA	sp|Q9FH37|ILR3_ARATH/6e-44/Transcription factor ILR3 OS=Arabidopsis thaliana GN=ILR3 PE=1 SV=1	mus:103973016/3e-06/LOW QUALITY PROTEIN: transcription factor MYC4-like; K13422 transcription factor MYC2	Rv3876/8e-06/---	PS50888/11.973/Myc-type, basic helix-loop-helix (bHLH) domain profile.	molecular_function:GO:0046983//protein dimerization activity;
CL9333.Contig1_All	427	3.13	0.31	-1.86283	0.213183	0.446171	*	1.71	0.71	-1.04076	0.467003	0.704294	*	0	0.93	1.64842	0.339124	0.604738	*	0.33	3.19	1.79817	0.280437	0.517998	*	0.35	2.01	1.65969	0.31062	0.56203	*	1.03	1.08	-0.0292468	0.985509	0.999328	*	gi|326525493|dbj|BAJ88793.1|/1.37233e-52/predicted protein [Hordeum vulgare subsp. vulgare]	gi|960475008|ref|XM_003572791.3|/1e-96/PREDICTED: Brachypodium distachyon transcription factor bHLH96 (LOC100831652), mRNA	sp|Q56YJ8|FAMA_ARATH/7e-27/Transcription factor FAMA OS=Arabidopsis thaliana GN=FMA PE=1 SV=1	vvi:100259155/6e-28/transcription factor bHLH96; K18485 myogenic factor 6	NA	SM00353/3.0E-11/helix loop helix domain	cellular_component:GO:0005634//nucleus;molecular_function:GO:0046983//protein dimerization activity;
CL525.Contig14_All	3361	94.18	188.19	1.65982	0.000167728	0.00140013	Up	67.81	314.42	2.11444	3.80521e-10	1.37046e-08	Up	158.88	264.98	0.69915	0.169897	0.398871	*	152.82	541.65	0.929477	0.0740871	0.211215	*	92.69	125.69	0.332287	0.657571	0.80263	*	217.06	152.32	-0.411879	0.531014	0.78311	*	gi|326487850|dbj|BAJ89764.1|/1.22865e-173/predicted protein [Hordeum vulgare subsp. vulgare] &gt;gi|326508951|dbj|BAJ86868.1| predicted protein [Hordeum vulgare subsp. vulgare]	gi|960459466|ref|XR_001405429.1|/1e-159/PREDICTED: Brachypodium distachyon transcription factor PIF5-like (LOC100831583), transcript variant X4, misc_RNA	sp|Q8GZM7|PIF1_ARATH/4e-41/Transcription factor PIF1 OS=Arabidopsis thaliana GN=PIF1 PE=1 SV=1	bdi:100831583/1e-162/transcription factor PIF5-like; K16189 phytochrome-interacting factor 4	NA	PTHR12565/5.1E-84/--	molecular_function:GO:0046983//protein dimerization activity;
CL8300.Contig2_All	1188	0.73	3.19	2.00977	0.135277	0.326055	*	6.28	4.24	-0.533803	0.641249	0.777901	*	0.34	1.93	1.71165	0.307208	0.580067	*	6.57	3.81	-0.978609	0.496516	0.72573	*	9.11	3.14	-1.51152	0.082419	0.231231	*	3.72	4.16	0.100431	0.915894	0.966154	*	gi|475535260|gb|EMT08716.1|/1.10873e-124/Anthocyanin regulatory R-S protein [Aegilops tauschii]	gi|1086539|gb|U39860.1|OSU39860/4e-52/Oryza sativa transcriptional activator (Ra) mRNA, complete cds	sp|P13027|ARRS_MAIZE/3e-86/Anthocyanin regulatory R-S protein OS=Zea mays GN=R-S PE=2 SV=1	mtr:MTR_8g067280/1e-14/basic helix loop helix (bHLH) family transcription factor; K13422 transcription factor MYC2	NA	PS50888/15.79/Myc-type, basic helix-loop-helix (bHLH) domain profile.	NA
CL14780.Contig1_All	528	-	-	-	-	-	-	0.29	0.36	-0.0871841	0.956646	0.986891	*	4.44	0.39	-2.86	0.0492967	0.164648	*	0.28	0	-0.946387	0.54666	0.753299	*	2.75	2.35	-0.142886	0.913321	0.959541	*	2.37	1.76	-0.402245	0.776279	0.893949	*	gi|357141633|ref|XP_003572294.1|/6.9696e-53/PREDICTED: transcription factor HEC2-like [Brachypodium distachyon] &gt;gi|944063062|gb|KQJ98652.1| hypothetical protein BRADI_3g38250 [Brachypodium distachyon]	gi|937928473|dbj|AP014964.1|/1e-123/Oryza sativa Japonica Group DNA, chromosome 8, cultivar: Nipponbare, complete sequence	sp|Q9SND4|HEC2_ARATH/3e-41/Transcription factor HEC2 OS=Arabidopsis thaliana GN=HEC2 PE=1 SV=1	thj:104816650/3e-16/transcription factor bHLH140; K10863 aprataxin [EC:3.-.-.-]	NA	PF00010/1.2E-6/Helix-loop-helix DNA-binding domain	cellular_component:GO:0005634//nucleus;molecular_function:GO:0046983//protein dimerization activity;
CL244.Contig30_All	1654	0.41	0.63	0.689575	0.6784	0.814673	*	47.73	4.9	-2.92584	0.00308809	0.0161443	Down	166.75	1078.18	2.64683	0.0221754	0.089404	*	1298.86	40.81	-5.30715	9.72884e-13	6.46147e-11	Down	41.71	358.03	2.58471	0.0375446	0.128636	*	22	670.62	4.08219	0.00264443	0.0174489	Up	gi|475613259|gb|EMT28703.1|/1.08633e-126/hypothetical protein F775_52582 [Aegilops tauschii]	gi|151419565|dbj|AK250917.1|/0.0/Hordeum vulgare subsp. vulgare cDNA clone: FLbaf98c12, mRNA sequence	sp|Q2HIV9|BH035_ARATH/8e-47/Transcription factor bHLH35 OS=Arabidopsis thaliana GN=BHLH35 PE=2 SV=1	bdi:100836477/2e-14/transcription factor MYC4-like; K13422 transcription factor MYC2	Rv3876/2e-06/---	SM00353/2.7E-16/helix loop helix domain	molecular_function:GO:0046983//protein dimerization activity;
CL7719.Contig3_All	956	-	-	-	-	-	-	-	-	-	-	-	-	-	-	-	-	-	-	-	-	-	-	-	-	7.83	23.75	1.42189	0.155373	0.362998	*	16.62	10.91	-0.642107	0.493359	0.751238	*	gi|357165982|ref|XP_003580559.1|/6.16709e-85/PREDICTED: transcription factor PIF1-like isoform X1 [Brachypodium distachyon] &gt;gi|944048994|gb|KQJ84635.1| hypothetical protein BRADI_5g21950 [Brachypodium distachyon]	gi|151419107|dbj|AK250458.1|/1e-157/Hordeum vulgare subsp. vulgare cDNA clone: FLbaf83b20, mRNA sequence	sp|Q8GZM7|PIF1_ARATH/8e-30/Transcription factor PIF1 OS=Arabidopsis thaliana GN=PIF1 PE=1 SV=1	pda:103696683/5e-30/transcription factor PIF4-like; K16189 phytochrome-interacting factor 4	NA	PTHR12565:SF80/1.8E-46/--	molecular_function:GO:0046983//protein dimerization activity;
CL9764.Contig1_All	1190	1.23	0	-1.24256	0.424828	0.6722	*	2.16	1.74	-0.175813	0.904162	0.952523	*	0	0.62	1.7742	0.310573	0.582707	*	2.15	7.81	1.1094	0.376028	0.621766	*	27.87	52.24	0.851076	0.117874	0.298492	*	12.33	79.4	2.52315	0.000265511	0.00253099	Up	gi|475563369|gb|EMT14257.1|/1.08554e-95/hypothetical protein F775_42459 [Aegilops tauschii]	gi|960485524|ref|XM_003576692.2|/2e-66/PREDICTED: Brachypodium distachyon transcription factor bHLH14-like (LOC100827921), mRNA	sp|Q39204|MYC2_ARATH/2e-27/Transcription factor MYC2 OS=Arabidopsis thaliana GN=MYC2 PE=1 SV=2	gra:105763947/5e-34/transcription factor MYC2-like; K13422 transcription factor MYC2	Cgl1939/2e-12/---	PTHR11514/1.1E-51/--	cellular_component:GO:0005634//nucleus;
CL4438.Contig10_All	1418	2.13	2.2	0.343735	0.795272	0.892396	*	15.13	1.72	-2.56301	0.0311915	0.105446	*	15.73	59.64	2.01752	0.0629821	0.197987	*	53.02	12.79	-2.29133	0.0364343	0.124289	*	2.36	13.86	2.06428	0.105368	0.276483	*	1.03	7.92	2.37496	0.104166	0.301095	*	gi|669026893|emb|CDM80000.1|/2.70873e-75/unnamed protein product [Triticum aestivum] &gt;gi|669026902|emb|CDM80013.1| unnamed protein product [Triticum aestivum]	gi|669026884|emb|HG670306.1|/1e-64/Triticum aestivum chromosome 3B, genomic scaffold, cultivar Chinese Spring	sp|Q9SEE9|SR45_ARATH/2e-06/Arginine/serine-rich protein 45 OS=Arabidopsis thaliana GN=SR45 PE=1 SV=1	sind:105176526/2e-07/serine/arginine-rich splicing factor SR45-like; K14325 RNA-binding protein with serine-rich domain 1	NA	PTHR13935/6.2E-43/--	biological_process:GO:0006357//regulation of transcription from RNA polymerase II promoter;cellular_component:GO:0090575//RNA polymerase II transcription factor complex;molecular_function:GO:0000977//RNA polymerase II regulatory region sequence-specific DNA binding;GO:0003700//transcription factor activity, sequence-specific DNA binding;
CL14217.Contig2_All	1479	16.56	0	-5.36395	0.000134539	0.00116096	Down	6.05	0.33	-3.33874	0.00988292	0.0421299	Down	9.04	0.31	-3.82153	0.00256564	0.0158066	Down	8.93	0	-5.64438	0.000170703	0.00149879	Down	35.7	1.69	-4.12858	3.89528e-07	8.03326e-06	Down	21.86	1.68	-3.3859	7.40825e-05	0.000857147	Down	gi|960476651|ref|XP_014756140.1|/3.3511e-116/PREDICTED: transcription factor bHLH49-like [Brachypodium distachyon] &gt;gi|944063164|gb|KQJ98754.1| hypothetical protein BRADI_3g38890 [Brachypodium distachyon]	gi|960476650|ref|XM_014900654.1|/1e-123/PREDICTED: Brachypodium distachyon transcription factor bHLH49-like (LOC100844897), mRNA	sp|Q9CAA9|BH049_ARATH/6e-49/Transcription factor bHLH49 OS=Arabidopsis thaliana GN=BHLH49 PE=1 SV=1	gra:105803619/9e-14/GTP-binding protein SAR1-like; K07953 GTP-binding protein SAR1 [EC:3.6.5.-]	NA	PS50888/15.167/Myc-type, basic helix-loop-helix (bHLH) domain profile.	cellular_component:GO:0005634//nucleus;
Unigene36966_All	1929	-	-	-	-	-	-	0.29	0	-0.709624	0.598976	0.777901	*	0	2.47	3.05529	0.0786041	0.233227	*	0.66	0.83	-0.165097	0.926903	0.962354	*	0	1.06	1.50306	0.364855	0.612776	*	-	-	-	-	-	-	gi|326528369|dbj|BAJ93366.1|/2.7872e-177/predicted protein [Hordeum vulgare subsp. vulgare]	gi|836027901|ref|XM_004982295.2|/1e-129/PREDICTED: Setaria italica transcription factor PIF1-like (LOC101760676), transcript variant X4, mRNA	sp|Q8GZM7|PIF1_ARATH/4e-47/Transcription factor PIF1 OS=Arabidopsis thaliana GN=PIF1 PE=1 SV=1	sita:101760676/3e-151/transcription factor PIF1-like; K16189 phytochrome-interacting factor 4	DR2133/3e-07/---	PS50888/18.457/Myc-type, basic helix-loop-helix (bHLH) domain profile.	NA
CL4830.Contig6_All	1540	2.57	3.3	0.789326	0.522187	0.751075	*	0	5.15	3.72185	0.0201067	0.0745829	*	0.37	3.47	1.70636	0.32829	0.600581	*	0	4.55	3.31639	0.0576798	0.175076	*	1.34	0.68	-0.731735	0.636557	0.787073	*	2.07	5.73	1.01974	0.478201	0.73713	*	gi|218198903|gb|EEC81330.1|/3.75822e-126/hypothetical protein OsI_24504 [Oryza sativa Indica Group]	gi|151426320|dbj|AK252912.1|/1e-154/Hordeum vulgare subsp. vulgare cDNA clone: FLbaf174i06, mRNA sequence	sp|Q9LSL1|BH093_ARATH/2e-60/Transcription factor bHLH93 OS=Arabidopsis thaliana GN=BHLH93 PE=1 SV=1	bdi:100843665/1e-17/transcription factor ABORTED MICROSPORES-like; K16190 glucuronokinase [EC:2.7.1.43]	Cgl1939/6e-12/---	PTHR31945/2.0E-86/--	NA
CL787.Contig7_All	2147	0.7	1.31	0.568482	0.732574	0.850619	*	-	-	-	-	-	-	17.32	166.19	2.25057	0.185545	0.41993	*	10.03	23.78	0.498345	0.746041	0.85655	*	11.33	43.34	0.854862	0.617934	0.772378	*	3.13	43.36	1.61628	0.326562	0.607644	*	gi|669029524|emb|CDM83759.1|/0/unnamed protein product [Triticum aestivum]	gi|242388967|emb|FP095230.1|/1e-169/Phyllostachys edulis cDNA clone: bphylf052e07, full insert sequence	sp|Q9ZPY8|AIB_ARATH/5e-82/Transcription factor ABA-INDUCIBLE bHLH-TYPE OS=Arabidopsis thaliana GN=AIB PE=2 SV=2	bna:106446156/9e-48/transcription factor MYC3-like; K13422 transcription factor MYC2	DR2417m/2e-06/---	PS50888/17.066/Myc-type, basic helix-loop-helix (bHLH) domain profile.	NA
CL11874.Contig5_All	1051	4.72	0	-3.26333	0.0442	0.141954	*	3.09	0.67	-1.67615	0.228425	0.456576	*	5.02	0	-4.30354	0.00742612	0.0377248	Down	4.25	0	-3.95105	0.0208566	0.0804519	*	23.35	3.04	-2.7782	0.000483231	0.00365422	Down	20.3	4.8	-1.98265	0.0103872	0.0529524	*	gi|326500464|dbj|BAK06321.1|/1.13641e-106/predicted protein [Hordeum vulgare subsp. vulgare]	gi|242385734|emb|FP093586.1|/4e-86/Phyllostachys edulis cDNA clone: bphylf056b12, full insert sequence	sp|Q9LT67|BH113_ARATH/2e-28/Transcription factor bHLH113 OS=Arabidopsis thaliana GN=BHLH113 PE=2 SV=1	fve:101301142/3e-13/uncharacterized LOC101301142; K05765 cofilin	DR0479/3e-07/---	SM00353/1.9E-6/helix loop helix domain	biological_process:GO:0006366//transcription from RNA polymerase II promoter;cellular_component:GO:0005634//nucleus;molecular_function:GO:0001228//transcriptional activator activity, RNA polymerase II transcription regulatory region sequence-specific binding;GO:0001046//core promoter sequence-specific DNA binding;
CL5507.Contig4_All	1606	107.05	104.45	0.609937	0.221824	0.455549	*	74.8	147.62	0.818507	0.0174627	0.0666155	*	55.71	57.74	-0.0195805	0.978621	0.992391	*	40.37	79.22	0.287639	0.568969	0.761368	*	126.16	63.8	-0.981715	0.0771572	0.220552	*	60.88	85.87	0.483523	0.249951	0.525423	*	gi|475512382|gb|EMT05490.1|/1.00695e-145/Transcription factor bHLH49 [Aegilops tauschii]	gi|241986304|dbj|AK333565.1|/1e-178/Triticum aestivum cDNA, clone: WT006_M17, cultivar: Chinese Spring	sp|Q9CAA9|BH049_ARATH/7e-46/Transcription factor bHLH49 OS=Arabidopsis thaliana GN=BHLH49 PE=1 SV=1	egr:104431553/2e-13/transcription factor PIF3-like; K12126 phytochrome-interacting factor 3	DR2417m/1e-08/---	PS50888/14.462/Myc-type, basic helix-loop-helix (bHLH) domain profile.	molecular_function:GO:0046983//protein dimerization activity;
CL8738.Contig3_All	1293	0.76	0.62	0.16601	0.920034	0.962998	*	2.65	0.35	-2.01147	0.199124	0.413039	*	0.37	0.62	0.664912	0.704333	0.842105	*	8.8	3.81	-1.36116	0.327203	0.570881	*	18.67	18.18	-0.0680713	0.905363	0.954718	*	23.62	19.22	-0.331731	0.63586	0.805538	*	gi|326511035|dbj|BAJ91865.1|/3.31169e-109/predicted protein [Hordeum vulgare subsp. vulgare]	gi|960480540|ref|XM_010237636.2|/1e-100/PREDICTED: Brachypodium distachyon transcription factor SPATULA-like (LOC100834520), mRNA	sp|Q9FUA4|SPT_ARATH/2e-32/Transcription factor SPATULA OS=Arabidopsis thaliana GN=SPT PE=1 SV=1	egr:104431553/3e-27/transcription factor PIF3-like; K12126 phytochrome-interacting factor 3	NA	SM00353/3.8E-19/helix loop helix domain	NA
CL13087.Contig1_All	1324	211.52	0.66	-7.19539	1.40533e-17	2.0614e-15	Down	177.97	0.7	-7.3221	6.49719e-17	7.71211e-15	Down	298.3	1.94	-6.80643	1.26127e-23	7.61116e-21	Down	207.5	1.6	-7.44647	3.67675e-24	1.22051e-21	Down	283.65	1.04	-7.54256	3.65878e-18	9.63306e-16	Down	347.62	2.32	-6.88606	2.01435e-28	3.07723e-25	Down	gi|357133431|ref|XP_003568328.1|/1.1701e-117/PREDICTED: transcription factor ILR3 [Brachypodium distachyon] &gt;gi|944070463|gb|KQK05947.1| hypothetical protein BRADI_2g23520 [Brachypodium distachyon]	gi|960463723|ref|XM_003568280.3|/0.0/PREDICTED: Brachypodium distachyon transcription factor ILR3 (LOC100822537), mRNA	sp|Q9FH37|ILR3_ARATH/1e-48/Transcription factor ILR3 OS=Arabidopsis thaliana GN=ILR3 PE=1 SV=1	vvi:100246732/8e-09/serine/arginine repetitive matrix protein 1; K13171 serine/arginine repetitive matrix protein 1	NA	PF00010/4.7E-7/Helix-loop-helix DNA-binding domain	molecular_function:GO:0046983//protein dimerization activity;
CL10275.Contig3_All	1185	115.19	0.29	-6.91503	3.0962e-12	1.9131e-10	Down	83.05	0	-7.87582	1.43462e-10	5.64994e-09	Down	60.34	0.62	-5.83612	4.04694e-10	2.25737e-08	Down	49.49	1.18	-5.73054	9.64814e-12	5.34635e-10	Down	73.93	0.33	-6.80934	3.18449e-11	2.02124e-09	Down	67.19	0	-7.42674	3.35432e-09	1.4559e-07	Down	gi|326507400|dbj|BAK03093.1|/9.03526e-127/predicted protein [Hordeum vulgare subsp. vulgare] &gt;gi|326517138|dbj|BAJ99935.1| predicted protein [Hordeum vulgare subsp. vulgare]	gi|241988655|dbj|AK335912.1|/0.0/Triticum aestivum cDNA, clone: SET2_M08, cultivar: Chinese Spring	sp|Q9FH37|ILR3_ARATH/4e-57/Transcription factor ILR3 OS=Arabidopsis thaliana GN=ILR3 PE=1 SV=1	cam:101507137/5e-06/transcription factor MYC2-like; K13422 transcription factor MYC2	NA	SM00353/2.7E-8/helix loop helix domain	molecular_function:GO:0046983//protein dimerization activity;
Unigene45217_All	970	4.06	2.98	0.145418	0.894445	0.950522	*	0.68	2.41	1.3065	0.371815	0.61075	*	6.5	4.11	-0.411427	0.680513	0.825138	*	4.83	16.1	0.857173	0.314714	0.557674	*	6.82	4.76	-0.472722	0.624205	0.777247	*	4.41	13.98	1.46364	0.102827	0.298212	*	gi|326523389|dbj|BAJ88735.1|/4.2184e-105/predicted protein, partial [Hordeum vulgare subsp. vulgare]	gi|932282907|gb|CP012613.1|/1e-79/Oryza sativa Indica Group cultivar RP Bio-226 chromosome 5 sequence	sp|Q8S3D2|BH087_ARATH/5e-32/Transcription factor bHLH87 OS=Arabidopsis thaliana GN=BHLH87 PE=2 SV=1	ath:AT5G01310/4e-14/APTX; adenylylsulfate sulfohydrolase; K10863 aprataxin [EC:3.-.-.-]	NA	PTHR12565:SF74/2.1E-48/--	NA
CL4749.Contig2_All	2037	14.9	2.85	-1.71065	0.0377181	0.125506	*	16.89	0.7	-4.06468	0.000129395	0.00109119	Down	11.74	4.1	-1.45651	0.0808493	0.238124	*	8.72	6.76	-0.87355	0.424814	0.658602	*	27.4	7.25	-1.91875	0.000737596	0.00521308	Down	23.6	4.11	-2.4096	0.00021879	0.00215055	Down	gi|326521466|dbj|BAK00309.1|/0/predicted protein [Hordeum vulgare subsp. vulgare]	gi|960462352|ref|XM_003563909.3|/0.0/PREDICTED: Brachypodium distachyon transcription factor bHLH49 (LOC100829992), mRNA	sp|Q9CAA9|BH049_ARATH/4e-55/Transcription factor bHLH49 OS=Arabidopsis thaliana GN=BHLH49 PE=1 SV=1	gra:105803619/8e-14/GTP-binding protein SAR1-like; K07953 GTP-binding protein SAR1 [EC:3.6.5.-]	NA	PTHR12565/3.8E-73/--	NA
CL525.Contig17_All	2914	0.38	0	-0.563128	0.653474	0.806734	*	2.36	22.24	1.38822	0.406389	0.645062	*	30.27	0	-5.75993	0.000194697	0.00185997	Down	7.58	0	-5.23432	0.000723637	0.00510457	Down	10.35	2.65	-1.31323	0.398853	0.64937	*	18.83	13.74	-0.250083	0.854004	0.93232	*	gi|326487850|dbj|BAJ89764.1|/1.04538e-173/predicted protein [Hordeum vulgare subsp. vulgare] &gt;gi|326508951|dbj|BAJ86868.1| predicted protein [Hordeum vulgare subsp. vulgare]	gi|960459466|ref|XR_001405429.1|/1e-159/PREDICTED: Brachypodium distachyon transcription factor PIF5-like (LOC100831583), transcript variant X4, misc_RNA	sp|Q8GZM7|PIF1_ARATH/3e-41/Transcription factor PIF1 OS=Arabidopsis thaliana GN=PIF1 PE=1 SV=1	bdi:100831583/9e-163/transcription factor PIF5-like; K16189 phytochrome-interacting factor 4	NA	PTHR12565/5.1E-84/--	molecular_function:GO:0046983//protein dimerization activity;
CL13884.Contig3_All	2401	227.98	42.1	-1.83653	5.18593e-10	2.01972e-08	Down	121.86	78.5	-0.72865	0.052391	0.157432	*	104.47	67.19	-0.648188	0.272594	0.53562	*	44.48	72.43	-0.185761	0.78625	0.883896	*	75.87	41.02	-0.935565	0.219375	0.453124	*	101.1	38.66	-1.19374	0.0553281	0.192134	*	gi|937895647|dbj|BAS71627.1|/0/Os01g0286100, partial [Oryza sativa Japonica Group]	gi|960470130|ref|XM_010234761.2|/0.0/PREDICTED: Brachypodium distachyon transcription factor APG (LOC100844358), mRNA	sp|Q6AT90|APG_ORYSJ/7e-69/Transcription factor APG OS=Oryza sativa subsp. japonica GN=APG PE=1 SV=1	dosa:Os01t0286100-01/0.0/Os01g0286100; Helix-loop-helix DNA-binding domain containing protein.; K12126 phytochrome-interacting factor 3	NA	PTHR12565/7.6E-79/--	cellular_component:GO:0009536//plastid;
CL5574.Contig5_All	2296	22.78	27.2	0.794294	0.248394	0.490363	*	21.8	10	-1.33837	0.219191	0.442857	*	15.9	5.41	-1.22558	0.274863	0.53884	*	9.15	17.64	0.22982	0.867737	0.934494	*	22.5	19.74	-0.245599	0.819543	0.905224	*	10.27	17.85	0.891107	0.273209	0.556069	*	gi|721620664|ref|XP_010228425.1|/1.08238e-146/PREDICTED: transcription factor PIF4-like isoform X1 [Brachypodium distachyon]	gi|960449288|ref|XM_010230123.2|/1e-162/PREDICTED: Brachypodium distachyon transcription factor PIF4-like (LOC100831206), transcript variant X1, mRNA	sp|Q8GZM7|PIF1_ARATH/4e-36/Transcription factor PIF1 OS=Arabidopsis thaliana GN=PIF1 PE=1 SV=1	bdi:100831206/2e-147/transcription factor PIF4-like; K16189 phytochrome-interacting factor 4	Rv3876/6e-06/---	SM00353/1.5E-18/helix loop helix domain	molecular_function:GO:0046983//protein dimerization activity;
CL1618.Contig3_All	1951	17.83	40.02	1.78489	0.000103218	0.0009254	Up	9.72	54.07	2.30207	5.07051e-05	0.000486942	Up	30.81	39.22	0.416317	0.458815	0.717447	*	14.72	69.45	1.38051	0.00474907	0.0245095	Up	18.16	29.29	0.607488	0.249594	0.48984	*	18.19	41.76	1.24499	0.0216544	0.0944213	*	gi|326503832|dbj|BAK02702.1|/5.02317e-150/predicted protein [Hordeum vulgare subsp. vulgare]	gi|960483720|ref|XM_010239992.2|/1e-129/PREDICTED: Brachypodium distachyon transcription factor bHLH130-like (LOC100823417), mRNA	sp|Q66GR3|BH130_ARATH/5e-46/Transcription factor bHLH130 OS=Arabidopsis thaliana GN=BHLH130 PE=1 SV=1	zma:103641361/1e-10/GRMZM2G062541; transcription factor APG-like; K12126 phytochrome-interacting factor 3	DR2133/6e-07/---	PTHR16223:SF13/1.7E-108/--	biological_process:GO:0006366//transcription from RNA polymerase II promoter;cellular_component:GO:0005634//nucleus;molecular_function:GO:0001228//transcriptional activator activity, RNA polymerase II transcription regulatory region sequence-specific binding;GO:0001046//core promoter sequence-specific DNA binding;
CL14827.Contig3_All	1930	4.15	1.82	-0.482936	0.685675	0.819898	*	5	1.74	-1.47235	0.1584	0.355156	*	4.7	6.3	0.521821	0.663383	0.812866	*	6.01	12.1	0.356469	0.720316	0.838958	*	29.6	16.74	-0.813843	0.151614	0.356694	*	12.56	24.02	0.880135	0.160211	0.401677	*	gi|326492952|dbj|BAJ90332.1|/0/predicted protein [Hordeum vulgare subsp. vulgare]	gi|32995124|dbj|AK109915.1|/1e-143/Oryza sativa Japonica Group cDNA clone:002-150-C06, full insert sequence	sp|Q9LSE2|ICE1_ARATH/8e-97/Transcription factor ICE1 OS=Arabidopsis thaliana GN=SCRM PE=1 SV=1	bdi:100843665/6e-25/transcription factor ABORTED MICROSPORES-like; K16190 glucuronokinase [EC:2.7.1.43]	NA	PS50888/15.764/Myc-type, basic helix-loop-helix (bHLH) domain profile.	cellular_component:GO:0005634//nucleus;molecular_function:GO:0005488//binding;
CL4749.Contig6_All	1969	4.75	0.33	-2.19922	0.1511	0.352719	*	2.18	2.11	0.0176706	0.989453	0.99911	*	1.4	3.09	0.589159	0.721552	0.85373	*	0	4.68	3.49052	0.0440259	0.143086	*	3.39	14.73	1.93416	0.0309685	0.110792	*	7.57	7.43	0.13561	0.882318	0.947421	*	gi|475605852|gb|EMT26213.1|/0/Transcription factor bHLH49 [Aegilops tauschii]	gi|960462352|ref|XM_003563909.3|/0.0/PREDICTED: Brachypodium distachyon transcription factor bHLH49 (LOC100829992), mRNA	sp|Q9CAA9|BH049_ARATH/3e-56/Transcription factor bHLH49 OS=Arabidopsis thaliana GN=BHLH49 PE=1 SV=1	gra:105803619/8e-14/GTP-binding protein SAR1-like; K07953 GTP-binding protein SAR1 [EC:3.6.5.-]	NA	PF00010/9.9E-7/Helix-loop-helix DNA-binding domain	NA
CL20981.Contig8_All	2013	4.19	3.68	0.390074	0.69479	0.825604	*	5.93	7.28	0.269093	0.744833	0.856013	*	13.23	105.73	3.07555	0.000377417	0.00323557	Up	95.98	25.8	-2.27186	0.0106651	0.0472135	Down	36.88	110.65	1.40439	0.113926	0.291402	*	42.09	160.18	1.96564	0.0587478	0.199869	*	gi|357148233|ref|XP_003574682.1|/0/PREDICTED: transcription factor BIM2-like isoform X1 [Brachypodium distachyon] &gt;gi|944063174|gb|KQJ98764.1| hypothetical protein BRADI_3g38970 [Brachypodium distachyon]	gi|242389408|emb|FP095471.1|/0.0/Phyllostachys edulis cDNA clone: bphyem213f18, full insert sequence	sp|Q9LEZ3|BIM1_ARATH/3e-53/Transcription factor BIM1 OS=Arabidopsis thaliana GN=BIM1 PE=1 SV=2	sot:102593556/3e-10/formin-like protein 20; K02184 formin 2	DR2133/2e-06/---	SM00353/5.6E-13/helix loop helix domain	cellular_component:GO:0005634//nucleus;molecular_function:GO:0046983//protein dimerization activity;
CL8300.Contig3_All	1932	0.76	0	-0.982483	0.506592	0.74108	*	4.94	1.43	-1.41184	0.31433	0.560031	*	0.64	0.31	-0.434586	0.805021	0.902872	*	5.88	0.41	-3.35906	0.0255479	0.094313	*	56.53	3.78	-3.69438	9.4974e-06	0.000125969	Down	34.4	1.77	-4.06564	3.33693e-07	8.12353e-06	Down	gi|475535260|gb|EMT08716.1|/0/Anthocyanin regulatory R-S protein [Aegilops tauschii]	gi|151427454|dbj|AK249503.1|/1e-153/Hordeum vulgare subsp. vulgare cDNA clone: FLbaf45m21, mRNA sequence	sp|P13027|ARRS_MAIZE/6e-177/Anthocyanin regulatory R-S protein OS=Zea mays GN=R-S PE=2 SV=1	thj:104812743/2e-38/transcription factor MYC2-like; K13422 transcription factor MYC2	NA	PS50888/15.878/Myc-type, basic helix-loop-helix (bHLH) domain profile.	molecular_function:GO:0046983//protein dimerization activity;
CL525.Contig24_All	2890	46.58	0.58	-4.91462	1.67623e-06	2.58487e-05	Down	35.04	2.81	-3.55091	2.84595e-05	0.00029506	Down	139.48	0.93	-6.51809	2.07474e-13	2.57092e-11	Down	80.4	0.72	-6.83017	3.14471e-13	2.30719e-11	Down	31.69	0	-6.6835	6.55503e-07	1.26426e-05	Down	37.84	0	-6.55233	8.77949e-07	1.88607e-05	Down	gi|326487850|dbj|BAJ89764.1|/3.33446e-172/predicted protein [Hordeum vulgare subsp. vulgare] &gt;gi|326508951|dbj|BAJ86868.1| predicted protein [Hordeum vulgare subsp. vulgare]	gi|960459466|ref|XR_001405429.1|/1e-167/PREDICTED: Brachypodium distachyon transcription factor PIF5-like (LOC100831583), transcript variant X4, misc_RNA	sp|Q8GZM7|PIF1_ARATH/2e-42/Transcription factor PIF1 OS=Arabidopsis thaliana GN=PIF1 PE=1 SV=1	bdi:100831583/3e-162/transcription factor PIF5-like; K16189 phytochrome-interacting factor 4	ML1556/4e-06/---	SM00353/1.7E-17/helix loop helix domain	molecular_function:GO:0046983//protein dimerization activity;
CL4127.Contig8_All	2597	39.03	0.33	-5.41772	8.38059e-07	1.41306e-05	Down	28.88	0	-6.49712	8.74353e-07	1.39946e-05	Down	38.66	0	-6.86632	5.90212e-07	1.30768e-05	Down	44.57	0	-7.6285	1.40674e-08	3.94667e-07	Down	96.8	0	-8.0267	2.03675e-10	1.0619e-08	Down	71.11	0	-7.50344	1.91332e-09	8.9009e-08	Down	gi|326527479|dbj|BAK08014.1|/0/predicted protein [Hordeum vulgare subsp. vulgare]	gi|960470939|ref|XM_003566094.3|/0.0/PREDICTED: Brachypodium distachyon transcription factor bHLH13 (LOC100844558), mRNA	sp|Q9LNJ5|BH013_ARATH/3e-109/Transcription factor bHLH13 OS=Arabidopsis thaliana GN=BHLH13 PE=2 SV=1	jcu:105637396/3e-66/transcription factor MYC2; K13422 transcription factor MYC2	NA	SM00353/5.6E-16/helix loop helix domain	biological_process:GO:0006355//regulation of transcription, DNA-templated;GO:0009737//response to abscisic acid;cellular_component:GO:0005634//nucleus;molecular_function:GO:0003700//transcription factor activity, sequence-specific DNA binding;GO:0046983//protein dimerization activity;
Unigene28079_All	2447	289.39	185.2	-0.069308	0.801313	0.896612	*	284.96	200.61	-0.615626	0.00881851	0.0383258	*	117.22	153.75	0.392987	0.538214	0.779466	*	90.19	284.23	0.984294	0.111449	0.283214	*	294.05	144.09	-1.06055	0.0140955	0.0596724	*	161.26	165.99	-0.0119919	0.982295	0.999328	*	gi|357126478|ref|XP_003564914.1|/0/PREDICTED: transcription factor bHLH77-like isoform X2 [Brachypodium distachyon] &gt;gi|944075699|gb|KQK11183.1| hypothetical protein BRADI_2g58630 [Brachypodium distachyon]	gi|960472028|ref|XM_003564866.3|/0.0/PREDICTED: Brachypodium distachyon transcription factor bHLH77-like (LOC100838672), transcript variant X2, mRNA	sp|Q9SRT2|BH062_ARATH/6e-57/Transcription factor bHLH62 OS=Arabidopsis thaliana GN=BHLH62 PE=2 SV=1	bdi:100828542/1e-16/transcription factor PIF1-like; K16189 phytochrome-interacting factor 4	DR2133/5e-06/---	PTHR12565/8.7E-107/--	cellular_component:GO:0005634//nucleus;molecular_function:GO:0046983//protein dimerization activity;
CL6193.Contig7_All	1092	5.04	9.63	1.46501	0.0682997	0.197658	*	32.77	9.47	-1.83483	0.0144216	0.0570278	*	3.4	5.1	0.529993	0.643108	0.798152	*	3.03	3.73	-0.48374	0.732964	0.848549	*	0.33	0	-0.737908	0.600148	0.768218	*	0.34	0.35	-0.00912734	0.995464	0.999328	*	gi|326508696|dbj|BAJ95870.1|/3.52899e-82/predicted protein [Hordeum vulgare subsp. vulgare]	gi|960454180|ref|XM_010231211.2|/1e-42/PREDICTED: Brachypodium distachyon transcription factor bHLH25-like (LOC100835778), mRNA	sp|Q1PF17|BH018_ARATH/1e-35/Transcription factor bHLH18 OS=Arabidopsis thaliana GN=BHLH18 PE=2 SV=1	mus:103971745/2e-17/transcription factor MYC4-like; K13422 transcription factor MYC2	NA	SM00353/9.0E-16/helix loop helix domain	NA
CL5574.Contig13_All	2235	127.22	65.45	-0.380295	0.304124	0.557389	*	57.83	93.01	0.510778	0.293065	0.534374	*	59.28	25.86	-1.15286	0.13602	0.342221	*	36.39	64.1	-0.0583903	0.918652	0.959491	*	71.63	40.98	-0.847712	0.225256	0.45821	*	93.87	24.5	-1.90191	0.000180014	0.0018214	Down	gi|721620664|ref|XP_010228425.1|/6.43488e-96/PREDICTED: transcription factor PIF4-like isoform X1 [Brachypodium distachyon]	gi|960449288|ref|XM_010230123.2|/1e-163/PREDICTED: Brachypodium distachyon transcription factor PIF4-like (LOC100831206), transcript variant X1, mRNA	sp|Q8GZM7|PIF1_ARATH/2e-33/Transcription factor PIF1 OS=Arabidopsis thaliana GN=PIF1 PE=1 SV=1	bdi:100831206/1e-96/transcription factor PIF4-like; K16189 phytochrome-interacting factor 4	Rv3876/6e-06/---	PS50888/18.127/Myc-type, basic helix-loop-helix (bHLH) domain profile.	molecular_function:GO:0046983//protein dimerization activity;
CL6844.Contig2_All	2076	0.41	0.29	0.158997	0.920309	0.962998	*	-	-	-	-	-	-	1.37	0.31	-1.31826	0.414727	0.681603	*	0.91	0.83	-0.644719	0.709646	0.832227	*	127.85	8.57	-3.58182	0.000178466	0.00156756	Down	19.52	58.48	1.20848	0.349659	0.634072	*	gi|326500360|dbj|BAK06269.1|/0/predicted protein [Hordeum vulgare subsp. vulgare]	gi|241984922|dbj|AK332182.1|/0.0/Triticum aestivum cDNA, clone: WT003_F15, cultivar: Chinese Spring	sp|Q9ZVX2|AMS_ARATH/6e-50/Transcription factor ABORTED MICROSPORES OS=Arabidopsis thaliana GN=AMS PE=1 SV=2	bdi:100843665/4e-180/transcription factor ABORTED MICROSPORES-like; K16190 glucuronokinase [EC:2.7.1.43]	DR0479/8e-10/---	PS50888/15.682/Myc-type, basic helix-loop-helix (bHLH) domain profile.	biological_process:GO:0048657//anther wall tapetum cell differentiation;cellular_component:GO:0005634//nucleus;molecular_function:GO:0003677//DNA binding;
CL525.Contig27_All	3002	31.55	46.77	1.16482	0.0136192	0.0556012	*	16.15	75.38	2.05524	0.00361909	0.0184217	Up	60.63	55.74	-0.164828	0.768904	0.883667	*	32.96	174.2	1.3225	0.104505	0.270307	*	25.02	10.81	-1.074	0.431449	0.684503	*	24.44	43.39	0.919058	0.197867	0.45817	*	gi|326487850|dbj|BAJ89764.1|/8.29424e-174/predicted protein [Hordeum vulgare subsp. vulgare] &gt;gi|326508951|dbj|BAJ86868.1| predicted protein [Hordeum vulgare subsp. vulgare]	gi|960459466|ref|XR_001405429.1|/1e-160/PREDICTED: Brachypodium distachyon transcription factor PIF5-like (LOC100831583), transcript variant X4, misc_RNA	sp|Q84LH8|PIF5_ARATH/3e-41/Transcription factor PIF5 OS=Arabidopsis thaliana GN=PIF5 PE=1 SV=1	bdi:100831583/7e-163/transcription factor PIF5-like; K16189 phytochrome-interacting factor 4	NA	PTHR12565:SF80/1.2E-83/--	molecular_function:GO:0046983//protein dimerization activity;
CL4127.Contig2_All	3620	285.92	118.83	-0.672353	0.0819703	0.227127	*	153.9	100.43	-0.737659	0.0335255	0.111487	*	232.65	89.16	-1.28573	6.30462e-05	0.00072193	Down	118.58	120.8	-0.749041	0.0146276	0.0607545	*	230.2	144.21	-0.715158	0.00678896	0.0330908	*	172.6	127.25	-0.427297	0.266309	0.547483	*	gi|475499589|gb|EMT04182.1|/0/Transcription factor bHLH13 [Aegilops tauschii]	gi|151420888|dbj|AK252240.1|/0.0/Hordeum vulgare subsp. vulgare cDNA clone: FLbaf144n21, mRNA sequence	sp|Q9LNJ5|BH013_ARATH/1e-111/Transcription factor bHLH13 OS=Arabidopsis thaliana GN=BHLH13 PE=2 SV=1	rcu:8283024/2e-59/transcription factor MYC2; K13422 transcription factor MYC2	NA	PTHR11514:SF31/1.1E-223/--	molecular_function:GO:0046983//protein dimerization activity;
CL525.Contig8_All	4860	70.25	129.15	1.49715	3.08517e-05	0.00032721	Up	86.36	610.2	2.57283	1.22757e-07	2.45716e-06	Up	213.78	205.96	-0.046248	0.932942	0.975755	*	121.58	147.46	-0.58759	0.303831	0.545694	*	18.36	79.01	1.74749	0.157361	0.365229	*	45.51	68.86	0.790902	0.37303	0.652249	*	gi|326487850|dbj|BAJ89764.1|/2.40176e-157/predicted protein [Hordeum vulgare subsp. vulgare] &gt;gi|326508951|dbj|BAJ86868.1| predicted protein [Hordeum vulgare subsp. vulgare]	gi|960459466|ref|XR_001405429.1|/1e-162/PREDICTED: Brachypodium distachyon transcription factor PIF5-like (LOC100831583), transcript variant X4, misc_RNA	sp|Q8GZM7|PIF1_ARATH/1e-40/Transcription factor PIF1 OS=Arabidopsis thaliana GN=PIF1 PE=1 SV=1	bdi:100831583/6e-147/transcription factor PIF5-like; K16189 phytochrome-interacting factor 4	all4776/2e-11/---	PTHR12565/1.7E-82/--	molecular_function:GO:0046983//protein dimerization activity;
CL417.Contig3_All	1724	46.21	35.94	0.341912	0.57932	0.797939	*	5.11	38.39	2.4866	0.0228968	0.0827304	*	79.38	358.17	2.35226	0.000985499	0.007179	Up	187.95	202.38	-0.557842	0.268541	0.506837	*	15.08	146.13	3.02585	3.52127e-05	0.000389696	Up	23.15	59.19	1.42242	0.085651	0.261943	*	gi|669028983|emb|CDM82989.1|/5.82652e-147/unnamed protein product [Triticum aestivum]	gi|669026884|emb|HG670306.1|/1e-113/Triticum aestivum chromosome 3B, genomic scaffold, cultivar Chinese Spring	sp|Q9FIP9|MYC3_ARATH/7e-14/Transcription factor MYC3 OS=Arabidopsis thaliana GN=MYC3 PE=1 SV=1	bna:106376956/6e-13/transcription factor MYC3-like; K13422 transcription factor MYC2	NA	PTHR12565/6.8E-22/--	cellular_component:GO:0005634//nucleus;
Unigene25642_All	2445	124.64	145.76	0.809609	0.00222029	0.0124717	*	122.4	161.14	0.307013	0.253929	0.487198	*	49.81	117.44	1.21395	0.0654927	0.203544	*	49.38	228.39	1.50839	0.0191041	0.0750962	*	143.47	135.44	-0.139562	0.69548	0.829891	*	95.58	148.95	0.553876	0.377831	0.657207	*	gi|357126478|ref|XP_003564914.1|/0/PREDICTED: transcription factor bHLH77-like isoform X2 [Brachypodium distachyon] &gt;gi|944075699|gb|KQK11183.1| hypothetical protein BRADI_2g58630 [Brachypodium distachyon]	gi|960472028|ref|XM_003564866.3|/0.0/PREDICTED: Brachypodium distachyon transcription factor bHLH77-like (LOC100838672), transcript variant X2, mRNA	sp|Q9SRT2|BH062_ARATH/2e-57/Transcription factor bHLH62 OS=Arabidopsis thaliana GN=BHLH62 PE=2 SV=1	vvi:100246732/7e-17/serine/arginine repetitive matrix protein 1; K13171 serine/arginine repetitive matrix protein 1	DR2133/6e-07/---	PTHR12565/1.5E-106/--	cellular_component:GO:0005634//nucleus;molecular_function:GO:0046983//protein dimerization activity;
CL6193.Contig16_All	1647	48.23	111.98	1.64489	0.0249651	0.090432	*	33.62	134.76	1.49111	0.082856	0.223071	*	75.63	105.76	0.564711	0.316471	0.58843	*	44.19	120.29	0.560989	0.321978	0.566189	*	38.49	59.81	0.566798	0.339004	0.590983	*	13.96	69.87	2.3444	0.0137349	0.0660491	*	gi|326508696|dbj|BAJ95870.1|/3.32237e-77/predicted protein [Hordeum vulgare subsp. vulgare]	gi|960454180|ref|XM_010231211.2|/2e-36/PREDICTED: Brachypodium distachyon transcription factor bHLH25-like (LOC100835778), mRNA	sp|Q8S3F1|BH020_ARATH/3e-26/Transcription factor NAI1 OS=Arabidopsis thaliana GN=NAI1 PE=2 SV=1	mus:103971745/2e-12/transcription factor MYC4-like; K13422 transcription factor MYC2	NA	PF00010/7.7E-6/Helix-loop-helix DNA-binding domain	NA
CL4749.Contig4_All	1978	3.07	5.29	1.25054	0.208105	0.439617	*	4	7.62	0.753435	0.380484	0.620778	*	1.61	7.52	1.86312	0.144575	0.357448	*	4.47	16.23	1.18947	0.219141	0.445313	*	19.01	38.61	0.949271	0.100594	0.267381	*	9.86	37.2	1.761	0.0173526	0.0794086	*	gi|326521466|dbj|BAK00309.1|/0/predicted protein [Hordeum vulgare subsp. vulgare]	gi|960462352|ref|XM_003563909.3|/0.0/PREDICTED: Brachypodium distachyon transcription factor bHLH49 (LOC100829992), mRNA	sp|Q9CAA9|BH049_ARATH/2e-55/Transcription factor bHLH49 OS=Arabidopsis thaliana GN=BHLH49 PE=1 SV=1	gra:105803619/8e-14/GTP-binding protein SAR1-like; K07953 GTP-binding protein SAR1 [EC:3.6.5.-]	NA	PF00010/7.9E-7/Helix-loop-helix DNA-binding domain	NA
CL177.Contig4_All	2147	25.2	32.29	0.93189	0.0520811	0.160782	*	13.39	27.98	0.96399	0.0823359	0.221988	*	14.64	45.56	1.57773	0.00441886	0.0247187	Up	22.56	55.17	0.495334	0.3811	0.623894	*	20.33	81.59	1.93459	3.13476e-07	6.64714e-06	Up	15.03	67.55	2.16042	5.27245e-06	8.84777e-05	Up	gi|326490559|dbj|BAJ84943.1|/0/predicted protein, partial [Hordeum vulgare subsp. vulgare]	gi|960486533|ref|XM_014902663.1|/0.0/PREDICTED: Brachypodium distachyon transcription factor BIM2 (LOC100837123), transcript variant X5, mRNA	sp|Q9CAA4|BIM2_ARATH/4e-51/Transcription factor BIM2 OS=Arabidopsis thaliana GN=BIM2 PE=1 SV=1	dosa:Os03t0782500-01/1e-08/Os03g0782500; Helix-loop-helix DNA-binding domain containing protein.; K16189 phytochrome-interacting factor 4	NA	PTHR12565/4.8E-29/--	molecular_function:GO:0046983//protein dimerization activity;
CL525.Contig29_All	2483	5.74	0	-3.55404	0.0264948	0.0948818	*	6.48	0	-4.50395	0.00272979	0.0145897	Down	30.67	0	-6.61599	2.0007e-06	3.74382e-05	Down	32.52	0	-7.26423	1.21757e-07	2.70437e-06	Down	12.11	0	-5.40842	0.000205156	0.00176343	Down	11.82	0	-5.19585	0.000281247	0.00265467	Down	gi|326505558|dbj|BAJ95450.1|/9.31151e-168/predicted protein [Hordeum vulgare subsp. vulgare]	gi|960459466|ref|XR_001405429.1|/1e-163/PREDICTED: Brachypodium distachyon transcription factor PIF5-like (LOC100831583), transcript variant X4, misc_RNA	sp|Q8GZM7|PIF1_ARATH/7e-43/Transcription factor PIF1 OS=Arabidopsis thaliana GN=PIF1 PE=1 SV=1	bdi:100831583/7e-157/transcription factor PIF5-like; K16189 phytochrome-interacting factor 4	NA	PTHR12565:SF80/4.1E-85/--	molecular_function:GO:0046983//protein dimerization activity;
CL6193.Contig11_All	1403	67.15	0	-7.07218	3.82563e-08	9.28258e-07	Down	113.12	0.68	-6.85615	2.4162e-15	2.26213e-13	Down	85.04	1.08	-5.87608	3.07182e-10	1.76312e-08	Down	39.49	0.41	-6.48774	5.05688e-09	1.5716e-07	Down	25.72	0	-5.91286	5.78898e-05	0.000597503	Down	6.85	0	-4.6009	0.00175029	0.0123819	Down	gi|326508696|dbj|BAJ95870.1|/6.78577e-79/predicted protein [Hordeum vulgare subsp. vulgare]	gi|960454180|ref|XM_010231211.2|/7e-45/PREDICTED: Brachypodium distachyon transcription factor bHLH25-like (LOC100835778), mRNA	sp|Q1PF17|BH018_ARATH/5e-34/Transcription factor bHLH18 OS=Arabidopsis thaliana GN=BHLH18 PE=2 SV=1	mus:103971745/1e-17/transcription factor MYC4-like; K13422 transcription factor MYC2	NA	PS50888/16.19/Myc-type, basic helix-loop-helix (bHLH) domain profile.	NA
CL787.Contig3_All	2108	9.57	0	-4.63503	0.00162441	0.00957617	Down	45.29	0	-6.57723	1.43503e-06	2.16248e-05	Down	33.31	55.36	0.97967	0.324652	0.59878	*	978.17	13.93	-6.19368	3.7084e-11	1.83063e-09	Down	45.68	24.27	-0.885362	0.388624	0.637841	*	22.45	23.23	0.285895	0.775396	0.893294	*	gi|669029524|emb|CDM83759.1|/0/unnamed protein product [Triticum aestivum]	gi|242388967|emb|FP095230.1|/0.0/Phyllostachys edulis cDNA clone: bphylf052e07, full insert sequence	sp|Q9ZPY8|AIB_ARATH/6e-82/Transcription factor ABA-INDUCIBLE bHLH-TYPE OS=Arabidopsis thaliana GN=AIB PE=2 SV=2	mus:103977295/3e-51/transcription factor MYC2-like; K13422 transcription factor MYC2	Cgl1939/2e-06/---	PS50888/17.066/Myc-type, basic helix-loop-helix (bHLH) domain profile.	molecular_function:GO:0046983//protein dimerization activity;
Unigene80915_All	316	-	-	-	-	-	-	-	-	-	-	-	-	0.37	0	-0.674137	0.631878	0.79401	*	0.61	0	-1.99926	0.265106	0.502504	*	0.33	0.35	-0.0181303	0.991384	0.999698	*	-	-	-	-	-	-	gi|326523489|dbj|BAJ92915.1|/2.17137e-34/predicted protein, partial [Hordeum vulgare subsp. vulgare]	gi|937901440|dbj|AP014958.1|/1e-21/Oryza sativa Japonica Group DNA, chromosome 2, cultivar: Nipponbare, complete sequence	sp|E3SXU4|BHLHW_PEA/2e-11/Basic helix-loop-helix protein A OS=Pisum sativum GN=BHLH PE=4 SV=1	mus:103977295/3e-09/transcription factor MYC2-like; K13422 transcription factor MYC2	NA	PTHR12565:SF70/1.4E-24/--	NA
CL787.Contig13_All	2163	-	-	-	-	-	-	6.86	0.33	-2.83538	0.0614784	0.177841	*	4.51	62.56	3.45666	0.00711825	0.036426	Up	76.91	14.28	-2.66472	0.0143428	0.0597707	*	1.73	22.41	2.9249	0.0342217	0.119564	*	0	35.08	5.81078	8.36548e-05	0.000950005	Up	gi|669029524|emb|CDM83759.1|/0/unnamed protein product [Triticum aestivum]	gi|242388967|emb|FP095230.1|/0.0/Phyllostachys edulis cDNA clone: bphylf052e07, full insert sequence	sp|Q9ZPY8|AIB_ARATH/2e-81/Transcription factor ABA-INDUCIBLE bHLH-TYPE OS=Arabidopsis thaliana GN=AIB PE=2 SV=2	bna:106446156/1e-48/transcription factor MYC3-like; K13422 transcription factor MYC2	Cgl1939/3e-07/---	PF14215/1.2E-34/bHLH-MYC and R2R3-MYB transcription factors N-terminal	NA
CL4749.Contig5_All	2084	35.83	0	-6.27256	2.49865e-06	3.6639e-05	Down	16.5	0	-5.81644	2.51773e-05	0.000265374	Down	32.07	0	-6.67291	1.40381e-06	2.76075e-05	Down	11.55	0.83	-3.62733	0.0146203	0.0607315	*	16.96	0	-5.8934	2.69782e-05	0.000309943	Down	30.76	0.61	-4.7816	3.07739e-06	5.60066e-05	Down	gi|326521466|dbj|BAK00309.1|/0/predicted protein [Hordeum vulgare subsp. vulgare]	gi|960462352|ref|XM_003563909.3|/0.0/PREDICTED: Brachypodium distachyon transcription factor bHLH49 (LOC100829992), mRNA	sp|Q9CAA9|BH049_ARATH/6e-58/Transcription factor bHLH49 OS=Arabidopsis thaliana GN=BHLH49 PE=1 SV=1	gra:105803619/8e-14/GTP-binding protein SAR1-like; K07953 GTP-binding protein SAR1 [EC:3.6.5.-]	NA	PS50888/15.237/Myc-type, basic helix-loop-helix (bHLH) domain profile.	NA
Unigene47434_All	677	3.36	0	-3.26094	0.0424934	0.13746	*	4.03	0.36	-2.77445	0.0448973	0.139791	*	0.32	0	-0.751377	0.605681	0.79401	*	1.9	0	-3.4634	0.0447582	0.144955	*	3.03	0.35	-2.37847	0.105495	0.276739	*	4.73	0	-3.98251	0.00996211	0.0512149	*	gi|326505754|dbj|BAJ95548.1|/1.35357e-62/predicted protein [Hordeum vulgare subsp. vulgare]	gi|670365484|ref|XM_008664212.1|/9e-52/PREDICTED: Zea mays transcription factor MYC3-like (LOC103640716), transcript variant X2, mRNA	sp|Q9T072|BH025_ARATH/6e-28/Transcription factor bHLH25 OS=Arabidopsis thaliana GN=BHLH25 PE=2 SV=2	mus:103977295/2e-12/transcription factor MYC2-like; K13422 transcription factor MYC2	NA	SM00353/7.0E-5/helix loop helix domain	molecular_function:GO:0046983//protein dimerization activity;
Unigene41012_All	1129	6.09	1.55	-1.1938	0.295482	0.548427	*	6.97	1.7	-1.78517	0.143428	0.330602	*	5.63	2.25	-0.988969	0.334047	0.603174	*	3.56	4.86	-0.182348	0.88082	0.940656	*	21.78	9.2	-1.19768	0.0849665	0.236453	*	12.32	7.94	-0.615821	0.383226	0.663017	*	gi|960451971|ref|XP_003561318.3|/3.56619e-93/PREDICTED: transcription factor bHLH79 [Brachypodium distachyon] &gt;gi|944085117|gb|KQK20469.1| hypothetical protein BRADI_1g54690 [Brachypodium distachyon]	gi|960451970|ref|XM_003561270.3|/1e-175/PREDICTED: Brachypodium distachyon transcription factor bHLH79 (LOC100846367), mRNA	sp|Q9LV17|BH079_ARATH/1e-44/Transcription factor bHLH79 OS=Arabidopsis thaliana GN=BHLH79 PE=2 SV=1	nnu:104607195/6e-15/transcription factor PIF3; K12126 phytochrome-interacting factor 3	NA	PTHR12565:SF70/1.7E-59/--	cellular_component:GO:0005634//nucleus;molecular_function:GO:0046983//protein dimerization activity;
CL244.Contig15_All	1403	0.73	1.61	1.06479	0.486691	0.729369	*	102.32	2.12	-4.97289	1.28648e-06	1.96201e-05	Down	297.25	1103.96	1.95532	0.0935805	0.263194	*	2287.88	62.27	-5.42782	6.52295e-11	3.08863e-09	Down	83.49	387.9	1.87293	0.110997	0.286254	*	46.25	712.36	3.3567	0.0129062	0.0629173	*	gi|475613259|gb|EMT28703.1|/4.33763e-126/hypothetical protein F775_52582 [Aegilops tauschii]	gi|151419565|dbj|AK250917.1|/0.0/Hordeum vulgare subsp. vulgare cDNA clone: FLbaf98c12, mRNA sequence	sp|Q2HIV9|BH035_ARATH/3e-46/Transcription factor bHLH35 OS=Arabidopsis thaliana GN=BHLH35 PE=2 SV=1	bdi:100836477/4e-14/transcription factor MYC4-like; K13422 transcription factor MYC2	Rv3876/3e-07/---	PS50888/16.228/Myc-type, basic helix-loop-helix (bHLH) domain profile.	molecular_function:GO:0046983//protein dimerization activity;
CL7719.Contig2_All	806	-	-	-	-	-	-	-	-	-	-	-	-	0.68	0	-1.2029	0.463168	0.717447	*	-	-	-	-	-	-	6.81	0	-4.6712	0.00216227	0.012881	Down	10.56	0	-5.16831	0.000263561	0.00251618	Down	gi|475625037|gb|EMT32833.1|/1.63972e-82/Transcription factor PIF3 [Aegilops tauschii]	gi|151419107|dbj|AK250458.1|/1e-152/Hordeum vulgare subsp. vulgare cDNA clone: FLbaf83b20, mRNA sequence	sp|Q8GZM7|PIF1_ARATH/1e-29/Transcription factor PIF1 OS=Arabidopsis thaliana GN=PIF1 PE=1 SV=1	pda:103696683/9e-32/transcription factor PIF4-like; K16189 phytochrome-interacting factor 4	NA	PTHR12565/4.3E-47/--	molecular_function:GO:0046983//protein dimerization activity;
CL15722.Contig2_All	844	14.91	0.29	-3.7692	0.00438264	0.0219814	Down	10.06	1.08	-2.60558	0.0441885	0.138053	*	10.92	5.88	-0.826842	0.418598	0.686034	*	4.58	14.2	0.858376	0.449424	0.684238	*	3	0.99	-1.10516	0.48193	0.712803	*	2.07	2.84	0.29461	0.833962	0.921954	*	gi|944083691|gb|KQK19043.1|/8.70503e-45/hypothetical protein BRADI_1g46100 [Brachypodium distachyon]	gi|721629020|ref|XM_010231603.1|/6e-72/PREDICTED: Brachypodium distachyon transcription factor HEC2-like (LOC104582216), mRNA	sp|Q9SND4|HEC2_ARATH/8e-22/Transcription factor HEC2 OS=Arabidopsis thaliana GN=HEC2 PE=1 SV=1	aly:ARALYDRAFT_486946/1e-13/basic helix-loop-helix family protein; K10863 aprataxin [EC:3.-.-.-]	NA	PTHR12565:SF74/3.1E-34/--	NA
CL2475.Contig2_All	1528	5.01	3.08	-0.0571005	0.953951	0.976564	*	2.89	1.02	-1.00485	0.491506	0.711614	*	3.12	6.21	1.05963	0.282717	0.549087	*	21.85	8.3	-1.9341	0.0164014	0.0666015	*	65.76	22.59	-1.52866	0.00567155	0.0285984	Down	22.74	21.39	-0.119944	0.845148	0.92794	*	gi|944247127|gb|KQL11421.1|/2.48252e-138/hypothetical protein SETIT_006781mg [Setaria italica]	gi|960460273|ref|XM_010229200.2|/0.0/PREDICTED: Brachypodium distachyon transcription factor bHLH48-like (LOC100823833), mRNA	sp|Q8VZ02|BH048_ARATH/7e-50/Transcription factor bHLH48 OS=Arabidopsis thaliana GN=BHLH48 PE=2 SV=1	zma:103641361/7e-12/GRMZM2G062541; transcription factor APG-like; K12126 phytochrome-interacting factor 3	Cgl1939/7e-08/---	PTHR12565/1.5E-59/--	molecular_function:GO:0003677//DNA binding;GO:0046983//protein dimerization activity;
CL6193.Contig2_All	1504	107.27	338.28	2.17865	3.28969e-09	1.04846e-07	Up	112.54	437.21	1.80894	4.58739e-11	1.99709e-09	Up	237.49	270.75	0.244906	0.542026	0.782638	*	167.6	332.22	0.136354	0.780384	0.879747	*	58.22	107.46	0.806517	0.136418	0.329836	*	40.01	164.8	2.12322	0.0133987	0.0648233	*	gi|326508696|dbj|BAJ95870.1|/3.68636e-94/predicted protein [Hordeum vulgare subsp. vulgare]	gi|960454180|ref|XM_010231211.2|/7e-42/PREDICTED: Brachypodium distachyon transcription factor bHLH25-like (LOC100835778), mRNA	sp|Q8S3F1|BH020_ARATH/4e-31/Transcription factor NAI1 OS=Arabidopsis thaliana GN=NAI1 PE=2 SV=1	mus:103971745/3e-17/transcription factor MYC4-like; K13422 transcription factor MYC2	NA	SM00353/1.3E-15/helix loop helix domain	NA
CL5574.Contig8_All	935	6.41	0	-4.13331	0.00660722	0.0308707	Down	1.84	0	-1.85635	0.260866	0.492777	*	5.66	0	-3.96023	0.0176881	0.0750492	*	0.66	0	-1.36317	0.423287	0.656896	*	4.67	0	-3.75546	0.0224847	0.0863674	*	6.78	0.35	-3.03378	0.0391947	0.14839	*	gi|721620667|ref|XP_010228426.1|/8.63058e-92/PREDICTED: transcription factor PIF4-like isoform X2 [Brachypodium distachyon] &gt;gi|944085672|gb|KQK21024.1| hypothetical protein BRADI_1g58230 [Brachypodium distachyon]	gi|960449289|ref|XM_010230124.2|/1e-116/PREDICTED: Brachypodium distachyon transcription factor PIF4-like (LOC100831206), transcript variant X2, mRNA	sp|Q8W2F3|PIF4_ARATH/3e-30/Transcription factor PIF4 OS=Arabidopsis thaliana GN=PIF4 PE=1 SV=1	bdi:100831206/2e-92/transcription factor PIF4-like; K16189 phytochrome-interacting factor 4	Rv3876/7e-07/---	PTHR12565/4.2E-57/--	molecular_function:GO:0046983//protein dimerization activity;
CL6193.Contig18_All	1632	70.46	134.77	1.45335	0.00168515	0.00987784	Up	46.59	190.27	1.86632	2.02614e-07	3.83323e-06	Up	90.02	98.92	0.209688	0.630499	0.79401	*	84.88	130.61	-0.241746	0.667676	0.802517	*	24.61	31.42	0.3031	0.644797	0.793424	*	18.1	63.16	1.88888	0.0323908	0.128705	*	gi|326508696|dbj|BAJ95870.1|/3.14341e-86/predicted protein [Hordeum vulgare subsp. vulgare]	gi|960454180|ref|XM_010231211.2|/6e-55/PREDICTED: Brachypodium distachyon transcription factor bHLH25-like (LOC100835778), mRNA	sp|Q1PF17|BH018_ARATH/9e-33/Transcription factor bHLH18 OS=Arabidopsis thaliana GN=BHLH18 PE=2 SV=1	dosa:Os10t0575000-01/9e-18/Os10g0575000; Similar to Transcription factor MYC7E (Fragment).; K13422 transcription factor MYC2	NA	PF00010/1.4E-10/Helix-loop-helix DNA-binding domain	NA
CL2512.Contig3_All	1245	10.5	5.12	-0.384889	0.642671	0.806734	*	6	4.43	-0.32234	0.75955	0.86434	*	14.21	23.67	0.759777	0.167631	0.395999	*	14.73	23.45	-0.120482	0.848546	0.924295	*	53.15	35.99	-0.567741	0.271798	0.520852	*	36.24	38.4	0.129204	0.756429	0.883321	*	gi|326497797|dbj|BAK05983.1|/9.35506e-122/predicted protein, partial [Hordeum vulgare subsp. vulgare]	gi|960457081|ref|XM_014897016.1|/1e-154/PREDICTED: Brachypodium distachyon transcription factor SPATULA (LOC100821164), transcript variant X2, mRNA	sp|Q9FUA4|SPT_ARATH/6e-34/Transcription factor SPATULA OS=Arabidopsis thaliana GN=SPT PE=1 SV=1	cmo:103493865/6e-32/transcription factor PIF3; K12126 phytochrome-interacting factor 3	RSc2303/3e-07/---	SM00353/4.0E-18/helix loop helix domain	cellular_component:GO:0005634//nucleus;molecular_function:GO:0046983//protein dimerization activity;
CL902.Contig1_All	1580	107.09	93.97	0.435497	0.249634	0.492148	*	75.34	142.89	0.812161	0.0391379	0.125698	*	83.72	170.91	1.08148	0.126236	0.325711	*	145.51	162.1	-0.599841	0.134299	0.320353	*	91.34	91.6	-0.0841457	0.911684	0.958543	*	124.53	125.02	0.219938	0.790149	0.900936	*	gi|326519825|dbj|BAK00285.1|/2.13351e-124/predicted protein [Hordeum vulgare subsp. vulgare]	gi|960468466|ref|XM_003564803.3|/1e-105/PREDICTED: Brachypodium distachyon transcription factor bHLH128-like (LOC100844967), mRNA	sp|Q8H102|BH128_ARATH/3e-51/Transcription factor bHLH128 OS=Arabidopsis thaliana GN=BHLH128 PE=1 SV=1	rcu:8272632/7e-13/serine/arginine-rich splicing factor SR45; K14325 RNA-binding protein with serine-rich domain 1	Rv3876/3e-11/---	PTHR16223/1.3E-59/--	biological_process:GO:0006366//transcription from RNA polymerase II promoter;molecular_function:GO:0005488//binding;
CL18866.Contig1_All	1432	26.87	9.08	-0.944979	0.096217	0.254955	*	19.88	13.61	-0.637332	0.251732	0.485374	*	31.66	11.78	-1.32036	0.016858	0.0722423	*	11.57	18.82	-0.149642	0.827902	0.912032	*	24.62	14.84	-0.772643	0.166758	0.376063	*	29.66	9.81	-1.51705	0.0094957	0.0493594	Down	gi|357144180|ref|XP_003573201.1|/6.17412e-152/PREDICTED: transcription factor bHLH121-like [Brachypodium distachyon] &gt;gi|944059031|gb|KQJ94621.1| hypothetical protein BRADI_3g11520 [Brachypodium distachyon]	gi|960473192|ref|XM_003573153.3|/0.0/PREDICTED: Brachypodium distachyon transcription factor bHLH121-like (LOC100833498), mRNA	sp|Q9LT23|BH121_ARATH/1e-65/Transcription factor bHLH121 OS=Arabidopsis thaliana GN=BHLH121 PE=2 SV=1	egr:104445939/2e-06/transcription factor MYC2; K13422 transcription factor MYC2	NA	PTHR23042/1.7E-65/--	cellular_component:GO:0005634//nucleus;molecular_function:GO:0046983//protein dimerization activity;
CL6193.Contig13_All	1599	35.68	44.56	0.990259	0.2096	0.441655	*	3.19	70.39	4.0759	8.97343e-11	3.67822e-09	Up	26.1	36.78	0.55457	0.457381	0.716173	*	33.02	19.74	-1.41263	0.0243961	0.0911009	*	5.39	8.56	0.579777	0.496048	0.726404	*	5.49	7.87	0.597568	0.483989	0.74259	*	gi|326508696|dbj|BAJ95870.1|/1.91556e-88/predicted protein [Hordeum vulgare subsp. vulgare]	gi|960454180|ref|XM_010231211.2|/2e-51/PREDICTED: Brachypodium distachyon transcription factor bHLH25-like (LOC100835778), mRNA	sp|Q9T072|BH025_ARATH/2e-30/Transcription factor bHLH25 OS=Arabidopsis thaliana GN=BHLH25 PE=2 SV=2	bdi:100836477/4e-15/transcription factor MYC4-like; K13422 transcription factor MYC2	NA	PTHR12565/7.4E-17/--	NA
CL1618.Contig9_All	1908	9.69	11.3	0.78445	0.288627	0.541718	*	5.65	12.28	0.95648	0.280862	0.518162	*	20.22	8.9	-1.07386	0.113493	0.303143	*	4.46	17.29	1.0546	0.141961	0.333242	*	18.79	8.95	-1.08463	0.148189	0.350953	*	10.63	14.25	0.434071	0.559096	0.789718	*	gi|326503832|dbj|BAK02702.1|/1.05169e-152/predicted protein [Hordeum vulgare subsp. vulgare]	gi|960483720|ref|XM_010239992.2|/1e-117/PREDICTED: Brachypodium distachyon transcription factor bHLH130-like (LOC100823417), mRNA	sp|Q66GR3|BH130_ARATH/3e-45/Transcription factor bHLH130 OS=Arabidopsis thaliana GN=BHLH130 PE=1 SV=1	zma:103641361/3e-10/GRMZM2G062541; transcription factor APG-like; K12126 phytochrome-interacting factor 3	SMc00904/1e-07/---	PTHR16223/7.1E-109/--	biological_process:GO:0006366//transcription from RNA polymerase II promoter;cellular_component:GO:0005634//nucleus;molecular_function:GO:0001228//transcriptional activator activity, RNA polymerase II transcription regulatory region sequence-specific binding;GO:0001046//core promoter sequence-specific DNA binding;
CL10275.Contig2_All	1226	377.18	473.92	0.92985	6.8767e-06	8.84937e-05	*	200.13	352.23	0.682689	0.0909753	0.238132	*	191.96	273.57	0.499608	0.270413	0.533058	*	136.95	406.64	0.809662	0.0140996	0.058929	*	187.4	219.61	0.164184	0.577911	0.768218	*	163.02	260.32	0.708134	0.0349404	0.136074	*	gi|326507400|dbj|BAK03093.1|/2.50573e-127/predicted protein [Hordeum vulgare subsp. vulgare] &gt;gi|326517138|dbj|BAJ99935.1| predicted protein [Hordeum vulgare subsp. vulgare]	gi|241988655|dbj|AK335912.1|/0.0/Triticum aestivum cDNA, clone: SET2_M08, cultivar: Chinese Spring	sp|Q9FH37|ILR3_ARATH/2e-56/Transcription factor ILR3 OS=Arabidopsis thaliana GN=ILR3 PE=1 SV=1	egu:105043927/5e-09/transcription factor MYC4-like; K13422 transcription factor MYC2	NA	PTHR23042/1.1E-68/--	molecular_function:GO:0046983//protein dimerization activity;
CL244.Contig22_All	2466	0.35	0.31	0.0778933	0.961068	0.978759	*	6.71	0.36	-2.96609	0.0466279	0.143923	*	16.62	151.64	3.21378	0.00199697	0.0128876	Up	193.66	34.21	-2.54114	0.0528297	0.164468	*	7.24	26.04	1.46548	0.28293	0.535647	*	2	37.86	1.70099	0.301808	0.589964	*	gi|475613259|gb|EMT28703.1|/3.02225e-110/hypothetical protein F775_52582 [Aegilops tauschii]	gi|151418319|dbj|AK249671.1|/0.0/Hordeum vulgare subsp. vulgare cDNA clone: FLbaf38g03, mRNA sequence	sp|Q2HIV9|BH035_ARATH/2e-43/Transcription factor bHLH35 OS=Arabidopsis thaliana GN=BHLH35 PE=2 SV=1	gmx:100790168/2e-13/transcription factor MYC2-like; K13422 transcription factor MYC2	Rv3876/4e-06/---	SM00353/2.7E-16/helix loop helix domain	molecular_function:GO:0046983//protein dimerization activity;
Unigene15639_All	1579	353.17	431.65	0.888557	0.000126619	0.00110172	*	184.94	439.48	1.19552	0.00833006	0.0366108	Up	179.15	357.51	0.993189	0.0384343	0.136577	*	86.81	567.36	1.95285	1.6087e-09	5.60782e-08	Up	64.22	109.77	0.701151	0.224491	0.457578	*	56.05	236.49	2.04571	0.00259956	0.0172043	Up	gi|475522433|gb|EMT06747.1|/7.8708e-111/Transcription factor bHLH35 [Aegilops tauschii]	gi|960493649|ref|XM_003580524.3|/4e-53/PREDICTED: Brachypodium distachyon transcription factor bHLH35-like (LOC100821879), mRNA	sp|Q2HIV9|BH035_ARATH/5e-41/Transcription factor bHLH35 OS=Arabidopsis thaliana GN=BHLH35 PE=2 SV=1	mus:103977295/4e-12/transcription factor MYC2-like; K13422 transcription factor MYC2	NA	SM00353/1.5E-14/helix loop helix domain	NA
CL5574.Contig1_All	2208	93.91	40.46	-0.632994	0.223583	0.457107	*	43.17	69.25	0.596973	0.36856	0.609546	*	44.68	38.63	-0.220627	0.738379	0.865105	*	31.74	56.3	-0.148041	0.898404	0.949871	*	37.15	26.35	-0.565233	0.449932	0.691273	*	42.29	18.86	-1.00007	0.334102	0.615504	*	gi|721620664|ref|XP_010228425.1|/6.04095e-147/PREDICTED: transcription factor PIF4-like isoform X1 [Brachypodium distachyon]	gi|960449288|ref|XM_010230123.2|/1e-162/PREDICTED: Brachypodium distachyon transcription factor PIF4-like (LOC100831206), transcript variant X1, mRNA	sp|Q8GZM7|PIF1_ARATH/4e-36/Transcription factor PIF1 OS=Arabidopsis thaliana GN=PIF1 PE=1 SV=1	bdi:100831206/1e-147/transcription factor PIF4-like; K16189 phytochrome-interacting factor 4	Rv3876/6e-06/---	PTHR12565/1.8E-68/--	molecular_function:GO:0046983//protein dimerization activity;
Unigene36964_All	1953	-	-	-	-	-	-	3.07	18.91	1.07502	0.517578	0.736532	*	0	7.11	3.68591	0.0329232	0.121473	*	4.69	4.67	-0.308827	0.848526	0.924291	*	0	1.32	1.81408	0.284741	0.536133	*	1.04	5.75	1.62035	0.321608	0.602843	*	gi|326528369|dbj|BAJ93366.1|/0/predicted protein [Hordeum vulgare subsp. vulgare]	gi|836027901|ref|XM_004982295.2|/1e-129/PREDICTED: Setaria italica transcription factor PIF1-like (LOC101760676), transcript variant X4, mRNA	sp|Q8GZM7|PIF1_ARATH/1e-48/Transcription factor PIF1 OS=Arabidopsis thaliana GN=PIF1 PE=1 SV=1	sita:101760676/2e-162/transcription factor PIF1-like; K16189 phytochrome-interacting factor 4	RSc1191/8e-06/---	PS50888/18.457/Myc-type, basic helix-loop-helix (bHLH) domain profile.	NA
CL4438.Contig2_All	1287	0.38	0.88	0.895524	0.589893	0.797939	*	17.47	0	-5.03075	0.000883161	0.0056456	Down	25.11	30.66	0.571028	0.639354	0.795246	*	141.67	7.71	-4.41278	5.21336e-06	7.34946e-05	Down	1.03	9.37	2.34348	0.113334	0.290474	*	0	3.38	3.30108	0.042213	0.156733	*	gi|669026893|emb|CDM80000.1|/6.89902e-75/unnamed protein product [Triticum aestivum] &gt;gi|669026902|emb|CDM80013.1| unnamed protein product [Triticum aestivum]	gi|835985475|ref|XM_004967906.2|/1e-64/PREDICTED: Setaria italica uncharacterized LOC101784195 (LOC101784195), mRNA	NA	sind:105176526/3e-09/serine/arginine-rich splicing factor SR45-like; K14325 RNA-binding protein with serine-rich domain 1	DR0479/4e-06/---	PTHR13935:SF46/3.8E-44/--	biological_process:GO:0006357//regulation of transcription from RNA polymerase II promoter;cellular_component:GO:0090575//RNA polymerase II transcription factor complex;molecular_function:GO:0000977//RNA polymerase II regulatory region sequence-specific DNA binding;GO:0003700//transcription factor activity, sequence-specific DNA binding;
Unigene58291_All	2030	-	-	-	-	-	-	0.29	15.73	1.87383	0.258979	0.490884	*	0	5.3	3.38717	0.0518361	0.171019	*	0	51.69	6.65011	3.76915e-06	5.5242e-05	Up	-	-	-	-	-	-	0	34.43	2.22231	0.177054	0.424027	*	gi|326495514|dbj|BAJ85853.1|/1.5778e-178/predicted protein [Hordeum vulgare subsp. vulgare]	gi|960481147|ref|XM_003574696.3|/0.0/PREDICTED: Brachypodium distachyon transcription factor bHLH130-like (LOC100846325), mRNA	sp|Q66GR3|BH130_ARATH/1e-52/Transcription factor bHLH130 OS=Arabidopsis thaliana GN=BHLH130 PE=1 SV=1	sita:101760676/1e-11/transcription factor PIF1-like; K16189 phytochrome-interacting factor 4	NA	PTHR16223:SF13/1.2E-131/--	biological_process:GO:0006366//transcription from RNA polymerase II promoter;cellular_component:GO:0005634//nucleus;molecular_function:GO:0001228//transcriptional activator activity, RNA polymerase II transcription regulatory region sequence-specific binding;GO:0001046//core promoter sequence-specific DNA binding;GO:0046983//protein dimerization activity;
CL787.Contig9_All	2123	2.6	0	-2.97328	0.0679393	0.196928	*	33.09	0	-5.9353	3.39189e-05	0.000343479	Down	21.86	0	-6.06271	2.63106e-05	0.000342176	Down	694.37	0.41	-10.3279	4.13879e-27	1.81586e-24	Down	29.9	0	-6.57463	1.20773e-06	2.13795e-05	Down	10.23	0	-5.12488	0.000309097	0.00287489	Down	gi|669029524|emb|CDM83759.1|/0/unnamed protein product [Triticum aestivum]	gi|242388967|emb|FP095230.1|/0.0/Phyllostachys edulis cDNA clone: bphylf052e07, full insert sequence	sp|Q9ZPY8|AIB_ARATH/6e-82/Transcription factor ABA-INDUCIBLE bHLH-TYPE OS=Arabidopsis thaliana GN=AIB PE=2 SV=2	mus:103977295/3e-51/transcription factor MYC2-like; K13422 transcription factor MYC2	Cgl1939/4e-06/---	PS50888/17.066/Myc-type, basic helix-loop-helix (bHLH) domain profile.	molecular_function:GO:0046983//protein dimerization activity;
CL525.Contig18_All	2364	-	-	-	-	-	-	1.47	1.08	-0.539399	0.746227	0.856988	*	-	-	-	-	-	-	-	-	-	-	-	-	0	0.35	0.702558	0.612715	0.768218	*	-	-	-	-	-	-	gi|326487850|dbj|BAJ89764.1|/8.23294e-174/predicted protein [Hordeum vulgare subsp. vulgare] &gt;gi|326508951|dbj|BAJ86868.1| predicted protein [Hordeum vulgare subsp. vulgare]	gi|960459466|ref|XR_001405429.1|/1e-160/PREDICTED: Brachypodium distachyon transcription factor PIF5-like (LOC100831583), transcript variant X4, misc_RNA	sp|Q8GZM7|PIF1_ARATH/3e-41/Transcription factor PIF1 OS=Arabidopsis thaliana GN=PIF1 PE=1 SV=1	bdi:100831583/2e-163/transcription factor PIF5-like; K16189 phytochrome-interacting factor 4	NA	PTHR12565/3.5E-85/--	molecular_function:GO:0046983//protein dimerization activity;
CL13888.Contig2_All	1265	6.26	7.41	0.702631	0.430577	0.676742	*	5.75	5.18	-0.205655	0.829225	0.905902	*	13.05	8.82	-0.587892	0.385742	0.651584	*	6.23	17.8	0.781327	0.242753	0.477919	*	12.76	4.51	-1.46157	0.118468	0.299184	*	9.87	7.57	-0.381678	0.579375	0.789718	*	gi|326503200|dbj|BAJ99225.1|/2.95354e-155/predicted protein [Hordeum vulgare subsp. vulgare]	gi|960484599|ref|XM_003578053.3|/0.0/PREDICTED: Brachypodium distachyon transcription factor bHLH30-like (LOC100832083), mRNA	sp|Q9S7Y1|BH030_ARATH/1e-58/Transcription factor bHLH30 OS=Arabidopsis thaliana GN=BHLH30 PE=1 SV=1	vra:106759686/2e-11/serine/arginine-rich splicing factor SR45; K14325 RNA-binding protein with serine-rich domain 1	DRA0212/1e-08/---	SM00353/5.5E-13/helix loop helix domain	cellular_component:GO:0005634//nucleus;molecular_function:GO:0046983//protein dimerization activity;
Unigene40859_All	1820	14.64	14.24	0.550207	0.510123	0.744657	*	30.8	21.08	-0.585324	0.315332	0.560336	*	34.89	73.41	1.18781	0.196697	0.436895	*	35.44	131.03	1.22548	0.196192	0.414152	*	154.27	85.65	-0.852967	0.094751	0.25582	*	61.73	96.48	0.709818	0.0980563	0.287966	*	gi|326501104|dbj|BAJ98783.1|/0/predicted protein [Hordeum vulgare subsp. vulgare]	gi|960473860|ref|XM_014900104.1|/0.0/PREDICTED: Brachypodium distachyon transcription factor bHLH78-like (LOC100836886), transcript variant X2, mRNA	sp|Q9FJL4|BH078_ARATH/2e-53/Transcription factor bHLH78 OS=Arabidopsis thaliana GN=BHLH78 PE=2 SV=1	bna:106397555/8e-16/transcription factor PIF3-like; K12126 phytochrome-interacting factor 3	NA	PF00010/4.3E-6/Helix-loop-helix DNA-binding domain	molecular_function:GO:0046983//protein dimerization activity;
CL177.Contig7_All	2210	21.22	1.24	-3.18084	0.000410845	0.00300592	Down	17.77	3.12	-2.26764	0.020783	0.0765577	*	17.57	3.87	-1.91594	0.0115676	0.0536849	*	18.99	5.25	-2.27047	0.0181617	0.0722327	*	32.96	15.59	-1.09871	0.0658903	0.19623	*	44.76	9.36	-2.1445	2.44393e-05	0.000330148	Down	gi|326490559|dbj|BAJ84943.1|/0/predicted protein, partial [Hordeum vulgare subsp. vulgare]	gi|960486533|ref|XM_014902663.1|/0.0/PREDICTED: Brachypodium distachyon transcription factor BIM2 (LOC100837123), transcript variant X5, mRNA	sp|Q9CAA4|BIM2_ARATH/2e-51/Transcription factor BIM2 OS=Arabidopsis thaliana GN=BIM2 PE=1 SV=1	zma:103650711/9e-09/SR45_1; serine/arginine-rich splicing factor SR45-like; K14325 RNA-binding protein with serine-rich domain 1	NA	PTHR12565:SF3/8.0E-29/--	molecular_function:GO:0046983//protein dimerization activity;
CL13082.Contig2_All	1117	0.7	1.95	1.10646	0.48741	0.729369	*	0.37	1	0.745984	0.654195	0.788059	*	4.49	2.63	-0.573327	0.581254	0.79401	*	0	11.61	4.04391	0.0182335	0.0724131	*	2	2.01	-0.00580265	0.996829	0.999698	*	12.41	1.43	-2.66037	0.0296027	0.119984	*	gi|113734244|dbj|BAF30424.1|/3.30139e-99/basic helix-loop-helix protein [Hordeum vulgare subsp. vulgare]	gi|151420394|dbj|AK251746.1|/1e-159/Hordeum vulgare subsp. vulgare cDNA clone: FLbaf134m16, mRNA sequence	sp|Q9M1K1|ORG2_ARATH/1e-24/Transcription factor ORG2 OS=Arabidopsis thaliana GN=ORG2 PE=1 SV=1	csv:101220763/2e-24/transcription factor bHLH100-like; K18486 heart-and neural crest derivatives-expressed protein 2	NA	PS50888/13.205/Myc-type, basic helix-loop-helix (bHLH) domain profile.	biological_process:GO:0010106//cellular response to iron ion starvation;GO:0055072//iron ion homeostasis;GO:0006357//regulation of transcription from RNA polymerase II promoter;cellular_component:GO:0090575//RNA polymerase II transcription factor complex;molecular_function:GO:0000977//RNA polymerase II regulatory region sequence-specific DNA binding;GO:0003700//transcription factor activity, sequ…
CL6193.Contig6_All	1609	15.63	107.62	3.27251	7.37854e-05	0.000692681	Up	1.84	160.29	5.85094	4.69633e-17	5.72669e-15	Up	12.97	70.71	2.33027	0.00559471	0.0299508	Up	30.1	40.91	-0.186899	0.824111	0.909365	*	2.69	11.66	1.9033	0.0366675	0.126478	*	2.04	8.55	1.71672	0.160801	0.402349	*	gi|326508696|dbj|BAJ95870.1|/5.81139e-85/predicted protein [Hordeum vulgare subsp. vulgare]	gi|960454180|ref|XM_010231211.2|/2e-39/PREDICTED: Brachypodium distachyon transcription factor bHLH25-like (LOC100835778), mRNA	sp|Q1PF17|BH018_ARATH/2e-29/Transcription factor bHLH18 OS=Arabidopsis thaliana GN=BHLH18 PE=2 SV=1	bdi:100836477/6e-16/transcription factor MYC4-like; K13422 transcription factor MYC2	NA	SM00353/5.9E-14/helix loop helix domain	NA
CL10875.Contig1_All	1275	0	0.33	0.670924	0.609326	0.802845	*	-	-	-	-	-	-	1.38	2.8	0.989347	0.510397	0.753732	*	0.66	6.02	2.02719	0.198358	0.417262	*	42.4	16.78	-1.25427	0.14042	0.337017	*	10.44	18.03	0.596639	0.535547	0.7871	*	gi|357118504|ref|XP_003560994.1|/9.90061e-175/PREDICTED: transcription factor bHLH82 [Brachypodium distachyon] &gt;gi|944083928|gb|KQK19280.1| hypothetical protein BRADI_1g47350 [Brachypodium distachyon]	gi|960454570|ref|XM_003560946.3|/0.0/PREDICTED: Brachypodium distachyon transcription factor bHLH82 (LOC100824146), mRNA	sp|Q9ZUG9|BH066_ARATH/2e-61/Transcription factor bHLH66 OS=Arabidopsis thaliana GN=BHLH66 PE=2 SV=1	cmo:103502508/2e-18/transcription factor PIF4-like; K16189 phytochrome-interacting factor 4	slr1403_2/6e-07/---	SM00353/2.9E-13/helix loop helix domain	biological_process:GO:0045944//positive regulation of transcription from RNA polymerase II promoter;cellular_component:GO:0005634//nucleus;molecular_function:GO:0001228//transcriptional activator activity, RNA polymerase II transcription regulatory region sequence-specific binding;GO:0001046//core promoter sequence-specific DNA binding;GO:0046983//protein dimerization activity;
CL20981.Contig3_All	1642	7.14	0.66	-2.4733	0.0466072	0.14783	*	9.34	1.08	-2.85549	0.0121188	0.0495997	Down	5.27	0	-4.19783	0.00970443	0.046698	Down	12.98	1.24	-3.9057	4.81025e-05	0.0005067	Down	14.09	0.71	-3.84615	0.000664501	0.00477713	Down	12.62	0	-5.38682	0.000116219	0.0012559	Down	gi|326490559|dbj|BAJ84943.1|/0/predicted protein, partial [Hordeum vulgare subsp. vulgare]	gi|960486533|ref|XM_014902663.1|/0.0/PREDICTED: Brachypodium distachyon transcription factor BIM2 (LOC100837123), transcript variant X5, mRNA	sp|Q9CAA4|BIM2_ARATH/2e-51/Transcription factor BIM2 OS=Arabidopsis thaliana GN=BIM2 PE=1 SV=1	mus:103994582/9e-08/transcription factor MYC2-like; K13422 transcription factor MYC2	NA	SM00353/6.4E-13/helix loop helix domain	molecular_function:GO:0046983//protein dimerization activity;
Unigene53523_All	739	-	-	-	-	-	-	-	-	-	-	-	-	-	-	-	-	-	-	0.33	0	-0.827233	0.584394	0.763219	*	10.87	1.73	-2.24589	0.0794377	0.22488	*	1.36	2.51	0.48794	0.756618	0.883472	*	gi|475514897|gb|EMT05766.1|/2.80263e-107/Transcription factor bHLH89 [Aegilops tauschii]	gi|835911776|ref|XM_004953480.2|/1e-103/PREDICTED: Setaria italica transcription factor TIP2-like (LOC101759100), mRNA	sp|Q8GX46|BH091_ARATH/1e-44/Transcription factor bHLH91 OS=Arabidopsis thaliana GN=BHLH91 PE=2 SV=1	cmo:103503547/4e-16/transcription factor MYC2-like; K13422 transcription factor MYC2	NA	PS50888/14.005/Myc-type, basic helix-loop-helix (bHLH) domain profile.	molecular_function:GO:0046983//protein dimerization activity;
CL2051.Contig5_All	1202	11.12	4.73	-0.622935	0.430192	0.676742	*	10.42	5.64	-0.971156	0.201158	0.415921	*	5.53	7.89	0.613493	0.487119	0.732362	*	6.26	6.82	-0.562862	0.514714	0.736131	*	22.1	22.5	-0.0243318	0.964382	0.994615	*	14.91	21.96	0.595459	0.328708	0.610351	*	gi|115456009|ref|NP_001051605.1|/1.02677e-109/Os03g0802900 [Oryza sativa Japonica Group] &gt;gi|29150361|gb|AAO72370.1| hypothetical protein [Oryza sativa Japonica Group] &gt;gi|108711612|gb|ABF99407.1| bHLH transcription factor, putative, expressed [Oryza sativa Japonica Group] &gt;gi|113550076|dbj|BAF13519.1| Os03g0802900 [Oryza sativa Japonica Group] &gt;gi|937911990|dbj|BAS86910.1| Os03g08029…	gi|960455914|ref|XM_003559236.3|/1e-168/PREDICTED: Brachypodium distachyon transcription factor bHLH79-like (LOC100827822), mRNA	sp|Q9LV17|BH079_ARATH/2e-44/Transcription factor bHLH79 OS=Arabidopsis thaliana GN=BHLH79 PE=2 SV=1	bdi:100831583/1e-15/transcription factor PIF5-like; K16189 phytochrome-interacting factor 4	NA	PTHR12565/1.4E-60/--	cellular_component:GO:0005634//nucleus;molecular_function:GO:0046983//protein dimerization activity;
Unigene36968_All	2019	20.08	0	-4.75369	0.00194188	0.0111393	Down	9.58	1	-1.84389	0.252721	0.485473	*	30.03	0	-6.19446	2.7745e-05	0.000358108	Down	63.33	0	-8.0665	8.50923e-10	3.14643e-08	Down	16.69	0	-5.17418	0.000811994	0.00565916	Down	14.39	0	-3.7162	0.0224929	0.0970687	*	gi|326528369|dbj|BAJ93366.1|/0/predicted protein [Hordeum vulgare subsp. vulgare]	gi|836027901|ref|XM_004982295.2|/1e-124/PREDICTED: Setaria italica transcription factor PIF1-like (LOC101760676), transcript variant X4, mRNA	sp|Q8GZM7|PIF1_ARATH/6e-47/Transcription factor PIF1 OS=Arabidopsis thaliana GN=PIF1 PE=1 SV=1	sita:101760676/2e-160/transcription factor PIF1-like; K16189 phytochrome-interacting factor 4	DR2133/5e-06/---	PF00010/2.0E-14/Helix-loop-helix DNA-binding domain	NA
Unigene46975_All	601	3.27	0	-2.94847	0.0727104	0.206932	*	0.98	0	-1.96272	0.238551	0.46849	*	1.61	0	-2.1006	0.232856	0.488122	*	0.33	0.36	-0.0724786	0.967319	0.980991	*	2.07	0	-2.77303	0.10427	0.274341	*	1.02	0	-2.0116	0.224481	0.492922	*	gi|475605662|gb|EMT26157.1|/1.91072e-48/Transcription factor bHLH35 [Aegilops tauschii]	gi|670443010|ref|XM_008663665.1|/6e-25/PREDICTED: Zea mays DNA binding like (LOC100281107), transcript variant X1, mRNA	sp|Q2HIV9|BH035_ARATH/2e-21/Transcription factor bHLH35 OS=Arabidopsis thaliana GN=BHLH35 PE=2 SV=1	pda:103704709/2e-09/transcription factor MYC2-like; K13422 transcription factor MYC2	NA	SM00353/1.2E-12/helix loop helix domain	NA
CL2401.Contig4_All	2015	12.77	4.29	-0.838581	0.345269	0.600728	*	7.28	6.6	-0.159462	0.84148	0.913101	*	21.79	25.99	0.303433	0.690596	0.832339	*	19.06	29.78	-0.0120198	0.987983	0.993057	*	12.49	23.81	0.849426	0.10295	0.271903	*	43.54	12.58	-1.70872	0.00224962	0.0152612	Down	gi|669028387|emb|CDM82164.1|/1.10532e-107/unnamed protein product [Triticum aestivum]	gi|669026884|emb|HG670306.1|/1e-106/Triticum aestivum chromosome 3B, genomic scaffold, cultivar Chinese Spring	sp|Q9S7Y1|BH030_ARATH/3e-27/Transcription factor bHLH30 OS=Arabidopsis thaliana GN=BHLH30 PE=1 SV=1	rcu:8288847/4e-10/transcription factor MYC2; K13422 transcription factor MYC2	PA2976/1e-06/---	PF00010/1.9E-10/Helix-loop-helix DNA-binding domain	molecular_function:GO:0046983//protein dimerization activity;
Unigene46599_All	1105	-	-	-	-	-	-	-	-	-	-	-	-	-	-	-	-	-	-	-	-	-	-	-	-	3.04	0.69	-1.53925	0.325568	0.574291	*	0.7	4.3	1.39649	0.395818	0.676859	*	gi|721694217|ref|XP_010240358.1|/8.64063e-161/PREDICTED: transcription factor bHLH91-like [Brachypodium distachyon] &gt;gi|944048729|gb|KQJ84370.1| hypothetical protein BRADI_5g20397 [Brachypodium distachyon]	gi|960494107|ref|XM_010242056.2|/0.0/PREDICTED: Brachypodium distachyon transcription factor bHLH91-like (LOC100842003), mRNA	sp|Q8GX46|BH091_ARATH/1e-46/Transcription factor bHLH91 OS=Arabidopsis thaliana GN=BHLH91 PE=2 SV=1	cmo:103503547/3e-12/transcription factor MYC2-like; K13422 transcription factor MYC2	NA	SM00353/1.9E-8/helix loop helix domain	cellular_component:GO:0005634//nucleus;molecular_function:GO:0046983//protein dimerization activity;
CL6193.Contig14_All	1561	4.41	45.36	3.71118	2.10177e-08	5.46244e-07	Up	1.86	23.58	3.13774	0.000329176	0.00243652	Up	0.74	16.83	3.17675	0.0393602	0.138984	*	1.16	30.7	3.4098	0.000987856	0.00664367	Up	0	1.65	2.02085	0.237177	0.473182	*	0	6.37	4.02364	0.0102849	0.0525404	*	gi|326508696|dbj|BAJ95870.1|/2.37458e-77/predicted protein [Hordeum vulgare subsp. vulgare]	gi|960454180|ref|XM_010231211.2|/2e-36/PREDICTED: Brachypodium distachyon transcription factor bHLH25-like (LOC100835778), mRNA	sp|Q8S3F1|BH020_ARATH/2e-26/Transcription factor NAI1 OS=Arabidopsis thaliana GN=NAI1 PE=2 SV=1	mus:103971745/2e-12/transcription factor MYC4-like; K13422 transcription factor MYC2	NA	PS50888/9.832/Myc-type, basic helix-loop-helix (bHLH) domain profile.	molecular_function:GO:0005488//binding;
CL1769.Contig9_All	1446	27.04	18.42	0.0623228	0.901997	0.954781	*	22.29	14.15	-0.737154	0.311383	0.556435	*	3.96	13.53	1.68045	0.123832	0.321605	*	11.86	6.35	-1.59994	0.0271761	0.099103	*	1	1.39	0.233124	0.887053	0.943675	*	1.37	1.43	-0.0296769	0.985718	0.999328	*	gi|944064642|gb|KQK00233.1|/8.00361e-123/hypothetical protein BRADI_3g48070 [Brachypodium distachyon]	gi|151418603|dbj|AK249954.1|/0.0/Hordeum vulgare subsp. vulgare cDNA clone: FLbaf51f14, mRNA sequence	sp|Q8H102|BH128_ARATH/3e-42/Transcription factor bHLH128 OS=Arabidopsis thaliana GN=BHLH128 PE=1 SV=1	bdi:100831583/5e-10/transcription factor PIF5-like; K16189 phytochrome-interacting factor 4	NA	SM00353/4.0E-13/helix loop helix domain	NA
CL11821.Contig2_All	2156	6.29	2.76	-0.58201	0.552952	0.777409	*	3.45	3.83	0.0938126	0.923085	0.965636	*	3.02	4.42	0.642951	0.560198	0.79401	*	8.02	4.33	-1.52169	0.0549581	0.169116	*	59.9	17.95	-1.66097	0.0521629	0.165134	*	15.72	19.41	0.312124	0.587308	0.789718	*	gi|475586792|gb|EMT20393.1|/0/Transcription factor bHLH49 [Aegilops tauschii]	gi|960486538|ref|XM_003578234.3|/0.0/PREDICTED: Brachypodium distachyon transcription factor bHLH49 (LOC100836200), transcript variant X2, mRNA	sp|Q9CAA9|BH049_ARATH/9e-60/Transcription factor bHLH49 OS=Arabidopsis thaliana GN=BHLH49 PE=1 SV=1	gmx:100794974/1e-14/transcription factor PIF3-like; K12126 phytochrome-interacting factor 3	DR2133/1e-06/---	PTHR12565/1.9E-77/--	molecular_function:GO:0046983//protein dimerization activity;
CL2051.Contig3_All	1189	4.66	4.71	0.564546	0.564904	0.788258	*	4.51	2.86	-0.640484	0.590881	0.777901	*	6.39	5.19	-0.0547508	0.951845	0.986552	*	6.32	6.1	-0.729849	0.420713	0.656896	*	17.98	25.76	0.468991	0.410435	0.662207	*	9.88	13.77	0.497994	0.498583	0.75599	*	gi|115456009|ref|NP_001051605.1|/2.6614e-110/Os03g0802900 [Oryza sativa Japonica Group] &gt;gi|29150361|gb|AAO72370.1| hypothetical protein [Oryza sativa Japonica Group] &gt;gi|108711612|gb|ABF99407.1| bHLH transcription factor, putative, expressed [Oryza sativa Japonica Group] &gt;gi|113550076|dbj|BAF13519.1| Os03g0802900 [Oryza sativa Japonica Group] &gt;gi|937911990|dbj|BAS86910.1| Os03g080290…	gi|960455914|ref|XM_003559236.3|/1e-177/PREDICTED: Brachypodium distachyon transcription factor bHLH79-like (LOC100827822), mRNA	sp|Q9LV17|BH079_ARATH/1e-44/Transcription factor bHLH79 OS=Arabidopsis thaliana GN=BHLH79 PE=2 SV=1	bdi:100831583/4e-16/transcription factor PIF5-like; K16189 phytochrome-interacting factor 4	NA	PF00010/2.0E-7/Helix-loop-helix DNA-binding domain	cellular_component:GO:0005634//nucleus;molecular_function:GO:0046983//protein dimerization activity;
CL4127.Contig7_All	2546	33.61	19.88	-0.0913171	0.856646	0.929892	*	31.46	44.68	0.368228	0.413803	0.652979	*	35.2	97.04	1.61825	0.00871454	0.0428727	Up	93.86	64	-1.24862	0.00423362	0.0223127	Down	95.55	87.14	-0.167508	0.679096	0.817649	*	72.2	87.08	0.352497	0.453746	0.723168	*	gi|326527479|dbj|BAK08014.1|/0/predicted protein [Hordeum vulgare subsp. vulgare]	gi|242388996|emb|FP095259.1|/0.0/Phyllostachys edulis cDNA clone: bphyem203o24, full insert sequence	sp|Q9LNJ5|BH013_ARATH/2e-107/Transcription factor bHLH13 OS=Arabidopsis thaliana GN=BHLH13 PE=2 SV=1	rcu:8283024/2e-65/transcription factor MYC2; K13422 transcription factor MYC2	NA	PS50888/16.806/Myc-type, basic helix-loop-helix (bHLH) domain profile.	biological_process:GO:0006355//regulation of transcription, DNA-templated;GO:0009737//response to abscisic acid;cellular_component:GO:0005634//nucleus;molecular_function:GO:0003700//transcription factor activity, sequence-specific DNA binding;GO:0046983//protein dimerization activity;
CL12171.Contig1_All	1229	4.18	3.09	0.145431	0.880536	0.94367	*	2.75	4.2	0.485884	0.625536	0.777901	*	5.55	2.87	-0.674502	0.48856	0.73382	*	7.77	10.01	-0.447446	0.551289	0.75711	*	26.72	18.37	-0.539465	0.393223	0.643011	*	10.56	9.21	-0.184313	0.779176	0.895569	*	gi|357113290|ref|XP_003558437.1|/9.82089e-148/PREDICTED: transcription factor bHLH74-like [Brachypodium distachyon] &gt;gi|944087406|gb|KQK22758.1| hypothetical protein BRADI_1g69190 [Brachypodium distachyon]	gi|960454100|ref|XM_003558389.3|/0.0/PREDICTED: Brachypodium distachyon transcription factor bHLH74-like (LOC100841163), mRNA	sp|Q9C670|BH076_ARATH/7e-39/Transcription factor bHLH76 OS=Arabidopsis thaliana GN=BHLH76 PE=1 SV=1	mus:103993869/3e-17/transcription factor PIF3-like isoform X1; K12126 phytochrome-interacting factor 3	NA	PF00010/1.3E-8/Helix-loop-helix DNA-binding domain	molecular_function:GO:0046983//protein dimerization activity;
CL244.Contig19_All	1496	0.76	0.33	-0.386249	0.816427	0.906346	*	94.35	0.71	-5.89998	4.17913e-07	7.286e-06	Down	293.17	3.73	-5.58908	2.18475e-10	1.2962e-08	Down	2059.91	7.65	-8.64354	2.65423e-57	1.55657e-53	Down	79.88	1.35	-5.30784	6.55885e-08	1.69358e-06	Down	37.48	1.21	-4.10878	0.000134641	0.00142498	Down	gi|475613259|gb|EMT28703.1|/1.63045e-126/hypothetical protein F775_52582 [Aegilops tauschii]	gi|151419565|dbj|AK250917.1|/0.0/Hordeum vulgare subsp. vulgare cDNA clone: FLbaf98c12, mRNA sequence	sp|Q2HIV9|BH035_ARATH/1e-46/Transcription factor bHLH35 OS=Arabidopsis thaliana GN=BHLH35 PE=2 SV=1	bdi:100836477/1e-14/transcription factor MYC4-like; K13422 transcription factor MYC2	DR0479/2e-06/---	PS51671/9.109/ACT domain profile.	molecular_function:GO:0046983//protein dimerization activity;
CL787.Contig5_All	2159	0	0.31	0.711494	0.594812	0.797939	*	8.76	0.72	-2.55364	0.0840269	0.225312	*	4.18	61.34	3.5979	0.00347195	0.020278	Up	104.02	16.75	-2.8102	0.0122412	0.052701	*	6.07	19.98	1.52459	0.104039	0.273989	*	8.86	20.49	1.25654	0.316594	0.600794	*	gi|669029524|emb|CDM83759.1|/0/unnamed protein product [Triticum aestivum]	gi|242388967|emb|FP095230.1|/1e-172/Phyllostachys edulis cDNA clone: bphylf052e07, full insert sequence	sp|Q9ZPY8|AIB_ARATH/6e-80/Transcription factor ABA-INDUCIBLE bHLH-TYPE OS=Arabidopsis thaliana GN=AIB PE=2 SV=2	bna:106446156/4e-48/transcription factor MYC3-like; K13422 transcription factor MYC2	Cgl1939/1e-06/---	PTHR11514/6.5E-156/--	molecular_function:GO:0046983//protein dimerization activity;
CL5574.Contig2_All	2282	139.36	38.07	-1.30859	0.00628548	0.0296144	Down	51.32	56.59	-0.0532614	0.932837	0.972209	*	56.91	22.9	-1.27164	0.0378713	0.135203	*	49.95	44.45	-1.04697	0.120767	0.299404	*	84.72	27.56	-1.62065	0.0258358	0.0962468	*	99.15	11.61	-3.02253	1.3068e-11	1.05979e-09	Down	gi|721620664|ref|XP_010228425.1|/1.31254e-144/PREDICTED: transcription factor PIF4-like isoform X1 [Brachypodium distachyon]	gi|960449288|ref|XM_010230123.2|/1e-167/PREDICTED: Brachypodium distachyon transcription factor PIF4-like (LOC100831206), transcript variant X1, mRNA	sp|Q8GZM7|PIF1_ARATH/4e-36/Transcription factor PIF1 OS=Arabidopsis thaliana GN=PIF1 PE=1 SV=1	bdi:100831206/2e-145/transcription factor PIF4-like; K16189 phytochrome-interacting factor 4	Rv3876/4e-06/---	PS50888/18.127/Myc-type, basic helix-loop-helix (bHLH) domain profile.	molecular_function:GO:0046983//protein dimerization activity;
Unigene43690_All	350	0.82	0.61	0.184141	0.911492	0.959665	*	-	-	-	-	-	-	1.45	0	-2.3266	0.187914	0.423032	*	0.66	0	-1.36317	0.423287	0.656896	*	0.68	1.42	0.590689	0.722482	0.849066	*	0	1.42	2.3037	0.164899	0.406289	*	gi|474205179|gb|EMS58688.1|/2.31703e-39/Transcription factor bHLH96 [Triticum urartu]	gi|835992367|ref|XM_004973661.2|/2e-66/PREDICTED: Setaria italica transcription factor bHLH94-like (LOC101752488), mRNA	sp|Q9C7T4|BH096_ARATH/2e-24/Transcription factor bHLH96 OS=Arabidopsis thaliana GN=BHLH96 PE=2 SV=1	vvi:100259155/1e-24/transcription factor bHLH96; K18485 myogenic factor 6	NA	PF00010/5.2E-9/Helix-loop-helix DNA-binding domain	cellular_component:GO:0005634//nucleus;
CL14217.Contig3_All	1460	19.75	0.66	-3.89245	0.000189524	0.00155274	Down	9.64	1.74	-2.22702	0.0349991	0.115213	*	12.84	2.78	-2.04258	0.0187258	0.0785085	*	9.24	3.92	-1.84648	0.0205404	0.0794635	*	66.91	19.34	-1.7296	0.00549086	0.0278272	Down	56.49	31.57	-0.862591	0.0958714	0.284009	*	gi|960476651|ref|XP_014756140.1|/2.5226e-116/PREDICTED: transcription factor bHLH49-like [Brachypodium distachyon] &gt;gi|944063164|gb|KQJ98754.1| hypothetical protein BRADI_3g38890 [Brachypodium distachyon]	gi|960476650|ref|XM_014900654.1|/1e-123/PREDICTED: Brachypodium distachyon transcription factor bHLH49-like (LOC100844897), mRNA	sp|Q9CAA9|BH049_ARATH/6e-49/Transcription factor bHLH49 OS=Arabidopsis thaliana GN=BHLH49 PE=1 SV=1	gra:105803619/9e-14/GTP-binding protein SAR1-like; K07953 GTP-binding protein SAR1 [EC:3.6.5.-]	NA	PS50888/15.167/Myc-type, basic helix-loop-helix (bHLH) domain profile.	cellular_component:GO:0005634//nucleus;
CL18866.Contig2_All	1354	40.74	32.39	0.269957	0.500007	0.740095	*	23.21	38.03	0.623146	0.188293	0.398748	*	33.82	35.07	0.077113	0.881427	0.944644	*	28.19	51.44	0.0685038	0.878577	0.939292	*	32.07	41.99	0.329343	0.422741	0.675529	*	37.52	31.12	-0.207305	0.63917	0.808071	*	gi|357144180|ref|XP_003573201.1|/5.21003e-153/PREDICTED: transcription factor bHLH121-like [Brachypodium distachyon] &gt;gi|944059031|gb|KQJ94621.1| hypothetical protein BRADI_3g11520 [Brachypodium distachyon]	gi|960473192|ref|XM_003573153.3|/0.0/PREDICTED: Brachypodium distachyon transcription factor bHLH121-like (LOC100833498), mRNA	sp|Q9LT23|BH121_ARATH/1e-66/Transcription factor bHLH121 OS=Arabidopsis thaliana GN=BHLH121 PE=2 SV=1	egr:104445939/1e-06/transcription factor MYC2; K13422 transcription factor MYC2	NA	PTHR23042/5.2E-66/--	cellular_component:GO:0005634//nucleus;molecular_function:GO:0046983//protein dimerization activity;
CL20981.Contig1_All	2064	7.96	9.28	0.769022	0.289982	0.543499	*	6.43	8.09	0.319346	0.755656	0.862385	*	12.68	106.69	3.10789	0.000227245	0.00211831	Up	76.3	18.93	-2.52034	0.000954524	0.00644983	Down	41.78	115.07	1.31052	0.139666	0.335729	*	34.2	159.72	2.19683	0.0452158	0.164768	*	gi|357148233|ref|XP_003574682.1|/0/PREDICTED: transcription factor BIM2-like isoform X1 [Brachypodium distachyon] &gt;gi|944063174|gb|KQJ98764.1| hypothetical protein BRADI_3g38970 [Brachypodium distachyon]	gi|242389408|emb|FP095471.1|/0.0/Phyllostachys edulis cDNA clone: bphyem213f18, full insert sequence	sp|Q9LEZ3|BIM1_ARATH/3e-53/Transcription factor BIM1 OS=Arabidopsis thaliana GN=BIM1 PE=1 SV=2	pda:103714042/6e-10/transcription factor MYC2-like; K13422 transcription factor MYC2	DR2133/2e-06/---	SM00353/5.6E-13/helix loop helix domain	cellular_component:GO:0005634//nucleus;molecular_function:GO:0046983//protein dimerization activity;
CL244.Contig32_All	2588	-	-	-	-	-	-	19.83	0.35	-4.14463	0.00360903	0.0183792	Down	34.86	87.18	1.49033	0.156496	0.377984	*	221.27	22.4	-3.33431	0.006115	0.030091	Down	10.14	24.61	0.914826	0.533667	0.760275	*	0	23.93	2.22062	0.177372	0.424641	*	gi|475613259|gb|EMT28703.1|/3.19977e-110/hypothetical protein F775_52582 [Aegilops tauschii]	gi|151418319|dbj|AK249671.1|/0.0/Hordeum vulgare subsp. vulgare cDNA clone: FLbaf38g03, mRNA sequence	sp|Q2HIV9|BH035_ARATH/2e-43/Transcription factor bHLH35 OS=Arabidopsis thaliana GN=BHLH35 PE=2 SV=1	gmx:100790168/2e-13/transcription factor MYC2-like; K13422 transcription factor MYC2	Rv3876/4e-06/---	PTHR11514:SF33/1.1E-48/--	molecular_function:GO:0046983//protein dimerization activity;
CL5507.Contig7_All	1672	9.77	0.66	-2.86479	0.0189577	0.0725521	*	4.71	0.71	-2.39153	0.0521884	0.156918	*	7.69	0.31	-3.49559	0.0125215	0.0571374	*	6.84	3.61	-1.48672	0.175925	0.385037	*	35.7	2.45	-3.70473	3.35726e-06	5.17587e-05	Down	16.05	4.11	-1.8728	0.00602908	0.0341991	Down	gi|326501104|dbj|BAJ98783.1|/1.86688e-150/predicted protein [Hordeum vulgare subsp. vulgare]	gi|960473860|ref|XM_014900104.1|/1e-161/PREDICTED: Brachypodium distachyon transcription factor bHLH78-like (LOC100836886), transcript variant X2, mRNA	sp|Q9CAA9|BH049_ARATH/1e-51/Transcription factor bHLH49 OS=Arabidopsis thaliana GN=BHLH49 PE=1 SV=1	bna:106397555/2e-16/transcription factor PIF3-like; K12126 phytochrome-interacting factor 3	NA	PTHR12565/9.9E-73/--	NA
CL4127.Contig9_All	2511	25.7	14.9	-0.1748	0.719279	0.842147	*	18.63	12.78	-0.683792	0.269306	0.502026	*	26.57	29.95	0.303287	0.623933	0.79401	*	47.39	23.88	-1.5772	0.0144575	0.0601844	*	54.76	38.46	-0.528211	0.254081	0.496167	*	34.57	32.2	-0.0920253	0.868884	0.940127	*	gi|326527479|dbj|BAK08014.1|/0/predicted protein [Hordeum vulgare subsp. vulgare]	gi|242388996|emb|FP095259.1|/0.0/Phyllostachys edulis cDNA clone: bphyem203o24, full insert sequence	sp|Q9LNJ5|BH013_ARATH/1e-105/Transcription factor bHLH13 OS=Arabidopsis thaliana GN=BHLH13 PE=2 SV=1	rcu:8283024/4e-65/transcription factor MYC2; K13422 transcription factor MYC2	NA	PF00010/3.5E-10/Helix-loop-helix DNA-binding domain	biological_process:GO:0006355//regulation of transcription, DNA-templated;GO:0009737//response to abscisic acid;cellular_component:GO:0005634//nucleus;molecular_function:GO:0003700//transcription factor activity, sequence-specific DNA binding;GO:0046983//protein dimerization activity;
CL525.Contig32_All	3226	-	-	-	-	-	-	0	8.05	3.46693	0.0349345	0.115052	*	0	4.87	3.61416	0.0337363	0.123699	*	2.75	0	-3.11776	0.080977	0.225594	*	0	3.47	2.63978	0.124538	0.309901	*	-	-	-	-	-	-	gi|326487850|dbj|BAJ89764.1|/2.36162e-174/predicted protein [Hordeum vulgare subsp. vulgare] &gt;gi|326508951|dbj|BAJ86868.1| predicted protein [Hordeum vulgare subsp. vulgare]	gi|960459466|ref|XR_001405429.1|/1e-162/PREDICTED: Brachypodium distachyon transcription factor PIF5-like (LOC100831583), transcript variant X4, misc_RNA	sp|Q8GZM7|PIF1_ARATH/8e-41/Transcription factor PIF1 OS=Arabidopsis thaliana GN=PIF1 PE=1 SV=1	bdi:100831583/2e-163/transcription factor PIF5-like; K16189 phytochrome-interacting factor 4	NA	PS50888/18.368/Myc-type, basic helix-loop-helix (bHLH) domain profile.	molecular_function:GO:0046983//protein dimerization activity;
CL14827.Contig2_All	1461	5.42	3.82	0.227925	0.854674	0.928521	*	2.58	9.11	1.42109	0.16654	0.368885	*	1.95	10.7	2.15542	0.0470861	0.159465	*	1.96	8.59	1.44502	0.267721	0.50569	*	4.74	5.58	0.145787	0.864622	0.931106	*	11.98	5.11	-1.12738	0.173066	0.417062	*	gi|326492952|dbj|BAJ90332.1|/0/predicted protein [Hordeum vulgare subsp. vulgare]	gi|32995124|dbj|AK109915.1|/1e-144/Oryza sativa Japonica Group cDNA clone:002-150-C06, full insert sequence	sp|Q9LSE2|ICE1_ARATH/6e-97/Transcription factor ICE1 OS=Arabidopsis thaliana GN=SCRM PE=1 SV=1	bdi:100843665/2e-25/transcription factor ABORTED MICROSPORES-like; K16190 glucuronokinase [EC:2.7.1.43]	NA	PS50888/15.675/Myc-type, basic helix-loop-helix (bHLH) domain profile.	cellular_component:GO:0005634//nucleus;molecular_function:GO:0003677//DNA binding;GO:0046983//protein dimerization activity;
CL5507.Contig5_All	1066	37.17	19.73	-0.244015	0.640088	0.806734	*	41.43	40.64	-0.190359	0.658959	0.791434	*	21.1	13.87	-0.606889	0.44489	0.70728	*	14.67	22.83	-0.0947241	0.873418	0.936875	*	59.38	20.74	-1.4678	0.0625061	0.188424	*	36.22	21.57	-0.685817	0.177392	0.424681	*	gi|514731775|ref|XP_004957264.1|/1.68658e-89/PREDICTED: transcription factor bHLH49-like [Setaria italica] &gt;gi|944260919|gb|KQL25176.1| hypothetical protein SETIT_030324mg [Setaria italica]	gi|960473860|ref|XM_014900104.1|/1e-106/PREDICTED: Brachypodium distachyon transcription factor bHLH78-like (LOC100836886), transcript variant X2, mRNA	sp|Q9CAA9|BH049_ARATH/1e-44/Transcription factor bHLH49 OS=Arabidopsis thaliana GN=BHLH49 PE=1 SV=1	nnu:104607195/2e-13/transcription factor PIF3; K12126 phytochrome-interacting factor 3	NA	PF00010/1.9E-6/Helix-loop-helix DNA-binding domain	molecular_function:GO:0046983//protein dimerization activity;
CL525.Contig25_All	1292	11	0.31	-3.69743	0.00266802	0.0145075	Down	11.87	0	-5.36566	0.000148598	0.00122943	Down	62.41	0.31	-6.51432	1.28701e-09	6.25044e-08	Down	39.63	0	-7.5222	2.6067e-08	6.86645e-07	Down	16.16	0	-5.82993	3.65463e-05	0.000402595	Down	18.88	0	-5.81123	2.25327e-05	0.000308141	Down	gi|326505558|dbj|BAJ95450.1|/5.28157e-99/predicted protein [Hordeum vulgare subsp. vulgare]	gi|960459466|ref|XR_001405429.1|/9e-75/PREDICTED: Brachypodium distachyon transcription factor PIF5-like (LOC100831583), transcript variant X4, misc_RNA	sp|Q8W2F3|PIF4_ARATH/2e-32/Transcription factor PIF4 OS=Arabidopsis thaliana GN=PIF4 PE=1 SV=1	bdi:100831583/9e-93/transcription factor PIF5-like; K16189 phytochrome-interacting factor 4	DR2133/2e-06/---	PTHR12565/3.6E-57/--	NA
CL9764.Contig4_All	1172	-	-	-	-	-	-	-	-	-	-	-	-	0	0.31	0.775723	0.596913	0.79401	*	0.61	0	-1.43421	0.403685	0.642805	*	1.02	23.28	3.7924	0.00216249	0.0128815	Up	0	15.98	4.66703	0.00251537	0.0167515	Up	gi|475563369|gb|EMT14257.1|/7.37958e-81/hypothetical protein F775_42459 [Aegilops tauschii]	gi|960485524|ref|XM_003576692.2|/2e-38/PREDICTED: Brachypodium distachyon transcription factor bHLH14-like (LOC100827921), mRNA	sp|O23090|BH014_ARATH/7e-25/Transcription factor bHLH14 OS=Arabidopsis thaliana GN=BHLH14 PE=2 SV=1	sind:105174042/2e-31/transcription factor MYC2; K13422 transcription factor MYC2	DR2133/1e-08/---	SM00353/1.1E-11/helix loop helix domain	cellular_component:GO:0005634//nucleus;
Unigene47436_All	932	3.07	1.93	-0.12104	0.92367	0.965025	*	10.54	3.86	-1.50293	0.098497	0.252288	*	0.68	0.31	-0.395973	0.821873	0.91159	*	0.97	0	-2.37489	0.186873	0.399528	*	0.67	0.68	-0.0186884	0.991154	0.999698	*	-	-	-	-	-	-	gi|326508696|dbj|BAJ95870.1|/1.47078e-75/predicted protein [Hordeum vulgare subsp. vulgare]	gi|323388938|gb|HQ858862.1|/7e-38/Oryza sativa Japonica Group isolate UT1671 bHLH transcription factor mRNA, partial cds	sp|Q1PF17|BH018_ARATH/1e-31/Transcription factor bHLH18 OS=Arabidopsis thaliana GN=BHLH18 PE=2 SV=1	osa:4349484/8e-18/transcription factor MYC2; K13422 transcription factor MYC2	NA	SM00353/9.8E-15/helix loop helix domain	NA
CL16809.Contig1_All	1755	12.97	4.79	-0.767243	0.389167	0.646894	*	3.6	5.24	0.33214	0.71268	0.832379	*	9.43	3.01	-1.69943	0.127084	0.327123	*	12.7	12.86	-0.828097	0.217017	0.44262	*	19.28	11.5	-0.718285	0.299273	0.55237	*	19.15	9.25	-0.911541	0.179088	0.427626	*	gi|475605564|gb|EMT26125.1|/2.07718e-99/Transcription factor FAMA [Aegilops tauschii]	gi|836020959|ref|XM_004985872.2|/1e-150/PREDICTED: Setaria italica transcription factor bHLH57-like (LOC101780540), transcript variant X3, mRNA	sp|Q56YJ8|FAMA_ARATH/3e-45/Transcription factor FAMA OS=Arabidopsis thaliana GN=FMA PE=1 SV=1	vvi:100259155/9e-33/transcription factor bHLH96; K18485 myogenic factor 6	Cgl1939/3e-07/---	PF00010/7.5E-12/Helix-loop-helix DNA-binding domain	NA
CL1769.Contig7_All	1459	61.6	9	-2.13389	3.65792e-05	0.000378288	Down	56.83	8.26	-2.84123	8.97249e-07	1.43192e-05	Down	15.37	9.89	-0.757099	0.365184	0.629872	*	58.62	17.53	-2.44306	0.00016032	0.00141895	Down	9.45	0.69	-3.33634	0.00299034	0.0168529	Down	9.88	0.36	-3.93561	0.00134357	0.00994178	Down	gi|944064642|gb|KQK00233.1|/2.13056e-123/hypothetical protein BRADI_3g48070 [Brachypodium distachyon]	gi|151418603|dbj|AK249954.1|/0.0/Hordeum vulgare subsp. vulgare cDNA clone: FLbaf51f14, mRNA sequence	sp|Q8H102|BH128_ARATH/7e-41/Transcription factor bHLH128 OS=Arabidopsis thaliana GN=BHLH128 PE=1 SV=1	bdi:100831583/1e-09/transcription factor PIF5-like; K16189 phytochrome-interacting factor 4	NA	PS50888/14.399/Myc-type, basic helix-loop-helix (bHLH) domain profile.	NA
CL14827.Contig5_All	1833	6.18	6.65	0.742495	0.377939	0.639649	*	2.21	10.84	2.07074	0.0699067	0.196034	*	2.96	13.13	1.99358	0.0707118	0.215236	*	7.28	19.77	0.776865	0.434031	0.667995	*	6.43	6.87	0.0496097	0.947428	0.982576	*	3.42	10.88	1.54252	0.10119	0.294696	*	gi|326492952|dbj|BAJ90332.1|/0/predicted protein [Hordeum vulgare subsp. vulgare]	gi|32995124|dbj|AK109915.1|/1e-148/Oryza sativa Japonica Group cDNA clone:002-150-C06, full insert sequence	sp|Q9LSE2|ICE1_ARATH/1e-96/Transcription factor ICE1 OS=Arabidopsis thaliana GN=SCRM PE=1 SV=1	bdi:100843665/2e-25/transcription factor ABORTED MICROSPORES-like; K16190 glucuronokinase [EC:2.7.1.43]	NA	SM00353/6.2E-14/helix loop helix domain	cellular_component:GO:0005634//nucleus;molecular_function:GO:0005488//binding;
CL14646.Contig5_All	2707	217	170.51	0.270492	0.249382	0.491844	*	182.6	191.9	0.0326353	0.932194	0.971753	*	311.44	666.88	1.29701	0.0446846	0.153348	*	854.65	293.19	-2.26347	9.84313e-16	1.09535e-13	Down	187.21	480.9	1.291	0.00175021	0.0107993	Up	240.76	522.16	1.24689	0.0712287	0.230585	*	gi|357147532|ref|XP_003574381.1|/0/PREDICTED: transcription factor MYC4-like [Brachypodium distachyon] &gt;gi|944062345|gb|KQJ97935.1| hypothetical protein BRADI_3g34200 [Brachypodium distachyon]	gi|960480278|ref|XM_003574333.3|/0.0/PREDICTED: Brachypodium distachyon transcription factor MYC4-like (LOC100836477), mRNA	sp|Q39204|MYC2_ARATH/4e-147/Transcription factor MYC2 OS=Arabidopsis thaliana GN=MYC2 PE=1 SV=2	bdi:100836477/0.0/transcription factor MYC4-like; K13422 transcription factor MYC2	Rv3876/6e-16/---	PTHR11514:SF28/5.2E-170/--	molecular_function:GO:0046983//protein dimerization activity;
CL15722.Contig1_All	746	6.18	0	-3.86366	0.0133141	0.0545936	*	4.51	0	-3.96797	0.0107899	0.0451859	Down	1.03	0.31	-0.700979	0.691547	0.832936	*	1.27	0.41	-1.53845	0.366003	0.612352	*	-	-	-	-	-	-	0	0.36	0.661548	0.614274	0.789718	*	gi|937921821|dbj|BAS96738.1|/1.06236e-45/Os06g0210600 [Oryza sativa Japonica Group]	gi|721629020|ref|XM_010231603.1|/2e-74/PREDICTED: Brachypodium distachyon transcription factor HEC2-like (LOC104582216), mRNA	sp|Q9SND4|HEC2_ARATH/2e-23/Transcription factor HEC2 OS=Arabidopsis thaliana GN=HEC2 PE=1 SV=1	aly:ARALYDRAFT_486946/7e-15/basic helix-loop-helix family protein; K10863 aprataxin [EC:3.-.-.-]	NA	PTHR12565:SF74/1.8E-36/--	NA
CL525.Contig23_All	-	-	-	-	-	-	-	-	-	-	-	-	-	-	-	-	-	-	-	-	-	-	-	-	-	-	-	-	-	-	-	-	-	-	-	-	-	-	-	-	-	-	-	-
CL244.Contig27_All	1647	1.05	0	-1.36675	0.388197	0.646744	*	15.85	0.35	-3.29905	0.0362972	0.118718	*	44.3	187.4	1.46986	0.393578	0.658748	*	638.82	14.43	-5.19	1.19514e-05	0.000150783	Down	8.32	91.87	1.46764	0.391846	0.641381	*	0.7	142.04	2.20167	0.181509	0.431499	*	gi|475613259|gb|EMT28703.1|/5.36529e-126/hypothetical protein F775_52582 [Aegilops tauschii]	gi|151419565|dbj|AK250917.1|/0.0/Hordeum vulgare subsp. vulgare cDNA clone: FLbaf98c12, mRNA sequence	sp|Q2HIV9|BH035_ARATH/5e-47/Transcription factor bHLH35 OS=Arabidopsis thaliana GN=BHLH35 PE=2 SV=1	gmx:100790168/6e-15/transcription factor MYC2-like; K13422 transcription factor MYC2	Rv3876/2e-06/---	PTHR11514:SF33/5.7E-53/--	molecular_function:GO:0046983//protein dimerization activity;
CL8738.Contig1_All	1381	0.38	0	-0.563128	0.653474	0.806734	*	0.74	0	-1.03376	0.489762	0.709907	*	0.71	0	-1.65467	0.341449	0.604738	*	5.43	0.41	-3.48141	0.013837	0.058009	*	18.27	0	-5.95718	2.20084e-05	0.000260127	Down	13.93	0	-5.49704	7.77865e-05	0.000892722	Down	gi|326511035|dbj|BAJ91865.1|/6.58093e-111/predicted protein [Hordeum vulgare subsp. vulgare]	gi|960480540|ref|XM_010237636.2|/1e-98/PREDICTED: Brachypodium distachyon transcription factor SPATULA-like (LOC100834520), mRNA	sp|Q9FUA4|SPT_ARATH/9e-31/Transcription factor SPATULA OS=Arabidopsis thaliana GN=SPT PE=1 SV=1	rcu:8274969/2e-25/transcription factor PIF3; K12126 phytochrome-interacting factor 3	NA	PS50888/18.031/Myc-type, basic helix-loop-helix (bHLH) domain profile.	NA
Unigene20198_All	2158	0.35	0	-0.60269	0.638694	0.806734	*	1.11	0	-1.36906	0.388098	0.626071	*	-	-	-	-	-	-	-	-	-	-	-	-	4.49	1.32	-1.11615	0.485989	0.716841	*	-	-	-	-	-	-	gi|944063173|gb|KQJ98763.1|/7.69539e-139/hypothetical protein BRADI_3g38970 [Brachypodium distachyon]	gi|242389408|emb|FP095471.1|/0.0/Phyllostachys edulis cDNA clone: bphyem213f18, full insert sequence	sp|Q9LEZ3|BIM1_ARATH/2e-46/Transcription factor BIM1 OS=Arabidopsis thaliana GN=BIM1 PE=1 SV=2	pda:103704709/1e-08/transcription factor MYC2-like; K13422 transcription factor MYC2	NA	PTHR12565:SF3/3.7E-25/--	cellular_component:GO:0005634//nucleus;molecular_function:GO:0046983//protein dimerization activity;
CL4749.Contig1_All	1994	67.28	0	-7.1315	1.70639e-08	4.53385e-07	Down	45.62	0.68	-5.60245	7.35526e-10	2.4885e-08	Down	72.05	0	-7.68114	5.15807e-09	2.13659e-07	Down	38.09	0	-7.42604	4.73666e-08	1.17356e-06	Down	69.17	0	-7.64665	2.26063e-09	8.85905e-08	Down	62.47	0	-7.3728	4.0358e-09	1.70571e-07	Down	gi|326521466|dbj|BAK00309.1|/0/predicted protein [Hordeum vulgare subsp. vulgare]	gi|960462352|ref|XM_003563909.3|/0.0/PREDICTED: Brachypodium distachyon transcription factor bHLH49 (LOC100829992), mRNA	sp|Q9CAA9|BH049_ARATH/1e-57/Transcription factor bHLH49 OS=Arabidopsis thaliana GN=BHLH49 PE=1 SV=1	gra:105803619/8e-14/GTP-binding protein SAR1-like; K07953 GTP-binding protein SAR1 [EC:3.6.5.-]	NA	SM00353/1.4E-9/helix loop helix domain	NA
CL15722.Contig3_All	742	14.76	0.31	-4.02922	0.000812464	0.00534456	Down	13.5	0	-5.52704	8.07674e-05	0.000727678	Down	8.59	0	-4.72891	0.00287044	0.0173413	Down	8.79	0.77	-3.77222	0.00119147	0.00778797	Down	1.35	0	-2.72701	0.10825	0.281264	*	2.05	0	-3.1136	0.0529341	0.185868	*	gi|944083691|gb|KQK19043.1|/3.03905e-45/hypothetical protein BRADI_1g46100 [Brachypodium distachyon]	gi|721629020|ref|XM_010231603.1|/2e-74/PREDICTED: Brachypodium distachyon transcription factor HEC2-like (LOC104582216), mRNA	sp|Q9SND4|HEC2_ARATH/1e-22/Transcription factor HEC2 OS=Arabidopsis thaliana GN=HEC2 PE=1 SV=1	aly:ARALYDRAFT_486946/7e-14/basic helix-loop-helix family protein; K10863 aprataxin [EC:3.-.-.-]	NA	SM00353/9.0E-11/helix loop helix domain	NA
Unigene37788_All	2086	1.43	2.11	0.795813	0.582562	0.797939	*	1.05	2.11	0.695685	0.644614	0.780551	*	2.75	1.78	-0.598351	0.610892	0.79401	*	1.46	2.79	0.056069	0.962018	0.9791	*	2.72	52.82	3.93691	1.56354e-05	0.000193461	Up	2.39	47.39	3.56833	0.00334142	0.0211567	Up	gi|474326459|gb|EMS62462.1|/2.51716e-62/Transcription factor MYC2 [Triticum urartu]	gi|151421514|dbj|AK252667.1|/6e-34/Hordeum vulgare subsp. vulgare cDNA clone: FLbaf171i08, mRNA sequence	sp|Q39204|MYC2_ARATH/3e-24/Transcription factor MYC2 OS=Arabidopsis thaliana GN=MYC2 PE=1 SV=2	gmx:100804965/8e-28/transcription factor MYC2-like; K13422 transcription factor MYC2	NA	PTHR11514/9.2E-37/--	cellular_component:GO:0005634//nucleus;
CL19837.Contig5_All	1678	6	4.47	0.202978	0.848174	0.925225	*	96.61	1.73	-4.99023	3.42609e-06	4.64746e-05	Down	110.11	611.01	2.56815	0.00800775	0.0400519	Up	2645.22	125.96	-4.38545	9.72782e-05	0.00092702	Down	119.37	116.38	-0.0916931	0.910659	0.957936	*	21.41	62.08	1.58394	0.167251	0.409831	*	gi|326524191|dbj|BAJ97106.1|/1.96378e-107/predicted protein [Hordeum vulgare subsp. vulgare]	gi|323388956|gb|HQ858871.1|/1e-110/Oryza sativa Japonica Group isolate UT1684 bHLH transcription factor mRNA, partial cds	sp|Q9FIX5|BH092_ARATH/6e-23/Transcription factor bHLH92 OS=Arabidopsis thaliana GN=BHLH92 PE=2 SV=1	mdm:103456177/5e-08/peptidyl-prolyl cis-trans isomerase 8; K09566 peptidyl-prolyl isomerase G (cyclophilin G) [EC:5.2.1.8]	NA	PF00010/6.8E-6/Helix-loop-helix DNA-binding domain	biological_process:GO:0006351//transcription, DNA-templated;cellular_component:GO:0005634//nucleus;molecular_function:GO:0005488//binding;
CL13087.Contig3_All	1275	219.71	211.87	0.521452	0.0501432	0.156178	*	114.68	203.66	0.716947	0.0137505	0.0549168	*	197.13	225.74	0.220418	0.66343	0.812868	*	172.13	305.4	0.0286176	0.934818	0.966158	*	195.41	237.66	0.192965	0.708578	0.839109	*	247.7	165.37	-0.485605	0.255016	0.531365	*	gi|357133431|ref|XP_003568328.1|/1.10872e-117/PREDICTED: transcription factor ILR3 [Brachypodium distachyon] &gt;gi|944070463|gb|KQK05947.1| hypothetical protein BRADI_2g23520 [Brachypodium distachyon]	gi|960463723|ref|XM_003568280.3|/0.0/PREDICTED: Brachypodium distachyon transcription factor ILR3 (LOC100822537), mRNA	sp|Q9FH37|ILR3_ARATH/1e-48/Transcription factor ILR3 OS=Arabidopsis thaliana GN=ILR3 PE=1 SV=1	egu:105043927/5e-07/transcription factor MYC4-like; K13422 transcription factor MYC2	NA	PF00010/5.0E-7/Helix-loop-helix DNA-binding domain	molecular_function:GO:0046983//protein dimerization activity;
CL9764.Contig3_All	975	-	-	-	-	-	-	-	-	-	-	-	-	1.11	0	-1.49172	0.38092	0.646334	*	0	0.36	0.717634	0.626004	0.789285	*	0.35	26.3	4.88138	0.00029061	0.00237808	Up	1.02	22.92	3.55836	0.00575059	0.0329583	Up	gi|475563369|gb|EMT14257.1|/9.51278e-81/hypothetical protein F775_42459 [Aegilops tauschii]	gi|960485524|ref|XM_003576692.2|/7e-32/PREDICTED: Brachypodium distachyon transcription factor bHLH14-like (LOC100827921), mRNA	sp|O23090|BH014_ARATH/5e-24/Transcription factor bHLH14 OS=Arabidopsis thaliana GN=BHLH14 PE=2 SV=1	sind:105174042/7e-30/transcription factor MYC2; K13422 transcription factor MYC2	DR2133/8e-08/---	PF00010/3.9E-11/Helix-loop-helix DNA-binding domain	NA
CL902.Contig3_All	1543	201.66	71.98	-0.827223	0.0956371	0.253727	*	125.53	128	-0.0462014	0.917316	0.961646	*	143.46	198.25	0.573743	0.49704	0.741569	*	322.04	136.95	-2.07015	3.83211e-05	0.000416444	Down	166.78	82.48	-1.03434	0.225521	0.458283	*	199.4	107.22	-0.59592	0.498052	0.755497	*	gi|326519825|dbj|BAK00285.1|/1.57898e-124/predicted protein [Hordeum vulgare subsp. vulgare]	gi|960468466|ref|XM_003564803.3|/1e-105/PREDICTED: Brachypodium distachyon transcription factor bHLH128-like (LOC100844967), mRNA	sp|Q8H102|BH128_ARATH/3e-51/Transcription factor bHLH128 OS=Arabidopsis thaliana GN=BHLH128 PE=1 SV=1	gsl:Gasu_61540/5e-13/SNARE-interacting protein-like protein; K15292 syntaxin-binding protein 1	Cgl1939/3e-12/---	PTHR16223:SF22/1.3E-59/--	biological_process:GO:0006366//transcription from RNA polymerase II promoter;molecular_function:GO:0005488//binding;
CL4127.Contig1_All	2498	111.12	16.06	-2.17022	6.33908e-05	0.000609178	Down	54.11	13.5	-2.07547	9.87994e-06	0.000117276	Down	90.01	10.15	-2.94575	2.43749e-07	6.1122e-06	Down	40.14	9.78	-2.58829	0.00358766	0.0194537	Down	76.42	18.39	-2.03968	1.32898e-05	0.000168383	Down	69.31	16.39	-2.05741	0.000487897	0.00423119	Down	gi|326494978|dbj|BAJ85584.1|/0/predicted protein [Hordeum vulgare subsp. vulgare]	gi|151420888|dbj|AK252240.1|/0.0/Hordeum vulgare subsp. vulgare cDNA clone: FLbaf144n21, mRNA sequence	sp|Q9LNJ5|BH013_ARATH/4e-112/Transcription factor bHLH13 OS=Arabidopsis thaliana GN=BHLH13 PE=2 SV=1	rcu:8283024/2e-59/transcription factor MYC2; K13422 transcription factor MYC2	NA	PTHR11514:SF31/8.9E-225/--	molecular_function:GO:0046983//protein dimerization activity;
CL1769.Contig3_All	350	-	-	-	-	-	-	0.29	0	-0.709624	0.598976	0.777901	*	0.34	0	-0.715568	0.617743	0.79401	*	-	-	-	-	-	-	-	-	-	-	-	-	-	-	-	-	-	-	gi|960474418|ref|XP_014755663.1|/3.01912e-47/PREDICTED: transcription factor bHLH128 isoform X2 [Brachypodium distachyon]	gi|151418603|dbj|AK249954.1|/1e-109/Hordeum vulgare subsp. vulgare cDNA clone: FLbaf51f14, mRNA sequence	sp|Q8H102|BH128_ARATH/5e-32/Transcription factor bHLH128 OS=Arabidopsis thaliana GN=BHLH128 PE=1 SV=1	thj:104823710/3e-09/transcription factor PIF3-like; K12126 phytochrome-interacting factor 3	NA	PS50888/14.608/Myc-type, basic helix-loop-helix (bHLH) domain profile.	NA
CL9374.Contig3_All	1211	406.91	247.98	-0.100348	0.657015	0.806734	*	316.47	354.64	0.0418638	0.88058	0.937225	*	326.55	362.42	0.164439	0.600409	0.79401	*	241.38	410.53	-0.0328126	0.923198	0.960659	*	349.62	279.48	-0.371811	0.1167	0.296317	*	345.91	301.83	-0.148231	0.639919	0.808532	*	gi|357144482|ref|XP_003573308.1|/2.55162e-116/PREDICTED: transcription factor ILR3-like [Brachypodium distachyon] &gt;gi|944057317|gb|KQJ92907.1| hypothetical protein BRADI_3g01540 [Brachypodium distachyon]	gi|960477536|ref|XM_003573260.3|/0.0/PREDICTED: Brachypodium distachyon transcription factor ILR3-like (LOC100840541), mRNA	sp|Q9FH37|ILR3_ARATH/1e-43/Transcription factor ILR3 OS=Arabidopsis thaliana GN=ILR3 PE=1 SV=1	pda:103711767/7e-06/transcription factor MYC4; K13422 transcription factor MYC2	NA	SM00353/1.7E-6/helix loop helix domain	molecular_function:GO:0046983//protein dimerization activity;
CL5574.Contig11_All	2283	149.36	94.64	-0.10325	0.789898	0.888724	*	67.41	123.99	0.72606	0.149164	0.339799	*	90.77	52.3	-0.832737	0.172623	0.40308	*	68.26	92.92	-0.444278	0.451377	0.686211	*	122.77	56.42	-1.15705	0.049687	0.159137	*	99.09	34.56	-1.39411	0.0109976	0.0554664	*	gi|721620664|ref|XP_010228425.1|/8.50763e-144/PREDICTED: transcription factor PIF4-like isoform X1 [Brachypodium distachyon]	gi|960449288|ref|XM_010230123.2|/1e-162/PREDICTED: Brachypodium distachyon transcription factor PIF4-like (LOC100831206), transcript variant X1, mRNA	sp|Q8GZM7|PIF1_ARATH/4e-36/Transcription factor PIF1 OS=Arabidopsis thaliana GN=PIF1 PE=1 SV=1	bdi:100831206/1e-144/transcription factor PIF4-like; K16189 phytochrome-interacting factor 4	Rv3876/4e-06/---	PS50888/18.127/Myc-type, basic helix-loop-helix (bHLH) domain profile.	molecular_function:GO:0046983//protein dimerization activity;
CL10875.Contig6_All	1481	-	-	-	-	-	-	-	-	-	-	-	-	0.66	1.7	1.04246	0.470051	0.724162	*	0.33	2.47	1.17822	0.511099	0.732757	*	50.09	9.88	-2.26275	0.000371987	0.00293292	Down	15.95	13.06	-0.364547	0.651052	0.816056	*	gi|357118504|ref|XP_003560994.1|/3.53258e-174/PREDICTED: transcription factor bHLH82 [Brachypodium distachyon] &gt;gi|944083928|gb|KQK19280.1| hypothetical protein BRADI_1g47350 [Brachypodium distachyon]	gi|960454570|ref|XM_003560946.3|/0.0/PREDICTED: Brachypodium distachyon transcription factor bHLH82 (LOC100824146), mRNA	sp|Q9ZUG9|BH066_ARATH/2e-61/Transcription factor bHLH66 OS=Arabidopsis thaliana GN=BHLH66 PE=2 SV=1	cmo:103502508/4e-18/transcription factor PIF4-like; K16189 phytochrome-interacting factor 4	slr1403_2/1e-07/---	PTHR16223:SF9/1.5E-85/--	biological_process:GO:0045944//positive regulation of transcription from RNA polymerase II promoter;cellular_component:GO:0005634//nucleus;molecular_function:GO:0001228//transcriptional activator activity, RNA polymerase II transcription regulatory region sequence-specific binding;GO:0001046//core promoter sequence-specific DNA binding;GO:0046983//protein dimerization activity;
CL13082.Contig4_All	1174	8.76	11.37	0.551098	0.676622	0.813446	*	2.93	26.57	2.80083	0.000524047	0.0036227	Up	13.68	7.1	-0.922455	0.401588	0.667713	*	5.08	50.71	2.36856	0.0150342	0.0621559	*	4.05	4.69	0.199073	0.861115	0.92896	*	9.93	4.52	-1.07869	0.206373	0.472009	*	gi|113734244|dbj|BAF30424.1|/4.77977e-96/basic helix-loop-helix protein [Hordeum vulgare subsp. vulgare]	gi|151420394|dbj|AK251746.1|/1e-126/Hordeum vulgare subsp. vulgare cDNA clone: FLbaf134m16, mRNA sequence	sp|Q9M1K1|ORG2_ARATH/2e-24/Transcription factor ORG2 OS=Arabidopsis thaliana GN=ORG2 PE=1 SV=1	csv:101220763/9e-25/transcription factor bHLH100-like; K18486 heart-and neural crest derivatives-expressed protein 2	NA	PTHR13935:SF41/6.8E-48/--	biological_process:GO:0010106//cellular response to iron ion starvation;GO:0055072//iron ion homeostasis;GO:0006357//regulation of transcription from RNA polymerase II promoter;cellular_component:GO:0090575//RNA polymerase II transcription factor complex;molecular_function:GO:0000977//RNA polymerase II regulatory region sequence-specific DNA binding;GO:0003700//transcription factor activity, sequ…
CL787.Contig1_All	1486	-	-	-	-	-	-	-	-	-	-	-	-	0	0.31	0.780369	0.595371	0.79401	*	-	-	-	-	-	-	18.71	1.7	-3.19672	0.000461368	0.00351479	Down	4.37	2.69	-0.57886	0.639118	0.808028	*	gi|326509993|dbj|BAJ87213.1|/1.66166e-147/predicted protein [Hordeum vulgare subsp. vulgare]	gi|242388967|emb|FP095230.1|/8e-85/Phyllostachys edulis cDNA clone: bphylf052e07, full insert sequence	sp|Q9ZPY8|AIB_ARATH/2e-65/Transcription factor ABA-INDUCIBLE bHLH-TYPE OS=Arabidopsis thaliana GN=AIB PE=2 SV=2	mus:103977295/1e-42/transcription factor MYC2-like; K13422 transcription factor MYC2	Cgl1939/2e-11/---	PF14215/1.6E-32/bHLH-MYC and R2R3-MYB transcription factors N-terminal	NA
CL20039.Contig1_All	827	3.65	2.58	-0.100807	0.936853	0.97001	*	2.08	2.05	-0.00764453	0.995037	0.999521	*	9.69	7.04	-0.2286	0.799917	0.899902	*	10.39	5.52	-1.58701	0.026802	0.0980274	*	8.69	4.46	-0.887454	0.460415	0.692857	*	4.12	6.45	0.656464	0.625296	0.797998	*	gi|440577382|emb|CCI55406.1|/1.66875e-77/PH01B015M02.7 [Phyllostachys edulis]	gi|960452726|ref|XM_003559207.3|/1e-116/PREDICTED: Brachypodium distachyon transcription factor bHLH106-like (LOC100843504), mRNA	sp|O80674|BH106_ARATH/3e-39/Transcription factor bHLH106 OS=Arabidopsis thaliana GN=BHLH106 PE=2 SV=1	ath:AT2G29210/2e-12/splicing factor PWI domain-containing protein; K13171 serine/arginine repetitive matrix protein 1	DR2133/4e-07/---	PTHR12565/4.0E-21/--	cellular_component:GO:0005634//nucleus;molecular_function:GO:0003677//DNA binding;GO:0046983//protein dimerization activity;
Unigene41013_All	731	3.57	0.94	-0.923586	0.525841	0.753263	*	4.61	5.2	0.0201182	0.986516	0.998754	*	1.72	4.42	1.39178	0.235363	0.489668	*	1.57	6.35	1.18766	0.272512	0.510744	*	3.08	6.18	0.890126	0.388196	0.637337	*	4.73	6.34	0.429313	0.623298	0.796557	*	gi|125557558|gb|EAZ03094.1|/1.29154e-72/hypothetical protein OsI_25238 [Oryza sativa Indica Group] &gt;gi|125599428|gb|EAZ39004.1| hypothetical protein OsJ_23423 [Oryza sativa Japonica Group]	gi|960455914|ref|XM_003559236.3|/1e-109/PREDICTED: Brachypodium distachyon transcription factor bHLH79-like (LOC100827822), mRNA	sp|Q9FJL4|BH078_ARATH/4e-40/Transcription factor bHLH78 OS=Arabidopsis thaliana GN=BHLH78 PE=2 SV=1	mus:103982233/6e-14/transcription factor PIF4-like; K16189 phytochrome-interacting factor 4	NA	PTHR12565:SF70/1.6E-58/--	cellular_component:GO:0005634//nucleus;
CL11230.Contig3_All	1328	26.38	18.37	0.147985	0.803611	0.898228	*	11.91	19.1	0.656373	0.308834	0.55364	*	23.95	21.65	-0.177159	0.775233	0.887031	*	25.5	36.93	-0.295154	0.590698	0.768735	*	31.81	18.51	-0.804849	0.0814896	0.22929	*	24.52	25.48	0.034131	0.94585	0.984555	*	gi|475608500|gb|EMT27057.1|/1.84251e-70/hypothetical protein F775_06406 [Aegilops tauschii]	gi|672153741|ref|XM_008799376.1|/1e-30/PREDICTED: Phoenix dactylifera transcription factor BIM2-like (LOC103712756), transcript variant X2, mRNA	sp|Q9CAA4|BIM2_ARATH/7e-43/Transcription factor BIM2 OS=Arabidopsis thaliana GN=BIM2 PE=1 SV=1	pxb:103965596/5e-08/transcription factor PIF4; K16189 phytochrome-interacting factor 4	NA	PF00010/2.6E-13/Helix-loop-helix DNA-binding domain	NA
CL244.Contig13_All	1609	1.4	1.22	0.159652	0.915939	0.961936	*	96.38	8.16	-3.25666	0.000583916	0.00397393	Down	281.26	1681.45	2.56625	0.024762	0.0975269	*	2089.31	92.21	-4.75459	1.43464e-08	4.0147e-07	Down	72.54	577.81	2.52768	0.0342116	0.11954	*	36.33	1054.11	3.96401	0.00424373	0.0257104	Up	gi|475613259|gb|EMT28703.1|/5.20864e-126/hypothetical protein F775_52582 [Aegilops tauschii]	gi|151419565|dbj|AK250917.1|/0.0/Hordeum vulgare subsp. vulgare cDNA clone: FLbaf98c12, mRNA sequence	sp|Q2HIV9|BH035_ARATH/4e-46/Transcription factor bHLH35 OS=Arabidopsis thaliana GN=BHLH35 PE=2 SV=1	bdi:100836477/5e-14/transcription factor MYC4-like; K13422 transcription factor MYC2	Rv3876/5e-07/---	SM00353/2.7E-16/helix loop helix domain	molecular_function:GO:0046983//protein dimerization activity;
CL2051.Contig4_All	1189	5.59	2.36	-0.501389	0.668256	0.807817	*	5.35	0	-4.29079	0.00487625	0.0235569	Down	6	2.18	-1.00061	0.383147	0.648914	*	4.69	5.21	-0.534899	0.560253	0.759235	*	16.66	5.46	-1.54733	0.0343359	0.1199	*	15.77	6.03	-1.3411	0.15257	0.389333	*	gi|115456009|ref|NP_001051605.1|/5.37499e-103/Os03g0802900 [Oryza sativa Japonica Group] &gt;gi|29150361|gb|AAO72370.1| hypothetical protein [Oryza sativa Japonica Group] &gt;gi|108711612|gb|ABF99407.1| bHLH transcription factor, putative, expressed [Oryza sativa Japonica Group] &gt;gi|113550076|dbj|BAF13519.1| Os03g0802900 [Oryza sativa Japonica Group] &gt;gi|937911990|dbj|BAS86910.1| Os03g08029…	gi|960455914|ref|XM_003559236.3|/1e-168/PREDICTED: Brachypodium distachyon transcription factor bHLH79-like (LOC100827822), mRNA	sp|Q9LV17|BH079_ARATH/2e-46/Transcription factor bHLH79 OS=Arabidopsis thaliana GN=BHLH79 PE=2 SV=1	mus:103982233/2e-15/transcription factor PIF4-like; K16189 phytochrome-interacting factor 4	NA	PTHR12565:SF70/1.8E-59/--	cellular_component:GO:0005634//nucleus;molecular_function:GO:0046983//protein dimerization activity;
CL2401.Contig3_All	1976	7.26	4.38	-0.140123	0.865135	0.934824	*	6.7	5.53	-0.227519	0.802169	0.891147	*	27.94	35.33	0.356917	0.577321	0.79401	*	19.39	46.91	0.541146	0.357909	0.606547	*	14.49	23.83	0.633127	0.243693	0.482243	*	38.65	19.2	-0.98187	0.0546584	0.190315	*	gi|669028387|emb|CDM82164.1|/4.5304e-106/unnamed protein product [Triticum aestivum]	gi|669026884|emb|HG670306.1|/1e-104/Triticum aestivum chromosome 3B, genomic scaffold, cultivar Chinese Spring	sp|Q9S7Y1|BH030_ARATH/2e-27/Transcription factor bHLH30 OS=Arabidopsis thaliana GN=BHLH30 PE=1 SV=1	bvg:104892909/2e-09/transcription factor MYC2-like; K13422 transcription factor MYC2	NA	PF00010/1.9E-10/Helix-loop-helix DNA-binding domain	molecular_function:GO:0046983//protein dimerization activity;
CL4749.Contig9_All	1891	0.35	2.75	2.47097	0.0893312	0.241892	*	0.88	2.04	0.54273	0.732089	0.846636	*	0	3.32	3.25322	0.0594348	0.190091	*	0.33	4.55	2.13295	0.190653	0.405598	*	1.67	10.03	2.25462	0.0252415	0.0944052	*	2.06	8.21	1.32882	0.377753	0.657121	*	gi|326521466|dbj|BAK00309.1|/3.8112e-179/predicted protein [Hordeum vulgare subsp. vulgare]	gi|960462352|ref|XM_003563909.3|/0.0/PREDICTED: Brachypodium distachyon transcription factor bHLH49 (LOC100829992), mRNA	sp|Q9CAA9|BH049_ARATH/2e-58/Transcription factor bHLH49 OS=Arabidopsis thaliana GN=BHLH49 PE=1 SV=1	gra:105803619/2e-14/GTP-binding protein SAR1-like; K07953 GTP-binding protein SAR1 [EC:3.6.5.-]	NA	PTHR12565/1.8E-75/--	NA
CL20981.Contig4_All	2512	2.31	2.68	0.750342	0.577091	0.797939	*	0.96	2.08	0.652081	0.65846	0.791132	*	9.59	67.18	2.77089	0.006904	0.0355049	Up	42.68	11.41	-2.19672	0.0575752	0.174948	*	12.28	53.34	1.94519	0.0267315	0.0988372	*	6.47	73.49	3.25867	0.0046844	0.0278784	Up	gi|944063173|gb|KQJ98763.1|/1.50828e-165/hypothetical protein BRADI_3g38970 [Brachypodium distachyon]	gi|242389408|emb|FP095471.1|/0.0/Phyllostachys edulis cDNA clone: bphyem213f18, full insert sequence	sp|Q9CAA4|BIM2_ARATH/4e-46/Transcription factor BIM2 OS=Arabidopsis thaliana GN=BIM2 PE=1 SV=1	sly:101262608/5e-11/formin-like protein 20; K02184 formin 2	Rv2264c/4e-06/---	PF00010/1.9E-15/Helix-loop-helix DNA-binding domain	cellular_component:GO:0005634//nucleus;
CL1618.Contig7_All	1957	28.04	0	-5.96454	1.11012e-05	0.000134196	Down	18.11	0.69	-4.28559	1.94195e-05	0.000211944	Down	52.34	0	-7.20483	1.13467e-07	3.15211e-06	Down	39.63	0.77	-5.87573	3.08286e-09	1.008e-07	Down	33.9	0	-6.64107	1.19225e-06	2.11506e-05	Down	47.59	0	-7.01143	4.16322e-08	1.32358e-06	Down	gi|357148389|ref|XP_003574744.1|/1.94455e-106/PREDICTED: transcription factor bHLH130-like [Brachypodium distachyon] &gt;gi|944063323|gb|KQJ98913.1| hypothetical protein BRADI_3g39927 [Brachypodium distachyon]	gi|960483720|ref|XM_010239992.2|/1e-122/PREDICTED: Brachypodium distachyon transcription factor bHLH130-like (LOC100823417), mRNA	sp|Q66GR3|BH130_ARATH/6e-41/Transcription factor bHLH130 OS=Arabidopsis thaliana GN=BHLH130 PE=1 SV=1	zma:103641361/2e-11/GRMZM2G062541; transcription factor APG-like; K12126 phytochrome-interacting factor 3	SMc00904/1e-06/---	PTHR16223/1.0E-70/--	NA
CL20444.Contig1_All	1548	22.71	0.31	-4.67166	5.05951e-05	0.000501191	Down	51.14	3.11	-3.97467	3.27965e-09	9.65634e-08	Down	34.24	3.88	-2.83831	7.93534e-05	0.000874466	Down	50.17	3.75	-4.01688	1.66986e-05	0.000202374	Down	50.3	16.74	-1.51673	0.0722033	0.210389	*	94.46	18.54	-2.12087	0.0484378	0.174039	*	gi|172034192|gb|ACB69501.1|/4.89051e-166/ICE41 [Triticum aestivum]	gi|172034191|gb|EU562183.1|/0.0/Triticum aestivum cultivar Norstar ICE41 mRNA, complete cds	sp|Q9LSE2|ICE1_ARATH/7e-85/Transcription factor ICE1 OS=Arabidopsis thaliana GN=SCRM PE=1 SV=1	bdi:100843665/2e-21/transcription factor ABORTED MICROSPORES-like; K16190 glucuronokinase [EC:2.7.1.43]	DR2133/5e-06/---	PTHR31945/2.9E-64/--	molecular_function:GO:0046983//protein dimerization activity;
CL14646.Contig7_All	2889	213.42	147.49	0.0676326	0.782706	0.883486	*	212.33	183.79	-0.211535	0.653138	0.787451	*	358.34	637.83	1.03722	0.116589	0.30915	*	898.88	268.2	-2.45016	1.06583e-16	1.39314e-14	Down	186.96	432.07	1.13243	0.0156379	0.0648953	*	246.87	459.19	1.04911	0.162345	0.404306	*	gi|357147532|ref|XP_003574381.1|/0/PREDICTED: transcription factor MYC4-like [Brachypodium distachyon] &gt;gi|944062345|gb|KQJ97935.1| hypothetical protein BRADI_3g34200 [Brachypodium distachyon]	gi|960480278|ref|XM_003574333.3|/0.0/PREDICTED: Brachypodium distachyon transcription factor MYC4-like (LOC100836477), mRNA	sp|Q39204|MYC2_ARATH/2e-146/Transcription factor MYC2 OS=Arabidopsis thaliana GN=MYC2 PE=1 SV=2	bdi:100836477/0.0/transcription factor MYC4-like; K13422 transcription factor MYC2	Rv3876/5e-16/---	PTHR11514/1.5E-168/--	molecular_function:GO:0046983//protein dimerization activity;
CL5574.Contig4_All	2877	166.44	87.07	-0.344559	0.275949	0.527956	*	82.32	120.48	0.374356	0.393946	0.631667	*	91.46	54.82	-0.719305	0.154962	0.375051	*	48.87	93.66	0.0270109	0.964623	0.980433	*	69.87	55.54	-0.396946	0.612046	0.768218	*	107.35	45.12	-1.10933	0.0362523	0.139978	*	gi|721620664|ref|XP_010228425.1|/8.22003e-147/PREDICTED: transcription factor PIF4-like isoform X1 [Brachypodium distachyon]	gi|960449288|ref|XM_010230123.2|/1e-162/PREDICTED: Brachypodium distachyon transcription factor PIF4-like (LOC100831206), transcript variant X1, mRNA	sp|Q8GZM7|PIF1_ARATH/5e-36/Transcription factor PIF1 OS=Arabidopsis thaliana GN=PIF1 PE=1 SV=1	bdi:100831206/1e-147/transcription factor PIF4-like; K16189 phytochrome-interacting factor 4	Rv3876/7e-06/---	PTHR12565/1.8E-68/--	molecular_function:GO:0046983//protein dimerization activity;
CL4749.Contig14_All	1979	24.79	27.54	0.707075	0.152432	0.35455	*	22.14	30.01	0.311067	0.504227	0.723793	*	25.07	22.04	-0.13607	0.812587	0.907345	*	18.72	37.85	0.222761	0.692958	0.819595	*	41.94	48.63	0.156471	0.677659	0.816729	*	30.67	33.84	0.110023	0.838811	0.924765	*	gi|475605852|gb|EMT26213.1|/0/Transcription factor bHLH49 [Aegilops tauschii]	gi|960462352|ref|XM_003563909.3|/0.0/PREDICTED: Brachypodium distachyon transcription factor bHLH49 (LOC100829992), mRNA	sp|Q9CAA9|BH049_ARATH/5e-57/Transcription factor bHLH49 OS=Arabidopsis thaliana GN=BHLH49 PE=1 SV=1	gra:105803619/8e-14/GTP-binding protein SAR1-like; K07953 GTP-binding protein SAR1 [EC:3.6.5.-]	NA	PF00010/1.0E-6/Helix-loop-helix DNA-binding domain	NA
CL2463.Contig3_All	2222	4.15	0.89	-1.28167	0.307862	0.560812	*	3.69	0.36	-1.77646	0.283096	0.520993	*	29.18	16.39	-0.572351	0.552182	0.791581	*	64.74	15.01	-2.30178	0.0294559	0.105201	*	53.46	8.32	-2.67419	1.71385e-06	2.89447e-05	Down	56.61	5.51	-3.20994	6.08364e-06	0.000100006	Down	gi|326525038|dbj|BAK07789.1|/0/predicted protein [Hordeum vulgare subsp. vulgare]	gi|960463855|ref|XM_010233442.2|/3e-91/PREDICTED: Brachypodium distachyon transcription factor APG-like (LOC100823250), mRNA	sp|Q6AT90|APG_ORYSJ/7e-119/Transcription factor APG OS=Oryza sativa subsp. japonica GN=APG PE=1 SV=1	sita:101773457/1e-132/transcription factor APG-like; K12126 phytochrome-interacting factor 3	mlr2363/1e-05/---	PTHR12565:SF80/8.3E-98/--	NA
Unigene58292_All	2005	75.46	113.31	1.25101	0.0413459	0.134596	*	49.95	195.68	1.9558	0.00837708	0.0367851	Up	59.71	195.07	1.50336	0.0397157	0.139942	*	59.29	290.75	1.37811	0.00797692	0.0373727	Up	37.77	52.56	0.39779	0.417441	0.669771	*	60.66	109.03	0.822852	0.18995	0.445321	*	gi|326495514|dbj|BAJ85853.1|/1.5543e-178/predicted protein [Hordeum vulgare subsp. vulgare]	gi|960481147|ref|XM_003574696.3|/0.0/PREDICTED: Brachypodium distachyon transcription factor bHLH130-like (LOC100846325), mRNA	sp|Q66GR3|BH130_ARATH/1e-52/Transcription factor bHLH130 OS=Arabidopsis thaliana GN=BHLH130 PE=1 SV=1	sita:101760676/1e-11/transcription factor PIF1-like; K16189 phytochrome-interacting factor 4	NA	PTHR16223:SF13/1.2E-131/--	biological_process:GO:0006366//transcription from RNA polymerase II promoter;cellular_component:GO:0005634//nucleus;molecular_function:GO:0001228//transcriptional activator activity, RNA polymerase II transcription regulatory region sequence-specific binding;GO:0001046//core promoter sequence-specific DNA binding;GO:0046983//protein dimerization activity;
CL15694.Contig2_All	1365	4.13	0.31	-2.05781	0.186815	0.407156	*	1.33	1.4	-0.0569468	0.971671	0.993754	*	0.68	0.62	0.0591104	0.973311	0.992391	*	5.29	0.72	-2.51021	0.101898	0.265753	*	6.66	1.04	-1.91072	0.227401	0.460462	*	0.69	0.72	-0.0201953	0.990162	0.999328	*	gi|326506812|dbj|BAJ91447.1|/1.21533e-141/predicted protein [Hordeum vulgare subsp. vulgare] &gt;gi|326510963|dbj|BAJ91829.1| predicted protein [Hordeum vulgare subsp. vulgare]	gi|960477390|ref|XM_003570143.3|/0.0/PREDICTED: Brachypodium distachyon transcription factor bHLH63 (LOC100822236), mRNA	sp|Q8GY61|BH063_ARATH/3e-37/Transcription factor bHLH63 OS=Arabidopsis thaliana GN=BHLH63 PE=1 SV=1	sita:101760676/8e-17/transcription factor PIF1-like; K16189 phytochrome-interacting factor 4	NA	PTHR12565:SF70/5.8E-64/--	biological_process:GO:0050789//regulation of biological process;GO:0006351//transcription, DNA-templated;GO:0065007//biological regulation;cellular_component:GO:0005634//nucleus;molecular_function:GO:0046983//protein dimerization activity;
CL177.Contig6_All	2199	38.16	15.28	-0.722003	0.109102	0.279802	*	34.4	21.6	-0.737123	0.0971557	0.249693	*	16.59	68.49	2.12895	0.00377674	0.0217495	Up	59.52	43.03	-1.12721	0.0361606	0.123553	*	53.04	100.01	0.867553	0.0566473	0.175473	*	46.72	76.67	0.712542	0.0879709	0.267194	*	gi|326490559|dbj|BAJ84943.1|/0/predicted protein, partial [Hordeum vulgare subsp. vulgare]	gi|960486533|ref|XM_014902663.1|/0.0/PREDICTED: Brachypodium distachyon transcription factor BIM2 (LOC100837123), transcript variant X5, mRNA	sp|Q9CAA4|BIM2_ARATH/3e-51/Transcription factor BIM2 OS=Arabidopsis thaliana GN=BIM2 PE=1 SV=1	zma:103650711/9e-09/SR45_1; serine/arginine-rich splicing factor SR45-like; K14325 RNA-binding protein with serine-rich domain 1	NA	PTHR12565/5.2E-29/--	molecular_function:GO:0046983//protein dimerization activity;
CL787.Contig14_All	2160	0.79	0.88	0.57963	0.723592	0.845059	*	10.66	1.03	-2.38008	0.097007	0.249481	*	3.93	143.13	3.55523	0.0322852	0.119584	*	236.51	41.27	-2.80538	0.00448113	0.0233555	Down	13.23	57.51	1.88828	0.0459415	0.150053	*	4.82	67.56	3.41403	0.00622018	0.0350551	Up	gi|669029524|emb|CDM83759.1|/0/unnamed protein product [Triticum aestivum]	gi|242388967|emb|FP095230.1|/0.0/Phyllostachys edulis cDNA clone: bphylf052e07, full insert sequence	sp|Q9ZPY8|AIB_ARATH/1e-81/Transcription factor ABA-INDUCIBLE bHLH-TYPE OS=Arabidopsis thaliana GN=AIB PE=2 SV=2	bna:106446156/2e-47/transcription factor MYC3-like; K13422 transcription factor MYC2	DR2417m/2e-06/---	PS50888/17.066/Myc-type, basic helix-loop-helix (bHLH) domain profile.	NA
CL6193.Contig12_All	1681	37.95	144.51	2.51138	8.53807e-07	1.43503e-05	Up	39.64	225.79	2.16945	0.000432199	0.00307312	Up	133.56	154.69	0.335151	0.444647	0.707018	*	103.9	158.99	-0.190372	0.713442	0.833922	*	39.26	46.01	0.180118	0.785888	0.887836	*	19.17	85.56	2.02938	0.102945	0.298498	*	gi|326508696|dbj|BAJ95870.1|/2.86906e-82/predicted protein [Hordeum vulgare subsp. vulgare]	gi|960454180|ref|XM_010231211.2|/8e-42/PREDICTED: Brachypodium distachyon transcription factor bHLH25-like (LOC100835778), mRNA	sp|Q8S3F1|BH020_ARATH/5e-31/Transcription factor NAI1 OS=Arabidopsis thaliana GN=NAI1 PE=2 SV=1	mus:103971745/1e-16/transcription factor MYC4-like; K13422 transcription factor MYC2	NA	PF00010/5.5E-12/Helix-loop-helix DNA-binding domain	NA
CL2512.Contig1_All	1417	8.05	5.24	0.00246674	0.997615	0.998704	*	1.71	2.71	0.54216	0.679827	0.807577	*	9.05	14.7	0.676951	0.301732	0.573063	*	6.84	12.79	0.163047	0.84004	0.918564	*	19.51	17.62	-0.166823	0.815853	0.902964	*	12.99	28.04	1.14751	0.0389591	0.14775	*	gi|326497797|dbj|BAK05983.1|/2.79013e-88/predicted protein, partial [Hordeum vulgare subsp. vulgare]	gi|960457081|ref|XM_014897016.1|/1e-138/PREDICTED: Brachypodium distachyon transcription factor SPATULA (LOC100821164), transcript variant X2, mRNA	sp|Q9FUA4|SPT_ARATH/2e-34/Transcription factor SPATULA OS=Arabidopsis thaliana GN=SPT PE=1 SV=1	egr:104431553/9e-32/transcription factor PIF3-like; K12126 phytochrome-interacting factor 3	NA	SM00353/4.0E-18/helix loop helix domain	cellular_component:GO:0005634//nucleus;molecular_function:GO:0046983//protein dimerization activity;
Unigene58290_All	1869	37.01	18.63	-0.414041	0.408298	0.65913	*	26	18.63	-0.538258	0.361858	0.603564	*	56.32	9.59	-2.46053	1.59943e-05	0.000223605	Down	38.37	28.8	-1.21664	0.018017	0.0717575	*	40.2	11.42	-1.81786	0.00369046	0.0200152	Down	60.96	15.77	-1.6911	0.0159009	0.0744076	*	gi|326503832|dbj|BAK02702.1|/7.14935e-154/predicted protein [Hordeum vulgare subsp. vulgare]	gi|960483720|ref|XM_010239992.2|/1e-120/PREDICTED: Brachypodium distachyon transcription factor bHLH130-like (LOC100823417), mRNA	sp|Q66GR3|BH130_ARATH/5e-46/Transcription factor bHLH130 OS=Arabidopsis thaliana GN=BHLH130 PE=1 SV=1	dosa:Os01t0286100-01/6e-10/Os01g0286100; Helix-loop-helix DNA-binding domain containing protein.; K12126 phytochrome-interacting factor 3	SMc00904/4e-08/---	PS50888/14.926/Myc-type, basic helix-loop-helix (bHLH) domain profile.	biological_process:GO:0006366//transcription from RNA polymerase II promoter;cellular_component:GO:0005634//nucleus;molecular_function:GO:0001228//transcriptional activator activity, RNA polymerase II transcription regulatory region sequence-specific binding;GO:0001046//core promoter sequence-specific DNA binding;
CL19837.Contig3_All	1565	0	2.63	2.78277	0.0938171	0.250116	*	0.74	1.05	0.407976	0.796727	0.888196	*	1.74	692.89	7.51551	1.6246e-09	7.69745e-08	Up	31.17	104.37	1.04385	0.385745	0.627559	*	4.38	115.15	4.22441	1.25589e-05	0.00016038	Up	0	55.22	6.31517	1.32592e-05	0.000195616	Up	gi|326524191|dbj|BAJ97106.1|/6.15625e-108/predicted protein [Hordeum vulgare subsp. vulgare]	gi|323388956|gb|HQ858871.1|/1e-107/Oryza sativa Japonica Group isolate UT1684 bHLH transcription factor mRNA, partial cds	sp|Q9FIX5|BH092_ARATH/2e-23/Transcription factor bHLH92 OS=Arabidopsis thaliana GN=BHLH92 PE=2 SV=1	mus:103972203/4e-08/transcription factor MYC3-like; K13422 transcription factor MYC2	NA	PS50888/11.985/Myc-type, basic helix-loop-helix (bHLH) domain profile.	biological_process:GO:0006351//transcription, DNA-templated;cellular_component:GO:0005634//nucleus;molecular_function:GO:0046983//protein dimerization activity;
CL8510.Contig1_All	760	1.05	0.99	0.0601728	0.971152	0.98438	*	2.06	1.06	-0.765216	0.605144	0.777901	*	4.72	0	-4.25519	0.00812199	0.0405072	Down	2.59	3.26	-0.553093	0.665423	0.800739	*	1.69	3.1	0.709615	0.548571	0.768218	*	1.69	0.91	-0.396214	0.801652	0.90656	*	gi|960480161|ref|XP_010236005.2|/2.06364e-84/PREDICTED: transcription factor BIM2-like isoform X3 [Brachypodium distachyon]	gi|960480160|ref|XM_010237703.2|/5e-97/PREDICTED: Brachypodium distachyon transcription factor BIM2-like (LOC100832564), transcript variant X3, mRNA	sp|Q9LEZ3|BIM1_ARATH/2e-25/Transcription factor BIM1 OS=Arabidopsis thaliana GN=BIM1 PE=1 SV=2	jcu:105647368/1e-09/transcription factor PIF3; K12126 phytochrome-interacting factor 3	NA	PTHR12565/5.3E-23/--	NA
Unigene36958_All	1349	11.7	32.92	2.03141	0.00124798	0.00766662	Up	3.81	66.14	3.71674	1.06578e-07	2.17147e-06	Up	31.97	58.17	0.908926	0.0316137	0.117697	*	22.22	70.58	0.858728	0.0517701	0.162217	*	11.4	40.74	1.66835	0.025644	0.0956593	*	18.04	34.03	0.974301	0.0911568	0.27421	*	gi|326528369|dbj|BAJ93366.1|/9.35278e-70/predicted protein [Hordeum vulgare subsp. vulgare]	gi|836027901|ref|XM_004982295.2|/2e-94/PREDICTED: Setaria italica transcription factor PIF1-like (LOC101760676), transcript variant X4, mRNA	sp|Q8GZM7|PIF1_ARATH/5e-34/Transcription factor PIF1 OS=Arabidopsis thaliana GN=PIF1 PE=1 SV=1	bdi:100828542/6e-63/transcription factor PIF1-like; K16189 phytochrome-interacting factor 4	Cgl1939/2e-07/---	SM00353/7.2E-18/helix loop helix domain	NA
Unigene36971_All	2002	17.38	6.1	-0.941476	0.318111	0.569205	*	5.45	0	-3.99173	0.0116616	0.0480877	Down	29.21	22.73	-0.410896	0.508632	0.752014	*	21.97	17.97	-1.074	0.0593335	0.179075	*	13.15	10.62	-0.332083	0.683161	0.820655	*	13.41	6.65	-0.686027	0.526798	0.779962	*	gi|326528369|dbj|BAJ93366.1|/0/predicted protein [Hordeum vulgare subsp. vulgare]	gi|836027901|ref|XM_004982295.2|/1e-129/PREDICTED: Setaria italica transcription factor PIF1-like (LOC101760676), transcript variant X4, mRNA	sp|Q8GZM7|PIF1_ARATH/4e-48/Transcription factor PIF1 OS=Arabidopsis thaliana GN=PIF1 PE=1 SV=1	sita:101760676/5e-163/transcription factor PIF1-like; K16189 phytochrome-interacting factor 4	RSc1191/5e-06/---	PF00010/2.0E-14/Helix-loop-helix DNA-binding domain	NA
CL787.Contig11_All	1839	-	-	-	-	-	-	0.37	0	-0.592325	0.641478	0.777901	*	0.68	0	-1.2029	0.463168	0.717447	*	0.33	0	-0.827233	0.584394	0.763219	*	23.2	3.09	-2.74843	0.000798899	0.00558197	Down	3.41	5.59	0.726642	0.489852	0.748108	*	gi|326509993|dbj|BAJ87213.1|/1.00428e-168/predicted protein [Hordeum vulgare subsp. vulgare]	gi|242388967|emb|FP095230.1|/2e-82/Phyllostachys edulis cDNA clone: bphylf052e07, full insert sequence	sp|O23487|BH003_ARATH/4e-51/Transcription factor bHLH3 OS=Arabidopsis thaliana GN=BHLH3 PE=2 SV=1	mus:103977295/2e-40/transcription factor MYC2-like; K13422 transcription factor MYC2	Cgl1939/1e-10/---	PTHR11514/9.8E-133/--	NA
Unigene47431_All	-	-	-	-	-	-	-	-	-	-	-	-	-	-	-	-	-	-	-	-	-	-	-	-	-	-	-	-	-	-	-	-	-	-	-	-	-	-	-	-	-	-	-	-
CL244.Contig3_All	1764	1.75	0.29	-1.01514	0.541776	0.767406	*	8.55	0.33	-3.18308	0.0309905	0.104999	*	5.81	40.84	2.79428	0.0211734	0.0861804	*	108.81	13.3	-2.98954	0.0241704	0.0903942	*	2.73	13.89	1.9861	0.0893931	0.24565	*	0	4.29	3.51675	0.0294045	0.119349	*	gi|475613259|gb|EMT28703.1|/1.32202e-69/hypothetical protein F775_52582 [Aegilops tauschii]	gi|151418319|dbj|AK249671.1|/1e-145/Hordeum vulgare subsp. vulgare cDNA clone: FLbaf38g03, mRNA sequence	sp|Q2HIV9|BH035_ARATH/5e-31/Transcription factor bHLH35 OS=Arabidopsis thaliana GN=BHLH35 PE=2 SV=1	mtr:MTR_2g069490/5e-09/RNA recognition motif; K14325 RNA-binding protein with serine-rich domain 1	NA	PTHR11514/3.6E-33/--	NA
CL10875.Contig5_All	1698	11.96	12.32	0.58468	0.348455	0.604828	*	7.76	12.66	0.647412	0.444343	0.682137	*	14.35	17.91	0.544864	0.456402	0.715196	*	19.69	10.51	-1.55178	0.0106566	0.0471842	Down	19.92	20.35	-0.0282596	0.967724	0.996809	*	7.48	19.06	1.42295	0.112326	0.316475	*	gi|721680068|ref|XP_010238168.1|/0/PREDICTED: transcription factor bHLH66 isoform X1 [Brachypodium distachyon] &gt;gi|944054610|gb|KQJ90248.1| hypothetical protein BRADI_4g30350 [Brachypodium distachyon]	gi|960489052|ref|XM_010239866.2|/0.0/PREDICTED: Brachypodium distachyon transcription factor bHLH66 (LOC100826168), transcript variant X1, mRNA	sp|Q9ZUG9|BH066_ARATH/5e-61/Transcription factor bHLH66 OS=Arabidopsis thaliana GN=BHLH66 PE=2 SV=1	rcu:8274969/2e-19/transcription factor PIF3; K12126 phytochrome-interacting factor 3	Rv3876/4e-06/---	PF00010/2.3E-9/Helix-loop-helix DNA-binding domain	molecular_function:GO:0046983//protein dimerization activity;
CL4830.Contig3_All	1456	44.94	25.58	-0.123894	0.808316	0.900914	*	20.51	25.34	0.271773	0.686097	0.81225	*	14.87	35.44	0.805845	0.481752	0.730495	*	13.78	69.98	1.47125	0.0210328	0.080948	*	42.83	50.33	0.206513	0.653769	0.799604	*	40.26	40.3	-0.0642383	0.918981	0.967918	*	gi|218198903|gb|EEC81330.1|/4.41954e-129/hypothetical protein OsI_24504 [Oryza sativa Indica Group]	gi|151426320|dbj|AK252912.1|/1e-171/Hordeum vulgare subsp. vulgare cDNA clone: FLbaf174i06, mRNA sequence	sp|Q9LSL1|BH093_ARATH/4e-62/Transcription factor bHLH93 OS=Arabidopsis thaliana GN=BHLH93 PE=1 SV=1	bdi:100843665/8e-18/transcription factor ABORTED MICROSPORES-like; K16190 glucuronokinase [EC:2.7.1.43]	Cgl1939/5e-11/---	PS50888/15.269/Myc-type, basic helix-loop-helix (bHLH) domain profile.	NA
CL11230.Contig5_All	1358	19.28	16.39	0.336071	0.547955	0.77287	*	9.18	22.67	1.25197	0.0733636	0.202945	*	14.8	15.29	0.0344682	0.971263	0.992295	*	14.23	36.79	0.61001	0.228514	0.458282	*	19.89	21.63	0.0679706	0.892478	0.946866	*	18.13	18.08	0.0114638	0.982976	0.999328	*	gi|475608500|gb|EMT27057.1|/1.90253e-70/hypothetical protein F775_06406 [Aegilops tauschii]	gi|672153741|ref|XM_008799376.1|/1e-30/PREDICTED: Phoenix dactylifera transcription factor BIM2-like (LOC103712756), transcript variant X2, mRNA	sp|Q9CAA4|BIM2_ARATH/2e-42/Transcription factor BIM2 OS=Arabidopsis thaliana GN=BIM2 PE=1 SV=1	pxb:103965596/1e-07/transcription factor PIF4; K16189 phytochrome-interacting factor 4	NA	PS50888/16.018/Myc-type, basic helix-loop-helix (bHLH) domain profile.	NA
CL10875.Contig7_All	1752	23.91	21.22	0.38232	0.509067	0.743554	*	14.14	15.34	0.00781922	0.988975	0.99911	*	25.39	32.94	0.608367	0.426285	0.694152	*	34.15	20.02	-1.52613	0.00191938	0.0116087	Down	28.01	35.12	0.255593	0.734957	0.856707	*	12.63	26.91	1.16246	0.062487	0.209136	*	gi|721680068|ref|XP_010238168.1|/0/PREDICTED: transcription factor bHLH66 isoform X1 [Brachypodium distachyon] &gt;gi|944054610|gb|KQJ90248.1| hypothetical protein BRADI_4g30350 [Brachypodium distachyon]	gi|960489052|ref|XM_010239866.2|/0.0/PREDICTED: Brachypodium distachyon transcription factor bHLH66 (LOC100826168), transcript variant X1, mRNA	sp|Q9ZUG9|BH066_ARATH/1e-60/Transcription factor bHLH66 OS=Arabidopsis thaliana GN=BHLH66 PE=2 SV=1	rcu:8274969/9e-19/transcription factor PIF3; K12126 phytochrome-interacting factor 3	DR2133/7e-07/---	PF00010/2.3E-9/Helix-loop-helix DNA-binding domain	molecular_function:GO:0046983//protein dimerization activity;
CL1618.Contig11_All	2053	110.93	147.45	1.05392	0.123898	0.305805	*	123.46	225.81	0.83844	0.259237	0.491241	*	89.57	265.15	1.38612	0.0517029	0.17068	*	128.77	523.15	1.13835	0.0143214	0.0596927	*	42.11	49.94	0.151829	0.848193	0.921688	*	131.18	160.32	0.212902	0.767969	0.889327	*	gi|326495514|dbj|BAJ85853.1|/0/predicted protein [Hordeum vulgare subsp. vulgare]	gi|960481147|ref|XM_003574696.3|/0.0/PREDICTED: Brachypodium distachyon transcription factor bHLH130-like (LOC100846325), mRNA	sp|Q66GR3|BH130_ARATH/4e-54/Transcription factor bHLH130 OS=Arabidopsis thaliana GN=BHLH130 PE=1 SV=1	sita:101760676/1e-11/transcription factor PIF1-like; K16189 phytochrome-interacting factor 4	NA	PTHR16223/1.1E-135/--	biological_process:GO:0045944//positive regulation of transcription from RNA polymerase II promoter;cellular_component:GO:0005634//nucleus;molecular_function:GO:0001228//transcriptional activator activity, RNA polymerase II transcription regulatory region sequence-specific binding;GO:0001046//core promoter sequence-specific DNA binding;GO:0046983//protein dimerization activity;
Unigene36962_All	1791	7.2	2.74	-0.710101	0.430985	0.676742	*	30.26	2.79	-3.27945	3.57677e-05	0.000359775	Down	10.87	18.12	0.96747	0.331895	0.6021	*	56.59	2.01	-5.29383	7.16286e-12	4.08757e-10	Down	4.4	9.02	0.794637	0.543943	0.768218	*	1	17.07	3.34003	0.0122857	0.060598	*	gi|475597673|gb|EMT23685.1|/1.59666e-62/Transcription factor PIF3 [Aegilops tauschii]	gi|219888216|gb|BT055876.1|/6e-55/Zea mays full-length cDNA clone ZM_BFc0002C15 mRNA, complete cds	sp|Q8W2F3|PIF4_ARATH/1e-30/Transcription factor PIF4 OS=Arabidopsis thaliana GN=PIF4 PE=1 SV=1	dosa:Os12t0610200-01/2e-59/Os12g0610200; Similar to Phytochrome-interacting factor 3 (Phytochrome-associated protein 3) (Basic helix-loop-helix protein 8) (bHLH8) (AtbHLH008).; K16189 phytochrome-interacting factor 4	DRA0212/2e-07/---	PS50888/18.114/Myc-type, basic helix-loop-helix (bHLH) domain profile.	NA
CL5507.Contig1_All	1792	69.33	121.26	1.43221	0.00647122	0.0303431	Up	68.1	156.01	1.04807	0.00223071	0.0123039	Up	41.72	79.91	0.94843	0.111117	0.298331	*	35.3	123.91	1.11325	0.0208736	0.0805102	*	145.71	117.54	-0.320692	0.551648	0.768218	*	79.86	126.07	0.654218	0.088164	0.26763	*	gi|326501104|dbj|BAJ98783.1|/2.2475e-149/predicted protein [Hordeum vulgare subsp. vulgare]	gi|960473860|ref|XM_014900104.1|/1e-159/PREDICTED: Brachypodium distachyon transcription factor bHLH78-like (LOC100836886), transcript variant X2, mRNA	sp|Q9CAA9|BH049_ARATH/1e-52/Transcription factor bHLH49 OS=Arabidopsis thaliana GN=BHLH49 PE=1 SV=1	bna:106397555/4e-16/transcription factor PIF3-like; K12126 phytochrome-interacting factor 3	NA	PTHR12565/4.2E-74/--	molecular_function:GO:0046983//protein dimerization activity;
CL525.Contig5_All	2881	3.42	0	-2.36082	0.155925	0.360095	*	0.74	0	-1.03376	0.489762	0.709907	*	1.93	0	-2.28349	0.19596	0.435701	*	-	-	-	-	-	-	-	-	-	-	-	-	-	-	-	-	-	-	gi|326505558|dbj|BAJ95450.1|/2.63239e-169/predicted protein [Hordeum vulgare subsp. vulgare]	gi|960459466|ref|XR_001405429.1|/1e-159/PREDICTED: Brachypodium distachyon transcription factor PIF5-like (LOC100831583), transcript variant X4, misc_RNA	sp|Q8GZM7|PIF1_ARATH/6e-41/Transcription factor PIF1 OS=Arabidopsis thaliana GN=PIF1 PE=1 SV=1	bdi:100831583/7e-159/transcription factor PIF5-like; K16189 phytochrome-interacting factor 4	NA	PTHR12565/4.7E-83/--	molecular_function:GO:0046983//protein dimerization activity;
CL4438.Contig8_All	1272	0.82	0.62	0.21166	0.898223	0.952563	*	47.05	0.7	-4.83117	0.000125634	0.00106423	Down	39.6	433.43	3.14091	0.0169842	0.0726546	*	450.23	25.16	-3.04844	0.0707436	0.20394	*	3.08	55.05	3.32923	0.0129569	0.0558153	*	1.04	43.27	4.44776	0.000913789	0.00717353	Up	gi|669026893|emb|CDM80000.1|/2.75317e-76/unnamed protein product [Triticum aestivum] &gt;gi|669026902|emb|CDM80013.1| unnamed protein product [Triticum aestivum]	gi|669026884|emb|HG670306.1|/8e-63/Triticum aestivum chromosome 3B, genomic scaffold, cultivar Chinese Spring	sp|Q9SEE9|SR45_ARATH/5e-08/Arginine/serine-rich protein 45 OS=Arabidopsis thaliana GN=SR45 PE=1 SV=1	apro:F751_5694/4e-08/Protein transport protein Sec61 subunit alpha; K10956 protein transport protein SEC61 subunit alpha	DR0479/8e-06/---	PTHR13935/3.8E-44/--	biological_process:GO:0006357//regulation of transcription from RNA polymerase II promoter;cellular_component:GO:0090575//RNA polymerase II transcription factor complex;molecular_function:GO:0000977//RNA polymerase II regulatory region sequence-specific DNA binding;GO:0003700//transcription factor activity, sequence-specific DNA binding;
CL10292.Contig5_All	1536	6.5	12.7	1.54558	0.0387047	0.128038	*	4.9	35.69	2.6529	0.00051828	0.00358853	Up	18.88	15.54	-0.335438	0.691215	0.832816	*	3.69	35.81	2.12912	0.0228928	0.0866104	*	9.91	18.31	0.781712	0.41036	0.66212	*	3.05	5.87	0.793612	0.466158	0.725891	*	gi|960491698|ref|XP_010239803.2|/1.42383e-117/PREDICTED: transcription factor FER-LIKE IRON DEFICIENCY-INDUCED TRANSCRIPTION FACTOR [Brachypodium distachyon] &gt;gi|944046600|gb|KQJ82241.1| hypothetical protein BRADI_5g07720 [Brachypodium distachyon]	gi|960491697|ref|XM_010241501.2|/5e-80/PREDICTED: Brachypodium distachyon transcription factor FER-LIKE IRON DEFICIENCY-INDUCED TRANSCRIPTION FACTOR (LOC104585309), mRNA	sp|Q0V7X4|FIT_ARATH/2e-32/Transcription factor FER-LIKE IRON DEFICIENCY-INDUCED TRANSCRIPTION FACTOR OS=Arabidopsis thaliana GN=FIT PE=1 SV=1	bdi:100843665/6e-14/transcription factor ABORTED MICROSPORES-like; K16190 glucuronokinase [EC:2.7.1.43]	NA	PS50888/15.796/Myc-type, basic helix-loop-helix (bHLH) domain profile.	NA
CL10687.Contig2_All	1352	58.56	39.51	0.0483241	0.889282	0.948377	*	58.2	53.27	-0.236043	0.5395	0.756942	*	109.52	61.21	-0.767252	0.0363854	0.131088	*	55.23	115.65	0.289485	0.442328	0.676716	*	89.58	76.1	-0.285595	0.325466	0.574149	*	93.8	77.69	-0.210612	0.569759	0.789718	*	gi|960461684|ref|XP_010228376.2|/2.50234e-139/PREDICTED: transcription factor UNE12-like [Brachypodium distachyon] &gt;gi|960461686|ref|XP_010228372.2| PREDICTED: transcription factor UNE12-like [Brachypodium distachyon] &gt;gi|944077346|gb|KQK12698.1| hypothetical protein BRADI_1g05430 [Brachypodium distachyon] &gt;gi|944077347|gb|KQK12699.1| hypothetical protein BRADI_1g05430 [Brachypodium dist…	gi|960461685|ref|XM_010230070.2|/0.0/PREDICTED: Brachypodium distachyon transcription factor UNE12-like (LOC100831162), transcript variant X2, mRNA	sp|O22768|UNE12_ARATH/1e-70/Transcription factor UNE12 OS=Arabidopsis thaliana GN=UNE12 PE=2 SV=2	vra:106756809/3e-16/transcription factor PIF3; K12126 phytochrome-interacting factor 3	NA	PTHR16223:SF15/7.1E-125/--	biological_process:GO:0045944//positive regulation of transcription from RNA polymerase II promoter;cellular_component:GO:0005634//nucleus;molecular_function:GO:0001228//transcriptional activator activity, RNA polymerase II transcription regulatory region sequence-specific binding;GO:0001046//core promoter sequence-specific DNA binding;GO:0046983//protein dimerization activity;
CL179.Contig14_All	3052	85.92	68.79	0.322479	0.443639	0.690275	*	106.68	104.17	-0.0535638	0.918933	0.962733	*	189.45	1178.28	2.78695	0.000175559	0.00170327	Up	1635.87	472.31	-2.31008	0.00215949	0.0127952	Down	158.95	364.47	1.08304	0.106433	0.278451	*	68.95	257.35	1.98038	0.0386207	0.147061	*	gi|326500856|dbj|BAJ95094.1|/0/predicted protein [Hordeum vulgare subsp. vulgare]	gi|151421327|dbj|AK248311.1|/0.0/Hordeum vulgare subsp. vulgare cDNA clone: FLbaf51m23, mRNA sequence	sp|O24606|EIN3_ARATH/2e-142/Protein ETHYLENE INSENSITIVE 3 OS=Arabidopsis thaliana GN=EIN3 PE=1 SV=1	bdi:100839437/0.0/ETHYLENE INSENSITIVE 3-like 1 protein; K14514 ethylene-insensitive protein 3	DR2133/7e-08/---	PF00010/2.3E-5/Helix-loop-helix DNA-binding domain	biological_process:GO:0006355//regulation of transcription, DNA-templated;cellular_component:GO:0005634//nucleus;molecular_function:GO:0003700//transcription factor activity, sequence-specific DNA binding;
CL16629.Contig1_All	936	15.16	8.37	-0.26536	0.672148	0.81055	*	13.39	11.83	-0.290055	0.630772	0.777901	*	8	17.75	1.14589	0.135965	0.342126	*	41.32	18.65	-1.68131	0.0202253	0.0785046	*	10.1	24.39	1.18501	0.0301154	0.10829	*	11.24	17.29	0.653956	0.404242	0.68644	*	gi|475530146|gb|EMT07864.1|/3.61764e-98/Transcription factor bHLH25 [Aegilops tauschii]	gi|37990162|dbj|AK120539.1|/1e-163/Oryza sativa Japonica Group cDNA clone:J013129F07, full insert sequence	sp|Q1PF17|BH018_ARATH/4e-46/Transcription factor bHLH18 OS=Arabidopsis thaliana GN=BHLH18 PE=2 SV=1	mus:103977295/2e-17/transcription factor MYC2-like; K13422 transcription factor MYC2	NA	PS50888/15.77/Myc-type, basic helix-loop-helix (bHLH) domain profile.	cellular_component:GO:0005634//nucleus;molecular_function:GO:0003677//DNA binding;GO:0046983//protein dimerization activity;
CL14827.Contig4_All	1780	10.83	17.09	1.28059	0.145887	0.34428	*	2.7	12.93	1.97346	0.0297082	0.101528	*	2.57	19.09	2.3532	0.0677893	0.208494	*	8.63	24.12	0.793012	0.49293	0.722377	*	5.39	10.42	0.863807	0.392279	0.641903	*	13.67	12.33	-0.199299	0.86307	0.936917	*	gi|326492952|dbj|BAJ90332.1|/0/predicted protein [Hordeum vulgare subsp. vulgare]	gi|836010856|ref|XM_004979305.2|/1e-145/PREDICTED: Setaria italica transcription factor SCREAM2-like (LOC101781298), mRNA	sp|Q9LSE2|ICE1_ARATH/2e-96/Transcription factor ICE1 OS=Arabidopsis thaliana GN=SCRM PE=1 SV=1	bdi:100843665/1e-25/transcription factor ABORTED MICROSPORES-like; K16190 glucuronokinase [EC:2.7.1.43]	NA	SM00353/6.2E-14/helix loop helix domain	cellular_component:GO:0005634//nucleus;molecular_function:GO:0005488//binding;
CL5889.Contig2_All	1593	51.49	39.62	0.238668	0.595854	0.79889	*	16.9	23.63	0.290276	0.642017	0.778378	*	98.78	21.67	-1.94835	0.0144896	0.0641052	*	8.35	18.17	0.334001	0.632006	0.790971	*	7.48	18.63	1.23303	0.15814	0.366468	*	9.62	36.67	1.99091	0.0387596	0.147308	*	gi|669029144|emb|CDM83250.1|/1.68036e-177/unnamed protein product [Triticum aestivum]	gi|669026884|emb|HG670306.1|/0.0/Triticum aestivum chromosome 3B, genomic scaffold, cultivar Chinese Spring	sp|Q8S3D2|BH087_ARATH/4e-36/Transcription factor bHLH87 OS=Arabidopsis thaliana GN=BHLH87 PE=2 SV=1	aly:ARALYDRAFT_486946/1e-15/basic helix-loop-helix family protein; K10863 aprataxin [EC:3.-.-.-]	NA	SM00353/1.2E-12/helix loop helix domain	cellular_component:GO:0005634//nucleus;
CL177.Contig1_All	1695	16.1	17.17	0.666349	0.209785	0.441767	*	5.24	23.15	2.0096	0.0032591	0.016888	Up	13.13	25.82	0.894852	0.171974	0.402291	*	20.79	40.36	0.179233	0.688026	0.816247	*	11.83	49.23	1.96776	2.28785e-05	0.000268871	Up	13.94	47.73	1.74963	0.000899906	0.00708196	Up	gi|944054996|gb|KQJ90634.1|/7.95643e-173/hypothetical protein BRADI_4g32967 [Brachypodium distachyon]	gi|960486535|ref|XM_014902664.1|/1e-163/PREDICTED: Brachypodium distachyon transcription factor BIM2 (LOC100837123), transcript variant X6, mRNA	sp|Q9CAA4|BIM2_ARATH/1e-47/Transcription factor BIM2 OS=Arabidopsis thaliana GN=BIM2 PE=1 SV=1	egu:105059744/6e-07/transcription factor PIF3-like; K12126 phytochrome-interacting factor 3	NA	PF00010/3.8E-15/Helix-loop-helix DNA-binding domain	NA

## Sheet: Sheet1
ID	length	log2FoldChange(USR/USS)	log2FoldChange(TSR/TSS)	log2FoldChange(UTR/UTS)	log2FoldChange(TTR/TTS)	log2FoldChange(UFR/UFS)	log2FoldChange(TFR/TFS)
CL19837.Contig2_All	1530	1.05726	-6.5138	3.55423	-2.94375	1.0855	3.14382
CL2642.Contig3_All	1137	-0.01586	-0.86907	1.29836	-4.18494	2.48798	4.04647
CL787.Contig6_All	1755	-0.72015	-3.21745	4.04158	-2.61629	1.97809	3.37646
Unigene36955_All	1574	0.39929	-0.37859	0.16331	-3.4298	1.74725	3.61485
CL6193.Contig3_All	1540	4.86984	4.05015	4.61051	6.80915	3.56269	6.46349
CL787.Contig12_All	2597	0	-1.36906	2.73538	-2.42674	4.50896	3.96391
CL6193.Contig15_All	1318	2.39035	3.72416	1.70022	-0.226441	0.933657	4.16148
Unigene58296_All	2044	5.88558	7.37539	7.92698	4.00577	3.22304	5.82932
CL9764.Contig4_All	1172	0	0	0.77572	-1.43421	3.7924	4.66703
Unigene37788_All	2086	0.795813	0.695684	-0.59835	0.0560689	3.93691	3.56833
CL9764.Contig3_All	975	0	0	-1.49171	0.717634	4.88138	3.55836
