# Supplementary material for: Transcriptomics analysis of the flowering regulatory genes involved in the herbicide resistance of Asia minor bluegrass (Polypogon fugax)
Source: BMC Genomics. 2017 Dec 6;18:953. doi: 10.1186/s12864-017-4324-z (PMC5719899; doi:10.1186/s12864-017-4324-z)
Supplement: Supplementary file 3 — Summary of sequencing reads after filtering. Table S3. Quality metrics of unigenes. Table S4. Summary of functional annotation result. Table S5. All-unigenes with a COG classification. Table S6. All-unigenes categorized by GO terns. Table S7. Unigenes mapped onto KEGG pathways. Table S8. TF prediction results. Table S9. MYB family. Table S10. MYB-related family. Table S11. MADS-box family. Table S12. NAC family. Table S13. mTERF family. Table S14. ABI3VP1 family. Table S15. AP2-EREBP family. Table S16. bHLH family. Table S17. GRAS family. (ZIP 3364 kb) [file 12864_2017_4324_MOESM3_ESM.zip › Supplemental Table S17.xlsx]

## Sheet: GRAS-174
”ID	length	USS-Expression	USR-Expression	log2FoldChange(USR/USS)	Pvalue	Padj	Up/Down-Regulation	TSS-Expression	TSR-Expression	log2FoldChange(TSR/TSS)	Pvalue	Padj	Up/Down-Regulation	UTS-Expression	UTR-Expression	log2FoldChange(UTR/UTS)	Pvalue	Padj	Up/Down-Regulation	TTS-Expression	TTR-Expression	log2FoldChange(TTR/TTS)	Pvalue	Padj	Up/Down-Regulation	UFS-Expression	UFR-Expression	log2FoldChange(UFR/UFS)	Pvalue	Padj	Up/Down-Regulation	TFS-Expression	TFR-Expression	log2FoldChange(TFR/TFS)	Pvalue	Padj	Up/Down-Regulation		Nr	Nt	Swissprot	KEGG	COG	Interpro	GO
CL10068.Contig6_All	3653	127.02	121.65	0.572617	0.0615028	0.18286	*	85.71	238.8	1.30896	0.00349403	0.0178848	Up	167.81	331.16	1.08031	0.00173875	0.0114887	Up	248.91	229.97	-0.932249	0.0503058	0.158729	*	115.69	211.3	0.789186	0.107251	0.28005	*	94.69	176.65	1.01507	0.0861893	0.263219	*	gi|357126197|ref|XP_003564775.1|/0/PREDICTED: scarecrow-like protein 1 [Brachypodium distachyon] &gt;gi|944075410|gb|KQK10894.1| hypothetical protein BRADI_2g56910 [Brachypodium distachyon]	gi|960470769|ref|XM_003564727.3|/0.0/PREDICTED: Brachypodium distachyon scarecrow-like protein 1 (LOC100821689), mRNA	sp|Q9SDQ3|SCL1_ARATH/3e-151/Scarecrow-like protein 1 OS=Arabidopsis thaliana GN=SCL1 PE=2 SV=1	cam:101514454/5e-71/scarecrow-like protein 8; K14777 ATP-dependent RNA helicase DDX47/RRP3 [EC:3.6.4.13]	NA	PTHR31636/0.0/--	biological_process:GO:0006355//regulation of transcription, DNA-templated;cellular_component:GO:0005634//nucleus;molecular_function:GO:0043565//sequence-specific DNA binding;GO:0003700//transcription factor activity, sequence-specific DNA binding;
Unigene36756_All	2423	45.83	26.2	-0.218228	0.598284	0.801029	*	27.56	35.52	0.311574	0.484797	0.709907	*	50.31	45.25	-0.0798926	0.891367	0.950636	*	38.34	74.2	0.14187	0.740013	0.852605	*	33.61	81.02	1.18992	0.0115173	0.0507688	*	36.66	53.31	0.655644	0.275975	0.559647	*	gi|960455627|ref|XP_014752230.1|/0/PREDICTED: scarecrow-like protein 6 [Brachypodium distachyon] &gt;gi|960455629|ref|XP_014752231.1| PREDICTED: scarecrow-like protein 6 [Brachypodium distachyon] &gt;gi|960455631|ref|XP_014752232.1| PREDICTED: scarecrow-like protein 6 [Brachypodium distachyon]	gi|960455630|ref|XM_014896746.1|/0.0/PREDICTED: Brachypodium distachyon scarecrow-like protein 6 (LOC100834684), transcript variant X3, mRNA	sp|O81316|SCL6_ARATH/3e-73/Scarecrow-like protein 6 OS=Arabidopsis thaliana GN=SCL6 PE=1 SV=1	smo:SELMODRAFT_437369/2e-31/Sm_DELLA1; GRAS-family protein; K14494 DELLA protein	Cgl1939/6e-12/---	PTHR31636/1.2E-193/--	biological_process:GO:0030154//cell differentiation;GO:0006355//regulation of transcription, DNA-templated;cellular_component:GO:0005634//nucleus;molecular_function:GO:0043565//sequence-specific DNA binding;GO:0003700//transcription factor activity, sequence-specific DNA binding;
CL20691.Contig12_All	2655	143.52	102.52	0.107025	0.673908	0.81181	*	92.53	138.5	0.483048	0.174196	0.380086	*	145.98	141.78	0.00616285	0.989153	0.99647	*	108.16	195.43	0.0387041	0.91164	0.955968	*	86.7	146.96	0.703816	0.0467757	0.152034	*	92.83	100.97	0.0995732	0.808405	0.909296	*	gi|326532730|dbj|BAJ89210.1|/0/predicted protein [Hordeum vulgare subsp. vulgare]	gi|960488576|ref|XM_003579217.3|/0.0/PREDICTED: Brachypodium distachyon scarecrow-like protein 34 (LOC100836508), mRNA	sp|Q9XE58|SCL14_ARATH/4e-137/Scarecrow-like protein 14 OS=Arabidopsis thaliana GN=SCL14 PE=2 SV=2	bna:106450539/8e-41/DELLA protein RGL2; K14494 DELLA protein	YPO2725/1e-18/---	PS50985/60.896/GRAS family profile.	biological_process:GO:0006355//regulation of transcription, DNA-templated;cellular_component:GO:0005634//nucleus;molecular_function:GO:0043565//sequence-specific DNA binding;GO:0003700//transcription factor activity, sequence-specific DNA binding;
CL6482.Contig1_All	1374	3.45	4.2	0.856897	0.43478	0.680611	*	1.76	2.37	0.389751	0.78482	0.881025	*	2.75	8.83	1.70244	0.0553803	0.179985	*	4.44	17.21	1.24496	0.158372	0.359534	*	5.06	14.32	1.32232	0.102309	0.270618	*	2.35	9.19	1.76191	0.120981	0.332576	*	gi|672143477|ref|XP_008795618.1|/1.52943e-80/PREDICTED: scarecrow-like protein 15 [Phoenix dactylifera]	NA	sp|O23210|SCL15_ARATH/1e-40/Scarecrow-like protein 15 OS=Arabidopsis thaliana GN=SCL15 PE=2 SV=3	bvg:104902119/7e-16/DELLA protein GAI1-like; K14494 DELLA protein	Cgl1939/4e-07/---	PF03514/1.4E-51/GRAS domain family	NA
CL5873.Contig2_All	2171	63.21	60.48	0.487491	0.218512	0.452085	*	59.33	84.31	0.467265	0.273875	0.508415	*	151.62	750.03	2.48165	0.00136578	0.0094189	Up	638.89	380.45	-1.29819	0.0836102	0.230187	*	172.64	378.93	1.01456	0.195327	0.421379	*	60.11	558.68	3.13205	0.00258631	0.0171292	Up	gi|475591711|gb|EMT21860.1|/0/hypothetical protein F775_28371 [Aegilops tauschii]	gi|960456026|ref|XM_003562767.3|/0.0/PREDICTED: Brachypodium distachyon chitin-inducible gibberellin-responsive protein 2 (LOC100837965), mRNA	sp|Q8GVE1|CIGR2_ORYSJ/0.0/Chitin-inducible gibberellin-responsive protein 2 OS=Oryza sativa subsp. japonica GN=CIGR2 PE=2 SV=1	thj:104822321/2e-65/DELLA protein RGL1-like; K14494 DELLA protein	NA	PTHR31636/0.0/--	biological_process:GO:0006355//regulation of transcription, DNA-templated;cellular_component:GO:0005634//nucleus;molecular_function:GO:0043565//sequence-specific DNA binding;GO:0003700//transcription factor activity, sequence-specific DNA binding;
Unigene52115_All	2269	446.6	237.81	-0.309155	0.125627	0.308703	*	357.42	282.74	-0.438063	0.0409595	0.130286	*	550.99	465.82	-0.103943	0.777332	0.888051	*	451.33	439.95	-0.780684	0.00650261	0.0316277	*	368.77	362.26	-0.0885077	0.777727	0.883896	*	370.29	340.46	-0.0232851	0.959598	0.992666	*	gi|357146080|ref|XP_003573869.1|/0/PREDICTED: scarecrow-like protein 21 [Brachypodium distachyon] &gt;gi|721658626|ref|XP_010234693.1| PREDICTED: scarecrow-like protein 21 [Brachypodium distachyon] &gt;gi|960480445|ref|XP_014756863.1| PREDICTED: scarecrow-like protein 21 [Brachypodium distachyon] &gt;gi|944060932|gb|KQJ96522.1| hypothetical protein BRADI_3g24210 [Brachypodium distachyon] &gt;gi|9…	gi|960480444|ref|XM_014901377.1|/0.0/PREDICTED: Brachypodium distachyon scarecrow-like protein 21 (LOC100831355), transcript variant X3, mRNA	sp|Q8GVE1|CIGR2_ORYSJ/7e-174/Chitin-inducible gibberellin-responsive protein 2 OS=Oryza sativa subsp. japonica GN=CIGR2 PE=2 SV=1	thj:104824135/2e-62/DELLA protein GAI-like; K14494 DELLA protein	NA	PS50985/67.336/GRAS family profile.	biological_process:GO:0006355//regulation of transcription, DNA-templated;cellular_component:GO:0005634//nucleus;molecular_function:GO:0043565//sequence-specific DNA binding;GO:0003700//transcription factor activity, sequence-specific DNA binding;
CL13523.Contig2_All	2104	262.74	231.15	0.385849	0.20556	0.436141	*	86.55	254.22	1.40565	4.02175e-07	7.03619e-06	Up	275.93	168.23	-0.784622	0.174839	0.40617	*	82.58	326.66	1.12408	0.0108154	0.0477266	Up	110.36	93.89	-0.295372	0.598256	0.768218	*	124.85	111.04	-0.18156	0.700782	0.849446	*	gi|482671908|gb|AGK28599.1|/0/scarecrow-like 6 protein [Phyllostachys edulis]	gi|482671907|gb|JX909277.1|/0.0/Phyllostachys edulis scarecrow-like 6 protein (SCL6) mRNA, complete cds	sp|O81316|SCL6_ARATH/6e-69/Scarecrow-like protein 6 OS=Arabidopsis thaliana GN=SCL6 PE=1 SV=1	mtr:MTR_3g065980/8e-25/DELLA domain GRAS family transcription factor GAI; K14494 DELLA protein	Rv3876/7e-11/---	PTHR31636:SF11/2.7E-140/--	biological_process:GO:0030154//cell differentiation;GO:0006355//regulation of transcription, DNA-templated;cellular_component:GO:0005634//nucleus;molecular_function:GO:0043565//sequence-specific DNA binding;GO:0003700//transcription factor activity, sequence-specific DNA binding;
CL20691.Contig9_All	2605	56.96	42.37	0.177401	0.654712	0.806734	*	45.49	72.23	0.573856	0.192207	0.404212	*	114.2	97.82	-0.0758064	0.883565	0.945905	*	189.74	105.98	-1.53669	4.83206e-05	0.000508721	Down	56.09	77.29	0.395532	0.393596	0.643443	*	47.85	95.79	1.11645	0.143626	0.372805	*	gi|326532730|dbj|BAJ89210.1|/0/predicted protein [Hordeum vulgare subsp. vulgare]	gi|960488576|ref|XM_003579217.3|/0.0/PREDICTED: Brachypodium distachyon scarecrow-like protein 34 (LOC100836508), mRNA	sp|Q9XE58|SCL14_ARATH/1e-133/Scarecrow-like protein 14 OS=Arabidopsis thaliana GN=SCL14 PE=2 SV=2	bna:106450539/3e-42/DELLA protein RGL2; K14494 DELLA protein	DR0400/3e-10/---	PTHR31636:SF14/0.0/--	biological_process:GO:0006355//regulation of transcription, DNA-templated;cellular_component:GO:0005634//nucleus;molecular_function:GO:0043565//sequence-specific DNA binding;GO:0003700//transcription factor activity, sequence-specific DNA binding;
CL13523.Contig4_All	2119	242.39	191.89	0.251044	0.319949	0.57132	*	91.14	181.64	0.899605	0.000795392	0.00516606	*	234.55	112.22	-1.11373	0.0437622	0.15092	*	64.69	240.31	1.00422	0.0445391	0.144434	*	77.42	70.31	-0.211383	0.719281	0.84675	*	113.63	76.21	-0.583478	0.330038	0.611926	*	gi|482671908|gb|AGK28599.1|/0/scarecrow-like 6 protein [Phyllostachys edulis]	gi|482671907|gb|JX909277.1|/0.0/Phyllostachys edulis scarecrow-like 6 protein (SCL6) mRNA, complete cds	sp|O81316|SCL6_ARATH/1e-69/Scarecrow-like protein 6 OS=Arabidopsis thaliana GN=SCL6 PE=1 SV=1	egr:104438490/6e-26/DELLA protein GAI-like; K14494 DELLA protein	Rv3876/1e-10/---	PTHR31636/1.7E-140/--	biological_process:GO:0030154//cell differentiation;GO:0006355//regulation of transcription, DNA-templated;cellular_component:GO:0005634//nucleus;molecular_function:GO:0043565//sequence-specific DNA binding;GO:0003700//transcription factor activity, sequence-specific DNA binding;
CL16730.Contig6_All	2730	47.17	37.2	0.387465	0.590229	0.797939	*	25.76	81.59	1.62746	0.0735802	0.203445	*	136.44	451.2	1.88993	0.00954241	0.0460999	Up	238.93	414.75	0.0143918	0.9719	0.983572	*	229.14	399.5	0.722081	0.0438586	0.144583	*	332.95	495.64	0.657962	0.125208	0.339285	*	gi|357165420|ref|XP_003580377.1|/0/PREDICTED: scarecrow-like protein 8 [Brachypodium distachyon] &gt;gi|944048541|gb|KQJ84182.1| hypothetical protein BRADI_5g19190 [Brachypodium distachyon]	gi|890947744|gb|KP729172.1|/0.0/Stipa purpurea microsatellite ZH29 sequence	sp|Q9FYR7|SCL8_ARATH/3e-91/Scarecrow-like protein 8 OS=Arabidopsis thaliana GN=SCL8 PE=2 SV=1	cam:101514454/2e-83/scarecrow-like protein 8; K14777 ATP-dependent RNA helicase DDX47/RRP3 [EC:3.6.4.13]	Rv3876/3e-07/---	PTHR31636:SF4/3.8E-224/--	biological_process:GO:0006355//regulation of transcription, DNA-templated;cellular_component:GO:0005634//nucleus;GO:0005737//cytoplasm;molecular_function:GO:0043565//sequence-specific DNA binding;GO:0003700//transcription factor activity, sequence-specific DNA binding;
Unigene11579_All	2994	40.1	2.34	-2.99986	0.00233761	0.0130004	Down	25.34	8.8	-1.49276	0.0470469	0.144934	*	115.13	42.34	-1.13726	0.0972217	0.270925	*	273.22	24.29	-3.93891	2.06226e-08	5.57589e-07	Down	77.22	34.26	-1.19741	0.039302	0.133276	*	45.08	25.06	-0.552689	0.531062	0.783155	*	gi|475483885|gb|EMT03069.1|/0/hypothetical protein F775_17625 [Aegilops tauschii]	gi|960467486|ref|XM_003564321.3|/0.0/PREDICTED: Brachypodium distachyon scarecrow-like protein 34 (LOC100826211), mRNA	sp|O80933|SCL9_ARATH/2e-121/Scarecrow-like protein 9 OS=Arabidopsis thaliana GN=SCL9 PE=2 SV=1	pda:103721072/3e-41/DELLA protein RHT-1-like; K14494 DELLA protein	Rv3876/9e-18/---	PF03514/2.9E-99/GRAS domain family	biological_process:GO:0006355//regulation of transcription, DNA-templated;cellular_component:GO:0005634//nucleus;molecular_function:GO:0043565//sequence-specific DNA binding;GO:0003700//transcription factor activity, sequence-specific DNA binding;
CL20589.Contig3_All	2772	96.04	97.67	0.593734	0.0812465	0.225532	*	62.39	70.7	0.114974	0.822737	0.902147	*	44.36	61.03	0.291099	0.729389	0.859401	*	21.45	165.49	2.13994	3.55006e-05	0.00038973	Up	35.09	57.05	0.639283	0.128894	0.317319	*	35.88	70.98	0.865972	0.218423	0.488233	*	gi|357136905|ref|XP_003570043.1|/0/PREDICTED: scarecrow-like protein 27 [Brachypodium distachyon]	gi|960481148|ref|XM_003569995.3|/0.0/PREDICTED: Brachypodium distachyon scarecrow-like protein 27 (LOC100828697), mRNA	sp|O81316|SCL6_ARATH/5e-78/Scarecrow-like protein 6 OS=Arabidopsis thaliana GN=SCL6 PE=1 SV=1	pmum:103341003/4e-24/DELLA protein DWARF8-like; K14494 DELLA protein	DR2133/2e-07/---	PF03514/5.6E-84/GRAS domain family	biological_process:GO:0030154//cell differentiation;GO:0006355//regulation of transcription, DNA-templated;cellular_component:GO:0005634//nucleus;molecular_function:GO:0043565//sequence-specific DNA binding;GO:0003700//transcription factor activity, sequence-specific DNA binding;
CL5873.Contig3_All	2188	24.79	5.16	-1.54757	0.0235123	0.0862762	*	28.12	3.11	-2.93391	0.00099357	0.00623593	Down	104.78	96.71	0.204331	0.806438	0.903743	*	398.11	8.29	-5.72203	7.27227e-07	1.30823e-05	Down	29.77	4.01	-2.26393	0.0977204	0.261697	*	30.87	104.75	1.75768	0.140094	0.366128	*	gi|475591711|gb|EMT21860.1|/0/hypothetical protein F775_28371 [Aegilops tauschii]	gi|960456026|ref|XM_003562767.3|/0.0/PREDICTED: Brachypodium distachyon chitin-inducible gibberellin-responsive protein 2 (LOC100837965), mRNA	sp|Q8GVE1|CIGR2_ORYSJ/0.0/Chitin-inducible gibberellin-responsive protein 2 OS=Oryza sativa subsp. japonica GN=CIGR2 PE=2 SV=1	thj:104822321/2e-65/DELLA protein RGL1-like; K14494 DELLA protein	NA	PTHR31636/0.0/--	biological_process:GO:0006355//regulation of transcription, DNA-templated;cellular_component:GO:0005634//nucleus;molecular_function:GO:0043565//sequence-specific DNA binding;GO:0003700//transcription factor activity, sequence-specific DNA binding;
CL3809.Contig15_All	2401	10.04	0.33	-3.51517	0.00561645	0.0269422	Down	5.01	3.68	-0.49451	0.76137	0.865638	*	9.93	1.55	-1.72849	0.256371	0.51447	*	5.43	1.66	-2.24622	0.0679606	0.198217	*	12.19	0.99	-3.10147	0.0068431	0.0333086	Down	7.44	5.22	-0.521801	0.59472	0.789718	*	gi|326530246|dbj|BAJ97549.1|/0/predicted protein [Hordeum vulgare subsp. vulgare]	gi|242387652|emb|FP094510.1|/0.0/Phyllostachys edulis cDNA clone: bphylf057n24, full insert sequence	sp|A2ZAX5|SCR1_ORYSI/0.0/Protein SCARECROW 1 OS=Oryza sativa subsp. indica GN=SCR1 PE=3 SV=2	bdi:100844941/1e-64/DELLA protein SLN1; K14494 DELLA protein	Cgl1939/5e-09/---	PF03514/9.3E-124/GRAS domain family	biological_process:GO:0008356//asymmetric cell division;GO:0006355//regulation of transcription, DNA-templated;GO:0090610//bundle sheath cell fate specification;GO:0009956//radial pattern formation;GO:0009630//gravitropism;GO:0048366//leaf development;GO:0051457//maintenance of protein location in nucleus;cellular_component:GO:0005634//nucleus;GO:0009536//plastid;molecular_function:GO:0043565//se…
CL19443.Contig7_All	597	8.84	2.49	-1.12394	0.204849	0.435206	*	5.45	3.14	-0.795991	0.409293	0.648184	*	5.8	3.25	-0.871077	0.373962	0.640075	*	4.6	3.92	-0.871006	0.380558	0.623894	*	10.15	4.8	-1.0531	0.194862	0.420628	*	7.55	5.52	-0.42391	0.619842	0.79394	*	gi|944051416|gb|KQJ87054.1|/1.52444e-90/hypothetical protein BRADI_4g09180 [Brachypodium distachyon]	gi|241986695|dbj|AK333956.1|/1e-134/Triticum aestivum cDNA, clone: WT008_B16, cultivar: Chinese Spring	sp|O80933|SCL9_ARATH/8e-52/Scarecrow-like protein 9 OS=Arabidopsis thaliana GN=SCL9 PE=2 SV=1	mus:103994905/1e-24/DELLA protein SLR1-like; K14494 DELLA protein	NA	PTHR31636:SF14/3.4E-112/--	biological_process:GO:0006355//regulation of transcription, DNA-templated;cellular_component:GO:0005634//nucleus;molecular_function:GO:0043565//sequence-specific DNA binding;GO:0003700//transcription factor activity, sequence-specific DNA binding;
Unigene11199_All	3614	32.51	2.17	-3.15223	2.03715e-05	0.000227637	Down	13.16	5.21	-1.41679	0.0602385	0.175138	*	33.19	1.63	-3.92961	1.64728e-06	3.16675e-05	Down	20.95	0.77	-4.99774	3.50197e-07	6.89325e-06	Down	40.21	1.35	-4.51134	4.16983e-07	8.50454e-06	Down	34.22	1.05	-4.59243	6.7012e-07	1.49252e-05	Down	gi|475502835|gb|EMT04469.1|/0/hypothetical protein F775_08186 [Aegilops tauschii]	gi|960487161|ref|XM_003577048.3|/0.0/PREDICTED: Brachypodium distachyon scarecrow-like protein 9 (LOC100824633), transcript variant X1, mRNA	sp|O80933|SCL9_ARATH/5e-159/Scarecrow-like protein 9 OS=Arabidopsis thaliana GN=SCL9 PE=2 SV=1	adu:107481054/2e-51/DELLA protein GAI-like; K14494 DELLA protein	NA	PTHR31636/0.0/--	biological_process:GO:0006355//regulation of transcription, DNA-templated;cellular_component:GO:0005634//nucleus;molecular_function:GO:0043565//sequence-specific DNA binding;GO:0003700//transcription factor activity, sequence-specific DNA binding;
CL8262.Contig2_All	2370	101.8	126.66	0.905666	0.00299052	0.0159797	*	53.95	121.84	1.13141	0.011415	0.0472533	Up	96.63	141.18	0.434632	0.481557	0.730309	*	46.16	296.37	1.83819	0.000396634	0.00307314	Up	56.69	124.31	1.0655	0.00141095	0.00901318	Up	86.17	108.2	0.350584	0.499628	0.756757	*	gi|514818024|ref|XP_004983723.1|/0/PREDICTED: scarecrow-like protein 6 isoform X1 [Setaria italica]	gi|955725608|ref|XM_004983666.3|/0.0/PREDICTED: Setaria italica scarecrow-like protein 6 (LOC101775123), transcript variant X1, mRNA	sp|O81316|SCL6_ARATH/8e-81/Scarecrow-like protein 6 OS=Arabidopsis thaliana GN=SCL6 PE=1 SV=1	gmx:100803245/4e-26/DELLA protein RGA-like; K14494 DELLA protein	SPBC28F2.12/2e-08/---	PTHR31636/7.0E-201/--	biological_process:GO:0030154//cell differentiation;GO:0006355//regulation of transcription, DNA-templated;cellular_component:GO:0005634//nucleus;molecular_function:GO:0043565//sequence-specific DNA binding;GO:0003700//transcription factor activity, sequence-specific DNA binding;
CL20691.Contig14_All	2701	1.14	16.85	4.06273	9.72319e-06	0.000119596	Up	1.34	27	3.76146	9.87389e-05	0.000865375	Up	3.76	38.22	3.22798	7.47401e-07	1.60412e-05	Up	1.1	45.15	4.06542	1.26255e-05	0.000158188	Up	2.02	34.57	3.7749	3.85673e-06	5.83223e-05	Up	0.33	22.71	5.10209	9.75411e-06	0.000150229	Up	gi|326532730|dbj|BAJ89210.1|/0/predicted protein [Hordeum vulgare subsp. vulgare]	gi|960488576|ref|XM_003579217.3|/0.0/PREDICTED: Brachypodium distachyon scarecrow-like protein 34 (LOC100836508), mRNA	sp|Q9XE58|SCL14_ARATH/9e-134/Scarecrow-like protein 14 OS=Arabidopsis thaliana GN=SCL14 PE=2 SV=2	cit:102608614/2e-42/DELLA protein GAI; K14494 DELLA protein	YPO2725/2e-21/---	PS50985/60.429/GRAS family profile.	biological_process:GO:0006355//regulation of transcription, DNA-templated;cellular_component:GO:0005634//nucleus;molecular_function:GO:0043565//sequence-specific DNA binding;GO:0003700//transcription factor activity, sequence-specific DNA binding;
CL14409.Contig3_All	2176	26.29	17.42	0.0290963	0.954825	0.977096	*	20.12	22.48	0.101049	0.848349	0.917266	*	13.93	20.36	0.509946	0.389278	0.654085	*	18.58	40.5	0.352388	0.411289	0.649834	*	18.72	17.89	-0.0958336	0.862431	0.929866	*	23.89	24.74	0.0758377	0.866767	0.938942	*	gi|475597650|gb|EMT23677.1|/0/hypothetical protein F775_04155 [Aegilops tauschii]	gi|151419440|dbj|AK250792.1|/0.0/Hordeum vulgare subsp. vulgare cDNA clone: FLbaf94i06, mRNA sequence	sp|O80933|SCL9_ARATH/1e-133/Scarecrow-like protein 9 OS=Arabidopsis thaliana GN=SCL9 PE=2 SV=1	adu:107481054/1e-48/DELLA protein GAI-like; K14494 DELLA protein	DRA0210/7e-09/---	PTHR31636/5.6E-289/--	biological_process:GO:0006355//regulation of transcription, DNA-templated;cellular_component:GO:0005634//nucleus;molecular_function:GO:0043565//sequence-specific DNA binding;GO:0003700//transcription factor activity, sequence-specific DNA binding;
CL16730.Contig5_All	2589	30.38	20.29	0.0961084	0.880498	0.943654	*	26.93	28.91	0.157028	0.847242	0.916653	*	122.8	490.03	2.13981	0.00874054	0.0429814	Up	423.96	275.57	-1.30136	0.00852676	0.0394674	Down	159.97	265.03	0.650736	0.127005	0.313883	*	263.73	329.99	0.428894	0.388875	0.669466	*	gi|357165420|ref|XP_003580377.1|/0/PREDICTED: scarecrow-like protein 8 [Brachypodium distachyon] &gt;gi|944048541|gb|KQJ84182.1| hypothetical protein BRADI_5g19190 [Brachypodium distachyon]	gi|890947744|gb|KP729172.1|/0.0/Stipa purpurea microsatellite ZH29 sequence	sp|Q9FYR7|SCL8_ARATH/1e-91/Scarecrow-like protein 8 OS=Arabidopsis thaliana GN=SCL8 PE=2 SV=1	cam:101514454/4e-83/scarecrow-like protein 8; K14777 ATP-dependent RNA helicase DDX47/RRP3 [EC:3.6.4.13]	DR2145/3e-08/---	PS50985/45.804/GRAS family profile.	biological_process:GO:0006355//regulation of transcription, DNA-templated;cellular_component:GO:0005634//nucleus;GO:0005737//cytoplasm;molecular_function:GO:0043565//sequence-specific DNA binding;GO:0003700//transcription factor activity, sequence-specific DNA binding;
CL3809.Contig14_All	2414	7.44	0	-4.20039	0.00567778	0.0271915	Down	4.91	0	-3.68666	0.0215113	0.0787044	*	23.34	9.28	-1.13434	0.116881	0.309661	*	3.41	0.41	-2.86342	0.0742088	0.211511	*	23.86	3.81	-2.30105	0.0565084	0.1751	*	26.44	0	-6.21428	3.67568e-06	6.52113e-05	Down	gi|326530246|dbj|BAJ97549.1|/0/predicted protein [Hordeum vulgare subsp. vulgare]	gi|242387652|emb|FP094510.1|/0.0/Phyllostachys edulis cDNA clone: bphylf057n24, full insert sequence	sp|A2ZAX5|SCR1_ORYSI/0.0/Protein SCARECROW 1 OS=Oryza sativa subsp. indica GN=SCR1 PE=3 SV=2	bdi:100844941/2e-64/DELLA protein SLN1; K14494 DELLA protein	Cgl1939/3e-10/---	PTHR31636:SF12/1.7E-280/--	biological_process:GO:0008356//asymmetric cell division;GO:0006355//regulation of transcription, DNA-templated;GO:0090610//bundle sheath cell fate specification;GO:0009956//radial pattern formation;GO:0009630//gravitropism;GO:0048366//leaf development;GO:0051457//maintenance of protein location in nucleus;cellular_component:GO:0005634//nucleus;GO:0009536//plastid;molecular_function:GO:0043565//se…
CL3809.Contig3_All	2289	0	20.98	6.37961	1.6352e-06	2.52889e-05	Up	0	36.84	6.68778	3.09257e-07	5.5832e-06	Up	3.92	21.05	2.40671	0.0260377	0.101293	*	0.83	21.44	3.25716	0.00339884	0.0186123	Up	3.12	12.33	1.68339	0.183831	0.402671	*	2.06	18.74	3.01189	0.000518125	0.0044478	Up	gi|326504408|dbj|BAJ91036.1|/0/predicted protein, partial [Hordeum vulgare subsp. vulgare]	gi|242387652|emb|FP094510.1|/0.0/Phyllostachys edulis cDNA clone: bphylf057n24, full insert sequence	sp|A2ZAX5|SCR1_ORYSI/0.0/Protein SCARECROW 1 OS=Oryza sativa subsp. indica GN=SCR1 PE=3 SV=2	jcu:105638582/4e-65/DELLA protein GAI; K14494 DELLA protein	Cgl1939/9e-12/---	PS50985/60.852/GRAS family profile.	NA
CL3809.Contig11_All	2268	2.22	2.38	0.565987	0.683756	0.818541	*	1.47	2.05	0.441504	0.77938	0.877296	*	0.74	0	-1.14624	0.480058	0.728917	*	0.55	3.71	0.916869	0.606188	0.781311	*	1.7	1.39	-0.237739	0.882683	0.941198	*	0	6.34	4.0154	0.010507	0.0534461	*	gi|326504408|dbj|BAJ91036.1|/0/predicted protein, partial [Hordeum vulgare subsp. vulgare]	gi|242387652|emb|FP094510.1|/0.0/Phyllostachys edulis cDNA clone: bphylf057n24, full insert sequence	sp|Q9FUZ7|SCR_MAIZE/0.0/Protein SCARECROW OS=Zea mays GN=SCR PE=2 SV=1	gmx:547719/2e-65/GAI2, GmGAI2; DELLA protein GAI 2; K14494 DELLA protein	mlr2363/2e-09/---	PTHR31636:SF12/5.0E-273/--	biological_process:GO:0007275//multicellular organism development;GO:0006355//regulation of transcription, DNA-templated;cellular_component:GO:0005634//nucleus;
CL15490.Contig3_All	1966	12.96	0.95	-2.86231	0.00491842	0.0241513	Down	28.18	0.68	-4.62332	1.64781e-05	0.000183494	Down	45.45	6.82	-2.11247	0.0432764	0.149643	*	57.09	5.71	-3.70912	3.55216e-06	5.24374e-05	Down	40.7	26.86	-0.632141	0.162639	0.372112	*	42.84	23.17	-0.863931	0.081909	0.25364	*	gi|357117421|ref|XP_003560467.1|/0/PREDICTED: scarecrow-like protein 4 [Brachypodium distachyon] &gt;gi|944078114|gb|KQK13466.1| hypothetical protein BRADI_1g10330 [Brachypodium distachyon]	gi|960450175|ref|XM_003560419.3|/0.0/PREDICTED: Brachypodium distachyon scarecrow-like protein 4 (LOC100831491), mRNA	sp|Q9FL03|SCL4_ARATH/2e-136/Scarecrow-like protein 4 OS=Arabidopsis thaliana GN=SCL4 PE=2 SV=1	gmx:547719/5e-59/GAI2, GmGAI2; DELLA protein GAI 2; K14494 DELLA protein	SPBC28F2.12/1e-11/---	PS50985/56.481/GRAS family profile.	biological_process:GO:0006355//regulation of transcription, DNA-templated;cellular_component:GO:0005634//nucleus;molecular_function:GO:0043565//sequence-specific DNA binding;GO:0003700//transcription factor activity, sequence-specific DNA binding;
Unigene81508_All	250	-	-	-	-	-	-	0.37	0	-0.592325	0.641478	0.777901	*	0	0.31	0.780369	0.595371	0.79401	*	-	-	-	-	-	-	0.33	0	-0.739682	0.599541	0.768218	*	-	-	-	-	-	-	gi|960485343|ref|XP_014757818.1|/2.08783e-40/PREDICTED: DELLA protein GAI-like [Brachypodium distachyon]	gi|960485342|ref|XM_014902332.1|/1e-82/PREDICTED: Brachypodium distachyon DELLA protein GAI-like (LOC100840954), mRNA	sp|Q9LDL7|PAT1_ARATH/2e-17/Scarecrow-like transcription factor PAT1 OS=Arabidopsis thaliana GN=PAT1 PE=2 SV=1	zma:103642241/5e-17/uncharacterized LOC103642241; K03921 acyl-[acyl-carrier-protein] desaturase [EC:1.14.19.2 1.14.19.11 1.14.19.26]	NA	PF03514/1.6E-27/GRAS domain family	biological_process:GO:0006355//regulation of transcription, DNA-templated;
CL14409.Contig11_All	2225	12.79	2.67	-1.36479	0.167594	0.377544	*	5.92	7.34	0.129989	0.866285	0.92807	*	14.9	4.88	-1.27732	0.152287	0.370544	*	13.84	2.26	-3.00241	0.00122232	0.00795683	Down	8.46	1.39	-2.40509	0.0189737	0.075515	*	13.97	5.64	-1.15538	0.15154	0.387475	*	gi|475597650|gb|EMT23677.1|/0/hypothetical protein F775_04155 [Aegilops tauschii]	gi|151419440|dbj|AK250792.1|/0.0/Hordeum vulgare subsp. vulgare cDNA clone: FLbaf94i06, mRNA sequence	sp|O80933|SCL9_ARATH/1e-131/Scarecrow-like protein 9 OS=Arabidopsis thaliana GN=SCL9 PE=2 SV=1	ppp:PHYPADRAFT_235433/1e-47/GAL2; AtGAI1 GRAS E3 ubiquitin ligase protein; K14494 DELLA protein	DRA0210/3e-08/---	PF03514/1.6E-104/GRAS domain family	biological_process:GO:0006355//regulation of transcription, DNA-templated;cellular_component:GO:0005634//nucleus;molecular_function:GO:0043565//sequence-specific DNA binding;GO:0003700//transcription factor activity, sequence-specific DNA binding;
Unigene36755_All	1189	14.01	0	-5.13602	0.000314229	0.00239011	Down	6.21	0	-4.382	0.00389205	0.0195542	Down	17.54	0	-5.92524	3.97847e-05	0.000487441	Down	7.15	0.41	-3.87132	0.00553587	0.0277654	Down	9.12	0	-5.09067	0.000578778	0.00426048	Down	8.54	0	-4.88842	0.000703162	0.00575012	Down	gi|960455627|ref|XP_014752230.1|/1.46494e-84/PREDICTED: scarecrow-like protein 6 [Brachypodium distachyon] &gt;gi|960455629|ref|XP_014752231.1| PREDICTED: scarecrow-like protein 6 [Brachypodium distachyon] &gt;gi|960455631|ref|XP_014752232.1| PREDICTED: scarecrow-like protein 6 [Brachypodium distachyon]	gi|960455630|ref|XM_014896746.1|/2e-66/PREDICTED: Brachypodium distachyon scarecrow-like protein 6 (LOC100834684), transcript variant X3, mRNA	sp|Q9SN46|LRX5_ARATH/9e-13/Leucine-rich repeat extensin-like protein 5 OS=Arabidopsis thaliana GN=LRX5 PE=2 SV=2	brp:103868054/1e-13/serine/arginine repetitive matrix protein 1; K13171 serine/arginine repetitive matrix protein 1	Cgl1939/2e-11/---	PTHR31636/3.2E-21/--	biological_process:GO:0006351//transcription, DNA-templated;
CL1159.Contig4_All	1885	26	24.34	0.54876	0.306845	0.559568	*	31.94	31.3	-0.0479661	0.930615	0.970675	*	50.26	17.07	-1.35297	0.0360583	0.130112	*	13.79	26.52	0.196234	0.772425	0.874231	*	36.57	38.02	-0.00241492	0.996844	0.999698	*	65.41	18.66	-1.73077	0.00382303	0.0236204	Down	gi|326512096|dbj|BAJ96029.1|/0/predicted protein [Hordeum vulgare subsp. vulgare] &gt;gi|326512986|dbj|BAK03400.1| predicted protein [Hordeum vulgare subsp. vulgare] &gt;gi|326521376|dbj|BAJ96891.1| predicted protein [Hordeum vulgare subsp. vulgare] &gt;gi|326532452|dbj|BAK05155.1| predicted protein [Hordeum vulgare subsp. vulgare]	gi|937893927|dbj|AP014957.1|/0.0/Oryza sativa Japonica Group DNA, chromosome 1, cultivar: Nipponbare, complete sequence	sp|Q9LPR8|SCL3_ARATH/1e-131/Scarecrow-like protein 3 OS=Arabidopsis thaliana GN=SCL3 PE=2 SV=1	adu:107481054/3e-61/DELLA protein GAI-like; K14494 DELLA protein	Cgl1939/6e-12/---	PS50985/58.216/GRAS family profile.	biological_process:GO:0006355//regulation of transcription, DNA-templated;cellular_component:GO:0005634//nucleus;molecular_function:GO:0043565//sequence-specific DNA binding;GO:0003700//transcription factor activity, sequence-specific DNA binding;
CL14409.Contig6_All	2163	25.09	10.87	-0.566262	0.318893	0.570071	*	12.66	11.74	-0.0706139	0.929199	0.969679	*	7.14	17.25	1.19733	0.102085	0.280635	*	11.97	17.91	-0.226379	0.753444	0.86188	*	8.8	8.51	-0.0637528	0.94042	0.97743	*	19.43	12.2	-0.630595	0.241409	0.513715	*	gi|475597650|gb|EMT23677.1|/0/hypothetical protein F775_04155 [Aegilops tauschii]	gi|151419440|dbj|AK250792.1|/0.0/Hordeum vulgare subsp. vulgare cDNA clone: FLbaf94i06, mRNA sequence	sp|O80933|SCL9_ARATH/2e-133/Scarecrow-like protein 9 OS=Arabidopsis thaliana GN=SCL9 PE=2 SV=1	ppp:PHYPADRAFT_235433/8e-52/GAL2; AtGAI1 GRAS E3 ubiquitin ligase protein; K14494 DELLA protein	DRA0210/2e-08/---	PTHR31636/1.1E-286/--	biological_process:GO:0006355//regulation of transcription, DNA-templated;cellular_component:GO:0005634//nucleus;molecular_function:GO:0043565//sequence-specific DNA binding;GO:0003700//transcription factor activity, sequence-specific DNA binding;
Unigene3578_All	3210	59.4	25.89	-0.610887	0.190488	0.412749	*	35.17	30.98	-0.296616	0.641942	0.778324	*	38.64	39.04	-0.0469409	0.934864	0.976899	*	35.1	53.11	-0.196905	0.654779	0.7934	*	47.93	57.16	0.195707	0.701918	0.834297	*	48.59	38.74	-0.36303	0.5592	0.789718	*	gi|326489853|dbj|BAJ94000.1|/0/predicted protein [Hordeum vulgare subsp. vulgare]	gi|960487161|ref|XM_003577048.3|/0.0/PREDICTED: Brachypodium distachyon scarecrow-like protein 9 (LOC100824633), transcript variant X1, mRNA	sp|O80933|SCL9_ARATH/3e-160/Scarecrow-like protein 9 OS=Arabidopsis thaliana GN=SCL9 PE=2 SV=1	adu:107481054/2e-51/DELLA protein GAI-like; K14494 DELLA protein	NA	PTHR31636:SF14/0.0/--	biological_process:GO:0006355//regulation of transcription, DNA-templated;cellular_component:GO:0005634//nucleus;molecular_function:GO:0043565//sequence-specific DNA binding;GO:0003700//transcription factor activity, sequence-specific DNA binding;
CL5873.Contig5_All	2343	16.44	3.88	-1.02123	0.420414	0.669635	*	26.35	3.41	-2.61007	0.0111969	0.0465356	Down	55.58	2.32	-4.16787	0.000273089	0.0024667	Down	190.6	10.14	-4.60338	1.58166e-10	6.91869e-09	Down	84.53	27.71	-1.56551	0.0688184	0.203018	*	13.84	10.6	-0.0505625	0.973973	0.998882	*	gi|475591711|gb|EMT21860.1|/0/hypothetical protein F775_28371 [Aegilops tauschii]	gi|960456026|ref|XM_003562767.3|/0.0/PREDICTED: Brachypodium distachyon chitin-inducible gibberellin-responsive protein 2 (LOC100837965), mRNA	sp|Q8GVE1|CIGR2_ORYSJ/0.0/Chitin-inducible gibberellin-responsive protein 2 OS=Oryza sativa subsp. japonica GN=CIGR2 PE=2 SV=1	thj:104822321/2e-65/DELLA protein RGL1-like; K14494 DELLA protein	NA	PTHR31636:SF17/0.0/--	biological_process:GO:0006355//regulation of transcription, DNA-templated;cellular_component:GO:0005634//nucleus;molecular_function:GO:0043565//sequence-specific DNA binding;GO:0003700//transcription factor activity, sequence-specific DNA binding;
CL1508.Contig1_All	1514	10.89	4.18	-0.577265	0.5482	0.773081	*	7.84	5.83	-0.535789	0.525328	0.743808	*	3.99	6.04	0.548612	0.562174	0.79401	*	3.12	7.31	0.548558	0.594704	0.771984	*	26.45	12.8	-1.05762	0.119013	0.299906	*	13.63	13.94	-0.0171407	0.978964	0.999328	*	gi|326497185|dbj|BAK02177.1|/0/predicted protein [Hordeum vulgare subsp. vulgare]	gi|937924750|dbj|AP014963.1|/0.0/Oryza sativa Japonica Group DNA, chromosome 7, cultivar: Nipponbare, complete sequence	sp|Q8H2X8|SHR1_ORYSJ/0.0/Protein SHORT-ROOT 1 OS=Oryza sativa subsp. japonica GN=SHR1 PE=1 SV=2	sind:105176368/1e-35/DELLA protein GAI-like; K14494 DELLA protein	NA	PF03514/7.2E-92/GRAS domain family	biological_process:GO:0045930//negative regulation of mitotic cell cycle;GO:0008356//asymmetric cell division;GO:0006355//regulation of transcription, DNA-templated;GO:0009956//radial pattern formation;GO:0055072//iron ion homeostasis;GO:0048366//leaf development;cellular_component:GO:0005634//nucleus;molecular_function:GO:0043565//sequence-specific DNA binding;GO:0003700//transcription factor ac…
CL6218.Contig4_All	2546	319.24	517.81	1.2648	1.02921e-05	0.000125495	Up	108.13	595.82	2.36039	2.50733e-17	3.15723e-15	Up	119.47	371	1.58633	0.000893268	0.00661043	Up	58.62	589.93	2.52229	0.000204454	0.00174767	Up	291.22	752.76	1.31994	2.2057e-06	3.59739e-05	Up	214.4	721.41	1.77819	6.74525e-05	0.000791348	Up	gi|304421180|gb|ADM32428.1|/0/DELLA protein Rht-A1 [Triticum aestivum] &gt;gi|360041059|gb|AEV92814.1| DELLA protein [Triticum aestivum] &gt;gi|397529231|emb|CBW30282.1| RHT-A1 protein [Triticum aestivum] &gt;gi|411113252|gb|AFW04244.1| DELLA [Triticum aestivum] &gt;gi|411113264|gb|AFW04253.1| DELLA [Triticum urartu] &gt;gi|459464068|gb|AGG68461.1| DELLA protein [Triticum aestivum] &gt;gi|4594640…	gi|589229914|gb|KF959666.1|/0.0/Psathyrostachys huashanica DELLA protein (Rht-B1) gene, partial cds	sp|Q9ST59|RHT1_WHEAT/0.0/DELLA protein RHT-1 OS=Triticum aestivum GN=RHT1 PE=1 SV=1	bdi:100844941/0.0/DELLA protein SLN1; K14494 DELLA protein	DR2417m/1e-08/---	PS50985/66.346/GRAS family profile.	biological_process:GO:0006355//regulation of transcription, DNA-templated;cellular_component:GO:0005634//nucleus;molecular_function:GO:0000989//transcription factor activity, transcription factor binding;
CL20589.Contig4_All	2631	71.43	73.98	0.623548	0.0546995	0.166832	*	45.85	57.7	0.225518	0.603608	0.777901	*	35.68	43.57	0.293792	0.608994	0.79401	*	16.57	94.89	1.63948	0.00144319	0.00913701	Up	29.35	53.08	0.780562	0.0888781	0.244557	*	32.37	54.45	0.725084	0.167589	0.410244	*	gi|357136905|ref|XP_003570043.1|/0/PREDICTED: scarecrow-like protein 27 [Brachypodium distachyon]	gi|241986925|dbj|AK334186.1|/0.0/Triticum aestivum cDNA, clone: WT009_E16, cultivar: Chinese Spring	sp|O81316|SCL6_ARATH/8e-79/Scarecrow-like protein 6 OS=Arabidopsis thaliana GN=SCL6 PE=1 SV=1	sita:101783646/7e-43/NEP1-interacting protein-like 1; K19041 E3 ubiquitin-protein ligase RNF38/44 [EC:2.3.2.27]	NA	PTHR31636/2.6E-294/--	NA
Unigene36753_All	2410	33.19	34.81	0.594022	0.264092	0.51172	*	21.93	35.5	0.620029	0.247009	0.479727	*	51.99	64.62	0.36626	0.41359	0.680552	*	26.5	90.11	0.980943	0.0542509	0.167647	*	25.32	82.01	1.58948	0.0018038	0.011071	Up	34.25	64.07	1.00795	0.0917641	0.275534	*	gi|960455627|ref|XP_014752230.1|/0/PREDICTED: scarecrow-like protein 6 [Brachypodium distachyon] &gt;gi|960455629|ref|XP_014752231.1| PREDICTED: scarecrow-like protein 6 [Brachypodium distachyon] &gt;gi|960455631|ref|XP_014752232.1| PREDICTED: scarecrow-like protein 6 [Brachypodium distachyon]	gi|960455630|ref|XM_014896746.1|/0.0/PREDICTED: Brachypodium distachyon scarecrow-like protein 6 (LOC100834684), transcript variant X3, mRNA	sp|O81316|SCL6_ARATH/1e-73/Scarecrow-like protein 6 OS=Arabidopsis thaliana GN=SCL6 PE=1 SV=1	smo:SELMODRAFT_437369/7e-31/Sm_DELLA1; GRAS-family protein; K14494 DELLA protein	Cgl1939/1e-09/---	PTHR31636:SF11/2.8E-193/--	biological_process:GO:0030154//cell differentiation;GO:0006355//regulation of transcription, DNA-templated;cellular_component:GO:0005634//nucleus;molecular_function:GO:0043565//sequence-specific DNA binding;GO:0003700//transcription factor activity, sequence-specific DNA binding;
CL3809.Contig5_All	2556	30.45	0	-6.14141	4.59442e-06	6.23115e-05	Down	12.84	0	-5.36456	0.000158919	0.00130401	Down	40.96	0	-6.96601	3.10797e-07	7.50103e-06	Down	17.31	2.52	-2.93091	0.0101422	0.0454072	Down	59.69	1.98	-4.35446	1.87134e-05	0.000225941	Down	56.44	0	-7.23621	9.97918e-09	3.7781e-07	Down	gi|326530246|dbj|BAJ97549.1|/0/predicted protein [Hordeum vulgare subsp. vulgare]	gi|955722564|ref|XM_004977356.3|/0.0/PREDICTED: Setaria italica protein SCARECROW 1-like (LOC101783716), mRNA	sp|A2ZAX5|SCR1_ORYSI/0.0/Protein SCARECROW 1 OS=Oryza sativa subsp. indica GN=SCR1 PE=3 SV=2	bdi:100844941/2e-66/DELLA protein SLN1; K14494 DELLA protein	Cgl1939/2e-09/---	PS50985/61.497/GRAS family profile.	biological_process:GO:0008356//asymmetric cell division;GO:0006355//regulation of transcription, DNA-templated;GO:0090610//bundle sheath cell fate specification;GO:0009956//radial pattern formation;GO:0009630//gravitropism;GO:0048366//leaf development;GO:0051457//maintenance of protein location in nucleus;cellular_component:GO:0005634//nucleus;GO:0009536//plastid;molecular_function:GO:0043565//se…
CL8262.Contig1_All	2369	265.36	70.76	-1.32477	0.000142767	0.00122194	Down	99.65	61.39	-0.756437	0.022955	0.0828857	*	216.08	76.65	-1.44499	0.00206341	0.0132296	Down	124.44	183.74	-0.229435	0.495839	0.725029	*	147.64	65.68	-1.22484	0.00599633	0.029901	Down	199.59	70.02	-1.4763	1.96068e-05	0.000273591	Down	gi|514818024|ref|XP_004983723.1|/0/PREDICTED: scarecrow-like protein 6 isoform X1 [Setaria italica]	gi|955725608|ref|XM_004983666.3|/0.0/PREDICTED: Setaria italica scarecrow-like protein 6 (LOC101775123), transcript variant X1, mRNA	sp|O81316|SCL6_ARATH/1e-80/Scarecrow-like protein 6 OS=Arabidopsis thaliana GN=SCL6 PE=1 SV=1	gmx:100803245/2e-27/DELLA protein RGA-like; K14494 DELLA protein	DR2133/3e-09/---	PTHR31636:SF11/5.5E-201/--	biological_process:GO:0030154//cell differentiation;GO:0006355//regulation of transcription, DNA-templated;cellular_component:GO:0005634//nucleus;molecular_function:GO:0043565//sequence-specific DNA binding;GO:0003700//transcription factor activity, sequence-specific DNA binding;
CL20691.Contig7_All	2664	34.46	54.36	1.24663	0.00660463	0.0308645	Up	22.3	116.79	2.26099	2.25769e-06	3.22359e-05	Up	61.22	164.35	1.49668	0.000779508	0.0059126	Up	93.63	149.35	-0.0374689	0.92693	0.962354	*	49.16	126.96	1.29976	0.00139724	0.00893708	Up	26.65	117.05	2.2126	0.00405194	0.0247362	Up	gi|326532730|dbj|BAJ89210.1|/0/predicted protein [Hordeum vulgare subsp. vulgare]	gi|960488576|ref|XM_003579217.3|/0.0/PREDICTED: Brachypodium distachyon scarecrow-like protein 34 (LOC100836508), mRNA	sp|Q9XE58|SCL14_ARATH/1e-134/Scarecrow-like protein 14 OS=Arabidopsis thaliana GN=SCL14 PE=2 SV=2	adu:107481054/3e-42/DELLA protein GAI-like; K14494 DELLA protein	YPO2725/3e-21/---	PTHR31636:SF14/0.0/--	biological_process:GO:0006355//regulation of transcription, DNA-templated;cellular_component:GO:0005634//nucleus;molecular_function:GO:0043565//sequence-specific DNA binding;GO:0003700//transcription factor activity, sequence-specific DNA binding;
CL3935.Contig2_All	1632	7.58	2.95	-0.546568	0.653176	0.806734	*	1.74	2.37	0.393246	0.768811	0.870006	*	1.65	22.75	3.50653	0.00118204	0.00834676	Up	85.61	79.8	-0.589887	0.564106	0.759235	*	60	124	1.0036	0.00984482	0.0447394	Up	63.52	78.35	0.253779	0.674977	0.832652	*	gi|669029361|emb|CDM83536.1|/0/unnamed protein product [Triticum aestivum]	gi|669026884|emb|HG670306.1|/0.0/Triticum aestivum chromosome 3B, genomic scaffold, cultivar Chinese Spring	sp|Q9LQT8|GAI_ARATH/8e-106/DELLA protein GAI OS=Arabidopsis thaliana GN=GAI PE=1 SV=1	egu:105047758/2e-145/DELLA protein DWARF8-like; K14494 DELLA protein	SPBC28F2.12/7e-08/---	PF03514/2.7E-126/GRAS domain family	biological_process:GO:0009938//negative regulation of gibberellic acid mediated signaling pathway;GO:0006355//regulation of transcription, DNA-templated;GO:0042538//hyperosmotic salinity response;GO:0009723//response to ethylene;GO:0009737//response to abscisic acid;GO:0009863//salicylic acid mediated signaling pathway;GO:0009867//jasmonic acid mediated signaling pathway;GO:0010187//negative regu…
CL6482.Contig2_All	1633	37.7	0.95	-4.33859	8.96754e-07	1.49723e-05	Down	35.84	1.38	-4.44972	2.2188e-08	5.37079e-07	Down	73.17	0.93	-5.63392	6.29648e-11	4.29369e-09	Down	19.14	1.6	-4.03203	5.23504e-06	7.37588e-05	Down	29.99	2.03	-3.65914	1.05396e-05	0.000137747	Down	50.62	1.67	-4.58123	1.42148e-09	6.84454e-08	Down	gi|672143477|ref|XP_008795618.1|/7.97513e-98/PREDICTED: scarecrow-like protein 15 [Phoenix dactylifera]	gi|743861058|ref|XM_010944875.1|/8e-08/PREDICTED: Elaeis guineensis scarecrow-like protein 15 (LOC105060969), mRNA	sp|O23210|SCL15_ARATH/5e-47/Scarecrow-like protein 15 OS=Arabidopsis thaliana GN=SCL15 PE=2 SV=3	sita:101771327/7e-20/DELLA protein DWARF8; K14494 DELLA protein	Rv3876/6e-13/---	PTHR31636/3.2E-84/--	NA
CL14409.Contig5_All	395	1.87	0	-2.25285	0.175789	0.390331	*	1.96	0	-3.06346	0.0607973	0.176243	*	1.74	0	-2.58538	0.142183	0.352936	*	3.09	0	-4.20192	0.0106906	0.0472991	Down	0.33	0	-0.739682	0.599541	0.768218	*	3.08	0	-3.58992	0.0220372	0.0955101	*	gi|475597650|gb|EMT23677.1|/3.74448e-58/hypothetical protein F775_04155 [Aegilops tauschii]	gi|151419440|dbj|AK250792.1|/5e-80/Hordeum vulgare subsp. vulgare cDNA clone: FLbaf94i06, mRNA sequence	sp|O80933|SCL9_ARATH/1e-40/Scarecrow-like protein 9 OS=Arabidopsis thaliana GN=SCL9 PE=2 SV=1	tcc:TCM_037975/2e-13/GAI/RGA-like protein; K14494 DELLA protein	NA	PTHR31636/1.7E-79/--	biological_process:GO:0006355//regulation of transcription, DNA-templated;cellular_component:GO:0005634//nucleus;molecular_function:GO:0043565//sequence-specific DNA binding;GO:0003700//transcription factor activity, sequence-specific DNA binding;
CL6209.Contig2_All	1670	1.93	2.22	0.65556	0.584698	0.797939	*	1.74	5.78	1.50274	0.206283	0.424032	*	12.61	8.29	-0.434724	0.52081	0.763205	*	10.43	31.96	0.924202	0.181017	0.392715	*	12.12	17	0.377017	0.661957	0.805711	*	6.81	8.92	0.450846	0.541287	0.789718	*	gi|721696728|ref|XP_010227137.1|/3.51263e-157/PREDICTED: scarecrow-like protein 23 [Brachypodium distachyon]	gi|960491743|ref|XM_010228835.2|/2e-64/PREDICTED: Brachypodium distachyon scarecrow-like protein 23 (LOC100839172), mRNA	sp|Q2QYF3|SCR2_ORYSJ/3e-42/Protein SCARECROW 2 OS=Oryza sativa subsp. japonica GN=SCR2 PE=2 SV=1	mdm:103400470/2e-41/DELLA protein GAI-like; K14494 DELLA protein	DR2133/5e-07/---	PTHR31636/4.2E-123/--	NA
CL20589.Contig8_All	2741	129.49	25.84	-1.71872	1.03259e-05	0.000125845	Down	83.42	18.26	-2.2197	1.86131e-06	2.72337e-05	Down	54.66	22.01	-1.43541	0.0932727	0.262713	*	19.99	62.04	0.784363	0.237947	0.471895	*	62.52	16.11	-1.97365	0.00315818	0.0176097	Down	48.59	19.44	-1.32472	0.0887097	0.26888	*	gi|357136905|ref|XP_003570043.1|/0/PREDICTED: scarecrow-like protein 27 [Brachypodium distachyon]	gi|960481148|ref|XM_003569995.3|/0.0/PREDICTED: Brachypodium distachyon scarecrow-like protein 27 (LOC100828697), mRNA	sp|O81316|SCL6_ARATH/7e-78/Scarecrow-like protein 6 OS=Arabidopsis thaliana GN=SCL6 PE=1 SV=1	thj:104823777/7e-24/DELLA protein GAI-like; K14494 DELLA protein	RSc1191/2e-06/---	PS50985/42.934/GRAS family profile.	biological_process:GO:0030154//cell differentiation;GO:0006355//regulation of transcription, DNA-templated;cellular_component:GO:0005634//nucleus;molecular_function:GO:0043565//sequence-specific DNA binding;GO:0003700//transcription factor activity, sequence-specific DNA binding;
Unigene17153_All	2992	41.66	5.1	-2.23508	0.000596427	0.00411251	Down	34.67	9.69	-1.73873	0.0129427	0.0523581	*	126.5	61.59	-0.756031	0.229301	0.484326	*	275.32	31.31	-3.78457	1.79048e-19	3.3763e-17	Down	80.06	33.55	-1.26384	0.0463983	0.151215	*	69.63	40.31	-0.541861	0.490355	0.748437	*	gi|475483885|gb|EMT03069.1|/0/hypothetical protein F775_17625 [Aegilops tauschii]	gi|960467486|ref|XM_003564321.3|/0.0/PREDICTED: Brachypodium distachyon scarecrow-like protein 34 (LOC100826211), mRNA	sp|O80933|SCL9_ARATH/7e-124/Scarecrow-like protein 9 OS=Arabidopsis thaliana GN=SCL9 PE=2 SV=1	ppp:PHYPADRAFT_235432/5e-42/GAL1; GAI1-like E3 ubiquitin ligase protein; K14494 DELLA protein	Rv3876/3e-17/---	PF03514/2.2E-100/GRAS domain family	biological_process:GO:0006355//regulation of transcription, DNA-templated;cellular_component:GO:0005634//nucleus;molecular_function:GO:0043565//sequence-specific DNA binding;GO:0003700//transcription factor activity, sequence-specific DNA binding;
CL3809.Contig21_All	3983	6.15	16.14	1.87135	0.023761	0.0870118	*	5.24	9.4	0.636187	0.396877	0.634994	*	8.63	15.75	1.05013	0.225576	0.479817	*	5.74	40.96	2.01852	0.00875711	0.0403299	Up	8.73	14.76	0.54917	0.631321	0.782921	*	3.04	19.14	2.34688	0.0133859	0.064778	*	gi|326505690|dbj|BAJ95516.1|/0/predicted protein [Hordeum vulgare subsp. vulgare]	gi|960487864|ref|XM_003575382.3|/0.0/PREDICTED: Brachypodium distachyon CTP synthase (LOC100823696), mRNA	sp|A2ZAX5|SCR1_ORYSI/0.0/Protein SCARECROW 1 OS=Oryza sativa subsp. indica GN=SCR1 PE=3 SV=2	bdi:100823696/0.0/CTP synthase; K01937 CTP synthase [EC:6.3.4.2]	SPAC10F6.03c/0.0/---	PTHR31636:SF12/2.2E-267/--	biological_process:GO:0006541//glutamine metabolic process;GO:0044210//'de novo' CTP biosynthetic process;molecular_function:GO:0005524//ATP binding;GO:0003883//CTP synthase activity;
CL3809.Contig23_All	2241	91.03	113.96	0.868141	0.0127162	0.0525899	*	44.06	101.02	1.0908	0.00408324	0.0203318	Up	85.87	64.25	-0.300196	0.540674	0.781267	*	43.59	131.9	0.8309	0.0504215	0.159031	*	138.97	158.78	0.174533	0.716136	0.844515	*	130.26	173.46	0.410261	0.342904	0.626097	*	gi|326504408|dbj|BAJ91036.1|/0/predicted protein, partial [Hordeum vulgare subsp. vulgare]	gi|242387652|emb|FP094510.1|/0.0/Phyllostachys edulis cDNA clone: bphylf057n24, full insert sequence	sp|Q9FUZ7|SCR_MAIZE/0.0/Protein SCARECROW OS=Zea mays GN=SCR PE=2 SV=1	jcu:105638582/3e-65/DELLA protein GAI; K14494 DELLA protein	mlr2363/4e-09/---	PTHR31636:SF12/3.2E-269/--	biological_process:GO:0007275//multicellular organism development;GO:0006355//regulation of transcription, DNA-templated;cellular_component:GO:0005634//nucleus;
CL16730.Contig3_All	3100	43.31	42.98	0.688397	0.274578	0.526013	*	42.41	56.49	0.437324	0.559359	0.775471	*	156.09	412.86	1.57356	0.0367128	0.131964	*	287.89	377.58	-0.382701	0.289863	0.528446	*	221.74	388.74	0.747266	0.00761963	0.0363339	*	334.98	453.32	0.525388	0.239513	0.510794	*	gi|357165420|ref|XP_003580377.1|/0/PREDICTED: scarecrow-like protein 8 [Brachypodium distachyon] &gt;gi|944048541|gb|KQJ84182.1| hypothetical protein BRADI_5g19190 [Brachypodium distachyon]	gi|890947744|gb|KP729172.1|/0.0/Stipa purpurea microsatellite ZH29 sequence	sp|Q9FYR7|SCL8_ARATH/8e-92/Scarecrow-like protein 8 OS=Arabidopsis thaliana GN=SCL8 PE=2 SV=1	cam:101514454/7e-84/scarecrow-like protein 8; K14777 ATP-dependent RNA helicase DDX47/RRP3 [EC:3.6.4.13]	Cgl1939/3e-08/---	PF03514/1.5E-90/GRAS domain family	biological_process:GO:0006355//regulation of transcription, DNA-templated;cellular_component:GO:0005634//nucleus;GO:0005737//cytoplasm;molecular_function:GO:0043565//sequence-specific DNA binding;GO:0003700//transcription factor activity, sequence-specific DNA binding;
CL14409.Contig7_All	2287	24.62	12.5	-0.366612	0.525957	0.753341	*	7.4	14.79	0.87757	0.217	0.439752	*	20.97	14.57	-0.359438	0.550809	0.79041	*	17.24	21.58	-0.373929	0.533496	0.753223	*	11.13	9.66	-0.258121	0.675829	0.815409	*	25.86	12.81	-1.01372	0.0871579	0.265397	*	gi|475597650|gb|EMT23677.1|/0/hypothetical protein F775_04155 [Aegilops tauschii]	gi|151419440|dbj|AK250792.1|/0.0/Hordeum vulgare subsp. vulgare cDNA clone: FLbaf94i06, mRNA sequence	sp|Q9XE58|SCL14_ARATH/1e-134/Scarecrow-like protein 14 OS=Arabidopsis thaliana GN=SCL14 PE=2 SV=2	ppp:PHYPADRAFT_235433/2e-48/GAL2; AtGAI1 GRAS E3 ubiquitin ligase protein; K14494 DELLA protein	DRA0210/7e-09/---	PS50985/62.776/GRAS family profile.	biological_process:GO:0006355//regulation of transcription, DNA-templated;cellular_component:GO:0005634//nucleus;molecular_function:GO:0043565//sequence-specific DNA binding;GO:0003700//transcription factor activity, sequence-specific DNA binding;
CL10068.Contig9_All	3967	82.39	28.58	-0.88721	0.0119629	0.0500896	*	36.53	63.09	0.617171	0.151083	0.342951	*	87.77	46.49	-0.854676	0.0938895	0.263773	*	60.2	65.61	-0.658037	0.164213	0.369112	*	92.37	82.1	-0.18751	0.696388	0.830532	*	81.55	66.78	-0.301927	0.559292	0.789718	*	gi|357126197|ref|XP_003564775.1|/0/PREDICTED: scarecrow-like protein 1 [Brachypodium distachyon] &gt;gi|944075410|gb|KQK10894.1| hypothetical protein BRADI_2g56910 [Brachypodium distachyon]	gi|960470769|ref|XM_003564727.3|/0.0/PREDICTED: Brachypodium distachyon scarecrow-like protein 1 (LOC100821689), mRNA	sp|Q9SDQ3|SCL1_ARATH/5e-152/Scarecrow-like protein 1 OS=Arabidopsis thaliana GN=SCL1 PE=2 SV=1	cam:101514454/9e-71/scarecrow-like protein 8; K14777 ATP-dependent RNA helicase DDX47/RRP3 [EC:3.6.4.13]	XF0818/9e-08/---	PTHR31636:SF10/0.0/--	biological_process:GO:0006355//regulation of transcription, DNA-templated;cellular_component:GO:0005634//nucleus;molecular_function:GO:0043565//sequence-specific DNA binding;GO:0003700//transcription factor activity, sequence-specific DNA binding;
CL13523.Contig5_All	747	0.76	0.92	0.520518	0.750922	0.862544	*	1.27	0	-2.31164	0.166838	0.368885	*	3.76	0.7	-2.05337	0.109205	0.294237	*	1.3	0.83	-0.895078	0.598922	0.775673	*	1.67	0	-2.02671	0.235846	0.4719	*	0.67	0	-1.15263	0.4501	0.723168	*	gi|482671908|gb|AGK28599.1|/6.4153e-59/scarecrow-like 6 protein [Phyllostachys edulis]	gi|960481148|ref|XM_003569995.3|/1e-44/PREDICTED: Brachypodium distachyon scarecrow-like protein 27 (LOC100828697), mRNA	sp|Q6ZCX3|FH6_ORYSJ/5e-13/Formin-like protein 6 OS=Oryza sativa subsp. japonica GN=FH6 PE=2 SV=2	sly:101262608/2e-12/formin-like protein 20; K02184 formin 2	Rv3876/5e-10/---	PTHR31636:SF11/7.7E-21/--	biological_process:GO:0006351//transcription, DNA-templated;
CL3809.Contig18_All	1605	54.77	37.61	0.0418162	0.918218	0.962998	*	35.41	44.53	0.221209	0.680172	0.807795	*	33.98	31.92	0.0340099	0.948342	0.984763	*	16.62	41.23	0.58678	0.281618	0.519497	*	44.68	34.77	-0.372888	0.503634	0.733208	*	31.13	41.51	0.404134	0.436479	0.717329	*	gi|326504408|dbj|BAJ91036.1|/0/predicted protein, partial [Hordeum vulgare subsp. vulgare]	gi|242387652|emb|FP094510.1|/0.0/Phyllostachys edulis cDNA clone: bphylf057n24, full insert sequence	sp|A2ZAX5|SCR1_ORYSI/0.0/Protein SCARECROW 1 OS=Oryza sativa subsp. indica GN=SCR1 PE=3 SV=2	jcu:105638582/4e-35/DELLA protein GAI; K14494 DELLA protein	Rv3876/8e-09/---	PTHR31636:SF12/5.9E-157/--	NA
CL20691.Contig8_All	2493	46.19	51.51	0.706809	0.170606	0.382441	*	34.16	85.55	1.16721	0.00315232	0.016431	Up	93.26	129.21	0.581672	0.311255	0.582956	*	143.86	122.18	-0.898003	0.0717696	0.206165	*	64.81	125.11	0.876241	0.0378281	0.129439	*	34.78	116.09	1.83581	0.0162262	0.0754321	*	gi|326532730|dbj|BAJ89210.1|/0/predicted protein [Hordeum vulgare subsp. vulgare]	gi|960488576|ref|XM_003579217.3|/0.0/PREDICTED: Brachypodium distachyon scarecrow-like protein 34 (LOC100836508), mRNA	sp|O80933|SCL9_ARATH/8e-134/Scarecrow-like protein 9 OS=Arabidopsis thaliana GN=SCL9 PE=2 SV=1	bna:106450539/3e-42/DELLA protein RGL2; K14494 DELLA protein	YPO2725/2e-20/---	PTHR31636:SF14/0.0/--	biological_process:GO:0006355//regulation of transcription, DNA-templated;cellular_component:GO:0005634//nucleus;molecular_function:GO:0043565//sequence-specific DNA binding;GO:0003700//transcription factor activity, sequence-specific DNA binding;
CL1508.Contig4_All	2238	9.39	11.81	0.903559	0.205289	0.43572	*	9.87	10.79	-0.0329109	0.959638	0.988496	*	15.14	25.3	0.713002	0.266283	0.528045	*	18.87	53.42	0.662458	0.246235	0.48306	*	22.64	39.15	0.690376	0.306976	0.56203	*	7.12	18.42	1.30669	0.0509363	0.180509	*	gi|514818454|ref|XP_004983931.1|/0/PREDICTED: protein SHORT-ROOT 2-like [Setaria italica]	gi|194239754|gb|AC231129.1|/0.0/Oryza minuta clone OM__Ba0174K19, complete sequence	sp|A2XIA8|SHR2_ORYSI/0.0/Protein SHORT-ROOT 2 OS=Oryza sativa subsp. indica GN=SHR2 PE=3 SV=1	sind:105156231/6e-34/DELLA protein GAI1; K14494 DELLA protein	YPO2725/1e-09/---	PTHR31636:SF9/1.1E-250/--	biological_process:GO:0045930//negative regulation of mitotic cell cycle;GO:0008356//asymmetric cell division;GO:0006355//regulation of transcription, DNA-templated;GO:0009956//radial pattern formation;GO:0055072//iron ion homeostasis;GO:0048366//leaf development;cellular_component:GO:0005634//nucleus;molecular_function:GO:0043565//sequence-specific DNA binding;GO:0003700//transcription factor ac…
CL14409.Contig1_All	2214	23.31	4.42	-1.78635	0.0146591	0.0590742	*	10.4	5.92	-0.876206	0.26066	0.492777	*	8.14	8.98	0.293628	0.779627	0.88919	*	12.46	11.61	-0.869	0.152033	0.34908	*	10.16	7.24	-0.518803	0.431865	0.684978	*	11.48	12.14	0.15631	0.845857	0.928208	*	gi|475597650|gb|EMT23677.1|/0/hypothetical protein F775_04155 [Aegilops tauschii]	gi|151419440|dbj|AK250792.1|/0.0/Hordeum vulgare subsp. vulgare cDNA clone: FLbaf94i06, mRNA sequence	sp|O80933|SCL9_ARATH/9e-134/Scarecrow-like protein 9 OS=Arabidopsis thaliana GN=SCL9 PE=2 SV=1	ppp:PHYPADRAFT_235433/6e-48/GAL2; AtGAI1 GRAS E3 ubiquitin ligase protein; K14494 DELLA protein	slr0599/6e-08/---	PTHR31636:SF14/1.3E-281/--	biological_process:GO:0006355//regulation of transcription, DNA-templated;cellular_component:GO:0005634//nucleus;molecular_function:GO:0043565//sequence-specific DNA binding;GO:0003700//transcription factor activity, sequence-specific DNA binding;
Unigene55772_All	2894	0.41	5.24	3.48578	0.00710736	0.0327548	Up	0.68	4.17	1.99846	0.138729	0.323583	*	0.71	3.48	1.81309	0.218148	0.470023	*	10.21	7.94	-0.784248	0.523586	0.744265	*	43.08	66.54	0.566327	0.291986	0.544506	*	37.6	44.18	0.179509	0.792696	0.901971	*	gi|242091800|ref|XP_002436390.1|/0/hypothetical protein SORBIDRAFT_10g001690 [Sorghum bicolor] &gt;gi|241914613|gb|EER87757.1| hypothetical protein SORBI_010G017400 [Sorghum bicolor]	gi|937920774|dbj|AP014962.1|/0.0/Oryza sativa Japonica Group DNA, chromosome 6, cultivar: Nipponbare, complete sequence	sp|Q9CAN3|SCL28_ARATH/9e-111/Scarecrow-like protein 28 OS=Arabidopsis thaliana GN=SCL28 PE=2 SV=1	adu:107469592/6e-56/DELLA protein GAI1-like; K14494 DELLA protein	DR2133/1e-07/---	PTHR31636/8.7E-226/--	biological_process:GO:0006355//regulation of transcription, DNA-templated;cellular_component:GO:0005634//nucleus;molecular_function:GO:0043565//sequence-specific DNA binding;GO:0003700//transcription factor activity, sequence-specific DNA binding;
CL10068.Contig4_All	2255	99.96	87.27	0.441255	0.19062	0.412938	*	80.36	156.23	0.773864	0.0816405	0.220481	*	119.59	226.43	1.03103	0.0244222	0.096469	*	204.96	108.44	-1.71694	8.05532e-06	0.000107267	Down	93.49	159.63	0.696494	0.201151	0.429971	*	99.31	130.47	0.53206	0.392097	0.67312	*	gi|357126197|ref|XP_003564775.1|/0/PREDICTED: scarecrow-like protein 1 [Brachypodium distachyon] &gt;gi|944075410|gb|KQK10894.1| hypothetical protein BRADI_2g56910 [Brachypodium distachyon]	gi|960470769|ref|XM_003564727.3|/0.0/PREDICTED: Brachypodium distachyon scarecrow-like protein 1 (LOC100821689), mRNA	sp|Q9SDQ3|SCL1_ARATH/1e-151/Scarecrow-like protein 1 OS=Arabidopsis thaliana GN=SCL1 PE=2 SV=1	cam:101514454/3e-71/scarecrow-like protein 8; K14777 ATP-dependent RNA helicase DDX47/RRP3 [EC:3.6.4.13]	NA	PF03514/1.3E-125/GRAS domain family	biological_process:GO:0006355//regulation of transcription, DNA-templated;cellular_component:GO:0005634//nucleus;molecular_function:GO:0043565//sequence-specific DNA binding;GO:0003700//transcription factor activity, sequence-specific DNA binding;
Unigene81293_All	595	0.38	0	-0.563128	0.653474	0.806734	*	0.71	1.06	0.376531	0.811992	0.896171	*	5.02	2.09	-0.937075	0.504997	0.748752	*	0.88	1.96	0.276684	0.842673	0.920494	*	0.33	3.11	2.3962	0.0909444	0.248722	*	0.68	0	-1.63541	0.316385	0.600794	*	gi|475581231|gb|EMT18776.1|/3.41943e-87/hypothetical protein F775_04821 [Aegilops tauschii]	gi|937940524|dbj|AP014968.1|/1e-136/Oryza sativa Japonica Group DNA, chromosome 12, cultivar: Nipponbare, complete sequence	sp|Q9LPR8|SCL3_ARATH/2e-30/Scarecrow-like protein 3 OS=Arabidopsis thaliana GN=SCL3 PE=2 SV=1	bna:106389181/3e-14/DELLA protein RGA1; K14494 DELLA protein	NA	PTHR31636/1.4E-46/--	NA
Unigene21460_All	3350	33.57	3.06	-2.70135	8.36329e-05	0.000771644	Down	27.77	5.22	-2.20236	0.00765666	0.0342011	Down	99.87	22.32	-1.81878	0.00755125	0.0382307	Down	184.07	14.55	-4.30521	2.48173e-20	5.29883e-18	Down	72.43	24.28	-1.56805	0.0319664	0.113495	*	40.15	14.14	-1.07915	0.305586	0.594016	*	gi|475483885|gb|EMT03069.1|/0/hypothetical protein F775_17625 [Aegilops tauschii]	gi|960467486|ref|XM_003564321.3|/0.0/PREDICTED: Brachypodium distachyon scarecrow-like protein 34 (LOC100826211), mRNA	sp|O80933|SCL9_ARATH/2e-123/Scarecrow-like protein 9 OS=Arabidopsis thaliana GN=SCL9 PE=2 SV=1	ppp:PHYPADRAFT_235432/2e-42/GAL1; GAI1-like E3 ubiquitin ligase protein; K14494 DELLA protein	Rv3876/1e-17/---	PF03514/1.3E-100/GRAS domain family	biological_process:GO:0006355//regulation of transcription, DNA-templated;cellular_component:GO:0005634//nucleus;molecular_function:GO:0043565//sequence-specific DNA binding;GO:0003700//transcription factor activity, sequence-specific DNA binding;
CL4050.Contig1_All	2413	13.86	21.26	1.1088	0.0637852	0.187821	*	14.47	19.34	0.391914	0.599144	0.777901	*	28.26	41.47	0.72079	0.26458	0.525607	*	27.12	50.17	0.0325993	0.948213	0.971554	*	27.77	40.08	0.462006	0.35974	0.608677	*	18.21	33.18	0.952243	0.168567	0.411396	*	gi|960455627|ref|XP_014752230.1|/0/PREDICTED: scarecrow-like protein 6 [Brachypodium distachyon] &gt;gi|960455629|ref|XP_014752231.1| PREDICTED: scarecrow-like protein 6 [Brachypodium distachyon] &gt;gi|960455631|ref|XP_014752232.1| PREDICTED: scarecrow-like protein 6 [Brachypodium distachyon]	gi|932283343|gb|CP012618.1|/0.0/Oryza sativa Indica Group cultivar RP Bio-226 chromosome 10 sequence	sp|O81316|SCL6_ARATH/4e-77/Scarecrow-like protein 6 OS=Arabidopsis thaliana GN=SCL6 PE=1 SV=1	gmx:100803245/1e-25/DELLA protein RGA-like; K14494 DELLA protein	Cgl1939/2e-09/---	PF03514/1.1E-86/GRAS domain family	biological_process:GO:0030154//cell differentiation;GO:0006355//regulation of transcription, DNA-templated;cellular_component:GO:0005634//nucleus;molecular_function:GO:0043565//sequence-specific DNA binding;GO:0003700//transcription factor activity, sequence-specific DNA binding;
CL19443.Contig8_All	2130	34.48	9.73	-1.2097	0.0338479	0.11528	*	21.87	6.97	-1.73221	0.00722979	0.0325894	Down	35.72	10.08	-1.6287	0.00580171	0.0308603	Down	28.92	11.35	-2.03968	9.32956e-05	0.000894183	Down	46.87	11.72	-1.93756	0.00461749	0.024101	Down	6.27	8.66	0.380146	0.782025	0.896875	*	gi|326494862|dbj|BAJ94550.1|/0/predicted protein [Hordeum vulgare subsp. vulgare] &gt;gi|326530438|dbj|BAJ97645.1| predicted protein [Hordeum vulgare subsp. vulgare]	gi|241986695|dbj|AK333956.1|/1e-130/Triticum aestivum cDNA, clone: WT008_B16, cultivar: Chinese Spring	sp|Q9XE58|SCL14_ARATH/2e-113/Scarecrow-like protein 14 OS=Arabidopsis thaliana GN=SCL14 PE=2 SV=2	ppp:PHYPADRAFT_235433/3e-45/GAL2; AtGAI1 GRAS E3 ubiquitin ligase protein; K14494 DELLA protein	NA	PTHR31636:SF14/9.3E-279/--	biological_process:GO:0006355//regulation of transcription, DNA-templated;cellular_component:GO:0005634//nucleus;molecular_function:GO:0043565//sequence-specific DNA binding;GO:0003700//transcription factor activity, sequence-specific DNA binding;
CL8262.Contig5_All	2310	167.14	159.2	0.489918	0.131216	0.318866	*	67.98	147.87	1.03856	0.000766678	0.00500408	Up	135.52	153.7	0.142112	0.750019	0.872624	*	78.6	329.15	1.24703	0.00129874	0.0083765	Up	84.93	144.12	0.683489	0.0713429	0.208666	*	99.34	133.41	0.443538	0.310267	0.59689	*	gi|514818024|ref|XP_004983723.1|/0/PREDICTED: scarecrow-like protein 6 isoform X1 [Setaria italica]	gi|960455630|ref|XM_014896746.1|/0.0/PREDICTED: Brachypodium distachyon scarecrow-like protein 6 (LOC100834684), transcript variant X3, mRNA	sp|O81316|SCL6_ARATH/1e-77/Scarecrow-like protein 6 OS=Arabidopsis thaliana GN=SCL6 PE=1 SV=1	gmx:100803245/4e-31/DELLA protein RGA-like; K14494 DELLA protein	Cgl1939/7e-09/---	PTHR31636/7.3E-199/--	biological_process:GO:0030154//cell differentiation;GO:0006355//regulation of transcription, DNA-templated;cellular_component:GO:0005634//nucleus;molecular_function:GO:0043565//sequence-specific DNA binding;GO:0003700//transcription factor activity, sequence-specific DNA binding;
CL20691.Contig17_All	2747	0.82	22.55	4.87541	8.48694e-07	1.42771e-05	Up	0.34	41.76	5.84634	4.17855e-08	9.43802e-07	Up	0.32	57.32	6.41267	2.8882e-09	1.27582e-07	Up	0.88	70.58	5.15661	5.82788e-09	1.7838e-07	Up	1	52.73	5.18203	5.5806e-09	1.97062e-07	Up	1.7	53.35	4.70658	1.16775e-07	3.26635e-06	Up	gi|326532730|dbj|BAJ89210.1|/0/predicted protein [Hordeum vulgare subsp. vulgare]	gi|960488576|ref|XM_003579217.3|/0.0/PREDICTED: Brachypodium distachyon scarecrow-like protein 34 (LOC100836508), mRNA	sp|Q9XE58|SCL14_ARATH/3e-135/Scarecrow-like protein 14 OS=Arabidopsis thaliana GN=SCL14 PE=2 SV=2	adu:107481054/4e-42/DELLA protein GAI-like; K14494 DELLA protein	YPO2725/2e-20/---	PTHR31636:SF14/0.0/--	biological_process:GO:0006355//regulation of transcription, DNA-templated;cellular_component:GO:0005634//nucleus;molecular_function:GO:0043565//sequence-specific DNA binding;GO:0003700//transcription factor activity, sequence-specific DNA binding;
Unigene19457_All	4675	18.18	15.79	0.420295	0.439165	0.685307	*	8.43	32.35	1.86021	0.00525511	0.0250612	Up	16.11	107.19	2.86317	0.000514814	0.00418925	Up	56.08	61.25	-0.602761	0.121214	0.299965	*	10.5	67.94	2.54627	1.82054e-05	0.000220685	Up	7.46	61.19	2.97877	0.0011133	0.00845711	Up	gi|475483885|gb|EMT03069.1|/0/hypothetical protein F775_17625 [Aegilops tauschii]	gi|960467486|ref|XM_003564321.3|/0.0/PREDICTED: Brachypodium distachyon scarecrow-like protein 34 (LOC100826211), mRNA	sp|O80933|SCL9_ARATH/4e-123/Scarecrow-like protein 9 OS=Arabidopsis thaliana GN=SCL9 PE=2 SV=1	ppp:PHYPADRAFT_235432/2e-41/GAL1; GAI1-like E3 ubiquitin ligase protein; K14494 DELLA protein	Rv3876/1e-15/---	PTHR31636:SF14/0.0/--	biological_process:GO:0006355//regulation of transcription, DNA-templated;cellular_component:GO:0005634//nucleus;molecular_function:GO:0043565//sequence-specific DNA binding;GO:0003700//transcription factor activity, sequence-specific DNA binding;
CL17750.Contig2_All	1750	7.06	5.9	0.372049	0.674255	0.812062	*	8.76	1.75	-2.06331	0.05217	0.156873	*	6.53	12.52	1.07094	0.326074	0.600581	*	6.84	16.74	0.595787	0.466835	0.700809	*	24.79	42.52	0.73536	0.104228	0.274341	*	22.5	33.56	0.524502	0.379586	0.659041	*	gi|937927279|dbj|BAT02196.1|/0/Os07g0567700 [Oryza sativa Japonica Group]	gi|937924750|dbj|AP014963.1|/0.0/Oryza sativa Japonica Group DNA, chromosome 7, cultivar: Nipponbare, complete sequence	sp|Q9FHZ1|SCL23_ARATH/2e-128/Scarecrow-like protein 23 OS=Arabidopsis thaliana GN=SCL23 PE=1 SV=1	egu:105041307/2e-57/DELLA protein SLR1; K14494 DELLA protein	Cgl1939/2e-09/---	PF03514/3.3E-107/GRAS domain family	biological_process:GO:0006355//regulation of transcription, DNA-templated;GO:0090610//bundle sheath cell fate specification;GO:0048366//leaf development;cellular_component:GO:0005634//nucleus;
CL1159.Contig8_All	1889	9.63	45.1	2.79556	3.17077e-07	5.99997e-06	Up	17.84	84.07	2.0822	2.43421e-07	4.51813e-06	Up	18.26	54.11	1.57504	0.000289728	0.00259165	Up	5.71	77.27	2.75674	0.000242418	0.00201845	Up	17.85	69.79	1.86331	3.64029e-05	0.000401212	Up	30.31	59.96	1.02549	0.0574145	0.196452	*	gi|326512096|dbj|BAJ96029.1|/0/predicted protein [Hordeum vulgare subsp. vulgare] &gt;gi|326512986|dbj|BAK03400.1| predicted protein [Hordeum vulgare subsp. vulgare] &gt;gi|326521376|dbj|BAJ96891.1| predicted protein [Hordeum vulgare subsp. vulgare] &gt;gi|326532452|dbj|BAK05155.1| predicted protein [Hordeum vulgare subsp. vulgare]	gi|937893927|dbj|AP014957.1|/0.0/Oryza sativa Japonica Group DNA, chromosome 1, cultivar: Nipponbare, complete sequence	sp|Q9LPR8|SCL3_ARATH/7e-130/Scarecrow-like protein 3 OS=Arabidopsis thaliana GN=SCL3 PE=2 SV=1	adu:107481054/1e-60/DELLA protein GAI-like; K14494 DELLA protein	Cgl1939/5e-13/---	PS50985/57.627/GRAS family profile.	biological_process:GO:0006355//regulation of transcription, DNA-templated;cellular_component:GO:0005634//nucleus;molecular_function:GO:0043565//sequence-specific DNA binding;GO:0003700//transcription factor activity, sequence-specific DNA binding;
CL20691.Contig4_All	2560	229.31	17.73	-3.07613	7.00955e-21	1.59344e-18	Down	94.29	30.68	-1.72732	3.38266e-06	4.5951e-05	Down	151.06	31.82	-2.18716	1.93946e-05	0.000263654	Down	110.12	41.48	-2.1748	7.44844e-09	2.22373e-07	Down	117.09	32.04	-1.90627	1.53677e-07	3.56072e-06	Down	96.18	22	-2.05392	1.95632e-06	3.78875e-05	Down	gi|326532730|dbj|BAJ89210.1|/0/predicted protein [Hordeum vulgare subsp. vulgare]	gi|960488576|ref|XM_003579217.3|/0.0/PREDICTED: Brachypodium distachyon scarecrow-like protein 34 (LOC100836508), mRNA	sp|Q9XE58|SCL14_ARATH/5e-136/Scarecrow-like protein 14 OS=Arabidopsis thaliana GN=SCL14 PE=2 SV=2	egr:104422156/4e-41/DELLA protein GAI; K14494 DELLA protein	YPO2725/1e-20/---	PTHR31636:SF14/0.0/--	biological_process:GO:0006355//regulation of transcription, DNA-templated;cellular_component:GO:0005634//nucleus;molecular_function:GO:0043565//sequence-specific DNA binding;GO:0003700//transcription factor activity, sequence-specific DNA binding;
CL7746.Contig3_All	3105	207.47	197.5	0.560136	0.0584985	0.175745	*	109.34	306.06	1.38157	1.98511e-07	3.76315e-06	Up	285.85	423.94	0.574677	0.207473	0.453977	*	260.52	548.33	0.276567	0.411995	0.649834	*	208.13	274.66	0.305916	0.583496	0.768218	*	245.53	305.68	0.397657	0.531958	0.783862	*	gi|944075039|gb|KQK10523.1|/0/hypothetical protein BRADI_2g54670 [Brachypodium distachyon] &gt;gi|944075040|gb|KQK10524.1| hypothetical protein BRADI_2g54670 [Brachypodium distachyon] &gt;gi|944075041|gb|KQK10525.1| hypothetical protein BRADI_2g54670 [Brachypodium distachyon]	gi|960470510|ref|XM_003564542.3|/0.0/PREDICTED: Brachypodium distachyon scarecrow-like protein 9 (LOC100843948), transcript variant X1, mRNA	sp|Q9XE58|SCL14_ARATH/2e-153/Scarecrow-like protein 14 OS=Arabidopsis thaliana GN=SCL14 PE=2 SV=2	adu:107481054/1e-50/DELLA protein GAI-like; K14494 DELLA protein	DRA0212/3e-07/---	PTHR31636/0.0/--	biological_process:GO:0006355//regulation of transcription, DNA-templated;
Unigene20875_All	3386	29.14	25.23	0.348211	0.47196	0.717228	*	18.82	46.5	1.15943	0.0127241	0.0516584	*	36.83	39.16	0.0613814	0.901219	0.956333	*	22.03	62.48	0.730542	0.0908851	0.244381	*	37.37	58.77	0.569851	0.192675	0.417122	*	38.93	61.27	0.659284	0.12017	0.330879	*	gi|326489853|dbj|BAJ94000.1|/0/predicted protein [Hordeum vulgare subsp. vulgare]	gi|960487161|ref|XM_003577048.3|/0.0/PREDICTED: Brachypodium distachyon scarecrow-like protein 9 (LOC100824633), transcript variant X1, mRNA	sp|O80933|SCL9_ARATH/3e-160/Scarecrow-like protein 9 OS=Arabidopsis thaliana GN=SCL9 PE=2 SV=1	adu:107481054/2e-51/DELLA protein GAI-like; K14494 DELLA protein	NA	PS50985/68.393/GRAS family profile.	biological_process:GO:0006355//regulation of transcription, DNA-templated;cellular_component:GO:0005634//nucleus;molecular_function:GO:0043565//sequence-specific DNA binding;GO:0003700//transcription factor activity, sequence-specific DNA binding;
Unigene80624_All	244	0.38	0	-0.563128	0.653474	0.806734	*	-	-	-	-	-	-	0.32	0	-0.751377	0.605681	0.79401	*	-	-	-	-	-	-	-	-	-	-	-	-	0.33	0	-0.697556	0.60166	0.789718	*	gi|960485195|ref|XP_003575610.3|/5.16946e-31/PREDICTED: scarecrow-like protein 33 [Brachypodium distachyon]	gi|960485194|ref|XM_003575562.3|/7e-47/PREDICTED: Brachypodium distachyon scarecrow-like protein 33 (LOC100842266), mRNA	sp|P0C883|SCL33_ARATH/5e-21/Scarecrow-like protein 33 OS=Arabidopsis thaliana GN=SCL33 PE=3 SV=1	NA	NA	PTHR31636/9.4E-40/--	NA
CL20589.Contig6_All	2789	88.87	87.44	0.569159	0.106942	0.275674	*	64.53	90.24	0.376963	0.309981	0.554944	*	48.65	62.66	0.231354	0.749375	0.872289	*	21.08	109.38	1.49966	0.00180913	0.0110448	Up	53.03	65.51	0.228701	0.598584	0.768218	*	36.47	71.49	0.930866	0.0731496	0.235373	*	gi|357136905|ref|XP_003570043.1|/0/PREDICTED: scarecrow-like protein 27 [Brachypodium distachyon]	gi|960481148|ref|XM_003569995.3|/0.0/PREDICTED: Brachypodium distachyon scarecrow-like protein 27 (LOC100828697), mRNA	sp|O81316|SCL6_ARATH/6e-78/Scarecrow-like protein 6 OS=Arabidopsis thaliana GN=SCL6 PE=1 SV=1	pmum:103341003/3e-24/DELLA protein DWARF8-like; K14494 DELLA protein	slr0744/9e-06/---	PS50985/43.335/GRAS family profile.	NA
CL3935.Contig1_All	1589	1.55	2.73	1.24086	0.328353	0.581061	*	2.82	2.42	-0.173433	0.87813	0.935554	*	4.48	15.12	1.85443	0.0458493	0.156113	*	52.11	39.14	-0.903786	0.337818	0.583952	*	44.87	41.61	-0.140386	0.753026	0.867216	*	56.32	47.08	-0.299975	0.676006	0.833098	*	gi|669029361|emb|CDM83536.1|/0/unnamed protein product [Triticum aestivum]	gi|669026884|emb|HG670306.1|/0.0/Triticum aestivum chromosome 3B, genomic scaffold, cultivar Chinese Spring	sp|Q9LQT8|GAI_ARATH/3e-105/DELLA protein GAI OS=Arabidopsis thaliana GN=GAI PE=1 SV=1	egu:105047758/7e-146/DELLA protein DWARF8-like; K14494 DELLA protein	SPBC28F2.12/5e-08/---	PTHR31636/1.4E-206/--	biological_process:GO:0009938//negative regulation of gibberellic acid mediated signaling pathway;GO:0006355//regulation of transcription, DNA-templated;GO:0042538//hyperosmotic salinity response;GO:0009723//response to ethylene;GO:0009737//response to abscisic acid;GO:0009863//salicylic acid mediated signaling pathway;GO:0009867//jasmonic acid mediated signaling pathway;GO:0010187//negative regu…
CL8262.Contig4_All	2261	121.57	134.71	0.729302	0.0107241	0.0458363	*	44.14	126.59	1.43343	0.000381182	0.00276137	Up	123.21	132.48	0.109633	0.79493	0.89739	*	59.45	272.89	1.41669	5.231e-05	0.000544437	Up	63.33	105.68	0.657807	0.129669	0.318151	*	82.31	138.85	0.757165	0.0996334	0.291243	*	gi|514818024|ref|XP_004983723.1|/0/PREDICTED: scarecrow-like protein 6 isoform X1 [Setaria italica]	gi|955725608|ref|XM_004983666.3|/0.0/PREDICTED: Setaria italica scarecrow-like protein 6 (LOC101775123), transcript variant X1, mRNA	sp|O81316|SCL6_ARATH/4e-81/Scarecrow-like protein 6 OS=Arabidopsis thaliana GN=SCL6 PE=1 SV=1	gmx:100803245/4e-26/DELLA protein RGA-like; K14494 DELLA protein	DR2133/4e-08/---	PS50985/39.209/GRAS family profile.	biological_process:GO:0030154//cell differentiation;GO:0006355//regulation of transcription, DNA-templated;cellular_component:GO:0005634//nucleus;molecular_function:GO:0043565//sequence-specific DNA binding;GO:0003700//transcription factor activity, sequence-specific DNA binding;
Unigene11522_All	3060	165.17	77.36	-0.489743	0.0527243	0.162309	*	91.16	124.66	0.322049	0.259574	0.491693	*	150.14	117.21	-0.359975	0.337685	0.604738	*	94.75	170.32	0.0371718	0.922624	0.960332	*	188.95	162.73	-0.265064	0.323809	0.572103	*	181.98	146.46	-0.329015	0.468292	0.727636	*	gi|326489853|dbj|BAJ94000.1|/0/predicted protein [Hordeum vulgare subsp. vulgare]	gi|960487161|ref|XM_003577048.3|/0.0/PREDICTED: Brachypodium distachyon scarecrow-like protein 9 (LOC100824633), transcript variant X1, mRNA	sp|O80933|SCL9_ARATH/3e-160/Scarecrow-like protein 9 OS=Arabidopsis thaliana GN=SCL9 PE=2 SV=1	adu:107481054/2e-51/DELLA protein GAI-like; K14494 DELLA protein	NA	PTHR31636:SF14/0.0/--	biological_process:GO:0006355//regulation of transcription, DNA-templated;cellular_component:GO:0005634//nucleus;molecular_function:GO:0043565//sequence-specific DNA binding;GO:0003700//transcription factor activity, sequence-specific DNA binding;
CL15490.Contig2_All	1969	5.83	0	-3.90114	0.0117124	0.0492595	Down	5.74	0.7	-2.56973	0.0428411	0.134931	*	19.19	5.56	-1.21308	0.35283	0.616994	*	19.86	1.44	-3.66965	0.00209561	0.01249	Down	21.03	16.43	-0.376286	0.46256	0.694156	*	28.53	11.79	-1.09441	0.177857	0.425556	*	gi|357117421|ref|XP_003560467.1|/0/PREDICTED: scarecrow-like protein 4 [Brachypodium distachyon] &gt;gi|944078114|gb|KQK13466.1| hypothetical protein BRADI_1g10330 [Brachypodium distachyon]	gi|960450175|ref|XM_003560419.3|/0.0/PREDICTED: Brachypodium distachyon scarecrow-like protein 4 (LOC100831491), mRNA	sp|Q9FL03|SCL4_ARATH/4e-137/Scarecrow-like protein 4 OS=Arabidopsis thaliana GN=SCL4 PE=2 SV=1	gmx:547719/2e-59/GAI2, GmGAI2; DELLA protein GAI 2; K14494 DELLA protein	DR2133/2e-09/---	PS50985/55.958/GRAS family profile.	biological_process:GO:0006355//regulation of transcription, DNA-templated;cellular_component:GO:0005634//nucleus;molecular_function:GO:0043565//sequence-specific DNA binding;GO:0003700//transcription factor activity, sequence-specific DNA binding;
Unigene17637_All	3187	3.04	6.35	1.56367	0.0976522	0.257938	*	5.61	10.02	0.783385	0.40252	0.641013	*	40.92	77.86	1.14022	0.0810743	0.238564	*	55.27	35.61	-1.19083	0.115923	0.291251	*	17.49	44.19	1.07339	0.359675	0.608677	*	12.23	42.67	1.84778	0.0323716	0.128646	*	gi|475483885|gb|EMT03069.1|/0/hypothetical protein F775_17625 [Aegilops tauschii]	gi|960467486|ref|XM_003564321.3|/0.0/PREDICTED: Brachypodium distachyon scarecrow-like protein 34 (LOC100826211), mRNA	sp|O80933|SCL9_ARATH/3e-123/Scarecrow-like protein 9 OS=Arabidopsis thaliana GN=SCL9 PE=2 SV=1	ppp:PHYPADRAFT_235432/1e-41/GAL1; GAI1-like E3 ubiquitin ligase protein; K14494 DELLA protein	Rv3876/3e-16/---	PTHR31636/0.0/--	biological_process:GO:0006355//regulation of transcription, DNA-templated;cellular_component:GO:0005634//nucleus;molecular_function:GO:0043565//sequence-specific DNA binding;GO:0003700//transcription factor activity, sequence-specific DNA binding;
CL6218.Contig5_All	2565	1095.55	66.95	-3.41413	7.44338e-52	1.72407e-48	Down	400.14	62.27	-2.76068	1.95874e-16	2.15475e-14	Down	362.12	57.91	-2.61243	1.08175e-07	3.02897e-06	Down	229.17	84.96	-2.172	1.71124e-11	9.00587e-10	Down	846.9	101.7	-3.07905	1.09398e-25	9.17922e-23	Down	695.27	115.53	-2.50742	2.82876e-10	1.64156e-08	Down	gi|589229915|gb|AHK61037.1|/0/DELLA protein, partial [Psathyrostachys huashanica]	gi|589229914|gb|KF959666.1|/0.0/Psathyrostachys huashanica DELLA protein (Rht-B1) gene, partial cds	sp|Q8W127|SLN1_HORVU/0.0/DELLA protein SLN1 OS=Hordeum vulgare GN=SLN1 PE=1 SV=1	bdi:100844941/0.0/DELLA protein SLN1; K14494 DELLA protein	DRA0212/2e-09/---	PS50985/66.735/GRAS family profile.	biological_process:GO:0006355//regulation of transcription, DNA-templated;cellular_component:GO:0005634//nucleus;molecular_function:GO:0000989//transcription factor activity, transcription factor binding;
Unigene23917_All	5374	31.48	20.52	0.00642954	0.994034	0.996598	*	25.01	46.26	0.818226	0.191214	0.402863	*	19.2	54.48	1.3924	0.231024	0.485802	*	43.93	71.65	0.0848971	0.904258	0.952189	*	52.93	70.83	0.35964	0.483609	0.714487	*	40	61.01	0.581227	0.209107	0.475965	*	gi|326494186|dbj|BAJ90362.1|/0/predicted protein, partial [Hordeum vulgare subsp. vulgare]	gi|151421249|dbj|AK248233.1|/0.0/Hordeum vulgare subsp. vulgare cDNA clone: FLbaf179j11, mRNA sequence	sp|O80933|SCL9_ARATH/7e-123/Scarecrow-like protein 9 OS=Arabidopsis thaliana GN=SCL9 PE=2 SV=1	ppp:PHYPADRAFT_235432/2e-41/GAL1; GAI1-like E3 ubiquitin ligase protein; K14494 DELLA protein	Rv3876/7e-16/---	PTHR31636:SF14/0.0/--	NA
CL16730.Contig2_All	2347	3.54	0.29	-1.80707	0.247682	0.489278	*	5.97	0.33	-3.08095	0.0253353	0.0894799	*	22.72	0	-6.04525	3.49932e-05	0.000436166	Down	21.73	0.41	-5.62168	9.82622e-07	1.69754e-05	Down	38.62	0	-6.93266	1.63508e-07	3.76068e-06	Down	46.76	0.61	-5.4629	4.32969e-09	1.81356e-07	Down	gi|357165420|ref|XP_003580377.1|/0/PREDICTED: scarecrow-like protein 8 [Brachypodium distachyon] &gt;gi|944048541|gb|KQJ84182.1| hypothetical protein BRADI_5g19190 [Brachypodium distachyon]	gi|890947744|gb|KP729172.1|/0.0/Stipa purpurea microsatellite ZH29 sequence	sp|Q9FYR7|SCL8_ARATH/2e-91/Scarecrow-like protein 8 OS=Arabidopsis thaliana GN=SCL8 PE=2 SV=1	cam:101514454/2e-83/scarecrow-like protein 8; K14777 ATP-dependent RNA helicase DDX47/RRP3 [EC:3.6.4.13]	DR2145/1e-07/---	PS50985/46.026/GRAS family profile.	biological_process:GO:0006355//regulation of transcription, DNA-templated;cellular_component:GO:0005634//nucleus;GO:0005737//cytoplasm;molecular_function:GO:0043565//sequence-specific DNA binding;GO:0003700//transcription factor activity, sequence-specific DNA binding;
Unigene6275_All	4389	113.3	92.81	0.365724	0.269391	0.519348	*	133.61	148.53	0.141715	0.80199	0.891059	*	502.16	1826.85	2.07379	0.0123181	0.0563898	*	1447.87	726.71	-1.48397	0.0624665	0.186121	*	397.56	1201.81	1.48781	0.0104283	0.0468516	Up	135.86	822.22	2.63864	0.001761	0.0124448	Up	gi|475483885|gb|EMT03069.1|/0/hypothetical protein F775_17625 [Aegilops tauschii]	gi|960467486|ref|XM_003564321.3|/0.0/PREDICTED: Brachypodium distachyon scarecrow-like protein 34 (LOC100826211), mRNA	sp|O80933|SCL9_ARATH/5e-123/Scarecrow-like protein 9 OS=Arabidopsis thaliana GN=SCL9 PE=2 SV=1	ppp:PHYPADRAFT_235432/1e-41/GAL1; GAI1-like E3 ubiquitin ligase protein; K14494 DELLA protein	Rv3876/6e-16/---	PF03514/1.2E-99/GRAS domain family	biological_process:GO:0006355//regulation of transcription, DNA-templated;cellular_component:GO:0005634//nucleus;molecular_function:GO:0043565//sequence-specific DNA binding;GO:0003700//transcription factor activity, sequence-specific DNA binding;
CL5873.Contig7_All	3679	20.88	7.47	-0.914854	0.178872	0.394939	*	12.8	7.18	-0.651392	0.544821	0.762203	*	48.17	439.36	3.25416	0.00088345	0.00655457	Up	341.22	226.86	-0.98497	0.45183	0.686631	*	291.09	220.52	-0.435317	0.653868	0.799661	*	21.32	110.55	2.36837	0.0295654	0.119847	*	gi|475591711|gb|EMT21860.1|/0/hypothetical protein F775_28371 [Aegilops tauschii]	gi|960456026|ref|XM_003562767.3|/0.0/PREDICTED: Brachypodium distachyon chitin-inducible gibberellin-responsive protein 2 (LOC100837965), mRNA	sp|Q8GVE1|CIGR2_ORYSJ/0.0/Chitin-inducible gibberellin-responsive protein 2 OS=Oryza sativa subsp. japonica GN=CIGR2 PE=2 SV=1	thj:104822321/3e-65/DELLA protein RGL1-like; K14494 DELLA protein	NA	PTHR31636/0.0/--	biological_process:GO:0006355//regulation of transcription, DNA-templated;cellular_component:GO:0005634//nucleus;molecular_function:GO:0043565//sequence-specific DNA binding;GO:0003700//transcription factor activity, sequence-specific DNA binding;
CL20691.Contig6_All	2666	32.88	29.67	0.456091	0.325959	0.578748	*	17.41	43.65	1.1913	0.0159085	0.0617707	*	33.85	53.39	0.700126	0.199398	0.441212	*	28.51	61.82	0.358271	0.451805	0.68661	*	13.39	49.76	1.7541	0.00862655	0.040197	Up	18.65	31.83	0.760832	0.181127	0.430816	*	gi|326532730|dbj|BAJ89210.1|/0/predicted protein [Hordeum vulgare subsp. vulgare]	gi|960488576|ref|XM_003579217.3|/0.0/PREDICTED: Brachypodium distachyon scarecrow-like protein 34 (LOC100836508), mRNA	sp|Q9XE58|SCL14_ARATH/1e-134/Scarecrow-like protein 14 OS=Arabidopsis thaliana GN=SCL14 PE=2 SV=2	atr:18422344/6e-42/DELLA protein GAI1; K14494 DELLA protein	YPO2725/2e-20/---	PS50985/60.396/GRAS family profile.	biological_process:GO:0006355//regulation of transcription, DNA-templated;cellular_component:GO:0005634//nucleus;molecular_function:GO:0043565//sequence-specific DNA binding;GO:0003700//transcription factor activity, sequence-specific DNA binding;
CL10068.Contig1_All	3368	166.41	129.26	0.269868	0.361307	0.619635	*	101.15	238.12	1.067	0.00373079	0.0188967	Up	169.96	317.34	1.02039	0.016287	0.0702957	*	245.06	226.06	-0.929745	0.0343427	0.118649	*	131.71	230.52	0.733333	0.180884	0.397899	*	134.39	206.02	0.748648	0.228736	0.494969	*	gi|357126197|ref|XP_003564775.1|/0/PREDICTED: scarecrow-like protein 1 [Brachypodium distachyon] &gt;gi|944075410|gb|KQK10894.1| hypothetical protein BRADI_2g56910 [Brachypodium distachyon]	gi|960470769|ref|XM_003564727.3|/0.0/PREDICTED: Brachypodium distachyon scarecrow-like protein 1 (LOC100821689), mRNA	sp|Q9SDQ3|SCL1_ARATH/4e-152/Scarecrow-like protein 1 OS=Arabidopsis thaliana GN=SCL1 PE=2 SV=1	cam:101514454/8e-71/scarecrow-like protein 8; K14777 ATP-dependent RNA helicase DDX47/RRP3 [EC:3.6.4.13]	NA	PTHR31636:SF10/0.0/--	biological_process:GO:0006355//regulation of transcription, DNA-templated;cellular_component:GO:0005634//nucleus;molecular_function:GO:0043565//sequence-specific DNA binding;GO:0003700//transcription factor activity, sequence-specific DNA binding;
CL3809.Contig20_All	3914	92.41	73.7	0.262053	0.430321	0.676742	*	37.09	109.18	1.43768	0.000377922	0.00274198	Up	37.9	74.31	1.04053	0.0421775	0.146596	*	31.68	80.8	0.594293	0.172444	0.381608	*	82.36	109.18	0.380503	0.391687	0.641209	*	71.81	96.08	0.450328	0.276376	0.56017	*	gi|326505690|dbj|BAJ95516.1|/0/predicted protein [Hordeum vulgare subsp. vulgare]	gi|960487864|ref|XM_003575382.3|/0.0/PREDICTED: Brachypodium distachyon CTP synthase (LOC100823696), mRNA	sp|A2ZAX5|SCR1_ORYSI/0.0/Protein SCARECROW 1 OS=Oryza sativa subsp. indica GN=SCR1 PE=3 SV=2	bdi:100823696/0.0/CTP synthase; K01937 CTP synthase [EC:6.3.4.2]	SPAC10F6.03c/0.0/---	PS50985/62.042/GRAS family profile.	biological_process:GO:0006541//glutamine metabolic process;GO:0044210//'de novo' CTP biosynthetic process;molecular_function:GO:0005524//ATP binding;GO:0003883//CTP synthase activity;
CL14409.Contig2_All	2202	1.58	0	-2.01614	0.224844	0.457927	*	1.66	0	-2.47125	0.139083	0.32373	*	0.69	0	-1.67901	0.335112	0.603174	*	1.21	0	-2.10101	0.240921	0.475236	*	1	0	-1.55728	0.350034	0.600517	*	1.02	0	-2.0116	0.224481	0.492922	*	gi|475597650|gb|EMT23677.1|/0/hypothetical protein F775_04155 [Aegilops tauschii]	gi|151419440|dbj|AK250792.1|/0.0/Hordeum vulgare subsp. vulgare cDNA clone: FLbaf94i06, mRNA sequence	sp|O80933|SCL9_ARATH/5e-134/Scarecrow-like protein 9 OS=Arabidopsis thaliana GN=SCL9 PE=2 SV=1	ppp:PHYPADRAFT_235433/2e-50/GAL2; AtGAI1 GRAS E3 ubiquitin ligase protein; K14494 DELLA protein	DRA0210/3e-08/---	PTHR31636:SF14/3.2E-285/--	biological_process:GO:0006355//regulation of transcription, DNA-templated;cellular_component:GO:0005634//nucleus;molecular_function:GO:0043565//sequence-specific DNA binding;GO:0003700//transcription factor activity, sequence-specific DNA binding;
CL13523.Contig3_All	2010	245.35	194.21	0.232433	0.49145	0.732273	*	94.96	225.5	1.13891	0.000274174	0.00207936	Up	278.08	122.7	-1.21922	0.0373451	0.133622	*	70.12	284.59	1.10053	0.045574	0.14711	*	127.06	104.53	-0.343116	0.550555	0.768218	*	145.86	96.37	-0.597558	0.170307	0.413874	*	gi|482671908|gb|AGK28599.1|/0/scarecrow-like 6 protein [Phyllostachys edulis]	gi|482671907|gb|JX909277.1|/0.0/Phyllostachys edulis scarecrow-like 6 protein (SCL6) mRNA, complete cds	sp|O81316|SCL6_ARATH/9e-69/Scarecrow-like protein 6 OS=Arabidopsis thaliana GN=SCL6 PE=1 SV=1	egr:104438490/9e-26/DELLA protein GAI-like; K14494 DELLA protein	Rv3876/2e-11/---	PF03514/2.4E-72/GRAS domain family	biological_process:GO:0030154//cell differentiation;GO:0006355//regulation of transcription, DNA-templated;cellular_component:GO:0005634//nucleus;molecular_function:GO:0043565//sequence-specific DNA binding;GO:0003700//transcription factor activity, sequence-specific DNA binding;
CL16615.Contig1_All	2073	-	-	-	-	-	-	-	-	-	-	-	-	-	-	-	-	-	-	0.55	0	-1.51424	0.382087	0.623894	*	24.76	103.32	1.14885	0.497898	0.728221	*	155.66	110.33	-0.473255	0.681683	0.836833	*	gi|125553421|gb|EAY99130.1|/7.873e-133/hypothetical protein OsI_21089 [Oryza sativa Indica Group]	gi|380504009|gb|JN793986.1|/3e-42/Eragrostis tef bio-material 358596 reduced height-1 (rht1-1) gene, complete cds	sp|Q7G7J6|SLR1_ORYSJ/1e-83/DELLA protein SLR1 OS=Oryza sativa subsp. japonica GN=SLR1 PE=1 SV=1	bdi:100836102/1e-131/DELLA protein GAI-like; K14494 DELLA protein	Rv3876/2e-11/---	PTHR31636/1.4E-173/--	biological_process:GO:0033993//response to lipid;GO:0048519//negative regulation of biological process;GO:1901701//cellular response to oxygen-containing compound;GO:0031323//regulation of cellular metabolic process;GO:0071229//cellular response to acid chemical;GO:0006351//transcription, DNA-templated;GO:0009755//hormone-mediated signaling pathway;GO:0048580//regulation of post-embryonic develop…
CL4050.Contig2_All	2004	44.86	62.08	1.0478	0.0145318	0.0586612	*	20.16	57.5	1.37834	0.000607626	0.00410959	Up	48.26	56.46	0.237312	0.635483	0.79401	*	20.9	135.03	1.88509	6.76486e-06	9.22331e-05	Up	26.13	78.4	1.50401	0.00169826	0.010529	Up	39.05	92.15	1.30613	0.0111525	0.0560893	*	gi|944088764|gb|KQK24116.1|/0/hypothetical protein BRADI_1g78230, partial [Brachypodium distachyon]	gi|932283343|gb|CP012618.1|/0.0/Oryza sativa Indica Group cultivar RP Bio-226 chromosome 10 sequence	sp|O81316|SCL6_ARATH/3e-77/Scarecrow-like protein 6 OS=Arabidopsis thaliana GN=SCL6 PE=1 SV=1	gmx:100803245/9e-26/DELLA protein RGA-like; K14494 DELLA protein	Cgl1939/3e-10/---	PF03514/6.3E-87/GRAS domain family	biological_process:GO:0030154//cell differentiation;GO:0006355//regulation of transcription, DNA-templated;cellular_component:GO:0005634//nucleus;molecular_function:GO:0043565//sequence-specific DNA binding;GO:0003700//transcription factor activity, sequence-specific DNA binding;
CL1508.Contig3_All	2041	10.85	5.58	-0.388544	0.622393	0.806734	*	9.78	7.57	-0.417114	0.584128	0.777901	*	14.93	16.56	0.170795	0.794322	0.897059	*	18.25	20.83	-0.441515	0.504351	0.729335	*	14.25	16.42	0.170638	0.813081	0.901215	*	10.21	16.01	0.682779	0.290738	0.577933	*	gi|514818454|ref|XP_004983931.1|/0/PREDICTED: protein SHORT-ROOT 2-like [Setaria italica]	gi|194239754|gb|AC231129.1|/0.0/Oryza minuta clone OM__Ba0174K19, complete sequence	sp|A2XIA8|SHR2_ORYSI/0.0/Protein SHORT-ROOT 2 OS=Oryza sativa subsp. indica GN=SHR2 PE=3 SV=1	sind:105176368/2e-34/DELLA protein GAI-like; K14494 DELLA protein	Rv0312/2e-09/---	PTHR31636:SF9/4.5E-252/--	biological_process:GO:0045930//negative regulation of mitotic cell cycle;GO:0008356//asymmetric cell division;GO:0006355//regulation of transcription, DNA-templated;GO:0009956//radial pattern formation;GO:0055072//iron ion homeostasis;GO:0048366//leaf development;cellular_component:GO:0005634//nucleus;molecular_function:GO:0043565//sequence-specific DNA binding;GO:0003700//transcription factor ac…
CL19443.Contig6_All	1515	13.56	13.71	0.613273	0.352171	0.608426	*	8.6	9.43	0.0678531	0.922594	0.965285	*	8.32	6.11	-0.483148	0.584552	0.79401	*	9.53	13.44	-0.298702	0.751566	0.860644	*	18.79	7.89	-1.20603	0.0990989	0.264462	*	5.85	8.19	0.481359	0.548062	0.789718	*	gi|326494862|dbj|BAJ94550.1|/0/predicted protein [Hordeum vulgare subsp. vulgare] &gt;gi|326530438|dbj|BAJ97645.1| predicted protein [Hordeum vulgare subsp. vulgare]	gi|241986695|dbj|AK333956.1|/1e-128/Triticum aestivum cDNA, clone: WT008_B16, cultivar: Chinese Spring	sp|O80933|SCL9_ARATH/5e-112/Scarecrow-like protein 9 OS=Arabidopsis thaliana GN=SCL9 PE=2 SV=1	ppp:PHYPADRAFT_235433/6e-45/GAL2; AtGAI1 GRAS E3 ubiquitin ligase protein; K14494 DELLA protein	NA	PF03514/1.5E-99/GRAS domain family	biological_process:GO:0006355//regulation of transcription, DNA-templated;cellular_component:GO:0005634//nucleus;molecular_function:GO:0043565//sequence-specific DNA binding;GO:0003700//transcription factor activity, sequence-specific DNA binding;
Unigene40663_All	1454	16.3	22.96	1.0511	0.0306309	0.106613	*	10.9	14.23	0.230342	0.70262	0.824434	*	17.99	12.02	-0.389512	0.575433	0.79401	*	9.32	24.26	0.718237	0.298648	0.53897	*	13.7	14.03	0.0314565	0.967392	0.996635	*	3.71	11.11	1.4857	0.082377	0.254695	*	gi|474404377|gb|EMS66330.1|/5.74223e-137/hypothetical protein TRIUR3_08696 [Triticum urartu]	gi|241986695|dbj|AK333956.1|/1e-46/Triticum aestivum cDNA, clone: WT008_B16, cultivar: Chinese Spring	sp|O80933|SCL9_ARATH/2e-58/Scarecrow-like protein 9 OS=Arabidopsis thaliana GN=SCL9 PE=2 SV=1	mus:103976677/3e-24/DELLA protein SLR1-like; K14494 DELLA protein	NA	PTHR31636:SF14/5.2E-152/--	biological_process:GO:0006355//regulation of transcription, DNA-templated;cellular_component:GO:0005634//nucleus;molecular_function:GO:0043565//sequence-specific DNA binding;GO:0003700//transcription factor activity, sequence-specific DNA binding;
CL3809.Contig4_All	2433	42.3	0.31	-5.53614	2.02892e-07	4.05504e-06	Down	13.61	0	-5.51146	8.71483e-05	0.000777002	Down	19	1.08	-3.79254	0.000172522	0.00167964	Down	12.4	0	-6.04432	3.61265e-05	0.000395514	Down	42.1	0.35	-5.97224	5.42499e-08	1.43506e-06	Down	57.63	0	-7.26631	8.34681e-09	3.22428e-07	Down	gi|326504408|dbj|BAJ91036.1|/0/predicted protein, partial [Hordeum vulgare subsp. vulgare]	gi|242387652|emb|FP094510.1|/0.0/Phyllostachys edulis cDNA clone: bphylf057n24, full insert sequence	sp|A2ZAX5|SCR1_ORYSI/0.0/Protein SCARECROW 1 OS=Oryza sativa subsp. indica GN=SCR1 PE=3 SV=2	jcu:105638582/4e-65/DELLA protein GAI; K14494 DELLA protein	Cgl1939/1e-10/---	PTHR31636/1.1E-269/--	NA
CL20589.Contig7_All	2667	214.37	109.79	-0.394708	0.207679	0.438976	*	144.61	82.05	-0.855774	0.0804519	0.218034	*	100.01	82.71	-0.351893	0.578344	0.79401	*	39.96	205.8	1.56709	0.00112839	0.00743479	Up	82.71	66.91	-0.33078	0.501261	0.731121	*	72.65	86.71	0.15671	0.825214	0.917543	*	gi|357136905|ref|XP_003570043.1|/0/PREDICTED: scarecrow-like protein 27 [Brachypodium distachyon]	gi|960481148|ref|XM_003569995.3|/0.0/PREDICTED: Brachypodium distachyon scarecrow-like protein 27 (LOC100828697), mRNA	sp|O81316|SCL6_ARATH/4e-78/Scarecrow-like protein 6 OS=Arabidopsis thaliana GN=SCL6 PE=1 SV=1	sita:101783646/7e-43/NEP1-interacting protein-like 1; K19041 E3 ubiquitin-protein ligase RNF38/44 [EC:2.3.2.27]	NA	PTHR31636:SF11/1.1E-297/--	NA
CL15490.Contig1_All	1918	-	-	-	-	-	-	0	1	1.42862	0.371779	0.610721	*	0	1.31	2.43817	0.167274	0.395999	*	2.76	0	-3.70305	0.031621	0.111167	*	0.67	8.27	3.0644	0.00775655	0.0368371	Up	0	1.71	2.50159	0.130891	0.349747	*	gi|357117421|ref|XP_003560467.1|/0/PREDICTED: scarecrow-like protein 4 [Brachypodium distachyon] &gt;gi|944078114|gb|KQK13466.1| hypothetical protein BRADI_1g10330 [Brachypodium distachyon]	gi|960450175|ref|XM_003560419.3|/0.0/PREDICTED: Brachypodium distachyon scarecrow-like protein 4 (LOC100831491), mRNA	sp|Q9FL03|SCL4_ARATH/1e-136/Scarecrow-like protein 4 OS=Arabidopsis thaliana GN=SCL4 PE=2 SV=1	gmx:547719/9e-60/GAI2, GmGAI2; DELLA protein GAI 2; K14494 DELLA protein	AGc1238/3e-11/---	PTHR31636:SF6/7.0E-257/--	biological_process:GO:0006355//regulation of transcription, DNA-templated;cellular_component:GO:0005634//nucleus;molecular_function:GO:0043565//sequence-specific DNA binding;GO:0003700//transcription factor activity, sequence-specific DNA binding;
CL3809.Contig17_All	2440	98.33	44.15	-0.582727	0.0835814	0.230507	*	62.23	60.48	-0.183667	0.722704	0.839723	*	69.71	34.63	-0.912699	0.0311811	0.116401	*	37.47	47.24	-0.40466	0.307444	0.548476	*	85.66	54.99	-0.642172	0.165965	0.374825	*	70.23	41.51	-0.756018	0.0533373	0.186982	*	gi|326504408|dbj|BAJ91036.1|/0/predicted protein, partial [Hordeum vulgare subsp. vulgare]	gi|242387652|emb|FP094510.1|/0.0/Phyllostachys edulis cDNA clone: bphylf057n24, full insert sequence	sp|Q9FUZ7|SCR_MAIZE/0.0/Protein SCARECROW OS=Zea mays GN=SCR PE=2 SV=1	gmx:547719/7e-66/GAI2, GmGAI2; DELLA protein GAI 2; K14494 DELLA protein	SPBC28F2.12/5e-09/---	PS50985/61.964/GRAS family profile.	biological_process:GO:0007275//multicellular organism development;GO:0006355//regulation of transcription, DNA-templated;cellular_component:GO:0005634//nucleus;
CL16730.Contig7_All	2496	1.93	0	-2.27615	0.171337	0.383407	*	5.6	0	-3.81646	0.0168019	0.0645896	*	22.31	0	-6.17144	1.49498e-05	0.000211249	Down	27.65	0	-7.04077	4.0006e-07	7.75416e-06	Down	18.92	0	-6.04862	1.35058e-05	0.000170707	Down	54.7	0.91	-5.18013	8.32647e-09	3.21712e-07	Down	gi|357165420|ref|XP_003580377.1|/0/PREDICTED: scarecrow-like protein 8 [Brachypodium distachyon] &gt;gi|944048541|gb|KQJ84182.1| hypothetical protein BRADI_5g19190 [Brachypodium distachyon]	gi|890947744|gb|KP729172.1|/0.0/Stipa purpurea microsatellite ZH29 sequence	sp|Q9FYR7|SCL8_ARATH/1e-91/Scarecrow-like protein 8 OS=Arabidopsis thaliana GN=SCL8 PE=2 SV=1	cam:101514454/5e-83/scarecrow-like protein 8; K14777 ATP-dependent RNA helicase DDX47/RRP3 [EC:3.6.4.13]	DR2145/2e-07/---	PS50985/45.804/GRAS family profile.	biological_process:GO:0006355//regulation of transcription, DNA-templated;cellular_component:GO:0005634//nucleus;GO:0005737//cytoplasm;molecular_function:GO:0043565//sequence-specific DNA binding;GO:0003700//transcription factor activity, sequence-specific DNA binding;
Unigene10751_All	3147	5.91	0	-3.63367	0.0229535	0.0846829	*	7.08	0	-4.04124	0.0105891	0.0445154	Down	10.22	11.63	0.323513	0.759241	0.878289	*	25.53	3.04	-3.58594	1.1312e-06	1.92121e-05	Down	4.34	6.6	0.418334	0.734518	0.856567	*	7.93	8.78	0.38993	0.783385	0.897445	*	gi|475483885|gb|EMT03069.1|/0/hypothetical protein F775_17625 [Aegilops tauschii]	gi|960467486|ref|XM_003564321.3|/0.0/PREDICTED: Brachypodium distachyon scarecrow-like protein 34 (LOC100826211), mRNA	sp|O80933|SCL9_ARATH/8e-124/Scarecrow-like protein 9 OS=Arabidopsis thaliana GN=SCL9 PE=2 SV=1	ppp:PHYPADRAFT_235432/5e-42/GAL1; GAI1-like E3 ubiquitin ligase protein; K14494 DELLA protein	Rv3876/9e-18/---	PTHR31636/0.0/--	biological_process:GO:0006355//regulation of transcription, DNA-templated;cellular_component:GO:0005634//nucleus;molecular_function:GO:0043565//sequence-specific DNA binding;GO:0003700//transcription factor activity, sequence-specific DNA binding;
Unigene39082_All	655	0.41	0.29	0.158997	0.920309	0.962998	*	0.59	1.4	0.392754	0.814293	0.897296	*	2.06	3.72	0.826266	0.424131	0.69187	*	1.93	1.24	-0.951	0.563604	0.759235	*	0.35	2.79	2.21234	0.130961	0.32053	*	0.69	1.01	0.428579	0.780106	0.895859	*	gi|77548634|gb|ABA91431.1|/1.23732e-78/GRAS family transcription factor containing protein, expressed [Oryza sativa Japonica Group]	gi|346703705|emb|FQ377947.1|/4e-94/Oryza glaberrima chromosome 12	sp|Q9LPR8|SCL3_ARATH/3e-34/Scarecrow-like protein 3 OS=Arabidopsis thaliana GN=SCL3 PE=2 SV=1	cam:101508270/6e-11/DELLA protein RHT-1-like; K14494 DELLA protein	Cgl1939/3e-07/---	PTHR31636:SF13/6.6E-52/--	NA
CL3809.Contig1_All	1919	0.38	0.29	0.129795	0.935105	0.968897	*	0.37	0.35	0.0158137	0.992054	0.99911	*	-	-	-	-	-	-	-	-	-	-	-	-	-	-	-	-	-	-	-	-	-	-	-	-	gi|326504408|dbj|BAJ91036.1|/0/predicted protein, partial [Hordeum vulgare subsp. vulgare]	gi|242387652|emb|FP094510.1|/0.0/Phyllostachys edulis cDNA clone: bphylf057n24, full insert sequence	sp|A2ZAX5|SCR1_ORYSI/0.0/Protein SCARECROW 1 OS=Oryza sativa subsp. indica GN=SCR1 PE=3 SV=2	jcu:105638582/3e-65/DELLA protein GAI; K14494 DELLA protein	Rv2839c/7e-08/---	PS50985/61.897/GRAS family profile.	NA
Unigene30199_All	3087	15.74	30.02	1.43669	0.0174064	0.0677942	*	11.76	55.14	2.13926	0.00312889	0.0163269	Up	10.87	47.78	1.94353	0.00913395	0.0445456	Up	7.23	79.77	2.67563	1.4612e-05	0.000179962	Up	20.53	70.93	1.70759	0.00647909	0.0318223	Up	9.65	54.81	2.35886	0.00873276	0.0461328	Up	gi|326489853|dbj|BAJ94000.1|/0/predicted protein [Hordeum vulgare subsp. vulgare]	gi|960487161|ref|XM_003577048.3|/0.0/PREDICTED: Brachypodium distachyon scarecrow-like protein 9 (LOC100824633), transcript variant X1, mRNA	sp|O80933|SCL9_ARATH/3e-160/Scarecrow-like protein 9 OS=Arabidopsis thaliana GN=SCL9 PE=2 SV=1	adu:107481054/2e-51/DELLA protein GAI-like; K14494 DELLA protein	NA	PTHR31636/0.0/--	biological_process:GO:0006355//regulation of transcription, DNA-templated;cellular_component:GO:0005634//nucleus;molecular_function:GO:0043565//sequence-specific DNA binding;GO:0003700//transcription factor activity, sequence-specific DNA binding;
CL1159.Contig5_All	1913	32.09	4.61	-2.06576	0.00104505	0.00659783	Down	38.83	6.92	-2.48142	5.34722e-06	6.87187e-05	Down	54.74	5.28	-3.06609	1.62217e-05	0.000226175	Down	22.1	7.58	-2.10843	0.0188944	0.0744367	*	44.42	8.41	-2.39358	0.000902013	0.00618192	Down	56.95	4.3	-3.52242	7.87447e-09	3.06768e-07	Down	gi|326512096|dbj|BAJ96029.1|/0/predicted protein [Hordeum vulgare subsp. vulgare] &gt;gi|326512986|dbj|BAK03400.1| predicted protein [Hordeum vulgare subsp. vulgare] &gt;gi|326521376|dbj|BAJ96891.1| predicted protein [Hordeum vulgare subsp. vulgare] &gt;gi|326532452|dbj|BAK05155.1| predicted protein [Hordeum vulgare subsp. vulgare]	gi|937893927|dbj|AP014957.1|/0.0/Oryza sativa Japonica Group DNA, chromosome 1, cultivar: Nipponbare, complete sequence	sp|Q9LPR8|SCL3_ARATH/6e-131/Scarecrow-like protein 3 OS=Arabidopsis thaliana GN=SCL3 PE=2 SV=1	adu:107481054/3e-61/DELLA protein GAI-like; K14494 DELLA protein	Cgl1939/5e-10/---	PTHR31636:SF13/3.0E-252/--	biological_process:GO:0006355//regulation of transcription, DNA-templated;cellular_component:GO:0005634//nucleus;molecular_function:GO:0043565//sequence-specific DNA binding;GO:0003700//transcription factor activity, sequence-specific DNA binding;
Unigene45258_All	1301	7.29	0	-4.27103	0.00459955	0.0228361	Down	6.35	0	-4.57548	0.00214904	0.0119208	Down	6.85	0.93	-2.33728	0.0388663	0.137706	*	7.33	0.36	-4.1326	0.000979968	0.00659869	Down	11.24	0.35	-4.15117	0.000830991	0.00576916	Down	10.93	0	-5.1976	0.000239421	0.00232016	Down	gi|475552497|gb|EMT11803.1|/1.09202e-160/hypothetical protein F775_08653 [Aegilops tauschii]	gi|151420352|dbj|AK251704.1|/0.0/Hordeum vulgare subsp. vulgare cDNA clone: FLbaf124m13, mRNA sequence	sp|Q9LDL7|PAT1_ARATH/2e-121/Scarecrow-like transcription factor PAT1 OS=Arabidopsis thaliana GN=PAT1 PE=2 SV=1	jcu:105639299/2e-53/DELLA protein SLR1-like; K14494 DELLA protein	NA	PF03514/4.9E-110/GRAS domain family	biological_process:GO:0006355//regulation of transcription, DNA-templated;cellular_component:GO:0005634//nucleus;molecular_function:GO:0043565//sequence-specific DNA binding;GO:0003700//transcription factor activity, sequence-specific DNA binding;
CL1159.Contig7_All	1894	19.61	0.31	-4.47452	9.75607e-05	0.000882014	Down	33.95	0	-6.6099	5.44892e-07	9.20665e-06	Down	52.05	0	-7.10013	2.20277e-07	5.5953e-06	Down	16.28	0	-6.08478	4.46726e-05	0.000475122	Down	31.32	0	-6.6572	7.83414e-07	1.47299e-05	Down	41.11	0	-6.83965	1.17346e-07	3.27973e-06	Down	gi|326512096|dbj|BAJ96029.1|/0/predicted protein [Hordeum vulgare subsp. vulgare] &gt;gi|326512986|dbj|BAK03400.1| predicted protein [Hordeum vulgare subsp. vulgare] &gt;gi|326521376|dbj|BAJ96891.1| predicted protein [Hordeum vulgare subsp. vulgare] &gt;gi|326532452|dbj|BAK05155.1| predicted protein [Hordeum vulgare subsp. vulgare]	gi|937893927|dbj|AP014957.1|/0.0/Oryza sativa Japonica Group DNA, chromosome 1, cultivar: Nipponbare, complete sequence	sp|Q9LPR8|SCL3_ARATH/1e-130/Scarecrow-like protein 3 OS=Arabidopsis thaliana GN=SCL3 PE=2 SV=1	adu:107481054/8e-61/DELLA protein GAI-like; K14494 DELLA protein	Cgl1939/6e-11/---	PTHR31636:SF13/5.7E-250/--	biological_process:GO:0006355//regulation of transcription, DNA-templated;cellular_component:GO:0005634//nucleus;molecular_function:GO:0043565//sequence-specific DNA binding;GO:0003700//transcription factor activity, sequence-specific DNA binding;
CL3809.Contig9_All	2366	13.33	5.05	-0.841059	0.392259	0.647835	*	7.84	6.43	-0.371892	0.738947	0.851288	*	9.71	5.42	-0.61471	0.517845	0.760371	*	3.94	6.44	-0.0980264	0.92458	0.96148	*	24.48	7.14	-1.63166	0.085446	0.2375	*	11.13	9.4	-0.206423	0.806914	0.908968	*	gi|326504408|dbj|BAJ91036.1|/0/predicted protein, partial [Hordeum vulgare subsp. vulgare]	gi|242387652|emb|FP094510.1|/0.0/Phyllostachys edulis cDNA clone: bphylf057n24, full insert sequence	sp|Q9FUZ7|SCR_MAIZE/0.0/Protein SCARECROW OS=Zea mays GN=SCR PE=2 SV=1	gmx:547719/6e-66/GAI2, GmGAI2; DELLA protein GAI 2; K14494 DELLA protein	SPBC28F2.12/2e-09/---	PTHR31636:SF12/4.3E-273/--	biological_process:GO:0007275//multicellular organism development;GO:0006355//regulation of transcription, DNA-templated;cellular_component:GO:0005634//nucleus;
CL20691.Contig19_All	2897	64.22	3.3	-3.43011	5.21833e-07	9.33646e-06	Down	28.94	13.07	-1.27663	0.0416528	0.132108	*	46.84	6.96	-2.66083	2.70911e-05	0.000350824	Down	35.22	11.73	-2.37695	0.000177851	0.0015514	Down	50.64	8.95	-2.47292	0.000196446	0.00170209	Down	28.39	8.55	-1.65092	0.0120707	0.0597242	*	gi|326532730|dbj|BAJ89210.1|/0/predicted protein [Hordeum vulgare subsp. vulgare]	gi|960488576|ref|XM_003579217.3|/0.0/PREDICTED: Brachypodium distachyon scarecrow-like protein 34 (LOC100836508), mRNA	sp|Q9XE58|SCL14_ARATH/1e-135/Scarecrow-like protein 14 OS=Arabidopsis thaliana GN=SCL14 PE=2 SV=2	egr:104422156/2e-41/DELLA protein GAI; K14494 DELLA protein	YPO2725/2e-22/---	PTHR31636/0.0/--	biological_process:GO:0006355//regulation of transcription, DNA-templated;cellular_component:GO:0005634//nucleus;molecular_function:GO:0043565//sequence-specific DNA binding;GO:0003700//transcription factor activity, sequence-specific DNA binding;
CL8262.Contig3_All	2376	362.1	243.13	0.011576	0.961535	0.978955	*	160.73	219.72	0.387949	0.295982	0.538058	*	348.61	212.1	-0.718038	0.0772485	0.230388	*	179.18	558.57	0.863804	0.00308642	0.0171925	*	208.59	212.92	-0.0372739	0.920137	0.963892	*	274.09	214.82	-0.319564	0.437913	0.71874	*	gi|514818024|ref|XP_004983723.1|/0/PREDICTED: scarecrow-like protein 6 isoform X1 [Setaria italica]	gi|955725608|ref|XM_004983666.3|/0.0/PREDICTED: Setaria italica scarecrow-like protein 6 (LOC101775123), transcript variant X1, mRNA	sp|O81316|SCL6_ARATH/2e-81/Scarecrow-like protein 6 OS=Arabidopsis thaliana GN=SCL6 PE=1 SV=1	gmx:100803245/4e-26/DELLA protein RGA-like; K14494 DELLA protein	DR2133/3e-09/---	PS50985/39.209/GRAS family profile.	biological_process:GO:0030154//cell differentiation;GO:0006355//regulation of transcription, DNA-templated;cellular_component:GO:0005634//nucleus;molecular_function:GO:0043565//sequence-specific DNA binding;GO:0003700//transcription factor activity, sequence-specific DNA binding;
Unigene19593_All	3231	9.38	32.16	2.36632	0.0155495	0.0619098	*	4.05	50.55	3.41737	0.000354674	0.00259773	Up	29.07	287.64	3.40752	2.07573e-06	3.86435e-05	Up	75.8	123.48	0.0525808	0.916103	0.958441	*	18.37	196.74	3.2331	2.30528e-06	3.73659e-05	Up	18.7	172.75	3.19385	0.000108511	0.00118412	Up	gi|475483885|gb|EMT03069.1|/0/hypothetical protein F775_17625 [Aegilops tauschii]	gi|960467486|ref|XM_003564321.3|/0.0/PREDICTED: Brachypodium distachyon scarecrow-like protein 34 (LOC100826211), mRNA	sp|O80933|SCL9_ARATH/3e-123/Scarecrow-like protein 9 OS=Arabidopsis thaliana GN=SCL9 PE=2 SV=1	ppp:PHYPADRAFT_235432/1e-41/GAL1; GAI1-like E3 ubiquitin ligase protein; K14494 DELLA protein	Rv3876/1e-17/---	PTHR31636/0.0/--	biological_process:GO:0006355//regulation of transcription, DNA-templated;cellular_component:GO:0005634//nucleus;molecular_function:GO:0043565//sequence-specific DNA binding;GO:0003700//transcription factor activity, sequence-specific DNA binding;
CL5873.Contig6_All	2255	92.28	41.58	-0.571474	0.15931	0.365524	*	100.06	45.28	-1.15243	0.0109482	0.0457157	Down	274.36	1318.93	2.42108	0.00465659	0.0257914	Up	1394.12	488.84	-1.92398	0.0456111	0.1472	*	276.16	486.3	0.700446	0.409593	0.661252	*	48.44	803.14	3.77577	0.000859862	0.00681786	Up	gi|475591711|gb|EMT21860.1|/0/hypothetical protein F775_28371 [Aegilops tauschii]	gi|960456026|ref|XM_003562767.3|/0.0/PREDICTED: Brachypodium distachyon chitin-inducible gibberellin-responsive protein 2 (LOC100837965), mRNA	sp|Q8GVE1|CIGR2_ORYSJ/0.0/Chitin-inducible gibberellin-responsive protein 2 OS=Oryza sativa subsp. japonica GN=CIGR2 PE=2 SV=1	thj:104822321/4e-65/DELLA protein RGL1-like; K14494 DELLA protein	NA	PTHR31636/0.0/--	biological_process:GO:0006355//regulation of transcription, DNA-templated;cellular_component:GO:0005634//nucleus;molecular_function:GO:0043565//sequence-specific DNA binding;GO:0003700//transcription factor activity, sequence-specific DNA binding;
CL10068.Contig3_All	2258	128.9	90.22	0.0965745	0.723378	0.844936	*	85.01	187.1	1.02879	0.023248	0.0836646	*	187.22	234.66	0.433288	0.200484	0.442954	*	214.97	164.21	-1.17293	0.00635818	0.0310523	Down	127.38	183.12	0.457629	0.349552	0.600517	*	114.01	136.59	0.393793	0.508714	0.764028	*	gi|357126197|ref|XP_003564775.1|/0/PREDICTED: scarecrow-like protein 1 [Brachypodium distachyon] &gt;gi|944075410|gb|KQK10894.1| hypothetical protein BRADI_2g56910 [Brachypodium distachyon]	gi|960470769|ref|XM_003564727.3|/0.0/PREDICTED: Brachypodium distachyon scarecrow-like protein 1 (LOC100821689), mRNA	sp|Q9SDQ3|SCL1_ARATH/2e-151/Scarecrow-like protein 1 OS=Arabidopsis thaliana GN=SCL1 PE=2 SV=1	cam:101514454/3e-71/scarecrow-like protein 8; K14777 ATP-dependent RNA helicase DDX47/RRP3 [EC:3.6.4.13]	NA	PTHR31636/0.0/--	biological_process:GO:0006355//regulation of transcription, DNA-templated;cellular_component:GO:0005634//nucleus;molecular_function:GO:0043565//sequence-specific DNA binding;GO:0003700//transcription factor activity, sequence-specific DNA binding;
CL20691.Contig16_All	2789	93.63	78.7	0.349662	0.254928	0.499431	*	48.64	135.34	1.39067	0.000748525	0.00490521	Up	82.31	112.13	0.447818	0.320992	0.594166	*	70.12	183.9	0.5587	0.272874	0.510744	*	50.91	98	0.870018	0.0159498	0.0659109	*	45.76	73.4	0.679419	0.100742	0.293748	*	gi|326532730|dbj|BAJ89210.1|/0/predicted protein [Hordeum vulgare subsp. vulgare]	gi|960488576|ref|XM_003579217.3|/0.0/PREDICTED: Brachypodium distachyon scarecrow-like protein 34 (LOC100836508), mRNA	sp|Q9XE58|SCL14_ARATH/7e-137/Scarecrow-like protein 14 OS=Arabidopsis thaliana GN=SCL14 PE=2 SV=2	egr:104422156/1e-41/DELLA protein GAI; K14494 DELLA protein	YPO2725/1e-21/---	PTHR31636/0.0/--	biological_process:GO:0006355//regulation of transcription, DNA-templated;cellular_component:GO:0005634//nucleus;molecular_function:GO:0043565//sequence-specific DNA binding;GO:0003700//transcription factor activity, sequence-specific DNA binding;
CL7746.Contig4_All	3077	283.31	9	-4.32453	9.32619e-31	5.81283e-28	Down	219.27	17.06	-3.76769	3.21755e-28	1.39323e-25	Down	397.28	28.69	-3.73179	1.36602e-12	1.38018e-10	Down	301.74	21.86	-4.44822	2.83907e-29	1.55605e-26	Down	247.74	15.57	-3.91099	1.60044e-08	4.93012e-07	Down	330.45	16.39	-4.03523	6.84228e-10	3.58115e-08	Down	gi|944075039|gb|KQK10523.1|/0/hypothetical protein BRADI_2g54670 [Brachypodium distachyon] &gt;gi|944075040|gb|KQK10524.1| hypothetical protein BRADI_2g54670 [Brachypodium distachyon] &gt;gi|944075041|gb|KQK10525.1| hypothetical protein BRADI_2g54670 [Brachypodium distachyon]	gi|960470510|ref|XM_003564542.3|/0.0/PREDICTED: Brachypodium distachyon scarecrow-like protein 9 (LOC100843948), transcript variant X1, mRNA	sp|Q9XE58|SCL14_ARATH/4e-152/Scarecrow-like protein 14 OS=Arabidopsis thaliana GN=SCL14 PE=2 SV=2	adu:107481054/1e-50/DELLA protein GAI-like; K14494 DELLA protein	DRA0210/4e-06/---	PF03514/1.1E-114/GRAS domain family	biological_process:GO:0006355//regulation of transcription, DNA-templated;
CL10068.Contig2_All	2350	48.95	56.84	0.823681	0.028177	0.0997808	*	43.8	113.79	1.18632	0.0294147	0.100767	*	39.08	171.89	2.20814	0.000126669	0.00129843	Up	99.98	88.1	-1.0109	0.0912502	0.245153	*	27.66	78.19	1.3467	0.0659143	0.196279	*	30.29	71.76	1.3458	0.0961465	0.284324	*	gi|357126197|ref|XP_003564775.1|/0/PREDICTED: scarecrow-like protein 1 [Brachypodium distachyon] &gt;gi|944075410|gb|KQK10894.1| hypothetical protein BRADI_2g56910 [Brachypodium distachyon]	gi|960470769|ref|XM_003564727.3|/0.0/PREDICTED: Brachypodium distachyon scarecrow-like protein 1 (LOC100821689), mRNA	sp|Q9SDQ3|SCL1_ARATH/3e-152/Scarecrow-like protein 1 OS=Arabidopsis thaliana GN=SCL1 PE=2 SV=1	cam:101514454/5e-71/scarecrow-like protein 8; K14777 ATP-dependent RNA helicase DDX47/RRP3 [EC:3.6.4.13]	NA	PTHR31636:SF10/0.0/--	biological_process:GO:0006355//regulation of transcription, DNA-templated;cellular_component:GO:0005634//nucleus;molecular_function:GO:0043565//sequence-specific DNA binding;GO:0003700//transcription factor activity, sequence-specific DNA binding;
CL3809.Contig8_All	2286	21.41	36.56	1.32519	0.00633982	0.0298295	Up	22.88	60.81	1.29668	0.029306	0.100454	*	14.25	35.24	1.42685	0.00839958	0.0415786	Up	11.77	53.49	1.48324	0.0133249	0.0563266	*	29.88	25.22	-0.252004	0.633384	0.784596	*	18.99	34.54	0.787802	0.220371	0.490857	*	gi|326504408|dbj|BAJ91036.1|/0/predicted protein, partial [Hordeum vulgare subsp. vulgare]	gi|242387652|emb|FP094510.1|/0.0/Phyllostachys edulis cDNA clone: bphylf057n24, full insert sequence	sp|Q9FUZ7|SCR_MAIZE/0.0/Protein SCARECROW OS=Zea mays GN=SCR PE=2 SV=1	gmx:547719/6e-66/GAI2, GmGAI2; DELLA protein GAI 2; K14494 DELLA protein	mlr2363/1e-09/---	PTHR31636:SF12/4.3E-273/--	biological_process:GO:0007275//multicellular organism development;GO:0006355//regulation of transcription, DNA-templated;cellular_component:GO:0005634//nucleus;
CL17750.Contig1_All	1678	2.98	3.74	0.772462	0.437499	0.683562	*	4.09	4.26	-0.0590304	0.952673	0.985163	*	8.44	19.21	1.25412	0.224726	0.478434	*	5.54	24.81	1.4344	0.106954	0.275118	*	22.39	35.76	0.642621	0.273941	0.52383	*	18.82	34.25	0.762105	0.322312	0.603067	*	gi|937927279|dbj|BAT02196.1|/0/Os07g0567700 [Oryza sativa Japonica Group]	gi|937924750|dbj|AP014963.1|/0.0/Oryza sativa Japonica Group DNA, chromosome 7, cultivar: Nipponbare, complete sequence	sp|Q9FHZ1|SCL23_ARATH/1e-128/Scarecrow-like protein 23 OS=Arabidopsis thaliana GN=SCL23 PE=1 SV=1	egu:105041307/9e-58/DELLA protein SLR1; K14494 DELLA protein	DRA0212/3e-09/---	PF03514/3.3E-107/GRAS domain family	biological_process:GO:0006355//regulation of transcription, DNA-templated;GO:0090610//bundle sheath cell fate specification;GO:0048366//leaf development;cellular_component:GO:0005634//nucleus;
CL3809.Contig13_All	2571	39.32	0	-6.46743	8.4102e-07	1.41673e-05	Down	11.48	0	-5.35415	0.000165738	0.00135135	Down	27.23	0	-6.28894	1.0968e-05	0.000162026	Down	19.9	0	-6.60002	3.33413e-06	4.96269e-05	Down	55.9	2.48	-4.14794	4.53498e-05	0.000485486	Down	65.7	0	-7.41412	3.29267e-09	1.43436e-07	Down	gi|326530246|dbj|BAJ97549.1|/0/predicted protein [Hordeum vulgare subsp. vulgare]	gi|955722564|ref|XM_004977356.3|/0.0/PREDICTED: Setaria italica protein SCARECROW 1-like (LOC101783716), mRNA	sp|A2ZAX5|SCR1_ORYSI/0.0/Protein SCARECROW 1 OS=Oryza sativa subsp. indica GN=SCR1 PE=3 SV=2	bdi:100844941/3e-66/DELLA protein SLN1; K14494 DELLA protein	Cgl1939/6e-09/---	PTHR31636:SF12/4.3E-276/--	biological_process:GO:0008356//asymmetric cell division;GO:0006355//regulation of transcription, DNA-templated;GO:0090610//bundle sheath cell fate specification;GO:0009956//radial pattern formation;GO:0009630//gravitropism;GO:0048366//leaf development;GO:0051457//maintenance of protein location in nucleus;cellular_component:GO:0005634//nucleus;GO:0009536//plastid;molecular_function:GO:0043565//se…
CL10068.Contig8_All	3979	358.94	148.05	-0.653287	0.00289198	0.0155289	*	199.73	223.74	0.0703978	0.820156	0.900832	*	418.71	281.45	-0.512202	0.101573	0.279597	*	344	298.03	-0.998873	0.00163488	0.0101494	*	411.22	332.17	-0.354645	0.173755	0.386119	*	387.92	275.11	-0.4439	0.175056	0.420392	*	gi|357126197|ref|XP_003564775.1|/0/PREDICTED: scarecrow-like protein 1 [Brachypodium distachyon] &gt;gi|944075410|gb|KQK10894.1| hypothetical protein BRADI_2g56910 [Brachypodium distachyon]	gi|960470769|ref|XM_003564727.3|/0.0/PREDICTED: Brachypodium distachyon scarecrow-like protein 1 (LOC100821689), mRNA	sp|Q9SDQ3|SCL1_ARATH/4e-152/Scarecrow-like protein 1 OS=Arabidopsis thaliana GN=SCL1 PE=2 SV=1	cam:101514454/9e-71/scarecrow-like protein 8; K14777 ATP-dependent RNA helicase DDX47/RRP3 [EC:3.6.4.13]	Rv3876/2e-08/---	PS50985/64.155/GRAS family profile.	biological_process:GO:0006355//regulation of transcription, DNA-templated;cellular_component:GO:0005634//nucleus;molecular_function:GO:0043565//sequence-specific DNA binding;GO:0003700//transcription factor activity, sequence-specific DNA binding;
CL3809.Contig10_All	2461	12.47	31.58	1.96799	0.00208935	0.0118484	Up	4.94	30.71	2.36781	0.00046034	0.00324346	Up	5.28	10.27	0.925107	0.417879	0.685184	*	5.65	26.84	1.50764	0.0326945	0.114188	*	5.68	24.49	1.8803	0.0518726	0.164381	*	3.38	20.98	2.00635	0.124403	0.337941	*	gi|326504408|dbj|BAJ91036.1|/0/predicted protein, partial [Hordeum vulgare subsp. vulgare]	gi|242387652|emb|FP094510.1|/0.0/Phyllostachys edulis cDNA clone: bphylf057n24, full insert sequence	sp|A2ZAX5|SCR1_ORYSI/0.0/Protein SCARECROW 1 OS=Oryza sativa subsp. indica GN=SCR1 PE=3 SV=2	jcu:105638582/2e-64/DELLA protein GAI; K14494 DELLA protein	Cgl1939/3e-11/---	PS50985/60.774/GRAS family profile.	NA
CL5873.Contig4_All	2202	25.6	24.55	0.511491	0.368586	0.628684	*	17.39	30.65	0.767474	0.203533	0.41972	*	36.2	150.25	2.23635	0.00308319	0.0183715	Up	249.88	90.23	-2.05447	0.000841312	0.00580092	Down	57.49	103.19	0.739478	0.308985	0.56203	*	23.32	145.43	2.60888	0.00660299	0.0367902	Up	gi|357122223|ref|XP_003562815.1|/0/PREDICTED: chitin-inducible gibberellin-responsive protein 2 [Brachypodium distachyon] &gt;gi|944080157|gb|KQK15509.1| hypothetical protein BRADI_1g23350 [Brachypodium distachyon]	gi|960456026|ref|XM_003562767.3|/0.0/PREDICTED: Brachypodium distachyon chitin-inducible gibberellin-responsive protein 2 (LOC100837965), mRNA	sp|Q8GVE1|CIGR2_ORYSJ/0.0/Chitin-inducible gibberellin-responsive protein 2 OS=Oryza sativa subsp. japonica GN=CIGR2 PE=2 SV=1	thj:104822321/2e-65/DELLA protein RGL1-like; K14494 DELLA protein	NA	PS50985/69.649/GRAS family profile.	biological_process:GO:0006355//regulation of transcription, DNA-templated;cellular_component:GO:0005634//nucleus;molecular_function:GO:0043565//sequence-specific DNA binding;GO:0003700//transcription factor activity, sequence-specific DNA binding;
CL20691.Contig15_All	2757	115.44	27.73	-1.45767	0.000107103	0.000954687	Down	46.52	31.65	-0.633294	0.163256	0.363485	*	95.54	33.91	-1.42174	0.000221089	0.00206881	Down	50.56	58.06	-0.567604	0.130408	0.314236	*	72.55	40.62	-0.89625	0.0746128	0.215069	*	57.95	31.57	-0.871249	0.0329417	0.130184	*	gi|326532730|dbj|BAJ89210.1|/0/predicted protein [Hordeum vulgare subsp. vulgare]	gi|960488576|ref|XM_003579217.3|/0.0/PREDICTED: Brachypodium distachyon scarecrow-like protein 34 (LOC100836508), mRNA	sp|O80933|SCL9_ARATH/8e-135/Scarecrow-like protein 9 OS=Arabidopsis thaliana GN=SCL9 PE=2 SV=1	egr:104422156/8e-42/DELLA protein GAI; K14494 DELLA protein	YPO2725/4e-21/---	PTHR31636/0.0/--	biological_process:GO:0006355//regulation of transcription, DNA-templated;cellular_component:GO:0005634//nucleus;molecular_function:GO:0043565//sequence-specific DNA binding;GO:0003700//transcription factor activity, sequence-specific DNA binding;
Unigene4848_All	3075	54.02	0.92	-4.76513	8.93313e-08	1.96807e-06	Down	26.67	0	-6.40364	1.46164e-06	2.1975e-05	Down	65.47	0	-7.52995	1.49426e-08	5.41102e-07	Down	30.2	0	-7.13327	2.9475e-07	5.92785e-06	Down	49.49	2.98	-3.5664	0.000902211	0.00618304	Down	75.26	1.05	-5.71442	2.2016e-11	1.70128e-09	Down	gi|326489853|dbj|BAJ94000.1|/0/predicted protein [Hordeum vulgare subsp. vulgare]	gi|960487161|ref|XM_003577048.3|/0.0/PREDICTED: Brachypodium distachyon scarecrow-like protein 9 (LOC100824633), transcript variant X1, mRNA	sp|O80933|SCL9_ARATH/3e-160/Scarecrow-like protein 9 OS=Arabidopsis thaliana GN=SCL9 PE=2 SV=1	adu:107481054/2e-51/DELLA protein GAI-like; K14494 DELLA protein	NA	PTHR31636/0.0/--	biological_process:GO:0006355//regulation of transcription, DNA-templated;cellular_component:GO:0005634//nucleus;molecular_function:GO:0043565//sequence-specific DNA binding;GO:0003700//transcription factor activity, sequence-specific DNA binding;
CL16615.Contig2_All	2208	-	-	-	-	-	-	-	-	-	-	-	-	0	0.7	1.69544	0.330557	0.600581	*	0.63	0	-1.96079	0.27392	0.510744	*	13.72	142.56	2.70904	0.0392296	0.133076	*	71.74	184.35	1.04652	0.42999	0.71094	*	gi|125553421|gb|EAY99130.1|/1.59712e-131/hypothetical protein OsI_21089 [Oryza sativa Indica Group]	gi|537729372|emb|HE585643.1|/3e-42/Triticum aestivum Rht-D1 gene for DELLA protein, allele Rht-D1a	sp|Q7G7J6|SLR1_ORYSJ/2e-83/DELLA protein SLR1 OS=Oryza sativa subsp. japonica GN=SLR1 PE=1 SV=1	bdi:100836102/6e-132/DELLA protein GAI-like; K14494 DELLA protein	CC0042/4e-11/---	PF03514/8.6E-107/GRAS domain family	biological_process:GO:0033993//response to lipid;GO:0048519//negative regulation of biological process;GO:1901701//cellular response to oxygen-containing compound;GO:0031323//regulation of cellular metabolic process;GO:0071229//cellular response to acid chemical;GO:0006351//transcription, DNA-templated;GO:0009755//hormone-mediated signaling pathway;GO:0048580//regulation of post-embryonic develop…
CL6218.Contig3_All	2562	38.21	0	-6.38704	1.44302e-06	2.27123e-05	Down	26.96	5.04	-2.30609	0.0398211	0.127427	*	8.73	0	-4.51405	0.00564468	0.0301634	Down	22.42	0	-6.01697	0.000120823	0.00111597	Down	32.84	0	-6.70527	6.07836e-07	1.18513e-05	Down	22.84	0	-6.12994	4.56972e-06	7.84227e-05	Down	gi|304421180|gb|ADM32428.1|/0/DELLA protein Rht-A1 [Triticum aestivum] &gt;gi|360041059|gb|AEV92814.1| DELLA protein [Triticum aestivum] &gt;gi|397529231|emb|CBW30282.1| RHT-A1 protein [Triticum aestivum] &gt;gi|411113252|gb|AFW04244.1| DELLA [Triticum aestivum] &gt;gi|411113264|gb|AFW04253.1| DELLA [Triticum urartu] &gt;gi|459464068|gb|AGG68461.1| DELLA protein [Triticum aestivum] &gt;gi|4594640…	gi|589229914|gb|KF959666.1|/0.0/Psathyrostachys huashanica DELLA protein (Rht-B1) gene, partial cds	sp|Q9ST59|RHT1_WHEAT/0.0/DELLA protein RHT-1 OS=Triticum aestivum GN=RHT1 PE=1 SV=1	bdi:100844941/0.0/DELLA protein SLN1; K14494 DELLA protein	DR2417m/1e-08/---	PTHR31636:SF7/1.1E-304/--	biological_process:GO:0006355//regulation of transcription, DNA-templated;cellular_component:GO:0005634//nucleus;molecular_function:GO:0000989//transcription factor activity, transcription factor binding;
CL20691.Contig2_All	2696	55.11	48.68	0.420923	0.243336	0.483518	*	35.56	61.48	0.686032	0.13295	0.313756	*	61.81	93.15	0.637122	0.174458	0.405767	*	64.81	104.38	-0.0806657	0.803312	0.895984	*	37.24	68.93	0.811588	0.0491125	0.157609	*	39.89	56.45	0.554442	0.23798	0.508482	*	gi|326532730|dbj|BAJ89210.1|/0/predicted protein [Hordeum vulgare subsp. vulgare]	gi|960488576|ref|XM_003579217.3|/0.0/PREDICTED: Brachypodium distachyon scarecrow-like protein 34 (LOC100836508), mRNA	sp|Q9XE58|SCL14_ARATH/7e-136/Scarecrow-like protein 14 OS=Arabidopsis thaliana GN=SCL14 PE=2 SV=2	bna:106450539/1e-41/DELLA protein RGL2; K14494 DELLA protein	YPO2725/9e-12/---	PS50985/60.941/GRAS family profile.	biological_process:GO:0006355//regulation of transcription, DNA-templated;cellular_component:GO:0005634//nucleus;molecular_function:GO:0043565//sequence-specific DNA binding;GO:0003700//transcription factor activity, sequence-specific DNA binding;
Unigene40665_All	608	0.35	0.31	0.0778933	0.961068	0.978759	*	3.72	0.35	-2.6604	0.0552185	0.16396	*	3.37	2.01	-0.635759	0.564681	0.79401	*	3.5	1.91	-1.15672	0.406622	0.646044	*	2.69	0.68	-1.6517	0.207998	0.44006	*	2.04	0.36	-1.85594	0.208614	0.475198	*	gi|474404377|gb|EMS66330.1|/9.18733e-75/hypothetical protein TRIUR3_08696 [Triticum urartu]	gi|241986695|dbj|AK333956.1|/2e-67/Triticum aestivum cDNA, clone: WT008_B16, cultivar: Chinese Spring	sp|Q9XE58|SCL14_ARATH/1e-29/Scarecrow-like protein 14 OS=Arabidopsis thaliana GN=SCL14 PE=2 SV=2	NA	NA	PS50985/17.877/GRAS family profile.	biological_process:GO:0006355//regulation of transcription, DNA-templated;cellular_component:GO:0005634//nucleus;molecular_function:GO:0043565//sequence-specific DNA binding;GO:0003700//transcription factor activity, sequence-specific DNA binding;
CL13523.Contig1_All	2006	145.61	76.05	-0.343465	0.256345	0.50093	*	59.2	79.84	0.345506	0.308954	0.553799	*	195.02	40.3	-2.27064	8.25108e-05	0.00090434	Down	45.89	97.09	0.200104	0.719368	0.838383	*	83.61	38.75	-1.1384	0.038782	0.131914	*	84.74	35.99	-1.17761	0.122749	0.335199	*	gi|482671908|gb|AGK28599.1|/0/scarecrow-like 6 protein [Phyllostachys edulis]	gi|482671907|gb|JX909277.1|/0.0/Phyllostachys edulis scarecrow-like 6 protein (SCL6) mRNA, complete cds	sp|O81316|SCL6_ARATH/7e-70/Scarecrow-like protein 6 OS=Arabidopsis thaliana GN=SCL6 PE=1 SV=1	egr:104438490/2e-25/DELLA protein GAI-like; K14494 DELLA protein	Rv3876/2e-11/---	PTHR31636:SF11/4.3E-139/--	biological_process:GO:0030154//cell differentiation;GO:0006355//regulation of transcription, DNA-templated;cellular_component:GO:0005634//nucleus;molecular_function:GO:0043565//sequence-specific DNA binding;GO:0003700//transcription factor activity, sequence-specific DNA binding;
CL14409.Contig10_All	1526	12.11	9.57	0.238712	0.715128	0.839025	*	9.53	6.91	-0.485519	0.583025	0.777901	*	8.77	8.04	-0.092038	0.90737	0.960211	*	7.85	11.09	-0.272154	0.716911	0.836454	*	12.8	4.05	-1.55979	0.0701566	0.206147	*	8.18	7.4	-0.208734	0.806768	0.908968	*	gi|475597650|gb|EMT23677.1|/0/hypothetical protein F775_04155 [Aegilops tauschii]	gi|151419440|dbj|AK250792.1|/0.0/Hordeum vulgare subsp. vulgare cDNA clone: FLbaf94i06, mRNA sequence	sp|Q9XE58|SCL14_ARATH/4e-107/Scarecrow-like protein 14 OS=Arabidopsis thaliana GN=SCL14 PE=2 SV=2	adu:107481054/6e-38/DELLA protein GAI-like; K14494 DELLA protein	NA	PTHR31636/6.5E-228/--	biological_process:GO:0006355//regulation of transcription, DNA-templated;cellular_component:GO:0005634//nucleus;molecular_function:GO:0043565//sequence-specific DNA binding;GO:0003700//transcription factor activity, sequence-specific DNA binding;
CL20691.Contig10_All	2804	186.37	6.55	-4.17486	5.59589e-21	1.29091e-18	Down	64.01	12.66	-2.40159	3.62904e-07	6.43267e-06	Down	114.7	12.37	-3.11962	5.3981e-08	1.65609e-06	Down	91.08	16.5	-3.12935	9.87765e-11	4.50914e-09	Down	64.85	9.68	-2.75343	4.13207e-09	1.5105e-07	Down	60.79	7.05	-2.98275	8.19206e-09	3.17273e-07	Down	gi|326532730|dbj|BAJ89210.1|/0/predicted protein [Hordeum vulgare subsp. vulgare]	gi|960488576|ref|XM_003579217.3|/0.0/PREDICTED: Brachypodium distachyon scarecrow-like protein 34 (LOC100836508), mRNA	sp|Q9XE58|SCL14_ARATH/1e-134/Scarecrow-like protein 14 OS=Arabidopsis thaliana GN=SCL14 PE=2 SV=2	egr:104422156/5e-41/DELLA protein GAI; K14494 DELLA protein	YPO2725/3e-22/---	PTHR31636:SF14/0.0/--	biological_process:GO:0006355//regulation of transcription, DNA-templated;cellular_component:GO:0005634//nucleus;molecular_function:GO:0043565//sequence-specific DNA binding;GO:0003700//transcription factor activity, sequence-specific DNA binding;
CL19443.Contig2_All	955	5.01	0	-3.76831	0.0155178	0.0618153	*	3.56	1.76	-0.855835	0.470534	0.704294	*	9.74	4.1	-1.1246	0.146662	0.360433	*	9.76	6.7	-1.14077	0.155118	0.354199	*	10.92	5.84	-0.864733	0.308539	0.56203	*	6.87	5.35	-0.267127	0.748438	0.87891	*	gi|475483887|gb|EMT03071.1|/9.22493e-174/hypothetical protein F775_08285 [Aegilops tauschii]	gi|241986695|dbj|AK333956.1|/0.0/Triticum aestivum cDNA, clone: WT008_B16, cultivar: Chinese Spring	sp|O80933|SCL9_ARATH/2e-93/Scarecrow-like protein 9 OS=Arabidopsis thaliana GN=SCL9 PE=2 SV=1	csv:101213450/6e-37/DELLA protein GAI; K14494 DELLA protein	NA	PTHR31636/9.0E-209/--	biological_process:GO:0006355//regulation of transcription, DNA-templated;
CL6218.Contig2_All	2504	74.54	16.83	-1.14038	0.481084	0.726052	*	39.1	0	-6.92561	7.86848e-08	1.66057e-06	Down	54.39	8.46	-2.42361	0.00725111	0.036977	Down	23.75	9.21	-1.68083	0.220024	0.446661	*	18.37	37.71	0.877213	0.522825	0.750344	*	50.16	4.57	-1.57993	0.340692	0.623538	*	gi|589229915|gb|AHK61037.1|/0/DELLA protein, partial [Psathyrostachys huashanica]	gi|589229914|gb|KF959666.1|/0.0/Psathyrostachys huashanica DELLA protein (Rht-B1) gene, partial cds	sp|Q9ST59|RHT1_WHEAT/0.0/DELLA protein RHT-1 OS=Triticum aestivum GN=RHT1 PE=1 SV=1	bdi:100844941/0.0/DELLA protein SLN1; K14494 DELLA protein	DR2145/2e-09/---	PTHR31636:SF7/0.0/--	biological_process:GO:0006355//regulation of transcription, DNA-templated;cellular_component:GO:0005634//nucleus;molecular_function:GO:0000989//transcription factor activity, transcription factor binding;
CL5873.Contig1_All	2214	72.8	4.69	-3.25246	4.90623e-09	1.5006e-07	Down	49.74	7.75	-2.64148	3.636e-05	0.000364847	Down	155.37	45.45	-1.47305	0.0191831	0.0799691	*	395.12	24.35	-4.68725	1.37119e-25	5.23297e-23	Down	296.47	22.91	-3.49973	4.79338e-05	0.000509052	Down	135.54	35.99	-1.48812	0.118525	0.327745	*	gi|357122223|ref|XP_003562815.1|/0/PREDICTED: chitin-inducible gibberellin-responsive protein 2 [Brachypodium distachyon] &gt;gi|944080157|gb|KQK15509.1| hypothetical protein BRADI_1g23350 [Brachypodium distachyon]	gi|960456026|ref|XM_003562767.3|/0.0/PREDICTED: Brachypodium distachyon chitin-inducible gibberellin-responsive protein 2 (LOC100837965), mRNA	sp|Q8GVE1|CIGR2_ORYSJ/0.0/Chitin-inducible gibberellin-responsive protein 2 OS=Oryza sativa subsp. japonica GN=CIGR2 PE=2 SV=1	thj:104822321/2e-65/DELLA protein RGL1-like; K14494 DELLA protein	NA	PF03514/2.9E-132/GRAS domain family	biological_process:GO:0006355//regulation of transcription, DNA-templated;cellular_component:GO:0005634//nucleus;molecular_function:GO:0043565//sequence-specific DNA binding;GO:0003700//transcription factor activity, sequence-specific DNA binding;
Unigene3209_All	680	0	0.62	1.64253	0.313465	0.566429	*	-	-	-	-	-	-	1.03	0.31	-0.992377	0.548952	0.788665	*	0.33	0.41	-0.133656	0.939572	0.966988	*	4.8	1.69	-1.24395	0.316287	0.564323	*	3.73	3.09	-0.261295	0.796761	0.904264	*	gi|906850812|gb|AKS49610.1|/1.76527e-102/MOC1 [Triticum aestivum]	gi|327466028|gb|JF710616.1|/0.0/Hordeum vulgare lateral suppressor 1 (LAS1) gene, complete cds	sp|Q84MM9|MOC_ORYSJ/2e-89/Protein MONOCULM 1 OS=Oryza sativa subsp. japonica GN=MOC1 PE=2 SV=1	tcc:TCM_037975/4e-22/GAI/RGA-like protein; K14494 DELLA protein	RSc2303/4e-06/---	PF03514/3.4E-43/GRAS domain family	biological_process:GO:0010223//secondary shoot formation;GO:0006355//regulation of transcription, DNA-templated;cellular_component:GO:0005634//nucleus;
CL3809.Contig16_All	2582	16.52	92.76	3.01832	1.3954e-07	2.91996e-06	Up	6.07	96.08	3.80162	3.64247e-14	2.81417e-12	Up	21.37	74.28	1.81144	0.00628969	0.0329271	Up	7.12	160.15	3.58054	0.000120282	0.00111161	Up	25.56	172	2.67737	4.77853e-07	9.58701e-06	Up	10.85	184.56	3.86896	2.11979e-09	9.73994e-08	Up	gi|326530246|dbj|BAJ97549.1|/0/predicted protein [Hordeum vulgare subsp. vulgare]	gi|955722564|ref|XM_004977356.3|/0.0/PREDICTED: Setaria italica protein SCARECROW 1-like (LOC101783716), mRNA	sp|A2ZAX5|SCR1_ORYSI/0.0/Protein SCARECROW 1 OS=Oryza sativa subsp. indica GN=SCR1 PE=3 SV=2	bdi:100844941/1e-65/DELLA protein SLN1; K14494 DELLA protein	Cgl1939/3e-10/---	PTHR31636/8.9E-275/--	biological_process:GO:0008356//asymmetric cell division;GO:0006355//regulation of transcription, DNA-templated;GO:0090610//bundle sheath cell fate specification;GO:0009956//radial pattern formation;GO:0009630//gravitropism;GO:0048366//leaf development;GO:0051457//maintenance of protein location in nucleus;cellular_component:GO:0005634//nucleus;GO:0009536//plastid;molecular_function:GO:0043565//se…
CL7746.Contig5_All	3071	241.88	176.12	0.160566	0.519609	0.751075	*	105.08	251.83	1.15051	0.00102878	0.00641863	Up	237.67	320.06	0.448652	0.314719	0.587324	*	206.14	453.39	0.328978	0.302931	0.544432	*	192.44	198.26	-0.0360762	0.941934	0.97855	*	258.64	224.32	-0.0833338	0.899887	0.957211	*	gi|944075039|gb|KQK10523.1|/0/hypothetical protein BRADI_2g54670 [Brachypodium distachyon] &gt;gi|944075040|gb|KQK10524.1| hypothetical protein BRADI_2g54670 [Brachypodium distachyon] &gt;gi|944075041|gb|KQK10525.1| hypothetical protein BRADI_2g54670 [Brachypodium distachyon]	gi|960470510|ref|XM_003564542.3|/0.0/PREDICTED: Brachypodium distachyon scarecrow-like protein 9 (LOC100843948), transcript variant X1, mRNA	sp|Q9XE58|SCL14_ARATH/4e-152/Scarecrow-like protein 14 OS=Arabidopsis thaliana GN=SCL14 PE=2 SV=2	adu:107481054/4e-50/DELLA protein GAI-like; K14494 DELLA protein	DRA0212/3e-07/---	PTHR31636:SF14/0.0/--	biological_process:GO:0006355//regulation of transcription, DNA-templated;
CL15490.Contig4_All	1967	19.01	2.84	-2.07389	0.01981	0.0751426	*	27.78	0.7	-4.71351	4.34317e-06	5.71392e-05	Down	39.69	15.82	-0.855268	0.42487	0.692557	*	14.23	15.91	-0.414587	0.61984	0.789285	*	42.07	48.04	0.135932	0.781813	0.886006	*	47.26	35.16	-0.425122	0.442966	0.723168	*	gi|357117421|ref|XP_003560467.1|/0/PREDICTED: scarecrow-like protein 4 [Brachypodium distachyon] &gt;gi|944078114|gb|KQK13466.1| hypothetical protein BRADI_1g10330 [Brachypodium distachyon]	gi|960450175|ref|XM_003560419.3|/0.0/PREDICTED: Brachypodium distachyon scarecrow-like protein 4 (LOC100831491), mRNA	sp|Q9FL03|SCL4_ARATH/3e-137/Scarecrow-like protein 4 OS=Arabidopsis thaliana GN=SCL4 PE=2 SV=1	gmx:547719/5e-59/GAI2, GmGAI2; DELLA protein GAI 2; K14494 DELLA protein	AGc1238/3e-10/---	PS50985/55.969/GRAS family profile.	biological_process:GO:0006355//regulation of transcription, DNA-templated;cellular_component:GO:0005634//nucleus;molecular_function:GO:0043565//sequence-specific DNA binding;GO:0003700//transcription factor activity, sequence-specific DNA binding;
CL7746.Contig1_All	3038	739.92	351.11	-0.457731	0.0337622	0.115059	*	433.34	561.82	0.283674	0.301095	0.543366	*	905.34	684.41	-0.374115	0.361422	0.627269	*	715.77	956.1	-0.389362	0.22359	0.451385	*	612.59	472.65	-0.449481	0.401067	0.651748	*	824.27	472.23	-0.643403	0.325832	0.606733	*	gi|944075039|gb|KQK10523.1|/0/hypothetical protein BRADI_2g54670 [Brachypodium distachyon] &gt;gi|944075040|gb|KQK10524.1| hypothetical protein BRADI_2g54670 [Brachypodium distachyon] &gt;gi|944075041|gb|KQK10525.1| hypothetical protein BRADI_2g54670 [Brachypodium distachyon]	gi|960470510|ref|XM_003564542.3|/0.0/PREDICTED: Brachypodium distachyon scarecrow-like protein 9 (LOC100843948), transcript variant X1, mRNA	sp|Q9XE58|SCL14_ARATH/2e-152/Scarecrow-like protein 14 OS=Arabidopsis thaliana GN=SCL14 PE=2 SV=2	adu:107481054/1e-50/DELLA protein GAI-like; K14494 DELLA protein	DRA0212/2e-08/---	PF03514/1.2E-114/GRAS domain family	biological_process:GO:0006355//regulation of transcription, DNA-templated;
CL20691.Contig18_All	2694	20.52	13.48	0.00147161	0.998009	0.998904	*	10.27	27.48	1.27131	0.0527127	0.158208	*	23.54	36.42	0.645535	0.273586	0.537018	*	27.48	34.56	-0.421398	0.381507	0.623894	*	11.74	28.02	1.12647	0.0852357	0.237037	*	6.23	26.5	2.09231	0.0338617	0.133041	*	gi|326532730|dbj|BAJ89210.1|/0/predicted protein [Hordeum vulgare subsp. vulgare]	gi|960488576|ref|XM_003579217.3|/0.0/PREDICTED: Brachypodium distachyon scarecrow-like protein 34 (LOC100836508), mRNA	sp|O80933|SCL9_ARATH/7e-137/Scarecrow-like protein 9 OS=Arabidopsis thaliana GN=SCL9 PE=2 SV=1	tcc:TCM_019165/2e-41/GRAS family transcription factor family protein; K14494 DELLA protein	YPO2725/2e-19/---	PTHR31636:SF14/0.0/--	biological_process:GO:0006355//regulation of transcription, DNA-templated;cellular_component:GO:0005634//nucleus;molecular_function:GO:0043565//sequence-specific DNA binding;GO:0003700//transcription factor activity, sequence-specific DNA binding;
CL3809.Contig19_All	2257	3.21	4.62	0.841312	0.458134	0.70317	*	0.74	5.23	2.37008	0.063194	0.181627	*	3.69	0.7	-1.46669	0.377439	0.644137	*	3.03	6.54	0.346587	0.803486	0.896122	*	5.06	5.47	0.0655616	0.954595	0.98777	*	4.83	9.36	0.839132	0.527478	0.780503	*	gi|326530246|dbj|BAJ97549.1|/0/predicted protein [Hordeum vulgare subsp. vulgare]	gi|955722564|ref|XM_004977356.3|/0.0/PREDICTED: Setaria italica protein SCARECROW 1-like (LOC101783716), mRNA	sp|A2ZAX5|SCR1_ORYSI/0.0/Protein SCARECROW 1 OS=Oryza sativa subsp. indica GN=SCR1 PE=3 SV=2	bdi:100844941/2e-65/DELLA protein SLN1; K14494 DELLA protein	Cgl1939/7e-10/---	PTHR31636:SF12/4.6E-277/--	biological_process:GO:0008356//asymmetric cell division;GO:0006355//regulation of transcription, DNA-templated;GO:0090610//bundle sheath cell fate specification;GO:0009956//radial pattern formation;GO:0009630//gravitropism;GO:0048366//leaf development;GO:0051457//maintenance of protein location in nucleus;cellular_component:GO:0005634//nucleus;GO:0009536//plastid;molecular_function:GO:0043565//se…
Unigene36759_All	2406	82.64	66.55	0.254277	0.506732	0.741215	*	32.05	69.93	1.02525	0.0103246	0.0436246	Up	114.42	102.45	-0.0749761	0.844362	0.923225	*	77.45	139.19	0.0610351	0.858767	0.929361	*	77.87	147.73	0.84832	0.0487807	0.156771	*	101.95	130.61	0.476791	0.39569	0.676765	*	gi|960455627|ref|XP_014752230.1|/0/PREDICTED: scarecrow-like protein 6 [Brachypodium distachyon] &gt;gi|960455629|ref|XP_014752231.1| PREDICTED: scarecrow-like protein 6 [Brachypodium distachyon] &gt;gi|960455631|ref|XP_014752232.1| PREDICTED: scarecrow-like protein 6 [Brachypodium distachyon]	gi|960455630|ref|XM_014896746.1|/0.0/PREDICTED: Brachypodium distachyon scarecrow-like protein 6 (LOC100834684), transcript variant X3, mRNA	sp|O81316|SCL6_ARATH/9e-74/Scarecrow-like protein 6 OS=Arabidopsis thaliana GN=SCL6 PE=1 SV=1	smo:SELMODRAFT_437369/2e-30/Sm_DELLA1; GRAS-family protein; K14494 DELLA protein	DRA0212/2e-10/---	PTHR31636:SF11/5.1E-192/--	biological_process:GO:0030154//cell differentiation;GO:0006355//regulation of transcription, DNA-templated;cellular_component:GO:0005634//nucleus;molecular_function:GO:0043565//sequence-specific DNA binding;GO:0003700//transcription factor activity, sequence-specific DNA binding;
CL7746.Contig2_All	3107	102.03	14.7	-2.16599	5.26867e-07	9.41444e-06	Down	49.37	24.07	-0.930173	0.187933	0.398748	*	127.39	20.65	-2.43293	4.64824e-05	0.000556311	Down	61.44	39.39	-1.50519	0.033439	0.116175	*	82.42	13.19	-2.64616	1.53684e-07	3.56072e-06	Down	95.81	16.22	-2.28527	0.003339	0.0211459	Down	gi|944075039|gb|KQK10523.1|/0/hypothetical protein BRADI_2g54670 [Brachypodium distachyon] &gt;gi|944075040|gb|KQK10524.1| hypothetical protein BRADI_2g54670 [Brachypodium distachyon] &gt;gi|944075041|gb|KQK10525.1| hypothetical protein BRADI_2g54670 [Brachypodium distachyon]	gi|960470510|ref|XM_003564542.3|/0.0/PREDICTED: Brachypodium distachyon scarecrow-like protein 9 (LOC100843948), transcript variant X1, mRNA	sp|Q9XE58|SCL14_ARATH/5e-152/Scarecrow-like protein 14 OS=Arabidopsis thaliana GN=SCL14 PE=2 SV=2	adu:107481054/1e-50/DELLA protein GAI-like; K14494 DELLA protein	DRA0210/4e-06/---	PF03514/1.2E-114/GRAS domain family	biological_process:GO:0006355//regulation of transcription, DNA-templated;
CL19443.Contig5_All	2138	53.4	36	0.00585112	0.988933	0.993821	*	45.26	30.68	-0.654793	0.0917753	0.239775	*	71.87	24.42	-1.36721	0.00693313	0.0356329	Down	58.31	43.21	-1.06574	0.0810506	0.225759	*	80.55	32.51	-1.28014	0.0253754	0.094823	*	26.17	16.48	-0.595677	0.425714	0.709224	*	gi|326494862|dbj|BAJ94550.1|/0/predicted protein [Hordeum vulgare subsp. vulgare] &gt;gi|326530438|dbj|BAJ97645.1| predicted protein [Hordeum vulgare subsp. vulgare]	gi|241986695|dbj|AK333956.1|/1e-118/Triticum aestivum cDNA, clone: WT008_B16, cultivar: Chinese Spring	sp|O80933|SCL9_ARATH/5e-111/Scarecrow-like protein 9 OS=Arabidopsis thaliana GN=SCL9 PE=2 SV=1	ppp:PHYPADRAFT_235433/3e-46/GAL2; AtGAI1 GRAS E3 ubiquitin ligase protein; K14494 DELLA protein	NA	PTHR31636/1.8E-277/--	biological_process:GO:0006355//regulation of transcription, DNA-templated;cellular_component:GO:0005634//nucleus;molecular_function:GO:0043565//sequence-specific DNA binding;GO:0003700//transcription factor activity, sequence-specific DNA binding;
CL1159.Contig9_All	1867	48.43	22.88	-0.471284	0.239095	0.477304	*	67.28	25.63	-1.45692	0.000570793	0.00389619	Down	87.64	18.79	-2.23854	0.000492459	0.00403831	Down	25.54	27.08	-0.61146	0.301818	0.543054	*	45.69	28.03	-0.765454	0.177468	0.392434	*	71.58	23.79	-1.40462	0.0252118	0.106179	*	gi|326512096|dbj|BAJ96029.1|/0/predicted protein [Hordeum vulgare subsp. vulgare] &gt;gi|326512986|dbj|BAK03400.1| predicted protein [Hordeum vulgare subsp. vulgare] &gt;gi|326521376|dbj|BAJ96891.1| predicted protein [Hordeum vulgare subsp. vulgare] &gt;gi|326532452|dbj|BAK05155.1| predicted protein [Hordeum vulgare subsp. vulgare]	gi|937893927|dbj|AP014957.1|/0.0/Oryza sativa Japonica Group DNA, chromosome 1, cultivar: Nipponbare, complete sequence	sp|Q9LPR8|SCL3_ARATH/2e-130/Scarecrow-like protein 3 OS=Arabidopsis thaliana GN=SCL3 PE=2 SV=1	adu:107481054/1e-60/DELLA protein GAI-like; K14494 DELLA protein	Cgl1939/3e-11/---	PTHR31636:SF13/1.8E-250/--	biological_process:GO:0006355//regulation of transcription, DNA-templated;cellular_component:GO:0005634//nucleus;molecular_function:GO:0043565//sequence-specific DNA binding;GO:0003700//transcription factor activity, sequence-specific DNA binding;
CL19443.Contig4_All	2196	34.98	7.57	-1.5712	0.0115716	0.0487874	Down	16.24	16.55	-0.14541	0.812882	0.896761	*	18.35	14.63	-0.314693	0.609006	0.79401	*	8.85	14.95	0.0163078	0.978439	0.987567	*	23.46	25.35	0.085883	0.873255	0.936034	*	21.54	17.75	-0.258873	0.630806	0.801932	*	gi|326494862|dbj|BAJ94550.1|/0/predicted protein [Hordeum vulgare subsp. vulgare] &gt;gi|326530438|dbj|BAJ97645.1| predicted protein [Hordeum vulgare subsp. vulgare]	gi|241986695|dbj|AK333956.1|/0.0/Triticum aestivum cDNA, clone: WT008_B16, cultivar: Chinese Spring	sp|Q9XE58|SCL14_ARATH/1e-124/Scarecrow-like protein 14 OS=Arabidopsis thaliana GN=SCL14 PE=2 SV=2	ppp:PHYPADRAFT_235433/2e-46/GAL2; AtGAI1 GRAS E3 ubiquitin ligase protein; K14494 DELLA protein	Rv3876/3e-06/---	PS50985/60.529/GRAS family profile.	biological_process:GO:0006355//regulation of transcription, DNA-templated;
CL1508.Contig2_All	2239	10.92	3.96	-0.670275	0.525183	0.752736	*	6.39	5.92	-0.207775	0.787522	0.882579	*	9.34	3.48	-1.3041	0.169816	0.398749	*	7.3	16.26	0.381657	0.684235	0.813708	*	12.28	11.42	-0.135274	0.883836	0.94176	*	7.86	5.16	-0.417044	0.63718	0.806548	*	gi|514818454|ref|XP_004983931.1|/0/PREDICTED: protein SHORT-ROOT 2-like [Setaria italica]	gi|194239754|gb|AC231129.1|/0.0/Oryza minuta clone OM__Ba0174K19, complete sequence	sp|A2XIA8|SHR2_ORYSI/0.0/Protein SHORT-ROOT 2 OS=Oryza sativa subsp. indica GN=SHR2 PE=3 SV=1	sind:105176368/7e-35/DELLA protein GAI-like; K14494 DELLA protein	PAE0061/2e-09/---	PS50985/51.81/GRAS family profile.	biological_process:GO:0045930//negative regulation of mitotic cell cycle;GO:0008356//asymmetric cell division;GO:0006355//regulation of transcription, DNA-templated;GO:0009956//radial pattern formation;GO:0055072//iron ion homeostasis;GO:0048366//leaf development;cellular_component:GO:0005634//nucleus;molecular_function:GO:0043565//sequence-specific DNA binding;GO:0003700//transcription factor ac…
CL4050.Contig3_All	2392	45.08	4.77	-2.5614	0.000114269	0.0010089	Down	23.17	5.23	-2.06299	0.00676236	0.0308518	Down	49.83	8.89	-2.29604	0.000547355	0.00440786	Down	30.35	12.96	-2.00269	0.000262382	0.00216105	Down	31.98	13.76	-1.24736	0.0173204	0.0701697	*	39.98	12.08	-1.54147	0.013613	0.0655602	*	gi|960455627|ref|XP_014752230.1|/0/PREDICTED: scarecrow-like protein 6 [Brachypodium distachyon] &gt;gi|960455629|ref|XP_014752231.1| PREDICTED: scarecrow-like protein 6 [Brachypodium distachyon] &gt;gi|960455631|ref|XP_014752232.1| PREDICTED: scarecrow-like protein 6 [Brachypodium distachyon]	gi|960455630|ref|XM_014896746.1|/0.0/PREDICTED: Brachypodium distachyon scarecrow-like protein 6 (LOC100834684), transcript variant X3, mRNA	sp|O81316|SCL6_ARATH/2e-73/Scarecrow-like protein 6 OS=Arabidopsis thaliana GN=SCL6 PE=1 SV=1	smo:SELMODRAFT_437369/3e-30/Sm_DELLA1; GRAS-family protein; K14494 DELLA protein	Cgl1939/2e-11/---	PF03514/5.3E-90/GRAS domain family	biological_process:GO:0030154//cell differentiation;GO:0006355//regulation of transcription, DNA-templated;cellular_component:GO:0005634//nucleus;molecular_function:GO:0043565//sequence-specific DNA binding;GO:0003700//transcription factor activity, sequence-specific DNA binding;
CL20589.Contig5_All	2736	16.98	31.82	1.48223	0.00203179	0.0115713	Up	29.53	23.17	-0.437647	0.43487	0.675714	*	8.15	14.61	0.679217	0.546215	0.786477	*	0.88	35.43	4.01292	7.3258e-05	0.000726612	Up	10.45	17.19	0.633863	0.366278	0.614316	*	6.47	21.28	1.54787	0.0610151	0.205595	*	gi|357136905|ref|XP_003570043.1|/0/PREDICTED: scarecrow-like protein 27 [Brachypodium distachyon]	gi|241986925|dbj|AK334186.1|/0.0/Triticum aestivum cDNA, clone: WT009_E16, cultivar: Chinese Spring	sp|O81316|SCL6_ARATH/8e-79/Scarecrow-like protein 6 OS=Arabidopsis thaliana GN=SCL6 PE=1 SV=1	pmum:103341003/5e-24/DELLA protein DWARF8-like; K14494 DELLA protein	DR2133/2e-07/---	PTHR31636/0.0/--	biological_process:GO:0030154//cell differentiation;GO:0006355//regulation of transcription, DNA-templated;cellular_component:GO:0005634//nucleus;molecular_function:GO:0043565//sequence-specific DNA binding;GO:0003700//transcription factor activity, sequence-specific DNA binding;
CL2009.Contig4_All	4694	319.47	113.75	-0.915897	0.0149354	0.0599409	*	327.87	110.12	-1.58453	0.000129186	0.00108981	Down	452.33	2049.51	2.32064	0.00850184	0.0419669	Up	4236.93	663.4	-3.07927	0.000426273	0.00326796	Down	676.12	630.21	-0.161727	0.817943	0.904244	*	245.47	916.82	1.95766	0.0606508	0.204698	*	gi|357122514|ref|XP_003562960.1|/0/PREDICTED: chitin-inducible gibberellin-responsive protein 1 [Brachypodium distachyon] &gt;gi|944080507|gb|KQK15859.1| hypothetical protein BRADI_1g25370 [Brachypodium distachyon]	gi|960459571|ref|XM_003562912.3|/0.0/PREDICTED: Brachypodium distachyon chitin-inducible gibberellin-responsive protein 1 (LOC100829571), mRNA	sp|Q69VG1|CIGR1_ORYSJ/0.0/Chitin-inducible gibberellin-responsive protein 1 OS=Oryza sativa subsp. japonica GN=CIGR1 PE=2 SV=1	cit:102608614/2e-62/DELLA protein GAI; K14494 DELLA protein	NA	PTHR31636:SF18/0.0/--	biological_process:GO:0006355//regulation of transcription, DNA-templated;cellular_component:GO:0005634//nucleus;molecular_function:GO:0043565//sequence-specific DNA binding;GO:0003700//transcription factor activity, sequence-specific DNA binding;
CL3809.Contig2_All	2333	113.48	0.33	-6.8986	7.84424e-12	4.49672e-10	Down	85.89	1.03	-6.00066	1.26136e-11	6.18798e-10	Down	111.49	0.31	-7.14139	4.25241e-11	3.03856e-09	Down	32.08	0	-7.2571	1.17532e-07	2.61912e-06	Down	71.99	0	-7.66874	2.18775e-09	8.61103e-08	Down	54.15	0.3	-6.23204	3.1792e-09	1.39103e-07	Down	gi|326504408|dbj|BAJ91036.1|/0/predicted protein, partial [Hordeum vulgare subsp. vulgare]	gi|242387652|emb|FP094510.1|/0.0/Phyllostachys edulis cDNA clone: bphylf057n24, full insert sequence	sp|A2ZAX5|SCR1_ORYSI/0.0/Protein SCARECROW 1 OS=Oryza sativa subsp. indica GN=SCR1 PE=3 SV=2	jcu:105638582/8e-66/DELLA protein GAI; K14494 DELLA protein	Cgl1939/3e-09/---	PS50985/62.042/GRAS family profile.	biological_process:GO:0008356//asymmetric cell division;GO:0006355//regulation of transcription, DNA-templated;GO:0090610//bundle sheath cell fate specification;GO:0009956//radial pattern formation;GO:0009630//gravitropism;GO:0048366//leaf development;GO:0051457//maintenance of protein location in nucleus;cellular_component:GO:0005634//nucleus;GO:0009536//plastid;molecular_function:GO:0043565//se…
CL20589.Contig11_All	2739	28.63	25.33	0.35194	0.524535	0.75221	*	24.44	20.77	-0.246226	0.733896	0.847979	*	21.97	10.52	-1.01769	0.124536	0.322884	*	6.12	40.11	1.86159	0.00504524	0.0257711	Up	13.43	13.92	0.0177078	0.980796	0.999698	*	7.09	13.75	0.770277	0.408573	0.691102	*	gi|357136905|ref|XP_003570043.1|/0/PREDICTED: scarecrow-like protein 27 [Brachypodium distachyon]	gi|241986925|dbj|AK334186.1|/0.0/Triticum aestivum cDNA, clone: WT009_E16, cultivar: Chinese Spring	sp|O81316|SCL6_ARATH/5e-78/Scarecrow-like protein 6 OS=Arabidopsis thaliana GN=SCL6 PE=1 SV=1	thj:104823777/4e-24/DELLA protein GAI-like; K14494 DELLA protein	DR2133/4e-06/---	PTHR31636/0.0/--	biological_process:GO:0030154//cell differentiation;GO:0006355//regulation of transcription, DNA-templated;cellular_component:GO:0005634//nucleus;molecular_function:GO:0043565//sequence-specific DNA binding;GO:0003700//transcription factor activity, sequence-specific DNA binding;
Unigene40662_All	1638	13.53	6.61	-0.545531	0.52169	0.751075	*	8.07	9.71	0.261129	0.757581	0.863606	*	4.68	10.53	1.15084	0.188324	0.423755	*	10.17	19.97	0.213575	0.71903	0.838104	*	7.17	13.94	0.845054	0.30686	0.56203	*	2.75	11.99	1.98443	0.019706	0.0878409	*	gi|474404377|gb|EMS66330.1|/9.27277e-179/hypothetical protein TRIUR3_08696 [Triticum urartu]	gi|241986695|dbj|AK333956.1|/6e-61/Triticum aestivum cDNA, clone: WT008_B16, cultivar: Chinese Spring	sp|P0C883|SCL33_ARATH/2e-71/Scarecrow-like protein 33 OS=Arabidopsis thaliana GN=SCL33 PE=3 SV=1	ppp:PHYPADRAFT_235433/3e-28/GAL2; AtGAI1 GRAS E3 ubiquitin ligase protein; K14494 DELLA protein	NA	PTHR31636/2.7E-183/--	biological_process:GO:0006355//regulation of transcription, DNA-templated;cellular_component:GO:0005634//nucleus;molecular_function:GO:0043565//sequence-specific DNA binding;GO:0003700//transcription factor activity, sequence-specific DNA binding;
CL3809.Contig12_All	-	-	-	-	-	-	-	-	-	-	-	-	-	-	-	-	-	-	-	-	-	-	-	-	-	-	-	-	-	-	-	-	-	-	-	-	-	-	-	-	-	-	-	-
CL16730.Contig1_All	2987	63.31	46.55	0.215389	0.623302	0.806734	*	51.97	73.14	0.479941	0.462707	0.701118	*	168.49	471.57	1.66421	0.0184758	0.0776582	*	417.37	377.58	-0.877042	0.0470303	0.150691	*	252.04	340.11	0.37001	0.243527	0.481999	*	368.42	414.55	0.289793	0.571637	0.789718	*	gi|357165420|ref|XP_003580377.1|/0/PREDICTED: scarecrow-like protein 8 [Brachypodium distachyon] &gt;gi|944048541|gb|KQJ84182.1| hypothetical protein BRADI_5g19190 [Brachypodium distachyon]	gi|890947744|gb|KP729172.1|/0.0/Stipa purpurea microsatellite ZH29 sequence	sp|Q9FYR7|SCL8_ARATH/2e-91/Scarecrow-like protein 8 OS=Arabidopsis thaliana GN=SCL8 PE=2 SV=1	cam:101514454/1e-82/scarecrow-like protein 8; K14777 ATP-dependent RNA helicase DDX47/RRP3 [EC:3.6.4.13]	XF1267/2e-07/---	PTHR31636:SF4/4.9E-223/--	biological_process:GO:0006355//regulation of transcription, DNA-templated;cellular_component:GO:0005634//nucleus;GO:0005737//cytoplasm;molecular_function:GO:0043565//sequence-specific DNA binding;GO:0003700//transcription factor activity, sequence-specific DNA binding;
CL20691.Contig1_All	2558	100.34	24.84	-1.41436	5.73363e-05	0.00055886	Down	82.79	56.4	-0.610927	0.148816	0.339177	*	177.85	62.86	-1.32018	0.00396227	0.0226152	Down	247.09	74.21	-2.45124	8.78975e-14	7.17967e-12	Down	102.46	55.84	-0.918427	0.0153733	0.0640891	*	74.08	60.78	-0.0721889	0.928656	0.973635	*	gi|326532730|dbj|BAJ89210.1|/0/predicted protein [Hordeum vulgare subsp. vulgare]	gi|960488576|ref|XM_003579217.3|/0.0/PREDICTED: Brachypodium distachyon scarecrow-like protein 34 (LOC100836508), mRNA	sp|Q9XE58|SCL14_ARATH/1e-134/Scarecrow-like protein 14 OS=Arabidopsis thaliana GN=SCL14 PE=2 SV=2	cit:102608614/1e-42/DELLA protein GAI; K14494 DELLA protein	YPO2725/2e-17/---	PS50985/60.207/GRAS family profile.	biological_process:GO:0006355//regulation of transcription, DNA-templated;cellular_component:GO:0005634//nucleus;molecular_function:GO:0043565//sequence-specific DNA binding;GO:0003700//transcription factor activity, sequence-specific DNA binding;
Unigene27961_All	1722	5.33	15.69	1.98321	0.014448	0.0584164	*	8.8	31.37	1.68862	0.00230429	0.0126452	Up	9.69	21.33	1.20618	0.0685296	0.210279	*	3.89	30.78	2.15022	0.0198368	0.0773834	*	7.43	28.74	1.82821	0.00150486	0.00952869	Up	19.41	25.17	0.469427	0.529109	0.781719	*	gi|326512096|dbj|BAJ96029.1|/8.70658e-143/predicted protein [Hordeum vulgare subsp. vulgare] &gt;gi|326512986|dbj|BAK03400.1| predicted protein [Hordeum vulgare subsp. vulgare] &gt;gi|326521376|dbj|BAJ96891.1| predicted protein [Hordeum vulgare subsp. vulgare] &gt;gi|326532452|dbj|BAK05155.1| predicted protein [Hordeum vulgare subsp. vulgare]	gi|955718738|ref|XM_004971163.3|/0.0/PREDICTED: Setaria italica scarecrow-like protein 3 (LOC101755443), mRNA	sp|Q9LPR8|SCL3_ARATH/2e-74/Scarecrow-like protein 3 OS=Arabidopsis thaliana GN=SCL3 PE=2 SV=1	rcu:8262526/4e-35/DELLA protein GAIP-B; K14494 DELLA protein	DR2417m/4e-08/---	PF03514/1.6E-63/GRAS domain family	biological_process:GO:0006355//regulation of transcription, DNA-templated;cellular_component:GO:0005634//nucleus;molecular_function:GO:0043565//sequence-specific DNA binding;GO:0003700//transcription factor activity, sequence-specific DNA binding;
CL19443.Contig1_All	2089	17.67	0	-5.36466	0.000150573	0.00127828	Down	10.76	0.35	-3.69774	0.00916131	0.0395262	Down	17.77	0.77	-3.66071	0.0111589	0.052163	*	15.08	0.82	-4.52547	1.84968e-05	0.000221105	Down	20.43	0.35	-4.90636	4.89848e-05	0.000518863	Down	9.23	1.06	-2.71043	0.0195504	0.0872651	*	gi|326494862|dbj|BAJ94550.1|/0/predicted protein [Hordeum vulgare subsp. vulgare] &gt;gi|326530438|dbj|BAJ97645.1| predicted protein [Hordeum vulgare subsp. vulgare]	gi|241986695|dbj|AK333956.1|/1e-130/Triticum aestivum cDNA, clone: WT008_B16, cultivar: Chinese Spring	sp|O80933|SCL9_ARATH/3e-116/Scarecrow-like protein 9 OS=Arabidopsis thaliana GN=SCL9 PE=2 SV=1	ppp:PHYPADRAFT_235433/9e-45/GAL2; AtGAI1 GRAS E3 ubiquitin ligase protein; K14494 DELLA protein	NA	PTHR31636/7.1E-279/--	biological_process:GO:0006355//regulation of transcription, DNA-templated;cellular_component:GO:0005634//nucleus;molecular_function:GO:0043565//sequence-specific DNA binding;GO:0003700//transcription factor activity, sequence-specific DNA binding;
Unigene41096_All	2413	299.69	132.5	-0.622379	0.0916929	0.245852	*	337.23	116.15	-1.53977	0.000464248	0.00326706	Down	461.13	2032.38	2.27742	0.0107572	0.0506621	*	4011.53	673.04	-2.98655	0.000599583	0.00435935	Down	573.65	606.16	0.0122124	0.985501	0.999698	*	258.97	907.7	1.88166	0.0694445	0.22617	*	gi|357122514|ref|XP_003562960.1|/0/PREDICTED: chitin-inducible gibberellin-responsive protein 1 [Brachypodium distachyon] &gt;gi|944080507|gb|KQK15859.1| hypothetical protein BRADI_1g25370 [Brachypodium distachyon]	gi|960459571|ref|XM_003562912.3|/0.0/PREDICTED: Brachypodium distachyon chitin-inducible gibberellin-responsive protein 1 (LOC100829571), mRNA	sp|Q69VG1|CIGR1_ORYSJ/0.0/Chitin-inducible gibberellin-responsive protein 1 OS=Oryza sativa subsp. japonica GN=CIGR1 PE=2 SV=1	cit:102608614/1e-62/DELLA protein GAI; K14494 DELLA protein	NA	PTHR31636:SF18/0.0/--	biological_process:GO:0006355//regulation of transcription, DNA-templated;cellular_component:GO:0005634//nucleus;molecular_function:GO:0043565//sequence-specific DNA binding;GO:0003700//transcription factor activity, sequence-specific DNA binding;
CL3809.Contig7_All	2568	31.44	31.9	0.533396	0.271611	0.521983	*	14.24	37.16	1.28239	0.0321761	0.107875	*	28.43	26.3	-0.0572497	0.919775	0.967904	*	8.88	51.89	1.71691	0.00123093	0.00800371	Up	40.13	69.83	0.757269	0.189781	0.412493	*	39.55	60	0.576012	0.283105	0.569421	*	gi|326530246|dbj|BAJ97549.1|/0/predicted protein [Hordeum vulgare subsp. vulgare]	gi|955722564|ref|XM_004977356.3|/0.0/PREDICTED: Setaria italica protein SCARECROW 1-like (LOC101783716), mRNA	sp|A2ZAX5|SCR1_ORYSI/0.0/Protein SCARECROW 1 OS=Oryza sativa subsp. indica GN=SCR1 PE=3 SV=2	bdi:100844941/2e-66/DELLA protein SLN1; K14494 DELLA protein	Cgl1939/3e-10/---	PTHR31636:SF12/3.6E-275/--	biological_process:GO:0008356//asymmetric cell division;GO:0006355//regulation of transcription, DNA-templated;GO:0090610//bundle sheath cell fate specification;GO:0009956//radial pattern formation;GO:0009630//gravitropism;GO:0048366//leaf development;GO:0051457//maintenance of protein location in nucleus;cellular_component:GO:0005634//nucleus;GO:0009536//plastid;molecular_function:GO:0043565//se…
CL1159.Contig3_All	1271	11.12	14.94	0.993159	0.089089	0.241363	*	17.63	19.45	0.109005	0.861113	0.924887	*	23.5	15.54	-0.384957	0.648076	0.801648	*	4.96	18.25	1.15928	0.128778	0.311414	*	14.42	27.05	0.781217	0.253126	0.494815	*	28.23	24.28	-0.18107	0.75205	0.880895	*	gi|326512096|dbj|BAJ96029.1|/2.55309e-106/predicted protein [Hordeum vulgare subsp. vulgare] &gt;gi|326512986|dbj|BAK03400.1| predicted protein [Hordeum vulgare subsp. vulgare] &gt;gi|326521376|dbj|BAJ96891.1| predicted protein [Hordeum vulgare subsp. vulgare] &gt;gi|326532452|dbj|BAK05155.1| predicted protein [Hordeum vulgare subsp. vulgare]	gi|242383339|emb|FP097535.1|/0.0/Phyllostachys edulis cDNA clone: bphylf044j19, full insert sequence	sp|Q9LPR8|SCL3_ARATH/2e-62/Scarecrow-like protein 3 OS=Arabidopsis thaliana GN=SCL3 PE=2 SV=1	zma:103642241/7e-31/uncharacterized LOC103642241; K03921 acyl-[acyl-carrier-protein] desaturase [EC:1.14.19.2 1.14.19.11 1.14.19.26]	DR2133/2e-09/---	PF03514/3.2E-61/GRAS domain family	biological_process:GO:0006355//regulation of transcription, DNA-templated;cellular_component:GO:0005634//nucleus;molecular_function:GO:0043565//sequence-specific DNA binding;GO:0003700//transcription factor activity, sequence-specific DNA binding;
Unigene36752_All	2528	48.52	37.01	0.199713	0.581542	0.797939	*	20.74	49.92	1.19478	0.0163401	0.0631534	*	57.29	94.3	0.794349	0.10143	0.279489	*	47.99	93.63	0.101965	0.847511	0.923674	*	43.36	107.97	1.23942	0.00126611	0.00822785	Up	68.4	89.91	0.52832	0.424417	0.708481	*	gi|960455627|ref|XP_014752230.1|/0/PREDICTED: scarecrow-like protein 6 [Brachypodium distachyon] &gt;gi|960455629|ref|XP_014752231.1| PREDICTED: scarecrow-like protein 6 [Brachypodium distachyon] &gt;gi|960455631|ref|XP_014752232.1| PREDICTED: scarecrow-like protein 6 [Brachypodium distachyon]	gi|960455630|ref|XM_014896746.1|/0.0/PREDICTED: Brachypodium distachyon scarecrow-like protein 6 (LOC100834684), transcript variant X3, mRNA	sp|O81316|SCL6_ARATH/1e-73/Scarecrow-like protein 6 OS=Arabidopsis thaliana GN=SCL6 PE=1 SV=1	smo:SELMODRAFT_437369/2e-30/Sm_DELLA1; GRAS-family protein; K14494 DELLA protein	Cgl1939/9e-11/---	PS50985/40.866/GRAS family profile.	biological_process:GO:0030154//cell differentiation;GO:0006355//regulation of transcription, DNA-templated;cellular_component:GO:0005634//nucleus;molecular_function:GO:0043565//sequence-specific DNA binding;GO:0003700//transcription factor activity, sequence-specific DNA binding;
Unigene71409_All	358	-	-	-	-	-	-	-	-	-	-	-	-	-	-	-	-	-	-	0.3	0	-0.882398	0.566763	0.759235	*	0.35	0	-0.71789	0.607033	0.768218	*	0	1.08	1.42541	0.368983	0.648054	*	gi|944070219|gb|KQK05703.1|/1.75297e-47/hypothetical protein BRADI_2g22010 [Brachypodium distachyon]	gi|514757066|ref|XM_004963632.1|/2e-88/PREDICTED: Setaria italica protein SCARECROW-like (LOC101785901), mRNA	sp|Q9FUZ7|SCR_MAIZE/8e-22/Protein SCARECROW OS=Zea mays GN=SCR PE=2 SV=1	mdm:103400470/6e-08/DELLA protein GAI-like; K14494 DELLA protein	NA	PS50985/17.71/GRAS family profile.	biological_process:GO:0006355//regulation of transcription, DNA-templated;cellular_component:GO:0005634//nucleus;molecular_function:GO:0043565//sequence-specific DNA binding;GO:0003700//transcription factor activity, sequence-specific DNA binding;
CL20691.Contig13_All	2724	11.79	0	-4.90123	0.000709095	0.00475928	Down	9.26	15.43	0.497751	0.63209	0.777901	*	16.05	24.62	0.824014	0.26314	0.523902	*	19.66	6.19	-2.20482	0.076241	0.215958	*	13.23	9.78	-0.462261	0.661836	0.805602	*	9.51	18.46	1.0371	0.397903	0.679244	*	gi|326532730|dbj|BAJ89210.1|/0/predicted protein [Hordeum vulgare subsp. vulgare]	gi|960488576|ref|XM_003579217.3|/0.0/PREDICTED: Brachypodium distachyon scarecrow-like protein 34 (LOC100836508), mRNA	sp|Q9XE58|SCL14_ARATH/1e-133/Scarecrow-like protein 14 OS=Arabidopsis thaliana GN=SCL14 PE=2 SV=2	cit:102608614/2e-42/DELLA protein GAI; K14494 DELLA protein	YPO2725/2e-20/---	PF03514/4.5E-102/GRAS domain family	biological_process:GO:0006355//regulation of transcription, DNA-templated;cellular_component:GO:0005634//nucleus;molecular_function:GO:0043565//sequence-specific DNA binding;GO:0003700//transcription factor activity, sequence-specific DNA binding;
CL3809.Contig6_All	2316	2.1	0	-2.02117	0.222093	0.455759	*	1.02	0.36	-0.736274	0.658396	0.791132	*	2.01	0	-2.86508	0.101281	0.279151	*	-	-	-	-	-	-	0.69	0	-1.1918	0.454093	0.691273	*	-	-	-	-	-	-	gi|326504408|dbj|BAJ91036.1|/0/predicted protein, partial [Hordeum vulgare subsp. vulgare]	gi|242387652|emb|FP094510.1|/0.0/Phyllostachys edulis cDNA clone: bphylf057n24, full insert sequence	sp|A2ZAX5|SCR1_ORYSI/0.0/Protein SCARECROW 1 OS=Oryza sativa subsp. indica GN=SCR1 PE=3 SV=2	jcu:105638582/8e-66/DELLA protein GAI; K14494 DELLA protein	DR2133/4e-08/---	PS50985/62.042/GRAS family profile.	biological_process:GO:0008356//asymmetric cell division;GO:0006355//regulation of transcription, DNA-templated;GO:0090610//bundle sheath cell fate specification;GO:0009956//radial pattern formation;GO:0009630//gravitropism;GO:0048366//leaf development;GO:0051457//maintenance of protein location in nucleus;cellular_component:GO:0005634//nucleus;GO:0009536//plastid;molecular_function:GO:0043565//se…
CL14409.Contig4_All	2318	17.74	13.19	0.21628	0.703024	0.831268	*	17.47	22.56	0.209836	0.712097	0.831885	*	14.77	34.65	1.26084	0.0414538	0.144592	*	15.08	29.48	0.211701	0.701556	0.826055	*	15.63	21.41	0.397099	0.457982	0.692762	*	28.02	32.01	0.336478	0.645228	0.81234	*	gi|475597650|gb|EMT23677.1|/0/hypothetical protein F775_04155 [Aegilops tauschii]	gi|151419440|dbj|AK250792.1|/0.0/Hordeum vulgare subsp. vulgare cDNA clone: FLbaf94i06, mRNA sequence	sp|Q9XE58|SCL14_ARATH/3e-134/Scarecrow-like protein 14 OS=Arabidopsis thaliana GN=SCL14 PE=2 SV=2	ppp:PHYPADRAFT_235433/7e-49/GAL2; AtGAI1 GRAS E3 ubiquitin ligase protein; K14494 DELLA protein	DRA0210/6e-08/---	PF03514/3.3E-104/GRAS domain family	biological_process:GO:0006355//regulation of transcription, DNA-templated;cellular_component:GO:0005634//nucleus;molecular_function:GO:0043565//sequence-specific DNA binding;GO:0003700//transcription factor activity, sequence-specific DNA binding;
CL20691.Contig3_All	1888	49.34	0	-6.74014	1.78958e-07	3.62788e-06	Down	33.16	0.35	-5.71871	7.51113e-08	1.59487e-06	Down	57.5	0.62	-5.75108	9.72406e-10	4.88861e-08	Down	43.08	0	-7.62887	1.33417e-08	3.76167e-07	Down	39.48	0	-6.96763	1.35275e-07	3.18517e-06	Down	37.68	0	-6.70279	2.61491e-07	6.57446e-06	Down	gi|475602561|gb|EMT25175.1|/0/hypothetical protein F775_32974 [Aegilops tauschii]	gi|960488576|ref|XM_003579217.3|/0.0/PREDICTED: Brachypodium distachyon scarecrow-like protein 34 (LOC100836508), mRNA	sp|O80933|SCL9_ARATH/9e-130/Scarecrow-like protein 9 OS=Arabidopsis thaliana GN=SCL9 PE=2 SV=1	cit:102608614/2e-42/DELLA protein GAI; K14494 DELLA protein	NA	PTHR31636/7.5E-289/--	biological_process:GO:0006355//regulation of transcription, DNA-templated;cellular_component:GO:0005634//nucleus;molecular_function:GO:0043565//sequence-specific DNA binding;GO:0003700//transcription factor activity, sequence-specific DNA binding;
CL10068.Contig5_All	2253	125.07	59.59	-0.45588	0.16571	0.374571	*	59.91	92.05	0.46439	0.352716	0.599089	*	127.03	128.72	0.0915329	0.779783	0.889254	*	136.81	114.8	-1.07814	0.0120427	0.0520574	*	89.39	94.7	0.0343659	0.932517	0.971894	*	68.95	77.25	0.303313	0.623916	0.797098	*	gi|357126197|ref|XP_003564775.1|/0/PREDICTED: scarecrow-like protein 1 [Brachypodium distachyon] &gt;gi|944075410|gb|KQK10894.1| hypothetical protein BRADI_2g56910 [Brachypodium distachyon]	gi|960470769|ref|XM_003564727.3|/0.0/PREDICTED: Brachypodium distachyon scarecrow-like protein 1 (LOC100821689), mRNA	sp|Q9SDQ3|SCL1_ARATH/5e-152/Scarecrow-like protein 1 OS=Arabidopsis thaliana GN=SCL1 PE=2 SV=1	cam:101514454/2e-70/scarecrow-like protein 8; K14777 ATP-dependent RNA helicase DDX47/RRP3 [EC:3.6.4.13]	NA	PF03514/1.0E-125/GRAS domain family	biological_process:GO:0006355//regulation of transcription, DNA-templated;cellular_component:GO:0005634//nucleus;molecular_function:GO:0043565//sequence-specific DNA binding;GO:0003700//transcription factor activity, sequence-specific DNA binding;
CL14409.Contig9_All	2240	15.01	8.4	-0.279243	0.68881	0.822024	*	7.16	18.98	1.18083	0.101515	0.257929	*	15.76	18.17	0.3019	0.698302	0.837912	*	12.49	31.12	0.584487	0.292405	0.531628	*	8.48	12.8	0.515583	0.451562	0.691273	*	9.6	21.42	1.21613	0.0747545	0.238988	*	gi|475597650|gb|EMT23677.1|/0/hypothetical protein F775_04155 [Aegilops tauschii]	gi|151419440|dbj|AK250792.1|/0.0/Hordeum vulgare subsp. vulgare cDNA clone: FLbaf94i06, mRNA sequence	sp|O80933|SCL9_ARATH/1e-132/Scarecrow-like protein 9 OS=Arabidopsis thaliana GN=SCL9 PE=2 SV=1	adu:107481054/6e-48/DELLA protein GAI-like; K14494 DELLA protein	DRA0210/3e-08/---	PTHR31636:SF14/1.5E-281/--	biological_process:GO:0006355//regulation of transcription, DNA-templated;cellular_component:GO:0005634//nucleus;molecular_function:GO:0043565//sequence-specific DNA binding;GO:0003700//transcription factor activity, sequence-specific DNA binding;
CL1159.Contig2_All	1838	30.76	1.2	-3.70204	1.48309e-05	0.000172975	Down	32.48	2.15	-3.71513	1.66224e-05	0.00018487	Down	51.25	1.62	-4.47392	3.13408e-07	7.55472e-06	Down	26.18	2.84	-3.71441	3.47996e-05	0.000382965	Down	42.53	1.03	-5.00436	1.32323e-08	4.17429e-07	Down	61.04	2.31	-4.38512	5.70072e-09	2.30109e-07	Down	gi|326512096|dbj|BAJ96029.1|/0/predicted protein [Hordeum vulgare subsp. vulgare] &gt;gi|326512986|dbj|BAK03400.1| predicted protein [Hordeum vulgare subsp. vulgare] &gt;gi|326521376|dbj|BAJ96891.1| predicted protein [Hordeum vulgare subsp. vulgare] &gt;gi|326532452|dbj|BAK05155.1| predicted protein [Hordeum vulgare subsp. vulgare]	gi|937893927|dbj|AP014957.1|/0.0/Oryza sativa Japonica Group DNA, chromosome 1, cultivar: Nipponbare, complete sequence	sp|Q9LPR8|SCL3_ARATH/8e-131/Scarecrow-like protein 3 OS=Arabidopsis thaliana GN=SCL3 PE=2 SV=1	adu:107481054/3e-61/DELLA protein GAI-like; K14494 DELLA protein	Cgl1939/7e-09/---	PS50985/57.816/GRAS family profile.	biological_process:GO:0006355//regulation of transcription, DNA-templated;cellular_component:GO:0005634//nucleus;molecular_function:GO:0043565//sequence-specific DNA binding;GO:0003700//transcription factor activity, sequence-specific DNA binding;
CL3809.Contig22_All	2464	0.7	28.79	5.22994	3.56782e-08	8.73992e-07	Up	0	29.76	6.39507	1.49774e-06	2.24444e-05	Up	0.68	21.73	4.42757	5.98119e-05	0.000690109	Up	1.32	36.46	3.75443	0.000241544	0.00201222	Up	3.4	42.95	3.44933	2.46534e-06	3.95637e-05	Up	3.77	68.59	3.64527	0.000952631	0.00743015	Up	gi|326530246|dbj|BAJ97549.1|/0/predicted protein [Hordeum vulgare subsp. vulgare]	gi|955722564|ref|XM_004977356.3|/0.0/PREDICTED: Setaria italica protein SCARECROW 1-like (LOC101783716), mRNA	sp|A2ZAX5|SCR1_ORYSI/0.0/Protein SCARECROW 1 OS=Oryza sativa subsp. indica GN=SCR1 PE=3 SV=2	bdi:100844941/7e-66/DELLA protein SLN1; K14494 DELLA protein	Cgl1939/8e-09/---	PTHR31636:SF12/1.9E-275/--	biological_process:GO:0008356//asymmetric cell division;GO:0006355//regulation of transcription, DNA-templated;GO:0090610//bundle sheath cell fate specification;GO:0009956//radial pattern formation;GO:0009630//gravitropism;GO:0048366//leaf development;GO:0051457//maintenance of protein location in nucleus;cellular_component:GO:0005634//nucleus;GO:0009536//plastid;molecular_function:GO:0043565//se…
CL20691.Contig11_All	2906	47.26	2.1	-3.62372	1.11033e-06	1.80495e-05	Down	17.57	8.89	-0.99241	0.282594	0.520348	*	58.74	9.06	-2.5107	4.55117e-06	7.57044e-05	Down	70.4	5	-4.34156	6.79976e-12	3.89934e-10	Down	38.87	3.43	-3.40456	3.40713e-07	7.14455e-06	Down	25.41	4.59	-1.86239	0.099889	0.291808	*	gi|326532730|dbj|BAJ89210.1|/0/predicted protein [Hordeum vulgare subsp. vulgare]	gi|960488576|ref|XM_003579217.3|/0.0/PREDICTED: Brachypodium distachyon scarecrow-like protein 34 (LOC100836508), mRNA	sp|Q9XE58|SCL14_ARATH/7e-134/Scarecrow-like protein 14 OS=Arabidopsis thaliana GN=SCL14 PE=2 SV=2	cit:102608614/1e-42/DELLA protein GAI; K14494 DELLA protein	YPO2725/2e-10/---	PTHR31636:SF14/0.0/--	biological_process:GO:0006355//regulation of transcription, DNA-templated;cellular_component:GO:0005634//nucleus;molecular_function:GO:0043565//sequence-specific DNA binding;GO:0003700//transcription factor activity, sequence-specific DNA binding;
CL20589.Contig2_All	2468	152.08	103.4	0.00442912	0.988626	0.993652	*	112.11	76.31	-0.606123	0.117982	0.288859	*	83.31	74.6	-0.281348	0.663825	0.813147	*	32.19	149.76	1.41921	0.0124119	0.0532684	*	80.19	71.86	-0.212589	0.593827	0.768218	*	63.59	73.05	0.167159	0.737906	0.872314	*	gi|357136905|ref|XP_003570043.1|/0/PREDICTED: scarecrow-like protein 27 [Brachypodium distachyon]	gi|241986925|dbj|AK334186.1|/0.0/Triticum aestivum cDNA, clone: WT009_E16, cultivar: Chinese Spring	sp|O81316|SCL6_ARATH/1e-78/Scarecrow-like protein 6 OS=Arabidopsis thaliana GN=SCL6 PE=1 SV=1	thj:104823777/6e-24/DELLA protein GAI-like; K14494 DELLA protein	slr0744/2e-06/---	PF03514/4.2E-83/GRAS domain family	NA
CL19443.Contig3_All	2154	12.88	7.49	-0.127611	0.901626	0.954546	*	24.9	5.94	-2.1089	0.000480319	0.00336578	Down	16.83	5.21	-1.28472	0.219431	0.471945	*	27.74	4.94	-3.0368	1.00206e-05	0.000129555	Down	34.99	8.64	-2.00954	0.000297213	0.00242317	Down	20.67	4.27	-1.99087	0.035531	0.137767	*	gi|326494862|dbj|BAJ94550.1|/0/predicted protein [Hordeum vulgare subsp. vulgare] &gt;gi|326530438|dbj|BAJ97645.1| predicted protein [Hordeum vulgare subsp. vulgare]	gi|241986695|dbj|AK333956.1|/1e-126/Triticum aestivum cDNA, clone: WT008_B16, cultivar: Chinese Spring	sp|O80933|SCL9_ARATH/1e-114/Scarecrow-like protein 9 OS=Arabidopsis thaliana GN=SCL9 PE=2 SV=1	ppp:PHYPADRAFT_235433/2e-45/GAL2; AtGAI1 GRAS E3 ubiquitin ligase protein; K14494 DELLA protein	NA	PF03514/3.9E-99/GRAS domain family	biological_process:GO:0006355//regulation of transcription, DNA-templated;cellular_component:GO:0005634//nucleus;molecular_function:GO:0043565//sequence-specific DNA binding;GO:0003700//transcription factor activity, sequence-specific DNA binding;
CL6218.Contig1_All	2453	532.61	408.72	0.245793	0.256428	0.501018	*	209.68	383.12	0.762646	0.0145462	0.0574456	*	172.35	305.04	0.874909	0.0155888	0.067901	*	120.52	615.02	1.57435	3.53035e-09	1.13799e-07	Up	427.48	702.63	0.670615	0.0213795	0.0828535	*	374.04	752.15	0.993108	0.0121335	0.0599833	*	gi|589229915|gb|AHK61037.1|/0/DELLA protein, partial [Psathyrostachys huashanica]	gi|589229914|gb|KF959666.1|/0.0/Psathyrostachys huashanica DELLA protein (Rht-B1) gene, partial cds	sp|Q9ST59|RHT1_WHEAT/0.0/DELLA protein RHT-1 OS=Triticum aestivum GN=RHT1 PE=1 SV=1	bdi:100844941/0.0/DELLA protein SLN1; K14494 DELLA protein	DR2145/2e-09/---	PTHR31636:SF7/8.8E-305/--	biological_process:GO:0006355//regulation of transcription, DNA-templated;cellular_component:GO:0005634//nucleus;molecular_function:GO:0000989//transcription factor activity, transcription factor binding;
CL20691.Contig5_All	2767	100.3	39.23	-0.73189	0.0277889	0.0986533	*	59.26	60.48	-0.0561337	0.895521	0.946733	*	104.32	59.37	-0.727871	0.063386	0.19898	*	99.1	71.84	-1.24056	0.000339947	0.00269821	Down	63.59	59.61	-0.157573	0.711518	0.841202	*	60.03	47.38	-0.327049	0.380938	0.660407	*	gi|326532730|dbj|BAJ89210.1|/0/predicted protein [Hordeum vulgare subsp. vulgare]	gi|960488576|ref|XM_003579217.3|/0.0/PREDICTED: Brachypodium distachyon scarecrow-like protein 34 (LOC100836508), mRNA	sp|Q9XE58|SCL14_ARATH/6e-136/Scarecrow-like protein 14 OS=Arabidopsis thaliana GN=SCL14 PE=2 SV=2	bna:106450539/8e-42/DELLA protein RGL2; K14494 DELLA protein	YPO2725/4e-21/---	PTHR31636/0.0/--	biological_process:GO:0006355//regulation of transcription, DNA-templated;cellular_component:GO:0005634//nucleus;molecular_function:GO:0043565//sequence-specific DNA binding;GO:0003700//transcription factor activity, sequence-specific DNA binding;
CL10068.Contig7_All	2393	4.86	5.1	0.564498	0.668851	0.808196	*	0	20.91	5.96976	1.14956e-05	0.00013397	Up	0	14.55	5.19994	0.00107804	0.00772227	Up	6.01	14.92	0.26818	0.868497	0.934551	*	0	4.6	2.87088	0.0939913	0.254228	*	0	6.06	3.22704	0.0498508	0.177719	*	gi|357126197|ref|XP_003564775.1|/0/PREDICTED: scarecrow-like protein 1 [Brachypodium distachyon] &gt;gi|944075410|gb|KQK10894.1| hypothetical protein BRADI_2g56910 [Brachypodium distachyon]	gi|960470769|ref|XM_003564727.3|/0.0/PREDICTED: Brachypodium distachyon scarecrow-like protein 1 (LOC100821689), mRNA	sp|Q9SDQ3|SCL1_ARATH/1e-151/Scarecrow-like protein 1 OS=Arabidopsis thaliana GN=SCL1 PE=2 SV=1	cam:101514454/2e-71/scarecrow-like protein 8; K14777 ATP-dependent RNA helicase DDX47/RRP3 [EC:3.6.4.13]	NA	PF03514/1.3E-125/GRAS domain family	biological_process:GO:0006355//regulation of transcription, DNA-templated;cellular_component:GO:0005634//nucleus;molecular_function:GO:0043565//sequence-specific DNA binding;GO:0003700//transcription factor activity, sequence-specific DNA binding;
CL14409.Contig12_All	1845	9.86	6.26	-0.0902685	0.902207	0.95486	*	9.58	5.55	-0.799154	0.295567	0.537441	*	10.35	8.28	-0.290574	0.663566	0.812955	*	10.07	15.49	-0.0580699	0.936581	0.966988	*	10.78	10.13	-0.178514	0.822945	0.907186	*	13.98	7.37	-0.822148	0.276143	0.559846	*	gi|475597650|gb|EMT23677.1|/0/hypothetical protein F775_04155 [Aegilops tauschii]	gi|151419440|dbj|AK250792.1|/0.0/Hordeum vulgare subsp. vulgare cDNA clone: FLbaf94i06, mRNA sequence	sp|O80933|SCL9_ARATH/3e-134/Scarecrow-like protein 9 OS=Arabidopsis thaliana GN=SCL9 PE=2 SV=1	ppp:PHYPADRAFT_235433/3e-48/GAL2; AtGAI1 GRAS E3 ubiquitin ligase protein; K14494 DELLA protein	NA	PS50985/62.565/GRAS family profile.	biological_process:GO:0006355//regulation of transcription, DNA-templated;cellular_component:GO:0005634//nucleus;molecular_function:GO:0043565//sequence-specific DNA binding;GO:0003700//transcription factor activity, sequence-specific DNA binding;
Unigene35953_All	3239	37.68	24.71	0.0783561	0.887463	0.94714	*	35.71	28.26	-0.362012	0.49474	0.714748	*	119.24	246.19	1.30737	0.0941984	0.264472	*	284.3	102.77	-2.01321	0.00159717	0.00995854	Down	65.63	160.84	1.17903	0.0659242	0.196293	*	36.47	140.25	2.02643	0.0133195	0.0645729	*	gi|475483885|gb|EMT03069.1|/0/hypothetical protein F775_17625 [Aegilops tauschii]	gi|960467486|ref|XM_003564321.3|/0.0/PREDICTED: Brachypodium distachyon scarecrow-like protein 34 (LOC100826211), mRNA	sp|O80933|SCL9_ARATH/4e-123/Scarecrow-like protein 9 OS=Arabidopsis thaliana GN=SCL9 PE=2 SV=1	ppp:PHYPADRAFT_235432/1e-41/GAL1; GAI1-like E3 ubiquitin ligase protein; K14494 DELLA protein	Rv3876/4e-16/---	PTHR31636:SF14/0.0/--	biological_process:GO:0006355//regulation of transcription, DNA-templated;cellular_component:GO:0005634//nucleus;molecular_function:GO:0043565//sequence-specific DNA binding;GO:0003700//transcription factor activity, sequence-specific DNA binding;

## Sheet: Sheet1
ID	length	log2FoldChange(USR/USS)	log2FoldChange(TSR/TSS)	log2FoldChange(UTR/UTS)	log2FoldChange(TTR/TTS)	log2FoldChange(UFR/UFS)	log2FoldChange(TFR/TFS)
CL20691.Contig14_Al	2701	4.06273	3.76146	3.22798	4.06542	3.7749	5.10209
CL3809.Contig11_All	2268	0.565987	0.441504	-1.14624	0.916869	-0.23774	4.0154
CL20691.Contig17_All	2747	4.87541	5.84634	6.41267	5.15661	5.18203	4.70658
CL3809.Contig16_All	2582	3.01832	3.80163	1.81144	3.58054	2.67737	3.86896
CL3809.Contig22_All	2464	5.22994	6.39507	4.42757	3.75443	3.44933	3.64527
